# Supplementary material for: A Bayesian adaptive design for dual‐agent phase I–II oncology trials integrating efficacy data across stages
Source: Biom J. 2023 May 18;65(7):2200288. doi: 10.1002/bimj.202200288 (PMC10952513; doi:10.1002/bimj.202200288)
Supplement: Supplementary file 1 — Supporting Information S1 [file BIMJ-65-0-s001.zip]

Archive with 1,215 entries (1,209 files):
- Code_biometrical_journal2/
- Code_biometrical_journal2/Code_biometrical_journal/
- Code_biometrical_journal2/Code_biometrical_journal/.DS_Store
- Code_biometrical_journal2/Code_biometrical_journal/.Rhistory
- Code_biometrical_journal2/Code_biometrical_journal/Code/
- Code_biometrical_journal2/Code_biometrical_journal/Code/get_paper_outputs.R
- Code_biometrical_journal2/Code_biometrical_journal/Code/main.R
- Code_biometrical_journal2/Code_biometrical_journal/Code/parameters_declaration.R
- Code_biometrical_journal2/Code_biometrical_journal/Code/single_trial_simulation.R
- Code_biometrical_journal2/Code_biometrical_journal/Code/stage1.bug.txt
- Code_biometrical_journal2/Code_biometrical_journal/Code/stage2.bug.txt
- Code_biometrical_journal2/Code_biometrical_journal/Code/stage2_priors.bug.txt
- Code_biometrical_journal2/Code_biometrical_journal/Code/user_defined_functions.R
- Code_biometrical_journal2/Code_biometrical_journal/Data/
- Code_biometrical_journal2/Code_biometrical_journal/Data/.DS_Store
- Code_biometrical_journal2/Code_biometrical_journal/Data/intermediate_outputs/
- Code_biometrical_journal2/Code_biometrical_journal/Data/intermediate_outputs/DLT_rate_DLT_sc1_EFF_sc1_CA_w025_H0.csv
- Code_biometrical_journal2/Code_biometrical_journal/Data/intermediate_outputs/DLT_rate_DLT_sc1_EFF_sc1_CA_w025_H1.csv
- Code_biometrical_journal2/Code_biometrical_journal/Data/intermediate_outputs/DLT_rate_DLT_sc1_EFF_sc1_CA_w050_H0.csv
- Code_biometrical_journal2/Code_biometrical_journal/Data/intermediate_outputs/DLT_rate_DLT_sc1_EFF_sc1_CA_w050_H1.csv
- Code_biometrical_journal2/Code_biometrical_journal/Data/intermediate_outputs/DLT_rate_DLT_sc1_EFF_sc1_CA_w075_H0.csv
- Code_biometrical_journal2/Code_biometrical_journal/Data/intermediate_outputs/DLT_rate_DLT_sc1_EFF_sc1_CA_w075_H1.csv
- Code_biometrical_journal2/Code_biometrical_journal/Data/intermediate_outputs/DLT_rate_DLT_sc1_EFF_sc1_CA_w0_H0.csv
- Code_biometrical_journal2/Code_biometrical_journal/Data/intermediate_outputs/DLT_rate_DLT_sc1_EFF_sc1_CA_w0_H1.csv
- Code_biometrical_journal2/Code_biometrical_journal/Data/intermediate_outputs/DLT_rate_DLT_sc1_EFF_sc1_CA_w1_H0.csv
- Code_biometrical_journal2/Code_biometrical_journal/Data/intermediate_outputs/DLT_rate_DLT_sc1_EFF_sc1_CA_w1_H1.csv
- Code_biometrical_journal2/Code_biometrical_journal/Data/intermediate_outputs/DLT_rate_DLT_sc1_EFF_sc1_CD_w025_H0.csv
- Code_biometrical_journal2/Code_biometrical_journal/Data/intermediate_outputs/DLT_rate_DLT_sc1_EFF_sc1_CD_w025_H1.csv
- Code_biometrical_journal2/Code_biometrical_journal/Data/intermediate_outputs/DLT_rate_DLT_sc1_EFF_sc1_CD_w050_H0.csv
- Code_biometrical_journal2/Code_biometrical_journal/Data/intermediate_outputs/DLT_rate_DLT_sc1_EFF_sc1_CD_w050_H1.csv
- Code_biometrical_journal2/Code_biometrical_journal/Data/intermediate_outputs/DLT_rate_DLT_sc1_EFF_sc1_CD_w075_H0.csv
- Code_biometrical_journal2/Code_biometrical_journal/Data/intermediate_outputs/DLT_rate_DLT_sc1_EFF_sc1_CD_w075_H1.csv
- Code_biometrical_journal2/Code_biometrical_journal/Data/intermediate_outputs/DLT_rate_DLT_sc1_EFF_sc1_CD_w0_H0.csv
- Code_biometrical_journal2/Code_biometrical_journal/Data/intermediate_outputs/DLT_rate_DLT_sc1_EFF_sc1_CD_w0_H1.csv
- Code_biometrical_journal2/Code_biometrical_journal/Data/intermediate_outputs/DLT_rate_DLT_sc1_EFF_sc1_CD_w1_H0.csv
- Code_biometrical_journal2/Code_biometrical_journal/Data/intermediate_outputs/DLT_rate_DLT_sc1_EFF_sc1_CD_w1_H1.csv
- Code_biometrical_journal2/Code_biometrical_journal/Data/intermediate_outputs/DLT_rate_DLT_sc1_EFF_sc1_PA_w025_H0.csv
- Code_biometrical_journal2/Code_biometrical_journal/Data/intermediate_outputs/DLT_rate_DLT_sc1_EFF_sc1_PA_w025_H1.csv
- Code_biometrical_journal2/Code_biometrical_journal/Data/intermediate_outputs/DLT_rate_DLT_sc1_EFF_sc1_PA_w050_H0.csv
- Code_biometrical_journal2/Code_biometrical_journal/Data/intermediate_outputs/DLT_rate_DLT_sc1_EFF_sc1_PA_w050_H1.csv
- Code_biometrical_journal2/Code_biometrical_journal/Data/intermediate_outputs/DLT_rate_DLT_sc1_EFF_sc1_PA_w075_H0.csv
- Code_biometrical_journal2/Code_biometrical_journal/Data/intermediate_outputs/DLT_rate_DLT_sc1_EFF_sc1_PA_w075_H1.csv
- Code_biometrical_journal2/Code_biometrical_journal/Data/intermediate_outputs/DLT_rate_DLT_sc1_EFF_sc1_PA_w0_H0.csv
- Code_biometrical_journal2/Code_biometrical_journal/Data/intermediate_outputs/DLT_rate_DLT_sc1_EFF_sc1_PA_w0_H1.csv
- Code_biometrical_journal2/Code_biometrical_journal/Data/intermediate_outputs/DLT_rate_DLT_sc1_EFF_sc1_PA_w1_H0.csv
- Code_biometrical_journal2/Code_biometrical_journal/Data/intermediate_outputs/DLT_rate_DLT_sc1_EFF_sc1_PA_w1_H1.csv
- Code_biometrical_journal2/Code_biometrical_journal/Data/intermediate_outputs/DLT_rate_DLT_sc1_EFF_sc2_CA_w025_H0.csv
- Code_biometrical_journal2/Code_biometrical_journal/Data/intermediate_outputs/DLT_rate_DLT_sc1_EFF_sc2_CA_w025_H1.csv
- Code_biometrical_journal2/Code_biometrical_journal/Data/intermediate_outputs/DLT_rate_DLT_sc1_EFF_sc2_CA_w050_H0.csv
- Code_biometrical_journal2/Code_biometrical_journal/Data/intermediate_outputs/DLT_rate_DLT_sc1_EFF_sc2_CA_w050_H1.csv
- Code_biometrical_journal2/Code_biometrical_journal/Data/intermediate_outputs/DLT_rate_DLT_sc1_EFF_sc2_CA_w075_H0.csv
- Code_biometrical_journal2/Code_biometrical_journal/Data/intermediate_outputs/DLT_rate_DLT_sc1_EFF_sc2_CA_w075_H1.csv
- Code_biometrical_journal2/Code_biometrical_journal/Data/intermediate_outputs/DLT_rate_DLT_sc1_EFF_sc2_CA_w0_H0.csv
- Code_biometrical_journal2/Code_biometrical_journal/Data/intermediate_outputs/DLT_rate_DLT_sc1_EFF_sc2_CA_w0_H1.csv
- Code_biometrical_journal2/Code_biometrical_journal/Data/intermediate_outputs/DLT_rate_DLT_sc1_EFF_sc2_CA_w1_H0.csv
- Code_biometrical_journal2/Code_biometrical_journal/Data/intermediate_outputs/DLT_rate_DLT_sc1_EFF_sc2_CA_w1_H1.csv
- Code_biometrical_journal2/Code_biometrical_journal/Data/intermediate_outputs/DLT_rate_DLT_sc1_EFF_sc2_CD_w025_H0.csv
- Code_biometrical_journal2/Code_biometrical_journal/Data/intermediate_outputs/DLT_rate_DLT_sc1_EFF_sc2_CD_w025_H1.csv
- Code_biometrical_journal2/Code_biometrical_journal/Data/intermediate_outputs/DLT_rate_DLT_sc1_EFF_sc2_CD_w050_H0.csv
- Code_biometrical_journal2/Code_biometrical_journal/Data/intermediate_outputs/DLT_rate_DLT_sc1_EFF_sc2_CD_w050_H1.csv
- Code_biometrical_journal2/Code_biometrical_journal/Data/intermediate_outputs/DLT_rate_DLT_sc1_EFF_sc2_CD_w075_H0.csv
- Code_biometrical_journal2/Code_biometrical_journal/Data/intermediate_outputs/DLT_rate_DLT_sc1_EFF_sc2_CD_w075_H1.csv
- Code_biometrical_journal2/Code_biometrical_journal/Data/intermediate_outputs/DLT_rate_DLT_sc1_EFF_sc2_CD_w0_H0.csv
- Code_biometrical_journal2/Code_biometrical_journal/Data/intermediate_outputs/DLT_rate_DLT_sc1_EFF_sc2_CD_w1_H0.csv
- Code_biometrical_journal2/Code_biometrical_journal/Data/intermediate_outputs/DLT_rate_DLT_sc1_EFF_sc2_CD_w1_H1.csv
- Code_biometrical_journal2/Code_biometrical_journal/Data/intermediate_outputs/DLT_rate_DLT_sc1_EFF_sc2_PA_w025_H0.csv
- Code_biometrical_journal2/Code_biometrical_journal/Data/intermediate_outputs/DLT_rate_DLT_sc1_EFF_sc2_PA_w025_H1.csv
- Code_biometrical_journal2/Code_biometrical_journal/Data/intermediate_outputs/DLT_rate_DLT_sc1_EFF_sc2_PA_w050_H0.csv
- Code_biometrical_journal2/Code_biometrical_journal/Data/intermediate_outputs/DLT_rate_DLT_sc1_EFF_sc2_PA_w050_H1.csv
- Code_biometrical_journal2/Code_biometrical_journal/Data/intermediate_outputs/DLT_rate_DLT_sc1_EFF_sc2_PA_w075_H0.csv
- Code_biometrical_journal2/Code_biometrical_journal/Data/intermediate_outputs/DLT_rate_DLT_sc1_EFF_sc2_PA_w075_H1.csv
- Code_biometrical_journal2/Code_biometrical_journal/Data/intermediate_outputs/DLT_rate_DLT_sc1_EFF_sc2_PA_w0_H0.csv
- Code_biometrical_journal2/Code_biometrical_journal/Data/intermediate_outputs/DLT_rate_DLT_sc1_EFF_sc2_PA_w0_H1.csv
- Code_biometrical_journal2/Code_biometrical_journal/Data/intermediate_outputs/DLT_rate_DLT_sc1_EFF_sc2_PA_w1_H0.csv
- Code_biometrical_journal2/Code_biometrical_journal/Data/intermediate_outputs/DLT_rate_DLT_sc1_EFF_sc2_PA_w1_H1.csv
- Code_biometrical_journal2/Code_biometrical_journal/Data/intermediate_outputs/DLT_rate_DLT_sc2_EFF_sc1_CA_w025_H0.csv
- Code_biometrical_journal2/Code_biometrical_journal/Data/intermediate_outputs/DLT_rate_DLT_sc2_EFF_sc1_CA_w025_H1.csv
- Code_biometrical_journal2/Code_biometrical_journal/Data/intermediate_outputs/DLT_rate_DLT_sc2_EFF_sc1_CA_w050_H0.csv
- Code_biometrical_journal2/Code_biometrical_journal/Data/intermediate_outputs/DLT_rate_DLT_sc2_EFF_sc1_CA_w050_H1.csv
- Code_biometrical_journal2/Code_biometrical_journal/Data/intermediate_outputs/DLT_rate_DLT_sc2_EFF_sc1_CA_w075_H0.csv
- Code_biometrical_journal2/Code_biometrical_journal/Data/intermediate_outputs/DLT_rate_DLT_sc2_EFF_sc1_CA_w075_H1.csv
- Code_biometrical_journal2/Code_biometrical_journal/Data/intermediate_outputs/DLT_rate_DLT_sc2_EFF_sc1_CA_w0_H0.csv
- Code_biometrical_journal2/Code_biometrical_journal/Data/intermediate_outputs/DLT_rate_DLT_sc2_EFF_sc1_CA_w0_H1.csv
- Code_biometrical_journal2/Code_biometrical_journal/Data/intermediate_outputs/DLT_rate_DLT_sc2_EFF_sc1_CA_w1_H0.csv
- Code_biometrical_journal2/Code_biometrical_journal/Data/intermediate_outputs/DLT_rate_DLT_sc2_EFF_sc1_CA_w1_H1.csv
- Code_biometrical_journal2/Code_biometrical_journal/Data/intermediate_outputs/DLT_rate_DLT_sc2_EFF_sc1_CD_w025_H0.csv
- Code_biometrical_journal2/Code_biometrical_journal/Data/intermediate_outputs/DLT_rate_DLT_sc2_EFF_sc1_CD_w025_H1.csv
- Code_biometrical_journal2/Code_biometrical_journal/Data/intermediate_outputs/DLT_rate_DLT_sc2_EFF_sc1_CD_w050_H0.csv
- Code_biometrical_journal2/Code_biometrical_journal/Data/intermediate_outputs/DLT_rate_DLT_sc2_EFF_sc1_CD_w050_H1.csv
- Code_biometrical_journal2/Code_biometrical_journal/Data/intermediate_outputs/DLT_rate_DLT_sc2_EFF_sc1_CD_w075_H0.csv
- Code_biometrical_journal2/Code_biometrical_journal/Data/intermediate_outputs/DLT_rate_DLT_sc2_EFF_sc1_CD_w075_H1.csv
- Code_biometrical_journal2/Code_biometrical_journal/Data/intermediate_outputs/DLT_rate_DLT_sc2_EFF_sc1_CD_w0_H0.csv
- Code_biometrical_journal2/Code_biometrical_journal/Data/intermediate_outputs/DLT_rate_DLT_sc2_EFF_sc1_CD_w0_H1.csv
- Code_biometrical_journal2/Code_biometrical_journal/Data/intermediate_outputs/DLT_rate_DLT_sc2_EFF_sc1_CD_w1_H0.csv
- Code_biometrical_journal2/Code_biometrical_journal/Data/intermediate_outputs/DLT_rate_DLT_sc2_EFF_sc1_CD_w1_H1.csv
- Code_biometrical_journal2/Code_biometrical_journal/Data/intermediate_outputs/DLT_rate_DLT_sc2_EFF_sc1_PA_w025_H0.csv
- Code_biometrical_journal2/Code_biometrical_journal/Data/intermediate_outputs/DLT_rate_DLT_sc2_EFF_sc1_PA_w025_H1.csv
- Code_biometrical_journal2/Code_biometrical_journal/Data/intermediate_outputs/DLT_rate_DLT_sc2_EFF_sc1_PA_w050_H0.csv
- Code_biometrical_journal2/Code_biometrical_journal/Data/intermediate_outputs/DLT_rate_DLT_sc2_EFF_sc1_PA_w050_H1.csv
- Code_biometrical_journal2/Code_biometrical_journal/Data/intermediate_outputs/DLT_rate_DLT_sc2_EFF_sc1_PA_w075_H0.csv
- Code_biometrical_journal2/Code_biometrical_journal/Data/intermediate_outputs/DLT_rate_DLT_sc2_EFF_sc1_PA_w075_H1.csv
- Code_biometrical_journal2/Code_biometrical_journal/Data/intermediate_outputs/DLT_rate_DLT_sc2_EFF_sc1_PA_w0_H0.csv
- Code_biometrical_journal2/Code_biometrical_journal/Data/intermediate_outputs/DLT_rate_DLT_sc2_EFF_sc1_PA_w0_H1.csv
- Code_biometrical_journal2/Code_biometrical_journal/Data/intermediate_outputs/DLT_rate_DLT_sc2_EFF_sc1_PA_w1_H0.csv
- Code_biometrical_journal2/Code_biometrical_journal/Data/intermediate_outputs/DLT_rate_DLT_sc2_EFF_sc1_PA_w1_H1.csv
- Code_biometrical_journal2/Code_biometrical_journal/Data/intermediate_outputs/DLT_rate_DLT_sc2_EFF_sc2_CA_w025_H0.csv
- Code_biometrical_journal2/Code_biometrical_journal/Data/intermediate_outputs/DLT_rate_DLT_sc2_EFF_sc2_CA_w025_H1.csv
- Code_biometrical_journal2/Code_biometrical_journal/Data/intermediate_outputs/DLT_rate_DLT_sc2_EFF_sc2_CA_w050_H0.csv
- Code_biometrical_journal2/Code_biometrical_journal/Data/intermediate_outputs/DLT_rate_DLT_sc2_EFF_sc2_CA_w050_H1.csv
- Code_biometrical_journal2/Code_biometrical_journal/Data/intermediate_outputs/DLT_rate_DLT_sc2_EFF_sc2_CA_w075_H0.csv
- Code_biometrical_journal2/Code_biometrical_journal/Data/intermediate_outputs/DLT_rate_DLT_sc2_EFF_sc2_CA_w075_H1.csv
- Code_biometrical_journal2/Code_biometrical_journal/Data/intermediate_outputs/DLT_rate_DLT_sc2_EFF_sc2_CA_w0_H0.csv
- Code_biometrical_journal2/Code_biometrical_journal/Data/intermediate_outputs/DLT_rate_DLT_sc2_EFF_sc2_CA_w0_H1.csv
- Code_biometrical_journal2/Code_biometrical_journal/Data/intermediate_outputs/DLT_rate_DLT_sc2_EFF_sc2_CA_w1_H0.csv
- Code_biometrical_journal2/Code_biometrical_journal/Data/intermediate_outputs/DLT_rate_DLT_sc2_EFF_sc2_CA_w1_H1.csv
- Code_biometrical_journal2/Code_biometrical_journal/Data/intermediate_outputs/DLT_rate_DLT_sc2_EFF_sc2_CD_w025_H0.csv
- Code_biometrical_journal2/Code_biometrical_journal/Data/intermediate_outputs/DLT_rate_DLT_sc2_EFF_sc2_CD_w025_H1.csv
- Code_biometrical_journal2/Code_biometrical_journal/Data/intermediate_outputs/DLT_rate_DLT_sc2_EFF_sc2_CD_w050_H0.csv
- Code_biometrical_journal2/Code_biometrical_journal/Data/intermediate_outputs/DLT_rate_DLT_sc2_EFF_sc2_CD_w050_H1.csv
- Code_biometrical_journal2/Code_biometrical_journal/Data/intermediate_outputs/DLT_rate_DLT_sc2_EFF_sc2_CD_w075_H0.csv
- Code_biometrical_journal2/Code_biometrical_journal/Data/intermediate_outputs/DLT_rate_DLT_sc2_EFF_sc2_CD_w075_H1.csv
- Code_biometrical_journal2/Code_biometrical_journal/Data/intermediate_outputs/DLT_rate_DLT_sc2_EFF_sc2_CD_w0_H0.csv
- Code_biometrical_journal2/Code_biometrical_journal/Data/intermediate_outputs/DLT_rate_DLT_sc2_EFF_sc2_CD_w0_H1.csv
- Code_biometrical_journal2/Code_biometrical_journal/Data/intermediate_outputs/DLT_rate_DLT_sc2_EFF_sc2_CD_w1_H0.csv
- Code_biometrical_journal2/Code_biometrical_journal/Data/intermediate_outputs/DLT_rate_DLT_sc2_EFF_sc2_CD_w1_H1.csv
- Code_biometrical_journal2/Code_biometrical_journal/Data/intermediate_outputs/DLT_rate_DLT_sc2_EFF_sc2_PA_w025_H0.csv
- Code_biometrical_journal2/Code_biometrical_journal/Data/intermediate_outputs/DLT_rate_DLT_sc2_EFF_sc2_PA_w025_H1.csv
- Code_biometrical_journal2/Code_biometrical_journal/Data/intermediate_outputs/DLT_rate_DLT_sc2_EFF_sc2_PA_w050_H0.csv
- Code_biometrical_journal2/Code_biometrical_journal/Data/intermediate_outputs/DLT_rate_DLT_sc2_EFF_sc2_PA_w050_H1.csv
- Code_biometrical_journal2/Code_biometrical_journal/Data/intermediate_outputs/DLT_rate_DLT_sc2_EFF_sc2_PA_w075_H0.csv
- Code_biometrical_journal2/Code_biometrical_journal/Data/intermediate_outputs/DLT_rate_DLT_sc2_EFF_sc2_PA_w075_H1.csv
- Code_biometrical_journal2/Code_biometrical_journal/Data/intermediate_outputs/DLT_rate_DLT_sc2_EFF_sc2_PA_w0_H0.csv
- Code_biometrical_journal2/Code_biometrical_journal/Data/intermediate_outputs/DLT_rate_DLT_sc2_EFF_sc2_PA_w0_H1.csv
- Code_biometrical_journal2/Code_biometrical_journal/Data/intermediate_outputs/DLT_rate_DLT_sc2_EFF_sc2_PA_w1_H0.csv
- Code_biometrical_journal2/Code_biometrical_journal/Data/intermediate_outputs/DLT_rate_DLT_sc2_EFF_sc2_PA_w1_H1.csv
- Code_biometrical_journal2/Code_biometrical_journal/Data/intermediate_outputs/MTD_curve_DLT_sc1_EFF_sc1_CA_w025_H0.csv
- Code_biometrical_journal2/Code_biometrical_journal/Data/intermediate_outputs/MTD_curve_DLT_sc1_EFF_sc1_CA_w025_H1.csv
- Code_biometrical_journal2/Code_biometrical_journal/Data/intermediate_outputs/MTD_curve_DLT_sc1_EFF_sc1_CA_w050_H0.csv
- Code_biometrical_journal2/Code_biometrical_journal/Data/intermediate_outputs/MTD_curve_DLT_sc1_EFF_sc1_CA_w050_H1.csv
- Code_biometrical_journal2/Code_biometrical_journal/Data/intermediate_outputs/MTD_curve_DLT_sc1_EFF_sc1_CA_w075_H0.csv
- Code_biometrical_journal2/Code_biometrical_journal/Data/intermediate_outputs/MTD_curve_DLT_sc1_EFF_sc1_CA_w075_H1.csv
- Code_biometrical_journal2/Code_biometrical_journal/Data/intermediate_outputs/MTD_curve_DLT_sc1_EFF_sc1_CA_w0_H0.csv
- Code_biometrical_journal2/Code_biometrical_journal/Data/intermediate_outputs/MTD_curve_DLT_sc1_EFF_sc1_CA_w0_H1.csv
- Code_biometrical_journal2/Code_biometrical_journal/Data/intermediate_outputs/MTD_curve_DLT_sc1_EFF_sc1_CA_w1_H0.csv
- Code_biometrical_journal2/Code_biometrical_journal/Data/intermediate_outputs/MTD_curve_DLT_sc1_EFF_sc1_CA_w1_H1.csv
- Code_biometrical_journal2/Code_biometrical_journal/Data/intermediate_outputs/MTD_curve_DLT_sc1_EFF_sc1_CD_w025_H0.csv
- Code_biometrical_journal2/Code_biometrical_journal/Data/intermediate_outputs/MTD_curve_DLT_sc1_EFF_sc1_CD_w025_H1.csv
- Code_biometrical_journal2/Code_biometrical_journal/Data/intermediate_outputs/MTD_curve_DLT_sc1_EFF_sc1_CD_w050_H0.csv
- Code_biometrical_journal2/Code_biometrical_journal/Data/intermediate_outputs/MTD_curve_DLT_sc1_EFF_sc1_CD_w050_H1.csv
- Code_biometrical_journal2/Code_biometrical_journal/Data/intermediate_outputs/MTD_curve_DLT_sc1_EFF_sc1_CD_w075_H0.csv
- Code_biometrical_journal2/Code_biometrical_journal/Data/intermediate_outputs/MTD_curve_DLT_sc1_EFF_sc1_CD_w0_H0.csv
- Code_biometrical_journal2/Code_biometrical_journal/Data/intermediate_outputs/MTD_curve_DLT_sc1_EFF_sc1_CD_w0_H1.csv
- Code_biometrical_journal2/Code_biometrical_journal/Data/intermediate_outputs/MTD_curve_DLT_sc1_EFF_sc1_CD_w1_H0.csv
- Code_biometrical_journal2/Code_biometrical_journal/Data/intermediate_outputs/MTD_curve_DLT_sc1_EFF_sc1_CD_w1_H1.csv
- Code_biometrical_journal2/Code_biometrical_journal/Data/intermediate_outputs/MTD_curve_DLT_sc1_EFF_sc1_PA_w025_H0.csv
- Code_biometrical_journal2/Code_biometrical_journal/Data/intermediate_outputs/MTD_curve_DLT_sc1_EFF_sc1_PA_w025_H1.csv
- Code_biometrical_journal2/Code_biometrical_journal/Data/intermediate_outputs/MTD_curve_DLT_sc1_EFF_sc1_PA_w050_H0.csv
- Code_biometrical_journal2/Code_biometrical_journal/Data/intermediate_outputs/MTD_curve_DLT_sc1_EFF_sc1_PA_w050_H1.csv
- Code_biometrical_journal2/Code_biometrical_journal/Data/intermediate_outputs/MTD_curve_DLT_sc1_EFF_sc1_PA_w075_H0.csv
- Code_biometrical_journal2/Code_biometrical_journal/Data/intermediate_outputs/MTD_curve_DLT_sc1_EFF_sc1_PA_w075_H1.csv
- Code_biometrical_journal2/Code_biometrical_journal/Data/intermediate_outputs/MTD_curve_DLT_sc1_EFF_sc1_PA_w0_H0.csv
- Code_biometrical_journal2/Code_biometrical_journal/Data/intermediate_outputs/MTD_curve_DLT_sc1_EFF_sc1_PA_w0_H1.csv
- Code_biometrical_journal2/Code_biometrical_journal/Data/intermediate_outputs/MTD_curve_DLT_sc1_EFF_sc1_PA_w1_H0.csv
- Code_biometrical_journal2/Code_biometrical_journal/Data/intermediate_outputs/MTD_curve_DLT_sc1_EFF_sc1_PA_w1_H1.csv
- Code_biometrical_journal2/Code_biometrical_journal/Data/intermediate_outputs/MTD_curve_DLT_sc1_EFF_sc2_CA_w025_H0.csv
- Code_biometrical_journal2/Code_biometrical_journal/Data/intermediate_outputs/MTD_curve_DLT_sc1_EFF_sc2_CA_w025_H1.csv
- Code_biometrical_journal2/Code_biometrical_journal/Data/intermediate_outputs/MTD_curve_DLT_sc1_EFF_sc2_CA_w050_H0.csv
- Code_biometrical_journal2/Code_biometrical_journal/Data/intermediate_outputs/MTD_curve_DLT_sc1_EFF_sc2_CA_w050_H1.csv
- Code_biometrical_journal2/Code_biometrical_journal/Data/intermediate_outputs/MTD_curve_DLT_sc1_EFF_sc2_CA_w075_H0.csv
- Code_biometrical_journal2/Code_biometrical_journal/Data/intermediate_outputs/MTD_curve_DLT_sc1_EFF_sc2_CA_w075_H1.csv
- Code_biometrical_journal2/Code_biometrical_journal/Data/intermediate_outputs/MTD_curve_DLT_sc1_EFF_sc2_CA_w0_H0.csv
- Code_biometrical_journal2/Code_biometrical_journal/Data/intermediate_outputs/MTD_curve_DLT_sc1_EFF_sc2_CA_w0_H1.csv
- Code_biometrical_journal2/Code_biometrical_journal/Data/intermediate_outputs/MTD_curve_DLT_sc1_EFF_sc2_CA_w1_H0.csv
- Code_biometrical_journal2/Code_biometrical_journal/Data/intermediate_outputs/MTD_curve_DLT_sc1_EFF_sc2_CA_w1_H1.csv
- Code_biometrical_journal2/Code_biometrical_journal/Data/intermediate_outputs/MTD_curve_DLT_sc1_EFF_sc2_CD_w025_H0.csv
- Code_biometrical_journal2/Code_biometrical_journal/Data/intermediate_outputs/MTD_curve_DLT_sc1_EFF_sc2_CD_w025_H1.csv
- Code_biometrical_journal2/Code_biometrical_journal/Data/intermediate_outputs/MTD_curve_DLT_sc1_EFF_sc2_CD_w050_H0.csv
- Code_biometrical_journal2/Code_biometrical_journal/Data/intermediate_outputs/MTD_curve_DLT_sc1_EFF_sc2_CD_w050_H1.csv
- Code_biometrical_journal2/Code_biometrical_journal/Data/intermediate_outputs/MTD_curve_DLT_sc1_EFF_sc2_CD_w075_H0.csv
- Code_biometrical_journal2/Code_biometrical_journal/Data/intermediate_outputs/MTD_curve_DLT_sc1_EFF_sc2_CD_w075_H1.csv
- Code_biometrical_journal2/Code_biometrical_journal/Data/intermediate_outputs/MTD_curve_DLT_sc1_EFF_sc2_CD_w0_H0.csv
- Code_biometrical_journal2/Code_biometrical_journal/Data/intermediate_outputs/MTD_curve_DLT_sc1_EFF_sc2_CD_w0_H1.csv
- Code_biometrical_journal2/Code_biometrical_journal/Data/intermediate_outputs/MTD_curve_DLT_sc1_EFF_sc2_CD_w1_H0.csv
- Code_biometrical_journal2/Code_biometrical_journal/Data/intermediate_outputs/MTD_curve_DLT_sc1_EFF_sc2_CD_w1_H1.csv
- Code_biometrical_journal2/Code_biometrical_journal/Data/intermediate_outputs/MTD_curve_DLT_sc1_EFF_sc2_PA_w025_H0.csv
- Code_biometrical_journal2/Code_biometrical_journal/Data/intermediate_outputs/MTD_curve_DLT_sc1_EFF_sc2_PA_w025_H1.csv
- Code_biometrical_journal2/Code_biometrical_journal/Data/intermediate_outputs/MTD_curve_DLT_sc1_EFF_sc2_PA_w050_H0.csv
- Code_biometrical_journal2/Code_biometrical_journal/Data/intermediate_outputs/MTD_curve_DLT_sc1_EFF_sc2_PA_w050_H1.csv
- Code_biometrical_journal2/Code_biometrical_journal/Data/intermediate_outputs/MTD_curve_DLT_sc1_EFF_sc2_PA_w075_H0.csv
- Code_biometrical_journal2/Code_biometrical_journal/Data/intermediate_outputs/MTD_curve_DLT_sc1_EFF_sc2_PA_w075_H1.csv
- Code_biometrical_journal2/Code_biometrical_journal/Data/intermediate_outputs/MTD_curve_DLT_sc1_EFF_sc2_PA_w0_H0.csv
- Code_biometrical_journal2/Code_biometrical_journal/Data/intermediate_outputs/MTD_curve_DLT_sc1_EFF_sc2_PA_w0_H1.csv
- Code_biometrical_journal2/Code_biometrical_journal/Data/intermediate_outputs/MTD_curve_DLT_sc1_EFF_sc2_PA_w1_H0.csv
- Code_biometrical_journal2/Code_biometrical_journal/Data/intermediate_outputs/MTD_curve_DLT_sc1_EFF_sc2_PA_w1_H1.csv
- Code_biometrical_journal2/Code_biometrical_journal/Data/intermediate_outputs/MTD_curve_DLT_sc2_EFF_sc1_CA_w025_H0.csv
- Code_biometrical_journal2/Code_biometrical_journal/Data/intermediate_outputs/MTD_curve_DLT_sc2_EFF_sc1_CA_w025_H1.csv
- Code_biometrical_journal2/Code_biometrical_journal/Data/intermediate_outputs/MTD_curve_DLT_sc2_EFF_sc1_CA_w050_H0.csv
- Code_biometrical_journal2/Code_biometrical_journal/Data/intermediate_outputs/MTD_curve_DLT_sc2_EFF_sc1_CA_w050_H1.csv
- Code_biometrical_journal2/Code_biometrical_journal/Data/intermediate_outputs/MTD_curve_DLT_sc2_EFF_sc1_CA_w075_H0.csv
- Code_biometrical_journal2/Code_biometrical_journal/Data/intermediate_outputs/MTD_curve_DLT_sc2_EFF_sc1_CA_w0_H0.csv
- Code_biometrical_journal2/Code_biometrical_journal/Data/intermediate_outputs/MTD_curve_DLT_sc2_EFF_sc1_CA_w0_H1.csv
- Code_biometrical_journal2/Code_biometrical_journal/Data/intermediate_outputs/MTD_curve_DLT_sc2_EFF_sc1_CA_w1_H0.csv
- Code_biometrical_journal2/Code_biometrical_journal/Data/intermediate_outputs/MTD_curve_DLT_sc2_EFF_sc1_CA_w1_H1.csv
- Code_biometrical_journal2/Code_biometrical_journal/Data/intermediate_outputs/MTD_curve_DLT_sc2_EFF_sc1_CD_w025_H0.csv
- Code_biometrical_journal2/Code_biometrical_journal/Data/intermediate_outputs/MTD_curve_DLT_sc2_EFF_sc1_CD_w025_H1.csv
- Code_biometrical_journal2/Code_biometrical_journal/Data/intermediate_outputs/MTD_curve_DLT_sc2_EFF_sc1_CD_w050_H0.csv
- Code_biometrical_journal2/Code_biometrical_journal/Data/intermediate_outputs/MTD_curve_DLT_sc2_EFF_sc1_CD_w050_H1.csv
- Code_biometrical_journal2/Code_biometrical_journal/Data/intermediate_outputs/MTD_curve_DLT_sc2_EFF_sc1_CD_w075_H0.csv
- Code_biometrical_journal2/Code_biometrical_journal/Data/intermediate_outputs/MTD_curve_DLT_sc2_EFF_sc1_CD_w075_H1.csv
- Code_biometrical_journal2/Code_biometrical_journal/Data/intermediate_outputs/MTD_curve_DLT_sc2_EFF_sc1_CD_w0_H0.csv
- Code_biometrical_journal2/Code_biometrical_journal/Data/intermediate_outputs/MTD_curve_DLT_sc2_EFF_sc1_CD_w0_H1.csv
- Code_biometrical_journal2/Code_biometrical_journal/Data/intermediate_outputs/MTD_curve_DLT_sc2_EFF_sc1_CD_w1_H0.csv
- Code_biometrical_journal2/Code_biometrical_journal/Data/intermediate_outputs/MTD_curve_DLT_sc2_EFF_sc1_PA_w025_H0.csv
- Code_biometrical_journal2/Code_biometrical_journal/Data/intermediate_outputs/MTD_curve_DLT_sc2_EFF_sc1_PA_w025_H1.csv
- Code_biometrical_journal2/Code_biometrical_journal/Data/intermediate_outputs/MTD_curve_DLT_sc2_EFF_sc1_PA_w050_H0.csv
- Code_biometrical_journal2/Code_biometrical_journal/Data/intermediate_outputs/MTD_curve_DLT_sc2_EFF_sc1_PA_w050_H1.csv
- Code_biometrical_journal2/Code_biometrical_journal/Data/intermediate_outputs/MTD_curve_DLT_sc2_EFF_sc1_PA_w075_H0.csv
- Code_biometrical_journal2/Code_biometrical_journal/Data/intermediate_outputs/MTD_curve_DLT_sc2_EFF_sc1_PA_w075_H1.csv
- Code_biometrical_journal2/Code_biometrical_journal/Data/intermediate_outputs/MTD_curve_DLT_sc2_EFF_sc1_PA_w0_H0.csv
- Code_biometrical_journal2/Code_biometrical_journal/Data/intermediate_outputs/MTD_curve_DLT_sc2_EFF_sc1_PA_w0_H1.csv
- Code_biometrical_journal2/Code_biometrical_journal/Data/intermediate_outputs/MTD_curve_DLT_sc2_EFF_sc1_PA_w1_H0.csv
- Code_biometrical_journal2/Code_biometrical_journal/Data/intermediate_outputs/MTD_curve_DLT_sc2_EFF_sc1_PA_w1_H1.csv
- Code_biometrical_journal2/Code_biometrical_journal/Data/intermediate_outputs/MTD_curve_DLT_sc2_EFF_sc2_CA_w025_H0.csv
- Code_biometrical_journal2/Code_biometrical_journal/Data/intermediate_outputs/MTD_curve_DLT_sc2_EFF_sc2_CA_w025_H1.csv
- Code_biometrical_journal2/Code_biometrical_journal/Data/intermediate_outputs/MTD_curve_DLT_sc2_EFF_sc2_CA_w050_H0.csv
- Code_biometrical_journal2/Code_biometrical_journal/Data/intermediate_outputs/MTD_curve_DLT_sc2_EFF_sc2_CA_w050_H1.csv
- Code_biometrical_journal2/Code_biometrical_journal/Data/intermediate_outputs/MTD_curve_DLT_sc2_EFF_sc2_CA_w075_H0.csv
- Code_biometrical_journal2/Code_biometrical_journal/Data/intermediate_outputs/MTD_curve_DLT_sc2_EFF_sc2_CA_w075_H1.csv
- Code_biometrical_journal2/Code_biometrical_journal/Data/intermediate_outputs/MTD_curve_DLT_sc2_EFF_sc2_CA_w0_H0.csv
- Code_biometrical_journal2/Code_biometrical_journal/Data/intermediate_outputs/MTD_curve_DLT_sc2_EFF_sc2_CA_w0_H1.csv
- Code_biometrical_journal2/Code_biometrical_journal/Data/intermediate_outputs/MTD_curve_DLT_sc2_EFF_sc2_CA_w1_H0.csv
- Code_biometrical_journal2/Code_biometrical_journal/Data/intermediate_outputs/MTD_curve_DLT_sc2_EFF_sc2_CA_w1_H1.csv
- Code_biometrical_journal2/Code_biometrical_journal/Data/intermediate_outputs/MTD_curve_DLT_sc2_EFF_sc2_CD_w025_H0.csv
- Code_biometrical_journal2/Code_biometrical_journal/Data/intermediate_outputs/MTD_curve_DLT_sc2_EFF_sc2_CD_w025_H1.csv
- Code_biometrical_journal2/Code_biometrical_journal/Data/intermediate_outputs/MTD_curve_DLT_sc2_EFF_sc2_CD_w050_H0.csv
- Code_biometrical_journal2/Code_biometrical_journal/Data/intermediate_outputs/MTD_curve_DLT_sc2_EFF_sc2_CD_w050_H1.csv
- Code_biometrical_journal2/Code_biometrical_journal/Data/intermediate_outputs/MTD_curve_DLT_sc2_EFF_sc2_CD_w075_H0.csv
- Code_biometrical_journal2/Code_biometrical_journal/Data/intermediate_outputs/MTD_curve_DLT_sc2_EFF_sc2_CD_w075_H1.csv
- Code_biometrical_journal2/Code_biometrical_journal/Data/intermediate_outputs/MTD_curve_DLT_sc2_EFF_sc2_CD_w0_H0.csv
- Code_biometrical_journal2/Code_biometrical_journal/Data/intermediate_outputs/MTD_curve_DLT_sc2_EFF_sc2_CD_w0_H1.csv
- Code_biometrical_journal2/Code_biometrical_journal/Data/intermediate_outputs/MTD_curve_DLT_sc2_EFF_sc2_CD_w1_H0.csv
- Code_biometrical_journal2/Code_biometrical_journal/Data/intermediate_outputs/MTD_curve_DLT_sc2_EFF_sc2_CD_w1_H1.csv
- Code_biometrical_journal2/Code_biometrical_journal/Data/intermediate_outputs/MTD_curve_DLT_sc2_EFF_sc2_PA_w025_H0.csv
- Code_biometrical_journal2/Code_biometrical_journal/Data/intermediate_outputs/MTD_curve_DLT_sc2_EFF_sc2_PA_w025_H1.csv
- Code_biometrical_journal2/Code_biometrical_journal/Data/intermediate_outputs/MTD_curve_DLT_sc2_EFF_sc2_PA_w050_H0.csv
- Code_biometrical_journal2/Code_biometrical_journal/Data/intermediate_outputs/MTD_curve_DLT_sc2_EFF_sc2_PA_w050_H1.csv
- Code_biometrical_journal2/Code_biometrical_journal/Data/intermediate_outputs/MTD_curve_DLT_sc2_EFF_sc2_PA_w075_H0.csv
- Code_biometrical_journal2/Code_biometrical_journal/Data/intermediate_outputs/MTD_curve_DLT_sc2_EFF_sc2_PA_w075_H1.csv
- Code_biometrical_journal2/Code_biometrical_journal/Data/intermediate_outputs/MTD_curve_DLT_sc2_EFF_sc2_PA_w0_H0.csv
- Code_biometrical_journal2/Code_biometrical_journal/Data/intermediate_outputs/MTD_curve_DLT_sc2_EFF_sc2_PA_w0_H1.csv
- Code_biometrical_journal2/Code_biometrical_journal/Data/intermediate_outputs/MTD_curve_DLT_sc2_EFF_sc2_PA_w1_H0.csv
- Code_biometrical_journal2/Code_biometrical_journal/Data/intermediate_outputs/MTD_curve_DLT_sc2_EFF_sc2_PA_w1_H1.csv
- Code_biometrical_journal2/Code_biometrical_journal/Data/intermediate_outputs/bias_MSE_parameters_DLT_sc1_EFF_sc1_CA_w025_H0.csv
- Code_biometrical_journal2/Code_biometrical_journal/Data/intermediate_outputs/bias_MSE_parameters_DLT_sc1_EFF_sc1_CA_w025_H1.csv
- Code_biometrical_journal2/Code_biometrical_journal/Data/intermediate_outputs/bias_MSE_parameters_DLT_sc1_EFF_sc1_CA_w050_H0.csv
- Code_biometrical_journal2/Code_biometrical_journal/Data/intermediate_outputs/bias_MSE_parameters_DLT_sc1_EFF_sc1_CA_w050_H1.csv
- Code_biometrical_journal2/Code_biometrical_journal/Data/intermediate_outputs/bias_MSE_parameters_DLT_sc1_EFF_sc1_CA_w075_H0.csv
- Code_biometrical_journal2/Code_biometrical_journal/Data/intermediate_outputs/bias_MSE_parameters_DLT_sc1_EFF_sc1_CA_w075_H1.csv
- Code_biometrical_journal2/Code_biometrical_journal/Data/intermediate_outputs/bias_MSE_parameters_DLT_sc1_EFF_sc1_CA_w0_H0.csv
- Code_biometrical_journal2/Code_biometrical_journal/Data/intermediate_outputs/bias_MSE_parameters_DLT_sc1_EFF_sc1_CA_w0_H1.csv
- Code_biometrical_journal2/Code_biometrical_journal/Data/intermediate_outputs/bias_MSE_parameters_DLT_sc1_EFF_sc1_CA_w1_H0.csv
- Code_biometrical_journal2/Code_biometrical_journal/Data/intermediate_outputs/bias_MSE_parameters_DLT_sc1_EFF_sc1_CA_w1_H1.csv
- Code_biometrical_journal2/Code_biometrical_journal/Data/intermediate_outputs/bias_MSE_parameters_DLT_sc1_EFF_sc1_CD_w025_H0.csv
- Code_biometrical_journal2/Code_biometrical_journal/Data/intermediate_outputs/bias_MSE_parameters_DLT_sc1_EFF_sc1_CD_w025_H1.csv
- Code_biometrical_journal2/Code_biometrical_journal/Data/intermediate_outputs/bias_MSE_parameters_DLT_sc1_EFF_sc1_CD_w050_H0.csv
- Code_biometrical_journal2/Code_biometrical_journal/Data/intermediate_outputs/bias_MSE_parameters_DLT_sc1_EFF_sc1_CD_w050_H1.csv
- Code_biometrical_journal2/Code_biometrical_journal/Data/intermediate_outputs/bias_MSE_parameters_DLT_sc1_EFF_sc1_CD_w075_H0.csv
- Code_biometrical_journal2/Code_biometrical_journal/Data/intermediate_outputs/bias_MSE_parameters_DLT_sc1_EFF_sc1_CD_w075_H1.csv
- Code_biometrical_journal2/Code_biometrical_journal/Data/intermediate_outputs/bias_MSE_parameters_DLT_sc1_EFF_sc1_CD_w0_H0.csv
- Code_biometrical_journal2/Code_biometrical_journal/Data/intermediate_outputs/bias_MSE_parameters_DLT_sc1_EFF_sc1_CD_w0_H1.csv
- Code_biometrical_journal2/Code_biometrical_journal/Data/intermediate_outputs/bias_MSE_parameters_DLT_sc1_EFF_sc1_CD_w1_H0.csv
- Code_biometrical_journal2/Code_biometrical_journal/Data/intermediate_outputs/bias_MSE_parameters_DLT_sc1_EFF_sc1_CD_w1_H1.csv
- Code_biometrical_journal2/Code_biometrical_journal/Data/intermediate_outputs/bias_MSE_parameters_DLT_sc1_EFF_sc1_PA_w025_H0.csv
- Code_biometrical_journal2/Code_biometrical_journal/Data/intermediate_outputs/bias_MSE_parameters_DLT_sc1_EFF_sc1_PA_w025_H1.csv
- Code_biometrical_journal2/Code_biometrical_journal/Data/intermediate_outputs/bias_MSE_parameters_DLT_sc1_EFF_sc1_PA_w050_H0.csv
- Code_biometrical_journal2/Code_biometrical_journal/Data/intermediate_outputs/bias_MSE_parameters_DLT_sc1_EFF_sc1_PA_w050_H1.csv
- Code_biometrical_journal2/Code_biometrical_journal/Data/intermediate_outputs/bias_MSE_parameters_DLT_sc1_EFF_sc1_PA_w075_H0.csv
- Code_biometrical_journal2/Code_biometrical_journal/Data/intermediate_outputs/bias_MSE_parameters_DLT_sc1_EFF_sc1_PA_w075_H1.csv
- Code_biometrical_journal2/Code_biometrical_journal/Data/intermediate_outputs/bias_MSE_parameters_DLT_sc1_EFF_sc1_PA_w0_H0.csv
- Code_biometrical_journal2/Code_biometrical_journal/Data/intermediate_outputs/bias_MSE_parameters_DLT_sc1_EFF_sc1_PA_w0_H1.csv
- Code_biometrical_journal2/Code_biometrical_journal/Data/intermediate_outputs/bias_MSE_parameters_DLT_sc1_EFF_sc1_PA_w1_H0.csv
- Code_biometrical_journal2/Code_biometrical_journal/Data/intermediate_outputs/bias_MSE_parameters_DLT_sc1_EFF_sc1_PA_w1_H1.csv
- Code_biometrical_journal2/Code_biometrical_journal/Data/intermediate_outputs/bias_MSE_parameters_DLT_sc1_EFF_sc2_CA_w025_H0.csv
- Code_biometrical_journal2/Code_biometrical_journal/Data/intermediate_outputs/bias_MSE_parameters_DLT_sc1_EFF_sc2_CA_w025_H1.csv
- Code_biometrical_journal2/Code_biometrical_journal/Data/intermediate_outputs/bias_MSE_parameters_DLT_sc1_EFF_sc2_CA_w050_H0.csv
- Code_biometrical_journal2/Code_biometrical_journal/Data/intermediate_outputs/bias_MSE_parameters_DLT_sc1_EFF_sc2_CA_w050_H1.csv
- Code_biometrical_journal2/Code_biometrical_journal/Data/intermediate_outputs/bias_MSE_parameters_DLT_sc1_EFF_sc2_CA_w075_H0.csv
- Code_biometrical_journal2/Code_biometrical_journal/Data/intermediate_outputs/bias_MSE_parameters_DLT_sc1_EFF_sc2_CA_w075_H1.csv
- Code_biometrical_journal2/Code_biometrical_journal/Data/intermediate_outputs/bias_MSE_parameters_DLT_sc1_EFF_sc2_CA_w0_H0.csv
- Code_biometrical_journal2/Code_biometrical_journal/Data/intermediate_outputs/bias_MSE_parameters_DLT_sc1_EFF_sc2_CA_w0_H1.csv
- Code_biometrical_journal2/Code_biometrical_journal/Data/intermediate_outputs/bias_MSE_parameters_DLT_sc1_EFF_sc2_CA_w1_H0.csv
- Code_biometrical_journal2/Code_biometrical_journal/Data/intermediate_outputs/bias_MSE_parameters_DLT_sc1_EFF_sc2_CA_w1_H1.csv
- Code_biometrical_journal2/Code_biometrical_journal/Data/intermediate_outputs/bias_MSE_parameters_DLT_sc1_EFF_sc2_CD_w025_H0.csv
- Code_biometrical_journal2/Code_biometrical_journal/Data/intermediate_outputs/bias_MSE_parameters_DLT_sc1_EFF_sc2_CD_w025_H1.csv
- Code_biometrical_journal2/Code_biometrical_journal/Data/intermediate_outputs/bias_MSE_parameters_DLT_sc1_EFF_sc2_CD_w050_H0.csv
- Code_biometrical_journal2/Code_biometrical_journal/Data/intermediate_outputs/bias_MSE_parameters_DLT_sc1_EFF_sc2_CD_w050_H1.csv
- Code_biometrical_journal2/Code_biometrical_journal/Data/intermediate_outputs/bias_MSE_parameters_DLT_sc1_EFF_sc2_CD_w075_H0.csv
- Code_biometrical_journal2/Code_biometrical_journal/Data/intermediate_outputs/bias_MSE_parameters_DLT_sc1_EFF_sc2_CD_w075_H1.csv
- Code_biometrical_journal2/Code_biometrical_journal/Data/intermediate_outputs/bias_MSE_parameters_DLT_sc1_EFF_sc2_CD_w0_H0.csv
- Code_biometrical_journal2/Code_biometrical_journal/Data/intermediate_outputs/bias_MSE_parameters_DLT_sc1_EFF_sc2_CD_w0_H1.csv
[truncated: 915 more entries]
