# Supplementary material for: A Bayesian adaptive design for dual‐agent phase I–II oncology trials integrating efficacy data across stages
Source: Biom J. 2023 May 18;65(7):2200288. doi: 10.1002/bimj.202200288 (PMC10952513; doi:10.1002/bimj.202200288)
Supplement: Supplementary file 1 — Supporting Information S1 [file BIMJ-65-0-s001.zip › Code_biometrical_journal2/Code_biometrical_journal/Code/get_paper_outputs.R]

###############################
#Load functions and R packages#
###############################

library(tidyverse)
library(ggpubr)
library(scales)
library(gridExtra)
library(rjags)

source("Code/user_defined_functions.R")
source("Code/parameters_declaration.R")

path_intermediate_outputs = paste0(getwd(),"/","Data/intermediate_outputs/")
path_outputs = paste0(getwd(),"/","Results/")
path_JAGS = paste0(getwd(),"/Code/")

#########################
#### Figures 1 and 2 ####
#########################

#Dose-toxicity scenarios

grid_DLT_sc1_df = data.frame(x = seq(0, by = 0.001,1)) %>%
  mutate(y_mtd = twodimmtd2(rho00 = true_rho00_DLT_sc1, rho01 = true_rho01_DLT_sc1, 
                            rho10 = true_rho10_DLT_sc1, alpha3 = true_alpha3_DLT_sc1, 
                            theta = theta, x = x)) %>%
  filter(y_mtd >= 0 & y_mtd <= 1) 

grid_DLT_sc2_df = data.frame(x = seq(0, by = 0.001,1)) %>%
  mutate(y_mtd = twodimmtd2(rho00 = true_rho00_DLT_sc2, rho01 = true_rho01_DLT_sc2, 
                            rho10 = true_rho10_DLT_sc2, alpha3 = true_alpha3_DLT_sc2, 
                            theta = theta, x = x)) %>%
  filter(y_mtd >= 0 & y_mtd <= 1) 

#Dose-efficacy scenarios along the MTD under H1

grid_DLT_sc1_EFF_sc1_CA_H1_df = grid_DLT_sc1_df %>%
  mutate(peff = peff(true_beta0_DLT_sc1_EFF_sc1_st2_H1,
                     true_beta1_DLT_sc1_EFF_sc1_st2_H1,
                     true_beta2_DLT_sc1_EFF_sc1_st2_H1,
                     true_beta3_DLT_sc1_EFF_sc1_st2_H1,
                     x,y_mtd),
         DLT_scenario = "Dose-toxicity scenario 1",
         EFF_scenario = "Dose-efficacy scenario 1",
         overall_scenario = "Scenario A",
         hypothesis = "alternative hypothesis",
         agreement = "Stage II & Stage I CA")

grid_DLT_sc1_EFF_sc1_PA_H1_df = grid_DLT_sc1_df %>%
  mutate(peff = peff(true_beta0_DLT_sc1_EFF_sc1_PA_st1_H1,
                     true_beta1_DLT_sc1_EFF_sc1_PA_st1_H1,
                     true_beta2_DLT_sc1_EFF_sc1_PA_st1_H1,
                     true_beta3_DLT_sc1_EFF_sc1_PA_st1_H1,
                     x,y_mtd),
         DLT_scenario = "Dose-toxicity scenario 1",
         EFF_scenario = "Dose-efficacy scenario 1",
         overall_scenario = "Scenario A",
         hypothesis = "alternative hypothesis",
         agreement = "Stage I PA")

grid_DLT_sc1_EFF_sc1_CD_H1_df = grid_DLT_sc1_df %>%
  mutate(peff = peff(true_beta0_DLT_sc1_EFF_sc1_CD_st1_H1,
                     true_beta1_DLT_sc1_EFF_sc1_CD_st1_H1,
                     true_beta2_DLT_sc1_EFF_sc1_CD_st1_H1,
                     true_beta3_DLT_sc1_EFF_sc1_CD_st1_H1,
                     x,y_mtd),
         DLT_scenario = "Dose-toxicity scenario 1",
         EFF_scenario = "Dose-efficacy scenario 1",
         overall_scenario = "Scenario A",
         hypothesis = "alternative hypothesis",
         agreement = "Stage I CD")

grid_DLT_sc1_EFF_sc2_CA_H1_df = grid_DLT_sc1_df %>%
  mutate(peff = peff(true_beta0_DLT_sc1_EFF_sc2_st2_H1,
                     true_beta1_DLT_sc1_EFF_sc2_st2_H1,
                     true_beta2_DLT_sc1_EFF_sc2_st2_H1,
                     true_beta3_DLT_sc1_EFF_sc2_st2_H1,
                     x,y_mtd),
         DLT_scenario = "Dose-toxicity scenario 1",
         EFF_scenario = "Dose-efficacy scenario 2",
         overall_scenario = "Scenario B",
         hypothesis = "alternative hypothesis",
         agreement = "Stage II & Stage I CA")

grid_DLT_sc1_EFF_sc2_PA_H1_df = grid_DLT_sc1_df %>%
  mutate(peff = peff(true_beta0_DLT_sc1_EFF_sc2_PA_st1_H1,
                     true_beta1_DLT_sc1_EFF_sc2_PA_st1_H1,
                     true_beta2_DLT_sc1_EFF_sc2_PA_st1_H1,
                     true_beta3_DLT_sc1_EFF_sc2_PA_st1_H1,
                     x,y_mtd),
         DLT_scenario = "Dose-toxicity scenario 1",
         EFF_scenario = "Dose-efficacy scenario 2",
         overall_scenario = "Scenario B",
         hypothesis = "alternative hypothesis",
         agreement = "Stage I PA")

grid_DLT_sc1_EFF_sc2_CD_H1_df = grid_DLT_sc1_df %>%
  mutate(peff = peff(true_beta0_DLT_sc1_EFF_sc2_CD_st1_H1,
                     true_beta1_DLT_sc1_EFF_sc2_CD_st1_H1,
                     true_beta2_DLT_sc1_EFF_sc2_CD_st1_H1,
                     true_beta3_DLT_sc1_EFF_sc2_CD_st1_H1,
                     x,y_mtd),
         DLT_scenario = "Dose-toxicity scenario 1",
         EFF_scenario = "Dose-efficacy scenario 2",
         overall_scenario = "Scenario B",
         hypothesis = "alternative hypothesis",
         agreement = "Stage I CD")

grid_DLT_sc2_EFF_sc1_CA_H1_df = grid_DLT_sc2_df %>%
  mutate(peff = peff(true_beta0_DLT_sc2_EFF_sc1_st2_H1,
                     true_beta1_DLT_sc2_EFF_sc1_st2_H1,
                     true_beta2_DLT_sc2_EFF_sc1_st2_H1,
                     true_beta3_DLT_sc2_EFF_sc1_st2_H1,
                     x,y_mtd),
         DLT_scenario = "Dose-toxicity scenario 2",
         EFF_scenario = "Dose-efficacy scenario 1",
         overall_scenario = "Scenario C",
         hypothesis = "alternative hypothesis",
         agreement = "Stage II & Stage I CA")

grid_DLT_sc2_EFF_sc1_PA_H1_df = grid_DLT_sc2_df %>%
  mutate(peff = peff(true_beta0_DLT_sc2_EFF_sc1_PA_st1_H1,
                     true_beta1_DLT_sc2_EFF_sc1_PA_st1_H1,
                     true_beta2_DLT_sc2_EFF_sc1_PA_st1_H1,
                     true_beta3_DLT_sc2_EFF_sc1_PA_st1_H1,
                     x,y_mtd),
         DLT_scenario = "Dose-toxicity scenario 2",
         EFF_scenario = "Dose-efficacy scenario 1",
         overall_scenario = "Scenario C",
         hypothesis = "alternative hypothesis",
         agreement = "Stage I PA")

grid_DLT_sc2_EFF_sc1_CD_H1_df = grid_DLT_sc2_df %>%
  mutate(peff = peff(true_beta0_DLT_sc2_EFF_sc1_CD_st1_H1,
                     true_beta1_DLT_sc2_EFF_sc1_CD_st1_H1,
                     true_beta2_DLT_sc2_EFF_sc1_CD_st1_H1,
                     true_beta3_DLT_sc2_EFF_sc1_CD_st1_H1,
                     x,y_mtd),
         DLT_scenario = "Dose-toxicity scenario 2",
         EFF_scenario = "Dose-efficacy scenario 1",
         overall_scenario = "Scenario C",
         hypothesis = "alternative hypothesis",
         agreement = "Stage I CD")

grid_DLT_sc2_EFF_sc2_CA_H1_df = grid_DLT_sc2_df %>%
  mutate(peff = peff(true_beta0_DLT_sc2_EFF_sc2_st2_H1,
                     true_beta1_DLT_sc2_EFF_sc2_st2_H1,
                     true_beta2_DLT_sc2_EFF_sc2_st2_H1,
                     true_beta3_DLT_sc2_EFF_sc2_st2_H1,
                     x,y_mtd),
         DLT_scenario = "Dose-toxicity scenario 2",
         EFF_scenario = "Dose-efficacy scenario 2",
         overall_scenario = "Scenario D",
         hypothesis = "alternative hypothesis",
         agreement = "Stage II & Stage I CA")

grid_DLT_sc2_EFF_sc2_PA_H1_df = grid_DLT_sc2_df %>%
  mutate(peff = peff(true_beta0_DLT_sc2_EFF_sc2_PA_st1_H1,
                     true_beta1_DLT_sc2_EFF_sc2_PA_st1_H1,
                     true_beta2_DLT_sc2_EFF_sc2_PA_st1_H1,
                     true_beta3_DLT_sc2_EFF_sc2_PA_st1_H1,
                     x,y_mtd),
         DLT_scenario = "Dose-toxicity scenario 2",
         EFF_scenario = "Dose-efficacy scenario 2",
         overall_scenario = "Scenario D",
         hypothesis = "alternative hypothesis",
         agreement = "Stage I PA")

grid_DLT_sc2_EFF_sc2_CD_H1_df = grid_DLT_sc2_df %>%
  mutate(peff = peff(true_beta0_DLT_sc2_EFF_sc2_CD_st1_H1,
                     true_beta1_DLT_sc2_EFF_sc2_CD_st1_H1,
                     true_beta2_DLT_sc2_EFF_sc2_CD_st1_H1,
                     true_beta3_DLT_sc2_EFF_sc2_CD_st1_H1,
                     x,y_mtd),
         DLT_scenario = "Dose-toxicity scenario 2",
         EFF_scenario = "Dose-efficacy scenario 2",
         overall_scenario = "Scenario D",
         hypothesis = "alternative hypothesis",
         agreement = "Stage I CD")

#Dose-efficacy scenarios along the MTD under H0

grid_DLT_sc1_EFF_sc1_CA_H0_df = grid_DLT_sc1_df %>%
  mutate(peff = peff(true_beta0_DLT_sc1_EFF_sc1_st2_H0,
                     true_beta1_DLT_sc1_EFF_sc1_st2_H0,
                     true_beta2_DLT_sc1_EFF_sc1_st2_H0,
                     true_beta3_DLT_sc1_EFF_sc1_st2_H0,
                     x,y_mtd),
         DLT_scenario = "Dose-toxicity scenario 1",
         EFF_scenario = "Dose-efficacy scenario 1",
         overall_scenario = "Scenario E",
         hypothesis = "null hypothesis",
         agreement = "Stage II & Stage I CA")

grid_DLT_sc1_EFF_sc1_PA_H0_df = grid_DLT_sc1_df %>%
  mutate(peff = peff(true_beta0_DLT_sc1_EFF_sc1_PA_st1_H0,
                     true_beta1_DLT_sc1_EFF_sc1_PA_st1_H0,
                     true_beta2_DLT_sc1_EFF_sc1_PA_st1_H0,
                     true_beta3_DLT_sc1_EFF_sc1_PA_st1_H0,
                     x,y_mtd),
         DLT_scenario = "Dose-toxicity scenario 1",
         EFF_scenario = "Dose-efficacy scenario 1",
         overall_scenario = "Scenario E",
         hypothesis = "null hypothesis",
         agreement = "Stage I PA")

grid_DLT_sc1_EFF_sc1_CD_H0_df = grid_DLT_sc1_df %>%
  mutate(peff = peff(true_beta0_DLT_sc1_EFF_sc1_CD_st1_H0,
                     true_beta1_DLT_sc1_EFF_sc1_CD_st1_H0,
                     true_beta2_DLT_sc1_EFF_sc1_CD_st1_H0,
                     true_beta3_DLT_sc1_EFF_sc1_CD_st1_H0,
                     x,y_mtd),
         DLT_scenario = "Dose-toxicity scenario 1",
         EFF_scenario = "Dose-efficacy scenario 1",
         overall_scenario = "Scenario E",
         hypothesis = "null hypothesis",
         agreement = "Stage I CD")

grid_DLT_sc1_EFF_sc2_CA_H0_df = grid_DLT_sc1_df %>%
  mutate(peff = peff(true_beta0_DLT_sc1_EFF_sc2_st2_H0,
                     true_beta1_DLT_sc1_EFF_sc2_st2_H0,
                     true_beta2_DLT_sc1_EFF_sc2_st2_H0,
                     true_beta3_DLT_sc1_EFF_sc2_st2_H0,
                     x,y_mtd),
         DLT_scenario = "Dose-toxicity scenario 1",
         EFF_scenario = "Dose-efficacy scenario 2",
         overall_scenario = "Scenario F",
         hypothesis = "null hypothesis",
         agreement = "Stage II & Stage I CA")

grid_DLT_sc1_EFF_sc2_PA_H0_df = grid_DLT_sc1_df %>%
  mutate(peff = peff(true_beta0_DLT_sc1_EFF_sc2_PA_st1_H0,
                     true_beta1_DLT_sc1_EFF_sc2_PA_st1_H0,
                     true_beta2_DLT_sc1_EFF_sc2_PA_st1_H0,
                     true_beta3_DLT_sc1_EFF_sc2_PA_st1_H0,
                     x,y_mtd),
         DLT_scenario = "Dose-toxicity scenario 1",
         EFF_scenario = "Dose-efficacy scenario 2",
         overall_scenario = "Scenario F",
         hypothesis = "null hypothesis",
         agreement = "Stage I PA")

grid_DLT_sc1_EFF_sc2_CD_H0_df = grid_DLT_sc1_df %>%
  mutate(peff = peff(true_beta0_DLT_sc1_EFF_sc2_CD_st1_H0,
                     true_beta1_DLT_sc1_EFF_sc2_CD_st1_H0,
                     true_beta2_DLT_sc1_EFF_sc2_CD_st1_H0,
                     true_beta3_DLT_sc1_EFF_sc2_CD_st1_H0,
                     x,y_mtd),
         DLT_scenario = "Dose-toxicity scenario 1",
         EFF_scenario = "Dose-efficacy scenario 2",
         overall_scenario = "Scenario F",
         hypothesis = "null hypothesis",
         agreement = "Stage I CD")

grid_DLT_sc2_EFF_sc1_CA_H0_df = grid_DLT_sc2_df %>%
  mutate(peff = peff(true_beta0_DLT_sc2_EFF_sc1_st2_H0,
                     true_beta1_DLT_sc2_EFF_sc1_st2_H0,
                     true_beta2_DLT_sc2_EFF_sc1_st2_H0,
                     true_beta3_DLT_sc2_EFF_sc1_st2_H0,
                     x,y_mtd),
         DLT_scenario = "Dose-toxicity scenario 2",
         EFF_scenario = "Dose-efficacy scenario 1",
         overall_scenario = "Scenario G",
         hypothesis = "null hypothesis",
         agreement = "Stage II & Stage I CA")

grid_DLT_sc2_EFF_sc1_PA_H0_df = grid_DLT_sc2_df %>%
  mutate(peff = peff(true_beta0_DLT_sc2_EFF_sc1_PA_st1_H0,
                     true_beta1_DLT_sc2_EFF_sc1_PA_st1_H0,
                     true_beta2_DLT_sc2_EFF_sc1_PA_st1_H0,
                     true_beta3_DLT_sc2_EFF_sc1_PA_st1_H0,
                     x,y_mtd),
         DLT_scenario = "Dose-toxicity scenario 2",
         EFF_scenario = "Dose-efficacy scenario 1",
         overall_scenario = "Scenario G",
         hypothesis = "null hypothesis",
         agreement = "Stage I PA")

grid_DLT_sc2_EFF_sc1_CD_H0_df = grid_DLT_sc2_df %>%
  mutate(peff = peff(true_beta0_DLT_sc2_EFF_sc1_CD_st1_H0,
                     true_beta1_DLT_sc2_EFF_sc1_CD_st1_H0,
                     true_beta2_DLT_sc2_EFF_sc1_CD_st1_H0,
                     true_beta3_DLT_sc2_EFF_sc1_CD_st1_H0,
                     x,y_mtd),
         DLT_scenario = "Dose-toxicity scenario 2",
         EFF_scenario = "Dose-efficacy scenario 1",
         overall_scenario = "Scenario G",
         hypothesis = "null hypothesis",
         agreement = "Stage I CD")

grid_DLT_sc2_EFF_sc2_CA_H0_df = grid_DLT_sc2_df %>%
  mutate(peff = peff(true_beta0_DLT_sc2_EFF_sc2_st2_H0,
                     true_beta1_DLT_sc2_EFF_sc2_st2_H0,
                     true_beta2_DLT_sc2_EFF_sc2_st2_H0,
                     true_beta3_DLT_sc2_EFF_sc2_st2_H0,
                     x,y_mtd),
         DLT_scenario = "Dose-toxicity scenario 2",
         EFF_scenario = "Dose-efficacy scenario 2",
         overall_scenario = "Scenario H",
         hypothesis = "null hypothesis",
         agreement = "Stage II & Stage I CA")

grid_DLT_sc2_EFF_sc2_PA_H0_df = grid_DLT_sc2_df %>%
  mutate(peff = peff(true_beta0_DLT_sc2_EFF_sc2_PA_st1_H0,
                     true_beta1_DLT_sc2_EFF_sc2_PA_st1_H0,
                     true_beta2_DLT_sc2_EFF_sc2_PA_st1_H0,
                     true_beta3_DLT_sc2_EFF_sc2_PA_st1_H0,
                     x,y_mtd),
         DLT_scenario = "Dose-toxicity scenario 2",
         EFF_scenario = "Dose-efficacy scenario 2",
         overall_scenario = "Scenario H",
         hypothesis = "null hypothesis",
         agreement = "Stage I PA")

grid_DLT_sc2_EFF_sc2_CD_H0_df = grid_DLT_sc2_df %>%
  mutate(peff = peff(true_beta0_DLT_sc2_EFF_sc2_CD_st1_H0,
                     true_beta1_DLT_sc2_EFF_sc2_CD_st1_H0,
                     true_beta2_DLT_sc2_EFF_sc2_CD_st1_H0,
                     true_beta3_DLT_sc2_EFF_sc2_CD_st1_H0,
                     x,y_mtd),
         DLT_scenario = "Dose-toxicity scenario 2",
         EFF_scenario = "Dose-efficacy scenario 2",
         overall_scenario = "Scenario H",
         hypothesis = "null hypothesis",
         agreement = "Stage I CD")


grid_EFF_df = rbind(grid_DLT_sc1_EFF_sc1_CA_H1_df,
                    grid_DLT_sc1_EFF_sc1_PA_H1_df,
                    grid_DLT_sc1_EFF_sc1_CD_H1_df,
                    grid_DLT_sc1_EFF_sc2_CA_H1_df,
                    grid_DLT_sc1_EFF_sc2_PA_H1_df,
                    grid_DLT_sc1_EFF_sc2_CD_H1_df,
                    grid_DLT_sc2_EFF_sc1_CA_H1_df,
                    grid_DLT_sc2_EFF_sc1_PA_H1_df,
                    grid_DLT_sc2_EFF_sc1_CD_H1_df,
                    grid_DLT_sc2_EFF_sc2_CA_H1_df,
                    grid_DLT_sc2_EFF_sc2_PA_H1_df,
                    grid_DLT_sc2_EFF_sc2_CD_H1_df,
                    grid_DLT_sc1_EFF_sc1_CA_H0_df,
                    grid_DLT_sc1_EFF_sc1_PA_H0_df,
                    grid_DLT_sc1_EFF_sc1_CD_H0_df,
                    grid_DLT_sc1_EFF_sc2_CA_H0_df,
                    grid_DLT_sc1_EFF_sc2_PA_H0_df,
                    grid_DLT_sc1_EFF_sc2_CD_H0_df,
                    grid_DLT_sc2_EFF_sc1_CA_H0_df,
                    grid_DLT_sc2_EFF_sc1_PA_H0_df,
                    grid_DLT_sc2_EFF_sc1_CD_H0_df,
                    grid_DLT_sc2_EFF_sc2_CA_H0_df,
                    grid_DLT_sc2_EFF_sc2_PA_H0_df,
                    grid_DLT_sc2_EFF_sc2_CD_H0_df)


grid_EFF_df$agreement = factor(grid_EFF_df$agreement,
                               levels = c("Stage II & Stage I CA","Stage I PA","Stage I CD"), 
                               labels = c("Stage II & Stage I under CA","Stage I under PA","Stage I under CD"), ordered = TRUE)

grid_DLT_df = rbind(grid_DLT_sc1_df %>% mutate(DLT_scenario = "Dose-toxicity scenario 1"),
                    grid_DLT_sc2_df %>% mutate(DLT_scenario = "Dose-toxicity scenario 2"))

#Figure 1

MTD_lockhart = data.frame(x = 1/3, y = 0.5)

plot_figure_1 = ggplot(grid_DLT_df, aes(x = x, y = y_mtd)) +
  geom_line(size = 1) +
  scale_x_continuous("Cisplatin",breaks = c(0,1/3,2/3,1),labels = function(x){round(x*(Xmax - Xmin) + Xmin,0)}) +
  scale_y_continuous(name = "Cabazitaxel", labels = function(y){y*(Ymax - Ymin) + Ymin}) +
  theme_bw() +
  geom_point(MTD_lockhart, mapping = aes(x = x, y = y), size = 2) +
  annotate(geom="text", x = 1/3, y = 0.5 - 0.05, label = "(15,75)") +
  facet_wrap(~ DLT_scenario)

ggsave(paste0(path_outputs,"Figure_1.pdf"), plot_figure_1, width = 7, height = 4, dpi = 300) 

#Figure 2

plot_figure_2 = ggplot(grid_EFF_df, aes(x = x, y = peff, color = agreement, linetype = agreement)) + 
  geom_line(size = 0.75) + 
  geom_hline(yintercept = 0.15, linetype = "dashed", color = "grey") +
  theme_bw() + 
  scale_x_continuous("Cisplatin",breaks = c(0,1/3,2/3,1),labels = function(x){round(x*(Xmax - Xmin) + Xmin,0)}) +
  scale_y_continuous("Probability of efficacy") +
  scale_colour_manual(values=scales::hue_pal()(3)) +
  facet_wrap( ~ overall_scenario, ncol = 4) +
  theme(legend.position = "bottom",
        legend.text = element_text(size = 9),
        legend.background = element_rect(fill="transparent"),
        legend.key = element_rect(fill="transparent"),
        legend.title=element_blank())


ggsave(paste0(path_outputs,"Figure_2.pdf"), plot_figure_2, width = 8, height = 5, dpi = 300) 


#########################################################################################################################################

#We read the data from the .csv files located in Data/intermediate_outputs. 
#This chunk does not produce any output but it is necessary for doing so later on.
#To reproduce all the toxicity and efficacy scenarios for all agreement and omega
#levels under both H0 and H1 presented in the article, one needs to use the following variables:

hypothesis_values = c("_H0","_H1")
DLT_scenario_variables_values = c("_DLT_sc1","_DLT_sc2")
EFF_scenario_variables_values = c("_EFF_sc1","_EFF_sc2")
agreement_values = c("_CA","_PA","_CD")
omega_values = c("_w0","_w025","_w050","_w075","_w1")

for(hypothesis in hypothesis_values){
  for(DLT_scenario_variables in DLT_scenario_variables_values){
    for(EFF_scenario_variables in EFF_scenario_variables_values){
      for(agreement in agreement_values){
        for(omega in omega_values){
          
          do.call("<-",list(paste0("power_or_typeIerror",DLT_scenario_variables,EFF_scenario_variables,agreement,omega,hypothesis),
                            read.csv(paste0(path_intermediate_outputs,"power_or_typeIerror",DLT_scenario_variables,EFF_scenario_variables,agreement,omega,hypothesis,".csv")) %>% dplyr::select(-X)))
          
          do.call("<-",list(paste0("bias_MSE_parameters",DLT_scenario_variables,EFF_scenario_variables,agreement,omega,hypothesis),
                            read.csv(paste0(path_intermediate_outputs,"bias_MSE_parameters",DLT_scenario_variables,EFF_scenario_variables,agreement,omega,hypothesis,".csv")) %>% dplyr::select(-X)))
          
          do.call("<-",list(paste0("optimal_dose_combination",DLT_scenario_variables,EFF_scenario_variables,agreement,omega,hypothesis),
                            read.csv(paste0(path_intermediate_outputs,"optimal_dose_combination",DLT_scenario_variables,EFF_scenario_variables,agreement,omega,hypothesis,".csv")) %>% dplyr::select(-X)))
          
          do.call("<-",list(paste0("stopping_rules",DLT_scenario_variables,EFF_scenario_variables,agreement,omega,hypothesis),
                            read.csv(paste0(path_intermediate_outputs,"stopping_rules",DLT_scenario_variables,EFF_scenario_variables,agreement,omega,hypothesis,".csv")) %>% dplyr::select(-X)))
          
          do.call("<-",list(paste0("sample_size_stopping_rules",DLT_scenario_variables,EFF_scenario_variables,agreement,omega,hypothesis),
                            read.csv(paste0(path_intermediate_outputs,"sample_size_stopping_rules",DLT_scenario_variables,EFF_scenario_variables,agreement,omega,hypothesis,".csv")) %>% dplyr::select(-X)))
          
          do.call("<-",list(paste0("optimal_dose_combination_above_threshold",DLT_scenario_variables,EFF_scenario_variables,agreement,omega,hypothesis),
                            read.csv(paste0(path_intermediate_outputs,"optimal_dose_combination_above_threshold",DLT_scenario_variables,EFF_scenario_variables,agreement,omega,hypothesis,".csv")) %>% dplyr::select(-X)))
          
          do.call("<-",list(paste0("proportion_allocation",DLT_scenario_variables,EFF_scenario_variables,agreement,omega,hypothesis),
                            read.csv(paste0(path_intermediate_outputs,"proportion_allocation",DLT_scenario_variables,EFF_scenario_variables,agreement,omega,hypothesis,".csv")) %>% dplyr::select(-X)))
          
          do.call("<-",list(paste0("dose_combinations",DLT_scenario_variables,EFF_scenario_variables,agreement,omega,hypothesis),
                            read.csv(paste0(path_intermediate_outputs,"dose_combinations",DLT_scenario_variables,EFF_scenario_variables,agreement,omega,hypothesis,".csv")) %>% dplyr::select(-X)))
          
          do.call("<-",list(paste0("MTD_curve",DLT_scenario_variables,EFF_scenario_variables,agreement,omega,hypothesis),
                            read.csv(paste0(path_intermediate_outputs,"MTD_curve",DLT_scenario_variables,EFF_scenario_variables,agreement,omega,hypothesis,".csv")) %>% dplyr::select(-X)))
          
          do.call("<-",list(paste0("DLT_rate",DLT_scenario_variables,EFF_scenario_variables,agreement,omega,hypothesis),
                            read.csv(paste0(path_intermediate_outputs,"DLT_rate",DLT_scenario_variables,EFF_scenario_variables,agreement,omega,hypothesis,".csv")) %>% dplyr::select(-X)))
          
          do.call("<-",list(paste0("DLT_rate",DLT_scenario_variables,EFF_scenario_variables,agreement,omega,hypothesis),
                            read.csv(paste0(path_intermediate_outputs,"DLT_rate",DLT_scenario_variables,EFF_scenario_variables,agreement,omega,hypothesis,".csv")) %>% dplyr::select(-X)))
          
        }}}}}

#########################################################################################################################################

##########################
#### Figures 3 and S1 ####
##########################

power_or_typeIerror_H0 = rbind(power_or_typeIerror_DLT_sc1_EFF_sc1_CA_w0_H0,
                               power_or_typeIerror_DLT_sc1_EFF_sc1_CA_w025_H0,
                               power_or_typeIerror_DLT_sc1_EFF_sc1_CA_w050_H0,
                               power_or_typeIerror_DLT_sc1_EFF_sc1_CA_w075_H0,
                               power_or_typeIerror_DLT_sc1_EFF_sc1_CA_w1_H0,
                               power_or_typeIerror_DLT_sc1_EFF_sc1_PA_w0_H0,
                               power_or_typeIerror_DLT_sc1_EFF_sc1_PA_w025_H0,
                               power_or_typeIerror_DLT_sc1_EFF_sc1_PA_w050_H0,
                               power_or_typeIerror_DLT_sc1_EFF_sc1_PA_w075_H0,
                               power_or_typeIerror_DLT_sc1_EFF_sc1_PA_w1_H0,
                               power_or_typeIerror_DLT_sc1_EFF_sc1_CD_w0_H0,
                               power_or_typeIerror_DLT_sc1_EFF_sc1_CD_w025_H0,
                               power_or_typeIerror_DLT_sc1_EFF_sc1_CD_w050_H0,
                               power_or_typeIerror_DLT_sc1_EFF_sc1_CD_w075_H0,
                               power_or_typeIerror_DLT_sc1_EFF_sc1_CD_w1_H0,
                               power_or_typeIerror_DLT_sc1_EFF_sc2_CA_w0_H0,
                               power_or_typeIerror_DLT_sc1_EFF_sc2_CA_w025_H0,
                               power_or_typeIerror_DLT_sc1_EFF_sc2_CA_w050_H0,
                               power_or_typeIerror_DLT_sc1_EFF_sc2_CA_w075_H0,
                               power_or_typeIerror_DLT_sc1_EFF_sc2_CA_w1_H0,
                               power_or_typeIerror_DLT_sc1_EFF_sc2_PA_w0_H0,
                               power_or_typeIerror_DLT_sc1_EFF_sc2_PA_w025_H0,
                               power_or_typeIerror_DLT_sc1_EFF_sc2_PA_w050_H0,
                               power_or_typeIerror_DLT_sc1_EFF_sc2_PA_w075_H0,
                               power_or_typeIerror_DLT_sc1_EFF_sc2_PA_w1_H0,
                               power_or_typeIerror_DLT_sc1_EFF_sc2_CD_w0_H0,
                               power_or_typeIerror_DLT_sc1_EFF_sc2_CD_w025_H0,
                               power_or_typeIerror_DLT_sc1_EFF_sc2_CD_w050_H0,
                               power_or_typeIerror_DLT_sc1_EFF_sc2_CD_w075_H0,
                               power_or_typeIerror_DLT_sc1_EFF_sc2_CD_w1_H0,
                               power_or_typeIerror_DLT_sc2_EFF_sc1_CA_w0_H0,
                               power_or_typeIerror_DLT_sc2_EFF_sc1_CA_w025_H0,
                               power_or_typeIerror_DLT_sc2_EFF_sc1_CA_w050_H0,
                               power_or_typeIerror_DLT_sc2_EFF_sc1_CA_w075_H0,
                               power_or_typeIerror_DLT_sc2_EFF_sc1_CA_w1_H0,
                               power_or_typeIerror_DLT_sc2_EFF_sc1_PA_w0_H0,
                               power_or_typeIerror_DLT_sc2_EFF_sc1_PA_w025_H0,
                               power_or_typeIerror_DLT_sc2_EFF_sc1_PA_w050_H0,
                               power_or_typeIerror_DLT_sc2_EFF_sc1_PA_w075_H0,
                               power_or_typeIerror_DLT_sc2_EFF_sc1_PA_w1_H0,
                               power_or_typeIerror_DLT_sc2_EFF_sc1_CD_w0_H0,
                               power_or_typeIerror_DLT_sc2_EFF_sc1_CD_w025_H0,
                               power_or_typeIerror_DLT_sc2_EFF_sc1_CD_w050_H0,
                               power_or_typeIerror_DLT_sc2_EFF_sc1_CD_w075_H0,
                               power_or_typeIerror_DLT_sc2_EFF_sc1_CD_w1_H0,
                               power_or_typeIerror_DLT_sc2_EFF_sc2_CA_w0_H0,
                               power_or_typeIerror_DLT_sc2_EFF_sc2_CA_w025_H0,
                               power_or_typeIerror_DLT_sc2_EFF_sc2_CA_w050_H0,
                               power_or_typeIerror_DLT_sc2_EFF_sc2_CA_w075_H0,
                               power_or_typeIerror_DLT_sc2_EFF_sc2_CA_w1_H0,
                               power_or_typeIerror_DLT_sc2_EFF_sc2_PA_w0_H0,
                               power_or_typeIerror_DLT_sc2_EFF_sc2_PA_w025_H0,
                               power_or_typeIerror_DLT_sc2_EFF_sc2_PA_w050_H0,
                               power_or_typeIerror_DLT_sc2_EFF_sc2_PA_w075_H0,
                               power_or_typeIerror_DLT_sc2_EFF_sc2_PA_w1_H0,
                               power_or_typeIerror_DLT_sc2_EFF_sc2_CD_w0_H0,
                               power_or_typeIerror_DLT_sc2_EFF_sc2_CD_w025_H0,
                               power_or_typeIerror_DLT_sc2_EFF_sc2_CD_w050_H0,
                               power_or_typeIerror_DLT_sc2_EFF_sc2_CD_w075_H0,
                               power_or_typeIerror_DLT_sc2_EFF_sc2_CD_w1_H0) %>%
  mutate(hypothesis = "null hypothesis") %>%
  filter(delta_u == 0.5) %>%
  group_by(DLT_scenario, EFF_scenario, agreement) %>%
  mutate(difference = value - value[omega == 0])


power_or_typeIerror_H1 = rbind(power_or_typeIerror_DLT_sc1_EFF_sc1_CA_w0_H1,
                               power_or_typeIerror_DLT_sc1_EFF_sc1_CA_w025_H1,
                               power_or_typeIerror_DLT_sc1_EFF_sc1_CA_w050_H1,
                               power_or_typeIerror_DLT_sc1_EFF_sc1_CA_w075_H1,
                               power_or_typeIerror_DLT_sc1_EFF_sc1_CA_w1_H1,
                               power_or_typeIerror_DLT_sc1_EFF_sc1_PA_w0_H1,
                               power_or_typeIerror_DLT_sc1_EFF_sc1_PA_w025_H1,
                               power_or_typeIerror_DLT_sc1_EFF_sc1_PA_w050_H1,
                               power_or_typeIerror_DLT_sc1_EFF_sc1_PA_w075_H1,
                               power_or_typeIerror_DLT_sc1_EFF_sc1_PA_w1_H1,
                               power_or_typeIerror_DLT_sc1_EFF_sc1_CD_w0_H1,
                               power_or_typeIerror_DLT_sc1_EFF_sc1_CD_w025_H1,
                               power_or_typeIerror_DLT_sc1_EFF_sc1_CD_w050_H1,
                               power_or_typeIerror_DLT_sc1_EFF_sc1_CD_w075_H1,
                               power_or_typeIerror_DLT_sc1_EFF_sc1_CD_w1_H1,
                               power_or_typeIerror_DLT_sc1_EFF_sc2_CA_w0_H1,
                               power_or_typeIerror_DLT_sc1_EFF_sc2_CA_w025_H1,
                               power_or_typeIerror_DLT_sc1_EFF_sc2_CA_w050_H1,
                               power_or_typeIerror_DLT_sc1_EFF_sc2_CA_w075_H1,
                               power_or_typeIerror_DLT_sc1_EFF_sc2_CA_w1_H1,
                               power_or_typeIerror_DLT_sc1_EFF_sc2_PA_w0_H1,
                               power_or_typeIerror_DLT_sc1_EFF_sc2_PA_w025_H1,
                               power_or_typeIerror_DLT_sc1_EFF_sc2_PA_w050_H1,
                               power_or_typeIerror_DLT_sc1_EFF_sc2_PA_w075_H1,
                               power_or_typeIerror_DLT_sc1_EFF_sc2_PA_w1_H1,
                               power_or_typeIerror_DLT_sc1_EFF_sc2_CD_w0_H1,
                               power_or_typeIerror_DLT_sc1_EFF_sc2_CD_w025_H1,
                               power_or_typeIerror_DLT_sc1_EFF_sc2_CD_w050_H1,
                               power_or_typeIerror_DLT_sc1_EFF_sc2_CD_w075_H1,
                               power_or_typeIerror_DLT_sc1_EFF_sc2_CD_w1_H1,
                               power_or_typeIerror_DLT_sc2_EFF_sc1_CA_w0_H1,
                               power_or_typeIerror_DLT_sc2_EFF_sc1_CA_w025_H1,
                               power_or_typeIerror_DLT_sc2_EFF_sc1_CA_w050_H1,
                               power_or_typeIerror_DLT_sc2_EFF_sc1_CA_w075_H1,
                               power_or_typeIerror_DLT_sc2_EFF_sc1_CA_w1_H1,
                               power_or_typeIerror_DLT_sc2_EFF_sc1_PA_w0_H1,
                               power_or_typeIerror_DLT_sc2_EFF_sc1_PA_w025_H1,
                               power_or_typeIerror_DLT_sc2_EFF_sc1_PA_w050_H1,
                               power_or_typeIerror_DLT_sc2_EFF_sc1_PA_w075_H1,
                               power_or_typeIerror_DLT_sc2_EFF_sc1_PA_w1_H1,
                               power_or_typeIerror_DLT_sc2_EFF_sc1_CD_w0_H1,
                               power_or_typeIerror_DLT_sc2_EFF_sc1_CD_w025_H1,
                               power_or_typeIerror_DLT_sc2_EFF_sc1_CD_w050_H1,
                               power_or_typeIerror_DLT_sc2_EFF_sc1_CD_w075_H1,
                               power_or_typeIerror_DLT_sc2_EFF_sc1_CD_w1_H1,
                               power_or_typeIerror_DLT_sc2_EFF_sc2_CA_w0_H1,
                               power_or_typeIerror_DLT_sc2_EFF_sc2_CA_w025_H1,
                               power_or_typeIerror_DLT_sc2_EFF_sc2_CA_w050_H1,
                               power_or_typeIerror_DLT_sc2_EFF_sc2_CA_w075_H1,
                               power_or_typeIerror_DLT_sc2_EFF_sc2_CA_w1_H1,
                               power_or_typeIerror_DLT_sc2_EFF_sc2_PA_w0_H1,
                               power_or_typeIerror_DLT_sc2_EFF_sc2_PA_w025_H1,
                               power_or_typeIerror_DLT_sc2_EFF_sc2_PA_w050_H1,
                               power_or_typeIerror_DLT_sc2_EFF_sc2_PA_w075_H1,
                               power_or_typeIerror_DLT_sc2_EFF_sc2_PA_w1_H1,
                               power_or_typeIerror_DLT_sc2_EFF_sc2_CD_w0_H1,
                               power_or_typeIerror_DLT_sc2_EFF_sc2_CD_w025_H1,
                               power_or_typeIerror_DLT_sc2_EFF_sc2_CD_w050_H1,
                               power_or_typeIerror_DLT_sc2_EFF_sc2_CD_w075_H1,
                               power_or_typeIerror_DLT_sc2_EFF_sc2_CD_w1_H1) %>%
  mutate(hypothesis = "alternative hypothesis") %>%
  filter(delta_u == 0.5) %>%
  group_by(DLT_scenario, EFF_scenario, agreement) %>%
  mutate(difference = value - value[omega == 0])

power_or_typeIerror = rbind(power_or_typeIerror_H1,power_or_typeIerror_H0) %>%
  mutate(overall_scenario = ifelse(DLT_scenario == "Dose-toxicity scenario 1" & EFF_scenario == "Dose-efficacy scenario 1" & hypothesis == "alternative hypothesis", "Scenario A",
                                   ifelse(DLT_scenario == "Dose-toxicity scenario 1" & EFF_scenario == "Dose-efficacy scenario 2" & hypothesis == "alternative hypothesis", "Scenario B", 
                                          ifelse(DLT_scenario == "Dose-toxicity scenario 2" & EFF_scenario == "Dose-efficacy scenario 1" & hypothesis == "alternative hypothesis", "Scenario C", 
                                                 ifelse(DLT_scenario == "Dose-toxicity scenario 2" & EFF_scenario == "Dose-efficacy scenario 2" & hypothesis == "alternative hypothesis", "Scenario D", 
                                                        ifelse(DLT_scenario == "Dose-toxicity scenario 1" & EFF_scenario == "Dose-efficacy scenario 1" & hypothesis == "null hypothesis", "Scenario E", 
                                                               ifelse(DLT_scenario == "Dose-toxicity scenario 1" & EFF_scenario == "Dose-efficacy scenario 2" & hypothesis == "null hypothesis", "Scenario F", 
                                                                      ifelse(DLT_scenario == "Dose-toxicity scenario 2" & EFF_scenario == "Dose-efficacy scenario 1" & hypothesis == "null hypothesis", "Scenario G", "Scenario H"))))))))


power_or_typeIerror$agreement = factor(power_or_typeIerror$agreement,levels = c("CA","PA","CD"), labels = c("Stage I under CA", "Stage I under PA", "Stage I under CD"))

#Figure S1

plot_power = ggplot(power_or_typeIerror, aes(x = as.factor(omega), y = value, fill = agreement)) +
  geom_bar(stat = "identity", position = position_dodge(), color = "black") +
  scale_color_manual(values = hue_pal()(3)) +
  # geom_text(aes(label=round(value,2)), vjust=1.5, color="black", position = position_dodge(0.9), size=2.5) + 
  scale_y_continuous("Probability of rejecting H0", limits = c(0,1)) +
  theme_bw() +
  scale_x_discrete(expression(omega)) +
  facet_wrap(~ overall_scenario, ncol = 4) +
  theme(legend.position = "bottom",
        legend.text = element_text(size = 9),
        legend.background = element_rect(fill="transparent"),
        legend.key = element_rect(fill="transparent"),
        legend.title=element_blank())

ggsave(paste0(path_outputs,"Figure_S1.pdf"), plot_power, width = 8, height = 5, dpi = 300) 

#Figure 3

plot_power_difference = ggplot(power_or_typeIerror %>% filter(omega != 0), aes(x = as.factor(omega), y = difference, fill = agreement)) +
  geom_bar(stat = "identity", position = position_dodge(width=0.9), color = "black", width = 0.7) +
  scale_color_manual(values = hue_pal()(3)) +
  #geom_text(aes(label=round(difference,1)), vjust=1.5, color="black", position = position_dodge(0.9), size=2.5) + 
  scale_y_continuous(expression(paste("Difference in prob. of rejecting H0 w.r.t ",omega," = 0")), limits = c(-0.05,0.15)) +
  theme_bw() +
  scale_x_discrete(expression(omega)) +
  facet_wrap(~ overall_scenario, ncol = 4) +
  theme(legend.position = "bottom",
        legend.text = element_text(size = 9),
        legend.background = element_rect(fill="transparent"),
        legend.key = element_rect(fill="transparent"),
        legend.title=element_blank())

ggsave(paste0(path_outputs,"Figure_3.pdf"), plot_power_difference, width = 8, height = 5, dpi = 300) 


##################
#### Figure 4 ####
##################

optimal_dose_combination_H1 = rbind(optimal_dose_combination_DLT_sc1_EFF_sc1_CA_w0_H1,
                                    optimal_dose_combination_DLT_sc1_EFF_sc1_CA_w025_H1,
                                    optimal_dose_combination_DLT_sc1_EFF_sc1_CA_w050_H1,
                                    optimal_dose_combination_DLT_sc1_EFF_sc1_CA_w075_H1,
                                    optimal_dose_combination_DLT_sc1_EFF_sc1_CA_w1_H1,
                                    optimal_dose_combination_DLT_sc1_EFF_sc1_PA_w0_H1,
                                    optimal_dose_combination_DLT_sc1_EFF_sc1_PA_w025_H1,
                                    optimal_dose_combination_DLT_sc1_EFF_sc1_PA_w050_H1,
                                    optimal_dose_combination_DLT_sc1_EFF_sc1_PA_w075_H1,
                                    optimal_dose_combination_DLT_sc1_EFF_sc1_PA_w1_H1,
                                    optimal_dose_combination_DLT_sc1_EFF_sc1_CD_w0_H1,
                                    optimal_dose_combination_DLT_sc1_EFF_sc1_CD_w025_H1,
                                    optimal_dose_combination_DLT_sc1_EFF_sc1_CD_w050_H1,
                                    optimal_dose_combination_DLT_sc1_EFF_sc1_CD_w075_H1,
                                    optimal_dose_combination_DLT_sc1_EFF_sc1_CD_w1_H1,
                                    optimal_dose_combination_DLT_sc1_EFF_sc2_CA_w0_H1,
                                    optimal_dose_combination_DLT_sc1_EFF_sc2_CA_w025_H1,
                                    optimal_dose_combination_DLT_sc1_EFF_sc2_CA_w050_H1,
                                    optimal_dose_combination_DLT_sc1_EFF_sc2_CA_w075_H1,
                                    optimal_dose_combination_DLT_sc1_EFF_sc2_CA_w1_H1,
                                    optimal_dose_combination_DLT_sc1_EFF_sc2_PA_w0_H1,
                                    optimal_dose_combination_DLT_sc1_EFF_sc2_PA_w025_H1,
                                    optimal_dose_combination_DLT_sc1_EFF_sc2_PA_w050_H1,
                                    optimal_dose_combination_DLT_sc1_EFF_sc2_PA_w075_H1,
                                    optimal_dose_combination_DLT_sc1_EFF_sc2_PA_w1_H1,
                                    optimal_dose_combination_DLT_sc1_EFF_sc2_CD_w0_H1,
                                    optimal_dose_combination_DLT_sc1_EFF_sc2_CD_w025_H1,
                                    optimal_dose_combination_DLT_sc1_EFF_sc2_CD_w050_H1,
                                    optimal_dose_combination_DLT_sc1_EFF_sc2_CD_w075_H1,
                                    optimal_dose_combination_DLT_sc1_EFF_sc2_CD_w1_H1,
                                    optimal_dose_combination_DLT_sc2_EFF_sc1_CA_w0_H1,
                                    optimal_dose_combination_DLT_sc2_EFF_sc1_CA_w025_H1,
                                    optimal_dose_combination_DLT_sc2_EFF_sc1_CA_w050_H1,
                                    optimal_dose_combination_DLT_sc2_EFF_sc1_CA_w075_H1,
                                    optimal_dose_combination_DLT_sc2_EFF_sc1_CA_w1_H1,
                                    optimal_dose_combination_DLT_sc2_EFF_sc1_PA_w0_H1,
                                    optimal_dose_combination_DLT_sc2_EFF_sc1_PA_w025_H1,
                                    optimal_dose_combination_DLT_sc2_EFF_sc1_PA_w050_H1,
                                    optimal_dose_combination_DLT_sc2_EFF_sc1_PA_w075_H1,
                                    optimal_dose_combination_DLT_sc2_EFF_sc1_PA_w1_H1,
                                    optimal_dose_combination_DLT_sc2_EFF_sc1_CD_w0_H1,
                                    optimal_dose_combination_DLT_sc2_EFF_sc1_CD_w025_H1,
                                    optimal_dose_combination_DLT_sc2_EFF_sc1_CD_w050_H1,
                                    optimal_dose_combination_DLT_sc2_EFF_sc1_CD_w075_H1,
                                    optimal_dose_combination_DLT_sc2_EFF_sc1_CD_w1_H1,
                                    optimal_dose_combination_DLT_sc2_EFF_sc2_CA_w0_H1,
                                    optimal_dose_combination_DLT_sc2_EFF_sc2_CA_w025_H1,
                                    optimal_dose_combination_DLT_sc2_EFF_sc2_CA_w050_H1,
                                    optimal_dose_combination_DLT_sc2_EFF_sc2_CA_w075_H1,
                                    optimal_dose_combination_DLT_sc2_EFF_sc2_CA_w1_H1,
                                    optimal_dose_combination_DLT_sc2_EFF_sc2_PA_w0_H1,
                                    optimal_dose_combination_DLT_sc2_EFF_sc2_PA_w025_H1,
                                    optimal_dose_combination_DLT_sc2_EFF_sc2_PA_w050_H1,
                                    optimal_dose_combination_DLT_sc2_EFF_sc2_PA_w075_H1,
                                    optimal_dose_combination_DLT_sc2_EFF_sc2_PA_w1_H1,
                                    optimal_dose_combination_DLT_sc2_EFF_sc2_CD_w0_H1,
                                    optimal_dose_combination_DLT_sc2_EFF_sc2_CD_w025_H1,
                                    optimal_dose_combination_DLT_sc2_EFF_sc2_CD_w050_H1,
                                    optimal_dose_combination_DLT_sc2_EFF_sc2_CD_w075_H1,
                                    optimal_dose_combination_DLT_sc2_EFF_sc2_CD_w1_H1)


grid_DLT_sc1_df = grid_DLT_sc1_df %>% mutate(DLT_scenario = "D-T sc. 1")
grid_DLT_sc2_df = grid_DLT_sc2_df %>% mutate(DLT_scenario = "D-T sc. 2")

grid_DLT_sc1_A_df = grid_DLT_sc1_df %>% mutate(overall_scenario = "Scenario A")
grid_DLT_sc1_B_df = grid_DLT_sc1_df %>% mutate(overall_scenario = "Scenario B")
grid_DLT_sc2_C_df = grid_DLT_sc2_df %>% mutate(overall_scenario = "Scenario C")
grid_DLT_sc2_D_df = grid_DLT_sc2_df %>% mutate(overall_scenario = "Scenario D")

grid_DLT_df = rbind(grid_DLT_sc1_A_df, grid_DLT_sc1_B_df ,grid_DLT_sc2_C_df, grid_DLT_sc2_D_df)

optimal_dose_combination_H1 = optimal_dose_combination_H1 %>% 
  mutate(DLT_scenario = ifelse(DLT_scenario == "Dose-toxicity scenario 1","D-T sc. 1","D-T sc. 2"),
         EFF_scenario = ifelse(EFF_scenario == "Dose-efficacy scenario 1","D-E sc. 1","D-E sc. 2"))

optimal_dose_combination1_H1 = optimal_dose_combination_H1 %>%
  mutate(overall_scenario = ifelse(DLT_scenario == "D-T sc. 1" & EFF_scenario == "D-E sc. 1", "Scenario A",
                                   ifelse(DLT_scenario == "D-T sc. 1" & EFF_scenario == "D-E sc. 2", "Scenario B", 
                                          ifelse(DLT_scenario == "D-T sc. 2" & EFF_scenario == "D-E sc. 1", "Scenario C", "Scenario D"))))

optimal_dose_combination1_H1$agreement = factor(optimal_dose_combination1_H1$agreement, levels = c("CA","PA","CD"))

optimal_dose_combination1_H1$overall_scenario = factor(optimal_dose_combination1_H1$overall_scenario, levels = c("Scenario A", "Scenario B", "Scenario C", "Scenario D"))

optimal_dose_combination1_H1$omega = factor(optimal_dose_combination1_H1$omega, 
                                            levels = c("0", "0.25", "0.5", "0.75", "1"),
                                            labels = c("w = 0", "w = 0.25", "w = 0.5", "w = 0.75", "w = 1"))

plot_ODC = 
  ggplot(grid_DLT_df, aes(x = x, y = y_mtd)) +
  geom_line() +
  geom_density_2d_filled(optimal_dose_combination1_H1, mapping = aes(x = x, y = y), 
                         alpha = 0.7, contour_var = "ndensity") + 
  scale_x_continuous("Cisplatin",breaks = c(0,1/3,2/3,1),labels = function(x){round(x*(Xmax - Xmin) + Xmin,0)}) +
  scale_y_continuous(name = "Cabazitaxel", labels = function(y){y*(Ymax - Ymin) + Ymin}) +
  theme_bw() +
  labs(title = "", fill = "Density") +
  theme(legend.position = "right",
        legend.text = element_text(size = 8),
        legend.background = element_rect(fill="transparent"),
        legend.key = element_rect(fill="transparent")) +
  facet_grid(overall_scenario + agreement ~  omega)

#Save plots
ggsave(paste0(path_outputs,"Figure_4.pdf"), plot_ODC, width = 11, height = 13, dpi = 300)


##################
#### Figure 5 ####
##################

proportion_ODC_above_threshold_stage2_H1 = rbind(optimal_dose_combination_above_threshold_DLT_sc1_EFF_sc1_CA_w0_H1,
                                                 optimal_dose_combination_above_threshold_DLT_sc1_EFF_sc1_CA_w025_H1,
                                                 optimal_dose_combination_above_threshold_DLT_sc1_EFF_sc1_CA_w050_H1,
                                                 optimal_dose_combination_above_threshold_DLT_sc1_EFF_sc1_CA_w075_H1,
                                                 optimal_dose_combination_above_threshold_DLT_sc1_EFF_sc1_CA_w1_H1,
                                                 optimal_dose_combination_above_threshold_DLT_sc1_EFF_sc1_PA_w0_H1,
                                                 optimal_dose_combination_above_threshold_DLT_sc1_EFF_sc1_PA_w025_H1,
                                                 optimal_dose_combination_above_threshold_DLT_sc1_EFF_sc1_PA_w050_H1,
                                                 optimal_dose_combination_above_threshold_DLT_sc1_EFF_sc1_PA_w075_H1,
                                                 optimal_dose_combination_above_threshold_DLT_sc1_EFF_sc1_PA_w1_H1,
                                                 optimal_dose_combination_above_threshold_DLT_sc1_EFF_sc1_CD_w0_H1,
                                                 optimal_dose_combination_above_threshold_DLT_sc1_EFF_sc1_CD_w025_H1,
                                                 optimal_dose_combination_above_threshold_DLT_sc1_EFF_sc1_CD_w050_H1,
                                                 optimal_dose_combination_above_threshold_DLT_sc1_EFF_sc1_CD_w075_H1,
                                                 optimal_dose_combination_above_threshold_DLT_sc1_EFF_sc1_CD_w1_H1,
                                                 optimal_dose_combination_above_threshold_DLT_sc1_EFF_sc2_CA_w0_H1,
                                                 optimal_dose_combination_above_threshold_DLT_sc1_EFF_sc2_CA_w025_H1,
                                                 optimal_dose_combination_above_threshold_DLT_sc1_EFF_sc2_CA_w050_H1,
                                                 optimal_dose_combination_above_threshold_DLT_sc1_EFF_sc2_CA_w075_H1,
                                                 optimal_dose_combination_above_threshold_DLT_sc1_EFF_sc2_CA_w1_H1,
                                                 optimal_dose_combination_above_threshold_DLT_sc1_EFF_sc2_PA_w0_H1,
                                                 optimal_dose_combination_above_threshold_DLT_sc1_EFF_sc2_PA_w025_H1,
                                                 optimal_dose_combination_above_threshold_DLT_sc1_EFF_sc2_PA_w050_H1,
                                                 optimal_dose_combination_above_threshold_DLT_sc1_EFF_sc2_PA_w075_H1,
                                                 optimal_dose_combination_above_threshold_DLT_sc1_EFF_sc2_PA_w1_H1,
                                                 optimal_dose_combination_above_threshold_DLT_sc1_EFF_sc2_CD_w0_H1,
                                                 optimal_dose_combination_above_threshold_DLT_sc1_EFF_sc2_CD_w025_H1,
                                                 optimal_dose_combination_above_threshold_DLT_sc1_EFF_sc2_CD_w050_H1,
                                                 optimal_dose_combination_above_threshold_DLT_sc1_EFF_sc2_CD_w075_H1,
                                                 optimal_dose_combination_above_threshold_DLT_sc1_EFF_sc2_CD_w1_H1,
                                                 optimal_dose_combination_above_threshold_DLT_sc2_EFF_sc1_CA_w0_H1,
                                                 optimal_dose_combination_above_threshold_DLT_sc2_EFF_sc1_CA_w025_H1,
                                                 optimal_dose_combination_above_threshold_DLT_sc2_EFF_sc1_CA_w050_H1,
                                                 optimal_dose_combination_above_threshold_DLT_sc2_EFF_sc1_CA_w075_H1,
                                                 optimal_dose_combination_above_threshold_DLT_sc2_EFF_sc1_CA_w1_H1,
                                                 optimal_dose_combination_above_threshold_DLT_sc2_EFF_sc1_PA_w0_H1,
                                                 optimal_dose_combination_above_threshold_DLT_sc2_EFF_sc1_PA_w025_H1,
                                                 optimal_dose_combination_above_threshold_DLT_sc2_EFF_sc1_PA_w050_H1,
                                                 optimal_dose_combination_above_threshold_DLT_sc2_EFF_sc1_PA_w075_H1,
                                                 optimal_dose_combination_above_threshold_DLT_sc2_EFF_sc1_PA_w1_H1,
                                                 optimal_dose_combination_above_threshold_DLT_sc2_EFF_sc1_CD_w0_H1,
                                                 optimal_dose_combination_above_threshold_DLT_sc2_EFF_sc1_CD_w025_H1,
                                                 optimal_dose_combination_above_threshold_DLT_sc2_EFF_sc1_CD_w050_H1,
                                                 optimal_dose_combination_above_threshold_DLT_sc2_EFF_sc1_CD_w075_H1,
                                                 optimal_dose_combination_above_threshold_DLT_sc2_EFF_sc1_CD_w1_H1,
                                                 optimal_dose_combination_above_threshold_DLT_sc2_EFF_sc2_CA_w0_H1,
                                                 optimal_dose_combination_above_threshold_DLT_sc2_EFF_sc2_CA_w025_H1,
                                                 optimal_dose_combination_above_threshold_DLT_sc2_EFF_sc2_CA_w050_H1,
                                                 optimal_dose_combination_above_threshold_DLT_sc2_EFF_sc2_CA_w075_H1,
                                                 optimal_dose_combination_above_threshold_DLT_sc2_EFF_sc2_CA_w1_H1,
                                                 optimal_dose_combination_above_threshold_DLT_sc2_EFF_sc2_PA_w0_H1,
                                                 optimal_dose_combination_above_threshold_DLT_sc2_EFF_sc2_PA_w025_H1,
                                                 optimal_dose_combination_above_threshold_DLT_sc2_EFF_sc2_PA_w050_H1,
                                                 optimal_dose_combination_above_threshold_DLT_sc2_EFF_sc2_PA_w075_H1,
                                                 optimal_dose_combination_above_threshold_DLT_sc2_EFF_sc2_PA_w1_H1,
                                                 optimal_dose_combination_above_threshold_DLT_sc2_EFF_sc2_CD_w0_H1,
                                                 optimal_dose_combination_above_threshold_DLT_sc2_EFF_sc2_CD_w025_H1,
                                                 optimal_dose_combination_above_threshold_DLT_sc2_EFF_sc2_CD_w050_H1,
                                                 optimal_dose_combination_above_threshold_DLT_sc2_EFF_sc2_CD_w075_H1,
                                                 optimal_dose_combination_above_threshold_DLT_sc2_EFF_sc2_CD_w1_H1) %>%
  mutate(hypothesis = "alternative hypothesis",
         overall_scenario = ifelse(DLT_scenario == "Dose-toxicity scenario 1" & EFF_scenario == "Dose-efficacy scenario 1" & hypothesis == "alternative hypothesis", "Scenario A",
                                   ifelse(DLT_scenario == "Dose-toxicity scenario 1" & EFF_scenario == "Dose-efficacy scenario 2" & hypothesis == "alternative hypothesis", "Scenario B", 
                                          ifelse(DLT_scenario == "Dose-toxicity scenario 2" & EFF_scenario == "Dose-efficacy scenario 1" & hypothesis == "alternative hypothesis", "Scenario C", 
                                                 ifelse(DLT_scenario == "Dose-toxicity scenario 2" & EFF_scenario == "Dose-efficacy scenario 2" & hypothesis == "alternative hypothesis", "Scenario D", 
                                                        ifelse(DLT_scenario == "Dose-toxicity scenario 1" & EFF_scenario == "Dose-efficacy scenario 1" & hypothesis == "null hypothesis", "Scenario E", 
                                                               ifelse(DLT_scenario == "Dose-toxicity scenario 1" & EFF_scenario == "Dose-efficacy scenario 2" & hypothesis == "null hypothesis", "Scenario F", 
                                                                      ifelse(DLT_scenario == "Dose-toxicity scenario 2" & EFF_scenario == "Dose-efficacy scenario 1" & hypothesis == "null hypothesis", "Scenario G", "Scenario H"))))))))


proportion_ODC_above_threshold_stage2_H1$agreement = factor(proportion_ODC_above_threshold_stage2_H1$agreement,
                                                            levels = c("CA","PA","CD"), labels = c("Stage I under CA", "Stage I under PA", "Stage I under CD"))


proportion_ODC_above_threshold_stage2_H1 = proportion_ODC_above_threshold_stage2_H1 %>%
  group_by(DLT_scenario,EFF_scenario,agreement) %>%
  mutate(difference = proportion_above_threshold - proportion_above_threshold[omega == 0])

plot_proportion_ODC_above_threshold_stage2 = 
  ggplot(proportion_ODC_above_threshold_stage2_H1 %>% filter(omega != 0), aes(x = as.factor(omega), y = difference, fill = agreement)) +
  scale_y_continuous(expression(paste("Difference in the prop. of correct recommendation w.r.t ",omega," = 0")), labels = scales::percent_format(accuracy = 1)) +
  scale_x_discrete(expression(omega)) +
  geom_bar(stat = "identity", position = position_dodge(0.9), color = "black", width = 0.7) +
  scale_color_manual(values = hue_pal()(3)) +
  labs(title = "") +
  theme_bw() +
  theme(legend.position = "bottom",
        legend.text = element_text(size = 9),
        legend.background = element_rect(fill="transparent"),
        legend.key = element_rect(fill="transparent"),
        legend.title=element_blank()) +
  facet_wrap(~ overall_scenario)

ggsave(paste0(path_outputs,"Figure_5.pdf"), plot_proportion_ODC_above_threshold_stage2, width = 8, height = 5, dpi = 300)


##########################
#### Figures 6 and S3 ####
########################## 


stopping_rules_H0 = rbind(stopping_rules_DLT_sc1_EFF_sc1_CA_w0_H0,
                          stopping_rules_DLT_sc1_EFF_sc1_CA_w025_H0,
                          stopping_rules_DLT_sc1_EFF_sc1_CA_w050_H0,
                          stopping_rules_DLT_sc1_EFF_sc1_CA_w075_H0,
                          stopping_rules_DLT_sc1_EFF_sc1_CA_w1_H0,
                          stopping_rules_DLT_sc1_EFF_sc1_PA_w0_H0,
                          stopping_rules_DLT_sc1_EFF_sc1_PA_w025_H0,
                          stopping_rules_DLT_sc1_EFF_sc1_PA_w050_H0,
                          stopping_rules_DLT_sc1_EFF_sc1_PA_w075_H0,
                          stopping_rules_DLT_sc1_EFF_sc1_PA_w1_H0,
                          stopping_rules_DLT_sc1_EFF_sc1_CD_w0_H0,
                          stopping_rules_DLT_sc1_EFF_sc1_CD_w025_H0,
                          stopping_rules_DLT_sc1_EFF_sc1_CD_w050_H0,
                          stopping_rules_DLT_sc1_EFF_sc1_CD_w075_H0,
                          stopping_rules_DLT_sc1_EFF_sc1_CD_w1_H0,
                          stopping_rules_DLT_sc1_EFF_sc2_CA_w0_H0,
                          stopping_rules_DLT_sc1_EFF_sc2_CA_w025_H0,
                          stopping_rules_DLT_sc1_EFF_sc2_CA_w050_H0,
                          stopping_rules_DLT_sc1_EFF_sc2_CA_w075_H0,
                          stopping_rules_DLT_sc1_EFF_sc2_CA_w1_H0,
                          stopping_rules_DLT_sc1_EFF_sc2_PA_w0_H0,
                          stopping_rules_DLT_sc1_EFF_sc2_PA_w025_H0,
                          stopping_rules_DLT_sc1_EFF_sc2_PA_w050_H0,
                          stopping_rules_DLT_sc1_EFF_sc2_PA_w075_H0,
                          stopping_rules_DLT_sc1_EFF_sc2_PA_w1_H0,
                          stopping_rules_DLT_sc1_EFF_sc2_CD_w0_H0,
                          stopping_rules_DLT_sc1_EFF_sc2_CD_w025_H0,
                          stopping_rules_DLT_sc1_EFF_sc2_CD_w050_H0,
                          stopping_rules_DLT_sc1_EFF_sc2_CD_w075_H0,
                          stopping_rules_DLT_sc1_EFF_sc2_CD_w1_H0,
                          stopping_rules_DLT_sc2_EFF_sc1_CA_w0_H0,
                          stopping_rules_DLT_sc2_EFF_sc1_CA_w025_H0,
                          stopping_rules_DLT_sc2_EFF_sc1_CA_w050_H0,
                          stopping_rules_DLT_sc2_EFF_sc1_CA_w075_H0,
                          stopping_rules_DLT_sc2_EFF_sc1_CA_w1_H0,
                          stopping_rules_DLT_sc2_EFF_sc1_PA_w0_H0,
                          stopping_rules_DLT_sc2_EFF_sc1_PA_w025_H0,
                          stopping_rules_DLT_sc2_EFF_sc1_PA_w050_H0,
                          stopping_rules_DLT_sc2_EFF_sc1_PA_w075_H0,
                          stopping_rules_DLT_sc2_EFF_sc1_PA_w1_H0,
                          stopping_rules_DLT_sc2_EFF_sc1_CD_w0_H0,
                          stopping_rules_DLT_sc2_EFF_sc1_CD_w025_H0,
                          stopping_rules_DLT_sc2_EFF_sc1_CD_w050_H0,
                          stopping_rules_DLT_sc2_EFF_sc1_CD_w075_H0,
                          stopping_rules_DLT_sc2_EFF_sc1_CD_w1_H0,
                          stopping_rules_DLT_sc2_EFF_sc2_CA_w0_H0,
                          stopping_rules_DLT_sc2_EFF_sc2_CA_w025_H0,
                          stopping_rules_DLT_sc2_EFF_sc2_CA_w050_H0,
                          stopping_rules_DLT_sc2_EFF_sc2_CA_w075_H0,
                          stopping_rules_DLT_sc2_EFF_sc2_CA_w1_H0,
                          stopping_rules_DLT_sc2_EFF_sc2_PA_w0_H0,
                          stopping_rules_DLT_sc2_EFF_sc2_PA_w025_H0,
                          stopping_rules_DLT_sc2_EFF_sc2_PA_w050_H0,
                          stopping_rules_DLT_sc2_EFF_sc2_PA_w075_H0,
                          stopping_rules_DLT_sc2_EFF_sc2_PA_w1_H0,
                          stopping_rules_DLT_sc2_EFF_sc2_CD_w0_H0,
                          stopping_rules_DLT_sc2_EFF_sc2_CD_w025_H0,
                          stopping_rules_DLT_sc2_EFF_sc2_CD_w050_H0,
                          stopping_rules_DLT_sc2_EFF_sc2_CD_w075_H0,
                          stopping_rules_DLT_sc2_EFF_sc2_CD_w1_H0) %>%
  mutate(hypothesis = "null hypothesis")


stopping_rules_H1 = rbind(stopping_rules_DLT_sc1_EFF_sc1_CA_w0_H1,
                          stopping_rules_DLT_sc1_EFF_sc1_CA_w025_H1,
                          stopping_rules_DLT_sc1_EFF_sc1_CA_w050_H1,
                          stopping_rules_DLT_sc1_EFF_sc1_CA_w075_H1,
                          stopping_rules_DLT_sc1_EFF_sc1_CA_w1_H1,
                          stopping_rules_DLT_sc1_EFF_sc1_PA_w0_H1,
                          stopping_rules_DLT_sc1_EFF_sc1_PA_w025_H1,
                          stopping_rules_DLT_sc1_EFF_sc1_PA_w050_H1,
                          stopping_rules_DLT_sc1_EFF_sc1_PA_w075_H1,
                          stopping_rules_DLT_sc1_EFF_sc1_PA_w1_H1,
                          stopping_rules_DLT_sc1_EFF_sc1_CD_w0_H1,
                          stopping_rules_DLT_sc1_EFF_sc1_CD_w025_H1,
                          stopping_rules_DLT_sc1_EFF_sc1_CD_w050_H1,
                          stopping_rules_DLT_sc1_EFF_sc1_CD_w075_H1,
                          stopping_rules_DLT_sc1_EFF_sc1_CD_w1_H1,
                          stopping_rules_DLT_sc1_EFF_sc2_CA_w0_H1,
                          stopping_rules_DLT_sc1_EFF_sc2_CA_w025_H1,
                          stopping_rules_DLT_sc1_EFF_sc2_CA_w050_H1,
                          stopping_rules_DLT_sc1_EFF_sc2_CA_w075_H1,
                          stopping_rules_DLT_sc1_EFF_sc2_CA_w1_H1,
                          stopping_rules_DLT_sc1_EFF_sc2_PA_w0_H1,
                          stopping_rules_DLT_sc1_EFF_sc2_PA_w025_H1,
                          stopping_rules_DLT_sc1_EFF_sc2_PA_w050_H1,
                          stopping_rules_DLT_sc1_EFF_sc2_PA_w075_H1,
                          stopping_rules_DLT_sc1_EFF_sc2_PA_w1_H1,
                          stopping_rules_DLT_sc1_EFF_sc2_CD_w0_H1,
                          stopping_rules_DLT_sc1_EFF_sc2_CD_w025_H1,
                          stopping_rules_DLT_sc1_EFF_sc2_CD_w050_H1,
                          stopping_rules_DLT_sc1_EFF_sc2_CD_w075_H1,
                          stopping_rules_DLT_sc1_EFF_sc2_CD_w1_H1,
                          stopping_rules_DLT_sc2_EFF_sc1_CA_w0_H1,
                          stopping_rules_DLT_sc2_EFF_sc1_CA_w025_H1,
                          stopping_rules_DLT_sc2_EFF_sc1_CA_w050_H1,
                          stopping_rules_DLT_sc2_EFF_sc1_CA_w075_H1,
                          stopping_rules_DLT_sc2_EFF_sc1_CA_w1_H1,
                          stopping_rules_DLT_sc2_EFF_sc1_PA_w0_H1,
                          stopping_rules_DLT_sc2_EFF_sc1_PA_w025_H1,
                          stopping_rules_DLT_sc2_EFF_sc1_PA_w050_H1,
                          stopping_rules_DLT_sc2_EFF_sc1_PA_w075_H1,
                          stopping_rules_DLT_sc2_EFF_sc1_PA_w1_H1,
                          stopping_rules_DLT_sc2_EFF_sc1_CD_w0_H1,
                          stopping_rules_DLT_sc2_EFF_sc1_CD_w025_H1,
                          stopping_rules_DLT_sc2_EFF_sc1_CD_w050_H1,
                          stopping_rules_DLT_sc2_EFF_sc1_CD_w075_H1,
                          stopping_rules_DLT_sc2_EFF_sc1_CD_w1_H1,
                          stopping_rules_DLT_sc2_EFF_sc2_CA_w0_H1,
                          stopping_rules_DLT_sc2_EFF_sc2_CA_w025_H1,
                          stopping_rules_DLT_sc2_EFF_sc2_CA_w050_H1,
                          stopping_rules_DLT_sc2_EFF_sc2_CA_w075_H1,
                          stopping_rules_DLT_sc2_EFF_sc2_CA_w1_H1,
                          stopping_rules_DLT_sc2_EFF_sc2_PA_w0_H1,
                          stopping_rules_DLT_sc2_EFF_sc2_PA_w025_H1,
                          stopping_rules_DLT_sc2_EFF_sc2_PA_w050_H1,
                          stopping_rules_DLT_sc2_EFF_sc2_PA_w075_H1,
                          stopping_rules_DLT_sc2_EFF_sc2_PA_w1_H1,
                          stopping_rules_DLT_sc2_EFF_sc2_CD_w0_H1,
                          stopping_rules_DLT_sc2_EFF_sc2_CD_w025_H1,
                          stopping_rules_DLT_sc2_EFF_sc2_CD_w050_H1,
                          stopping_rules_DLT_sc2_EFF_sc2_CD_w075_H1,
                          stopping_rules_DLT_sc2_EFF_sc2_CD_w1_H1) %>%
  mutate(hypothesis = "alternative hypothesis")

stopping_rules = rbind(stopping_rules_H0,stopping_rules_H1) %>%
  mutate(overall_scenario = ifelse(DLT_scenario == "Dose-toxicity scenario 1" & EFF_scenario == "Dose-efficacy scenario 1" & hypothesis == "alternative hypothesis", "Scenario A",
                                   ifelse(DLT_scenario == "Dose-toxicity scenario 1" & EFF_scenario == "Dose-efficacy scenario 2" & hypothesis == "alternative hypothesis", "Scenario B", 
                                          ifelse(DLT_scenario == "Dose-toxicity scenario 2" & EFF_scenario == "Dose-efficacy scenario 1" & hypothesis == "alternative hypothesis", "Scenario C", 
                                                 ifelse(DLT_scenario == "Dose-toxicity scenario 2" & EFF_scenario == "Dose-efficacy scenario 2" & hypothesis == "alternative hypothesis", "Scenario D", 
                                                        ifelse(DLT_scenario == "Dose-toxicity scenario 1" & EFF_scenario == "Dose-efficacy scenario 1" & hypothesis == "null hypothesis", "Scenario E", 
                                                               ifelse(DLT_scenario == "Dose-toxicity scenario 1" & EFF_scenario == "Dose-efficacy scenario 2" & hypothesis == "null hypothesis", "Scenario F", 
                                                                      ifelse(DLT_scenario == "Dose-toxicity scenario 2" & EFF_scenario == "Dose-efficacy scenario 1" & hypothesis == "null hypothesis", "Scenario G", "Scenario H"))))))))


stopping_rules$agreement = factor(stopping_rules$agreement,levels = c("CA","PA","CD"), labels = c("Stage I under CA", "Stage I under PA", "Stage I under CD"))
stopping_rules$hypothesis = factor(stopping_rules$hypothesis,levels = c("null hypothesis","alternative hypothesis"))

stopping_rules = stopping_rules %>%
  group_by(DLT_scenario,EFF_scenario,type,hypothesis,agreement) %>%
  mutate(difference = probability - probability[omega == 0])

plot_stopping_futility = ggplot(stopping_rules %>% filter(type == "Futility stopping" & omega != 0), aes(x = as.factor(omega), y = difference, fill = agreement)) +
  scale_y_continuous(expression(paste("Difference in the prob. of early stopping w.r.t.",omega," = 0"))) +
  scale_x_discrete(expression(omega)) +  scale_color_manual(values = hue_pal()(3)) +
  
  geom_bar(stat = "identity", position = position_dodge(0.9), color = "black", width = 0.7) +
  #geom_text(aes(label=round(difference,2)), vjust=1.5, color="black", position = position_dodge(0.9), size=2.5) + 
  labs(title = "") +
  theme_bw() +
  theme(legend.position = "bottom",
        legend.text = element_text(size = 9),
        legend.background = element_rect(fill="transparent"),
        legend.key = element_rect(fill="transparent"),
        legend.title=element_blank()) +
  facet_wrap( ~ overall_scenario, ncol = 4)


plot_stopping_toxicity = ggplot(stopping_rules %>% filter(type == "Toxicity stopping (St. II)"), aes(x = as.factor(omega), y = probability, shape = agreement)) +
  scale_y_continuous("Probability of early stopping for safety (St. II)", limits = c(0,0.5)) +
  scale_x_discrete(expression(omega)) +
  geom_point(aes(color = agreement), size = 2) +
  scale_color_manual(values = hue_pal()(3)) +
  labs(title = "") +
  theme_bw() +
  theme(legend.position = "bottom",
        legend.text = element_text(size = 9),
        legend.background = element_rect(fill="transparent"),
        legend.key = element_rect(fill="transparent"),
        legend.title=element_blank()) +
  facet_wrap( ~ overall_scenario, ncol = 4)


ggsave(paste0(path_outputs,"Figure_6.pdf"), plot_stopping_futility, width = 8, height = 5, dpi = 300)
ggsave(paste0(path_outputs,"Figure_S3.pdf"), plot_stopping_toxicity, width = 8, height = 5, dpi = 300)


###################
#### Figure S2 ####
###################

dose_combinations_DLT_sc1_EFF_sc1_H1 = rbind(dose_combinations_DLT_sc1_EFF_sc1_CA_w0_H1,
                                             dose_combinations_DLT_sc1_EFF_sc1_CA_w025_H1,
                                             dose_combinations_DLT_sc1_EFF_sc1_CA_w050_H1,
                                             dose_combinations_DLT_sc1_EFF_sc1_CA_w075_H1,
                                             dose_combinations_DLT_sc1_EFF_sc1_CA_w1_H1,
                                             dose_combinations_DLT_sc1_EFF_sc1_PA_w0_H1,
                                             dose_combinations_DLT_sc1_EFF_sc1_PA_w025_H1,
                                             dose_combinations_DLT_sc1_EFF_sc1_PA_w050_H1,
                                             dose_combinations_DLT_sc1_EFF_sc1_PA_w075_H1,
                                             dose_combinations_DLT_sc1_EFF_sc1_PA_w1_H1,
                                             dose_combinations_DLT_sc1_EFF_sc1_CD_w0_H1,
                                             dose_combinations_DLT_sc1_EFF_sc1_CD_w025_H1,
                                             dose_combinations_DLT_sc1_EFF_sc1_CD_w050_H1,
                                             dose_combinations_DLT_sc1_EFF_sc1_CD_w075_H1,
                                             dose_combinations_DLT_sc1_EFF_sc1_CD_w1_H1) %>%
  mutate(peff = peff(true_beta0_DLT_sc1_EFF_sc1_st2_H1,
                     true_beta1_DLT_sc1_EFF_sc1_st2_H1,
                     true_beta2_DLT_sc1_EFF_sc1_st2_H1,
                     true_beta3_DLT_sc1_EFF_sc1_st2_H1,x,y))

dose_combinations_DLT_sc1_EFF_sc2_H1 = rbind(dose_combinations_DLT_sc1_EFF_sc2_CA_w0_H1,
                                             dose_combinations_DLT_sc1_EFF_sc2_CA_w025_H1,
                                             dose_combinations_DLT_sc1_EFF_sc2_CA_w050_H1,
                                             dose_combinations_DLT_sc1_EFF_sc2_CA_w075_H1,
                                             dose_combinations_DLT_sc1_EFF_sc2_CA_w1_H1,
                                             dose_combinations_DLT_sc1_EFF_sc2_PA_w0_H1,
                                             dose_combinations_DLT_sc1_EFF_sc2_PA_w025_H1,
                                             dose_combinations_DLT_sc1_EFF_sc2_PA_w050_H1,
                                             dose_combinations_DLT_sc1_EFF_sc2_PA_w075_H1,
                                             dose_combinations_DLT_sc1_EFF_sc2_PA_w1_H1,
                                             dose_combinations_DLT_sc1_EFF_sc2_CD_w0_H1,
                                             dose_combinations_DLT_sc1_EFF_sc2_CD_w025_H1,
                                             dose_combinations_DLT_sc1_EFF_sc2_CD_w050_H1,
                                             dose_combinations_DLT_sc1_EFF_sc2_CD_w075_H1,
                                             dose_combinations_DLT_sc1_EFF_sc2_CD_w1_H1) %>%
  mutate(peff = peff(true_beta0_DLT_sc1_EFF_sc2_st2_H1,
                     true_beta1_DLT_sc1_EFF_sc2_st2_H1,
                     true_beta2_DLT_sc1_EFF_sc2_st2_H1,
                     true_beta3_DLT_sc1_EFF_sc2_st2_H1,x,y))

dose_combinations_DLT_sc2_EFF_sc1_H1 = rbind(dose_combinations_DLT_sc2_EFF_sc1_CA_w0_H1,
                                             dose_combinations_DLT_sc2_EFF_sc1_CA_w025_H1,
                                             dose_combinations_DLT_sc2_EFF_sc1_CA_w050_H1,
                                             dose_combinations_DLT_sc2_EFF_sc1_CA_w075_H1,
                                             dose_combinations_DLT_sc2_EFF_sc1_CA_w1_H1,
                                             dose_combinations_DLT_sc2_EFF_sc1_PA_w0_H1,
                                             dose_combinations_DLT_sc2_EFF_sc1_PA_w025_H1,
                                             dose_combinations_DLT_sc2_EFF_sc1_PA_w050_H1,
                                             dose_combinations_DLT_sc2_EFF_sc1_PA_w075_H1,
                                             dose_combinations_DLT_sc2_EFF_sc1_PA_w1_H1,
                                             dose_combinations_DLT_sc2_EFF_sc1_CD_w0_H1,
                                             dose_combinations_DLT_sc2_EFF_sc1_CD_w025_H1,
                                             dose_combinations_DLT_sc2_EFF_sc1_CD_w050_H1,
                                             dose_combinations_DLT_sc2_EFF_sc1_CD_w075_H1,
                                             dose_combinations_DLT_sc2_EFF_sc1_CD_w1_H1) %>%
  mutate(peff = peff(true_beta0_DLT_sc2_EFF_sc1_st2_H1,
                     true_beta1_DLT_sc2_EFF_sc1_st2_H1,
                     true_beta2_DLT_sc2_EFF_sc1_st2_H1,
                     true_beta3_DLT_sc2_EFF_sc1_st2_H1,x,y))


dose_combinations_DLT_sc2_EFF_sc2_H1 = rbind(dose_combinations_DLT_sc2_EFF_sc2_CA_w0_H1,
                                             dose_combinations_DLT_sc2_EFF_sc2_CA_w025_H1,
                                             dose_combinations_DLT_sc2_EFF_sc2_CA_w050_H1,
                                             dose_combinations_DLT_sc2_EFF_sc2_CA_w075_H1,
                                             dose_combinations_DLT_sc2_EFF_sc2_CA_w1_H1,
                                             dose_combinations_DLT_sc2_EFF_sc2_PA_w0_H1,
                                             dose_combinations_DLT_sc2_EFF_sc2_PA_w025_H1,
                                             dose_combinations_DLT_sc2_EFF_sc2_PA_w050_H1,
                                             dose_combinations_DLT_sc2_EFF_sc2_PA_w075_H1,
                                             dose_combinations_DLT_sc2_EFF_sc2_PA_w1_H1,
                                             dose_combinations_DLT_sc2_EFF_sc2_CD_w0_H1,
                                             dose_combinations_DLT_sc2_EFF_sc2_CD_w025_H1,
                                             dose_combinations_DLT_sc2_EFF_sc2_CD_w050_H1,
                                             dose_combinations_DLT_sc2_EFF_sc2_CD_w075_H1,
                                             dose_combinations_DLT_sc2_EFF_sc2_CD_w1_H1) %>%
  mutate(peff = peff(true_beta0_DLT_sc2_EFF_sc2_st2_H1,
                     true_beta1_DLT_sc2_EFF_sc2_st2_H1,
                     true_beta2_DLT_sc2_EFF_sc2_st2_H1,
                     true_beta3_DLT_sc2_EFF_sc2_st2_H1,x,y))


dose_combinations_H1 = rbind(dose_combinations_DLT_sc1_EFF_sc1_H1,
                             dose_combinations_DLT_sc1_EFF_sc2_H1,
                             dose_combinations_DLT_sc2_EFF_sc1_H1,
                             dose_combinations_DLT_sc2_EFF_sc2_H1) 


dose_combinations_H1 = dose_combinations_H1 %>%
  mutate(eff_ind = ifelse(peff > p0, 1, 0)) %>%
  group_by(DLT_scenario, EFF_scenario, omega, agreement) %>%
  summarise(proportion = mean(eff_ind)) %>% 
  ungroup() %>%
  group_by(DLT_scenario,EFF_scenario,agreement) %>%
  mutate(difference = proportion - proportion[omega == 0]) %>%
  ungroup() %>%
  mutate(hypothesis = "alternative hypothesis") %>%
  mutate(overall_scenario = ifelse(DLT_scenario == "Dose-toxicity scenario 1" & EFF_scenario == "Dose-efficacy scenario 1" & hypothesis == "alternative hypothesis", "Scenario A",
                                   ifelse(DLT_scenario == "Dose-toxicity scenario 1" & EFF_scenario == "Dose-efficacy scenario 2" & hypothesis == "alternative hypothesis", "Scenario B", 
                                          ifelse(DLT_scenario == "Dose-toxicity scenario 2" & EFF_scenario == "Dose-efficacy scenario 1" & hypothesis == "alternative hypothesis", "Scenario C", 
                                                 ifelse(DLT_scenario == "Dose-toxicity scenario 2" & EFF_scenario == "Dose-efficacy scenario 2" & hypothesis == "alternative hypothesis", "Scenario D", 
                                                        ifelse(DLT_scenario == "Dose-toxicity scenario 1" & EFF_scenario == "Dose-efficacy scenario 1" & hypothesis == "null hypothesis", "Scenario E", 
                                                               ifelse(DLT_scenario == "Dose-toxicity scenario 1" & EFF_scenario == "Dose-efficacy scenario 2" & hypothesis == "null hypothesis", "Scenario F", 
                                                                      ifelse(DLT_scenario == "Dose-toxicity scenario 2" & EFF_scenario == "Dose-efficacy scenario 1" & hypothesis == "null hypothesis", "Scenario G", "Scenario H"))))))))

dose_combinations_H1$agreement = factor(dose_combinations_H1$agreement,levels = c("CA","PA","CD"),
                                        labels = c("Stage I under CA", "Stage I under PA", "Stage I under CD"))

plot_dose_combinations_st2 = 
  ggplot(dose_combinations_H1 %>% filter(omega != 0), aes(x = as.factor(omega), y = difference, fill = agreement)) +
  scale_y_continuous(expression(paste("Difference in the prop. of correct patient allocation w.r.t. ",omega," = 0")), limits = c(-0.005,0.07), labels = scales::percent_format(accuracy = 1)) +
  scale_x_discrete(expression(omega)) +
  geom_bar(stat = "identity", position = position_dodge(), color = "black") +
  #geom_text(aes(label=round(difference,2)), vjust=1.5, color="black", position = position_dodge(0.9), size=2.5) + 
  scale_color_manual(values = hue_pal()(3)) +
  labs(title = "") +
  theme_bw() +
  theme(legend.position = "bottom",
        legend.text = element_text(size = 9),
        legend.background = element_rect(fill="transparent"),
        legend.key = element_rect(fill="transparent"),
        legend.title=element_blank()) +
  facet_wrap(~ overall_scenario)

ggsave(paste0(path_outputs,"Figure_S2.pdf"), plot_dose_combinations_st2, width = 8, height = 5, dpi = 300)


##################
#### Table S1 ####
##################

jags_txt_stage2_priors = paste0(path_JAGS,"stage2_priors.bug.txt")

chains_prior = 1
burn_prior = 1000000
mm_prior = burn_prior/2

w = c(0,0.5,1)
X = c(10,15,17.5,25)
Y = c(50,75,100)

X_vector = numeric()
Y_vector = numeric()
median_vector = numeric()
CI95_low_vector = numeric()
CI95_high_vector = numeric()
omega_vector = numeric()

count = 1

for(w_ind in 1:length(w)){
  for(X_ind in 1:length(X)){
    for(Y_ind in 1:length(Y)){
      
      wMix = c(w[w_ind],(1-w[w_ind]))
      
      x_std = standardization_cisplatin(X[X_ind])
      y_std = standardization_cabazitaxel(Y[Y_ind])
      
      data_jags = list('wMix' = wMix, 'X' = x_std, 'Y' = y_std)
      
      j=jags.model(jags_txt_stage2_priors,data= data_jags, n.chains=chains_prior,n.adapt=burn_prior,quiet = TRUE)
      s=coda.samples(j,c('beta02','beta12','beta22','beta32'),mm_prior,progress.bar="none")
      ss=as.data.frame(s[[1]]) %>% mutate(x = x_std, y = y_std, peff = peff(beta02,beta12,beta22,beta32,x,y))
      
      X_vector[count] = X[X_ind]
      Y_vector[count] = Y[Y_ind]
      median_vector[count] = round(quantile(ss$peff,0.5),2) 
      CI95_low_vector[count] = round(quantile(ss$peff,0.025),2) 
      CI95_high_vector[count] = round(quantile(ss$peff,0.975),2) 
      omega_vector[count] = w[w_ind] 
      
      count = count + 1
      
      # rm(x_std,y_std,j,s,ss)
      
    }
  }
}


table_S1_df = data.frame(x = X_vector, 
                         y = Y_vector,
                         omega = omega_vector,
                         median = median_vector,
                         CI95_lower = CI95_low_vector,
                         CI95_upper = CI95_high_vector)


pdf(paste0(path_outputs,"Table_S1.pdf"), height=11, width=10)
grid.table(table_S1_df)
dev.off()


################
### Table S5 ###
################

sample_size_stopping_rules_H0 = rbind(sample_size_stopping_rules_DLT_sc1_EFF_sc1_CA_w0_H0,
                                      sample_size_stopping_rules_DLT_sc1_EFF_sc1_CA_w025_H0,
                                      sample_size_stopping_rules_DLT_sc1_EFF_sc1_CA_w050_H0,
                                      sample_size_stopping_rules_DLT_sc1_EFF_sc1_CA_w075_H0,
                                      sample_size_stopping_rules_DLT_sc1_EFF_sc1_CA_w1_H0,
                                      sample_size_stopping_rules_DLT_sc1_EFF_sc1_PA_w0_H0,
                                      sample_size_stopping_rules_DLT_sc1_EFF_sc1_PA_w025_H0,
                                      sample_size_stopping_rules_DLT_sc1_EFF_sc1_PA_w050_H0,
                                      sample_size_stopping_rules_DLT_sc1_EFF_sc1_PA_w075_H0,
                                      sample_size_stopping_rules_DLT_sc1_EFF_sc1_PA_w1_H0,
                                      sample_size_stopping_rules_DLT_sc1_EFF_sc1_CD_w0_H0,
                                      sample_size_stopping_rules_DLT_sc1_EFF_sc1_CD_w025_H0,
                                      sample_size_stopping_rules_DLT_sc1_EFF_sc1_CD_w050_H0,
                                      sample_size_stopping_rules_DLT_sc1_EFF_sc1_CD_w075_H0,
                                      sample_size_stopping_rules_DLT_sc1_EFF_sc1_CD_w1_H0,
                                      sample_size_stopping_rules_DLT_sc1_EFF_sc2_CA_w0_H0,
                                      sample_size_stopping_rules_DLT_sc1_EFF_sc2_CA_w025_H0,
                                      sample_size_stopping_rules_DLT_sc1_EFF_sc2_CA_w050_H0,
                                      sample_size_stopping_rules_DLT_sc1_EFF_sc2_CA_w075_H0,
                                      sample_size_stopping_rules_DLT_sc1_EFF_sc2_CA_w1_H0,
                                      sample_size_stopping_rules_DLT_sc1_EFF_sc2_PA_w0_H0,
                                      sample_size_stopping_rules_DLT_sc1_EFF_sc2_PA_w025_H0,
                                      sample_size_stopping_rules_DLT_sc1_EFF_sc2_PA_w050_H0,
                                      sample_size_stopping_rules_DLT_sc1_EFF_sc2_PA_w075_H0,
                                      sample_size_stopping_rules_DLT_sc1_EFF_sc2_PA_w1_H0,
                                      sample_size_stopping_rules_DLT_sc1_EFF_sc2_CD_w0_H0,
                                      sample_size_stopping_rules_DLT_sc1_EFF_sc2_CD_w025_H0,
                                      sample_size_stopping_rules_DLT_sc1_EFF_sc2_CD_w050_H0,
                                      sample_size_stopping_rules_DLT_sc1_EFF_sc2_CD_w075_H0,
                                      sample_size_stopping_rules_DLT_sc1_EFF_sc2_CD_w1_H0,
                                      sample_size_stopping_rules_DLT_sc2_EFF_sc1_CA_w0_H0,
                                      sample_size_stopping_rules_DLT_sc2_EFF_sc1_CA_w025_H0,
                                      sample_size_stopping_rules_DLT_sc2_EFF_sc1_CA_w050_H0,
                                      sample_size_stopping_rules_DLT_sc2_EFF_sc1_CA_w075_H0,
                                      sample_size_stopping_rules_DLT_sc2_EFF_sc1_CA_w1_H0,
                                      sample_size_stopping_rules_DLT_sc2_EFF_sc1_PA_w0_H0,
                                      sample_size_stopping_rules_DLT_sc2_EFF_sc1_PA_w025_H0,
                                      sample_size_stopping_rules_DLT_sc2_EFF_sc1_PA_w050_H0,
                                      sample_size_stopping_rules_DLT_sc2_EFF_sc1_PA_w075_H0,
                                      sample_size_stopping_rules_DLT_sc2_EFF_sc1_PA_w1_H0,
                                      sample_size_stopping_rules_DLT_sc2_EFF_sc1_CD_w0_H0,
                                      sample_size_stopping_rules_DLT_sc2_EFF_sc1_CD_w025_H0,
                                      sample_size_stopping_rules_DLT_sc2_EFF_sc1_CD_w050_H0,
                                      sample_size_stopping_rules_DLT_sc2_EFF_sc1_CD_w075_H0,
                                      sample_size_stopping_rules_DLT_sc2_EFF_sc1_CD_w1_H0,
                                      sample_size_stopping_rules_DLT_sc2_EFF_sc2_CA_w0_H0,
                                      sample_size_stopping_rules_DLT_sc2_EFF_sc2_CA_w025_H0,
                                      sample_size_stopping_rules_DLT_sc2_EFF_sc2_CA_w050_H0,
                                      sample_size_stopping_rules_DLT_sc2_EFF_sc2_CA_w075_H0,
                                      sample_size_stopping_rules_DLT_sc2_EFF_sc2_CA_w1_H0,
                                      sample_size_stopping_rules_DLT_sc2_EFF_sc2_PA_w0_H0,
                                      sample_size_stopping_rules_DLT_sc2_EFF_sc2_PA_w025_H0,
                                      sample_size_stopping_rules_DLT_sc2_EFF_sc2_PA_w050_H0,
                                      sample_size_stopping_rules_DLT_sc2_EFF_sc2_PA_w075_H0,
                                      sample_size_stopping_rules_DLT_sc2_EFF_sc2_PA_w1_H0,
                                      sample_size_stopping_rules_DLT_sc2_EFF_sc2_CD_w0_H0,
                                      sample_size_stopping_rules_DLT_sc2_EFF_sc2_CD_w025_H0,
                                      sample_size_stopping_rules_DLT_sc2_EFF_sc2_CD_w050_H0,
                                      sample_size_stopping_rules_DLT_sc2_EFF_sc2_CD_w075_H0,
                                      sample_size_stopping_rules_DLT_sc2_EFF_sc2_CD_w1_H0) %>%
  mutate(hypothesis = "H0", sample_size = round(futility,0)) %>%
  dplyr::select(-c(safety,futility))


sample_size_stopping_rules_H1 = rbind(sample_size_stopping_rules_DLT_sc1_EFF_sc1_CA_w0_H1,
                                      sample_size_stopping_rules_DLT_sc1_EFF_sc1_CA_w025_H1,
                                      sample_size_stopping_rules_DLT_sc1_EFF_sc1_CA_w050_H1,
                                      sample_size_stopping_rules_DLT_sc1_EFF_sc1_CA_w075_H1,
                                      sample_size_stopping_rules_DLT_sc1_EFF_sc1_CA_w1_H1,
                                      sample_size_stopping_rules_DLT_sc1_EFF_sc1_PA_w0_H1,
                                      sample_size_stopping_rules_DLT_sc1_EFF_sc1_PA_w025_H1,
                                      sample_size_stopping_rules_DLT_sc1_EFF_sc1_PA_w050_H1,
                                      sample_size_stopping_rules_DLT_sc1_EFF_sc1_PA_w075_H1,
                                      sample_size_stopping_rules_DLT_sc1_EFF_sc1_PA_w1_H1,
                                      sample_size_stopping_rules_DLT_sc1_EFF_sc1_CD_w0_H1,
                                      sample_size_stopping_rules_DLT_sc1_EFF_sc1_CD_w025_H1,
                                      sample_size_stopping_rules_DLT_sc1_EFF_sc1_CD_w050_H1,
                                      sample_size_stopping_rules_DLT_sc1_EFF_sc1_CD_w075_H1,
                                      sample_size_stopping_rules_DLT_sc1_EFF_sc1_CD_w1_H1,
                                      sample_size_stopping_rules_DLT_sc1_EFF_sc2_CA_w0_H1,
                                      sample_size_stopping_rules_DLT_sc1_EFF_sc2_CA_w025_H1,
                                      sample_size_stopping_rules_DLT_sc1_EFF_sc2_CA_w050_H1,
                                      sample_size_stopping_rules_DLT_sc1_EFF_sc2_CA_w075_H1,
                                      sample_size_stopping_rules_DLT_sc1_EFF_sc2_CA_w1_H1,
                                      sample_size_stopping_rules_DLT_sc1_EFF_sc2_PA_w0_H1,
                                      sample_size_stopping_rules_DLT_sc1_EFF_sc2_PA_w025_H1,
                                      sample_size_stopping_rules_DLT_sc1_EFF_sc2_PA_w050_H1,
                                      sample_size_stopping_rules_DLT_sc1_EFF_sc2_PA_w075_H1,
                                      sample_size_stopping_rules_DLT_sc1_EFF_sc2_PA_w1_H1,
                                      sample_size_stopping_rules_DLT_sc1_EFF_sc2_CD_w0_H1,
                                      sample_size_stopping_rules_DLT_sc1_EFF_sc2_CD_w025_H1,
                                      sample_size_stopping_rules_DLT_sc1_EFF_sc2_CD_w050_H1,
                                      sample_size_stopping_rules_DLT_sc1_EFF_sc2_CD_w075_H1,
                                      sample_size_stopping_rules_DLT_sc1_EFF_sc2_CD_w1_H1,
                                      sample_size_stopping_rules_DLT_sc2_EFF_sc1_CA_w0_H1,
                                      sample_size_stopping_rules_DLT_sc2_EFF_sc1_CA_w025_H1,
                                      sample_size_stopping_rules_DLT_sc2_EFF_sc1_CA_w050_H1,
                                      sample_size_stopping_rules_DLT_sc2_EFF_sc1_CA_w075_H1,
                                      sample_size_stopping_rules_DLT_sc2_EFF_sc1_CA_w1_H1,
                                      sample_size_stopping_rules_DLT_sc2_EFF_sc1_PA_w0_H1,
                                      sample_size_stopping_rules_DLT_sc2_EFF_sc1_PA_w025_H1,
                                      sample_size_stopping_rules_DLT_sc2_EFF_sc1_PA_w050_H1,
                                      sample_size_stopping_rules_DLT_sc2_EFF_sc1_PA_w075_H1,
                                      sample_size_stopping_rules_DLT_sc2_EFF_sc1_PA_w1_H1,
                                      sample_size_stopping_rules_DLT_sc2_EFF_sc1_CD_w0_H1,
                                      sample_size_stopping_rules_DLT_sc2_EFF_sc1_CD_w025_H1,
                                      sample_size_stopping_rules_DLT_sc2_EFF_sc1_CD_w050_H1,
                                      sample_size_stopping_rules_DLT_sc2_EFF_sc1_CD_w075_H1,
                                      sample_size_stopping_rules_DLT_sc2_EFF_sc1_CD_w1_H1,
                                      sample_size_stopping_rules_DLT_sc2_EFF_sc2_CA_w0_H1,
                                      sample_size_stopping_rules_DLT_sc2_EFF_sc2_CA_w025_H1,
                                      sample_size_stopping_rules_DLT_sc2_EFF_sc2_CA_w050_H1,
                                      sample_size_stopping_rules_DLT_sc2_EFF_sc2_CA_w075_H1,
                                      sample_size_stopping_rules_DLT_sc2_EFF_sc2_CA_w1_H1,
                                      sample_size_stopping_rules_DLT_sc2_EFF_sc2_PA_w0_H1,
                                      sample_size_stopping_rules_DLT_sc2_EFF_sc2_PA_w025_H1,
                                      sample_size_stopping_rules_DLT_sc2_EFF_sc2_PA_w050_H1,
                                      sample_size_stopping_rules_DLT_sc2_EFF_sc2_PA_w075_H1,
                                      sample_size_stopping_rules_DLT_sc2_EFF_sc2_PA_w1_H1,
                                      sample_size_stopping_rules_DLT_sc2_EFF_sc2_CD_w0_H1,
                                      sample_size_stopping_rules_DLT_sc2_EFF_sc2_CD_w025_H1,
                                      sample_size_stopping_rules_DLT_sc2_EFF_sc2_CD_w050_H1,
                                      sample_size_stopping_rules_DLT_sc2_EFF_sc2_CD_w075_H1,
                                      sample_size_stopping_rules_DLT_sc2_EFF_sc2_CD_w1_H1) %>%
  mutate(hypothesis = "H1", sample_size = round(futility,0)) %>%
  dplyr::select(-c(safety,futility))

sample_size_stopping_rules = rbind(sample_size_stopping_rules_H1, sample_size_stopping_rules_H0)

pdf(paste0(path_outputs,"Table_S5.pdf"), height=35, width=10)
grid.table(sample_size_stopping_rules)
dev.off()
