# Supplementary material for: A Bayesian adaptive design for dual‐agent phase I–II oncology trials integrating efficacy data across stages
Source: Biom J. 2023 May 18;65(7):2200288. doi: 10.1002/bimj.202200288 (PMC10952513; doi:10.1002/bimj.202200288)
Supplement: Supplementary file 1 — Supporting Information S1 [file BIMJ-65-0-s001.zip › Code_biometrical_journal2/Code_biometrical_journal/Code/main.R]

rm(list=ls())

########################
#Scenario specification#
########################

#Set seed
time_seed = 07022022
set.seed(time_seed)

# Number of Trials to simulate (e.g., M_iter = 1000)
M_iter = 1000

# Dose-toxicity scenario (options: DLT_scenario_variables = "_DLT_sc1", DLT_scenario_variables = "_DLT_sc2")
DLT_scenario_variables = c("_DLT_sc1","_DLT_sc2")

# Dose-efficacy scenario (options: EFF_scenario_variables = "_EFF_sc1", EFF_scenario_variables = "_EFF_sc2")
EFF_scenario_variables = c("_EFF_sc1","_EFF_sc2")

# Dose-toxicity scenario (options: DLT_scenario_full_description = "Dose-toxicity scenario 1", DLT_scenario_full_description = "Dose-toxicity scenario 2")
DLT_scenario_full_description = c("Dose-toxicity scenario 1", "Dose-toxicity scenario 2")

# Dose-efficacy scenario (options: EFF_scenario_full_description = "Dose-efficacy scenario 1", EFF_scenario_full_description = "Dose-efficacy scenario 2")
EFF_scenario_full_description = c("Dose-efficacy scenario 1", "Dose-efficacy scenario 2")

# Simulating under the null or alternative hypothesis (options: hypothesis = "_H0", hypothesis = "_H1")
hypothesis = c("_H0","_H1")

# Variable stating the agreement between stage I and stage II dose-efficacy profiles (options: agreement = "_CA", agreement = "_PA", agreement = "_CD")
agreement = c("_CA","_PA","_CD")

# Auxiliary variable stating the agreement between stage I and stage II dose-efficacy profiles (options: agreement_text = "CA", agreement_text = "PA", agreement_text = "CD")
agreement_text = c("CA","PA","CD")

###############################
#Load functions and R packages#
###############################

library(rjags)
library(tidyverse)
library(scales)
library(mvtnorm)
library(truncnorm)
library(data.table)
library(ggpubr)

source("Code/user_defined_functions.R")
source("Code/parameters_declaration.R")
source("Code/single_trial_simulation.R")

path_JAGS = paste0(getwd(),"/Code/")
path_data = paste0(getwd(),"/Data/")
path_intermediate_outputs = paste0(getwd(),"/Data/intermediate_outputs/")

#######################
#Main part of the code#
#######################

start.time <- Sys.time()

#Trial simulations

for(DLT_sc_ind in 1:length(DLT_scenario_variables)){
for(EFF_sc_ind in 1:length(DLT_scenario_variables)){
for(hyp_ind in 1:length(hypothesis)){
for(agreement_ind in 1:length(agreement)){
for(w_ind in 1:length(omega_num)){
  
  true_rho00 = eval(parse(text = paste0("true_rho00",DLT_scenario_variables[DLT_sc_ind])))
  true_rho01 = eval(parse(text = paste0("true_rho01",DLT_scenario_variables[DLT_sc_ind])))
  true_rho10 = eval(parse(text = paste0("true_rho10",DLT_scenario_variables[DLT_sc_ind])))
  true_alpha3 = eval(parse(text = paste0("true_alpha3",DLT_scenario_variables[DLT_sc_ind])))
  
  true_beta0_st1 = eval(parse(text = paste0("true_beta0",DLT_scenario_variables[DLT_sc_ind],EFF_scenario_variables[EFF_sc_ind],agreement[agreement_ind],st1,hypothesis[hyp_ind])))
  true_beta1_st1 = eval(parse(text = paste0("true_beta1",DLT_scenario_variables[DLT_sc_ind],EFF_scenario_variables[EFF_sc_ind],agreement[agreement_ind],st1,hypothesis[hyp_ind])))
  true_beta2_st1 = eval(parse(text = paste0("true_beta2",DLT_scenario_variables[DLT_sc_ind],EFF_scenario_variables[EFF_sc_ind],agreement[agreement_ind],st1,hypothesis[hyp_ind])))
  true_beta3_st1 = eval(parse(text = paste0("true_beta3",DLT_scenario_variables[DLT_sc_ind],EFF_scenario_variables[EFF_sc_ind],agreement[agreement_ind],st1,hypothesis[hyp_ind])))
  
  true_beta0_st2 = eval(parse(text = paste0("true_beta0",DLT_scenario_variables[DLT_sc_ind],EFF_scenario_variables[EFF_sc_ind],st2,hypothesis[hyp_ind])))
  true_beta1_st2 = eval(parse(text = paste0("true_beta1",DLT_scenario_variables[DLT_sc_ind],EFF_scenario_variables[EFF_sc_ind],st2,hypothesis[hyp_ind])))
  true_beta2_st2 = eval(parse(text = paste0("true_beta2",DLT_scenario_variables[DLT_sc_ind],EFF_scenario_variables[EFF_sc_ind],st2,hypothesis[hyp_ind])))
  true_beta3_st2 = eval(parse(text = paste0("true_beta3",DLT_scenario_variables[DLT_sc_ind],EFF_scenario_variables[EFF_sc_ind],st2,hypothesis[hyp_ind])))  
  
  
  power_or_typeIerror = ifelse(hyp_ind == 1, "Type-I error", "Power")

  do.call("<-",list(paste0("sim_data",DLT_scenario_variables[DLT_sc_ind],EFF_scenario_variables[EFF_sc_ind],agreement[agreement_ind],omega[w_ind],hypothesis[hyp_ind]),
                  replicate(M_iter, trial_simulation(true_rho00 = true_rho00,
                                                     true_rho01 = true_rho01,
                                                     true_rho10 = true_rho10,
                                                     true_alpha3 = true_alpha3,
                                                     true_beta0_st1 = true_beta0_st1,
                                                     true_beta1_st1 = true_beta1_st1,
                                                     true_beta2_st1 = true_beta2_st1,
                                                     true_beta3_st1 = true_beta3_st1,
                                                     true_beta0_st2 = true_beta0_st2,
                                                     true_beta1_st2 = true_beta1_st2,
                                                     true_beta2_st2 = true_beta2_st2,
                                                     true_beta3_st2 = true_beta3_st2,
                                                     path_JAGS = path_JAGS, 
                                                     w = omega_num[w_ind]), simplify = FALSE)))


#Computing and saving operating characteristics

#Bias and MSE model parameters
write.csv(do.call("<-",list(paste0("bias_MSE_parameters",DLT_scenario_variables[DLT_sc_ind],EFF_scenario_variables[EFF_sc_ind],agreement[agreement_ind],omega[w_ind],hypothesis[hyp_ind]),
                            get_bias_MSE(df = eval(parse(text = paste0("sim_data",DLT_scenario_variables[DLT_sc_ind],EFF_scenario_variables[EFF_sc_ind],agreement[agreement_ind],omega[w_ind],hypothesis[hyp_ind]))),
                                         DLT_scenario = DLT_scenario_full_description[DLT_sc_ind],
                                         EFF_scenario = EFF_scenario_full_description[EFF_sc_ind],
                                         omega = omega_num[w_ind],
                                         agreement = agreement_text[agreement_ind]))),
          paste0(getwd(),"/Data/intermediate_outputs/","bias_MSE_parameters",DLT_scenario_variables[DLT_sc_ind],EFF_scenario_variables[EFF_sc_ind],agreement[agreement_ind],omega[w_ind],hypothesis[hyp_ind],".csv"))


#optimal dose combination
write.csv(do.call("<-",list(paste0("optimal_dose_combination",DLT_scenario_variables[DLT_sc_ind],EFF_scenario_variables[EFF_sc_ind],agreement[agreement_ind],omega[w_ind],hypothesis[hyp_ind]),
                            get_optimal_dose_combination(df = eval(parse(text = paste0("sim_data",DLT_scenario_variables[DLT_sc_ind],EFF_scenario_variables[EFF_sc_ind],agreement[agreement_ind],omega[w_ind],hypothesis[hyp_ind]))),
                                                         DLT_scenario = DLT_scenario_full_description[DLT_sc_ind],
                                                         EFF_scenario = EFF_scenario_full_description[EFF_sc_ind],
                                                         omega = omega_num[w_ind],
                                                         agreement = agreement_text[agreement_ind]))),
          paste0(getwd(),"/Data/intermediate_outputs/","optimal_dose_combination",DLT_scenario_variables[DLT_sc_ind],EFF_scenario_variables[EFF_sc_ind],agreement[agreement_ind],omega[w_ind],hypothesis[hyp_ind],".csv"))

#Power / type-I error

write.csv(do.call("<-",list(paste0("power_or_typeIerror",DLT_scenario_variables[DLT_sc_ind],EFF_scenario_variables[EFF_sc_ind],agreement[agreement_ind],omega[w_ind],hypothesis[hyp_ind]),
                            get_power(df = eval(parse(text = paste0("sim_data",DLT_scenario_variables[DLT_sc_ind],EFF_scenario_variables[EFF_sc_ind],agreement[agreement_ind],omega[w_ind],hypothesis[hyp_ind]))),
                                      type = power_or_typeIerror,
                                      DLT_scenario = DLT_scenario_full_description[DLT_sc_ind],
                                      EFF_scenario = EFF_scenario_full_description[EFF_sc_ind],
                                      omega = omega_num[w_ind],
                                      agreement = agreement_text[agreement_ind]))),
          paste0(getwd(),"/Data/intermediate_outputs/","power_or_typeIerror",DLT_scenario_variables[DLT_sc_ind],EFF_scenario_variables[EFF_sc_ind],agreement[agreement_ind],omega[w_ind],hypothesis[hyp_ind],".csv"))


#Stopping rules
write.csv(do.call("<-",list(paste0("stopping_rules",DLT_scenario_variables[DLT_sc_ind],EFF_scenario_variables[EFF_sc_ind],agreement[agreement_ind],omega[w_ind],hypothesis[hyp_ind]),
                            get_posterior_probabilities_stopping_rules(df = eval(parse(text = paste0("sim_data",DLT_scenario_variables[DLT_sc_ind],EFF_scenario_variables[EFF_sc_ind],agreement[agreement_ind],omega[w_ind],hypothesis[hyp_ind]))),
                                                                       delta_Z1 = delta_Z1,
                                                                       delta_Z2 = delta_Z2,
                                                                       delta_E0 = delta_E0,
                                                                       DLT_scenario = DLT_scenario_full_description[DLT_sc_ind],
                                                                       EFF_scenario = EFF_scenario_full_description[EFF_sc_ind],
                                                                       omega = omega_num[w_ind],
                                                                       agreement = agreement_text[agreement_ind]))),
          paste0(getwd(),"/Data/intermediate_outputs/","stopping_rules",DLT_scenario_variables[DLT_sc_ind],EFF_scenario_variables[EFF_sc_ind],agreement[agreement_ind],omega[w_ind],hypothesis[hyp_ind],".csv"))


#Sample size stopping rules
write.csv(do.call("<-",list(paste0("sample_size_stopping_rules",DLT_scenario_variables[DLT_sc_ind],EFF_scenario_variables[EFF_sc_ind],agreement[agreement_ind],omega[w_ind],hypothesis[hyp_ind]),
                            get_sample_size_stopping_rules(df = eval(parse(text = paste0("sim_data",DLT_scenario_variables[DLT_sc_ind],EFF_scenario_variables[EFF_sc_ind],agreement[agreement_ind],omega[w_ind],hypothesis[hyp_ind]))),
                                                           DLT_scenario = DLT_scenario_full_description[DLT_sc_ind],
                                                           EFF_scenario = EFF_scenario_full_description[EFF_sc_ind],
                                                           omega = omega_num[w_ind],
                                                           agreement = agreement_text[agreement_ind]))),
          paste0(getwd(),"/Data/intermediate_outputs/","sample_size_stopping_rules",DLT_scenario_variables[DLT_sc_ind],EFF_scenario_variables[EFF_sc_ind],agreement[agreement_ind],omega[w_ind],hypothesis[hyp_ind],".csv"))


#Proportion patient optimal dose combinations with true P(pi_E) > theta_E
write.csv(do.call("<-",list(paste0("optimal_dose_combination_above_threshold",DLT_scenario_variables[DLT_sc_ind],EFF_scenario_variables[EFF_sc_ind],agreement[agreement_ind],omega[w_ind],hypothesis[hyp_ind]),
                            get_proportion_optimal_dose_combination_above_efficacy_threshold(df = eval(parse(text = paste0("sim_data",DLT_scenario_variables[DLT_sc_ind],EFF_scenario_variables[EFF_sc_ind],agreement[agreement_ind],omega[w_ind],hypothesis[hyp_ind]))),
                                                                                             DLT_scenario = DLT_scenario_full_description[DLT_sc_ind],
                                                                                             EFF_scenario = EFF_scenario_full_description[EFF_sc_ind],
                                                                                             omega = omega_num[w_ind],
                                                                                             agreement = agreement_text[agreement_ind]))),
          paste0(getwd(),"/Data/intermediate_outputs/","optimal_dose_combination_above_threshold",DLT_scenario_variables[DLT_sc_ind],EFF_scenario_variables[EFF_sc_ind],agreement[agreement_ind],omega[w_ind],hypothesis[hyp_ind],".csv"))


#Proportion patient allocation is dose combination with true P(pi_E) > theta_E
write.csv(do.call("<-",list(paste0("proportion_allocation",DLT_scenario_variables[DLT_sc_ind],EFF_scenario_variables[EFF_sc_ind],agreement[agreement_ind],omega[w_ind],hypothesis[hyp_ind]),
                            get_proportion_correct_patient_allocation(df = eval(parse(text = paste0("sim_data",DLT_scenario_variables[DLT_sc_ind],EFF_scenario_variables[EFF_sc_ind],agreement[agreement_ind],omega[w_ind],hypothesis[hyp_ind]))),
                                                                      DLT_scenario = DLT_scenario_full_description[DLT_sc_ind],
                                                                      EFF_scenario = EFF_scenario_full_description[EFF_sc_ind],
                                                                      omega = omega_num[w_ind],
                                                                      agreement = agreement_text[agreement_ind]))),
          paste0(getwd(),"/Data/intermediate_outputs/","proportion_allocation",DLT_scenario_variables[DLT_sc_ind],EFF_scenario_variables[EFF_sc_ind],agreement[agreement_ind],omega[w_ind],hypothesis[hyp_ind],".csv"))


#Dose combinations to which patients were allocated
write.csv(do.call("<-",list(paste0("dose_combinations",DLT_scenario_variables[DLT_sc_ind],EFF_scenario_variables[EFF_sc_ind],agreement[agreement_ind],omega[w_ind],hypothesis[hyp_ind]),
                            get_dose_combinations(df = eval(parse(text = paste0("sim_data",DLT_scenario_variables[DLT_sc_ind],EFF_scenario_variables[EFF_sc_ind],agreement[agreement_ind],omega[w_ind],hypothesis[hyp_ind]))),
                                                  DLT_scenario = DLT_scenario_full_description[DLT_sc_ind],
                                                  EFF_scenario = EFF_scenario_full_description[EFF_sc_ind],
                                                  omega = omega_num[w_ind],
                                                  agreement = agreement_text[agreement_ind]))),
          paste0(getwd(),"/Data/intermediate_outputs/","dose_combinations",DLT_scenario_variables[DLT_sc_ind],EFF_scenario_variables[EFF_sc_ind],agreement[agreement_ind],omega[w_ind],hypothesis[hyp_ind],".csv"))


# MTD curve
write.csv(do.call("<-",list(paste0("MTD_curve",DLT_scenario_variables[DLT_sc_ind],EFF_scenario_variables[EFF_sc_ind],agreement[agreement_ind],omega[w_ind],hypothesis[hyp_ind]),
                            get_MTD_curve(df = eval(parse(text = paste0("sim_data",DLT_scenario_variables[DLT_sc_ind],EFF_scenario_variables[EFF_sc_ind],agreement[agreement_ind],omega[w_ind],hypothesis[hyp_ind]))),
                                          DLT_scenario = DLT_scenario_full_description[DLT_sc_ind],
                                          EFF_scenario = EFF_scenario_full_description[EFF_sc_ind],
                                          omega = omega_num[w_ind],
                                          agreement = agreement_text[agreement_ind]))),
          paste0(getwd(),"/Data/intermediate_outputs/","MTD_curve",DLT_scenario_variables[DLT_sc_ind],EFF_scenario_variables[EFF_sc_ind],agreement[agreement_ind],omega[w_ind],hypothesis[hyp_ind],".csv"))


#DLT rate and proportion of trials with DLT rate above theta_Z + 0.1
write.csv(do.call("<-",list(paste0("DLT_rate",DLT_scenario_variables[DLT_sc_ind],EFF_scenario_variables[EFF_sc_ind],agreement[agreement_ind],omega[w_ind],hypothesis[hyp_ind]),
                            get_average_DLT_rate(df = eval(parse(text = paste0("sim_data",DLT_scenario_variables[DLT_sc_ind],EFF_scenario_variables[EFF_sc_ind],agreement[agreement_ind],omega[w_ind],hypothesis[hyp_ind]))),
                                                 DLT_scenario = DLT_scenario_full_description[DLT_sc_ind],
                                                 EFF_scenario = EFF_scenario_full_description[EFF_sc_ind],
                                                 omega = omega_num[w_ind],
                                                 agreement = agreement_text[agreement_ind]))),
          paste0(getwd(),"/Data/intermediate_outputs/","DLT_rate",DLT_scenario_variables[DLT_sc_ind],EFF_scenario_variables[EFF_sc_ind],agreement[agreement_ind],omega[w_ind],hypothesis[hyp_ind],".csv"))


}}}}}

end.time <- Sys.time()
time.taken <- end.time - start.time
time.taken
