# Supplementary material for: A Bayesian adaptive design for dual‐agent phase I–II oncology trials integrating efficacy data across stages
Source: Biom J. 2023 May 18;65(7):2200288. doi: 10.1002/bimj.202200288 (PMC10952513; doi:10.1002/bimj.202200288)
Supplement: Supplementary file 1 — Supporting Information S1 [file BIMJ-65-0-s001.zip › Code_biometrical_journal2/Code_biometrical_journal/Code/stage1.bug.txt]

model {

for (i in 1:N){
  Z[i] ~ dbern(p[i])
  logit(p[i]) <- logit(rho00) + X[i]*(logit(rho10)-logit(rho00))+Y[i]*(logit(rho01)-logit(rho00))+alpha3*X[i]*Y[i]
}

rho01 ~ dbeta(a01,b01)
rho10 ~ dbeta(a10,b10)
temp ~ dbeta(a00,b00)
rho00 <- temp*min(rho01,rho10)
alpha3~dgamma(a,b)

mtdx1<-((logit(theta)-logit(rho00))-(logit(rho01)-logit(rho00))*Y[N-1])/ ((logit(rho10)-logit(rho00))+alpha3*Y[N-1])
mtdy1<-((logit(theta)-logit(rho00))-(logit(rho10)-logit(rho00))*X[N-1])/ ((logit(rho01)-logit(rho00))+alpha3*X[N-1])
mtdx2<-((logit(theta)-logit(rho00))-(logit(rho01)-logit(rho00))*Y[N])/ ((logit(rho10)-logit(rho00))+alpha3*Y[N])
mtdy2<-((logit(theta)-logit(rho00))-(logit(rho10)-logit(rho00))*X[N])/ ((logit(rho01)-logit(rho00))+alpha3*X[N])

}		
