# Supplementary material for: A Bayesian adaptive design for dual‐agent phase I–II oncology trials integrating efficacy data across stages
Source: Biom J. 2023 May 18;65(7):2200288. doi: 10.1002/bimj.202200288 (PMC10952513; doi:10.1002/bimj.202200288)
Supplement: Supplementary file 1 — Supporting Information S1 [file BIMJ-65-0-s001.zip › Code_biometrical_journal2/Code_biometrical_journal/Code/stage2.bug.txt]

model{

n_dlts ~ dbin(dlt_rate,n_doses)
 
for(i in 1:Ncomb1){
 lin.stg1[i] <- beta01 + exp(beta11)*doseX1[i] + exp(beta21)*doseY1[i] + beta31*doseX1[i]*doseY1[i]
 logit(pEff.stg1[i]) <- lin.stg1[i]
 NEff.stg1[i] ~ dbern(pEff.stg1[i])
}

 beta11 <- mu.ex[1] + re.ex[1]
 beta21 <- mu.ex[2] + re.ex[2]
 re.ex[1:2] ~ dmnorm(zero[1:2], prec.ex[1:2, 1:2])
 
# predictive distribution under EX assumption
 beta.pred[1,1] <- mu.ex[1] + re.p[1]
 beta.pred[1,2] <- mu.ex[2] + re.p[2]
 re.p[1:2] ~ dmnorm(zero[1:2], prec.ex[1:2, 1:2]) 
 
# default weakly informative prior for situations of NEX
 beta.pred[2, 1:2] ~ dmnorm(Prior.m.nex[1:2], prec.nex[1:2, 1:2])
           
 cov.nex[1, 1] <- pow(Prior.sd.nex[1], 2)
 cov.nex[2, 2] <- pow(Prior.sd.nex[2], 2)
 cov.nex[1, 2] <- Prior.sd.nex[1]*Prior.sd.nex[2]*corr
 cov.nex[2, 1] <- Prior.sd.nex[1]*Prior.sd.nex[2]*corr
 prec.nex[1:2, 1:2] <- inverse(cov.nex[1:2, 1:2])
 
# MA prediction
 beta12 <- beta.pred[which, 1]
 beta22 <- beta.pred[which, 2]
 
# wMix[]: non-trivial weights for EX and NEX
 which ~ dcat(wMix[1:2])
 
# to monitor the prob of EX
for(k in 1:2){
 prob.ex[k] <- equals(which, k)
}
 
# stage 2 data
for(j in 1:Ncomb2){
 lin.stg2[j] <- beta02  + exp(beta12)*doseX2[j] + exp(beta22)*doseY2[j] + beta32*doseX2[j]*doseY2[j]
 logit(pEff.stg2[j]) <- lin.stg2[j]
 NEff.stg2[j] ~ dbern(pEff.stg2[j])
}
 
# for numerical stability: the population means constrained to -10 to 10
 mu.ex[1] ~ dnorm(0, 0.1)I(-10, 10)
 mu.ex[2] ~ dnorm(0, 0.1)I(-10, 10) 
 
 prec.tau1 <- pow(Prior.tau.HN[1], -2)
 prec.tau2 <- pow(Prior.tau.HN[2], -2)
 tau[1] ~ dnorm(0, prec.tau1)I(0.001,)
 tau[2] ~ dnorm(0, prec.tau2)I(0.001,) 
 
 cov.ex[1, 1] <- pow(tau[1], 2)
 cov.ex[2, 2] <- pow(tau[2], 2)
 cov.ex[1, 2] <- tau[1]*tau[2]*rho
 cov.ex[2, 1] <- tau[1]*tau[2]*rho
 prec.ex[1:2, 1:2] <- inverse(cov.ex[1:2, 1:2])
 
 rho ~ dunif(0,0.5)
 corr ~ dunif(0,0.5)
 
 beta01 ~ dnorm(-1.8, 0.1)
 beta31 ~ dgamma(0.1, 0.1)
 beta02 ~ dnorm(-1.8, 0.1)
 beta32 ~ dgamma(0.1, 0.1)
 
 zero[1:2] <- c(0,0)
 Prior.m.nex[1:2] <- c(0,0)
 Prior.sd.nex[1:2] <- c(10,10)
 Prior.tau.HN[1:2] <- c(0.5,0.5)
 
 dlt_rate ~ dbeta(0.5,0.5)
 
 safety_stopping <- dlt_rate > (theta + 0.1)
 
}
