# Supplementary material for: A Bayesian adaptive design for dual‐agent phase I–II oncology trials integrating efficacy data across stages
Source: Biom J. 2023 May 18;65(7):2200288. doi: 10.1002/bimj.202200288 (PMC10952513; doi:10.1002/bimj.202200288)
Supplement: Supplementary file 1 — Supporting Information S1 [file BIMJ-65-0-s001.zip › Code_biometrical_journal2/Code_biometrical_journal/Code/stage2_priors.bug.txt]

model{
 
lin.stg1 <- beta01 + exp(beta11)*X + exp(beta21)*Y + beta31*X*Y
logit(pEff.stg1) <- lin.stg1

beta11 <- mu.ex[1] + re.ex[1]
beta21 <- mu.ex[2] + re.ex[2]
re.ex[1:2] ~ dmnorm(zero[1:2], prec.ex[1:2, 1:2])
 
# predictive distribution under EX assumption
beta.pred[1,1] <- mu.ex[1] + re.p[1]
beta.pred[1,2] <- mu.ex[2] + re.p[2]
re.p[1:2] ~ dmnorm(zero[1:2], prec.ex[1:2, 1:2]) 
 
# weakly informative prior for situations of NEX
beta.pred[2, 1:2] ~ dmnorm(Prior.m.nex[1:2], prec.nex[1:2, 1:2])
           
cov.nex[1, 1] <- pow(sd.nex[1], 2)
cov.nex[2, 2] <- pow(sd.nex[2], 2)
cov.nex[1, 2] <- sd.nex[1]*sd.nex[2]*corr
cov.nex[2, 1] <- sd.nex[1]*sd.nex[2]*corr
prec.nex[1:2, 1:2] <- inverse(cov.nex[1:2, 1:2])

# MA prediction
beta12 <- beta.pred[which, 1]
beta22 <- beta.pred[which, 2]
 
# wMix[]: non-trivial weights for EX and NEX
which ~ dcat(wMix[1:2])
 
# to monitor the prob of EX
for(k in 1:2){
 prob.ex[k] <- equals(which, k)
}
 
# stage 2 data
lin.stg2 <- beta02 + exp(beta12)*X + exp(beta22)*Y + beta32*X*Y
logit(pEff.stg2) <- lin.stg2
 
# weakly informative prior for situations of EX 
 
# for numerical stability: the population means constrained to -10 to 10
mu.ex[1] ~ dnorm(0, 1)I(-10, 10)
mu.ex[2] ~ dnorm(0, 1)I(-10, 10)
 
prec.tau1.ex <- pow(Prior.tau.ex[1], -2)
prec.tau2.ex <- pow(Prior.tau.ex[2], -2)
tau.ex[1] ~ dnorm(0, prec.tau1.ex)I(0.001,)
tau.ex[2] ~ dnorm(0, prec.tau2.ex)I(0.001,) 
 
 
cov.ex[1, 1] <- pow(tau.ex[1], 2)
cov.ex[2, 2] <- pow(tau.ex[2], 2)
cov.ex[1, 2] <- tau.ex[1]*tau.ex[2]*rho
cov.ex[2, 1] <- tau.ex[1]*tau.ex[2]*rho
prec.ex[1:2, 1:2] <- inverse(cov.ex[1:2, 1:2])
 
rho ~ dunif(0,1)
corr ~ dunif(0,1)
 
beta01 ~ dnorm(-1.8, 0.1)
beta31 ~ dgamma(0.1, 0.1)
beta02 ~ dnorm(-1.8, 0.1)
beta32 ~ dgamma(0.1, 0.1)

zero[1:2] <- c(0,0)
Prior.m.nex[1:2] <- c(0,0)
sd.nex[1:2] <- c(1,1)
Prior.tau.ex[1:2] <- c(0.5,0.5)
 
}
