# Supplementary material for: A Bayesian adaptive design for dual‐agent phase I–II oncology trials integrating efficacy data across stages
Source: Biom J. 2023 May 18;65(7):2200288. doi: 10.1002/bimj.202200288 (PMC10952513; doi:10.1002/bimj.202200288)
Supplement: Supplementary file 1 — Supporting Information S1 [file BIMJ-65-0-s001.zip › Code_biometrical_journal2/Code_biometrical_journal/Code/user_defined_functions.R]

#'Function that generates correlated binary outputs
#'
#' @param rho00 Parameter rho00 from marginal toxicity model
#' @param rho10 Parameter rho10 from marginal toxicity model
#' @param rho00 Parameter rho01 from marginal toxicity model
#' @param alpha3 Parameter alpha3 from marginal toxicity model
#' @param beta0 Parameter beta0 from marginal efficacy model
#' @param beta1 Parameter beta1 from marginal efficacy model
#' @param beta2 Parameter beta2 from marginal efficacy model
#' @param beta3 Parameter beta3 from marginal efficacy model
#' @param x Dose from compound X
#' @param y Dose from compound Y

generate_bivariate_outcome = function(rho00,rho01,rho10,alpha3,beta0,beta1,beta2,beta3,x,y){
  
  p_Z = pdlt(rho00,rho01,rho10,alpha3,x,y)
  p_E = peff(beta0,beta1,beta2,beta3,x,y)
  
  Z_output = rbinom(n = 1, size = 1, prob = p_Z)
  E_output = rbinom(n = 1, size = 1, prob = p_E)
  
  output = c(Z_output, E_output)
  
  return(output)
  
}


#' Function to calculate the average DLT rate and proportion of trials with DLT rate above theta_Z + 0.1
#' @param df Data set containing outputs 
#' @param DLT_scenario Toxicity scenario 
#' @param EFF_scenario Efficacy scenario 
#' @param omega Omega value
#' @param agreement Agreement level

get_average_DLT_rate = function(df, DLT_scenario, EFF_scenario, omega, agreement){
  
  Z_by_trial_st1 = map(df,"Z.stg1")
  Z_by_trial_st2 = map(df,"Z.stg2")
  Z_by_trial_overall = map(df,"Z.overall")
  
  #Average DLT rate
  average_DLT_rate_st1 = mean(unlist(Z_by_trial_st1))
  average_DLT_rate_st2 = mean(unlist(Z_by_trial_st2))
  average_DLT_rate_overall = mean(unlist(Z_by_trial_overall))
  
  #Proportion of trials with DLT rate above theta_Z + 0.1
  DLT_rate_by_trial = function(x){
    ifelse(sum(as.numeric(x))/length(as.numeric(x)) > (theta + 0.1), 1, 0)
  }
  
  proportion_trial_with_DLT_rate_above_threshold_st1 = mean(unlist(lapply(Z_by_trial_st1,DLT_rate_by_trial)))
  proportion_trial_with_DLT_rate_above_threshold_st2 = mean(unlist(lapply(Z_by_trial_st2,DLT_rate_by_trial)))
  proportion_trial_with_DLT_rate_above_threshold_overall = mean(unlist(lapply(average_DLT_rate_overall,DLT_rate_by_trial)))
  
  #Output
  output_df = data.frame(DLT_scenario = DLT_scenario,
                         EFF_scenario = EFF_scenario,
                         DLT_rate_by_trial_st1 = average_DLT_rate_st1,
                         DLT_rate_by_trial_st2 = average_DLT_rate_st2,
                         average_DLT_rate_overall = average_DLT_rate_overall,
                         proportion_trial_with_DLT_rate_above_threshold_st1 = proportion_trial_with_DLT_rate_above_threshold_st1,
                         proportion_trial_with_DLT_rate_above_threshold_st2 = proportion_trial_with_DLT_rate_above_threshold_st2,
                         proportion_trial_with_DLT_rate_above_threshold_overall = proportion_trial_with_DLT_rate_above_threshold_overall,
                         omega = omega,
                         agreement = agreement)
  
  output_df
  
}


#' Function to calculate bias and mean squared error (MSE)
#' @param df Data set containing outputs 
#' @param DLT_scenario Toxicity scenario
#' @param EFF_scenario Efficacy scenario 
#' @param omega Omega value
#' @param agreement Agreement level

get_bias_MSE = function(df, DLT_scenario, EFF_scenario, omega, agreement){
  
  bias_absolute_difference_rho00 = mean(unlist(map(df, "absolute_difference_rho00")))
  mse_absolute_difference_rho00 = mean(unlist(map(df, "absolute_difference_rho00"))^2)
  
  bias_absolute_difference_rho10 = mean(unlist(map(df, "absolute_difference_rho10")))
  mse_absolute_difference_rho10 = mean(unlist(map(df, "absolute_difference_rho10"))^2)
  
  bias_absolute_difference_rho01 = mean(unlist(map(df, "absolute_difference_rho01")))
  mse_absolute_difference_rho01 = mean(unlist(map(df, "absolute_difference_rho01"))^2)
  
  bias_absolute_difference_alpha3 = mean(unlist(map(df, "absolute_difference_alpha3")))
  mse_absolute_difference_alpha3 = mean(unlist(map(df, "absolute_difference_alpha3"))^2)
  
  bias_absolute_difference_beta0_st2 = mean(unlist(map(df, "absolute_difference_beta0_st2")))
  mse_absolute_difference_beta0_st2 = mean(unlist(map(df, "absolute_difference_beta0_st2"))^2)
  
  bias_absolute_difference_beta1_st2 = mean(unlist(map(df, "absolute_difference_beta1_st2")))
  mse_absolute_difference_beta1_st2 = mean(unlist(map(df, "absolute_difference_beta1_st2"))^2)
  
  bias_absolute_difference_beta2_st2 = mean(unlist(map(df, "absolute_difference_beta2_st2")))
  mse_absolute_difference_beta2_st2 = mean(unlist(map(df, "absolute_difference_beta2_st2"))^2)
  
  bias_absolute_difference_beta3_st2 = mean(unlist(map(df, "absolute_difference_beta3_st2")))
  mse_absolute_difference_beta3_st2 = mean(unlist(map(df, "absolute_difference_beta3_st2"))^2)
  
  output_df = data.frame(DLT_scenario = DLT_scenario,
                         EFF_scenario = EFF_scenario,
                         type = c(rep("Bias",8),rep("MSE",8)),
                         parameter = rep(c("rho00", "rho10", "rho01", "alpha3", "beta0", "beta1","beta2", "beta3"),2),
                         omega = omega,
                         agreement = agreement,
                         value = c(bias_absolute_difference_rho00,
                                   bias_absolute_difference_rho10,
                                   bias_absolute_difference_rho01,
                                   bias_absolute_difference_alpha3,
                                   bias_absolute_difference_beta0_st2,
                                   bias_absolute_difference_beta1_st2,
                                   bias_absolute_difference_beta2_st2,
                                   bias_absolute_difference_beta3_st2,
                                   mse_absolute_difference_rho00,
                                   mse_absolute_difference_rho10,
                                   mse_absolute_difference_rho01,
                                   mse_absolute_difference_alpha3,
                                   mse_absolute_difference_beta0_st2,
                                   mse_absolute_difference_beta1_st2,
                                   mse_absolute_difference_beta2_st2,
                                   mse_absolute_difference_beta3_st2))
  
  
  output_df
  
}


#' Function to obtain dose combination to which patients were allocated
#' @param df Data set containing outputs
#' @param DLT_scenario Toxicity scenario 
#' @param EFF_scenario Efficacy scenario 
#' @param omega Omega value
#' @param agreement Agreement level


get_dose_combinations = function(df, DLT_scenario, EFF_scenario, omega, agreement){
  
  output_df = data.frame(DLT_scenario = DLT_scenario,
                         EFF_scenario = EFF_scenario,
                         x = unlist(map(df,"doseX2")),
                         y = unlist(map(df,"doseY2")),
                         omega = omega,
                         agreement = agreement)
  
  return(output_df)
  
}


#' Function to obtain the MTD curve
#' @param df Data set containing outputs 
#' @param DLT_scenario Toxicity scenario 
#' @param EFF_scenario Efficacy scenario 
#' @param omega Omega value
#' @param agreement Agreement level


get_MTD_curve = function(df, DLT_scenario, EFF_scenario, omega, agreement){
  
  mean_post_rho00 = mean(unlist(map(df, "post_rho00")))
  mean_post_rho01 = mean(unlist(map(df, "post_rho01")))
  mean_post_rho10 = mean(unlist(map(df, "post_rho10")))
  mean_post_alpha3 = mean(unlist(map(df, "post_alpha3")))
  
  q0025_post_rho00 = quantile(unlist(map(df, "post_rho00")),0.025)
  q0025_post_rho01 = quantile(unlist(map(df, "post_rho01")),0.025)
  q0025_post_rho10 = quantile(unlist(map(df, "post_rho10")),0.025)
  q0025_post_alpha3 = quantile(unlist(map(df, "post_alpha3")),0.025)
  
  q050_post_rho00 = quantile(unlist(map(df, "post_rho00")),0.5)
  q050_post_rho01 = quantile(unlist(map(df, "post_rho01")),0.5)
  q050_post_rho10 = quantile(unlist(map(df, "post_rho10")),0.5)
  q050_post_alpha3 = quantile(unlist(map(df, "post_alpha3")),0.5)
  
  q0975_post_rho00 = quantile(unlist(map(df, "post_rho00")),0.975)
  q0975_post_rho01 = quantile(unlist(map(df, "post_rho01")),0.975)
  q0975_post_rho10 = quantile(unlist(map(df, "post_rho10")),0.975)
  q0975_post_alpha3 = quantile(unlist(map(df, "post_alpha3")),0.975)
  
  
  
  output_df = data.frame(DLT_scenario = DLT_scenario,
                         EFF_scenario = EFF_scenario,
                         x = seq(0,by = 0.01,1),
                         y = c(y_mean = twodimmtd2(mean_post_rho00, mean_post_rho01, mean_post_rho10, mean_post_alpha3,theta,seq(0,by = 0.01,1)),
                               y_0025 = twodimmtd2(q0025_post_rho00, q0025_post_rho01, q0025_post_rho10, q0025_post_alpha3,theta,seq(0,by = 0.01,1)),
                               y_050 = twodimmtd2(q050_post_rho00, q050_post_rho01, q050_post_rho10, q050_post_alpha3,theta,seq(0,by = 0.01,1)),
                               y_0975 = twodimmtd2(q0975_post_rho00, q0975_post_rho01, q0975_post_rho10, q0975_post_alpha3,theta,seq(0,by = 0.01,1))),
                         type = c(rep("MTD mean",101),rep("MTD 2.5% percentile",101),rep("MTD 50% percentile",101),rep("MTD 97.5% percentile",101)),
                         omega = omega,
                         agreement = agreement)
  
  return(output_df)
  
}


#' Function to obtain the optimal dose combination
#' @param df Data set containing outputs 
#' @param DLT_scenario Toxicity scenario 
#' @param EFF_scenario Efficacy scenario 
#' @param omega Omega value
#' @param agreement Agreement level

get_optimal_dose_combination = function(df, DLT_scenario, EFF_scenario, omega, agreement){
  
  optimal_dose_combinations_df = as.data.frame(do.call(rbind, map(df, "optimal_dose_combination")))
  
  optimal_dose_combinations_df = optimal_dose_combinations_df  %>%
    dplyr::select(x,y) %>%
    mutate(DLT_scenario = DLT_scenario,
           EFF_scenario = EFF_scenario,
           omega = omega,
           agreement = agreement)
  
  return(optimal_dose_combinations_df)
  
}


#' Function to average posterior probabilities of early stopping for toxicity, efficacy and futility 
#' @param df Data set containing outputs 
#' @param delta_Z,delta_E0,delta_E1 Design parameters (see manuscript)
#' @param DLT_scenario Toxicity scenario 
#' @param EFF_scenario Efficacy scenario 
#' @param omega Omega value
#' @param agreement Agreement level

get_posterior_probabilities_stopping_rules = function(df, delta_Z1, delta_Z2, delta_E0, DLT_scenario, EFF_scenario, omega, agreement){
  
  #Mean posterior probability early stopping for toxicity
  
  interim_prob_dlt_st2 = as_tibble(t(as.data.frame(do.call(rbind, map(df, "interim_prob_dlt_st2")))), rownames = NA)
  
  mean_post_prob_early_stopping_toxicity_st2 = mean(ifelse(unlist(lapply(interim_prob_dlt_st2,indicator_function <- function(x) sum(ifelse(x >= delta_Z2, 1, 0))))> 0, 1, 0))
  
  #Mean posterior probability early stopping for efficacy and futility
  
  interim_prob_futility = as_tibble(t(as.data.frame(do.call(rbind, map(df, "interim_prob_futility")))), rownames = NA)
  mean_post_prob_early_stopping_futility = mean(ifelse(unlist(lapply(interim_prob_futility,indicator_function <- function(x) sum(ifelse(x < delta_E0, 1, 0))))> 0, 1, 0))
  
  output_df = data.frame(DLT_scenario = DLT_scenario,
                         EFF_scenario = EFF_scenario,
                         omega = omega,
                         agreement = agreement,
                         type = c("Toxicity stopping (St. II)","Futility stopping"),
                         probability = c(mean_post_prob_early_stopping_toxicity_st2,
                                         mean_post_prob_early_stopping_futility))
  
  output_df
}


#' Function to calculate the power (or type-I error)
#' @param df Data set containing outputs
#' @param delta_u Design parameter (see manuscript) 
#' @param type Variable (character) to denote whether we calculate power of type-I error.
#' @param DLT_scenario Toxicity scenario 
#' @param EFF_scenario Efficacy scenario
#' @param omega Omega value
#' @param agreement Agreement level

get_power = function(df, type, DLT_scenario, EFF_scenario, omega, agreement){
  
  delta_u = seq(0, by=0.1, 1)
  
  power = numeric()
  
  for(i in 1:length(delta_u)){
    power[i] = mean(ifelse(unlist(map(df, "max_post_prob_efficacy_higher_theta_E")) >= delta_u[i], 1, 0))
  }
  
  
  output_df = data.frame(DLT_scenario = DLT_scenario,
                         EFF_scenario = EFF_scenario,
                         type = type,
                         value = power,
                         delta_u = delta_u,
                         omega = omega,
                         agreement = agreement)
  
  
  output_df
  
}


#' Function to calculate proportion of correct patient allocation in phase II 
#' @param df Data set containing outputs 
#' @param DLT_scenario Toxicity scenario 
#' @param EFF_scenario Efficacy scenario
#' @param omega Omega value
#' @param agreement Agreement level

get_proportion_correct_patient_allocation = function(df, DLT_scenario, EFF_scenario, omega, agreement){
  
  proportion = mean(unlist(map(df, "proportion_allocation_efficacious_doses")))
  
  output_df = data.frame(DLT_scenario = DLT_scenario,
                         EFF_scenario = EFF_scenario,
                         value = proportion,
                         omega = omega,
                         agreement = agreement)
  
  output_df
  
}


#' Function to calculate proportion of recommended optimal dose combination that have a true probability
#' of efficacy above the threshold p0
#' @param df Data set containing outputs 
#' @param DLT_scenario Toxicity scenario 
#' @param EFF_scenario Efficacy scenario
#' @param omega Omega value
#' @param agreement Agreement level

get_proportion_optimal_dose_combination_above_efficacy_threshold = function(df, DLT_scenario, EFF_scenario, omega, agreement){
  
  optimal_dose_combinations_df = as.data.frame(do.call(rbind, map(df, "optimal_dose_combination")))
  
  optimal_dose_combinations_df = optimal_dose_combinations_df  %>%
    mutate(above_threshold_ind = ifelse(true_peff > p0, 1, 0)) %>%
    summarise(proportion_above_threshold = mean(above_threshold_ind)) %>%
    mutate(DLT_scenario = DLT_scenario,
           EFF_scenario = EFF_scenario,
           omega = omega,
           agreement = agreement)
  
  return(optimal_dose_combinations_df)
  
  
}


#' Function to calculate the sample size of each simulation accounting for early stoppings
#' @param df Data set containing outputs 
#' @param DLT_scenario Toxicity scenario 
#' @param EFF_scenario Efficacy scenario
#' @param omega Omega value
#' @param agreement Agreement level

get_sample_size_stopping_rules = function(df, DLT_scenario, EFF_scenario, omega, agreement){
  mean_sample_size_stopping_safety = mean(unlist(map(df, "sample_size_stopping_safety_st2")))
  mean_sample_size_stopping_futility = mean(unlist(map(df, "sample_size_stopping_futility")))
  
  output = data.frame(futility = mean_sample_size_stopping_futility, 
                      safety = mean_sample_size_stopping_safety,
                      DLT_scenario = DLT_scenario,
                      EFF_scenario = EFF_scenario,
                      omega = omega,
                      agreement = agreement) 
  
  return(output)
}


#'Function that calculates marginal probability of DLT
#'
#' @param rho00 Parameter rho00 from marginal toxicity model
#' @param rho10 Parameter rho10 from marginal toxicity model
#' @param rho00 Parameter rho01 from marginal toxicity model
#' @param alpha3 Parameter alpha3 from marginal toxicity model
#' @param x Dose x
#' @param y Dose y


pdlt = function(rho00,rho01,rho10,alpha3,x,y){
  alpha0 = log(rho00/(1-rho00))
  alpha1 = log(rho10/(1-rho10)) - log(rho00/(1-rho00))
  alpha2 = log(rho01/(1-rho01)) - log(rho00/(1-rho00))
  p = 1/(1+exp(-alpha0-alpha1*x-alpha2*y-alpha3*x*y))
  return(p)
}


#'Function that calculates marginal probability of efficacy
#'
#' @param beta0 Parameter beta0 from marginal efficacy model
#' @param beta1 Parameter beta1 from marginal efficacy model
#' @param beta2 Parameter beta2 from marginal efficacy model
#' @param beta3 Parameter beta3 from marginal efficacy model
#' @param x Dose x
#' @param y Dose y

peff = function(beta0,beta1,beta2,beta3,x,y){
  p = 1/(1 + exp(-beta0 - exp(beta1)*x - exp(beta2)*y - beta3*x*y))
  return(p)
}


#'Function that calculates the two-dimensional MTD curve
#'
#' @param rho00 Parameter rho00 from marginal toxicity model
#' @param rho10 Parameter rho10 from marginal toxicity model
#' @param rho01 Parameter rho01 from marginal toxicity model
#' @param alpha3 Parameter alpha3 from marginal toxicity model
#' @param theta Parameter theta_Z from the paper. Represents the highest toxicity rate we are willing to accept.
#' @param x Dose x

twodimmtd2 = function(rho00,rho01,rho10,alpha3,theta,x){
  
  #logistic(u) = exp(u)/(1+exp(u))
  #logistic(u)^-1 = logit(u) = log(u/(1-u))
  
  alpha0 = log(rho00/(1-rho00))
  alpha1 = log(rho10/(1-rho10)) - log(rho00/(1-rho00))
  alpha2 = log(rho01/(1-rho01)) - log(rho00/(1-rho00))
  
  a = (log(theta/(1-theta))-alpha0-alpha1*x)/(alpha2+alpha3*x)
  
  return(a)
}


#'Function that standardizes cisplatin
#'
#' @param x Dose of cisplatin

standardization_cisplatin = function(x){
  
  x_std = (x - 10) / (25 - 10)
  
  x_std
  
}


#'Function that standardizes cabazitaxel
#'
#' @param y Dose of cabazitaxel

standardization_cabazitaxel = function(y){
  
  y_std = (y - 50) / (100 - 50)
  
  y_std
  
}
