# Supplementary material for: A Bayesian adaptive design for dual‐agent phase I–II oncology trials integrating efficacy data across stages
Source: Biom J. 2023 May 18;65(7):2200288. doi: 10.1002/bimj.202200288 (PMC10952513; doi:10.1002/bimj.202200288)
Supplement: Supplementary file 1 — Supporting Information S1 [file BIMJ-65-0-s001.zip › Code_biometrical_journal2/Code_biometrical_journal/Data/intermediate_outputs/DLT_rate_DLT_sc2_EFF_sc2_CD_w1_H0.csv]

	DLT_scenario	EFF_scenario	DLT_rate_by_trial_st1	DLT_rate_by_trial_st2	average_DLT_rate_overall	proportion_trial_with_DLT_rate_above_threshold_st1	proportion_trial_with_DLT_rate_above_threshold_st2	proportion_trial_with_DLT_rate_above_threshold_overall	omega	agreement
1	Dose-toxicity scenario 2	Dose-efficacy scenario 2	0.254166666666667	0.2842	0.269183333333333	0	0.096	0	1	CD
