# Supplementary material for: A Bayesian adaptive design for dual‐agent phase I–II oncology trials integrating efficacy data across stages
Source: Biom J. 2023 May 18;65(7):2200288. doi: 10.1002/bimj.202200288 (PMC10952513; doi:10.1002/bimj.202200288)
Supplement: Supplementary file 1 — Supporting Information S1 [file BIMJ-65-0-s001.zip › Code_biometrical_journal2/Code_biometrical_journal/Data/intermediate_outputs/MTD_curve_DLT_sc1_EFF_sc1_CA_w025_H0.csv]

	DLT_scenario	EFF_scenario	x	y	type	omega	agreement
y_mean1	Dose-toxicity scenario 1	Dose-efficacy scenario 1	0	1.22946321019623	MTD mean	0.25	CA
y_mean2	Dose-toxicity scenario 1	Dose-efficacy scenario 1	0.01	1.19860132102969	MTD mean	0.25	CA
y_mean3	Dose-toxicity scenario 1	Dose-efficacy scenario 1	0.02	1.16878456741884	MTD mean	0.25	CA
y_mean4	Dose-toxicity scenario 1	Dose-efficacy scenario 1	0.03	1.13996074318731	MTD mean	0.25	CA
y_mean5	Dose-toxicity scenario 1	Dose-efficacy scenario 1	0.04	1.11208106225394	MTD mean	0.25	CA
y_mean6	Dose-toxicity scenario 1	Dose-efficacy scenario 1	0.05	1.08509988307709	MTD mean	0.25	CA
y_mean7	Dose-toxicity scenario 1	Dose-efficacy scenario 1	0.06	1.05897445931824	MTD mean	0.25	CA
y_mean8	Dose-toxicity scenario 1	Dose-efficacy scenario 1	0.07	1.03366471385952	MTD mean	0.25	CA
y_mean9	Dose-toxicity scenario 1	Dose-efficacy scenario 1	0.08	1.00913303366264	MTD mean	0.25	CA
y_mean10	Dose-toxicity scenario 1	Dose-efficacy scenario 1	0.09	0.985344083260499	MTD mean	0.25	CA
y_mean11	Dose-toxicity scenario 1	Dose-efficacy scenario 1	0.1	0.962264634936618	MTD mean	0.25	CA
y_mean12	Dose-toxicity scenario 1	Dose-efficacy scenario 1	0.11	0.939863413875888	MTD mean	0.25	CA
y_mean13	Dose-toxicity scenario 1	Dose-efficacy scenario 1	0.12	0.918110956769161	MTD mean	0.25	CA
y_mean14	Dose-toxicity scenario 1	Dose-efficacy scenario 1	0.13	0.896979482527371	MTD mean	0.25	CA
y_mean15	Dose-toxicity scenario 1	Dose-efficacy scenario 1	0.14	0.876442773912295	MTD mean	0.25	CA
y_mean16	Dose-toxicity scenario 1	Dose-efficacy scenario 1	0.15	0.856476069023437	MTD mean	0.25	CA
y_mean17	Dose-toxicity scenario 1	Dose-efficacy scenario 1	0.16	0.83705596169672	MTD mean	0.25	CA
y_mean18	Dose-toxicity scenario 1	Dose-efficacy scenario 1	0.17	0.818160309972601	MTD mean	0.25	CA
y_mean19	Dose-toxicity scenario 1	Dose-efficacy scenario 1	0.18	0.799768151881071	MTD mean	0.25	CA
y_mean20	Dose-toxicity scenario 1	Dose-efficacy scenario 1	0.19	0.781859627870125	MTD mean	0.25	CA
y_mean21	Dose-toxicity scenario 1	Dose-efficacy scenario 1	0.2	0.7644159092742	MTD mean	0.25	CA
y_mean22	Dose-toxicity scenario 1	Dose-efficacy scenario 1	0.21	0.747419132280947	MTD mean	0.25	CA
y_mean23	Dose-toxicity scenario 1	Dose-efficacy scenario 1	0.22	0.73085233690949	MTD mean	0.25	CA
y_mean24	Dose-toxicity scenario 1	Dose-efficacy scenario 1	0.23	0.714699410561996	MTD mean	0.25	CA
y_mean25	Dose-toxicity scenario 1	Dose-efficacy scenario 1	0.24	0.698945035753609	MTD mean	0.25	CA
y_mean26	Dose-toxicity scenario 1	Dose-efficacy scenario 1	0.25	0.683574641664306	MTD mean	0.25	CA
y_mean27	Dose-toxicity scenario 1	Dose-efficacy scenario 1	0.26	0.66857435919059	MTD mean	0.25	CA
y_mean28	Dose-toxicity scenario 1	Dose-efficacy scenario 1	0.27	0.653930979205541	MTD mean	0.25	CA
y_mean29	Dose-toxicity scenario 1	Dose-efficacy scenario 1	0.28	0.639631913763209	MTD mean	0.25	CA
y_mean30	Dose-toxicity scenario 1	Dose-efficacy scenario 1	0.29	0.625665160007847	MTD mean	0.25	CA
y_mean31	Dose-toxicity scenario 1	Dose-efficacy scenario 1	0.3	0.612019266570503	MTD mean	0.25	CA
y_mean32	Dose-toxicity scenario 1	Dose-efficacy scenario 1	0.31	0.59868330225523	MTD mean	0.25	CA
y_mean33	Dose-toxicity scenario 1	Dose-efficacy scenario 1	0.32	0.585646826834974	MTD mean	0.25	CA
y_mean34	Dose-toxicity scenario 1	Dose-efficacy scenario 1	0.33	0.572899863793133	MTD mean	0.25	CA
y_mean35	Dose-toxicity scenario 1	Dose-efficacy scenario 1	0.34	0.560432874861235	MTD mean	0.25	CA
y_mean36	Dose-toxicity scenario 1	Dose-efficacy scenario 1	0.35	0.54823673621615	MTD mean	0.25	CA
y_mean37	Dose-toxicity scenario 1	Dose-efficacy scenario 1	0.36	0.53630271621201	MTD mean	0.25	CA
y_mean38	Dose-toxicity scenario 1	Dose-efficacy scenario 1	0.37	0.524622454532612	MTD mean	0.25	CA
y_mean39	Dose-toxicity scenario 1	Dose-efficacy scenario 1	0.38	0.513187942659706	MTD mean	0.25	CA
y_mean40	Dose-toxicity scenario 1	Dose-efficacy scenario 1	0.39	0.501991505561284	MTD mean	0.25	CA
y_mean41	Dose-toxicity scenario 1	Dose-efficacy scenario 1	0.4	0.491025784511861	MTD mean	0.25	CA
y_mean42	Dose-toxicity scenario 1	Dose-efficacy scenario 1	0.41	0.480283720963963	MTD mean	0.25	CA
y_mean43	Dose-toxicity scenario 1	Dose-efficacy scenario 1	0.42	0.46975854139652	MTD mean	0.25	CA
y_mean44	Dose-toxicity scenario 1	Dose-efficacy scenario 1	0.43	0.459443743071827	MTD mean	0.25	CA
y_mean45	Dose-toxicity scenario 1	Dose-efficacy scenario 1	0.44	0.449333080638145	MTD mean	0.25	CA
y_mean46	Dose-toxicity scenario 1	Dose-efficacy scenario 1	0.45	0.439420553519929	MTD mean	0.25	CA
y_mean47	Dose-toxicity scenario 1	Dose-efficacy scenario 1	0.46	0.429700394042193	MTD mean	0.25	CA
y_mean48	Dose-toxicity scenario 1	Dose-efficacy scenario 1	0.47	0.42016705623963	MTD mean	0.25	CA
y_mean49	Dose-toxicity scenario 1	Dose-efficacy scenario 1	0.48	0.410815205304844	MTD mean	0.25	CA
y_mean50	Dose-toxicity scenario 1	Dose-efficacy scenario 1	0.49	0.401639707633542	MTD mean	0.25	CA
y_mean51	Dose-toxicity scenario 1	Dose-efficacy scenario 1	0.5	0.392635621427623	MTD mean	0.25	CA
y_mean52	Dose-toxicity scenario 1	Dose-efficacy scenario 1	0.51	0.383798187820038	MTD mean	0.25	CA
y_mean53	Dose-toxicity scenario 1	Dose-efficacy scenario 1	0.52	0.375122822487937	MTD mean	0.25	CA
y_mean54	Dose-toxicity scenario 1	Dose-efficacy scenario 1	0.53	0.366605107723033	MTD mean	0.25	CA
y_mean55	Dose-toxicity scenario 1	Dose-efficacy scenario 1	0.54	0.358240784930368	MTD mean	0.25	CA
y_mean56	Dose-toxicity scenario 1	Dose-efficacy scenario 1	0.55	0.35002574752873	MTD mean	0.25	CA
y_mean57	Dose-toxicity scenario 1	Dose-efficacy scenario 1	0.56	0.341956034227839	MTD mean	0.25	CA
y_mean58	Dose-toxicity scenario 1	Dose-efficacy scenario 1	0.57	0.334027822659187	MTD mean	0.25	CA
y_mean59	Dose-toxicity scenario 1	Dose-efficacy scenario 1	0.58	0.326237423339015	MTD mean	0.25	CA
y_mean60	Dose-toxicity scenario 1	Dose-efficacy scenario 1	0.59	0.318581273943391	MTD mean	0.25	CA
y_mean61	Dose-toxicity scenario 1	Dose-efficacy scenario 1	0.6	0.311055933876728	MTD mean	0.25	CA
y_mean62	Dose-toxicity scenario 1	Dose-efficacy scenario 1	0.61	0.303658079116348	MTD mean	0.25	CA
y_mean63	Dose-toxicity scenario 1	Dose-efficacy scenario 1	0.62	0.296384497316848	MTD mean	0.25	CA
y_mean64	Dose-toxicity scenario 1	Dose-efficacy scenario 1	0.63	0.289232083159139	MTD mean	0.25	CA
y_mean65	Dose-toxicity scenario 1	Dose-efficacy scenario 1	0.64	0.282197833929994	MTD mean	0.25	CA
y_mean66	Dose-toxicity scenario 1	Dose-efficacy scenario 1	0.65	0.27527884531889	MTD mean	0.25	CA
y_mean67	Dose-toxicity scenario 1	Dose-efficacy scenario 1	0.66	0.268472307419794	MTD mean	0.25	CA
y_mean68	Dose-toxicity scenario 1	Dose-efficacy scenario 1	0.67	0.261775500926311	MTD mean	0.25	CA
y_mean69	Dose-toxicity scenario 1	Dose-efficacy scenario 1	0.68	0.255185793509384	MTD mean	0.25	CA
y_mean70	Dose-toxicity scenario 1	Dose-efficacy scenario 1	0.69	0.248700636367407	MTD mean	0.25	CA
y_mean71	Dose-toxicity scenario 1	Dose-efficacy scenario 1	0.7	0.242317560939246	MTD mean	0.25	CA
y_mean72	Dose-toxicity scenario 1	Dose-efficacy scenario 1	0.71	0.23603417577127	MTD mean	0.25	CA
y_mean73	Dose-toxicity scenario 1	Dose-efficacy scenario 1	0.72	0.229848163530031	MTD mean	0.25	CA
y_mean74	Dose-toxicity scenario 1	Dose-efficacy scenario 1	0.73	0.223757278152769	MTD mean	0.25	CA
y_mean75	Dose-toxicity scenario 1	Dose-efficacy scenario 1	0.74	0.21775934212836	MTD mean	0.25	CA
y_mean76	Dose-toxicity scenario 1	Dose-efficacy scenario 1	0.75	0.211852243901805	MTD mean	0.25	CA
y_mean77	Dose-toxicity scenario 1	Dose-efficacy scenario 1	0.76	0.206033935395764	MTD mean	0.25	CA
y_mean78	Dose-toxicity scenario 1	Dose-efficacy scenario 1	0.77	0.200302429643013	MTD mean	0.25	CA
y_mean79	Dose-toxicity scenario 1	Dose-efficacy scenario 1	0.78	0.194655798524078	MTD mean	0.25	CA
y_mean80	Dose-toxicity scenario 1	Dose-efficacy scenario 1	0.79	0.189092170604644	MTD mean	0.25	CA
y_mean81	Dose-toxicity scenario 1	Dose-efficacy scenario 1	0.8	0.183609729067629	MTD mean	0.25	CA
y_mean82	Dose-toxicity scenario 1	Dose-efficacy scenario 1	0.81	0.17820670973513	MTD mean	0.25	CA
y_mean83	Dose-toxicity scenario 1	Dose-efficacy scenario 1	0.82	0.172881399175726	MTD mean	0.25	CA
y_mean84	Dose-toxicity scenario 1	Dose-efficacy scenario 1	0.83	0.167632132892848	MTD mean	0.25	CA
y_mean85	Dose-toxicity scenario 1	Dose-efficacy scenario 1	0.84	0.162457293590224	MTD mean	0.25	CA
y_mean86	Dose-toxicity scenario 1	Dose-efficacy scenario 1	0.85	0.15735530951057	MTD mean	0.25	CA
y_mean87	Dose-toxicity scenario 1	Dose-efficacy scenario 1	0.86	0.152324652843968	MTD mean	0.25	CA
y_mean88	Dose-toxicity scenario 1	Dose-efficacy scenario 1	0.87	0.147363838202535	MTD mean	0.25	CA
y_mean89	Dose-toxicity scenario 1	Dose-efficacy scenario 1	0.88	0.142471421158175	MTD mean	0.25	CA
y_mean90	Dose-toxicity scenario 1	Dose-efficacy scenario 1	0.89	0.137645996840407	MTD mean	0.25	CA
y_mean91	Dose-toxicity scenario 1	Dose-efficacy scenario 1	0.9	0.132886198591403	MTD mean	0.25	CA
y_mean92	Dose-toxicity scenario 1	Dose-efficacy scenario 1	0.91	0.128190696675523	MTD mean	0.25	CA
y_mean93	Dose-toxicity scenario 1	Dose-efficacy scenario 1	0.92	0.123558197040801	MTD mean	0.25	CA
y_mean94	Dose-toxicity scenario 1	Dose-efficacy scenario 1	0.93	0.118987440129951	MTD mean	0.25	CA
y_mean95	Dose-toxicity scenario 1	Dose-efficacy scenario 1	0.94	0.114477199738594	MTD mean	0.25	CA
y_mean96	Dose-toxicity scenario 1	Dose-efficacy scenario 1	0.95	0.11002628191855	MTD mean	0.25	CA
y_mean97	Dose-toxicity scenario 1	Dose-efficacy scenario 1	0.96	0.105633523924108	MTD mean	0.25	CA
y_mean98	Dose-toxicity scenario 1	Dose-efficacy scenario 1	0.97	0.101297793199344	MTD mean	0.25	CA
y_mean99	Dose-toxicity scenario 1	Dose-efficacy scenario 1	0.98	0.0970179864046221	MTD mean	0.25	CA
y_mean100	Dose-toxicity scenario 1	Dose-efficacy scenario 1	0.99	0.0927930284805235	MTD mean	0.25	CA
y_mean101	Dose-toxicity scenario 1	Dose-efficacy scenario 1	1	0.0886218717475361	MTD mean	0.25	CA
y_00251	Dose-toxicity scenario 1	Dose-efficacy scenario 1	0	1.33977980279513	MTD 2.5% percentile	0.25	CA
y_00252	Dose-toxicity scenario 1	Dose-efficacy scenario 1	0.01	1.31360187980816	MTD 2.5% percentile	0.25	CA
y_00253	Dose-toxicity scenario 1	Dose-efficacy scenario 1	0.02	1.28805334404015	MTD 2.5% percentile	0.25	CA
y_00254	Dose-toxicity scenario 1	Dose-efficacy scenario 1	0.03	1.26311176688708	MTD 2.5% percentile	0.25	CA
y_00255	Dose-toxicity scenario 1	Dose-efficacy scenario 1	0.04	1.23875577291116	MTD 2.5% percentile	0.25	CA
y_00256	Dose-toxicity scenario 1	Dose-efficacy scenario 1	0.05	1.21496497874192	MTD 2.5% percentile	0.25	CA
y_00257	Dose-toxicity scenario 1	Dose-efficacy scenario 1	0.06	1.19171993618219	MTD 2.5% percentile	0.25	CA
y_00258	Dose-toxicity scenario 1	Dose-efficacy scenario 1	0.07	1.16900207918491	MTD 2.5% percentile	0.25	CA
y_00259	Dose-toxicity scenario 1	Dose-efficacy scenario 1	0.08	1.14679367439722	MTD 2.5% percentile	0.25	CA
y_002510	Dose-toxicity scenario 1	Dose-efficacy scenario 1	0.09	1.12507777499477	MTD 2.5% percentile	0.25	CA
y_002511	Dose-toxicity scenario 1	Dose-efficacy scenario 1	0.1	1.10383817755374	MTD 2.5% percentile	0.25	CA
y_002512	Dose-toxicity scenario 1	Dose-efficacy scenario 1	0.11	1.08305938172992	MTD 2.5% percentile	0.25	CA
y_002513	Dose-toxicity scenario 1	Dose-efficacy scenario 1	0.12	1.06272655253396	MTD 2.5% percentile	0.25	CA
y_002514	Dose-toxicity scenario 1	Dose-efficacy scenario 1	0.13	1.04282548500979	MTD 2.5% percentile	0.25	CA
y_002515	Dose-toxicity scenario 1	Dose-efficacy scenario 1	0.14	1.02334257113962	MTD 2.5% percentile	0.25	CA
y_002516	Dose-toxicity scenario 1	Dose-efficacy scenario 1	0.15	1.00426476881332	MTD 2.5% percentile	0.25	CA
y_002517	Dose-toxicity scenario 1	Dose-efficacy scenario 1	0.16	0.98557957271355	MTD 2.5% percentile	0.25	CA
y_002518	Dose-toxicity scenario 1	Dose-efficacy scenario 1	0.17	0.967274986980158	MTD 2.5% percentile	0.25	CA
y_002519	Dose-toxicity scenario 1	Dose-efficacy scenario 1	0.18	0.949339499528071	MTD 2.5% percentile	0.25	CA
y_002520	Dose-toxicity scenario 1	Dose-efficacy scenario 1	0.19	0.931762057903334	MTD 2.5% percentile	0.25	CA
y_002521	Dose-toxicity scenario 1	Dose-efficacy scenario 1	0.2	0.914532046570785	MTD 2.5% percentile	0.25	CA
y_002522	Dose-toxicity scenario 1	Dose-efficacy scenario 1	0.21	0.897639265535333	MTD 2.5% percentile	0.25	CA
y_002523	Dose-toxicity scenario 1	Dose-efficacy scenario 1	0.22	0.881073910206365	MTD 2.5% percentile	0.25	CA
y_002524	Dose-toxicity scenario 1	Dose-efficacy scenario 1	0.23	0.86482655242174	MTD 2.5% percentile	0.25	CA
y_002525	Dose-toxicity scenario 1	Dose-efficacy scenario 1	0.24	0.848888122554232	MTD 2.5% percentile	0.25	CA
y_002526	Dose-toxicity scenario 1	Dose-efficacy scenario 1	0.25	0.833249892629034	MTD 2.5% percentile	0.25	CA
y_002527	Dose-toxicity scenario 1	Dose-efficacy scenario 1	0.26	0.817903460386312	MTD 2.5% percentile	0.25	CA
y_002528	Dose-toxicity scenario 1	Dose-efficacy scenario 1	0.27	0.802840734227656	MTD 2.5% percentile	0.25	CA
y_002529	Dose-toxicity scenario 1	Dose-efficacy scenario 1	0.28	0.788053918989753	MTD 2.5% percentile	0.25	CA
y_002530	Dose-toxicity scenario 1	Dose-efficacy scenario 1	0.29	0.773535502492747	MTD 2.5% percentile	0.25	CA
y_002531	Dose-toxicity scenario 1	Dose-efficacy scenario 1	0.3	0.759278242814488	MTD 2.5% percentile	0.25	CA
y_002532	Dose-toxicity scenario 1	Dose-efficacy scenario 1	0.31	0.745275156245403	MTD 2.5% percentile	0.25	CA
y_002533	Dose-toxicity scenario 1	Dose-efficacy scenario 1	0.32	0.731519505881877	MTD 2.5% percentile	0.25	CA
y_002534	Dose-toxicity scenario 1	Dose-efficacy scenario 1	0.33	0.718004790819008	MTD 2.5% percentile	0.25	CA
y_002535	Dose-toxicity scenario 1	Dose-efficacy scenario 1	0.34	0.704724735906314	MTD 2.5% percentile	0.25	CA
y_002536	Dose-toxicity scenario 1	Dose-efficacy scenario 1	0.35	0.691673282032466	MTD 2.5% percentile	0.25	CA
y_002537	Dose-toxicity scenario 1	Dose-efficacy scenario 1	0.36	0.678844576907459	MTD 2.5% percentile	0.25	CA
y_002538	Dose-toxicity scenario 1	Dose-efficacy scenario 1	0.37	0.66623296631274	MTD 2.5% percentile	0.25	CA
y_002539	Dose-toxicity scenario 1	Dose-efficacy scenario 1	0.38	0.653832985791832	MTD 2.5% percentile	0.25	CA
y_002540	Dose-toxicity scenario 1	Dose-efficacy scenario 1	0.39	0.641639352755778	MTD 2.5% percentile	0.25	CA
y_002541	Dose-toxicity scenario 1	Dose-efficacy scenario 1	0.4	0.629646958979452	MTD 2.5% percentile	0.25	CA
y_002542	Dose-toxicity scenario 1	Dose-efficacy scenario 1	0.41	0.617850863466347	MTD 2.5% percentile	0.25	CA
y_002543	Dose-toxicity scenario 1	Dose-efficacy scenario 1	0.42	0.606246285660895	MTD 2.5% percentile	0.25	CA
y_002544	Dose-toxicity scenario 1	Dose-efficacy scenario 1	0.43	0.594828598988735	MTD 2.5% percentile	0.25	CA
y_002545	Dose-toxicity scenario 1	Dose-efficacy scenario 1	0.44	0.583593324706588	MTD 2.5% percentile	0.25	CA
y_002546	Dose-toxicity scenario 1	Dose-efficacy scenario 1	0.45	0.572536126044564	MTD 2.5% percentile	0.25	CA
y_002547	Dose-toxicity scenario 1	Dose-efficacy scenario 1	0.46	0.561652802624811	MTD 2.5% percentile	0.25	CA
y_002548	Dose-toxicity scenario 1	Dose-efficacy scenario 1	0.47	0.550939285141402	MTD 2.5% percentile	0.25	CA
y_002549	Dose-toxicity scenario 1	Dose-efficacy scenario 1	0.48	0.540391630287325	MTD 2.5% percentile	0.25	CA
y_002550	Dose-toxicity scenario 1	Dose-efficacy scenario 1	0.49	0.530006015915272	MTD 2.5% percentile	0.25	CA
y_002551	Dose-toxicity scenario 1	Dose-efficacy scenario 1	0.5	0.519778736419759	MTD 2.5% percentile	0.25	CA
y_002552	Dose-toxicity scenario 1	Dose-efficacy scenario 1	0.51	0.509706198328854	MTD 2.5% percentile	0.25	CA
y_002553	Dose-toxicity scenario 1	Dose-efficacy scenario 1	0.52	0.499784916094505	MTD 2.5% percentile	0.25	CA
y_002554	Dose-toxicity scenario 1	Dose-efficacy scenario 1	0.53	0.490011508071086	MTD 2.5% percentile	0.25	CA
y_002555	Dose-toxicity scenario 1	Dose-efficacy scenario 1	0.54	0.480382692672443	MTD 2.5% percentile	0.25	CA
y_002556	Dose-toxicity scenario 1	Dose-efficacy scenario 1	0.55	0.470895284698246	MTD 2.5% percentile	0.25	CA
y_002557	Dose-toxicity scenario 1	Dose-efficacy scenario 1	0.56	0.461546191821011	MTD 2.5% percentile	0.25	CA
y_002558	Dose-toxicity scenario 1	Dose-efficacy scenario 1	0.57	0.452332411225656	MTD 2.5% percentile	0.25	CA
y_002559	Dose-toxicity scenario 1	Dose-efficacy scenario 1	0.58	0.443251026393924	MTD 2.5% percentile	0.25	CA
y_002560	Dose-toxicity scenario 1	Dose-efficacy scenario 1	0.59	0.434299204026427	MTD 2.5% percentile	0.25	CA
y_002561	Dose-toxicity scenario 1	Dose-efficacy scenario 1	0.6	0.425474191095499	MTD 2.5% percentile	0.25	CA
y_002562	Dose-toxicity scenario 1	Dose-efficacy scenario 1	0.61	0.416773312022414	MTD 2.5% percentile	0.25	CA
y_002563	Dose-toxicity scenario 1	Dose-efficacy scenario 1	0.62	0.408193965972886	MTD 2.5% percentile	0.25	CA
y_002564	Dose-toxicity scenario 1	Dose-efficacy scenario 1	0.63	0.399733624265117	MTD 2.5% percentile	0.25	CA
y_002565	Dose-toxicity scenario 1	Dose-efficacy scenario 1	0.64	0.391389827884954	MTD 2.5% percentile	0.25	CA
y_002566	Dose-toxicity scenario 1	Dose-efficacy scenario 1	0.65	0.383160185103039	MTD 2.5% percentile	0.25	CA
y_002567	Dose-toxicity scenario 1	Dose-efficacy scenario 1	0.66	0.375042369189094	MTD 2.5% percentile	0.25	CA
y_002568	Dose-toxicity scenario 1	Dose-efficacy scenario 1	0.67	0.367034116218753	MTD 2.5% percentile	0.25	CA
y_002569	Dose-toxicity scenario 1	Dose-efficacy scenario 1	0.68	0.359133222968601	MTD 2.5% percentile	0.25	CA
y_002570	Dose-toxicity scenario 1	Dose-efficacy scenario 1	0.69	0.35133754489531	MTD 2.5% percentile	0.25	CA
y_002571	Dose-toxicity scenario 1	Dose-efficacy scenario 1	0.7	0.343644994194966	MTD 2.5% percentile	0.25	CA
y_002572	Dose-toxicity scenario 1	Dose-efficacy scenario 1	0.71	0.336053537938924	MTD 2.5% percentile	0.25	CA
y_002573	Dose-toxicity scenario 1	Dose-efficacy scenario 1	0.72	0.32856119628266	MTD 2.5% percentile	0.25	CA
y_002574	Dose-toxicity scenario 1	Dose-efficacy scenario 1	0.73	0.321166040744341	MTD 2.5% percentile	0.25	CA
y_002575	Dose-toxicity scenario 1	Dose-efficacy scenario 1	0.74	0.313866192549941	MTD 2.5% percentile	0.25	CA
y_002576	Dose-toxicity scenario 1	Dose-efficacy scenario 1	0.75	0.306659821041931	MTD 2.5% percentile	0.25	CA
y_002577	Dose-toxicity scenario 1	Dose-efficacy scenario 1	0.76	0.299545142148719	MTD 2.5% percentile	0.25	CA
y_002578	Dose-toxicity scenario 1	Dose-efficacy scenario 1	0.77	0.292520416912136	MTD 2.5% percentile	0.25	CA
y_002579	Dose-toxicity scenario 1	Dose-efficacy scenario 1	0.78	0.285583950070428	MTD 2.5% percentile	0.25	CA
y_002580	Dose-toxicity scenario 1	Dose-efficacy scenario 1	0.79	0.278734088694325	MTD 2.5% percentile	0.25	CA
y_002581	Dose-toxicity scenario 1	Dose-efficacy scenario 1	0.8	0.271969220873881	MTD 2.5% percentile	0.25	CA
y_002582	Dose-toxicity scenario 1	Dose-efficacy scenario 1	0.81	0.265287774453888	MTD 2.5% percentile	0.25	CA
y_002583	Dose-toxicity scenario 1	Dose-efficacy scenario 1	0.82	0.258688215815797	MTD 2.5% percentile	0.25	CA
y_002584	Dose-toxicity scenario 1	Dose-efficacy scenario 1	0.83	0.252169048704143	MTD 2.5% percentile	0.25	CA
y_002585	Dose-toxicity scenario 1	Dose-efficacy scenario 1	0.84	0.245728813095604	MTD 2.5% percentile	0.25	CA
y_002586	Dose-toxicity scenario 1	Dose-efficacy scenario 1	0.85	0.239366084108886	MTD 2.5% percentile	0.25	CA
y_002587	Dose-toxicity scenario 1	Dose-efficacy scenario 1	0.86	0.233079470953736	MTD 2.5% percentile	0.25	CA
y_002588	Dose-toxicity scenario 1	Dose-efficacy scenario 1	0.87	0.226867615917445	MTD 2.5% percentile	0.25	CA
y_002589	Dose-toxicity scenario 1	Dose-efficacy scenario 1	0.88	0.220729193387297	MTD 2.5% percentile	0.25	CA
y_002590	Dose-toxicity scenario 1	Dose-efficacy scenario 1	0.89	0.214662908907476	MTD 2.5% percentile	0.25	CA
y_002591	Dose-toxicity scenario 1	Dose-efficacy scenario 1	0.9	0.208667498269038	MTD 2.5% percentile	0.25	CA
y_002592	Dose-toxicity scenario 1	Dose-efficacy scenario 1	0.91	0.202741726631584	MTD 2.5% percentile	0.25	CA
y_002593	Dose-toxicity scenario 1	Dose-efficacy scenario 1	0.92	0.196884387675367	MTD 2.5% percentile	0.25	CA
y_002594	Dose-toxicity scenario 1	Dose-efficacy scenario 1	0.93	0.191094302782609	MTD 2.5% percentile	0.25	CA
y_002595	Dose-toxicity scenario 1	Dose-efficacy scenario 1	0.94	0.185370320246851	MTD 2.5% percentile	0.25	CA
y_002596	Dose-toxicity scenario 1	Dose-efficacy scenario 1	0.95	0.179711314509233	MTD 2.5% percentile	0.25	CA
y_002597	Dose-toxicity scenario 1	Dose-efficacy scenario 1	0.96	0.174116185420633	MTD 2.5% percentile	0.25	CA
y_002598	Dose-toxicity scenario 1	Dose-efficacy scenario 1	0.97	0.168583857528653	MTD 2.5% percentile	0.25	CA
y_002599	Dose-toxicity scenario 1	Dose-efficacy scenario 1	0.98	0.163113279388481	MTD 2.5% percentile	0.25	CA
y_0025100	Dose-toxicity scenario 1	Dose-efficacy scenario 1	0.99	0.157703422896703	MTD 2.5% percentile	0.25	CA
y_0025101	Dose-toxicity scenario 1	Dose-efficacy scenario 1	1	0.152353282647164	MTD 2.5% percentile	0.25	CA
y_0501	Dose-toxicity scenario 1	Dose-efficacy scenario 1	0	1.22921698737571	MTD 50% percentile	0.25	CA
y_0502	Dose-toxicity scenario 1	Dose-efficacy scenario 1	0.01	1.19867670433437	MTD 50% percentile	0.25	CA
y_0503	Dose-toxicity scenario 1	Dose-efficacy scenario 1	0.02	1.16915776067608	MTD 50% percentile	0.25	CA
y_0504	Dose-toxicity scenario 1	Dose-efficacy scenario 1	0.03	1.14060976499364	MTD 50% percentile	0.25	CA
y_0505	Dose-toxicity scenario 1	Dose-efficacy scenario 1	0.04	1.1129855872286	MTD 50% percentile	0.25	CA
y_0506	Dose-toxicity scenario 1	Dose-efficacy scenario 1	0.05	1.0862410990278	MTD 50% percentile	0.25	CA
y_0507	Dose-toxicity scenario 1	Dose-efficacy scenario 1	0.06	1.06033493851618	MTD 50% percentile	0.25	CA
y_0508	Dose-toxicity scenario 1	Dose-efficacy scenario 1	0.07	1.0352282968484	MTD 50% percentile	0.25	CA
y_0509	Dose-toxicity scenario 1	Dose-efficacy scenario 1	0.08	1.01088472422246	MTD 50% percentile	0.25	CA
y_05010	Dose-toxicity scenario 1	Dose-efficacy scenario 1	0.09	0.987269953316248	MTD 50% percentile	0.25	CA
y_05011	Dose-toxicity scenario 1	Dose-efficacy scenario 1	0.1	0.964351738348022	MTD 50% percentile	0.25	CA
y_05012	Dose-toxicity scenario 1	Dose-efficacy scenario 1	0.11	0.942099708171529	MTD 50% percentile	0.25	CA
y_05013	Dose-toxicity scenario 1	Dose-efficacy scenario 1	0.12	0.920485231998202	MTD 50% percentile	0.25	CA
y_05014	Dose-toxicity scenario 1	Dose-efficacy scenario 1	0.13	0.899481296498138	MTD 50% percentile	0.25	CA
y_05015	Dose-toxicity scenario 1	Dose-efficacy scenario 1	0.14	0.879062393170576	MTD 50% percentile	0.25	CA
y_05016	Dose-toxicity scenario 1	Dose-efficacy scenario 1	0.15	0.859204414996455	MTD 50% percentile	0.25	CA
y_05017	Dose-toxicity scenario 1	Dose-efficacy scenario 1	0.16	0.839884561492717	MTD 50% percentile	0.25	CA
y_05018	Dose-toxicity scenario 1	Dose-efficacy scenario 1	0.17	0.821081251382118	MTD 50% percentile	0.25	CA
y_05019	Dose-toxicity scenario 1	Dose-efficacy scenario 1	0.18	0.802774042175329	MTD 50% percentile	0.25	CA
y_05020	Dose-toxicity scenario 1	Dose-efficacy scenario 1	0.19	0.784943556035322	MTD 50% percentile	0.25	CA
y_05021	Dose-toxicity scenario 1	Dose-efficacy scenario 1	0.2	0.767571411358836	MTD 50% percentile	0.25	CA
y_05022	Dose-toxicity scenario 1	Dose-efficacy scenario 1	0.21	0.750640159567084	MTD 50% percentile	0.25	CA
y_05023	Dose-toxicity scenario 1	Dose-efficacy scenario 1	0.22	0.734133226648783	MTD 50% percentile	0.25	CA
y_05024	Dose-toxicity scenario 1	Dose-efficacy scenario 1	0.23	0.718034859043807	MTD 50% percentile	0.25	CA
y_05025	Dose-toxicity scenario 1	Dose-efficacy scenario 1	0.24	0.702330073496046	MTD 50% percentile	0.25	CA
y_05026	Dose-toxicity scenario 1	Dose-efficacy scenario 1	0.25	0.68700461053992	MTD 50% percentile	0.25	CA
y_05027	Dose-toxicity scenario 1	Dose-efficacy scenario 1	0.26	0.672044891317045	MTD 50% percentile	0.25	CA
y_05028	Dose-toxicity scenario 1	Dose-efficacy scenario 1	0.27	0.657437977448162	MTD 50% percentile	0.25	CA
y_05029	Dose-toxicity scenario 1	Dose-efficacy scenario 1	0.28	0.643171533711082	MTD 50% percentile	0.25	CA
y_05030	Dose-toxicity scenario 1	Dose-efficacy scenario 1	0.29	0.629233793298368	MTD 50% percentile	0.25	CA
y_05031	Dose-toxicity scenario 1	Dose-efficacy scenario 1	0.3	0.61561352544909	MTD 50% percentile	0.25	CA
y_05032	Dose-toxicity scenario 1	Dose-efficacy scenario 1	0.31	0.602300005267511	MTD 50% percentile	0.25	CA
y_05033	Dose-toxicity scenario 1	Dose-efficacy scenario 1	0.32	0.589282985558248	MTD 50% percentile	0.25	CA
y_05034	Dose-toxicity scenario 1	Dose-efficacy scenario 1	0.33	0.576552670522455	MTD 50% percentile	0.25	CA
y_05035	Dose-toxicity scenario 1	Dose-efficacy scenario 1	0.34	0.564099691173127	MTD 50% percentile	0.25	CA
y_05036	Dose-toxicity scenario 1	Dose-efficacy scenario 1	0.35	0.551915082339856	MTD 50% percentile	0.25	CA
y_05037	Dose-toxicity scenario 1	Dose-efficacy scenario 1	0.36	0.539990261144433	MTD 50% percentile	0.25	CA
y_05038	Dose-toxicity scenario 1	Dose-efficacy scenario 1	0.37	0.528317006838685	MTD 50% percentile	0.25	CA
y_05039	Dose-toxicity scenario 1	Dose-efficacy scenario 1	0.38	0.516887441905026	MTD 50% percentile	0.25	CA
y_05040	Dose-toxicity scenario 1	Dose-efficacy scenario 1	0.39	0.505694014328408	MTD 50% percentile	0.25	CA
y_05041	Dose-toxicity scenario 1	Dose-efficacy scenario 1	0.4	0.494729480955824	MTD 50% percentile	0.25	CA
y_05042	Dose-toxicity scenario 1	Dose-efficacy scenario 1	0.41	0.483986891866342	MTD 50% percentile	0.25	CA
y_05043	Dose-toxicity scenario 1	Dose-efficacy scenario 1	0.42	0.473459575680752	MTD 50% percentile	0.25	CA
y_05044	Dose-toxicity scenario 1	Dose-efficacy scenario 1	0.43	0.463141125745621	MTD 50% percentile	0.25	CA
y_05045	Dose-toxicity scenario 1	Dose-efficacy scenario 1	0.44	0.4530253871316	MTD 50% percentile	0.25	CA
y_05046	Dose-toxicity scenario 1	Dose-efficacy scenario 1	0.45	0.443106444390554	MTD 50% percentile	0.25	CA
y_05047	Dose-toxicity scenario 1	Dose-efficacy scenario 1	0.46	0.43337861002035	MTD 50% percentile	0.25	CA
y_05048	Dose-toxicity scenario 1	Dose-efficacy scenario 1	0.47	0.423836413590021	MTD 50% percentile	0.25	CA
y_05049	Dose-toxicity scenario 1	Dose-efficacy scenario 1	0.48	0.414474591481628	MTD 50% percentile	0.25	CA
y_05050	Dose-toxicity scenario 1	Dose-efficacy scenario 1	0.49	0.405288077208403	MTD 50% percentile	0.25	CA
y_05051	Dose-toxicity scenario 1	Dose-efficacy scenario 1	0.5	0.396271992271741	MTD 50% percentile	0.25	CA
y_05052	Dose-toxicity scenario 1	Dose-efficacy scenario 1	0.51	0.387421637522387	MTD 50% percentile	0.25	CA
y_05053	Dose-toxicity scenario 1	Dose-efficacy scenario 1	0.52	0.378732484993671	MTD 50% percentile	0.25	CA
y_05054	Dose-toxicity scenario 1	Dose-efficacy scenario 1	0.53	0.370200170176964	MTD 50% percentile	0.25	CA
y_05055	Dose-toxicity scenario 1	Dose-efficacy scenario 1	0.54	0.36182048471168	MTD 50% percentile	0.25	CA
y_05056	Dose-toxicity scenario 1	Dose-efficacy scenario 1	0.55	0.353589369464084	MTD 50% percentile	0.25	CA
y_05057	Dose-toxicity scenario 1	Dose-efficacy scenario 1	0.56	0.345502907971008	MTD 50% percentile	0.25	CA
y_05058	Dose-toxicity scenario 1	Dose-efficacy scenario 1	0.57	0.337557320226213	MTD 50% percentile	0.25	CA
y_05059	Dose-toxicity scenario 1	Dose-efficacy scenario 1	0.58	0.329748956788686	MTD 50% percentile	0.25	CA
y_05060	Dose-toxicity scenario 1	Dose-efficacy scenario 1	0.59	0.322074293193589	MTD 50% percentile	0.25	CA
y_05061	Dose-toxicity scenario 1	Dose-efficacy scenario 1	0.6	0.314529924647859	MTD 50% percentile	0.25	CA
y_05062	Dose-toxicity scenario 1	Dose-efficacy scenario 1	0.61	0.30711256099371	MTD 50% percentile	0.25	CA
y_05063	Dose-toxicity scenario 1	Dose-efficacy scenario 1	0.62	0.299819021924356	MTD 50% percentile	0.25	CA
y_05064	Dose-toxicity scenario 1	Dose-efficacy scenario 1	0.63	0.292646232437369	MTD 50% percentile	0.25	CA
y_05065	Dose-toxicity scenario 1	Dose-efficacy scenario 1	0.64	0.285591218511993	MTD 50% percentile	0.25	CA
y_05066	Dose-toxicity scenario 1	Dose-efficacy scenario 1	0.65	0.278651102997657	MTD 50% percentile	0.25	CA
y_05067	Dose-toxicity scenario 1	Dose-efficacy scenario 1	0.66	0.271823101701753	MTD 50% percentile	0.25	CA
y_05068	Dose-toxicity scenario 1	Dose-efficacy scenario 1	0.67	0.265104519665482	MTD 50% percentile	0.25	CA
y_05069	Dose-toxicity scenario 1	Dose-efficacy scenario 1	0.68	0.258492747617329	MTD 50% percentile	0.25	CA
y_05070	Dose-toxicity scenario 1	Dose-efficacy scenario 1	0.69	0.25198525859434	MTD 50% percentile	0.25	CA
y_05071	Dose-toxicity scenario 1	Dose-efficacy scenario 1	0.7	0.245579604722027	MTD 50% percentile	0.25	CA
y_05072	Dose-toxicity scenario 1	Dose-efficacy scenario 1	0.71	0.239273414144263	MTD 50% percentile	0.25	CA
y_05073	Dose-toxicity scenario 1	Dose-efficacy scenario 1	0.72	0.233064388095095	MTD 50% percentile	0.25	CA
y_05074	Dose-toxicity scenario 1	Dose-efficacy scenario 1	0.73	0.226950298104871	MTD 50% percentile	0.25	CA
y_05075	Dose-toxicity scenario 1	Dose-efficacy scenario 1	0.74	0.220928983333548	MTD 50% percentile	0.25	CA
y_05076	Dose-toxicity scenario 1	Dose-efficacy scenario 1	0.75	0.214998348024483	MTD 50% percentile	0.25	CA
y_05077	Dose-toxicity scenario 1	Dose-efficacy scenario 1	0.76	0.209156359072391	MTD 50% percentile	0.25	CA
y_05078	Dose-toxicity scenario 1	Dose-efficacy scenario 1	0.77	0.203401043699567	MTD 50% percentile	0.25	CA
y_05079	Dose-toxicity scenario 1	Dose-efficacy scenario 1	0.78	0.197730487234757	MTD 50% percentile	0.25	CA
y_05080	Dose-toxicity scenario 1	Dose-efficacy scenario 1	0.79	0.192142830989456	MTD 50% percentile	0.25	CA
y_05081	Dose-toxicity scenario 1	Dose-efficacy scenario 1	0.8	0.186636270226666	MTD 50% percentile	0.25	CA
y_05082	Dose-toxicity scenario 1	Dose-efficacy scenario 1	0.81	0.181209052217462	MTD 50% percentile	0.25	CA
y_05083	Dose-toxicity scenario 1	Dose-efficacy scenario 1	0.82	0.175859474380961	MTD 50% percentile	0.25	CA
y_05084	Dose-toxicity scenario 1	Dose-efficacy scenario 1	0.83	0.170585882503548	MTD 50% percentile	0.25	CA
y_05085	Dose-toxicity scenario 1	Dose-efficacy scenario 1	0.84	0.165386669033461	MTD 50% percentile	0.25	CA
y_05086	Dose-toxicity scenario 1	Dose-efficacy scenario 1	0.85	0.160260271447017	MTD 50% percentile	0.25	CA
y_05087	Dose-toxicity scenario 1	Dose-efficacy scenario 1	0.86	0.155205170683011	MTD 50% percentile	0.25	CA
y_05088	Dose-toxicity scenario 1	Dose-efficacy scenario 1	0.87	0.150219889641987	MTD 50% percentile	0.25	CA
y_05089	Dose-toxicity scenario 1	Dose-efficacy scenario 1	0.88	0.145302991747264	MTD 50% percentile	0.25	CA
y_05090	Dose-toxicity scenario 1	Dose-efficacy scenario 1	0.89	0.140453079564771	MTD 50% percentile	0.25	CA
y_05091	Dose-toxicity scenario 1	Dose-efficacy scenario 1	0.9	0.135668793478912	MTD 50% percentile	0.25	CA
y_05092	Dose-toxicity scenario 1	Dose-efficacy scenario 1	0.91	0.130948810421826	MTD 50% percentile	0.25	CA
y_05093	Dose-toxicity scenario 1	Dose-efficacy scenario 1	0.92	0.12629184265353	MTD 50% percentile	0.25	CA
y_05094	Dose-toxicity scenario 1	Dose-efficacy scenario 1	0.93	0.121696636590612	MTD 50% percentile	0.25	CA
y_05095	Dose-toxicity scenario 1	Dose-efficacy scenario 1	0.94	0.117161971681206	MTD 50% percentile	0.25	CA
y_05096	Dose-toxicity scenario 1	Dose-efficacy scenario 1	0.95	0.112686659324152	MTD 50% percentile	0.25	CA
y_05097	Dose-toxicity scenario 1	Dose-efficacy scenario 1	0.96	0.108269541830313	MTD 50% percentile	0.25	CA
y_05098	Dose-toxicity scenario 1	Dose-efficacy scenario 1	0.97	0.103909491424154	MTD 50% percentile	0.25	CA
y_05099	Dose-toxicity scenario 1	Dose-efficacy scenario 1	0.98	0.0996054092837712	MTD 50% percentile	0.25	CA
y_050100	Dose-toxicity scenario 1	Dose-efficacy scenario 1	0.99	0.0953562246176462	MTD 50% percentile	0.25	CA
y_050101	Dose-toxicity scenario 1	Dose-efficacy scenario 1	1	0.0911608937765135	MTD 50% percentile	0.25	CA
y_09751	Dose-toxicity scenario 1	Dose-efficacy scenario 1	0	1.14832621264739	MTD 97.5% percentile	0.25	CA
y_09752	Dose-toxicity scenario 1	Dose-efficacy scenario 1	0.01	1.111840589973	MTD 97.5% percentile	0.25	CA
y_09753	Dose-toxicity scenario 1	Dose-efficacy scenario 1	0.02	1.07700786467583	MTD 97.5% percentile	0.25	CA
y_09754	Dose-toxicity scenario 1	Dose-efficacy scenario 1	0.03	1.0437182035448	MTD 97.5% percentile	0.25	CA
y_09755	Dose-toxicity scenario 1	Dose-efficacy scenario 1	0.04	1.01187129356137	MTD 97.5% percentile	0.25	CA
y_09756	Dose-toxicity scenario 1	Dose-efficacy scenario 1	0.05	0.981375332280981	MTD 97.5% percentile	0.25	CA
y_09757	Dose-toxicity scenario 1	Dose-efficacy scenario 1	0.06	0.952146144030385	MTD 97.5% percentile	0.25	CA
y_09758	Dose-toxicity scenario 1	Dose-efficacy scenario 1	0.07	0.924106404000871	MTD 97.5% percentile	0.25	CA
y_09759	Dose-toxicity scenario 1	Dose-efficacy scenario 1	0.08	0.897184955176543	MTD 97.5% percentile	0.25	CA
y_097510	Dose-toxicity scenario 1	Dose-efficacy scenario 1	0.09	0.871316205392254	MTD 97.5% percentile	0.25	CA
y_097511	Dose-toxicity scenario 1	Dose-efficacy scenario 1	0.1	0.846439593765033	MTD 97.5% percentile	0.25	CA
y_097512	Dose-toxicity scenario 1	Dose-efficacy scenario 1	0.11	0.82249911736189	MTD 97.5% percentile	0.25	CA
y_097513	Dose-toxicity scenario 1	Dose-efficacy scenario 1	0.12	0.799442910316849	MTD 97.5% percentile	0.25	CA
y_097514	Dose-toxicity scenario 1	Dose-efficacy scenario 1	0.13	0.7772228687397	MTD 97.5% percentile	0.25	CA
y_097515	Dose-toxicity scenario 1	Dose-efficacy scenario 1	0.14	0.755794315707546	MTD 97.5% percentile	0.25	CA
y_097516	Dose-toxicity scenario 1	Dose-efficacy scenario 1	0.15	0.735115701429388	MTD 97.5% percentile	0.25	CA
y_097517	Dose-toxicity scenario 1	Dose-efficacy scenario 1	0.16	0.715148334349511	MTD 97.5% percentile	0.25	CA
y_097518	Dose-toxicity scenario 1	Dose-efficacy scenario 1	0.17	0.695856139528094	MTD 97.5% percentile	0.25	CA
y_097519	Dose-toxicity scenario 1	Dose-efficacy scenario 1	0.18	0.677205441124525	MTD 97.5% percentile	0.25	CA
y_097520	Dose-toxicity scenario 1	Dose-efficacy scenario 1	0.19	0.659164766224198	MTD 97.5% percentile	0.25	CA
y_097521	Dose-toxicity scenario 1	Dose-efficacy scenario 1	0.2	0.641704667604763	MTD 97.5% percentile	0.25	CA
y_097522	Dose-toxicity scenario 1	Dose-efficacy scenario 1	0.21	0.624797563342357	MTD 97.5% percentile	0.25	CA
y_097523	Dose-toxicity scenario 1	Dose-efficacy scenario 1	0.22	0.608417591420189	MTD 97.5% percentile	0.25	CA
y_097524	Dose-toxicity scenario 1	Dose-efficacy scenario 1	0.23	0.592540477727482	MTD 97.5% percentile	0.25	CA
y_097525	Dose-toxicity scenario 1	Dose-efficacy scenario 1	0.24	0.577143416031763	MTD 97.5% percentile	0.25	CA
y_097526	Dose-toxicity scenario 1	Dose-efficacy scenario 1	0.25	0.562204958676292	MTD 97.5% percentile	0.25	CA
y_097527	Dose-toxicity scenario 1	Dose-efficacy scenario 1	0.26	0.547704916900968	MTD 97.5% percentile	0.25	CA
y_097528	Dose-toxicity scenario 1	Dose-efficacy scenario 1	0.27	0.533624269812494	MTD 97.5% percentile	0.25	CA
y_097529	Dose-toxicity scenario 1	Dose-efficacy scenario 1	0.28	0.519945081140694	MTD 97.5% percentile	0.25	CA
y_097530	Dose-toxicity scenario 1	Dose-efficacy scenario 1	0.29	0.506650423014932	MTD 97.5% percentile	0.25	CA
y_097531	Dose-toxicity scenario 1	Dose-efficacy scenario 1	0.3	0.493724306079503	MTD 97.5% percentile	0.25	CA
y_097532	Dose-toxicity scenario 1	Dose-efficacy scenario 1	0.31	0.481151615341392	MTD 97.5% percentile	0.25	CA
y_097533	Dose-toxicity scenario 1	Dose-efficacy scenario 1	0.32	0.468918051209219	MTD 97.5% percentile	0.25	CA
y_097534	Dose-toxicity scenario 1	Dose-efficacy scenario 1	0.33	0.457010075239807	MTD 97.5% percentile	0.25	CA
y_097535	Dose-toxicity scenario 1	Dose-efficacy scenario 1	0.34	0.445414860159624	MTD 97.5% percentile	0.25	CA
y_097536	Dose-toxicity scenario 1	Dose-efficacy scenario 1	0.35	0.434120243773215	MTD 97.5% percentile	0.25	CA
y_097537	Dose-toxicity scenario 1	Dose-efficacy scenario 1	0.36	0.423114686410447	MTD 97.5% percentile	0.25	CA
y_097538	Dose-toxicity scenario 1	Dose-efficacy scenario 1	0.37	0.412387231599581	MTD 97.5% percentile	0.25	CA
y_097539	Dose-toxicity scenario 1	Dose-efficacy scenario 1	0.38	0.401927469684451	MTD 97.5% percentile	0.25	CA
y_097540	Dose-toxicity scenario 1	Dose-efficacy scenario 1	0.39	0.39172550413175	MTD 97.5% percentile	0.25	CA
y_097541	Dose-toxicity scenario 1	Dose-efficacy scenario 1	0.4	0.381771920299229	MTD 97.5% percentile	0.25	CA
y_097542	Dose-toxicity scenario 1	Dose-efficacy scenario 1	0.41	0.372057756457597	MTD 97.5% percentile	0.25	CA
y_097543	Dose-toxicity scenario 1	Dose-efficacy scenario 1	0.42	0.362574476878668	MTD 97.5% percentile	0.25	CA
y_097544	Dose-toxicity scenario 1	Dose-efficacy scenario 1	0.43	0.353313946819872	MTD 97.5% percentile	0.25	CA
y_097545	Dose-toxicity scenario 1	Dose-efficacy scenario 1	0.44	0.344268409251051	MTD 97.5% percentile	0.25	CA
y_097546	Dose-toxicity scenario 1	Dose-efficacy scenario 1	0.45	0.335430463183578	MTD 97.5% percentile	0.25	CA
y_097547	Dose-toxicity scenario 1	Dose-efficacy scenario 1	0.46	0.326793043474575	MTD 97.5% percentile	0.25	CA
y_097548	Dose-toxicity scenario 1	Dose-efficacy scenario 1	0.47	0.318349401990383	MTD 97.5% percentile	0.25	CA
y_097549	Dose-toxicity scenario 1	Dose-efficacy scenario 1	0.48	0.310093090023753	MTD 97.5% percentile	0.25	CA
y_097550	Dose-toxicity scenario 1	Dose-efficacy scenario 1	0.49	0.302017941868463	MTD 97.5% percentile	0.25	CA
y_097551	Dose-toxicity scenario 1	Dose-efficacy scenario 1	0.5	0.294118059463442	MTD 97.5% percentile	0.25	CA
y_097552	Dose-toxicity scenario 1	Dose-efficacy scenario 1	0.51	0.286387798026028	MTD 97.5% percentile	0.25	CA
y_097553	Dose-toxicity scenario 1	Dose-efficacy scenario 1	0.52	0.278821752600819	MTD 97.5% percentile	0.25	CA
y_097554	Dose-toxicity scenario 1	Dose-efficacy scenario 1	0.53	0.271414745456744	MTD 97.5% percentile	0.25	CA
y_097555	Dose-toxicity scenario 1	Dose-efficacy scenario 1	0.54	0.264161814270618	MTD 97.5% percentile	0.25	CA
y_097556	Dose-toxicity scenario 1	Dose-efficacy scenario 1	0.55	0.257058201040502	MTD 97.5% percentile	0.25	CA
y_097557	Dose-toxicity scenario 1	Dose-efficacy scenario 1	0.56	0.250099341676805	MTD 97.5% percentile	0.25	CA
y_097558	Dose-toxicity scenario 1	Dose-efficacy scenario 1	0.57	0.243280856223306	MTD 97.5% percentile	0.25	CA
y_097559	Dose-toxicity scenario 1	Dose-efficacy scenario 1	0.58	0.236598539664038	MTD 97.5% percentile	0.25	CA
y_097560	Dose-toxicity scenario 1	Dose-efficacy scenario 1	0.59	0.23004835327551	MTD 97.5% percentile	0.25	CA
y_097561	Dose-toxicity scenario 1	Dose-efficacy scenario 1	0.6	0.223626416486882	MTD 97.5% percentile	0.25	CA
y_097562	Dose-toxicity scenario 1	Dose-efficacy scenario 1	0.61	0.217328999213628	MTD 97.5% percentile	0.25	CA
y_097563	Dose-toxicity scenario 1	Dose-efficacy scenario 1	0.62	0.211152514632862	MTD 97.5% percentile	0.25	CA
y_097564	Dose-toxicity scenario 1	Dose-efficacy scenario 1	0.63	0.205093512370927	MTD 97.5% percentile	0.25	CA
y_097565	Dose-toxicity scenario 1	Dose-efficacy scenario 1	0.64	0.199148672076046	MTD 97.5% percentile	0.25	CA
y_097566	Dose-toxicity scenario 1	Dose-efficacy scenario 1	0.65	0.193314797350901	MTD 97.5% percentile	0.25	CA
y_097567	Dose-toxicity scenario 1	Dose-efficacy scenario 1	0.66	0.187588810021825	MTD 97.5% percentile	0.25	CA
y_097568	Dose-toxicity scenario 1	Dose-efficacy scenario 1	0.67	0.181967744723026	MTD 97.5% percentile	0.25	CA
y_097569	Dose-toxicity scenario 1	Dose-efficacy scenario 1	0.68	0.176448743775819	MTD 97.5% percentile	0.25	CA
y_097570	Dose-toxicity scenario 1	Dose-efficacy scenario 1	0.69	0.171029052344297	MTD 97.5% percentile	0.25	CA
y_097571	Dose-toxicity scenario 1	Dose-efficacy scenario 1	0.7	0.165706013850167	MTD 97.5% percentile	0.25	CA
y_097572	Dose-toxicity scenario 1	Dose-efficacy scenario 1	0.71	0.160477065630741	MTD 97.5% percentile	0.25	CA
y_097573	Dose-toxicity scenario 1	Dose-efficacy scenario 1	0.72	0.155339734825147	MTD 97.5% percentile	0.25	CA
y_097574	Dose-toxicity scenario 1	Dose-efficacy scenario 1	0.73	0.150291634474903	MTD 97.5% percentile	0.25	CA
y_097575	Dose-toxicity scenario 1	Dose-efficacy scenario 1	0.74	0.145330459825935	MTD 97.5% percentile	0.25	CA
y_097576	Dose-toxicity scenario 1	Dose-efficacy scenario 1	0.75	0.140453984819983	MTD 97.5% percentile	0.25	CA
y_097577	Dose-toxicity scenario 1	Dose-efficacy scenario 1	0.76	0.1356600587642	MTD 97.5% percentile	0.25	CA
y_097578	Dose-toxicity scenario 1	Dose-efficacy scenario 1	0.77	0.130946603168456	MTD 97.5% percentile	0.25	CA
y_097579	Dose-toxicity scenario 1	Dose-efficacy scenario 1	0.78	0.126311608740582	MTD 97.5% percentile	0.25	CA
y_097580	Dose-toxicity scenario 1	Dose-efficacy scenario 1	0.79	0.121753132530435	MTD 97.5% percentile	0.25	CA
y_097581	Dose-toxicity scenario 1	Dose-efficacy scenario 1	0.8	0.117269295214243	MTD 97.5% percentile	0.25	CA
y_097582	Dose-toxicity scenario 1	Dose-efficacy scenario 1	0.81	0.112858278511264	MTD 97.5% percentile	0.25	CA
y_097583	Dose-toxicity scenario 1	Dose-efficacy scenario 1	0.82	0.108518322725298	MTD 97.5% percentile	0.25	CA
y_097584	Dose-toxicity scenario 1	Dose-efficacy scenario 1	0.83	0.104247724404068	MTD 97.5% percentile	0.25	CA
y_097585	Dose-toxicity scenario 1	Dose-efficacy scenario 1	0.84	0.100044834109925	MTD 97.5% percentile	0.25	CA
y_097586	Dose-toxicity scenario 1	Dose-efficacy scenario 1	0.85	0.0959080542957578	MTD 97.5% percentile	0.25	CA
y_097587	Dose-toxicity scenario 1	Dose-efficacy scenario 1	0.86	0.0918358372803471	MTD 97.5% percentile	0.25	CA
y_097588	Dose-toxicity scenario 1	Dose-efficacy scenario 1	0.87	0.0878266833177902	MTD 97.5% percentile	0.25	CA
y_097589	Dose-toxicity scenario 1	Dose-efficacy scenario 1	0.88	0.0838791387559221	MTD 97.5% percentile	0.25	CA
y_097590	Dose-toxicity scenario 1	Dose-efficacy scenario 1	0.89	0.079991794278991	MTD 97.5% percentile	0.25	CA
y_097591	Dose-toxicity scenario 1	Dose-efficacy scenario 1	0.9	0.0761632832301232	MTD 97.5% percentile	0.25	CA
y_097592	Dose-toxicity scenario 1	Dose-efficacy scenario 1	0.91	0.072392280009382	MTD 97.5% percentile	0.25	CA
y_097593	Dose-toxicity scenario 1	Dose-efficacy scenario 1	0.92	0.068677498543477	MTD 97.5% percentile	0.25	CA
y_097594	Dose-toxicity scenario 1	Dose-efficacy scenario 1	0.93	0.0650176908234109	MTD 97.5% percentile	0.25	CA
y_097595	Dose-toxicity scenario 1	Dose-efficacy scenario 1	0.94	0.0614116455065737	MTD 97.5% percentile	0.25	CA
y_097596	Dose-toxicity scenario 1	Dose-efficacy scenario 1	0.95	0.0578581865799918	MTD 97.5% percentile	0.25	CA
y_097597	Dose-toxicity scenario 1	Dose-efficacy scenario 1	0.96	0.0543561720816354	MTD 97.5% percentile	0.25	CA
y_097598	Dose-toxicity scenario 1	Dose-efficacy scenario 1	0.97	0.0509044928768625	MTD 97.5% percentile	0.25	CA
y_097599	Dose-toxicity scenario 1	Dose-efficacy scenario 1	0.98	0.0475020714872458	MTD 97.5% percentile	0.25	CA
y_0975100	Dose-toxicity scenario 1	Dose-efficacy scenario 1	0.99	0.0441478609691851	MTD 97.5% percentile	0.25	CA
y_0975101	Dose-toxicity scenario 1	Dose-efficacy scenario 1	1	0.0408408438398524	MTD 97.5% percentile	0.25	CA
