# Supplementary material for: A Bayesian adaptive design for dual‐agent phase I–II oncology trials integrating efficacy data across stages
Source: Biom J. 2023 May 18;65(7):2200288. doi: 10.1002/bimj.202200288 (PMC10952513; doi:10.1002/bimj.202200288)
Supplement: Supplementary file 1 — Supporting Information S1 [file BIMJ-65-0-s001.zip › Code_biometrical_journal2/Code_biometrical_journal/Data/intermediate_outputs/MTD_curve_DLT_sc1_EFF_sc1_CA_w025_H1.csv]

	DLT_scenario	EFF_scenario	x	y	type	omega	agreement
y_mean1	Dose-toxicity scenario 1	Dose-efficacy scenario 1	0	1.2276425585866	MTD mean	0.25	CA
y_mean2	Dose-toxicity scenario 1	Dose-efficacy scenario 1	0.01	1.19684003373661	MTD mean	0.25	CA
y_mean3	Dose-toxicity scenario 1	Dose-efficacy scenario 1	0.02	1.16708110823169	MTD mean	0.25	CA
y_mean4	Dose-toxicity scenario 1	Dose-efficacy scenario 1	0.03	1.13831362933065	MTD mean	0.25	CA
y_mean5	Dose-toxicity scenario 1	Dose-efficacy scenario 1	0.04	1.11048886238905	MTD mean	0.25	CA
y_mean6	Dose-toxicity scenario 1	Dose-efficacy scenario 1	0.05	1.08356121534539	MTD mean	0.25	CA
y_mean7	Dose-toxicity scenario 1	Dose-efficacy scenario 1	0.06	1.05748798943376	MTD mean	0.25	CA
y_mean8	Dose-toxicity scenario 1	Dose-efficacy scenario 1	0.07	1.03222915325562	MTD mean	0.25	CA
y_mean9	Dose-toxicity scenario 1	Dose-efficacy scenario 1	0.08	1.00774713769661	MTD mean	0.25	CA
y_mean10	Dose-toxicity scenario 1	Dose-efficacy scenario 1	0.09	0.984006649478289	MTD mean	0.25	CA
y_mean11	Dose-toxicity scenario 1	Dose-efficacy scenario 1	0.1	0.960974501399018	MTD mean	0.25	CA
y_mean12	Dose-toxicity scenario 1	Dose-efficacy scenario 1	0.11	0.938619457546677	MTD mean	0.25	CA
y_mean13	Dose-toxicity scenario 1	Dose-efficacy scenario 1	0.12	0.916912091965024	MTD mean	0.25	CA
y_mean14	Dose-toxicity scenario 1	Dose-efficacy scenario 1	0.13	0.895824659428962	MTD mean	0.25	CA
y_mean15	Dose-toxicity scenario 1	Dose-efficacy scenario 1	0.14	0.875330977135378	MTD mean	0.25	CA
y_mean16	Dose-toxicity scenario 1	Dose-efficacy scenario 1	0.15	0.855406316248805	MTD mean	0.25	CA
y_mean17	Dose-toxicity scenario 1	Dose-efficacy scenario 1	0.16	0.836027302357304	MTD mean	0.25	CA
y_mean18	Dose-toxicity scenario 1	Dose-efficacy scenario 1	0.17	0.817171823996082	MTD mean	0.25	CA
y_mean19	Dose-toxicity scenario 1	Dose-efficacy scenario 1	0.18	0.798818948486167	MTD mean	0.25	CA
y_mean20	Dose-toxicity scenario 1	Dose-efficacy scenario 1	0.19	0.780948844414655	MTD mean	0.25	CA
y_mean21	Dose-toxicity scenario 1	Dose-efficacy scenario 1	0.2	0.763542710153007	MTD mean	0.25	CA
y_mean22	Dose-toxicity scenario 1	Dose-efficacy scenario 1	0.21	0.746582707871724	MTD mean	0.25	CA
y_mean23	Dose-toxicity scenario 1	Dose-efficacy scenario 1	0.22	0.730051902564592	MTD mean	0.25	CA
y_mean24	Dose-toxicity scenario 1	Dose-efficacy scenario 1	0.23	0.713934205644301	MTD mean	0.25	CA
y_mean25	Dose-toxicity scenario 1	Dose-efficacy scenario 1	0.24	0.698214322714572	MTD mean	0.25	CA
y_mean26	Dose-toxicity scenario 1	Dose-efficacy scenario 1	0.25	0.682877705162354	MTD mean	0.25	CA
y_mean27	Dose-toxicity scenario 1	Dose-efficacy scenario 1	0.26	0.667910505248081	MTD mean	0.25	CA
y_mean28	Dose-toxicity scenario 1	Dose-efficacy scenario 1	0.27	0.653299534402559	MTD mean	0.25	CA
y_mean29	Dose-toxicity scenario 1	Dose-efficacy scenario 1	0.28	0.639032224466521	MTD mean	0.25	CA
y_mean30	Dose-toxicity scenario 1	Dose-efficacy scenario 1	0.29	0.625096591633416	MTD mean	0.25	CA
y_mean31	Dose-toxicity scenario 1	Dose-efficacy scenario 1	0.3	0.611481202878006	MTD mean	0.25	CA
y_mean32	Dose-toxicity scenario 1	Dose-efficacy scenario 1	0.31	0.598175144673111	MTD mean	0.25	CA
y_mean33	Dose-toxicity scenario 1	Dose-efficacy scenario 1	0.32	0.585167993814585	MTD mean	0.25	CA
y_mean34	Dose-toxicity scenario 1	Dose-efficacy scenario 1	0.33	0.572449790190635	MTD mean	0.25	CA
y_mean35	Dose-toxicity scenario 1	Dose-efficacy scenario 1	0.34	0.560011011345932	MTD mean	0.25	CA
y_mean36	Dose-toxicity scenario 1	Dose-efficacy scenario 1	0.35	0.547842548704035	MTD mean	0.25	CA
y_mean37	Dose-toxicity scenario 1	Dose-efficacy scenario 1	0.36	0.535935685323328	MTD mean	0.25	CA
y_mean38	Dose-toxicity scenario 1	Dose-efficacy scenario 1	0.37	0.524282075072319	MTD mean	0.25	CA
y_mean39	Dose-toxicity scenario 1	Dose-efficacy scenario 1	0.38	0.51287372311975	MTD mean	0.25	CA
y_mean40	Dose-toxicity scenario 1	Dose-efficacy scenario 1	0.39	0.501702967643678	MTD mean	0.25	CA
y_mean41	Dose-toxicity scenario 1	Dose-efficacy scenario 1	0.4	0.490762462671591	MTD mean	0.25	CA
y_mean42	Dose-toxicity scenario 1	Dose-efficacy scenario 1	0.41	0.480045161970785	MTD mean	0.25	CA
y_mean43	Dose-toxicity scenario 1	Dose-efficacy scenario 1	0.42	0.469544303914779	MTD mean	0.25	CA
y_mean44	Dose-toxicity scenario 1	Dose-efficacy scenario 1	0.43	0.459253397257463	MTD mean	0.25	CA
y_mean45	Dose-toxicity scenario 1	Dose-efficacy scenario 1	0.44	0.449166207752077	MTD mean	0.25	CA
y_mean46	Dose-toxicity scenario 1	Dose-efficacy scenario 1	0.45	0.439276745557074	MTD mean	0.25	CA
y_mean47	Dose-toxicity scenario 1	Dose-efficacy scenario 1	0.46	0.429579253375395	MTD mean	0.25	CA
y_mean48	Dose-toxicity scenario 1	Dose-efficacy scenario 1	0.47	0.420068195277812	MTD mean	0.25	CA
y_mean49	Dose-toxicity scenario 1	Dose-efficacy scenario 1	0.48	0.410738246164744	MTD mean	0.25	CA
y_mean50	Dose-toxicity scenario 1	Dose-efficacy scenario 1	0.49	0.401584281824405	MTD mean	0.25	CA
y_mean51	Dose-toxicity scenario 1	Dose-efficacy scenario 1	0.5	0.392601369548268	MTD mean	0.25	CA
y_mean52	Dose-toxicity scenario 1	Dose-efficacy scenario 1	0.51	0.383784759267742	MTD mean	0.25	CA
y_mean53	Dose-toxicity scenario 1	Dose-efficacy scenario 1	0.52	0.375129875178604	MTD mean	0.25	CA
y_mean54	Dose-toxicity scenario 1	Dose-efficacy scenario 1	0.53	0.366632307822145	MTD mean	0.25	CA
y_mean55	Dose-toxicity scenario 1	Dose-efficacy scenario 1	0.54	0.358287806594242	MTD mean	0.25	CA
y_mean56	Dose-toxicity scenario 1	Dose-efficacy scenario 1	0.55	0.350092272655618	MTD mean	0.25	CA
y_mean57	Dose-toxicity scenario 1	Dose-efficacy scenario 1	0.56	0.342041752218444	MTD mean	0.25	CA
y_mean58	Dose-toxicity scenario 1	Dose-efficacy scenario 1	0.57	0.334132430186185	MTD mean	0.25	CA
y_mean59	Dose-toxicity scenario 1	Dose-efficacy scenario 1	0.58	0.326360624125178	MTD mean	0.25	CA
y_mean60	Dose-toxicity scenario 1	Dose-efficacy scenario 1	0.59	0.318722778547956	MTD mean	0.25	CA
y_mean61	Dose-toxicity scenario 1	Dose-efficacy scenario 1	0.6	0.311215459489644	MTD mean	0.25	CA
y_mean62	Dose-toxicity scenario 1	Dose-efficacy scenario 1	0.61	0.303835349360065	MTD mean	0.25	CA
y_mean63	Dose-toxicity scenario 1	Dose-efficacy scenario 1	0.62	0.296579242055333	MTD mean	0.25	CA
y_mean64	Dose-toxicity scenario 1	Dose-efficacy scenario 1	0.63	0.289444038313804	MTD mean	0.25	CA
y_mean65	Dose-toxicity scenario 1	Dose-efficacy scenario 1	0.64	0.282426741302249	MTD mean	0.25	CA
y_mean66	Dose-toxicity scenario 1	Dose-efficacy scenario 1	0.65	0.275524452419046	MTD mean	0.25	CA
y_mean67	Dose-toxicity scenario 1	Dose-efficacy scenario 1	0.66	0.268734367302041	MTD mean	0.25	CA
y_mean68	Dose-toxicity scenario 1	Dose-efficacy scenario 1	0.67	0.26205377202953	MTD mean	0.25	CA
y_mean69	Dose-toxicity scenario 1	Dose-efficacy scenario 1	0.68	0.255480039503548	MTD mean	0.25	CA
y_mean70	Dose-toxicity scenario 1	Dose-efficacy scenario 1	0.69	0.249010626005337	MTD mean	0.25	CA
y_mean71	Dose-toxicity scenario 1	Dose-efficacy scenario 1	0.7	0.242643067913511	MTD mean	0.25	CA
y_mean72	Dose-toxicity scenario 1	Dose-efficacy scenario 1	0.71	0.236374978576017	MTD mean	0.25	CA
y_mean73	Dose-toxicity scenario 1	Dose-efficacy scenario 1	0.72	0.230204045327551	MTD mean	0.25	CA
y_mean74	Dose-toxicity scenario 1	Dose-efficacy scenario 1	0.73	0.224128026644603	MTD mean	0.25	CA
y_mean75	Dose-toxicity scenario 1	Dose-efficacy scenario 1	0.74	0.218144749430764	MTD mean	0.25	CA
y_mean76	Dose-toxicity scenario 1	Dose-efficacy scenario 1	0.75	0.212252106425413	MTD mean	0.25	CA
y_mean77	Dose-toxicity scenario 1	Dose-efficacy scenario 1	0.76	0.206448053729262	MTD mean	0.25	CA
y_mean78	Dose-toxicity scenario 1	Dose-efficacy scenario 1	0.77	0.200730608440686	MTD mean	0.25	CA
y_mean79	Dose-toxicity scenario 1	Dose-efficacy scenario 1	0.78	0.195097846397073	MTD mean	0.25	CA
y_mean80	Dose-toxicity scenario 1	Dose-efficacy scenario 1	0.79	0.189547900015797	MTD mean	0.25	CA
y_mean81	Dose-toxicity scenario 1	Dose-efficacy scenario 1	0.8	0.184078956229726	MTD mean	0.25	CA
y_mean82	Dose-toxicity scenario 1	Dose-efficacy scenario 1	0.81	0.178689254512475	MTD mean	0.25	CA
y_mean83	Dose-toxicity scenario 1	Dose-efficacy scenario 1	0.82	0.173377084988875	MTD mean	0.25	CA
y_mean84	Dose-toxicity scenario 1	Dose-efficacy scenario 1	0.83	0.168140786626405	MTD mean	0.25	CA
y_mean85	Dose-toxicity scenario 1	Dose-efficacy scenario 1	0.84	0.162978745503568	MTD mean	0.25	CA
y_mean86	Dose-toxicity scenario 1	Dose-efficacy scenario 1	0.85	0.157889393151419	MTD mean	0.25	CA
y_mean87	Dose-toxicity scenario 1	Dose-efficacy scenario 1	0.86	0.152871204964662	MTD mean	0.25	CA
y_mean88	Dose-toxicity scenario 1	Dose-efficacy scenario 1	0.87	0.147922698678938	MTD mean	0.25	CA
y_mean89	Dose-toxicity scenario 1	Dose-efficacy scenario 1	0.88	0.143042432911109	MTD mean	0.25	CA
y_mean90	Dose-toxicity scenario 1	Dose-efficacy scenario 1	0.89	0.138229005759514	MTD mean	0.25	CA
y_mean91	Dose-toxicity scenario 1	Dose-efficacy scenario 1	0.9	0.133481053461351	MTD mean	0.25	CA
y_mean92	Dose-toxicity scenario 1	Dose-efficacy scenario 1	0.91	0.128797249104473	MTD mean	0.25	CA
y_mean93	Dose-toxicity scenario 1	Dose-efficacy scenario 1	0.92	0.124176301391048	MTD mean	0.25	CA
y_mean94	Dose-toxicity scenario 1	Dose-efficacy scenario 1	0.93	0.119616953450663	MTD mean	0.25	CA
y_mean95	Dose-toxicity scenario 1	Dose-efficacy scenario 1	0.94	0.115117981700582	MTD mean	0.25	CA
y_mean96	Dose-toxicity scenario 1	Dose-efficacy scenario 1	0.95	0.110678194750981	MTD mean	0.25	CA
y_mean97	Dose-toxicity scenario 1	Dose-efficacy scenario 1	0.96	0.106296432353106	MTD mean	0.25	CA
y_mean98	Dose-toxicity scenario 1	Dose-efficacy scenario 1	0.97	0.101971564388405	MTD mean	0.25	CA
y_mean99	Dose-toxicity scenario 1	Dose-efficacy scenario 1	0.98	0.0977024898967858	MTD mean	0.25	CA
y_mean100	Dose-toxicity scenario 1	Dose-efficacy scenario 1	0.99	0.0934881361422334	MTD mean	0.25	CA
y_mean101	Dose-toxicity scenario 1	Dose-efficacy scenario 1	1	0.0893274577141357	MTD mean	0.25	CA
y_00251	Dose-toxicity scenario 1	Dose-efficacy scenario 1	0	1.33450569449628	MTD 2.5% percentile	0.25	CA
y_00252	Dose-toxicity scenario 1	Dose-efficacy scenario 1	0.01	1.30844313102109	MTD 2.5% percentile	0.25	CA
y_00253	Dose-toxicity scenario 1	Dose-efficacy scenario 1	0.02	1.28300703579979	MTD 2.5% percentile	0.25	CA
y_00254	Dose-toxicity scenario 1	Dose-efficacy scenario 1	0.03	1.25817508936668	MTD 2.5% percentile	0.25	CA
y_00255	Dose-toxicity scenario 1	Dose-efficacy scenario 1	0.04	1.23392602006006	MTD 2.5% percentile	0.25	CA
y_00256	Dose-toxicity scenario 1	Dose-efficacy scenario 1	0.05	1.210239543248	MTD 2.5% percentile	0.25	CA
y_00257	Dose-toxicity scenario 1	Dose-efficacy scenario 1	0.06	1.18709630473575	MTD 2.5% percentile	0.25	CA
y_00258	Dose-toxicity scenario 1	Dose-efficacy scenario 1	0.07	1.16447782802267	MTD 2.5% percentile	0.25	CA
y_00259	Dose-toxicity scenario 1	Dose-efficacy scenario 1	0.08	1.14236646510672	MTD 2.5% percentile	0.25	CA
y_002510	Dose-toxicity scenario 1	Dose-efficacy scenario 1	0.09	1.12074535056128	MTD 2.5% percentile	0.25	CA
y_002511	Dose-toxicity scenario 1	Dose-efficacy scenario 1	0.1	1.09959835863297	MTD 2.5% percentile	0.25	CA
y_002512	Dose-toxicity scenario 1	Dose-efficacy scenario 1	0.11	1.07891006313132	MTD 2.5% percentile	0.25	CA
y_002513	Dose-toxicity scenario 1	Dose-efficacy scenario 1	0.12	1.05866569990047	MTD 2.5% percentile	0.25	CA
y_002514	Dose-toxicity scenario 1	Dose-efficacy scenario 1	0.13	1.03885113168107	MTD 2.5% percentile	0.25	CA
y_002515	Dose-toxicity scenario 1	Dose-efficacy scenario 1	0.14	1.01945281518672	MTD 2.5% percentile	0.25	CA
y_002516	Dose-toxicity scenario 1	Dose-efficacy scenario 1	0.15	1.00045777023369	MTD 2.5% percentile	0.25	CA
y_002517	Dose-toxicity scenario 1	Dose-efficacy scenario 1	0.16	0.981853550776165	MTD 2.5% percentile	0.25	CA
y_002518	Dose-toxicity scenario 1	Dose-efficacy scenario 1	0.17	0.963628217711091	MTD 2.5% percentile	0.25	CA
y_002519	Dose-toxicity scenario 1	Dose-efficacy scenario 1	0.18	0.945770313327884	MTD 2.5% percentile	0.25	CA
y_002520	Dose-toxicity scenario 1	Dose-efficacy scenario 1	0.19	0.928268837287965	MTD 2.5% percentile	0.25	CA
y_002521	Dose-toxicity scenario 1	Dose-efficacy scenario 1	0.2	0.91111322402839	MTD 2.5% percentile	0.25	CA
y_002522	Dose-toxicity scenario 1	Dose-efficacy scenario 1	0.21	0.894293321492015	MTD 2.5% percentile	0.25	CA
y_002523	Dose-toxicity scenario 1	Dose-efficacy scenario 1	0.22	0.877799371094215	MTD 2.5% percentile	0.25	CA
y_002524	Dose-toxicity scenario 1	Dose-efficacy scenario 1	0.23	0.86162198884311	MTD 2.5% percentile	0.25	CA
y_002525	Dose-toxicity scenario 1	Dose-efficacy scenario 1	0.24	0.845752147536523	MTD 2.5% percentile	0.25	CA
y_002526	Dose-toxicity scenario 1	Dose-efficacy scenario 1	0.25	0.830181159964725	MTD 2.5% percentile	0.25	CA
y_002527	Dose-toxicity scenario 1	Dose-efficacy scenario 1	0.26	0.814900663053276	MTD 2.5% percentile	0.25	CA
y_002528	Dose-toxicity scenario 1	Dose-efficacy scenario 1	0.27	0.79990260288516	MTD 2.5% percentile	0.25	CA
y_002529	Dose-toxicity scenario 1	Dose-efficacy scenario 1	0.28	0.785179220545833	MTD 2.5% percentile	0.25	CA
y_002530	Dose-toxicity scenario 1	Dose-efficacy scenario 1	0.29	0.770723038738938	MTD 2.5% percentile	0.25	CA
y_002531	Dose-toxicity scenario 1	Dose-efficacy scenario 1	0.3	0.756526849124151	MTD 2.5% percentile	0.25	CA
y_002532	Dose-toxicity scenario 1	Dose-efficacy scenario 1	0.31	0.742583700332127	MTD 2.5% percentile	0.25	CA
y_002533	Dose-toxicity scenario 1	Dose-efficacy scenario 1	0.32	0.728886886614666	MTD 2.5% percentile	0.25	CA
y_002534	Dose-toxicity scenario 1	Dose-efficacy scenario 1	0.33	0.715429937091168	MTD 2.5% percentile	0.25	CA
y_002535	Dose-toxicity scenario 1	Dose-efficacy scenario 1	0.34	0.702206605555149	MTD 2.5% percentile	0.25	CA
y_002536	Dose-toxicity scenario 1	Dose-efficacy scenario 1	0.35	0.689210860807068	MTD 2.5% percentile	0.25	CA
y_002537	Dose-toxicity scenario 1	Dose-efficacy scenario 1	0.36	0.676436877482055	MTD 2.5% percentile	0.25	CA
y_002538	Dose-toxicity scenario 1	Dose-efficacy scenario 1	0.37	0.6638790273432	MTD 2.5% percentile	0.25	CA
y_002539	Dose-toxicity scenario 1	Dose-efficacy scenario 1	0.38	0.651531871013102	MTD 2.5% percentile	0.25	CA
y_002540	Dose-toxicity scenario 1	Dose-efficacy scenario 1	0.39	0.639390150118115	MTD 2.5% percentile	0.25	CA
y_002541	Dose-toxicity scenario 1	Dose-efficacy scenario 1	0.4	0.627448779821498	MTD 2.5% percentile	0.25	CA
y_002542	Dose-toxicity scenario 1	Dose-efficacy scenario 1	0.41	0.615702841723156	MTD 2.5% percentile	0.25	CA
y_002543	Dose-toxicity scenario 1	Dose-efficacy scenario 1	0.42	0.604147577105168	MTD 2.5% percentile	0.25	CA
y_002544	Dose-toxicity scenario 1	Dose-efficacy scenario 1	0.43	0.592778380503603	MTD 2.5% percentile	0.25	CA
y_002545	Dose-toxicity scenario 1	Dose-efficacy scenario 1	0.44	0.581590793588384	MTD 2.5% percentile	0.25	CA
y_002546	Dose-toxicity scenario 1	Dose-efficacy scenario 1	0.45	0.570580499334117	MTD 2.5% percentile	0.25	CA
y_002547	Dose-toxicity scenario 1	Dose-efficacy scenario 1	0.46	0.559743316465866	MTD 2.5% percentile	0.25	CA
y_002548	Dose-toxicity scenario 1	Dose-efficacy scenario 1	0.47	0.54907519416487	MTD 2.5% percentile	0.25	CA
y_002549	Dose-toxicity scenario 1	Dose-efficacy scenario 1	0.48	0.538572207020115	MTD 2.5% percentile	0.25	CA
y_002550	Dose-toxicity scenario 1	Dose-efficacy scenario 1	0.49	0.528230550212543	MTD 2.5% percentile	0.25	CA
y_002551	Dose-toxicity scenario 1	Dose-efficacy scenario 1	0.5	0.518046534919487	MTD 2.5% percentile	0.25	CA
y_002552	Dose-toxicity scenario 1	Dose-efficacy scenario 1	0.51	0.508016583927675	MTD 2.5% percentile	0.25	CA
y_002553	Dose-toxicity scenario 1	Dose-efficacy scenario 1	0.52	0.498137227443837	MTD 2.5% percentile	0.25	CA
y_002554	Dose-toxicity scenario 1	Dose-efficacy scenario 1	0.53	0.488405099092606	MTD 2.5% percentile	0.25	CA
y_002555	Dose-toxicity scenario 1	Dose-efficacy scenario 1	0.54	0.478816932092034	MTD 2.5% percentile	0.25	CA
y_002556	Dose-toxicity scenario 1	Dose-efficacy scenario 1	0.55	0.469369555597564	MTD 2.5% percentile	0.25	CA
y_002557	Dose-toxicity scenario 1	Dose-efficacy scenario 1	0.56	0.460059891205898	MTD 2.5% percentile	0.25	CA
y_002558	Dose-toxicity scenario 1	Dose-efficacy scenario 1	0.57	0.450884949610631	MTD 2.5% percentile	0.25	CA
y_002559	Dose-toxicity scenario 1	Dose-efficacy scenario 1	0.58	0.441841827402045	MTD 2.5% percentile	0.25	CA
y_002560	Dose-toxicity scenario 1	Dose-efficacy scenario 1	0.59	0.432927704003849	MTD 2.5% percentile	0.25	CA
y_002561	Dose-toxicity scenario 1	Dose-efficacy scenario 1	0.6	0.424139838740081	MTD 2.5% percentile	0.25	CA
y_002562	Dose-toxicity scenario 1	Dose-efficacy scenario 1	0.61	0.415475568025769	MTD 2.5% percentile	0.25	CA
y_002563	Dose-toxicity scenario 1	Dose-efficacy scenario 1	0.62	0.406932302675293	MTD 2.5% percentile	0.25	CA
y_002564	Dose-toxicity scenario 1	Dose-efficacy scenario 1	0.63	0.398507525322744	MTD 2.5% percentile	0.25	CA
y_002565	Dose-toxicity scenario 1	Dose-efficacy scenario 1	0.64	0.390198787948872	MTD 2.5% percentile	0.25	CA
y_002566	Dose-toxicity scenario 1	Dose-efficacy scenario 1	0.65	0.382003709509528	MTD 2.5% percentile	0.25	CA
y_002567	Dose-toxicity scenario 1	Dose-efficacy scenario 1	0.66	0.373919973660768	MTD 2.5% percentile	0.25	CA
y_002568	Dose-toxicity scenario 1	Dose-efficacy scenario 1	0.67	0.365945326576053	MTD 2.5% percentile	0.25	CA
y_002569	Dose-toxicity scenario 1	Dose-efficacy scenario 1	0.68	0.358077574851229	MTD 2.5% percentile	0.25	CA
y_002570	Dose-toxicity scenario 1	Dose-efficacy scenario 1	0.69	0.350314583493193	MTD 2.5% percentile	0.25	CA
y_002571	Dose-toxicity scenario 1	Dose-efficacy scenario 1	0.7	0.342654273988373	MTD 2.5% percentile	0.25	CA
y_002572	Dose-toxicity scenario 1	Dose-efficacy scenario 1	0.71	0.335094622447344	MTD 2.5% percentile	0.25	CA
y_002573	Dose-toxicity scenario 1	Dose-efficacy scenario 1	0.72	0.327633657822113	MTD 2.5% percentile	0.25	CA
y_002574	Dose-toxicity scenario 1	Dose-efficacy scenario 1	0.73	0.320269460192766	MTD 2.5% percentile	0.25	CA
y_002575	Dose-toxicity scenario 1	Dose-efficacy scenario 1	0.74	0.313000159120351	MTD 2.5% percentile	0.25	CA
y_002576	Dose-toxicity scenario 1	Dose-efficacy scenario 1	0.75	0.305823932063026	MTD 2.5% percentile	0.25	CA
y_002577	Dose-toxicity scenario 1	Dose-efficacy scenario 1	0.76	0.298739002852663	MTD 2.5% percentile	0.25	CA
y_002578	Dose-toxicity scenario 1	Dose-efficacy scenario 1	0.77	0.291743640229225	MTD 2.5% percentile	0.25	CA
y_002579	Dose-toxicity scenario 1	Dose-efficacy scenario 1	0.78	0.284836156430373	MTD 2.5% percentile	0.25	CA
y_002580	Dose-toxicity scenario 1	Dose-efficacy scenario 1	0.79	0.278014905833906	MTD 2.5% percentile	0.25	CA
y_002581	Dose-toxicity scenario 1	Dose-efficacy scenario 1	0.8	0.271278283650719	MTD 2.5% percentile	0.25	CA
y_002582	Dose-toxicity scenario 1	Dose-efficacy scenario 1	0.81	0.264624724666115	MTD 2.5% percentile	0.25	CA
y_002583	Dose-toxicity scenario 1	Dose-efficacy scenario 1	0.82	0.258052702027391	MTD 2.5% percentile	0.25	CA
y_002584	Dose-toxicity scenario 1	Dose-efficacy scenario 1	0.83	0.251560726075716	MTD 2.5% percentile	0.25	CA
y_002585	Dose-toxicity scenario 1	Dose-efficacy scenario 1	0.84	0.245147343220451	MTD 2.5% percentile	0.25	CA
y_002586	Dose-toxicity scenario 1	Dose-efficacy scenario 1	0.85	0.238811134854086	MTD 2.5% percentile	0.25	CA
y_002587	Dose-toxicity scenario 1	Dose-efficacy scenario 1	0.86	0.232550716306131	MTD 2.5% percentile	0.25	CA
y_002588	Dose-toxicity scenario 1	Dose-efficacy scenario 1	0.87	0.226364735834311	MTD 2.5% percentile	0.25	CA
y_002589	Dose-toxicity scenario 1	Dose-efficacy scenario 1	0.88	0.220251873651539	MTD 2.5% percentile	0.25	CA
y_002590	Dose-toxicity scenario 1	Dose-efficacy scenario 1	0.89	0.214210840987186	MTD 2.5% percentile	0.25	CA
y_002591	Dose-toxicity scenario 1	Dose-efficacy scenario 1	0.9	0.208240379181254	MTD 2.5% percentile	0.25	CA
y_002592	Dose-toxicity scenario 1	Dose-efficacy scenario 1	0.91	0.202339258810106	MTD 2.5% percentile	0.25	CA
y_002593	Dose-toxicity scenario 1	Dose-efficacy scenario 1	0.92	0.196506278842486	MTD 2.5% percentile	0.25	CA
y_002594	Dose-toxicity scenario 1	Dose-efficacy scenario 1	0.93	0.1907402658246	MTD 2.5% percentile	0.25	CA
y_002595	Dose-toxicity scenario 1	Dose-efficacy scenario 1	0.94	0.185040073093113	MTD 2.5% percentile	0.25	CA
y_002596	Dose-toxicity scenario 1	Dose-efficacy scenario 1	0.95	0.17940458001494	MTD 2.5% percentile	0.25	CA
y_002597	Dose-toxicity scenario 1	Dose-efficacy scenario 1	0.96	0.173832691252778	MTD 2.5% percentile	0.25	CA
y_002598	Dose-toxicity scenario 1	Dose-efficacy scenario 1	0.97	0.168323336055364	MTD 2.5% percentile	0.25	CA
y_002599	Dose-toxicity scenario 1	Dose-efficacy scenario 1	0.98	0.162875467571505	MTD 2.5% percentile	0.25	CA
y_0025100	Dose-toxicity scenario 1	Dose-efficacy scenario 1	0.99	0.157488062186932	MTD 2.5% percentile	0.25	CA
y_0025101	Dose-toxicity scenario 1	Dose-efficacy scenario 1	1	0.152160118883132	MTD 2.5% percentile	0.25	CA
y_0501	Dose-toxicity scenario 1	Dose-efficacy scenario 1	0	1.22498013383053	MTD 50% percentile	0.25	CA
y_0502	Dose-toxicity scenario 1	Dose-efficacy scenario 1	0.01	1.19460875613737	MTD 50% percentile	0.25	CA
y_0503	Dose-toxicity scenario 1	Dose-efficacy scenario 1	0.02	1.16525138832729	MTD 50% percentile	0.25	CA
y_0504	Dose-toxicity scenario 1	Dose-efficacy scenario 1	0.03	1.13685808205674	MTD 50% percentile	0.25	CA
y_0505	Dose-toxicity scenario 1	Dose-efficacy scenario 1	0.04	1.10938211647863	MTD 50% percentile	0.25	CA
y_0506	Dose-toxicity scenario 1	Dose-efficacy scenario 1	0.05	1.08277974169896	MTD 50% percentile	0.25	CA
y_0507	Dose-toxicity scenario 1	Dose-efficacy scenario 1	0.06	1.05700994632061	MTD 50% percentile	0.25	CA
y_0508	Dose-toxicity scenario 1	Dose-efficacy scenario 1	0.07	1.03203424647664	MTD 50% percentile	0.25	CA
y_0509	Dose-toxicity scenario 1	Dose-efficacy scenario 1	0.08	1.00781649407033	MTD 50% percentile	0.25	CA
y_05010	Dose-toxicity scenario 1	Dose-efficacy scenario 1	0.09	0.984322702212631	MTD 50% percentile	0.25	CA
y_05011	Dose-toxicity scenario 1	Dose-efficacy scenario 1	0.1	0.961520886084008	MTD 50% percentile	0.25	CA
y_05012	Dose-toxicity scenario 1	Dose-efficacy scenario 1	0.11	0.9393809176538	MTD 50% percentile	0.25	CA
y_05013	Dose-toxicity scenario 1	Dose-efficacy scenario 1	0.12	0.917874392869377	MTD 50% percentile	0.25	CA
y_05014	Dose-toxicity scenario 1	Dose-efficacy scenario 1	0.13	0.896974510084022	MTD 50% percentile	0.25	CA
y_05015	Dose-toxicity scenario 1	Dose-efficacy scenario 1	0.14	0.876655958629423	MTD 50% percentile	0.25	CA
y_05016	Dose-toxicity scenario 1	Dose-efficacy scenario 1	0.15	0.856894816558712	MTD 50% percentile	0.25	CA
y_05017	Dose-toxicity scenario 1	Dose-efficacy scenario 1	0.16	0.837668456691425	MTD 50% percentile	0.25	CA
y_05018	Dose-toxicity scenario 1	Dose-efficacy scenario 1	0.17	0.818955460184557	MTD 50% percentile	0.25	CA
y_05019	Dose-toxicity scenario 1	Dose-efficacy scenario 1	0.18	0.800735536935622	MTD 50% percentile	0.25	CA
y_05020	Dose-toxicity scenario 1	Dose-efficacy scenario 1	0.19	0.782989452195858	MTD 50% percentile	0.25	CA
y_05021	Dose-toxicity scenario 1	Dose-efficacy scenario 1	0.2	0.765698958835555	MTD 50% percentile	0.25	CA
y_05022	Dose-toxicity scenario 1	Dose-efficacy scenario 1	0.21	0.748846734760091	MTD 50% percentile	0.25	CA
y_05023	Dose-toxicity scenario 1	Dose-efficacy scenario 1	0.22	0.732416325025419	MTD 50% percentile	0.25	CA
y_05024	Dose-toxicity scenario 1	Dose-efficacy scenario 1	0.23	0.716392088246421	MTD 50% percentile	0.25	CA
y_05025	Dose-toxicity scenario 1	Dose-efficacy scenario 1	0.24	0.700759146931215	MTD 50% percentile	0.25	CA
y_05026	Dose-toxicity scenario 1	Dose-efficacy scenario 1	0.25	0.68550334140993	MTD 50% percentile	0.25	CA
y_05027	Dose-toxicity scenario 1	Dose-efficacy scenario 1	0.26	0.67061118705808	MTD 50% percentile	0.25	CA
y_05028	Dose-toxicity scenario 1	Dose-efficacy scenario 1	0.27	0.656069834542873	MTD 50% percentile	0.25	CA
y_05029	Dose-toxicity scenario 1	Dose-efficacy scenario 1	0.28	0.641867032846176	MTD 50% percentile	0.25	CA
y_05030	Dose-toxicity scenario 1	Dose-efficacy scenario 1	0.29	0.627991094840424	MTD 50% percentile	0.25	CA
y_05031	Dose-toxicity scenario 1	Dose-efficacy scenario 1	0.3	0.614430865214226	MTD 50% percentile	0.25	CA
y_05032	Dose-toxicity scenario 1	Dose-efficacy scenario 1	0.31	0.601175690562624	MTD 50% percentile	0.25	CA
y_05033	Dose-toxicity scenario 1	Dose-efficacy scenario 1	0.32	0.588215391473472	MTD 50% percentile	0.25	CA
y_05034	Dose-toxicity scenario 1	Dose-efficacy scenario 1	0.33	0.575540236456239	MTD 50% percentile	0.25	CA
y_05035	Dose-toxicity scenario 1	Dose-efficacy scenario 1	0.34	0.563140917572881	MTD 50% percentile	0.25	CA
y_05036	Dose-toxicity scenario 1	Dose-efficacy scenario 1	0.35	0.551008527642554	MTD 50% percentile	0.25	CA
y_05037	Dose-toxicity scenario 1	Dose-efficacy scenario 1	0.36	0.539134538902839	MTD 50% percentile	0.25	CA
y_05038	Dose-toxicity scenario 1	Dose-efficacy scenario 1	0.37	0.527510783020046	MTD 50% percentile	0.25	CA
y_05039	Dose-toxicity scenario 1	Dose-efficacy scenario 1	0.38	0.51612943235014	MTD 50% percentile	0.25	CA
y_05040	Dose-toxicity scenario 1	Dose-efficacy scenario 1	0.39	0.504982982359924	MTD 50% percentile	0.25	CA
y_05041	Dose-toxicity scenario 1	Dose-efficacy scenario 1	0.4	0.494064235125554	MTD 50% percentile	0.25	CA
y_05042	Dose-toxicity scenario 1	Dose-efficacy scenario 1	0.41	0.483366283832107	MTD 50% percentile	0.25	CA
y_05043	Dose-toxicity scenario 1	Dose-efficacy scenario 1	0.42	0.472882498204078	MTD 50% percentile	0.25	CA
y_05044	Dose-toxicity scenario 1	Dose-efficacy scenario 1	0.43	0.462606510802218	MTD 50% percentile	0.25	CA
y_05045	Dose-toxicity scenario 1	Dose-efficacy scenario 1	0.44	0.452532204127209	MTD 50% percentile	0.25	CA
y_05046	Dose-toxicity scenario 1	Dose-efficacy scenario 1	0.45	0.442653698475277	MTD 50% percentile	0.25	CA
y_05047	Dose-toxicity scenario 1	Dose-efficacy scenario 1	0.46	0.432965340495098	MTD 50% percentile	0.25	CA
y_05048	Dose-toxicity scenario 1	Dose-efficacy scenario 1	0.47	0.423461692399199	MTD 50% percentile	0.25	CA
y_05049	Dose-toxicity scenario 1	Dose-efficacy scenario 1	0.48	0.414137521786584	MTD 50% percentile	0.25	CA
y_05050	Dose-toxicity scenario 1	Dose-efficacy scenario 1	0.49	0.404987792036577	MTD 50% percentile	0.25	CA
y_05051	Dose-toxicity scenario 1	Dose-efficacy scenario 1	0.5	0.396007653236809	MTD 50% percentile	0.25	CA
y_05052	Dose-toxicity scenario 1	Dose-efficacy scenario 1	0.51	0.387192433611034	MTD 50% percentile	0.25	CA
y_05053	Dose-toxicity scenario 1	Dose-efficacy scenario 1	0.52	0.378537631414918	MTD 50% percentile	0.25	CA
y_05054	Dose-toxicity scenario 1	Dose-efficacy scenario 1	0.53	0.370038907270286	MTD 50% percentile	0.25	CA
y_05055	Dose-toxicity scenario 1	Dose-efficacy scenario 1	0.54	0.361692076910378	MTD 50% percentile	0.25	CA
y_05056	Dose-toxicity scenario 1	Dose-efficacy scenario 1	0.55	0.353493104310653	MTD 50% percentile	0.25	CA
y_05057	Dose-toxicity scenario 1	Dose-efficacy scenario 1	0.56	0.345438095181421	MTD 50% percentile	0.25	CA
y_05058	Dose-toxicity scenario 1	Dose-efficacy scenario 1	0.57	0.337523290800293	MTD 50% percentile	0.25	CA
y_05059	Dose-toxicity scenario 1	Dose-efficacy scenario 1	0.58	0.32974506216389	MTD 50% percentile	0.25	CA
y_05060	Dose-toxicity scenario 1	Dose-efficacy scenario 1	0.59	0.322099904439727	MTD 50% percentile	0.25	CA
y_05061	Dose-toxicity scenario 1	Dose-efficacy scenario 1	0.6	0.314584431700424	MTD 50% percentile	0.25	CA
y_05062	Dose-toxicity scenario 1	Dose-efficacy scenario 1	0.61	0.307195371923641	MTD 50% percentile	0.25	CA
y_05063	Dose-toxicity scenario 1	Dose-efficacy scenario 1	0.62	0.299929562242216	MTD 50% percentile	0.25	CA
y_05064	Dose-toxicity scenario 1	Dose-efficacy scenario 1	0.63	0.29278394443002	MTD 50% percentile	0.25	CA
y_05065	Dose-toxicity scenario 1	Dose-efficacy scenario 1	0.64	0.285755560609997	MTD 50% percentile	0.25	CA
y_05066	Dose-toxicity scenario 1	Dose-efficacy scenario 1	0.65	0.278841549171728	MTD 50% percentile	0.25	CA
y_05067	Dose-toxicity scenario 1	Dose-efficacy scenario 1	0.66	0.272039140886692	MTD 50% percentile	0.25	CA
y_05068	Dose-toxicity scenario 1	Dose-efficacy scenario 1	0.67	0.265345655210134	MTD 50% percentile	0.25	CA
y_05069	Dose-toxicity scenario 1	Dose-efficacy scenario 1	0.68	0.258758496759173	MTD 50% percentile	0.25	CA
y_05070	Dose-toxicity scenario 1	Dose-efficacy scenario 1	0.69	0.252275151957421	MTD 50% percentile	0.25	CA
y_05071	Dose-toxicity scenario 1	Dose-efficacy scenario 1	0.7	0.245893185837004	MTD 50% percentile	0.25	CA
y_05072	Dose-toxicity scenario 1	Dose-efficacy scenario 1	0.71	0.239610238989448	MTD 50% percentile	0.25	CA
y_05073	Dose-toxicity scenario 1	Dose-efficacy scenario 1	0.72	0.23342402465738	MTD 50% percentile	0.25	CA
y_05074	Dose-toxicity scenario 1	Dose-efficacy scenario 1	0.73	0.227332325959547	MTD 50% percentile	0.25	CA
y_05075	Dose-toxicity scenario 1	Dose-efficacy scenario 1	0.74	0.221332993242056	MTD 50% percentile	0.25	CA
y_05076	Dose-toxicity scenario 1	Dose-efficacy scenario 1	0.75	0.215423941549195	MTD 50% percentile	0.25	CA
y_05077	Dose-toxicity scenario 1	Dose-efficacy scenario 1	0.76	0.209603148207582	MTD 50% percentile	0.25	CA
y_05078	Dose-toxicity scenario 1	Dose-efficacy scenario 1	0.77	0.203868650517762	MTD 50% percentile	0.25	CA
y_05079	Dose-toxicity scenario 1	Dose-efficacy scenario 1	0.78	0.198218543547716	MTD 50% percentile	0.25	CA
y_05080	Dose-toxicity scenario 1	Dose-efficacy scenario 1	0.79	0.19265097802308	MTD 50% percentile	0.25	CA
y_05081	Dose-toxicity scenario 1	Dose-efficacy scenario 1	0.8	0.187164158309146	MTD 50% percentile	0.25	CA
y_05082	Dose-toxicity scenario 1	Dose-efficacy scenario 1	0.81	0.181756340480043	MTD 50% percentile	0.25	CA
y_05083	Dose-toxicity scenario 1	Dose-efficacy scenario 1	0.82	0.176425830470713	MTD 50% percentile	0.25	CA
y_05084	Dose-toxicity scenario 1	Dose-efficacy scenario 1	0.83	0.171170982307594	MTD 50% percentile	0.25	CA
y_05085	Dose-toxicity scenario 1	Dose-efficacy scenario 1	0.84	0.165990196414101	MTD 50% percentile	0.25	CA
y_05086	Dose-toxicity scenario 1	Dose-efficacy scenario 1	0.85	0.160881917987258	MTD 50% percentile	0.25	CA
y_05087	Dose-toxicity scenario 1	Dose-efficacy scenario 1	0.86	0.155844635442021	MTD 50% percentile	0.25	CA
y_05088	Dose-toxicity scenario 1	Dose-efficacy scenario 1	0.87	0.150876878920008	MTD 50% percentile	0.25	CA
y_05089	Dose-toxicity scenario 1	Dose-efficacy scenario 1	0.88	0.14597721885956	MTD 50% percentile	0.25	CA
y_05090	Dose-toxicity scenario 1	Dose-efficacy scenario 1	0.89	0.141144264624206	MTD 50% percentile	0.25	CA
y_05091	Dose-toxicity scenario 1	Dose-efficacy scenario 1	0.9	0.13637666318676	MTD 50% percentile	0.25	CA
y_05092	Dose-toxicity scenario 1	Dose-efficacy scenario 1	0.91	0.131673097866454	MTD 50% percentile	0.25	CA
y_05093	Dose-toxicity scenario 1	Dose-efficacy scenario 1	0.92	0.127032287116602	MTD 50% percentile	0.25	CA
y_05094	Dose-toxicity scenario 1	Dose-efficacy scenario 1	0.93	0.122452983360485	MTD 50% percentile	0.25	CA
y_05095	Dose-toxicity scenario 1	Dose-efficacy scenario 1	0.94	0.1179339718732	MTD 50% percentile	0.25	CA
y_05096	Dose-toxicity scenario 1	Dose-efficacy scenario 1	0.95	0.113474069707402	MTD 50% percentile	0.25	CA
y_05097	Dose-toxicity scenario 1	Dose-efficacy scenario 1	0.96	0.10907212466091	MTD 50% percentile	0.25	CA
y_05098	Dose-toxicity scenario 1	Dose-efficacy scenario 1	0.97	0.104727014284314	MTD 50% percentile	0.25	CA
y_05099	Dose-toxicity scenario 1	Dose-efficacy scenario 1	0.98	0.100437644926773	MTD 50% percentile	0.25	CA
y_050100	Dose-toxicity scenario 1	Dose-efficacy scenario 1	0.99	0.0962029508182932	MTD 50% percentile	0.25	CA
y_050101	Dose-toxicity scenario 1	Dose-efficacy scenario 1	1	0.0920218931868872	MTD 50% percentile	0.25	CA
y_09751	Dose-toxicity scenario 1	Dose-efficacy scenario 1	0	1.1459874103417	MTD 97.5% percentile	0.25	CA
y_09752	Dose-toxicity scenario 1	Dose-efficacy scenario 1	0.01	1.10931803665827	MTD 97.5% percentile	0.25	CA
y_09753	Dose-toxicity scenario 1	Dose-efficacy scenario 1	0.02	1.07433077808865	MTD 97.5% percentile	0.25	CA
y_09754	Dose-toxicity scenario 1	Dose-efficacy scenario 1	0.03	1.04091248565685	MTD 97.5% percentile	0.25	CA
y_09755	Dose-toxicity scenario 1	Dose-efficacy scenario 1	0.04	1.00895993592605	MTD 97.5% percentile	0.25	CA
y_09756	Dose-toxicity scenario 1	Dose-efficacy scenario 1	0.05	0.978378766006643	MTD 97.5% percentile	0.25	CA
y_09757	Dose-toxicity scenario 1	Dose-efficacy scenario 1	0.06	0.949082542809338	MTD 97.5% percentile	0.25	CA
y_09758	Dose-toxicity scenario 1	Dose-efficacy scenario 1	0.07	0.920991947207418	MTD 97.5% percentile	0.25	CA
y_09759	Dose-toxicity scenario 1	Dose-efficacy scenario 1	0.08	0.894034056890761	MTD 97.5% percentile	0.25	CA
y_097510	Dose-toxicity scenario 1	Dose-efficacy scenario 1	0.09	0.868141714258407	MTD 97.5% percentile	0.25	CA
y_097511	Dose-toxicity scenario 1	Dose-efficacy scenario 1	0.1	0.843252967813244	MTD 97.5% percentile	0.25	CA
y_097512	Dose-toxicity scenario 1	Dose-efficacy scenario 1	0.11	0.819310577276979	MTD 97.5% percentile	0.25	CA
y_097513	Dose-toxicity scenario 1	Dose-efficacy scenario 1	0.12	0.796261574103604	MTD 97.5% percentile	0.25	CA
y_097514	Dose-toxicity scenario 1	Dose-efficacy scenario 1	0.13	0.774056870288845	MTD 97.5% percentile	0.25	CA
y_097515	Dose-toxicity scenario 1	Dose-efficacy scenario 1	0.14	0.7526509093951	MTD 97.5% percentile	0.25	CA
y_097516	Dose-toxicity scenario 1	Dose-efficacy scenario 1	0.15	0.732001354570753	MTD 97.5% percentile	0.25	CA
y_097517	Dose-toxicity scenario 1	Dose-efficacy scenario 1	0.16	0.712068809067986	MTD 97.5% percentile	0.25	CA
y_097518	Dose-toxicity scenario 1	Dose-efficacy scenario 1	0.17	0.692816565376931	MTD 97.5% percentile	0.25	CA
y_097519	Dose-toxicity scenario 1	Dose-efficacy scenario 1	0.18	0.674210379615151	MTD 97.5% percentile	0.25	CA
y_097520	Dose-toxicity scenario 1	Dose-efficacy scenario 1	0.19	0.65621826825511	MTD 97.5% percentile	0.25	CA
y_097521	Dose-toxicity scenario 1	Dose-efficacy scenario 1	0.2	0.638810324651208	MTD 97.5% percentile	0.25	CA
y_097522	Dose-toxicity scenario 1	Dose-efficacy scenario 1	0.21	0.621958553152322	MTD 97.5% percentile	0.25	CA
y_097523	Dose-toxicity scenario 1	Dose-efficacy scenario 1	0.22	0.605636718864322	MTD 97.5% percentile	0.25	CA
y_097524	Dose-toxicity scenario 1	Dose-efficacy scenario 1	0.23	0.589820211366729	MTD 97.5% percentile	0.25	CA
y_097525	Dose-toxicity scenario 1	Dose-efficacy scenario 1	0.24	0.574485920894468	MTD 97.5% percentile	0.25	CA
y_097526	Dose-toxicity scenario 1	Dose-efficacy scenario 1	0.25	0.55961212567458	MTD 97.5% percentile	0.25	CA
y_097527	Dose-toxicity scenario 1	Dose-efficacy scenario 1	0.26	0.545178389262745	MTD 97.5% percentile	0.25	CA
y_097528	Dose-toxicity scenario 1	Dose-efficacy scenario 1	0.27	0.531165466859249	MTD 97.5% percentile	0.25	CA
y_097529	Dose-toxicity scenario 1	Dose-efficacy scenario 1	0.28	0.517555219701251	MTD 97.5% percentile	0.25	CA
y_097530	Dose-toxicity scenario 1	Dose-efficacy scenario 1	0.29	0.504330536730593	MTD 97.5% percentile	0.25	CA
y_097531	Dose-toxicity scenario 1	Dose-efficacy scenario 1	0.3	0.49147526282583	MTD 97.5% percentile	0.25	CA
y_097532	Dose-toxicity scenario 1	Dose-efficacy scenario 1	0.31	0.478974132965583	MTD 97.5% percentile	0.25	CA
y_097533	Dose-toxicity scenario 1	Dose-efficacy scenario 1	0.32	0.466812711759058	MTD 97.5% percentile	0.25	CA
y_097534	Dose-toxicity scenario 1	Dose-efficacy scenario 1	0.33	0.454977337840134	MTD 97.5% percentile	0.25	CA
y_097535	Dose-toxicity scenario 1	Dose-efficacy scenario 1	0.34	0.443455072674654	MTD 97.5% percentile	0.25	CA
y_097536	Dose-toxicity scenario 1	Dose-efficacy scenario 1	0.35	0.432233653377653	MTD 97.5% percentile	0.25	CA
y_097537	Dose-toxicity scenario 1	Dose-efficacy scenario 1	0.36	0.421301449178761	MTD 97.5% percentile	0.25	CA
y_097538	Dose-toxicity scenario 1	Dose-efficacy scenario 1	0.37	0.410647421210909	MTD 97.5% percentile	0.25	CA
y_097539	Dose-toxicity scenario 1	Dose-efficacy scenario 1	0.38	0.400261085330063	MTD 97.5% percentile	0.25	CA
y_097540	Dose-toxicity scenario 1	Dose-efficacy scenario 1	0.39	0.39013247770275	MTD 97.5% percentile	0.25	CA
y_097541	Dose-toxicity scenario 1	Dose-efficacy scenario 1	0.4	0.380252122923945	MTD 97.5% percentile	0.25	CA
y_097542	Dose-toxicity scenario 1	Dose-efficacy scenario 1	0.41	0.370611004450866	MTD 97.5% percentile	0.25	CA
y_097543	Dose-toxicity scenario 1	Dose-efficacy scenario 1	0.42	0.361200537158779	MTD 97.5% percentile	0.25	CA
y_097544	Dose-toxicity scenario 1	Dose-efficacy scenario 1	0.43	0.35201254184321	MTD 97.5% percentile	0.25	CA
y_097545	Dose-toxicity scenario 1	Dose-efficacy scenario 1	0.44	0.343039221509407	MTD 97.5% percentile	0.25	CA
y_097546	Dose-toxicity scenario 1	Dose-efficacy scenario 1	0.45	0.334273139304582	MTD 97.5% percentile	0.25	CA
y_097547	Dose-toxicity scenario 1	Dose-efficacy scenario 1	0.46	0.325707197961657	MTD 97.5% percentile	0.25	CA
y_097548	Dose-toxicity scenario 1	Dose-efficacy scenario 1	0.47	0.317334620635099	MTD 97.5% percentile	0.25	CA
y_097549	Dose-toxicity scenario 1	Dose-efficacy scenario 1	0.48	0.309148933020072	MTD 97.5% percentile	0.25	CA
y_097550	Dose-toxicity scenario 1	Dose-efficacy scenario 1	0.49	0.301143946655776	MTD 97.5% percentile	0.25	CA
y_097551	Dose-toxicity scenario 1	Dose-efficacy scenario 1	0.5	0.293313743322454	MTD 97.5% percentile	0.25	CA
y_097552	Dose-toxicity scenario 1	Dose-efficacy scenario 1	0.51	0.285652660449406	MTD 97.5% percentile	0.25	CA
y_097553	Dose-toxicity scenario 1	Dose-efficacy scenario 1	0.52	0.278155277458395	MTD 97.5% percentile	0.25	CA
y_097554	Dose-toxicity scenario 1	Dose-efficacy scenario 1	0.53	0.270816402973228	MTD 97.5% percentile	0.25	CA
y_097555	Dose-toxicity scenario 1	Dose-efficacy scenario 1	0.54	0.263631062832095	MTD 97.5% percentile	0.25	CA
y_097556	Dose-toxicity scenario 1	Dose-efficacy scenario 1	0.55	0.256594488844482	MTD 97.5% percentile	0.25	CA
y_097557	Dose-toxicity scenario 1	Dose-efficacy scenario 1	0.56	0.249702108239272	MTD 97.5% percentile	0.25	CA
y_097558	Dose-toxicity scenario 1	Dose-efficacy scenario 1	0.57	0.24294953375495	MTD 97.5% percentile	0.25	CA
y_097559	Dose-toxicity scenario 1	Dose-efficacy scenario 1	0.58	0.23633255432679	MTD 97.5% percentile	0.25	CA
y_097560	Dose-toxicity scenario 1	Dose-efficacy scenario 1	0.59	0.229847126329483	MTD 97.5% percentile	0.25	CA
y_097561	Dose-toxicity scenario 1	Dose-efficacy scenario 1	0.6	0.223489365336939	MTD 97.5% percentile	0.25	CA
y_097562	Dose-toxicity scenario 1	Dose-efficacy scenario 1	0.61	0.217255538363972	MTD 97.5% percentile	0.25	CA
y_097563	Dose-toxicity scenario 1	Dose-efficacy scenario 1	0.62	0.211142056557313	MTD 97.5% percentile	0.25	CA
y_097564	Dose-toxicity scenario 1	Dose-efficacy scenario 1	0.63	0.205145468305889	MTD 97.5% percentile	0.25	CA
y_097565	Dose-toxicity scenario 1	Dose-efficacy scenario 1	0.64	0.199262452742549	MTD 97.5% percentile	0.25	CA
y_097566	Dose-toxicity scenario 1	Dose-efficacy scenario 1	0.65	0.193489813611566	MTD 97.5% percentile	0.25	CA
y_097567	Dose-toxicity scenario 1	Dose-efficacy scenario 1	0.66	0.187824473478095	MTD 97.5% percentile	0.25	CA
y_097568	Dose-toxicity scenario 1	Dose-efficacy scenario 1	0.67	0.182263468257554	MTD 97.5% percentile	0.25	CA
y_097569	Dose-toxicity scenario 1	Dose-efficacy scenario 1	0.68	0.176803942044493	MTD 97.5% percentile	0.25	CA
y_097570	Dose-toxicity scenario 1	Dose-efficacy scenario 1	0.69	0.171443142221999	MTD 97.5% percentile	0.25	CA
y_097571	Dose-toxicity scenario 1	Dose-efficacy scenario 1	0.7	0.166178414834038	MTD 97.5% percentile	0.25	CA
y_097572	Dose-toxicity scenario 1	Dose-efficacy scenario 1	0.71	0.161007200204383	MTD 97.5% percentile	0.25	CA
y_097573	Dose-toxicity scenario 1	Dose-efficacy scenario 1	0.72	0.155927028786949	MTD 97.5% percentile	0.25	CA
y_097574	Dose-toxicity scenario 1	Dose-efficacy scenario 1	0.73	0.150935517233379	MTD 97.5% percentile	0.25	CA
y_097575	Dose-toxicity scenario 1	Dose-efficacy scenario 1	0.74	0.146030364664741	MTD 97.5% percentile	0.25	CA
y_097576	Dose-toxicity scenario 1	Dose-efficacy scenario 1	0.75	0.141209349135078	MTD 97.5% percentile	0.25	CA
y_097577	Dose-toxicity scenario 1	Dose-efficacy scenario 1	0.76	0.136470324275386	MTD 97.5% percentile	0.25	CA
y_097578	Dose-toxicity scenario 1	Dose-efficacy scenario 1	0.77	0.131811216107384	MTD 97.5% percentile	0.25	CA
y_097579	Dose-toxicity scenario 1	Dose-efficacy scenario 1	0.78	0.127230020017118	MTD 97.5% percentile	0.25	CA
y_097580	Dose-toxicity scenario 1	Dose-efficacy scenario 1	0.79	0.122724797879143	MTD 97.5% percentile	0.25	CA
y_097581	Dose-toxicity scenario 1	Dose-efficacy scenario 1	0.8	0.118293675322597	MTD 97.5% percentile	0.25	CA
y_097582	Dose-toxicity scenario 1	Dose-efficacy scenario 1	0.81	0.11393483913108	MTD 97.5% percentile	0.25	CA
y_097583	Dose-toxicity scenario 1	Dose-efficacy scenario 1	0.82	0.109646534768753	MTD 97.5% percentile	0.25	CA
y_097584	Dose-toxicity scenario 1	Dose-efficacy scenario 1	0.83	0.105427064025555	MTD 97.5% percentile	0.25	CA
y_097585	Dose-toxicity scenario 1	Dose-efficacy scenario 1	0.84	0.101274782774929	MTD 97.5% percentile	0.25	CA
y_097586	Dose-toxicity scenario 1	Dose-efficacy scenario 1	0.85	0.0971880988378022	MTD 97.5% percentile	0.25	CA
y_097587	Dose-toxicity scenario 1	Dose-efficacy scenario 1	0.86	0.0931654699470128	MTD 97.5% percentile	0.25	CA
y_097588	Dose-toxicity scenario 1	Dose-efficacy scenario 1	0.87	0.0892054018067113	MTD 97.5% percentile	0.25	CA
y_097589	Dose-toxicity scenario 1	Dose-efficacy scenario 1	0.88	0.0853064462416014	MTD 97.5% percentile	0.25	CA
y_097590	Dose-toxicity scenario 1	Dose-efficacy scenario 1	0.89	0.0814671994312105	MTD 97.5% percentile	0.25	CA
y_097591	Dose-toxicity scenario 1	Dose-efficacy scenario 1	0.9	0.0776863002246652	MTD 97.5% percentile	0.25	CA
y_097592	Dose-toxicity scenario 1	Dose-efficacy scenario 1	0.91	0.0739624285317211	MTD 97.5% percentile	0.25	CA
y_097593	Dose-toxicity scenario 1	Dose-efficacy scenario 1	0.92	0.0702943037860524	MTD 97.5% percentile	0.25	CA
y_097594	Dose-toxicity scenario 1	Dose-efficacy scenario 1	0.93	0.0666806834770438	MTD 97.5% percentile	0.25	CA
y_097595	Dose-toxicity scenario 1	Dose-efficacy scenario 1	0.94	0.0631203617465469	MTD 97.5% percentile	0.25	CA
y_097596	Dose-toxicity scenario 1	Dose-efficacy scenario 1	0.95	0.0596121680472733	MTD 97.5% percentile	0.25	CA
y_097597	Dose-toxicity scenario 1	Dose-efficacy scenario 1	0.96	0.0561549658596885	MTD 97.5% percentile	0.25	CA
y_097598	Dose-toxicity scenario 1	Dose-efficacy scenario 1	0.97	0.0527476514644515	MTD 97.5% percentile	0.25	CA
y_097599	Dose-toxicity scenario 1	Dose-efficacy scenario 1	0.98	0.0493891527676157	MTD 97.5% percentile	0.25	CA
y_0975100	Dose-toxicity scenario 1	Dose-efficacy scenario 1	0.99	0.0460784281759632	MTD 97.5% percentile	0.25	CA
y_0975101	Dose-toxicity scenario 1	Dose-efficacy scenario 1	1	0.0428144655199949	MTD 97.5% percentile	0.25	CA
