# Supplementary material for: A Bayesian adaptive design for dual‐agent phase I–II oncology trials integrating efficacy data across stages
Source: Biom J. 2023 May 18;65(7):2200288. doi: 10.1002/bimj.202200288 (PMC10952513; doi:10.1002/bimj.202200288)
Supplement: Supplementary file 1 — Supporting Information S1 [file BIMJ-65-0-s001.zip › Code_biometrical_journal2/Code_biometrical_journal/Data/intermediate_outputs/MTD_curve_DLT_sc1_EFF_sc1_CA_w050_H0.csv]

	DLT_scenario	EFF_scenario	x	y	type	omega	agreement
y_mean1	Dose-toxicity scenario 1	Dose-efficacy scenario 1	0	1.22765372324816	MTD mean	0.5	CA
y_mean2	Dose-toxicity scenario 1	Dose-efficacy scenario 1	0.01	1.19674768730886	MTD mean	0.5	CA
y_mean3	Dose-toxicity scenario 1	Dose-efficacy scenario 1	0.02	1.16689397392871	MTD mean	0.5	CA
y_mean4	Dose-toxicity scenario 1	Dose-efficacy scenario 1	0.03	1.13803973684499	MTD mean	0.5	CA
y_mean5	Dose-toxicity scenario 1	Dose-efficacy scenario 1	0.04	1.11013561003091	MTD mean	0.5	CA
y_mean6	Dose-toxicity scenario 1	Dose-efficacy scenario 1	0.05	1.08313542584368	MTD mean	0.5	CA
y_mean7	Dose-toxicity scenario 1	Dose-efficacy scenario 1	0.06	1.0569959601273	MTD mean	0.5	CA
y_mean8	Dose-toxicity scenario 1	Dose-efficacy scenario 1	0.07	1.03167670130998	MTD mean	0.5	CA
y_mean9	Dose-toxicity scenario 1	Dose-efficacy scenario 1	0.08	1.00713964090166	MTD mean	0.5	CA
y_mean10	Dose-toxicity scenario 1	Dose-efficacy scenario 1	0.09	0.983349083112881	MTD mean	0.5	CA
y_mean11	Dose-toxicity scenario 1	Dose-efficacy scenario 1	0.1	0.960271471589523	MTD mean	0.5	CA
y_mean12	Dose-toxicity scenario 1	Dose-efficacy scenario 1	0.11	0.937875231494554	MTD mean	0.5	CA
y_mean13	Dose-toxicity scenario 1	Dose-efficacy scenario 1	0.12	0.916130625374049	MTD mean	0.5	CA
y_mean14	Dose-toxicity scenario 1	Dose-efficacy scenario 1	0.13	0.895009621423813	MTD mean	0.5	CA
y_mean15	Dose-toxicity scenario 1	Dose-efficacy scenario 1	0.14	0.874485772929534	MTD mean	0.5	CA
y_mean16	Dose-toxicity scenario 1	Dose-efficacy scenario 1	0.15	0.854534107790172	MTD mean	0.5	CA
y_mean17	Dose-toxicity scenario 1	Dose-efficacy scenario 1	0.16	0.835131027154246	MTD mean	0.5	CA
y_mean18	Dose-toxicity scenario 1	Dose-efficacy scenario 1	0.17	0.816254212303912	MTD mean	0.5	CA
y_mean19	Dose-toxicity scenario 1	Dose-efficacy scenario 1	0.18	0.797882539014367	MTD mean	0.5	CA
y_mean20	Dose-toxicity scenario 1	Dose-efficacy scenario 1	0.19	0.779995998697669	MTD mean	0.5	CA
y_mean21	Dose-toxicity scenario 1	Dose-efficacy scenario 1	0.2	0.762575625712124	MTD mean	0.5	CA
y_mean22	Dose-toxicity scenario 1	Dose-efficacy scenario 1	0.21	0.745603430282044	MTD mean	0.5	CA
y_mean23	Dose-toxicity scenario 1	Dose-efficacy scenario 1	0.22	0.729062336529126	MTD mean	0.5	CA
y_mean24	Dose-toxicity scenario 1	Dose-efficacy scenario 1	0.23	0.712936125166691	MTD mean	0.5	CA
y_mean25	Dose-toxicity scenario 1	Dose-efficacy scenario 1	0.24	0.697209380452545	MTD mean	0.5	CA
y_mean26	Dose-toxicity scenario 1	Dose-efficacy scenario 1	0.25	0.681867441035737	MTD mean	0.5	CA
y_mean27	Dose-toxicity scenario 1	Dose-efficacy scenario 1	0.26	0.666896354367791	MTD mean	0.5	CA
y_mean28	Dose-toxicity scenario 1	Dose-efficacy scenario 1	0.27	0.652282834380433	MTD mean	0.5	CA
y_mean29	Dose-toxicity scenario 1	Dose-efficacy scenario 1	0.28	0.638014222159989	MTD mean	0.5	CA
y_mean30	Dose-toxicity scenario 1	Dose-efficacy scenario 1	0.29	0.624078449373791	MTD mean	0.5	CA
y_mean31	Dose-toxicity scenario 1	Dose-efficacy scenario 1	0.3	0.610464004226491	MTD mean	0.5	CA
y_mean32	Dose-toxicity scenario 1	Dose-efficacy scenario 1	0.31	0.597159899744459	MTD mean	0.5	CA
y_mean33	Dose-toxicity scenario 1	Dose-efficacy scenario 1	0.32	0.584155644204597	MTD mean	0.5	CA
y_mean34	Dose-toxicity scenario 1	Dose-efficacy scenario 1	0.33	0.571441213540311	MTD mean	0.5	CA
y_mean35	Dose-toxicity scenario 1	Dose-efficacy scenario 1	0.34	0.559007025572106	MTD mean	0.5	CA
y_mean36	Dose-toxicity scenario 1	Dose-efficacy scenario 1	0.35	0.546843915923587	MTD mean	0.5	CA
y_mean37	Dose-toxicity scenario 1	Dose-efficacy scenario 1	0.36	0.534943115495633	MTD mean	0.5	CA
y_mean38	Dose-toxicity scenario 1	Dose-efficacy scenario 1	0.37	0.523296229382405	MTD mean	0.5	CA
y_mean39	Dose-toxicity scenario 1	Dose-efficacy scenario 1	0.38	0.511895217122651	MTD mean	0.5	CA
y_mean40	Dose-toxicity scenario 1	Dose-efficacy scenario 1	0.39	0.500732374188662	MTD mean	0.5	CA
y_mean41	Dose-toxicity scenario 1	Dose-efficacy scenario 1	0.4	0.489800314623343	MTD mean	0.5	CA
y_mean42	Dose-toxicity scenario 1	Dose-efficacy scenario 1	0.41	0.479091954743157	MTD mean	0.5	CA
y_mean43	Dose-toxicity scenario 1	Dose-efficacy scenario 1	0.42	0.468600497831389	MTD mean	0.5	CA
y_mean44	Dose-toxicity scenario 1	Dose-efficacy scenario 1	0.43	0.45831941975221	MTD mean	0.5	CA
y_mean45	Dose-toxicity scenario 1	Dose-efficacy scenario 1	0.44	0.448242455421578	MTD mean	0.5	CA
y_mean46	Dose-toxicity scenario 1	Dose-efficacy scenario 1	0.45	0.43836358607601	MTD mean	0.5	CA
y_mean47	Dose-toxicity scenario 1	Dose-efficacy scenario 1	0.46	0.428677027284856	MTD mean	0.5	CA
y_mean48	Dose-toxicity scenario 1	Dose-efficacy scenario 1	0.47	0.41917721765593	MTD mean	0.5	CA
y_mean49	Dose-toxicity scenario 1	Dose-efficacy scenario 1	0.48	0.409858808188129	MTD mean	0.5	CA
y_mean50	Dose-toxicity scenario 1	Dose-efficacy scenario 1	0.49	0.400716652228233	MTD mean	0.5	CA
y_mean51	Dose-toxicity scenario 1	Dose-efficacy scenario 1	0.5	0.391745795992247	MTD mean	0.5	CA
y_mean52	Dose-toxicity scenario 1	Dose-efficacy scenario 1	0.51	0.382941469614618	MTD mean	0.5	CA
y_mean53	Dose-toxicity scenario 1	Dose-efficacy scenario 1	0.52	0.374299078691338	MTD mean	0.5	CA
y_mean54	Dose-toxicity scenario 1	Dose-efficacy scenario 1	0.53	0.365814196285424	MTD mean	0.5	CA
y_mean55	Dose-toxicity scenario 1	Dose-efficacy scenario 1	0.54	0.357482555365565	MTD mean	0.5	CA
y_mean56	Dose-toxicity scenario 1	Dose-efficacy scenario 1	0.55	0.34930004165078	MTD mean	0.5	CA
y_mean57	Dose-toxicity scenario 1	Dose-efficacy scenario 1	0.56	0.341262686835891	MTD mean	0.5	CA
y_mean58	Dose-toxicity scenario 1	Dose-efficacy scenario 1	0.57	0.333366662174365	MTD mean	0.5	CA
y_mean59	Dose-toxicity scenario 1	Dose-efficacy scenario 1	0.58	0.325608272396731	MTD mean	0.5	CA
y_mean60	Dose-toxicity scenario 1	Dose-efficacy scenario 1	0.59	0.317983949944269	MTD mean	0.5	CA
y_mean61	Dose-toxicity scenario 1	Dose-efficacy scenario 1	0.6	0.310490249499073	MTD mean	0.5	CA
y_mean62	Dose-toxicity scenario 1	Dose-efficacy scenario 1	0.61	0.303123842792853	MTD mean	0.5	CA
y_mean63	Dose-toxicity scenario 1	Dose-efficacy scenario 1	0.62	0.295881513678071	MTD mean	0.5	CA
y_mean64	Dose-toxicity scenario 1	Dose-efficacy scenario 1	0.63	0.288760153446041	MTD mean	0.5	CA
y_mean65	Dose-toxicity scenario 1	Dose-efficacy scenario 1	0.64	0.281756756377705	MTD mean	0.5	CA
y_mean66	Dose-toxicity scenario 1	Dose-efficacy scenario 1	0.65	0.274868415513683	MTD mean	0.5	CA
y_mean67	Dose-toxicity scenario 1	Dose-efficacy scenario 1	0.66	0.268092318631108	MTD mean	0.5	CA
y_mean68	Dose-toxicity scenario 1	Dose-efficacy scenario 1	0.67	0.261425744415538	MTD mean	0.5	CA
y_mean69	Dose-toxicity scenario 1	Dose-efficacy scenario 1	0.68	0.254866058817003	MTD mean	0.5	CA
y_mean70	Dose-toxicity scenario 1	Dose-efficacy scenario 1	0.69	0.248410711579932	MTD mean	0.5	CA
y_mean71	Dose-toxicity scenario 1	Dose-efficacy scenario 1	0.7	0.242057232937361	MTD mean	0.5	CA
y_mean72	Dose-toxicity scenario 1	Dose-efficacy scenario 1	0.71	0.235803230460413	MTD mean	0.5	CA
y_mean73	Dose-toxicity scenario 1	Dose-efficacy scenario 1	0.72	0.229646386054616	MTD mean	0.5	CA
y_mean74	Dose-toxicity scenario 1	Dose-efficacy scenario 1	0.73	0.223584453095131	MTD mean	0.5	CA
y_mean75	Dose-toxicity scenario 1	Dose-efficacy scenario 1	0.74	0.217615253693448	MTD mean	0.5	CA
y_mean76	Dose-toxicity scenario 1	Dose-efficacy scenario 1	0.75	0.211736676088575	MTD mean	0.5	CA
y_mean77	Dose-toxicity scenario 1	Dose-efficacy scenario 1	0.76	0.205946672156147	MTD mean	0.5	CA
y_mean78	Dose-toxicity scenario 1	Dose-efficacy scenario 1	0.77	0.200243255029288	MTD mean	0.5	CA
y_mean79	Dose-toxicity scenario 1	Dose-efficacy scenario 1	0.78	0.194624496825412	MTD mean	0.5	CA
y_mean80	Dose-toxicity scenario 1	Dose-efficacy scenario 1	0.79	0.189088526473511	MTD mean	0.5	CA
y_mean81	Dose-toxicity scenario 1	Dose-efficacy scenario 1	0.8	0.183633527636777	MTD mean	0.5	CA
y_mean82	Dose-toxicity scenario 1	Dose-efficacy scenario 1	0.81	0.178257736725717	MTD mean	0.5	CA
y_mean83	Dose-toxicity scenario 1	Dose-efficacy scenario 1	0.82	0.172959440997194	MTD mean	0.5	CA
y_mean84	Dose-toxicity scenario 1	Dose-efficacy scenario 1	0.83	0.167736976735091	MTD mean	0.5	CA
y_mean85	Dose-toxicity scenario 1	Dose-efficacy scenario 1	0.84	0.162588727508536	MTD mean	0.5	CA
y_mean86	Dose-toxicity scenario 1	Dose-efficacy scenario 1	0.85	0.157513122503857	MTD mean	0.5	CA
y_mean87	Dose-toxicity scenario 1	Dose-efficacy scenario 1	0.86	0.152508634926661	MTD mean	0.5	CA
y_mean88	Dose-toxicity scenario 1	Dose-efficacy scenario 1	0.87	0.147573780470602	MTD mean	0.5	CA
y_mean89	Dose-toxicity scenario 1	Dose-efficacy scenario 1	0.88	0.142707115849635	MTD mean	0.5	CA
y_mean90	Dose-toxicity scenario 1	Dose-efficacy scenario 1	0.89	0.137907237390691	MTD mean	0.5	CA
y_mean91	Dose-toxicity scenario 1	Dose-efficacy scenario 1	0.9	0.133172779683899	MTD mean	0.5	CA
y_mean92	Dose-toxicity scenario 1	Dose-efficacy scenario 1	0.91	0.128502414287624	MTD mean	0.5	CA
y_mean93	Dose-toxicity scenario 1	Dose-efficacy scenario 1	0.92	0.123894848485739	MTD mean	0.5	CA
y_mean94	Dose-toxicity scenario 1	Dose-efficacy scenario 1	0.93	0.119348824094705	MTD mean	0.5	CA
y_mean95	Dose-toxicity scenario 1	Dose-efficacy scenario 1	0.94	0.114863116318116	MTD mean	0.5	CA
y_mean96	Dose-toxicity scenario 1	Dose-efficacy scenario 1	0.95	0.110436532646554	MTD mean	0.5	CA
y_mean97	Dose-toxicity scenario 1	Dose-efficacy scenario 1	0.96	0.106067911800652	MTD mean	0.5	CA
y_mean98	Dose-toxicity scenario 1	Dose-efficacy scenario 1	0.97	0.101756122715407	MTD mean	0.5	CA
y_mean99	Dose-toxicity scenario 1	Dose-efficacy scenario 1	0.98	0.0975000635638752	MTD mean	0.5	CA
y_mean100	Dose-toxicity scenario 1	Dose-efficacy scenario 1	0.99	0.0932986608184884	MTD mean	0.5	CA
y_mean101	Dose-toxicity scenario 1	Dose-efficacy scenario 1	1	0.0891508683482926	MTD mean	0.5	CA
y_00251	Dose-toxicity scenario 1	Dose-efficacy scenario 1	0	1.32786756348554	MTD 2.5% percentile	0.5	CA
y_00252	Dose-toxicity scenario 1	Dose-efficacy scenario 1	0.01	1.30263248056683	MTD 2.5% percentile	0.5	CA
y_00253	Dose-toxicity scenario 1	Dose-efficacy scenario 1	0.02	1.27797950477994	MTD 2.5% percentile	0.5	CA
y_00254	Dose-toxicity scenario 1	Dose-efficacy scenario 1	0.03	1.2538887242565	MTD 2.5% percentile	0.5	CA
y_00255	Dose-toxicity scenario 1	Dose-efficacy scenario 1	0.04	1.23034112504466	MTD 2.5% percentile	0.5	CA
y_00256	Dose-toxicity scenario 1	Dose-efficacy scenario 1	0.05	1.20731854105942	MTD 2.5% percentile	0.5	CA
y_00257	Dose-toxicity scenario 1	Dose-efficacy scenario 1	0.06	1.18480360734373	MTD 2.5% percentile	0.5	CA
y_00258	Dose-toxicity scenario 1	Dose-efficacy scenario 1	0.07	1.16277971638771	MTD 2.5% percentile	0.5	CA
y_00259	Dose-toxicity scenario 1	Dose-efficacy scenario 1	0.08	1.14123097727503	MTD 2.5% percentile	0.5	CA
y_002510	Dose-toxicity scenario 1	Dose-efficacy scenario 1	0.09	1.12014217744521	MTD 2.5% percentile	0.5	CA
y_002511	Dose-toxicity scenario 1	Dose-efficacy scenario 1	0.1	1.09949874687853	MTD 2.5% percentile	0.5	CA
y_002512	Dose-toxicity scenario 1	Dose-efficacy scenario 1	0.11	1.07928672452637	MTD 2.5% percentile	0.5	CA
y_002513	Dose-toxicity scenario 1	Dose-efficacy scenario 1	0.12	1.05949272682437	MTD 2.5% percentile	0.5	CA
y_002514	Dose-toxicity scenario 1	Dose-efficacy scenario 1	0.13	1.04010391813925	MTD 2.5% percentile	0.5	CA
y_002515	Dose-toxicity scenario 1	Dose-efficacy scenario 1	0.14	1.02110798301214	MTD 2.5% percentile	0.5	CA
y_002516	Dose-toxicity scenario 1	Dose-efficacy scenario 1	0.15	1.00249310007224	MTD 2.5% percentile	0.5	CA
y_002517	Dose-toxicity scenario 1	Dose-efficacy scenario 1	0.16	0.984247917504757	MTD 2.5% percentile	0.5	CA
y_002518	Dose-toxicity scenario 1	Dose-efficacy scenario 1	0.17	0.966361529966167	MTD 2.5% percentile	0.5	CA
y_002519	Dose-toxicity scenario 1	Dose-efficacy scenario 1	0.18	0.94882345684805	MTD 2.5% percentile	0.5	CA
y_002520	Dose-toxicity scenario 1	Dose-efficacy scenario 1	0.19	0.931623621798568	MTD 2.5% percentile	0.5	CA
y_002521	Dose-toxicity scenario 1	Dose-efficacy scenario 1	0.2	0.914752333417462	MTD 2.5% percentile	0.5	CA
y_002522	Dose-toxicity scenario 1	Dose-efficacy scenario 1	0.21	0.898200267046859	MTD 2.5% percentile	0.5	CA
y_002523	Dose-toxicity scenario 1	Dose-efficacy scenario 1	0.22	0.881958447586001	MTD 2.5% percentile	0.5	CA
y_002524	Dose-toxicity scenario 1	Dose-efficacy scenario 1	0.23	0.86601823326335	MTD 2.5% percentile	0.5	CA
y_002525	Dose-toxicity scenario 1	Dose-efficacy scenario 1	0.24	0.850371300304416	MTD 2.5% percentile	0.5	CA
y_002526	Dose-toxicity scenario 1	Dose-efficacy scenario 1	0.25	0.835009628438151	MTD 2.5% percentile	0.5	CA
y_002527	Dose-toxicity scenario 1	Dose-efficacy scenario 1	0.26	0.819925487188885	MTD 2.5% percentile	0.5	CA
y_002528	Dose-toxicity scenario 1	Dose-efficacy scenario 1	0.27	0.805111422904587	MTD 2.5% percentile	0.5	CA
y_002529	Dose-toxicity scenario 1	Dose-efficacy scenario 1	0.28	0.790560246475696	MTD 2.5% percentile	0.5	CA
y_002530	Dose-toxicity scenario 1	Dose-efficacy scenario 1	0.29	0.776265021702029	MTD 2.5% percentile	0.5	CA
y_002531	Dose-toxicity scenario 1	Dose-efficacy scenario 1	0.3	0.762219054268208	MTD 2.5% percentile	0.5	CA
y_002532	Dose-toxicity scenario 1	Dose-efficacy scenario 1	0.31	0.74841588129078	MTD 2.5% percentile	0.5	CA
y_002533	Dose-toxicity scenario 1	Dose-efficacy scenario 1	0.32	0.734849261402758	MTD 2.5% percentile	0.5	CA
y_002534	Dose-toxicity scenario 1	Dose-efficacy scenario 1	0.33	0.72151316534361	MTD 2.5% percentile	0.5	CA
y_002535	Dose-toxicity scenario 1	Dose-efficacy scenario 1	0.34	0.708401767024888	MTD 2.5% percentile	0.5	CA
y_002536	Dose-toxicity scenario 1	Dose-efficacy scenario 1	0.35	0.695509435043687	MTD 2.5% percentile	0.5	CA
y_002537	Dose-toxicity scenario 1	Dose-efficacy scenario 1	0.36	0.682830724617966	MTD 2.5% percentile	0.5	CA
y_002538	Dose-toxicity scenario 1	Dose-efficacy scenario 1	0.37	0.670360369919453	MTD 2.5% percentile	0.5	CA
y_002539	Dose-toxicity scenario 1	Dose-efficacy scenario 1	0.38	0.658093276781467	MTD 2.5% percentile	0.5	CA
y_002540	Dose-toxicity scenario 1	Dose-efficacy scenario 1	0.39	0.646024515760439	MTD 2.5% percentile	0.5	CA
y_002541	Dose-toxicity scenario 1	Dose-efficacy scenario 1	0.4	0.634149315531266	MTD 2.5% percentile	0.5	CA
y_002542	Dose-toxicity scenario 1	Dose-efficacy scenario 1	0.41	0.622463056597925	MTD 2.5% percentile	0.5	CA
y_002543	Dose-toxicity scenario 1	Dose-efficacy scenario 1	0.42	0.61096126530191	MTD 2.5% percentile	0.5	CA
y_002544	Dose-toxicity scenario 1	Dose-efficacy scenario 1	0.43	0.599639608112192	MTD 2.5% percentile	0.5	CA
y_002545	Dose-toxicity scenario 1	Dose-efficacy scenario 1	0.44	0.588493886181363	MTD 2.5% percentile	0.5	CA
y_002546	Dose-toxicity scenario 1	Dose-efficacy scenario 1	0.45	0.577520030153619	MTD 2.5% percentile	0.5	CA
y_002547	Dose-toxicity scenario 1	Dose-efficacy scenario 1	0.46	0.566714095211083	MTD 2.5% percentile	0.5	CA
y_002548	Dose-toxicity scenario 1	Dose-efficacy scenario 1	0.47	0.556072256345807	MTD 2.5% percentile	0.5	CA
y_002549	Dose-toxicity scenario 1	Dose-efficacy scenario 1	0.48	0.545590803845538	MTD 2.5% percentile	0.5	CA
y_002550	Dose-toxicity scenario 1	Dose-efficacy scenario 1	0.49	0.535266138982074	MTD 2.5% percentile	0.5	CA
y_002551	Dose-toxicity scenario 1	Dose-efficacy scenario 1	0.5	0.525094769891662	MTD 2.5% percentile	0.5	CA
y_002552	Dose-toxicity scenario 1	Dose-efficacy scenario 1	0.51	0.515073307637552	MTD 2.5% percentile	0.5	CA
y_002553	Dose-toxicity scenario 1	Dose-efficacy scenario 1	0.52	0.505198462445355	MTD 2.5% percentile	0.5	CA
y_002554	Dose-toxicity scenario 1	Dose-efficacy scenario 1	0.53	0.495467040102448	MTD 2.5% percentile	0.5	CA
y_002555	Dose-toxicity scenario 1	Dose-efficacy scenario 1	0.54	0.485875938513127	MTD 2.5% percentile	0.5	CA
y_002556	Dose-toxicity scenario 1	Dose-efficacy scenario 1	0.55	0.476422144401714	MTD 2.5% percentile	0.5	CA
y_002557	Dose-toxicity scenario 1	Dose-efficacy scenario 1	0.56	0.467102730156247	MTD 2.5% percentile	0.5	CA
y_002558	Dose-toxicity scenario 1	Dose-efficacy scenario 1	0.57	0.457914850805826	MTD 2.5% percentile	0.5	CA
y_002559	Dose-toxicity scenario 1	Dose-efficacy scenario 1	0.58	0.448855741125037	MTD 2.5% percentile	0.5	CA
y_002560	Dose-toxicity scenario 1	Dose-efficacy scenario 1	0.59	0.439922712859284	MTD 2.5% percentile	0.5	CA
y_002561	Dose-toxicity scenario 1	Dose-efficacy scenario 1	0.6	0.431113152065164	MTD 2.5% percentile	0.5	CA
y_002562	Dose-toxicity scenario 1	Dose-efficacy scenario 1	0.61	0.422424516560369	MTD 2.5% percentile	0.5	CA
y_002563	Dose-toxicity scenario 1	Dose-efficacy scenario 1	0.62	0.413854333477882	MTD 2.5% percentile	0.5	CA
y_002564	Dose-toxicity scenario 1	Dose-efficacy scenario 1	0.63	0.40540019691953	MTD 2.5% percentile	0.5	CA
y_002565	Dose-toxicity scenario 1	Dose-efficacy scenario 1	0.64	0.397059765704209	MTD 2.5% percentile	0.5	CA
y_002566	Dose-toxicity scenario 1	Dose-efficacy scenario 1	0.65	0.388830761206366	MTD 2.5% percentile	0.5	CA
y_002567	Dose-toxicity scenario 1	Dose-efficacy scenario 1	0.66	0.380710965280531	MTD 2.5% percentile	0.5	CA
y_002568	Dose-toxicity scenario 1	Dose-efficacy scenario 1	0.67	0.37269821826794	MTD 2.5% percentile	0.5	CA
y_002569	Dose-toxicity scenario 1	Dose-efficacy scenario 1	0.68	0.364790417081484	MTD 2.5% percentile	0.5	CA
y_002570	Dose-toxicity scenario 1	Dose-efficacy scenario 1	0.69	0.356985513365409	MTD 2.5% percentile	0.5	CA
y_002571	Dose-toxicity scenario 1	Dose-efficacy scenario 1	0.7	0.349281511726398	MTD 2.5% percentile	0.5	CA
y_002572	Dose-toxicity scenario 1	Dose-efficacy scenario 1	0.71	0.341676468032808	MTD 2.5% percentile	0.5	CA
y_002573	Dose-toxicity scenario 1	Dose-efficacy scenario 1	0.72	0.334168487779038	MTD 2.5% percentile	0.5	CA
y_002574	Dose-toxicity scenario 1	Dose-efficacy scenario 1	0.73	0.326755724512123	MTD 2.5% percentile	0.5	CA
y_002575	Dose-toxicity scenario 1	Dose-efficacy scenario 1	0.74	0.31943637831781	MTD 2.5% percentile	0.5	CA
y_002576	Dose-toxicity scenario 1	Dose-efficacy scenario 1	0.75	0.312208694363513	MTD 2.5% percentile	0.5	CA
y_002577	Dose-toxicity scenario 1	Dose-efficacy scenario 1	0.76	0.305070961495676	MTD 2.5% percentile	0.5	CA
y_002578	Dose-toxicity scenario 1	Dose-efficacy scenario 1	0.77	0.298021510889167	MTD 2.5% percentile	0.5	CA
y_002579	Dose-toxicity scenario 1	Dose-efficacy scenario 1	0.78	0.291058714746493	MTD 2.5% percentile	0.5	CA
y_002580	Dose-toxicity scenario 1	Dose-efficacy scenario 1	0.79	0.28418098504468	MTD 2.5% percentile	0.5	CA
y_002581	Dose-toxicity scenario 1	Dose-efficacy scenario 1	0.8	0.27738677232781	MTD 2.5% percentile	0.5	CA
y_002582	Dose-toxicity scenario 1	Dose-efficacy scenario 1	0.81	0.270674564543277	MTD 2.5% percentile	0.5	CA
y_002583	Dose-toxicity scenario 1	Dose-efficacy scenario 1	0.82	0.264042885919926	MTD 2.5% percentile	0.5	CA
y_002584	Dose-toxicity scenario 1	Dose-efficacy scenario 1	0.83	0.257490295886339	MTD 2.5% percentile	0.5	CA
y_002585	Dose-toxicity scenario 1	Dose-efficacy scenario 1	0.84	0.251015388027582	MTD 2.5% percentile	0.5	CA
y_002586	Dose-toxicity scenario 1	Dose-efficacy scenario 1	0.85	0.244616789078839	MTD 2.5% percentile	0.5	CA
y_002587	Dose-toxicity scenario 1	Dose-efficacy scenario 1	0.86	0.238293157954428	MTD 2.5% percentile	0.5	CA
y_002588	Dose-toxicity scenario 1	Dose-efficacy scenario 1	0.87	0.232043184810737	MTD 2.5% percentile	0.5	CA
y_002589	Dose-toxicity scenario 1	Dose-efficacy scenario 1	0.88	0.225865590141716	MTD 2.5% percentile	0.5	CA
y_002590	Dose-toxicity scenario 1	Dose-efficacy scenario 1	0.89	0.219759123905622	MTD 2.5% percentile	0.5	CA
y_002591	Dose-toxicity scenario 1	Dose-efficacy scenario 1	0.9	0.213722564681741	MTD 2.5% percentile	0.5	CA
y_002592	Dose-toxicity scenario 1	Dose-efficacy scenario 1	0.91	0.207754718855918	MTD 2.5% percentile	0.5	CA
y_002593	Dose-toxicity scenario 1	Dose-efficacy scenario 1	0.92	0.201854419833738	MTD 2.5% percentile	0.5	CA
y_002594	Dose-toxicity scenario 1	Dose-efficacy scenario 1	0.93	0.196020527280274	MTD 2.5% percentile	0.5	CA
y_002595	Dose-toxicity scenario 1	Dose-efficacy scenario 1	0.94	0.190251926385362	MTD 2.5% percentile	0.5	CA
y_002596	Dose-toxicity scenario 1	Dose-efficacy scenario 1	0.95	0.184547527153402	MTD 2.5% percentile	0.5	CA
y_002597	Dose-toxicity scenario 1	Dose-efficacy scenario 1	0.96	0.17890626371675	MTD 2.5% percentile	0.5	CA
y_002598	Dose-toxicity scenario 1	Dose-efficacy scenario 1	0.97	0.173327093671773	MTD 2.5% percentile	0.5	CA
y_002599	Dose-toxicity scenario 1	Dose-efficacy scenario 1	0.98	0.167808997436713	MTD 2.5% percentile	0.5	CA
y_0025100	Dose-toxicity scenario 1	Dose-efficacy scenario 1	0.99	0.162350977630524	MTD 2.5% percentile	0.5	CA
y_0025101	Dose-toxicity scenario 1	Dose-efficacy scenario 1	1	0.156952058471886	MTD 2.5% percentile	0.5	CA
y_0501	Dose-toxicity scenario 1	Dose-efficacy scenario 1	0	1.22974831393127	MTD 50% percentile	0.5	CA
y_0502	Dose-toxicity scenario 1	Dose-efficacy scenario 1	0.01	1.1990744308368	MTD 50% percentile	0.5	CA
y_0503	Dose-toxicity scenario 1	Dose-efficacy scenario 1	0.02	1.16943332586935	MTD 50% percentile	0.5	CA
y_0504	Dose-toxicity scenario 1	Dose-efficacy scenario 1	0.03	1.14077370271508	MTD 50% percentile	0.5	CA
y_0505	Dose-toxicity scenario 1	Dose-efficacy scenario 1	0.04	1.11304760680026	MTD 50% percentile	0.5	CA
y_0506	Dose-toxicity scenario 1	Dose-efficacy scenario 1	0.05	1.08621015752675	MTD 50% percentile	0.5	CA
y_0507	Dose-toxicity scenario 1	Dose-efficacy scenario 1	0.06	1.06021930584765	MTD 50% percentile	0.5	CA
y_0508	Dose-toxicity scenario 1	Dose-efficacy scenario 1	0.07	1.03503561442883	MTD 50% percentile	0.5	CA
y_0509	Dose-toxicity scenario 1	Dose-efficacy scenario 1	0.08	1.0106220579789	MTD 50% percentile	0.5	CA
y_05010	Dose-toxicity scenario 1	Dose-efficacy scenario 1	0.09	0.986943841621469	MTD 50% percentile	0.5	CA
y_05011	Dose-toxicity scenario 1	Dose-efficacy scenario 1	0.1	0.963968235435871	MTD 50% percentile	0.5	CA
y_05012	Dose-toxicity scenario 1	Dose-efficacy scenario 1	0.11	0.941664423511678	MTD 50% percentile	0.5	CA
y_05013	Dose-toxicity scenario 1	Dose-efficacy scenario 1	0.12	0.920003366053159	MTD 50% percentile	0.5	CA
y_05014	Dose-toxicity scenario 1	Dose-efficacy scenario 1	0.13	0.898957673236059	MTD 50% percentile	0.5	CA
y_05015	Dose-toxicity scenario 1	Dose-efficacy scenario 1	0.14	0.87850148966455	MTD 50% percentile	0.5	CA
y_05016	Dose-toxicity scenario 1	Dose-efficacy scenario 1	0.15	0.858610388403469	MTD 50% percentile	0.5	CA
y_05017	Dose-toxicity scenario 1	Dose-efficacy scenario 1	0.16	0.839261273672692	MTD 50% percentile	0.5	CA
y_05018	Dose-toxicity scenario 1	Dose-efficacy scenario 1	0.17	0.820432291388659	MTD 50% percentile	0.5	CA
y_05019	Dose-toxicity scenario 1	Dose-efficacy scenario 1	0.18	0.802102746824536	MTD 50% percentile	0.5	CA
y_05020	Dose-toxicity scenario 1	Dose-efficacy scenario 1	0.19	0.784253028736809	MTD 50% percentile	0.5	CA
y_05021	Dose-toxicity scenario 1	Dose-efficacy scenario 1	0.2	0.766864539373467	MTD 50% percentile	0.5	CA
y_05022	Dose-toxicity scenario 1	Dose-efficacy scenario 1	0.21	0.749919629838663	MTD 50% percentile	0.5	CA
y_05023	Dose-toxicity scenario 1	Dose-efficacy scenario 1	0.22	0.733401540341607	MTD 50% percentile	0.5	CA
y_05024	Dose-toxicity scenario 1	Dose-efficacy scenario 1	0.23	0.717294344904462	MTD 50% percentile	0.5	CA
y_05025	Dose-toxicity scenario 1	Dose-efficacy scenario 1	0.24	0.701582900145786	MTD 50% percentile	0.5	CA
y_05026	Dose-toxicity scenario 1	Dose-efficacy scenario 1	0.25	0.6862527977933	MTD 50% percentile	0.5	CA
y_05027	Dose-toxicity scenario 1	Dose-efficacy scenario 1	0.26	0.671290320612979	MTD 50% percentile	0.5	CA
y_05028	Dose-toxicity scenario 1	Dose-efficacy scenario 1	0.27	0.656682401471117	MTD 50% percentile	0.5	CA
y_05029	Dose-toxicity scenario 1	Dose-efficacy scenario 1	0.28	0.642416585272567	MTD 50% percentile	0.5	CA
y_05030	Dose-toxicity scenario 1	Dose-efficacy scenario 1	0.29	0.628480993542142	MTD 50% percentile	0.5	CA
y_05031	Dose-toxicity scenario 1	Dose-efficacy scenario 1	0.3	0.614864291437473	MTD 50% percentile	0.5	CA
y_05032	Dose-toxicity scenario 1	Dose-efficacy scenario 1	0.31	0.601555657000797	MTD 50% percentile	0.5	CA
y_05033	Dose-toxicity scenario 1	Dose-efficacy scenario 1	0.32	0.588544752474371	MTD 50% percentile	0.5	CA
y_05034	Dose-toxicity scenario 1	Dose-efficacy scenario 1	0.33	0.575821697519708	MTD 50% percentile	0.5	CA
y_05035	Dose-toxicity scenario 1	Dose-efficacy scenario 1	0.34	0.563377044194838	MTD 50% percentile	0.5	CA
y_05036	Dose-toxicity scenario 1	Dose-efficacy scenario 1	0.35	0.551201753556416	MTD 50% percentile	0.5	CA
y_05037	Dose-toxicity scenario 1	Dose-efficacy scenario 1	0.36	0.539287173764885	MTD 50% percentile	0.5	CA
y_05038	Dose-toxicity scenario 1	Dose-efficacy scenario 1	0.37	0.527625019581256	MTD 50% percentile	0.5	CA
y_05039	Dose-toxicity scenario 1	Dose-efficacy scenario 1	0.38	0.516207353153389	MTD 50% percentile	0.5	CA
y_05040	Dose-toxicity scenario 1	Dose-efficacy scenario 1	0.39	0.505026565998133	MTD 50% percentile	0.5	CA
y_05041	Dose-toxicity scenario 1	Dose-efficacy scenario 1	0.4	0.494075362093398	MTD 50% percentile	0.5	CA
y_05042	Dose-toxicity scenario 1	Dose-efficacy scenario 1	0.41	0.483346742001182	MTD 50% percentile	0.5	CA
y_05043	Dose-toxicity scenario 1	Dose-efficacy scenario 1	0.42	0.47283398794896	MTD 50% percentile	0.5	CA
y_05044	Dose-toxicity scenario 1	Dose-efficacy scenario 1	0.43	0.462530649802627	MTD 50% percentile	0.5	CA
y_05045	Dose-toxicity scenario 1	Dose-efficacy scenario 1	0.44	0.452430531869423	MTD 50% percentile	0.5	CA
y_05046	Dose-toxicity scenario 1	Dose-efficacy scenario 1	0.45	0.442527680474132	MTD 50% percentile	0.5	CA
y_05047	Dose-toxicity scenario 1	Dose-efficacy scenario 1	0.46	0.432816372256188	MTD 50% percentile	0.5	CA
y_05048	Dose-toxicity scenario 1	Dose-efficacy scenario 1	0.47	0.423291103139351	MTD 50% percentile	0.5	CA
y_05049	Dose-toxicity scenario 1	Dose-efficacy scenario 1	0.48	0.413946577929301	MTD 50% percentile	0.5	CA
y_05050	Dose-toxicity scenario 1	Dose-efficacy scenario 1	0.49	0.404777700497824	MTD 50% percentile	0.5	CA
y_05051	Dose-toxicity scenario 1	Dose-efficacy scenario 1	0.5	0.395779564515363	MTD 50% percentile	0.5	CA
y_05052	Dose-toxicity scenario 1	Dose-efficacy scenario 1	0.51	0.386947444696527	MTD 50% percentile	0.5	CA
y_05053	Dose-toxicity scenario 1	Dose-efficacy scenario 1	0.52	0.378276788525731	MTD 50% percentile	0.5	CA
y_05054	Dose-toxicity scenario 1	Dose-efficacy scenario 1	0.53	0.369763208432529	MTD 50% percentile	0.5	CA
y_05055	Dose-toxicity scenario 1	Dose-efficacy scenario 1	0.54	0.36140247438838	MTD 50% percentile	0.5	CA
y_05056	Dose-toxicity scenario 1	Dose-efficacy scenario 1	0.55	0.353190506898596	MTD 50% percentile	0.5	CA
y_05057	Dose-toxicity scenario 1	Dose-efficacy scenario 1	0.56	0.345123370365098	MTD 50% percentile	0.5	CA
y_05058	Dose-toxicity scenario 1	Dose-efficacy scenario 1	0.57	0.33719726679726	MTD 50% percentile	0.5	CA
y_05059	Dose-toxicity scenario 1	Dose-efficacy scenario 1	0.58	0.329408529849756	MTD 50% percentile	0.5	CA
y_05060	Dose-toxicity scenario 1	Dose-efficacy scenario 1	0.59	0.321753619167725	MTD 50% percentile	0.5	CA
y_05061	Dose-toxicity scenario 1	Dose-efficacy scenario 1	0.6	0.314229115020947	MTD 50% percentile	0.5	CA
y_05062	Dose-toxicity scenario 1	Dose-efficacy scenario 1	0.61	0.30683171320992	MTD 50% percentile	0.5	CA
y_05063	Dose-toxicity scenario 1	Dose-efficacy scenario 1	0.62	0.299558220227925	MTD 50% percentile	0.5	CA
y_05064	Dose-toxicity scenario 1	Dose-efficacy scenario 1	0.63	0.292405548664177	MTD 50% percentile	0.5	CA
y_05065	Dose-toxicity scenario 1	Dose-efficacy scenario 1	0.64	0.285370712834164	MTD 50% percentile	0.5	CA
y_05066	Dose-toxicity scenario 1	Dose-efficacy scenario 1	0.65	0.278450824624188	MTD 50% percentile	0.5	CA
y_05067	Dose-toxicity scenario 1	Dose-efficacy scenario 1	0.66	0.271643089537952	MTD 50% percentile	0.5	CA
y_05068	Dose-toxicity scenario 1	Dose-efficacy scenario 1	0.67	0.264944802933823	MTD 50% percentile	0.5	CA
y_05069	Dose-toxicity scenario 1	Dose-efficacy scenario 1	0.68	0.258353346442133	MTD 50% percentile	0.5	CA
y_05070	Dose-toxicity scenario 1	Dose-efficacy scenario 1	0.69	0.251866184552541	MTD 50% percentile	0.5	CA
y_05071	Dose-toxicity scenario 1	Dose-efficacy scenario 1	0.7	0.245480861362113	MTD 50% percentile	0.5	CA
y_05072	Dose-toxicity scenario 1	Dose-efficacy scenario 1	0.71	0.239194997475366	MTD 50% percentile	0.5	CA
y_05073	Dose-toxicity scenario 1	Dose-efficacy scenario 1	0.72	0.233006287048043	MTD 50% percentile	0.5	CA
y_05074	Dose-toxicity scenario 1	Dose-efficacy scenario 1	0.73	0.226912494966917	MTD 50% percentile	0.5	CA
y_05075	Dose-toxicity scenario 1	Dose-efficacy scenario 1	0.74	0.220911454158361	MTD 50% percentile	0.5	CA
y_05076	Dose-toxicity scenario 1	Dose-efficacy scenario 1	0.75	0.215001063018895	MTD 50% percentile	0.5	CA
y_05077	Dose-toxicity scenario 1	Dose-efficacy scenario 1	0.76	0.209179282961294	MTD 50% percentile	0.5	CA
y_05078	Dose-toxicity scenario 1	Dose-efficacy scenario 1	0.77	0.203444136070245	MTD 50% percentile	0.5	CA
y_05079	Dose-toxicity scenario 1	Dose-efficacy scenario 1	0.78	0.197793702861893	MTD 50% percentile	0.5	CA
y_05080	Dose-toxicity scenario 1	Dose-efficacy scenario 1	0.79	0.192226120141931	MTD 50% percentile	0.5	CA
y_05081	Dose-toxicity scenario 1	Dose-efficacy scenario 1	0.8	0.186739578957233	MTD 50% percentile	0.5	CA
y_05082	Dose-toxicity scenario 1	Dose-efficacy scenario 1	0.81	0.181332322636284	MTD 50% percentile	0.5	CA
y_05083	Dose-toxicity scenario 1	Dose-efficacy scenario 1	0.82	0.176002644913948	MTD 50% percentile	0.5	CA
y_05084	Dose-toxicity scenario 1	Dose-efficacy scenario 1	0.83	0.170748888136386	MTD 50% percentile	0.5	CA
y_05085	Dose-toxicity scenario 1	Dose-efficacy scenario 1	0.84	0.165569441542127	MTD 50% percentile	0.5	CA
y_05086	Dose-toxicity scenario 1	Dose-efficacy scenario 1	0.85	0.160462739615582	MTD 50% percentile	0.5	CA
y_05087	Dose-toxicity scenario 1	Dose-efficacy scenario 1	0.86	0.155427260509438	MTD 50% percentile	0.5	CA
y_05088	Dose-toxicity scenario 1	Dose-efficacy scenario 1	0.87	0.150461524532607	MTD 50% percentile	0.5	CA
y_05089	Dose-toxicity scenario 1	Dose-efficacy scenario 1	0.88	0.145564092700567	MTD 50% percentile	0.5	CA
y_05090	Dose-toxicity scenario 1	Dose-efficacy scenario 1	0.89	0.140733565345122	MTD 50% percentile	0.5	CA
y_05091	Dose-toxicity scenario 1	Dose-efficacy scenario 1	0.9	0.135968580780743	MTD 50% percentile	0.5	CA
y_05092	Dose-toxicity scenario 1	Dose-efficacy scenario 1	0.91	0.131267814024836	MTD 50% percentile	0.5	CA
y_05093	Dose-toxicity scenario 1	Dose-efficacy scenario 1	0.92	0.126629975569405	MTD 50% percentile	0.5	CA
y_05094	Dose-toxicity scenario 1	Dose-efficacy scenario 1	0.93	0.122053810201714	MTD 50% percentile	0.5	CA
y_05095	Dose-toxicity scenario 1	Dose-efficacy scenario 1	0.94	0.11753809587169	MTD 50% percentile	0.5	CA
y_05096	Dose-toxicity scenario 1	Dose-efficacy scenario 1	0.95	0.113081642603912	MTD 50% percentile	0.5	CA
y_05097	Dose-toxicity scenario 1	Dose-efficacy scenario 1	0.96	0.108683291452159	MTD 50% percentile	0.5	CA
y_05098	Dose-toxicity scenario 1	Dose-efficacy scenario 1	0.97	0.104341913494584	MTD 50% percentile	0.5	CA
y_05099	Dose-toxicity scenario 1	Dose-efficacy scenario 1	0.98	0.100056408867683	MTD 50% percentile	0.5	CA
y_050100	Dose-toxicity scenario 1	Dose-efficacy scenario 1	0.99	0.0958257058373213	MTD 50% percentile	0.5	CA
y_050101	Dose-toxicity scenario 1	Dose-efficacy scenario 1	1	0.0916487599051785	MTD 50% percentile	0.5	CA
y_09751	Dose-toxicity scenario 1	Dose-efficacy scenario 1	0	1.13658826585947	MTD 97.5% percentile	0.5	CA
y_09752	Dose-toxicity scenario 1	Dose-efficacy scenario 1	0.01	1.10045353123697	MTD 97.5% percentile	0.5	CA
y_09753	Dose-toxicity scenario 1	Dose-efficacy scenario 1	0.02	1.06596423706933	MTD 97.5% percentile	0.5	CA
y_09754	Dose-toxicity scenario 1	Dose-efficacy scenario 1	0.03	1.03301049452756	MTD 97.5% percentile	0.5	CA
y_09755	Dose-toxicity scenario 1	Dose-efficacy scenario 1	0.04	1.00149198676187	MTD 97.5% percentile	0.5	CA
y_09756	Dose-toxicity scenario 1	Dose-efficacy scenario 1	0.05	0.971316948892532	MTD 97.5% percentile	0.5	CA
y_09757	Dose-toxicity scenario 1	Dose-efficacy scenario 1	0.06	0.942401275712038	MTD 97.5% percentile	0.5	CA
y_09758	Dose-toxicity scenario 1	Dose-efficacy scenario 1	0.07	0.914667738824452	MTD 97.5% percentile	0.5	CA
y_09759	Dose-toxicity scenario 1	Dose-efficacy scenario 1	0.08	0.888045297876681	MTD 97.5% percentile	0.5	CA
y_097510	Dose-toxicity scenario 1	Dose-efficacy scenario 1	0.09	0.862468492946972	MTD 97.5% percentile	0.5	CA
y_097511	Dose-toxicity scenario 1	Dose-efficacy scenario 1	0.1	0.837876907149046	MTD 97.5% percentile	0.5	CA
y_097512	Dose-toxicity scenario 1	Dose-efficacy scenario 1	0.11	0.814214690164259	MTD 97.5% percentile	0.5	CA
y_097513	Dose-toxicity scenario 1	Dose-efficacy scenario 1	0.12	0.791430134792151	MTD 97.5% percentile	0.5	CA
y_097514	Dose-toxicity scenario 1	Dose-efficacy scenario 1	0.13	0.769475299761886	MTD 97.5% percentile	0.5	CA
y_097515	Dose-toxicity scenario 1	Dose-efficacy scenario 1	0.14	0.748305673013815	MTD 97.5% percentile	0.5	CA
y_097516	Dose-toxicity scenario 1	Dose-efficacy scenario 1	0.15	0.72787987047424	MTD 97.5% percentile	0.5	CA
y_097517	Dose-toxicity scenario 1	Dose-efficacy scenario 1	0.16	0.708159366033888	MTD 97.5% percentile	0.5	CA
y_097518	Dose-toxicity scenario 1	Dose-efficacy scenario 1	0.17	0.689108249022998	MTD 97.5% percentile	0.5	CA
y_097519	Dose-toxicity scenario 1	Dose-efficacy scenario 1	0.18	0.670693005970854	MTD 97.5% percentile	0.5	CA
y_097520	Dose-toxicity scenario 1	Dose-efficacy scenario 1	0.19	0.652882323859411	MTD 97.5% percentile	0.5	CA
y_097521	Dose-toxicity scenario 1	Dose-efficacy scenario 1	0.2	0.635646912441171	MTD 97.5% percentile	0.5	CA
y_097522	Dose-toxicity scenario 1	Dose-efficacy scenario 1	0.21	0.618959343500398	MTD 97.5% percentile	0.5	CA
y_097523	Dose-toxicity scenario 1	Dose-efficacy scenario 1	0.22	0.602793905202209	MTD 97.5% percentile	0.5	CA
y_097524	Dose-toxicity scenario 1	Dose-efficacy scenario 1	0.23	0.587126469902716	MTD 97.5% percentile	0.5	CA
y_097525	Dose-toxicity scenario 1	Dose-efficacy scenario 1	0.24	0.571934373990814	MTD 97.5% percentile	0.5	CA
y_097526	Dose-toxicity scenario 1	Dose-efficacy scenario 1	0.25	0.557196308503108	MTD 97.5% percentile	0.5	CA
y_097527	Dose-toxicity scenario 1	Dose-efficacy scenario 1	0.26	0.54289221940168	MTD 97.5% percentile	0.5	CA
y_097528	Dose-toxicity scenario 1	Dose-efficacy scenario 1	0.27	0.529003216533288	MTD 97.5% percentile	0.5	CA
y_097529	Dose-toxicity scenario 1	Dose-efficacy scenario 1	0.28	0.515511490400875	MTD 97.5% percentile	0.5	CA
y_097530	Dose-toxicity scenario 1	Dose-efficacy scenario 1	0.29	0.5024002359763	MTD 97.5% percentile	0.5	CA
y_097531	Dose-toxicity scenario 1	Dose-efficacy scenario 1	0.3	0.489653582868976	MTD 97.5% percentile	0.5	CA
y_097532	Dose-toxicity scenario 1	Dose-efficacy scenario 1	0.31	0.477256531240294	MTD 97.5% percentile	0.5	CA
y_097533	Dose-toxicity scenario 1	Dose-efficacy scenario 1	0.32	0.465194892919713	MTD 97.5% percentile	0.5	CA
y_097534	Dose-toxicity scenario 1	Dose-efficacy scenario 1	0.33	0.453455237236536	MTD 97.5% percentile	0.5	CA
y_097535	Dose-toxicity scenario 1	Dose-efficacy scenario 1	0.34	0.44202484113257	MTD 97.5% percentile	0.5	CA
y_097536	Dose-toxicity scenario 1	Dose-efficacy scenario 1	0.35	0.430891643166096	MTD 97.5% percentile	0.5	CA
y_097537	Dose-toxicity scenario 1	Dose-efficacy scenario 1	0.36	0.42004420105759	MTD 97.5% percentile	0.5	CA
y_097538	Dose-toxicity scenario 1	Dose-efficacy scenario 1	0.37	0.409471652463034	MTD 97.5% percentile	0.5	CA
y_097539	Dose-toxicity scenario 1	Dose-efficacy scenario 1	0.38	0.399163678692143	MTD 97.5% percentile	0.5	CA
y_097540	Dose-toxicity scenario 1	Dose-efficacy scenario 1	0.39	0.389110471116749	MTD 97.5% percentile	0.5	CA
y_097541	Dose-toxicity scenario 1	Dose-efficacy scenario 1	0.4	0.379302700039481	MTD 97.5% percentile	0.5	CA
y_097542	Dose-toxicity scenario 1	Dose-efficacy scenario 1	0.41	0.369731485815039	MTD 97.5% percentile	0.5	CA
y_097543	Dose-toxicity scenario 1	Dose-efficacy scenario 1	0.42	0.360388372036179	MTD 97.5% percentile	0.5	CA
y_097544	Dose-toxicity scenario 1	Dose-efficacy scenario 1	0.43	0.35126530061421	MTD 97.5% percentile	0.5	CA
y_097545	Dose-toxicity scenario 1	Dose-efficacy scenario 1	0.44	0.342354588599658	MTD 97.5% percentile	0.5	CA
y_097546	Dose-toxicity scenario 1	Dose-efficacy scenario 1	0.45	0.333648906602961	MTD 97.5% percentile	0.5	CA
y_097547	Dose-toxicity scenario 1	Dose-efficacy scenario 1	0.46	0.325141258687794	MTD 97.5% percentile	0.5	CA
y_097548	Dose-toxicity scenario 1	Dose-efficacy scenario 1	0.47	0.316824963621111	MTD 97.5% percentile	0.5	CA
y_097549	Dose-toxicity scenario 1	Dose-efficacy scenario 1	0.48	0.308693637374278	MTD 97.5% percentile	0.5	CA
y_097550	Dose-toxicity scenario 1	Dose-efficacy scenario 1	0.49	0.300741176778978	MTD 97.5% percentile	0.5	CA
y_097551	Dose-toxicity scenario 1	Dose-efficacy scenario 1	0.5	0.292961744249957	MTD 97.5% percentile	0.5	CA
y_097552	Dose-toxicity scenario 1	Dose-efficacy scenario 1	0.51	0.285349753494229	MTD 97.5% percentile	0.5	CA
y_097553	Dose-toxicity scenario 1	Dose-efficacy scenario 1	0.52	0.277899856133231	MTD 97.5% percentile	0.5	CA
y_097554	Dose-toxicity scenario 1	Dose-efficacy scenario 1	0.53	0.270606929170596	MTD 97.5% percentile	0.5	CA
y_097555	Dose-toxicity scenario 1	Dose-efficacy scenario 1	0.54	0.263466063243835	MTD 97.5% percentile	0.5	CA
y_097556	Dose-toxicity scenario 1	Dose-efficacy scenario 1	0.55	0.256472551603312	MTD 97.5% percentile	0.5	CA
y_097557	Dose-toxicity scenario 1	Dose-efficacy scenario 1	0.56	0.249621879766515	MTD 97.5% percentile	0.5	CA
y_097558	Dose-toxicity scenario 1	Dose-efficacy scenario 1	0.57	0.24290971579985	MTD 97.5% percentile	0.5	CA
y_097559	Dose-toxicity scenario 1	Dose-efficacy scenario 1	0.58	0.236331901183981	MTD 97.5% percentile	0.5	CA
y_097560	Dose-toxicity scenario 1	Dose-efficacy scenario 1	0.59	0.229884442222247	MTD 97.5% percentile	0.5	CA
y_097561	Dose-toxicity scenario 1	Dose-efficacy scenario 1	0.6	0.223563501954865	MTD 97.5% percentile	0.5	CA
y_097562	Dose-toxicity scenario 1	Dose-efficacy scenario 1	0.61	0.217365392544503	MTD 97.5% percentile	0.5	CA
y_097563	Dose-toxicity scenario 1	Dose-efficacy scenario 1	0.62	0.211286568101489	MTD 97.5% percentile	0.5	CA
y_097564	Dose-toxicity scenario 1	Dose-efficacy scenario 1	0.63	0.205323617919308	MTD 97.5% percentile	0.5	CA
y_097565	Dose-toxicity scenario 1	Dose-efficacy scenario 1	0.64	0.199473260093286	MTD 97.5% percentile	0.5	CA
y_097566	Dose-toxicity scenario 1	Dose-efficacy scenario 1	0.65	0.193732335497371	MTD 97.5% percentile	0.5	CA
y_097567	Dose-toxicity scenario 1	Dose-efficacy scenario 1	0.66	0.188097802095774	MTD 97.5% percentile	0.5	CA
y_097568	Dose-toxicity scenario 1	Dose-efficacy scenario 1	0.67	0.182566729567968	MTD 97.5% percentile	0.5	CA
y_097569	Dose-toxicity scenario 1	Dose-efficacy scenario 1	0.68	0.177136294227071	MTD 97.5% percentile	0.5	CA
y_097570	Dose-toxicity scenario 1	Dose-efficacy scenario 1	0.69	0.17180377421311	MTD 97.5% percentile	0.5	CA
y_097571	Dose-toxicity scenario 1	Dose-efficacy scenario 1	0.7	0.166566544943972	MTD 97.5% percentile	0.5	CA
y_097572	Dose-toxicity scenario 1	Dose-efficacy scenario 1	0.71	0.161422074808063	MTD 97.5% percentile	0.5	CA
y_097573	Dose-toxicity scenario 1	Dose-efficacy scenario 1	0.72	0.156367921083825	MTD 97.5% percentile	0.5	CA
y_097574	Dose-toxicity scenario 1	Dose-efficacy scenario 1	0.73	0.151401726072303	MTD 97.5% percentile	0.5	CA
y_097575	Dose-toxicity scenario 1	Dose-efficacy scenario 1	0.74	0.146521213429876	MTD 97.5% percentile	0.5	CA
y_097576	Dose-toxicity scenario 1	Dose-efficacy scenario 1	0.75	0.141724184689188	MTD 97.5% percentile	0.5	CA
y_097577	Dose-toxicity scenario 1	Dose-efficacy scenario 1	0.76	0.137008515957099	MTD 97.5% percentile	0.5	CA
y_097578	Dose-toxicity scenario 1	Dose-efficacy scenario 1	0.77	0.132372154779227	MTD 97.5% percentile	0.5	CA
y_097579	Dose-toxicity scenario 1	Dose-efficacy scenario 1	0.78	0.127813117161383	MTD 97.5% percentile	0.5	CA
y_097580	Dose-toxicity scenario 1	Dose-efficacy scenario 1	0.79	0.123329484738783	MTD 97.5% percentile	0.5	CA
y_097581	Dose-toxicity scenario 1	Dose-efficacy scenario 1	0.8	0.11891940208458	MTD 97.5% percentile	0.5	CA
y_097582	Dose-toxicity scenario 1	Dose-efficacy scenario 1	0.81	0.114581074149768	MTD 97.5% percentile	0.5	CA
y_097583	Dose-toxicity scenario 1	Dose-efficacy scenario 1	0.82	0.110312763827037	MTD 97.5% percentile	0.5	CA
y_097584	Dose-toxicity scenario 1	Dose-efficacy scenario 1	0.83	0.106112789631647	MTD 97.5% percentile	0.5	CA
y_097585	Dose-toxicity scenario 1	Dose-efficacy scenario 1	0.84	0.101979523492791	MTD 97.5% percentile	0.5	CA
y_097586	Dose-toxicity scenario 1	Dose-efficacy scenario 1	0.85	0.0979113886493833	MTD 97.5% percentile	0.5	CA
y_097587	Dose-toxicity scenario 1	Dose-efficacy scenario 1	0.86	0.0939068576445328	MTD 97.5% percentile	0.5	CA
y_097588	Dose-toxicity scenario 1	Dose-efficacy scenario 1	0.87	0.0899644504133577	MTD 97.5% percentile	0.5	CA
y_097589	Dose-toxicity scenario 1	Dose-efficacy scenario 1	0.88	0.0860827324591092	MTD 97.5% percentile	0.5	CA
y_097590	Dose-toxicity scenario 1	Dose-efficacy scenario 1	0.89	0.08226031311288	MTD 97.5% percentile	0.5	CA
y_097591	Dose-toxicity scenario 1	Dose-efficacy scenario 1	0.9	0.0784958438724659	MTD 97.5% percentile	0.5	CA
y_097592	Dose-toxicity scenario 1	Dose-efficacy scenario 1	0.91	0.0747880168162095	MTD 97.5% percentile	0.5	CA
y_097593	Dose-toxicity scenario 1	Dose-efficacy scenario 1	0.92	0.0711355630879078	MTD 97.5% percentile	0.5	CA
y_097594	Dose-toxicity scenario 1	Dose-efficacy scenario 1	0.93	0.0675372514490976	MTD 97.5% percentile	0.5	CA
y_097595	Dose-toxicity scenario 1	Dose-efficacy scenario 1	0.94	0.0639918868952462	MTD 97.5% percentile	0.5	CA
y_097596	Dose-toxicity scenario 1	Dose-efficacy scenario 1	0.95	0.0604983093325829	MTD 97.5% percentile	0.5	CA
y_097597	Dose-toxicity scenario 1	Dose-efficacy scenario 1	0.96	0.0570553923124926	MTD 97.5% percentile	0.5	CA
y_097598	Dose-toxicity scenario 1	Dose-efficacy scenario 1	0.97	0.0536620418205701	MTD 97.5% percentile	0.5	CA
y_097599	Dose-toxicity scenario 1	Dose-efficacy scenario 1	0.98	0.0503171951176021	MTD 97.5% percentile	0.5	CA
y_0975100	Dose-toxicity scenario 1	Dose-efficacy scenario 1	0.99	0.0470198196298964	MTD 97.5% percentile	0.5	CA
y_0975101	Dose-toxicity scenario 1	Dose-efficacy scenario 1	1	0.043768911886525	MTD 97.5% percentile	0.5	CA
