# Supplementary material for: A Bayesian adaptive design for dual‐agent phase I–II oncology trials integrating efficacy data across stages
Source: Biom J. 2023 May 18;65(7):2200288. doi: 10.1002/bimj.202200288 (PMC10952513; doi:10.1002/bimj.202200288)
Supplement: Supplementary file 1 — Supporting Information S1 [file BIMJ-65-0-s001.zip › Code_biometrical_journal2/Code_biometrical_journal/Data/intermediate_outputs/MTD_curve_DLT_sc1_EFF_sc1_CA_w050_H1.csv]

	DLT_scenario	EFF_scenario	x	y	type	omega	agreement
y_mean1	Dose-toxicity scenario 1	Dose-efficacy scenario 1	0	1.22650189750019	MTD mean	0.5	CA
y_mean2	Dose-toxicity scenario 1	Dose-efficacy scenario 1	0.01	1.19577429104551	MTD mean	0.5	CA
y_mean3	Dose-toxicity scenario 1	Dose-efficacy scenario 1	0.02	1.16608581213249	MTD mean	0.5	CA
y_mean4	Dose-toxicity scenario 1	Dose-efficacy scenario 1	0.03	1.13738462633708	MTD mean	0.5	CA
y_mean5	Dose-toxicity scenario 1	Dose-efficacy scenario 1	0.04	1.10962229036619	MTD mean	0.5	CA
y_mean6	Dose-toxicity scenario 1	Dose-efficacy scenario 1	0.05	1.08275347920066	MTD mean	0.5	CA
y_mean7	Dose-toxicity scenario 1	Dose-efficacy scenario 1	0.06	1.05673573916647	MTD mean	0.5	CA
y_mean8	Dose-toxicity scenario 1	Dose-efficacy scenario 1	0.07	1.03152926410461	MTD mean	0.5	CA
y_mean9	Dose-toxicity scenario 1	Dose-efficacy scenario 1	0.08	1.00709669215742	MTD mean	0.5	CA
y_mean10	Dose-toxicity scenario 1	Dose-efficacy scenario 1	0.09	0.983402920989466	MTD mean	0.5	CA
y_mean11	Dose-toxicity scenario 1	Dose-efficacy scenario 1	0.1	0.960414939520977	MTD mean	0.5	CA
y_mean12	Dose-toxicity scenario 1	Dose-efficacy scenario 1	0.11	0.938101674477628	MTD mean	0.5	CA
y_mean13	Dose-toxicity scenario 1	Dose-efficacy scenario 1	0.12	0.91643385025654	MTD mean	0.5	CA
y_mean14	Dose-toxicity scenario 1	Dose-efficacy scenario 1	0.13	0.895383860779602	MTD mean	0.5	CA
y_mean15	Dose-toxicity scenario 1	Dose-efficacy scenario 1	0.14	0.874925652154604	MTD mean	0.5	CA
y_mean16	Dose-toxicity scenario 1	Dose-efficacy scenario 1	0.15	0.855034615095468	MTD mean	0.5	CA
y_mean17	Dose-toxicity scenario 1	Dose-efficacy scenario 1	0.16	0.835687486167596	MTD mean	0.5	CA
y_mean18	Dose-toxicity scenario 1	Dose-efficacy scenario 1	0.17	0.816862257025097	MTD mean	0.5	CA
y_mean19	Dose-toxicity scenario 1	Dose-efficacy scenario 1	0.18	0.798538090895396	MTD mean	0.5	CA
y_mean20	Dose-toxicity scenario 1	Dose-efficacy scenario 1	0.19	0.780695245644952	MTD mean	0.5	CA
y_mean21	Dose-toxicity scenario 1	Dose-efficacy scenario 1	0.2	0.763315002828863	MTD mean	0.5	CA
y_mean22	Dose-toxicity scenario 1	Dose-efficacy scenario 1	0.21	0.746379602188354	MTD mean	0.5	CA
y_mean23	Dose-toxicity scenario 1	Dose-efficacy scenario 1	0.22	0.729872181114256	MTD mean	0.5	CA
y_mean24	Dose-toxicity scenario 1	Dose-efficacy scenario 1	0.23	0.713776718642726	MTD mean	0.5	CA
y_mean25	Dose-toxicity scenario 1	Dose-efficacy scenario 1	0.24	0.698077983592219	MTD mean	0.5	CA
y_mean26	Dose-toxicity scenario 1	Dose-efficacy scenario 1	0.25	0.682761486488793	MTD mean	0.5	CA
y_mean27	Dose-toxicity scenario 1	Dose-efficacy scenario 1	0.26	0.667813434960791	MTD mean	0.5	CA
y_mean28	Dose-toxicity scenario 1	Dose-efficacy scenario 1	0.27	0.653220692314271	MTD mean	0.5	CA
y_mean29	Dose-toxicity scenario 1	Dose-efficacy scenario 1	0.28	0.63897073902768	MTD mean	0.5	CA
y_mean30	Dose-toxicity scenario 1	Dose-efficacy scenario 1	0.29	0.625051636928538	MTD mean	0.5	CA
y_mean31	Dose-toxicity scenario 1	Dose-efficacy scenario 1	0.3	0.611451995836696	MTD mean	0.5	CA
y_mean32	Dose-toxicity scenario 1	Dose-efficacy scenario 1	0.31	0.598160942478277	MTD mean	0.5	CA
y_mean33	Dose-toxicity scenario 1	Dose-efficacy scenario 1	0.32	0.58516809149198	MTD mean	0.5	CA
y_mean34	Dose-toxicity scenario 1	Dose-efficacy scenario 1	0.33	0.572463518365282	MTD mean	0.5	CA
y_mean35	Dose-toxicity scenario 1	Dose-efficacy scenario 1	0.34	0.56003773415229	MTD mean	0.5	CA
y_mean36	Dose-toxicity scenario 1	Dose-efficacy scenario 1	0.35	0.547881661837912	MTD mean	0.5	CA
y_mean37	Dose-toxicity scenario 1	Dose-efficacy scenario 1	0.36	0.535986614224601	MTD mean	0.5	CA
y_mean38	Dose-toxicity scenario 1	Dose-efficacy scenario 1	0.37	0.524344273228479	MTD mean	0.5	CA
y_mean39	Dose-toxicity scenario 1	Dose-efficacy scenario 1	0.38	0.512946670481116	MTD mean	0.5	CA
y_mean40	Dose-toxicity scenario 1	Dose-efficacy scenario 1	0.39	0.501786169141939	MTD mean	0.5	CA
y_mean41	Dose-toxicity scenario 1	Dose-efficacy scenario 1	0.4	0.49085544683399	MTD mean	0.5	CA
y_mean42	Dose-toxicity scenario 1	Dose-efficacy scenario 1	0.41	0.480147479622953	MTD mean	0.5	CA
y_mean43	Dose-toxicity scenario 1	Dose-efficacy scenario 1	0.42	0.469655526965743	MTD mean	0.5	CA
y_mean44	Dose-toxicity scenario 1	Dose-efficacy scenario 1	0.43	0.459373117560929	MTD mean	0.5	CA
y_mean45	Dose-toxicity scenario 1	Dose-efficacy scenario 1	0.44	0.449294036038536	MTD mean	0.5	CA
y_mean46	Dose-toxicity scenario 1	Dose-efficacy scenario 1	0.45	0.439412310431727	MTD mean	0.5	CA
y_mean47	Dose-toxicity scenario 1	Dose-efficacy scenario 1	0.46	0.429722200377289	MTD mean	0.5	CA
y_mean48	Dose-toxicity scenario 1	Dose-efficacy scenario 1	0.47	0.420218185995932	MTD mean	0.5	CA
y_mean49	Dose-toxicity scenario 1	Dose-efficacy scenario 1	0.48	0.410894957407158	MTD mean	0.5	CA
y_mean50	Dose-toxicity scenario 1	Dose-efficacy scenario 1	0.49	0.401747404836826	MTD mean	0.5	CA
y_mean51	Dose-toxicity scenario 1	Dose-efficacy scenario 1	0.5	0.392770609278711	MTD mean	0.5	CA
y_mean52	Dose-toxicity scenario 1	Dose-efficacy scenario 1	0.51	0.383959833674183	MTD mean	0.5	CA
y_mean53	Dose-toxicity scenario 1	Dose-efficacy scenario 1	0.52	0.375310514576784	MTD mean	0.5	CA
y_mean54	Dose-toxicity scenario 1	Dose-efficacy scenario 1	0.53	0.366818254270877	MTD mean	0.5	CA
y_mean55	Dose-toxicity scenario 1	Dose-efficacy scenario 1	0.54	0.358478813315781	MTD mean	0.5	CA
y_mean56	Dose-toxicity scenario 1	Dose-efficacy scenario 1	0.55	0.350288103488812	MTD mean	0.5	CA
y_mean57	Dose-toxicity scenario 1	Dose-efficacy scenario 1	0.56	0.342242181102576	MTD mean	0.5	CA
y_mean58	Dose-toxicity scenario 1	Dose-efficacy scenario 1	0.57	0.334337240673539	MTD mean	0.5	CA
y_mean59	Dose-toxicity scenario 1	Dose-efficacy scenario 1	0.58	0.32656960892053	MTD mean	0.5	CA
y_mean60	Dose-toxicity scenario 1	Dose-efficacy scenario 1	0.59	0.318935739073292	MTD mean	0.5	CA
y_mean61	Dose-toxicity scenario 1	Dose-efficacy scenario 1	0.6	0.311432205472544	MTD mean	0.5	CA
y_mean62	Dose-toxicity scenario 1	Dose-efficacy scenario 1	0.61	0.304055698444297	MTD mean	0.5	CA
y_mean63	Dose-toxicity scenario 1	Dose-efficacy scenario 1	0.62	0.296803019432291	MTD mean	0.5	CA
y_mean64	Dose-toxicity scenario 1	Dose-efficacy scenario 1	0.63	0.289671076373534	MTD mean	0.5	CA
y_mean65	Dose-toxicity scenario 1	Dose-efficacy scenario 1	0.64	0.282656879302879	MTD mean	0.5	CA
y_mean66	Dose-toxicity scenario 1	Dose-efficacy scenario 1	0.65	0.275757536173524	MTD mean	0.5	CA
y_mean67	Dose-toxicity scenario 1	Dose-efficacy scenario 1	0.66	0.268970248881153	MTD mean	0.5	CA
y_mean68	Dose-toxicity scenario 1	Dose-efficacy scenario 1	0.67	0.262292309480242	MTD mean	0.5	CA
y_mean69	Dose-toxicity scenario 1	Dose-efficacy scenario 1	0.68	0.255721096581772	MTD mean	0.5	CA
y_mean70	Dose-toxicity scenario 1	Dose-efficacy scenario 1	0.69	0.249254071922295	MTD mean	0.5	CA
y_mean71	Dose-toxicity scenario 1	Dose-efficacy scenario 1	0.7	0.242888777094905	MTD mean	0.5	CA
y_mean72	Dose-toxicity scenario 1	Dose-efficacy scenario 1	0.71	0.236622830433277	MTD mean	0.5	CA
y_mean73	Dose-toxicity scenario 1	Dose-efficacy scenario 1	0.72	0.23045392404048	MTD mean	0.5	CA
y_mean74	Dose-toxicity scenario 1	Dose-efficacy scenario 1	0.73	0.22437982095477	MTD mean	0.5	CA
y_mean75	Dose-toxicity scenario 1	Dose-efficacy scenario 1	0.74	0.218398352445052	MTD mean	0.5	CA
y_mean76	Dose-toxicity scenario 1	Dose-efficacy scenario 1	0.75	0.212507415429149	MTD mean	0.5	CA
y_mean77	Dose-toxicity scenario 1	Dose-efficacy scenario 1	0.76	0.206704970008414	MTD mean	0.5	CA
y_mean78	Dose-toxicity scenario 1	Dose-efficacy scenario 1	0.77	0.200989037112616	MTD mean	0.5	CA
y_mean79	Dose-toxicity scenario 1	Dose-efficacy scenario 1	0.78	0.195357696249388	MTD mean	0.5	CA
y_mean80	Dose-toxicity scenario 1	Dose-efficacy scenario 1	0.79	0.189809083352865	MTD mean	0.5	CA
y_mean81	Dose-toxicity scenario 1	Dose-efficacy scenario 1	0.8	0.18434138872644	MTD mean	0.5	CA
y_mean82	Dose-toxicity scenario 1	Dose-efficacy scenario 1	0.81	0.178952855074878	MTD mean	0.5	CA
y_mean83	Dose-toxicity scenario 1	Dose-efficacy scenario 1	0.82	0.173641775621284	MTD mean	0.5	CA
y_mean84	Dose-toxicity scenario 1	Dose-efficacy scenario 1	0.83	0.168406492304697	MTD mean	0.5	CA
y_mean85	Dose-toxicity scenario 1	Dose-efficacy scenario 1	0.84	0.163245394054303	MTD mean	0.5	CA
y_mean86	Dose-toxicity scenario 1	Dose-efficacy scenario 1	0.85	0.158156915136492	MTD mean	0.5	CA
y_mean87	Dose-toxicity scenario 1	Dose-efficacy scenario 1	0.86	0.153139533571208	MTD mean	0.5	CA
y_mean88	Dose-toxicity scenario 1	Dose-efficacy scenario 1	0.87	0.148191769614211	MTD mean	0.5	CA
y_mean89	Dose-toxicity scenario 1	Dose-efficacy scenario 1	0.88	0.143312184302095	MTD mean	0.5	CA
y_mean90	Dose-toxicity scenario 1	Dose-efficacy scenario 1	0.89	0.138499378057024	MTD mean	0.5	CA
y_mean91	Dose-toxicity scenario 1	Dose-efficacy scenario 1	0.9	0.133751989348377	MTD mean	0.5	CA
y_mean92	Dose-toxicity scenario 1	Dose-efficacy scenario 1	0.91	0.129068693408592	MTD mean	0.5	CA
y_mean93	Dose-toxicity scenario 1	Dose-efficacy scenario 1	0.92	0.124448201000677	MTD mean	0.5	CA
y_mean94	Dose-toxicity scenario 1	Dose-efficacy scenario 1	0.93	0.119889257234965	MTD mean	0.5	CA
y_mean95	Dose-toxicity scenario 1	Dose-efficacy scenario 1	0.94	0.115390640432856	MTD mean	0.5	CA
y_mean96	Dose-toxicity scenario 1	Dose-efficacy scenario 1	0.95	0.110951161035354	MTD mean	0.5	CA
y_mean97	Dose-toxicity scenario 1	Dose-efficacy scenario 1	0.96	0.106569660554378	MTD mean	0.5	CA
y_mean98	Dose-toxicity scenario 1	Dose-efficacy scenario 1	0.97	0.102245010564888	MTD mean	0.5	CA
y_mean99	Dose-toxicity scenario 1	Dose-efficacy scenario 1	0.98	0.0979761117359962	MTD mean	0.5	CA
y_mean100	Dose-toxicity scenario 1	Dose-efficacy scenario 1	0.99	0.0937618928992986	MTD mean	0.5	CA
y_mean101	Dose-toxicity scenario 1	Dose-efficacy scenario 1	1	0.0896013101527915	MTD mean	0.5	CA
y_00251	Dose-toxicity scenario 1	Dose-efficacy scenario 1	0	1.32772345256067	MTD 2.5% percentile	0.5	CA
y_00252	Dose-toxicity scenario 1	Dose-efficacy scenario 1	0.01	1.30243443741937	MTD 2.5% percentile	0.5	CA
y_00253	Dose-toxicity scenario 1	Dose-efficacy scenario 1	0.02	1.27773099313745	MTD 2.5% percentile	0.5	CA
y_00254	Dose-toxicity scenario 1	Dose-efficacy scenario 1	0.03	1.25359301402119	MTD 2.5% percentile	0.5	CA
y_00255	Dose-toxicity scenario 1	Dose-efficacy scenario 1	0.04	1.23000130440561	MTD 2.5% percentile	0.5	CA
y_00256	Dose-toxicity scenario 1	Dose-efficacy scenario 1	0.05	1.20693752774313	MTD 2.5% percentile	0.5	CA
y_00257	Dose-toxicity scenario 1	Dose-efficacy scenario 1	0.06	1.18438415907227	MTD 2.5% percentile	0.5	CA
y_00258	Dose-toxicity scenario 1	Dose-efficacy scenario 1	0.07	1.16232444060748	MTD 2.5% percentile	0.5	CA
y_00259	Dose-toxicity scenario 1	Dose-efficacy scenario 1	0.08	1.14074234021359	MTD 2.5% percentile	0.5	CA
y_002510	Dose-toxicity scenario 1	Dose-efficacy scenario 1	0.09	1.1196225125485	MTD 2.5% percentile	0.5	CA
y_002511	Dose-toxicity scenario 1	Dose-efficacy scenario 1	0.1	1.09895026267642	MTD 2.5% percentile	0.5	CA
y_002512	Dose-toxicity scenario 1	Dose-efficacy scenario 1	0.11	1.07871151197013	MTD 2.5% percentile	0.5	CA
y_002513	Dose-toxicity scenario 1	Dose-efficacy scenario 1	0.12	1.05889276613609	MTD 2.5% percentile	0.5	CA
y_002514	Dose-toxicity scenario 1	Dose-efficacy scenario 1	0.13	1.03948108520984	MTD 2.5% percentile	0.5	CA
y_002515	Dose-toxicity scenario 1	Dose-efficacy scenario 1	0.14	1.02046405538137	MTD 2.5% percentile	0.5	CA
y_002516	Dose-toxicity scenario 1	Dose-efficacy scenario 1	0.15	1.00182976252164	MTD 2.5% percentile	0.5	CA
y_002517	Dose-toxicity scenario 1	Dose-efficacy scenario 1	0.16	0.983566767291597	MTD 2.5% percentile	0.5	CA
y_002518	Dose-toxicity scenario 1	Dose-efficacy scenario 1	0.17	0.96566408172442	MTD 2.5% percentile	0.5	CA
y_002519	Dose-toxicity scenario 1	Dose-efficacy scenario 1	0.18	0.948111147180231	MTD 2.5% percentile	0.5	CA
y_002520	Dose-toxicity scenario 1	Dose-efficacy scenario 1	0.19	0.93089781358036	MTD 2.5% percentile	0.5	CA
y_002521	Dose-toxicity scenario 1	Dose-efficacy scenario 1	0.2	0.914014319835341	MTD 2.5% percentile	0.5	CA
y_002522	Dose-toxicity scenario 1	Dose-efficacy scenario 1	0.21	0.897451275387341	MTD 2.5% percentile	0.5	CA
y_002523	Dose-toxicity scenario 1	Dose-efficacy scenario 1	0.22	0.881199642793687	MTD 2.5% percentile	0.5	CA
y_002524	Dose-toxicity scenario 1	Dose-efficacy scenario 1	0.23	0.865250721283609	MTD 2.5% percentile	0.5	CA
y_002525	Dose-toxicity scenario 1	Dose-efficacy scenario 1	0.24	0.849596131225359	MTD 2.5% percentile	0.5	CA
y_002526	Dose-toxicity scenario 1	Dose-efficacy scenario 1	0.25	0.834227799445412	MTD 2.5% percentile	0.5	CA
y_002527	Dose-toxicity scenario 1	Dose-efficacy scenario 1	0.26	0.819137945345739	MTD 2.5% percentile	0.5	CA
y_002528	Dose-toxicity scenario 1	Dose-efficacy scenario 1	0.27	0.804319067768974	MTD 2.5% percentile	0.5	CA
y_002529	Dose-toxicity scenario 1	Dose-efficacy scenario 1	0.28	0.789763932564885	MTD 2.5% percentile	0.5	CA
y_002530	Dose-toxicity scenario 1	Dose-efficacy scenario 1	0.29	0.775465560814866	MTD 2.5% percentile	0.5	CA
y_002531	Dose-toxicity scenario 1	Dose-efficacy scenario 1	0.3	0.76141721767416	MTD 2.5% percentile	0.5	CA
y_002532	Dose-toxicity scenario 1	Dose-efficacy scenario 1	0.31	0.747612401794343	MTD 2.5% percentile	0.5	CA
y_002533	Dose-toxicity scenario 1	Dose-efficacy scenario 1	0.32	0.734044835291158	MTD 2.5% percentile	0.5	CA
y_002534	Dose-toxicity scenario 1	Dose-efficacy scenario 1	0.33	0.72070845422519	MTD 2.5% percentile	0.5	CA
y_002535	Dose-toxicity scenario 1	Dose-efficacy scenario 1	0.34	0.707597399565035	MTD 2.5% percentile	0.5	CA
y_002536	Dose-toxicity scenario 1	Dose-efficacy scenario 1	0.35	0.69470600860469	MTD 2.5% percentile	0.5	CA
y_002537	Dose-toxicity scenario 1	Dose-efficacy scenario 1	0.36	0.682028806808732	MTD 2.5% percentile	0.5	CA
y_002538	Dose-toxicity scenario 1	Dose-efficacy scenario 1	0.37	0.669560500060627	MTD 2.5% percentile	0.5	CA
y_002539	Dose-toxicity scenario 1	Dose-efficacy scenario 1	0.38	0.657295967291108	MTD 2.5% percentile	0.5	CA
y_002540	Dose-toxicity scenario 1	Dose-efficacy scenario 1	0.39	0.645230253465047	MTD 2.5% percentile	0.5	CA
y_002541	Dose-toxicity scenario 1	Dose-efficacy scenario 1	0.4	0.63335856290666	MTD 2.5% percentile	0.5	CA
y_002542	Dose-toxicity scenario 1	Dose-efficacy scenario 1	0.41	0.621676252944139	MTD 2.5% percentile	0.5	CA
y_002543	Dose-toxicity scenario 1	Dose-efficacy scenario 1	0.42	0.610178827856029	MTD 2.5% percentile	0.5	CA
y_002544	Dose-toxicity scenario 1	Dose-efficacy scenario 1	0.43	0.598861933102768	MTD 2.5% percentile	0.5	CA
y_002545	Dose-toxicity scenario 1	Dose-efficacy scenario 1	0.44	0.587721349827826	MTD 2.5% percentile	0.5	CA
y_002546	Dose-toxicity scenario 1	Dose-efficacy scenario 1	0.45	0.576752989613872	MTD 2.5% percentile	0.5	CA
y_002547	Dose-toxicity scenario 1	Dose-efficacy scenario 1	0.46	0.565952889480272	MTD 2.5% percentile	0.5	CA
y_002548	Dose-toxicity scenario 1	Dose-efficacy scenario 1	0.47	0.555317207109052	MTD 2.5% percentile	0.5	CA
y_002549	Dose-toxicity scenario 1	Dose-efficacy scenario 1	0.48	0.544842216287253	MTD 2.5% percentile	0.5	CA
y_002550	Dose-toxicity scenario 1	Dose-efficacy scenario 1	0.49	0.534524302554316	MTD 2.5% percentile	0.5	CA
y_002551	Dose-toxicity scenario 1	Dose-efficacy scenario 1	0.5	0.524359959043818	MTD 2.5% percentile	0.5	CA
y_002552	Dose-toxicity scenario 1	Dose-efficacy scenario 1	0.51	0.514345782509513	MTD 2.5% percentile	0.5	CA
y_002553	Dose-toxicity scenario 1	Dose-efficacy scenario 1	0.52	0.504478469526207	MTD 2.5% percentile	0.5	CA
y_002554	Dose-toxicity scenario 1	Dose-efficacy scenario 1	0.53	0.494754812856573	MTD 2.5% percentile	0.5	CA
y_002555	Dose-toxicity scenario 1	Dose-efficacy scenario 1	0.54	0.485171697975498	MTD 2.5% percentile	0.5	CA
y_002556	Dose-toxicity scenario 1	Dose-efficacy scenario 1	0.55	0.475726099744058	MTD 2.5% percentile	0.5	CA
y_002557	Dose-toxicity scenario 1	Dose-efficacy scenario 1	0.56	0.466415079225654	MTD 2.5% percentile	0.5	CA
y_002558	Dose-toxicity scenario 1	Dose-efficacy scenario 1	0.57	0.457235780637284	MTD 2.5% percentile	0.5	CA
y_002559	Dose-toxicity scenario 1	Dose-efficacy scenario 1	0.58	0.44818542842928	MTD 2.5% percentile	0.5	CA
y_002560	Dose-toxicity scenario 1	Dose-efficacy scenario 1	0.59	0.439261324487268	MTD 2.5% percentile	0.5	CA
y_002561	Dose-toxicity scenario 1	Dose-efficacy scenario 1	0.6	0.430460845450401	MTD 2.5% percentile	0.5	CA
y_002562	Dose-toxicity scenario 1	Dose-efficacy scenario 1	0.61	0.421781440140286	MTD 2.5% percentile	0.5	CA
y_002563	Dose-toxicity scenario 1	Dose-efficacy scenario 1	0.62	0.413220627095292	MTD 2.5% percentile	0.5	CA
y_002564	Dose-toxicity scenario 1	Dose-efficacy scenario 1	0.63	0.40477599220525	MTD 2.5% percentile	0.5	CA
y_002565	Dose-toxicity scenario 1	Dose-efficacy scenario 1	0.64	0.396445186441797	MTD 2.5% percentile	0.5	CA
y_002566	Dose-toxicity scenario 1	Dose-efficacy scenario 1	0.65	0.388225923679894	MTD 2.5% percentile	0.5	CA
y_002567	Dose-toxicity scenario 1	Dose-efficacy scenario 1	0.66	0.380115978606257	MTD 2.5% percentile	0.5	CA
y_002568	Dose-toxicity scenario 1	Dose-efficacy scenario 1	0.67	0.372113184710697	MTD 2.5% percentile	0.5	CA
y_002569	Dose-toxicity scenario 1	Dose-efficacy scenario 1	0.68	0.364215432356557	MTD 2.5% percentile	0.5	CA
y_002570	Dose-toxicity scenario 1	Dose-efficacy scenario 1	0.69	0.356420666926629	MTD 2.5% percentile	0.5	CA
y_002571	Dose-toxicity scenario 1	Dose-efficacy scenario 1	0.7	0.348726887041132	MTD 2.5% percentile	0.5	CA
y_002572	Dose-toxicity scenario 1	Dose-efficacy scenario 1	0.71	0.341132142844514	MTD 2.5% percentile	0.5	CA
y_002573	Dose-toxicity scenario 1	Dose-efficacy scenario 1	0.72	0.333634534357977	MTD 2.5% percentile	0.5	CA
y_002574	Dose-toxicity scenario 1	Dose-efficacy scenario 1	0.73	0.326232209894822	MTD 2.5% percentile	0.5	CA
y_002575	Dose-toxicity scenario 1	Dose-efficacy scenario 1	0.74	0.318923364535826	MTD 2.5% percentile	0.5	CA
y_002576	Dose-toxicity scenario 1	Dose-efficacy scenario 1	0.75	0.311706238662017	MTD 2.5% percentile	0.5	CA
y_002577	Dose-toxicity scenario 1	Dose-efficacy scenario 1	0.76	0.304579116542339	MTD 2.5% percentile	0.5	CA
y_002578	Dose-toxicity scenario 1	Dose-efficacy scenario 1	0.77	0.297540324973833	MTD 2.5% percentile	0.5	CA
y_002579	Dose-toxicity scenario 1	Dose-efficacy scenario 1	0.78	0.290588231972066	MTD 2.5% percentile	0.5	CA
y_002580	Dose-toxicity scenario 1	Dose-efficacy scenario 1	0.79	0.283721245509648	MTD 2.5% percentile	0.5	CA
y_002581	Dose-toxicity scenario 1	Dose-efficacy scenario 1	0.8	0.276937812300802	MTD 2.5% percentile	0.5	CA
y_002582	Dose-toxicity scenario 1	Dose-efficacy scenario 1	0.81	0.270236416630033	MTD 2.5% percentile	0.5	CA
y_002583	Dose-toxicity scenario 1	Dose-efficacy scenario 1	0.82	0.263615579223033	MTD 2.5% percentile	0.5	CA
y_002584	Dose-toxicity scenario 1	Dose-efficacy scenario 1	0.83	0.257073856158063	MTD 2.5% percentile	0.5	CA
y_002585	Dose-toxicity scenario 1	Dose-efficacy scenario 1	0.84	0.250609837816136	MTD 2.5% percentile	0.5	CA
y_002586	Dose-toxicity scenario 1	Dose-efficacy scenario 1	0.85	0.244222147868375	MTD 2.5% percentile	0.5	CA
y_002587	Dose-toxicity scenario 1	Dose-efficacy scenario 1	0.86	0.237909442299048	MTD 2.5% percentile	0.5	CA
y_002588	Dose-toxicity scenario 1	Dose-efficacy scenario 1	0.87	0.231670408462795	MTD 2.5% percentile	0.5	CA
y_002589	Dose-toxicity scenario 1	Dose-efficacy scenario 1	0.88	0.22550376417468	MTD 2.5% percentile	0.5	CA
y_002590	Dose-toxicity scenario 1	Dose-efficacy scenario 1	0.89	0.219408256831729	MTD 2.5% percentile	0.5	CA
y_002591	Dose-toxicity scenario 1	Dose-efficacy scenario 1	0.9	0.213382662564697	MTD 2.5% percentile	0.5	CA
y_002592	Dose-toxicity scenario 1	Dose-efficacy scenario 1	0.91	0.207425785418854	MTD 2.5% percentile	0.5	CA
y_002593	Dose-toxicity scenario 1	Dose-efficacy scenario 1	0.92	0.201536456562639	MTD 2.5% percentile	0.5	CA
y_002594	Dose-toxicity scenario 1	Dose-efficacy scenario 1	0.93	0.195713533523087	MTD 2.5% percentile	0.5	CA
y_002595	Dose-toxicity scenario 1	Dose-efficacy scenario 1	0.94	0.189955899446968	MTD 2.5% percentile	0.5	CA
y_002596	Dose-toxicity scenario 1	Dose-efficacy scenario 1	0.95	0.184262462386644	MTD 2.5% percentile	0.5	CA
y_002597	Dose-toxicity scenario 1	Dose-efficacy scenario 1	0.96	0.178632154609684	MTD 2.5% percentile	0.5	CA
y_002598	Dose-toxicity scenario 1	Dose-efficacy scenario 1	0.97	0.173063931931309	MTD 2.5% percentile	0.5	CA
y_002599	Dose-toxicity scenario 1	Dose-efficacy scenario 1	0.98	0.167556773068811	MTD 2.5% percentile	0.5	CA
y_0025100	Dose-toxicity scenario 1	Dose-efficacy scenario 1	0.99	0.162109679017085	MTD 2.5% percentile	0.5	CA
y_0025101	Dose-toxicity scenario 1	Dose-efficacy scenario 1	1	0.156721672444487	MTD 2.5% percentile	0.5	CA
y_0501	Dose-toxicity scenario 1	Dose-efficacy scenario 1	0	1.22889387533532	MTD 50% percentile	0.5	CA
y_0502	Dose-toxicity scenario 1	Dose-efficacy scenario 1	0.01	1.19821235590425	MTD 50% percentile	0.5	CA
y_0503	Dose-toxicity scenario 1	Dose-efficacy scenario 1	0.02	1.16856541244216	MTD 50% percentile	0.5	CA
y_0504	Dose-toxicity scenario 1	Dose-efficacy scenario 1	0.03	1.13990158397069	MTD 50% percentile	0.5	CA
y_0505	Dose-toxicity scenario 1	Dose-efficacy scenario 1	0.04	1.11217276681577	MTD 50% percentile	0.5	CA
y_0506	Dose-toxicity scenario 1	Dose-efficacy scenario 1	0.05	1.08533394521405	MTD 50% percentile	0.5	CA
y_0507	Dose-toxicity scenario 1	Dose-efficacy scenario 1	0.06	1.05934294744935	MTD 50% percentile	0.5	CA
y_0508	Dose-toxicity scenario 1	Dose-efficacy scenario 1	0.07	1.03416022474028	MTD 50% percentile	0.5	CA
y_0509	Dose-toxicity scenario 1	Dose-efficacy scenario 1	0.08	1.00974865044068	MTD 50% percentile	0.5	CA
y_05010	Dose-toxicity scenario 1	Dose-efficacy scenario 1	0.09	0.986073337408594	MTD 50% percentile	0.5	CA
y_05011	Dose-toxicity scenario 1	Dose-efficacy scenario 1	0.1	0.963101471654378	MTD 50% percentile	0.5	CA
y_05012	Dose-toxicity scenario 1	Dose-efficacy scenario 1	0.11	0.940802160599837	MTD 50% percentile	0.5	CA
y_05013	Dose-toxicity scenario 1	Dose-efficacy scenario 1	0.12	0.919146294472774	MTD 50% percentile	0.5	CA
y_05014	Dose-toxicity scenario 1	Dose-efficacy scenario 1	0.13	0.898106419529242	MTD 50% percentile	0.5	CA
y_05015	Dose-toxicity scenario 1	Dose-efficacy scenario 1	0.14	0.877656621942494	MTD 50% percentile	0.5	CA
y_05016	Dose-toxicity scenario 1	Dose-efficacy scenario 1	0.15	0.857772421326073	MTD 50% percentile	0.5	CA
y_05017	Dose-toxicity scenario 1	Dose-efficacy scenario 1	0.16	0.838430672971154	MTD 50% percentile	0.5	CA
y_05018	Dose-toxicity scenario 1	Dose-efficacy scenario 1	0.17	0.81960947797728	MTD 50% percentile	0.5	CA
y_05019	Dose-toxicity scenario 1	Dose-efficacy scenario 1	0.18	0.801288100542827	MTD 50% percentile	0.5	CA
y_05020	Dose-toxicity scenario 1	Dose-efficacy scenario 1	0.19	0.783446891758457	MTD 50% percentile	0.5	CA
y_05021	Dose-toxicity scenario 1	Dose-efficacy scenario 1	0.2	0.766067219314749	MTD 50% percentile	0.5	CA
y_05022	Dose-toxicity scenario 1	Dose-efficacy scenario 1	0.21	0.749131402595387	MTD 50% percentile	0.5	CA
y_05023	Dose-toxicity scenario 1	Dose-efficacy scenario 1	0.22	0.73262265268056	MTD 50% percentile	0.5	CA
y_05024	Dose-toxicity scenario 1	Dose-efficacy scenario 1	0.23	0.716525016832622	MTD 50% percentile	0.5	CA
y_05025	Dose-toxicity scenario 1	Dose-efficacy scenario 1	0.24	0.700823327078126	MTD 50% percentile	0.5	CA
y_05026	Dose-toxicity scenario 1	Dose-efficacy scenario 1	0.25	0.685503152537876	MTD 50% percentile	0.5	CA
y_05027	Dose-toxicity scenario 1	Dose-efficacy scenario 1	0.26	0.670550755190088	MTD 50% percentile	0.5	CA
y_05028	Dose-toxicity scenario 1	Dose-efficacy scenario 1	0.27	0.65595304878162	MTD 50% percentile	0.5	CA
y_05029	Dose-toxicity scenario 1	Dose-efficacy scenario 1	0.28	0.641697560628968	MTD 50% percentile	0.5	CA
y_05030	Dose-toxicity scenario 1	Dose-efficacy scenario 1	0.29	0.627772396074671	MTD 50% percentile	0.5	CA
y_05031	Dose-toxicity scenario 1	Dose-efficacy scenario 1	0.3	0.614166205386227	MTD 50% percentile	0.5	CA
y_05032	Dose-toxicity scenario 1	Dose-efficacy scenario 1	0.31	0.600868152903927	MTD 50% percentile	0.5	CA
y_05033	Dose-toxicity scenario 1	Dose-efficacy scenario 1	0.32	0.587867888261332	MTD 50% percentile	0.5	CA
y_05034	Dose-toxicity scenario 1	Dose-efficacy scenario 1	0.33	0.575155519517757	MTD 50% percentile	0.5	CA
y_05035	Dose-toxicity scenario 1	Dose-efficacy scenario 1	0.34	0.562721588056175	MTD 50% percentile	0.5	CA
y_05036	Dose-toxicity scenario 1	Dose-efficacy scenario 1	0.35	0.550557045112687	MTD 50% percentile	0.5	CA
y_05037	Dose-toxicity scenario 1	Dose-efficacy scenario 1	0.36	0.538653229815136	MTD 50% percentile	0.5	CA
y_05038	Dose-toxicity scenario 1	Dose-efficacy scenario 1	0.37	0.52700184861889	MTD 50% percentile	0.5	CA
y_05039	Dose-toxicity scenario 1	Dose-efficacy scenario 1	0.38	0.515594956037147	MTD 50% percentile	0.5	CA
y_05040	Dose-toxicity scenario 1	Dose-efficacy scenario 1	0.39	0.504424936571697	MTD 50% percentile	0.5	CA
y_05041	Dose-toxicity scenario 1	Dose-efficacy scenario 1	0.4	0.493484487757785	MTD 50% percentile	0.5	CA
y_05042	Dose-toxicity scenario 1	Dose-efficacy scenario 1	0.41	0.482766604243744	MTD 50% percentile	0.5	CA
y_05043	Dose-toxicity scenario 1	Dose-efficacy scenario 1	0.42	0.472264562832462	MTD 50% percentile	0.5	CA
y_05044	Dose-toxicity scenario 1	Dose-efficacy scenario 1	0.43	0.46197190841757	MTD 50% percentile	0.5	CA
y_05045	Dose-toxicity scenario 1	Dose-efficacy scenario 1	0.44	0.451882440752532	MTD 50% percentile	0.5	CA
y_05046	Dose-toxicity scenario 1	Dose-efficacy scenario 1	0.45	0.441990201995644	MTD 50% percentile	0.5	CA
y_05047	Dose-toxicity scenario 1	Dose-efficacy scenario 1	0.46	0.432289464978372	MTD 50% percentile	0.5	CA
y_05048	Dose-toxicity scenario 1	Dose-efficacy scenario 1	0.47	0.422774722148501	MTD 50% percentile	0.5	CA
y_05049	Dose-toxicity scenario 1	Dose-efficacy scenario 1	0.48	0.413440675143215	MTD 50% percentile	0.5	CA
y_05050	Dose-toxicity scenario 1	Dose-efficacy scenario 1	0.49	0.404282224950664	MTD 50% percentile	0.5	CA
y_05051	Dose-toxicity scenario 1	Dose-efficacy scenario 1	0.5	0.395294462621598	MTD 50% percentile	0.5	CA
y_05052	Dose-toxicity scenario 1	Dose-efficacy scenario 1	0.51	0.386472660495542	MTD 50% percentile	0.5	CA
y_05053	Dose-toxicity scenario 1	Dose-efficacy scenario 1	0.52	0.377812263908554	MTD 50% percentile	0.5	CA
y_05054	Dose-toxicity scenario 1	Dose-efficacy scenario 1	0.53	0.369308883352006	MTD 50% percentile	0.5	CA
y_05055	Dose-toxicity scenario 1	Dose-efficacy scenario 1	0.54	0.360958287054021	MTD 50% percentile	0.5	CA
y_05056	Dose-toxicity scenario 1	Dose-efficacy scenario 1	0.55	0.352756393957236	MTD 50% percentile	0.5	CA
y_05057	Dose-toxicity scenario 1	Dose-efficacy scenario 1	0.56	0.344699267068393	MTD 50% percentile	0.5	CA
y_05058	Dose-toxicity scenario 1	Dose-efficacy scenario 1	0.57	0.336783107157	MTD 50% percentile	0.5	CA
y_05059	Dose-toxicity scenario 1	Dose-efficacy scenario 1	0.58	0.329004246781865	MTD 50% percentile	0.5	CA
y_05060	Dose-toxicity scenario 1	Dose-efficacy scenario 1	0.59	0.321359144625771	MTD 50% percentile	0.5	CA
y_05061	Dose-toxicity scenario 1	Dose-efficacy scenario 1	0.6	0.313844380119912	MTD 50% percentile	0.5	CA
y_05062	Dose-toxicity scenario 1	Dose-efficacy scenario 1	0.61	0.306456648340938	MTD 50% percentile	0.5	CA
y_05063	Dose-toxicity scenario 1	Dose-efficacy scenario 1	0.62	0.299192755164618	MTD 50% percentile	0.5	CA
y_05064	Dose-toxicity scenario 1	Dose-efficacy scenario 1	0.63	0.292049612661195	MTD 50% percentile	0.5	CA
y_05065	Dose-toxicity scenario 1	Dose-efficacy scenario 1	0.64	0.285024234718474	MTD 50% percentile	0.5	CA
y_05066	Dose-toxicity scenario 1	Dose-efficacy scenario 1	0.65	0.278113732879633	MTD 50% percentile	0.5	CA
y_05067	Dose-toxicity scenario 1	Dose-efficacy scenario 1	0.66	0.271315312383537	MTD 50% percentile	0.5	CA
y_05068	Dose-toxicity scenario 1	Dose-efficacy scenario 1	0.67	0.264626268396179	MTD 50% percentile	0.5	CA
y_05069	Dose-toxicity scenario 1	Dose-efficacy scenario 1	0.68	0.25804398242256	MTD 50% percentile	0.5	CA
y_05070	Dose-toxicity scenario 1	Dose-efficacy scenario 1	0.69	0.251565918889005	MTD 50% percentile	0.5	CA
y_05071	Dose-toxicity scenario 1	Dose-efficacy scenario 1	0.7	0.245189621886554	MTD 50% percentile	0.5	CA
y_05072	Dose-toxicity scenario 1	Dose-efficacy scenario 1	0.71	0.238912712066628	MTD 50% percentile	0.5	CA
y_05073	Dose-toxicity scenario 1	Dose-efficacy scenario 1	0.72	0.232732883680743	MTD 50% percentile	0.5	CA
y_05074	Dose-toxicity scenario 1	Dose-efficacy scenario 1	0.73	0.226647901756517	MTD 50% percentile	0.5	CA
y_05075	Dose-toxicity scenario 1	Dose-efficacy scenario 1	0.74	0.220655599402716	MTD 50% percentile	0.5	CA
y_05076	Dose-toxicity scenario 1	Dose-efficacy scenario 1	0.75	0.214753875236512	MTD 50% percentile	0.5	CA
y_05077	Dose-toxicity scenario 1	Dose-efficacy scenario 1	0.76	0.208940690926526	MTD 50% percentile	0.5	CA
y_05078	Dose-toxicity scenario 1	Dose-efficacy scenario 1	0.77	0.203214068845631	MTD 50% percentile	0.5	CA
y_05079	Dose-toxicity scenario 1	Dose-efficacy scenario 1	0.78	0.19757208982784	MTD 50% percentile	0.5	CA
y_05080	Dose-toxicity scenario 1	Dose-efficacy scenario 1	0.79	0.192012891023916	MTD 50% percentile	0.5	CA
y_05081	Dose-toxicity scenario 1	Dose-efficacy scenario 1	0.8	0.186534663850696	MTD 50% percentile	0.5	CA
y_05082	Dose-toxicity scenario 1	Dose-efficacy scenario 1	0.81	0.181135652029365	MTD 50% percentile	0.5	CA
y_05083	Dose-toxicity scenario 1	Dose-efficacy scenario 1	0.82	0.175814149708221	MTD 50% percentile	0.5	CA
y_05084	Dose-toxicity scenario 1	Dose-efficacy scenario 1	0.83	0.170568499665719	MTD 50% percentile	0.5	CA
y_05085	Dose-toxicity scenario 1	Dose-efficacy scenario 1	0.84	0.165397091589803	MTD 50% percentile	0.5	CA
y_05086	Dose-toxicity scenario 1	Dose-efficacy scenario 1	0.85	0.160298360429788	MTD 50% percentile	0.5	CA
y_05087	Dose-toxicity scenario 1	Dose-efficacy scenario 1	0.86	0.155270784817247	MTD 50% percentile	0.5	CA
y_05088	Dose-toxicity scenario 1	Dose-efficacy scenario 1	0.87	0.150312885552544	MTD 50% percentile	0.5	CA
y_05089	Dose-toxicity scenario 1	Dose-efficacy scenario 1	0.88	0.145423224153865	MTD 50% percentile	0.5	CA
y_05090	Dose-toxicity scenario 1	Dose-efficacy scenario 1	0.89	0.140600401465744	MTD 50% percentile	0.5	CA
y_05091	Dose-toxicity scenario 1	Dose-efficacy scenario 1	0.9	0.135843056324274	MTD 50% percentile	0.5	CA
y_05092	Dose-toxicity scenario 1	Dose-efficacy scenario 1	0.91	0.131149864276303	MTD 50% percentile	0.5	CA
y_05093	Dose-toxicity scenario 1	Dose-efficacy scenario 1	0.92	0.126519536350112	MTD 50% percentile	0.5	CA
y_05094	Dose-toxicity scenario 1	Dose-efficacy scenario 1	0.93	0.121950817875156	MTD 50% percentile	0.5	CA
y_05095	Dose-toxicity scenario 1	Dose-efficacy scenario 1	0.94	0.117442487348604	MTD 50% percentile	0.5	CA
y_05096	Dose-toxicity scenario 1	Dose-efficacy scenario 1	0.95	0.112993355346539	MTD 50% percentile	0.5	CA
y_05097	Dose-toxicity scenario 1	Dose-efficacy scenario 1	0.96	0.108602263477755	MTD 50% percentile	0.5	CA
y_05098	Dose-toxicity scenario 1	Dose-efficacy scenario 1	0.97	0.104268083378247	MTD 50% percentile	0.5	CA
y_05099	Dose-toxicity scenario 1	Dose-efficacy scenario 1	0.98	0.0999897157445356	MTD 50% percentile	0.5	CA
y_050100	Dose-toxicity scenario 1	Dose-efficacy scenario 1	0.99	0.0957660894041009	MTD 50% percentile	0.5	CA
y_050101	Dose-toxicity scenario 1	Dose-efficacy scenario 1	1	0.0915961604212713	MTD 50% percentile	0.5	CA
y_09751	Dose-toxicity scenario 1	Dose-efficacy scenario 1	0	1.13771856506631	MTD 97.5% percentile	0.5	CA
y_09752	Dose-toxicity scenario 1	Dose-efficacy scenario 1	0.01	1.10158604240816	MTD 97.5% percentile	0.5	CA
y_09753	Dose-toxicity scenario 1	Dose-efficacy scenario 1	0.02	1.06709618999903	MTD 97.5% percentile	0.5	CA
y_09754	Dose-toxicity scenario 1	Dose-efficacy scenario 1	0.03	1.03413947804791	MTD 97.5% percentile	0.5	CA
y_09755	Dose-toxicity scenario 1	Dose-efficacy scenario 1	0.04	1.00261590266238	MTD 97.5% percentile	0.5	CA
y_09756	Dose-toxicity scenario 1	Dose-efficacy scenario 1	0.05	0.972433972291822	MTD 97.5% percentile	0.5	CA
y_09757	Dose-toxicity scenario 1	Dose-efficacy scenario 1	0.06	0.943509820885116	MTD 97.5% percentile	0.5	CA
y_09758	Dose-toxicity scenario 1	Dose-efficacy scenario 1	0.07	0.915766429658139	MTD 97.5% percentile	0.5	CA
y_09759	Dose-toxicity scenario 1	Dose-efficacy scenario 1	0.08	0.88913294226329	MTD 97.5% percentile	0.5	CA
y_097510	Dose-toxicity scenario 1	Dose-efficacy scenario 1	0.09	0.863544060539275	MTD 97.5% percentile	0.5	CA
y_097511	Dose-toxicity scenario 1	Dose-efficacy scenario 1	0.1	0.838939509992243	MTD 97.5% percentile	0.5	CA
y_097512	Dose-toxicity scenario 1	Dose-efficacy scenario 1	0.11	0.815263565797129	MTD 97.5% percentile	0.5	CA
y_097513	Dose-toxicity scenario 1	Dose-efficacy scenario 1	0.12	0.792464631472916	MTD 97.5% percentile	0.5	CA
y_097514	Dose-toxicity scenario 1	Dose-efficacy scenario 1	0.13	0.770494863526923	MTD 97.5% percentile	0.5	CA
y_097515	Dose-toxicity scenario 1	Dose-efficacy scenario 1	0.14	0.74930983632122	MTD 97.5% percentile	0.5	CA
y_097516	Dose-toxicity scenario 1	Dose-efficacy scenario 1	0.15	0.728868242220947	MTD 97.5% percentile	0.5	CA
y_097517	Dose-toxicity scenario 1	Dose-efficacy scenario 1	0.16	0.709131622765836	MTD 97.5% percentile	0.5	CA
y_097518	Dose-toxicity scenario 1	Dose-efficacy scenario 1	0.17	0.690064127183721	MTD 97.5% percentile	0.5	CA
y_097519	Dose-toxicity scenario 1	Dose-efficacy scenario 1	0.18	0.671632295055755	MTD 97.5% percentile	0.5	CA
y_097520	Dose-toxicity scenario 1	Dose-efficacy scenario 1	0.19	0.65380486036147	MTD 97.5% percentile	0.5	CA
y_097521	Dose-toxicity scenario 1	Dose-efficacy scenario 1	0.2	0.636552574489541	MTD 97.5% percentile	0.5	CA
y_097522	Dose-toxicity scenario 1	Dose-efficacy scenario 1	0.21	0.619848046106686	MTD 97.5% percentile	0.5	CA
y_097523	Dose-toxicity scenario 1	Dose-efficacy scenario 1	0.22	0.603665596040645	MTD 97.5% percentile	0.5	CA
y_097524	Dose-toxicity scenario 1	Dose-efficacy scenario 1	0.23	0.58798112556013	MTD 97.5% percentile	0.5	CA
y_097525	Dose-toxicity scenario 1	Dose-efficacy scenario 1	0.24	0.572771996630702	MTD 97.5% percentile	0.5	CA
y_097526	Dose-toxicity scenario 1	Dose-efficacy scenario 1	0.25	0.558016922895217	MTD 97.5% percentile	0.5	CA
y_097527	Dose-toxicity scenario 1	Dose-efficacy scenario 1	0.26	0.543695870274711	MTD 97.5% percentile	0.5	CA
y_097528	Dose-toxicity scenario 1	Dose-efficacy scenario 1	0.27	0.529789966213646	MTD 97.5% percentile	0.5	CA
y_097529	Dose-toxicity scenario 1	Dose-efficacy scenario 1	0.28	0.516281416704962	MTD 97.5% percentile	0.5	CA
y_097530	Dose-toxicity scenario 1	Dose-efficacy scenario 1	0.29	0.50315343032786	MTD 97.5% percentile	0.5	CA
y_097531	Dose-toxicity scenario 1	Dose-efficacy scenario 1	0.3	0.490390148616424	MTD 97.5% percentile	0.5	CA
y_097532	Dose-toxicity scenario 1	Dose-efficacy scenario 1	0.31	0.477976582151971	MTD 97.5% percentile	0.5	CA
y_097533	Dose-toxicity scenario 1	Dose-efficacy scenario 1	0.32	0.465898551837629	MTD 97.5% percentile	0.5	CA
y_097534	Dose-toxicity scenario 1	Dose-efficacy scenario 1	0.33	0.454142634871429	MTD 97.5% percentile	0.5	CA
y_097535	Dose-toxicity scenario 1	Dose-efficacy scenario 1	0.34	0.442696114985096	MTD 97.5% percentile	0.5	CA
y_097536	Dose-toxicity scenario 1	Dose-efficacy scenario 1	0.35	0.431546936560726	MTD 97.5% percentile	0.5	CA
y_097537	Dose-toxicity scenario 1	Dose-efficacy scenario 1	0.36	0.420683662277288	MTD 97.5% percentile	0.5	CA
y_097538	Dose-toxicity scenario 1	Dose-efficacy scenario 1	0.37	0.410095433974158	MTD 97.5% percentile	0.5	CA
y_097539	Dose-toxicity scenario 1	Dose-efficacy scenario 1	0.38	0.399771936450165	MTD 97.5% percentile	0.5	CA
y_097540	Dose-toxicity scenario 1	Dose-efficacy scenario 1	0.39	0.389703363944438	MTD 97.5% percentile	0.5	CA
y_097541	Dose-toxicity scenario 1	Dose-efficacy scenario 1	0.4	0.379880389070106	MTD 97.5% percentile	0.5	CA
y_097542	Dose-toxicity scenario 1	Dose-efficacy scenario 1	0.41	0.370294133993954	MTD 97.5% percentile	0.5	CA
y_097543	Dose-toxicity scenario 1	Dose-efficacy scenario 1	0.42	0.360936143674865	MTD 97.5% percentile	0.5	CA
y_097544	Dose-toxicity scenario 1	Dose-efficacy scenario 1	0.43	0.351798360991477	MTD 97.5% percentile	0.5	CA
y_097545	Dose-toxicity scenario 1	Dose-efficacy scenario 1	0.44	0.342873103605277	MTD 97.5% percentile	0.5	CA
y_097546	Dose-toxicity scenario 1	Dose-efficacy scenario 1	0.45	0.33415304241948	MTD 97.5% percentile	0.5	CA
y_097547	Dose-toxicity scenario 1	Dose-efficacy scenario 1	0.46	0.325631181506751	MTD 97.5% percentile	0.5	CA
y_097548	Dose-toxicity scenario 1	Dose-efficacy scenario 1	0.47	0.317300839390221	MTD 97.5% percentile	0.5	CA
y_097549	Dose-toxicity scenario 1	Dose-efficacy scenario 1	0.48	0.309155631572552	MTD 97.5% percentile	0.5	CA
y_097550	Dose-toxicity scenario 1	Dose-efficacy scenario 1	0.49	0.301189454217016	MTD 97.5% percentile	0.5	CA
y_097551	Dose-toxicity scenario 1	Dose-efficacy scenario 1	0.5	0.293396468892949	MTD 97.5% percentile	0.5	CA
y_097552	Dose-toxicity scenario 1	Dose-efficacy scenario 1	0.51	0.285771088305445	MTD 97.5% percentile	0.5	CA
y_097553	Dose-toxicity scenario 1	Dose-efficacy scenario 1	0.52	0.278307962935991	MTD 97.5% percentile	0.5	CA
y_097554	Dose-toxicity scenario 1	Dose-efficacy scenario 1	0.53	0.271001968526924	MTD 97.5% percentile	0.5	CA
y_097555	Dose-toxicity scenario 1	Dose-efficacy scenario 1	0.54	0.26384819434817	MTD 97.5% percentile	0.5	CA
y_097556	Dose-toxicity scenario 1	Dose-efficacy scenario 1	0.55	0.256841932189806	MTD 97.5% percentile	0.5	CA
y_097557	Dose-toxicity scenario 1	Dose-efficacy scenario 1	0.56	0.249978666028601	MTD 97.5% percentile	0.5	CA
y_097558	Dose-toxicity scenario 1	Dose-efficacy scenario 1	0.57	0.243254062320873	MTD 97.5% percentile	0.5	CA
y_097559	Dose-toxicity scenario 1	Dose-efficacy scenario 1	0.58	0.236663960877822	MTD 97.5% percentile	0.5	CA
y_097560	Dose-toxicity scenario 1	Dose-efficacy scenario 1	0.59	0.230204366282962	MTD 97.5% percentile	0.5	CA
y_097561	Dose-toxicity scenario 1	Dose-efficacy scenario 1	0.6	0.223871439814444	MTD 97.5% percentile	0.5	CA
y_097562	Dose-toxicity scenario 1	Dose-efficacy scenario 1	0.61	0.217661491837963	MTD 97.5% percentile	0.5	CA
y_097563	Dose-toxicity scenario 1	Dose-efficacy scenario 1	0.62	0.211570974638564	MTD 97.5% percentile	0.5	CA
y_097564	Dose-toxicity scenario 1	Dose-efficacy scenario 1	0.63	0.205596475662093	MTD 97.5% percentile	0.5	CA
y_097565	Dose-toxicity scenario 1	Dose-efficacy scenario 1	0.64	0.199734711139226	MTD 97.5% percentile	0.5	CA
y_097566	Dose-toxicity scenario 1	Dose-efficacy scenario 1	0.65	0.193982520067065	MTD 97.5% percentile	0.5	CA
y_097567	Dose-toxicity scenario 1	Dose-efficacy scenario 1	0.66	0.188336858525109	MTD 97.5% percentile	0.5	CA
y_097568	Dose-toxicity scenario 1	Dose-efficacy scenario 1	0.67	0.182794794304124	MTD 97.5% percentile	0.5	CA
y_097569	Dose-toxicity scenario 1	Dose-efficacy scenario 1	0.68	0.177353501828012	MTD 97.5% percentile	0.5	CA
y_097570	Dose-toxicity scenario 1	Dose-efficacy scenario 1	0.69	0.172010257350187	MTD 97.5% percentile	0.5	CA
y_097571	Dose-toxicity scenario 1	Dose-efficacy scenario 1	0.7	0.166762434407308	MTD 97.5% percentile	0.5	CA
y_097572	Dose-toxicity scenario 1	Dose-efficacy scenario 1	0.71	0.161607499514422	MTD 97.5% percentile	0.5	CA
y_097573	Dose-toxicity scenario 1	Dose-efficacy scenario 1	0.72	0.156543008086694	MTD 97.5% percentile	0.5	CA
y_097574	Dose-toxicity scenario 1	Dose-efficacy scenario 1	0.73	0.151566600573927	MTD 97.5% percentile	0.5	CA
y_097575	Dose-toxicity scenario 1	Dose-efficacy scenario 1	0.74	0.146675998795039	MTD 97.5% percentile	0.5	CA
y_097576	Dose-toxicity scenario 1	Dose-efficacy scenario 1	0.75	0.141869002460527	MTD 97.5% percentile	0.5	CA
y_097577	Dose-toxicity scenario 1	Dose-efficacy scenario 1	0.76	0.137143485871759	MTD 97.5% percentile	0.5	CA
y_097578	Dose-toxicity scenario 1	Dose-efficacy scenario 1	0.77	0.132497394786708	MTD 97.5% percentile	0.5	CA
y_097579	Dose-toxicity scenario 1	Dose-efficacy scenario 1	0.78	0.127928743442407	MTD 97.5% percentile	0.5	CA
y_097580	Dose-toxicity scenario 1	Dose-efficacy scenario 1	0.79	0.123435611725055	MTD 97.5% percentile	0.5	CA
y_097581	Dose-toxicity scenario 1	Dose-efficacy scenario 1	0.8	0.11901614247931	MTD 97.5% percentile	0.5	CA
y_097582	Dose-toxicity scenario 1	Dose-efficacy scenario 1	0.81	0.114668538948849	MTD 97.5% percentile	0.5	CA
y_097583	Dose-toxicity scenario 1	Dose-efficacy scenario 1	0.82	0.11039106234077	MTD 97.5% percentile	0.5	CA
y_097584	Dose-toxicity scenario 1	Dose-efficacy scenario 1	0.83	0.106182029506918	MTD 97.5% percentile	0.5	CA
y_097585	Dose-toxicity scenario 1	Dose-efficacy scenario 1	0.84	0.102039810735624	MTD 97.5% percentile	0.5	CA
y_097586	Dose-toxicity scenario 1	Dose-efficacy scenario 1	0.85	0.0979628276477852	MTD 97.5% percentile	0.5	CA
y_097587	Dose-toxicity scenario 1	Dose-efficacy scenario 1	0.86	0.0939495511915637	MTD 97.5% percentile	0.5	CA
y_097588	Dose-toxicity scenario 1	Dose-efficacy scenario 1	0.87	0.0899984997303671	MTD 97.5% percentile	0.5	CA
y_097589	Dose-toxicity scenario 1	Dose-efficacy scenario 1	0.88	0.0861082372190783	MTD 97.5% percentile	0.5	CA
y_097590	Dose-toxicity scenario 1	Dose-efficacy scenario 1	0.89	0.0822773714638222	MTD 97.5% percentile	0.5	CA
y_097591	Dose-toxicity scenario 1	Dose-efficacy scenario 1	0.9	0.0785045524608385	MTD 97.5% percentile	0.5	CA
y_097592	Dose-toxicity scenario 1	Dose-efficacy scenario 1	0.91	0.0747884708102967	MTD 97.5% percentile	0.5	CA
y_097593	Dose-toxicity scenario 1	Dose-efficacy scenario 1	0.92	0.0711278562011387	MTD 97.5% percentile	0.5	CA
y_097594	Dose-toxicity scenario 1	Dose-efficacy scenario 1	0.93	0.0675214759632649	MTD 97.5% percentile	0.5	CA
y_097595	Dose-toxicity scenario 1	Dose-efficacy scenario 1	0.94	0.0639681336835985	MTD 97.5% percentile	0.5	CA
y_097596	Dose-toxicity scenario 1	Dose-efficacy scenario 1	0.95	0.0604666678827635	MTD 97.5% percentile	0.5	CA
y_097597	Dose-toxicity scenario 1	Dose-efficacy scenario 1	0.96	0.0570159507493009	MTD 97.5% percentile	0.5	CA
y_097598	Dose-toxicity scenario 1	Dose-efficacy scenario 1	0.97	0.053614886928527	MTD 97.5% percentile	0.5	CA
y_097599	Dose-toxicity scenario 1	Dose-efficacy scenario 1	0.98	0.0502624123632999	MTD 97.5% percentile	0.5	CA
y_0975100	Dose-toxicity scenario 1	Dose-efficacy scenario 1	0.99	0.0469574931841181	MTD 97.5% percentile	0.5	CA
y_0975101	Dose-toxicity scenario 1	Dose-efficacy scenario 1	1	0.0436991246461184	MTD 97.5% percentile	0.5	CA
