# Supplementary material for: A Bayesian adaptive design for dual‐agent phase I–II oncology trials integrating efficacy data across stages
Source: Biom J. 2023 May 18;65(7):2200288. doi: 10.1002/bimj.202200288 (PMC10952513; doi:10.1002/bimj.202200288)
Supplement: Supplementary file 1 — Supporting Information S1 [file BIMJ-65-0-s001.zip › Code_biometrical_journal2/Code_biometrical_journal/Data/intermediate_outputs/MTD_curve_DLT_sc1_EFF_sc1_CA_w075_H0.csv]

	DLT_scenario	EFF_scenario	x	y	type	omega	agreement
y_mean1	Dose-toxicity scenario 1	Dose-efficacy scenario 1	0	1.22730519412862	MTD mean	0.75	CA
y_mean2	Dose-toxicity scenario 1	Dose-efficacy scenario 1	0.01	1.19645233491071	MTD mean	0.75	CA
y_mean3	Dose-toxicity scenario 1	Dose-efficacy scenario 1	0.02	1.16664752853363	MTD mean	0.75	CA
y_mean4	Dose-toxicity scenario 1	Dose-efficacy scenario 1	0.03	1.13783826430035	MTD mean	0.75	CA
y_mean5	Dose-toxicity scenario 1	Dose-efficacy scenario 1	0.04	1.10997548182178	MTD mean	0.75	CA
y_mean6	Dose-toxicity scenario 1	Dose-efficacy scenario 1	0.05	1.08301329221091	MTD mean	0.75	CA
y_mean7	Dose-toxicity scenario 1	Dose-efficacy scenario 1	0.06	1.05690872588208	MTD mean	0.75	CA
y_mean8	Dose-toxicity scenario 1	Dose-efficacy scenario 1	0.07	1.03162150403967	MTD mean	0.75	CA
y_mean9	Dose-toxicity scenario 1	Dose-efficacy scenario 1	0.08	1.0071138313004	MTD mean	0.75	CA
y_mean10	Dose-toxicity scenario 1	Dose-efficacy scenario 1	0.09	0.983350207203368	MTD mean	0.75	CA
y_mean11	Dose-toxicity scenario 1	Dose-efficacy scenario 1	0.1	0.960297254631043	MTD mean	0.75	CA
y_mean12	Dose-toxicity scenario 1	Dose-efficacy scenario 1	0.11	0.937923563397062	MTD mean	0.75	CA
y_mean13	Dose-toxicity scenario 1	Dose-efficacy scenario 1	0.12	0.916199547459495	MTD mean	0.75	CA
y_mean14	Dose-toxicity scenario 1	Dose-efficacy scenario 1	0.13	0.895097314394587	MTD mean	0.75	CA
y_mean15	Dose-toxicity scenario 1	Dose-efficacy scenario 1	0.14	0.874590545920113	MTD mean	0.75	CA
y_mean16	Dose-toxicity scenario 1	Dose-efficacy scenario 1	0.15	0.854654388392212	MTD mean	0.75	CA
y_mean17	Dose-toxicity scenario 1	Dose-efficacy scenario 1	0.16	0.835265352317737	MTD mean	0.75	CA
y_mean18	Dose-toxicity scenario 1	Dose-efficacy scenario 1	0.17	0.816401220027863	MTD mean	0.75	CA
y_mean19	Dose-toxicity scenario 1	Dose-efficacy scenario 1	0.18	0.798040960749993	MTD mean	0.75	CA
y_mean20	Dose-toxicity scenario 1	Dose-efficacy scenario 1	0.19	0.780164652395417	MTD mean	0.75	CA
y_mean21	Dose-toxicity scenario 1	Dose-efficacy scenario 1	0.2	0.76275340945123	MTD mean	0.75	CA
y_mean22	Dose-toxicity scenario 1	Dose-efficacy scenario 1	0.21	0.74578931642782	MTD mean	0.75	CA
y_mean23	Dose-toxicity scenario 1	Dose-efficacy scenario 1	0.22	0.729255366368884	MTD mean	0.75	CA
y_mean24	Dose-toxicity scenario 1	Dose-efficacy scenario 1	0.23	0.713135403980332	MTD mean	0.75	CA
y_mean25	Dose-toxicity scenario 1	Dose-efficacy scenario 1	0.24	0.697414072978285	MTD mean	0.75	CA
y_mean26	Dose-toxicity scenario 1	Dose-efficacy scenario 1	0.25	0.682076767295473	MTD mean	0.75	CA
y_mean27	Dose-toxicity scenario 1	Dose-efficacy scenario 1	0.26	0.667109585820135	MTD mean	0.75	CA
y_mean28	Dose-toxicity scenario 1	Dose-efficacy scenario 1	0.27	0.652499290372616	MTD mean	0.75	CA
y_mean29	Dose-toxicity scenario 1	Dose-efficacy scenario 1	0.28	0.638233266652633	MTD mean	0.75	CA
y_mean30	Dose-toxicity scenario 1	Dose-efficacy scenario 1	0.29	0.624299487915071	MTD mean	0.75	CA
y_mean31	Dose-toxicity scenario 1	Dose-efficacy scenario 1	0.3	0.610686481154452	MTD mean	0.75	CA
y_mean32	Dose-toxicity scenario 1	Dose-efficacy scenario 1	0.31	0.597383295598257	MTD mean	0.75	CA
y_mean33	Dose-toxicity scenario 1	Dose-efficacy scenario 1	0.32	0.584379473327232	MTD mean	0.75	CA
y_mean34	Dose-toxicity scenario 1	Dose-efficacy scenario 1	0.33	0.57166502185704	MTD mean	0.75	CA
y_mean35	Dose-toxicity scenario 1	Dose-efficacy scenario 1	0.34	0.559230388530171	MTD mean	0.75	CA
y_mean36	Dose-toxicity scenario 1	Dose-efficacy scenario 1	0.35	0.547066436580186	MTD mean	0.75	CA
y_mean37	Dose-toxicity scenario 1	Dose-efficacy scenario 1	0.36	0.535164422742257	MTD mean	0.75	CA
y_mean38	Dose-toxicity scenario 1	Dose-efficacy scenario 1	0.37	0.523515976294704	MTD mean	0.75	CA
y_mean39	Dose-toxicity scenario 1	Dose-efficacy scenario 1	0.38	0.512113079425943	MTD mean	0.75	CA
y_mean40	Dose-toxicity scenario 1	Dose-efficacy scenario 1	0.39	0.500948048830085	MTD mean	0.75	CA
y_mean41	Dose-toxicity scenario 1	Dose-efficacy scenario 1	0.4	0.490013518442395	MTD mean	0.75	CA
y_mean42	Dose-toxicity scenario 1	Dose-efficacy scenario 1	0.41	0.479302423233104	MTD mean	0.75	CA
y_mean43	Dose-toxicity scenario 1	Dose-efficacy scenario 1	0.42	0.468807983984637	MTD mean	0.75	CA
y_mean44	Dose-toxicity scenario 1	Dose-efficacy scenario 1	0.43	0.458523692983339	MTD mean	0.75	CA
y_mean45	Dose-toxicity scenario 1	Dose-efficacy scenario 1	0.44	0.448443300562232	MTD mean	0.75	CA
y_mean46	Dose-toxicity scenario 1	Dose-efficacy scenario 1	0.45	0.438560802436346	MTD mean	0.75	CA
y_mean47	Dose-toxicity scenario 1	Dose-efficacy scenario 1	0.46	0.428870427776665	MTD mean	0.75	CA
y_mean48	Dose-toxicity scenario 1	Dose-efficacy scenario 1	0.47	0.419366627972952	MTD mean	0.75	CA
y_mean49	Dose-toxicity scenario 1	Dose-efficacy scenario 1	0.48	0.410044066039439	MTD mean	0.75	CA
y_mean50	Dose-toxicity scenario 1	Dose-efficacy scenario 1	0.49	0.400897606620901	MTD mean	0.75	CA
y_mean51	Dose-toxicity scenario 1	Dose-efficacy scenario 1	0.5	0.391922306559786	MTD mean	0.75	CA
y_mean52	Dose-toxicity scenario 1	Dose-efficacy scenario 1	0.51	0.383113405987988	MTD mean	0.75	CA
y_mean53	Dose-toxicity scenario 1	Dose-efficacy scenario 1	0.52	0.374466319909541	MTD mean	0.75	CA
y_mean54	Dose-toxicity scenario 1	Dose-efficacy scenario 1	0.53	0.365976630242953	MTD mean	0.75	CA
y_mean55	Dose-toxicity scenario 1	Dose-efficacy scenario 1	0.54	0.357640078294165	MTD mean	0.75	CA
y_mean56	Dose-toxicity scenario 1	Dose-efficacy scenario 1	0.55	0.349452557633186	MTD mean	0.75	CA
y_mean57	Dose-toxicity scenario 1	Dose-efficacy scenario 1	0.56	0.341410107349376	MTD mean	0.75	CA
y_mean58	Dose-toxicity scenario 1	Dose-efficacy scenario 1	0.57	0.333508905662098	MTD mean	0.75	CA
y_mean59	Dose-toxicity scenario 1	Dose-efficacy scenario 1	0.58	0.32574526386509	MTD mean	0.75	CA
y_mean60	Dose-toxicity scenario 1	Dose-efficacy scenario 1	0.59	0.318115620584381	MTD mean	0.75	CA
y_mean61	Dose-toxicity scenario 1	Dose-efficacy scenario 1	0.6	0.310616536331	MTD mean	0.75	CA
y_mean62	Dose-toxicity scenario 1	Dose-efficacy scenario 1	0.61	0.303244688330942	MTD mean	0.75	CA
y_mean63	Dose-toxicity scenario 1	Dose-efficacy scenario 1	0.62	0.295996865616088	MTD mean	0.75	CA
y_mean64	Dose-toxicity scenario 1	Dose-efficacy scenario 1	0.63	0.288869964360827	MTD mean	0.75	CA
y_mean65	Dose-toxicity scenario 1	Dose-efficacy scenario 1	0.64	0.281860983450156	MTD mean	0.75	CA
y_mean66	Dose-toxicity scenario 1	Dose-efficacy scenario 1	0.65	0.274967020265968	MTD mean	0.75	CA
y_mean67	Dose-toxicity scenario 1	Dose-efficacy scenario 1	0.66	0.268185266679085	MTD mean	0.75	CA
y_mean68	Dose-toxicity scenario 1	Dose-efficacy scenario 1	0.67	0.261513005235429	MTD mean	0.75	CA
y_mean69	Dose-toxicity scenario 1	Dose-efficacy scenario 1	0.68	0.254947605525428	MTD mean	0.75	CA
y_mean70	Dose-toxicity scenario 1	Dose-efficacy scenario 1	0.69	0.248486520726481	MTD mean	0.75	CA
y_mean71	Dose-toxicity scenario 1	Dose-efficacy scenario 1	0.7	0.242127284308931	MTD mean	0.75	CA
y_mean72	Dose-toxicity scenario 1	Dose-efficacy scenario 1	0.71	0.235867506896595	MTD mean	0.75	CA
y_mean73	Dose-toxicity scenario 1	Dose-efficacy scenario 1	0.72	0.229704873273451	MTD mean	0.75	CA
y_mean74	Dose-toxicity scenario 1	Dose-efficacy scenario 1	0.73	0.223637139528616	MTD mean	0.75	CA
y_mean75	Dose-toxicity scenario 1	Dose-efficacy scenario 1	0.74	0.217662130332206	MTD mean	0.75	CA
y_mean76	Dose-toxicity scenario 1	Dose-efficacy scenario 1	0.75	0.211777736335139	MTD mean	0.75	CA
y_mean77	Dose-toxicity scenario 1	Dose-efficacy scenario 1	0.76	0.205981911686352	MTD mean	0.75	CA
y_mean78	Dose-toxicity scenario 1	Dose-efficacy scenario 1	0.77	0.20027267166128	MTD mean	0.75	CA
y_mean79	Dose-toxicity scenario 1	Dose-efficacy scenario 1	0.78	0.194648090395847	MTD mean	0.75	CA
y_mean80	Dose-toxicity scenario 1	Dose-efficacy scenario 1	0.79	0.189106298720508	MTD mean	0.75	CA
y_mean81	Dose-toxicity scenario 1	Dose-efficacy scenario 1	0.8	0.183645482089235	MTD mean	0.75	CA
y_mean82	Dose-toxicity scenario 1	Dose-efficacy scenario 1	0.81	0.17826387859864	MTD mean	0.75	CA
y_mean83	Dose-toxicity scenario 1	Dose-efficacy scenario 1	0.82	0.172959777092663	MTD mean	0.75	CA
y_mean84	Dose-toxicity scenario 1	Dose-efficacy scenario 1	0.83	0.167731515348575	MTD mean	0.75	CA
y_mean85	Dose-toxicity scenario 1	Dose-efficacy scenario 1	0.84	0.162577478340226	MTD mean	0.75	CA
y_mean86	Dose-toxicity scenario 1	Dose-efficacy scenario 1	0.85	0.157496096574754	MTD mean	0.75	CA
y_mean87	Dose-toxicity scenario 1	Dose-efficacy scenario 1	0.86	0.15248584449913	MTD mean	0.75	CA
y_mean88	Dose-toxicity scenario 1	Dose-efficacy scenario 1	0.87	0.147545238973165	MTD mean	0.75	CA
y_mean89	Dose-toxicity scenario 1	Dose-efficacy scenario 1	0.88	0.142672837805749	MTD mean	0.75	CA
y_mean90	Dose-toxicity scenario 1	Dose-efficacy scenario 1	0.89	0.137867238351299	MTD mean	0.75	CA
y_mean91	Dose-toxicity scenario 1	Dose-efficacy scenario 1	0.9	0.133127076163542	MTD mean	0.75	CA
y_mean92	Dose-toxicity scenario 1	Dose-efficacy scenario 1	0.91	0.128451023703924	MTD mean	0.75	CA
y_mean93	Dose-toxicity scenario 1	Dose-efficacy scenario 1	0.92	0.123837789102063	MTD mean	0.75	CA
y_mean94	Dose-toxicity scenario 1	Dose-efficacy scenario 1	0.93	0.119286114965832	MTD mean	0.75	CA
y_mean95	Dose-toxicity scenario 1	Dose-efficacy scenario 1	0.94	0.114794777238766	MTD mean	0.75	CA
y_mean96	Dose-toxicity scenario 1	Dose-efficacy scenario 1	0.95	0.110362584102595	MTD mean	0.75	CA
y_mean97	Dose-toxicity scenario 1	Dose-efficacy scenario 1	0.96	0.105988374922862	MTD mean	0.75	CA
y_mean98	Dose-toxicity scenario 1	Dose-efficacy scenario 1	0.97	0.101671019235649	MTD mean	0.75	CA
y_mean99	Dose-toxicity scenario 1	Dose-efficacy scenario 1	0.98	0.0974094157735559	MTD mean	0.75	CA
y_mean100	Dose-toxicity scenario 1	Dose-efficacy scenario 1	0.99	0.0932024915291754	MTD mean	0.75	CA
y_mean101	Dose-toxicity scenario 1	Dose-efficacy scenario 1	1	0.0890492008543839	MTD mean	0.75	CA
y_00251	Dose-toxicity scenario 1	Dose-efficacy scenario 1	0	1.33782348224465	MTD 2.5% percentile	0.75	CA
y_00252	Dose-toxicity scenario 1	Dose-efficacy scenario 1	0.01	1.31197131115876	MTD 2.5% percentile	0.75	CA
y_00253	Dose-toxicity scenario 1	Dose-efficacy scenario 1	0.02	1.2867331461567	MTD 2.5% percentile	0.75	CA
y_00254	Dose-toxicity scenario 1	Dose-efficacy scenario 1	0.03	1.2620873693845	MTD 2.5% percentile	0.75	CA
y_00255	Dose-toxicity scenario 1	Dose-efficacy scenario 1	0.04	1.23801336604153	MTD 2.5% percentile	0.75	CA
y_00256	Dose-toxicity scenario 1	Dose-efficacy scenario 1	0.05	1.21449146687139	MTD 2.5% percentile	0.75	CA
y_00257	Dose-toxicity scenario 1	Dose-efficacy scenario 1	0.06	1.19150289456461	MTD 2.5% percentile	0.75	CA
y_00258	Dose-toxicity scenario 1	Dose-efficacy scenario 1	0.07	1.16902971376621	MTD 2.5% percentile	0.75	CA
y_00259	Dose-toxicity scenario 1	Dose-efficacy scenario 1	0.08	1.14705478440839	MTD 2.5% percentile	0.75	CA
y_002510	Dose-toxicity scenario 1	Dose-efficacy scenario 1	0.09	1.12556171811322	MTD 2.5% percentile	0.75	CA
y_002511	Dose-toxicity scenario 1	Dose-efficacy scenario 1	0.1	1.10453483743211	MTD 2.5% percentile	0.75	CA
y_002512	Dose-toxicity scenario 1	Dose-efficacy scenario 1	0.11	1.08395913770922	MTD 2.5% percentile	0.75	CA
y_002513	Dose-toxicity scenario 1	Dose-efficacy scenario 1	0.12	1.06382025137368	MTD 2.5% percentile	0.75	CA
y_002514	Dose-toxicity scenario 1	Dose-efficacy scenario 1	0.13	1.04410441448212	MTD 2.5% percentile	0.75	CA
y_002515	Dose-toxicity scenario 1	Dose-efficacy scenario 1	0.14	1.02479843534779	MTD 2.5% percentile	0.75	CA
y_002516	Dose-toxicity scenario 1	Dose-efficacy scenario 1	0.15	1.00588966510594	MTD 2.5% percentile	0.75	CA
y_002517	Dose-toxicity scenario 1	Dose-efficacy scenario 1	0.16	0.987365970077564	MTD 2.5% percentile	0.75	CA
y_002518	Dose-toxicity scenario 1	Dose-efficacy scenario 1	0.17	0.969215705804502	MTD 2.5% percentile	0.75	CA
y_002519	Dose-toxicity scenario 1	Dose-efficacy scenario 1	0.18	0.951427692639223	MTD 2.5% percentile	0.75	CA
y_002520	Dose-toxicity scenario 1	Dose-efficacy scenario 1	0.19	0.933991192781728	MTD 2.5% percentile	0.75	CA
y_002521	Dose-toxicity scenario 1	Dose-efficacy scenario 1	0.2	0.91689588866448	MTD 2.5% percentile	0.75	CA
y_002522	Dose-toxicity scenario 1	Dose-efficacy scenario 1	0.21	0.900131862593921	MTD 2.5% percentile	0.75	CA
y_002523	Dose-toxicity scenario 1	Dose-efficacy scenario 1	0.22	0.883689577564163	MTD 2.5% percentile	0.75	CA
y_002524	Dose-toxicity scenario 1	Dose-efficacy scenario 1	0.23	0.867559859164883	MTD 2.5% percentile	0.75	CA
y_002525	Dose-toxicity scenario 1	Dose-efficacy scenario 1	0.24	0.851733878511284	MTD 2.5% percentile	0.75	CA
y_002526	Dose-toxicity scenario 1	Dose-efficacy scenario 1	0.25	0.836203136129394	MTD 2.5% percentile	0.75	CA
y_002527	Dose-toxicity scenario 1	Dose-efficacy scenario 1	0.26	0.82095944673491	MTD 2.5% percentile	0.75	CA
y_002528	Dose-toxicity scenario 1	Dose-efficacy scenario 1	0.27	0.805994924848303	MTD 2.5% percentile	0.75	CA
y_002529	Dose-toxicity scenario 1	Dose-efficacy scenario 1	0.28	0.791301971193067	MTD 2.5% percentile	0.75	CA
y_002530	Dose-toxicity scenario 1	Dose-efficacy scenario 1	0.29	0.776873259827835	MTD 2.5% percentile	0.75	CA
y_002531	Dose-toxicity scenario 1	Dose-efficacy scenario 1	0.3	0.76270172596655	MTD 2.5% percentile	0.75	CA
y_002532	Dose-toxicity scenario 1	Dose-efficacy scenario 1	0.31	0.748780554444172	MTD 2.5% percentile	0.75	CA
y_002533	Dose-toxicity scenario 1	Dose-efficacy scenario 1	0.32	0.735103168788352	MTD 2.5% percentile	0.75	CA
y_002534	Dose-toxicity scenario 1	Dose-efficacy scenario 1	0.33	0.721663220860234	MTD 2.5% percentile	0.75	CA
y_002535	Dose-toxicity scenario 1	Dose-efficacy scenario 1	0.34	0.708454581030135	MTD 2.5% percentile	0.75	CA
y_002536	Dose-toxicity scenario 1	Dose-efficacy scenario 1	0.35	0.695471328856125	MTD 2.5% percentile	0.75	CA
y_002537	Dose-toxicity scenario 1	Dose-efficacy scenario 1	0.36	0.682707744235755	MTD 2.5% percentile	0.75	CA
y_002538	Dose-toxicity scenario 1	Dose-efficacy scenario 1	0.37	0.670158299003133	MTD 2.5% percentile	0.75	CA
y_002539	Dose-toxicity scenario 1	Dose-efficacy scenario 1	0.38	0.657817648945417	MTD 2.5% percentile	0.75	CA
y_002540	Dose-toxicity scenario 1	Dose-efficacy scenario 1	0.39	0.645680626214504	MTD 2.5% percentile	0.75	CA
y_002541	Dose-toxicity scenario 1	Dose-efficacy scenario 1	0.4	0.633742232111285	MTD 2.5% percentile	0.75	CA
y_002542	Dose-toxicity scenario 1	Dose-efficacy scenario 1	0.41	0.621997630221284	MTD 2.5% percentile	0.75	CA
y_002543	Dose-toxicity scenario 1	Dose-efficacy scenario 1	0.42	0.610442139881894	MTD 2.5% percentile	0.75	CA
y_002544	Dose-toxicity scenario 1	Dose-efficacy scenario 1	0.43	0.599071229962659	MTD 2.5% percentile	0.75	CA
y_002545	Dose-toxicity scenario 1	Dose-efficacy scenario 1	0.44	0.58788051294125	MTD 2.5% percentile	0.75	CA
y_002546	Dose-toxicity scenario 1	Dose-efficacy scenario 1	0.45	0.576865739258851	MTD 2.5% percentile	0.75	CA
y_002547	Dose-toxicity scenario 1	Dose-efficacy scenario 1	0.46	0.566022791939713	MTD 2.5% percentile	0.75	CA
y_002548	Dose-toxicity scenario 1	Dose-efficacy scenario 1	0.47	0.555347681460558	MTD 2.5% percentile	0.75	CA
y_002549	Dose-toxicity scenario 1	Dose-efficacy scenario 1	0.48	0.544836540856394	MTD 2.5% percentile	0.75	CA
y_002550	Dose-toxicity scenario 1	Dose-efficacy scenario 1	0.49	0.534485621050141	MTD 2.5% percentile	0.75	CA
y_002551	Dose-toxicity scenario 1	Dose-efficacy scenario 1	0.5	0.524291286394215	MTD 2.5% percentile	0.75	CA
y_002552	Dose-toxicity scenario 1	Dose-efficacy scenario 1	0.51	0.514250010412925	MTD 2.5% percentile	0.75	CA
y_002553	Dose-toxicity scenario 1	Dose-efficacy scenario 1	0.52	0.50435837173521	MTD 2.5% percentile	0.75	CA
y_002554	Dose-toxicity scenario 1	Dose-efficacy scenario 1	0.53	0.494613050207875	MTD 2.5% percentile	0.75	CA
y_002555	Dose-toxicity scenario 1	Dose-efficacy scenario 1	0.54	0.485010823180028	MTD 2.5% percentile	0.75	CA
y_002556	Dose-toxicity scenario 1	Dose-efficacy scenario 1	0.55	0.475548561950006	MTD 2.5% percentile	0.75	CA
y_002557	Dose-toxicity scenario 1	Dose-efficacy scenario 1	0.56	0.466223228366541	MTD 2.5% percentile	0.75	CA
y_002558	Dose-toxicity scenario 1	Dose-efficacy scenario 1	0.57	0.457031871576428	MTD 2.5% percentile	0.75	CA
y_002559	Dose-toxicity scenario 1	Dose-efficacy scenario 1	0.58	0.44797162491136	MTD 2.5% percentile	0.75	CA
y_002560	Dose-toxicity scenario 1	Dose-efficacy scenario 1	0.59	0.439039702907056	MTD 2.5% percentile	0.75	CA
y_002561	Dose-toxicity scenario 1	Dose-efficacy scenario 1	0.6	0.430233398448143	MTD 2.5% percentile	0.75	CA
y_002562	Dose-toxicity scenario 1	Dose-efficacy scenario 1	0.61	0.421550080032674	MTD 2.5% percentile	0.75	CA
y_002563	Dose-toxicity scenario 1	Dose-efficacy scenario 1	0.62	0.412987189150447	MTD 2.5% percentile	0.75	CA
y_002564	Dose-toxicity scenario 1	Dose-efficacy scenario 1	0.63	0.404542237769658	MTD 2.5% percentile	0.75	CA
y_002565	Dose-toxicity scenario 1	Dose-efficacy scenario 1	0.64	0.396212805926695	MTD 2.5% percentile	0.75	CA
y_002566	Dose-toxicity scenario 1	Dose-efficacy scenario 1	0.65	0.387996539414168	MTD 2.5% percentile	0.75	CA
y_002567	Dose-toxicity scenario 1	Dose-efficacy scenario 1	0.66	0.379891147562534	MTD 2.5% percentile	0.75	CA
y_002568	Dose-toxicity scenario 1	Dose-efficacy scenario 1	0.67	0.37189440111093	MTD 2.5% percentile	0.75	CA
y_002569	Dose-toxicity scenario 1	Dose-efficacy scenario 1	0.68	0.364004130163056	MTD 2.5% percentile	0.75	CA
y_002570	Dose-toxicity scenario 1	Dose-efficacy scenario 1	0.69	0.356218222224165	MTD 2.5% percentile	0.75	CA
y_002571	Dose-toxicity scenario 1	Dose-efficacy scenario 1	0.7	0.348534620315438	MTD 2.5% percentile	0.75	CA
y_002572	Dose-toxicity scenario 1	Dose-efficacy scenario 1	0.71	0.340951321162203	MTD 2.5% percentile	0.75	CA
y_002573	Dose-toxicity scenario 1	Dose-efficacy scenario 1	0.72	0.333466373452647	MTD 2.5% percentile	0.75	CA
y_002574	Dose-toxicity scenario 1	Dose-efficacy scenario 1	0.73	0.326077876163846	MTD 2.5% percentile	0.75	CA
y_002575	Dose-toxicity scenario 1	Dose-efficacy scenario 1	0.74	0.318783976952088	MTD 2.5% percentile	0.75	CA
y_002576	Dose-toxicity scenario 1	Dose-efficacy scenario 1	0.75	0.31158287060463	MTD 2.5% percentile	0.75	CA
y_002577	Dose-toxicity scenario 1	Dose-efficacy scenario 1	0.76	0.304472797550181	MTD 2.5% percentile	0.75	CA
y_002578	Dose-toxicity scenario 1	Dose-efficacy scenario 1	0.77	0.297452042425505	MTD 2.5% percentile	0.75	CA
y_002579	Dose-toxicity scenario 1	Dose-efficacy scenario 1	0.78	0.290518932695723	MTD 2.5% percentile	0.75	CA
y_002580	Dose-toxicity scenario 1	Dose-efficacy scenario 1	0.79	0.283671837325949	MTD 2.5% percentile	0.75	CA
y_002581	Dose-toxicity scenario 1	Dose-efficacy scenario 1	0.8	0.276909165502077	MTD 2.5% percentile	0.75	CA
y_002582	Dose-toxicity scenario 1	Dose-efficacy scenario 1	0.81	0.270229365398585	MTD 2.5% percentile	0.75	CA
y_002583	Dose-toxicity scenario 1	Dose-efficacy scenario 1	0.82	0.263630922991366	MTD 2.5% percentile	0.75	CA
y_002584	Dose-toxicity scenario 1	Dose-efficacy scenario 1	0.83	0.257112360913675	MTD 2.5% percentile	0.75	CA
y_002585	Dose-toxicity scenario 1	Dose-efficacy scenario 1	0.84	0.250672237353374	MTD 2.5% percentile	0.75	CA
y_002586	Dose-toxicity scenario 1	Dose-efficacy scenario 1	0.85	0.244309144989748	MTD 2.5% percentile	0.75	CA
y_002587	Dose-toxicity scenario 1	Dose-efficacy scenario 1	0.86	0.238021709968247	MTD 2.5% percentile	0.75	CA
y_002588	Dose-toxicity scenario 1	Dose-efficacy scenario 1	0.87	0.231808590911578	MTD 2.5% percentile	0.75	CA
y_002589	Dose-toxicity scenario 1	Dose-efficacy scenario 1	0.88	0.225668477965663	MTD 2.5% percentile	0.75	CA
y_002590	Dose-toxicity scenario 1	Dose-efficacy scenario 1	0.89	0.219600091879025	MTD 2.5% percentile	0.75	CA
y_002591	Dose-toxicity scenario 1	Dose-efficacy scenario 1	0.9	0.213602183114257	MTD 2.5% percentile	0.75	CA
y_002592	Dose-toxicity scenario 1	Dose-efficacy scenario 1	0.91	0.207673530990262	MTD 2.5% percentile	0.75	CA
y_002593	Dose-toxicity scenario 1	Dose-efficacy scenario 1	0.92	0.201812942854043	MTD 2.5% percentile	0.75	CA
y_002594	Dose-toxicity scenario 1	Dose-efficacy scenario 1	0.93	0.19601925328085	MTD 2.5% percentile	0.75	CA
y_002595	Dose-toxicity scenario 1	Dose-efficacy scenario 1	0.94	0.190291323301564	MTD 2.5% percentile	0.75	CA
y_002596	Dose-toxicity scenario 1	Dose-efficacy scenario 1	0.95	0.184628039656242	MTD 2.5% percentile	0.75	CA
y_002597	Dose-toxicity scenario 1	Dose-efficacy scenario 1	0.96	0.179028314072792	MTD 2.5% percentile	0.75	CA
y_002598	Dose-toxicity scenario 1	Dose-efficacy scenario 1	0.97	0.173491082569799	MTD 2.5% percentile	0.75	CA
y_002599	Dose-toxicity scenario 1	Dose-efficacy scenario 1	0.98	0.168015304782564	MTD 2.5% percentile	0.75	CA
y_0025100	Dose-toxicity scenario 1	Dose-efficacy scenario 1	0.99	0.162599963311459	MTD 2.5% percentile	0.75	CA
y_0025101	Dose-toxicity scenario 1	Dose-efficacy scenario 1	1	0.157244063091736	MTD 2.5% percentile	0.75	CA
y_0501	Dose-toxicity scenario 1	Dose-efficacy scenario 1	0	1.22692489244898	MTD 50% percentile	0.75	CA
y_0502	Dose-toxicity scenario 1	Dose-efficacy scenario 1	0.01	1.19641197171339	MTD 50% percentile	0.75	CA
y_0503	Dose-toxicity scenario 1	Dose-efficacy scenario 1	0.02	1.16692155080394	MTD 50% percentile	0.75	CA
y_0504	Dose-toxicity scenario 1	Dose-efficacy scenario 1	0.03	1.13840308013915	MTD 50% percentile	0.75	CA
y_0505	Dose-toxicity scenario 1	Dose-efficacy scenario 1	0.04	1.11080928816191	MTD 50% percentile	0.75	CA
y_0506	Dose-toxicity scenario 1	Dose-efficacy scenario 1	0.05	1.08409591986304	MTD 50% percentile	0.75	CA
y_0507	Dose-toxicity scenario 1	Dose-efficacy scenario 1	0.06	1.05822149994034	MTD 50% percentile	0.75	CA
y_0508	Dose-toxicity scenario 1	Dose-efficacy scenario 1	0.07	1.03314711792702	MTD 50% percentile	0.75	CA
y_0509	Dose-toxicity scenario 1	Dose-efficacy scenario 1	0.08	1.00883623294814	MTD 50% percentile	0.75	CA
y_05010	Dose-toxicity scenario 1	Dose-efficacy scenario 1	0.09	0.985254496044773	MTD 50% percentile	0.75	CA
y_05011	Dose-toxicity scenario 1	Dose-efficacy scenario 1	0.1	0.962369588248764	MTD 50% percentile	0.75	CA
y_05012	Dose-toxicity scenario 1	Dose-efficacy scenario 1	0.11	0.940151072803013	MTD 50% percentile	0.75	CA
y_05013	Dose-toxicity scenario 1	Dose-efficacy scenario 1	0.12	0.918570260106183	MTD 50% percentile	0.75	CA
y_05014	Dose-toxicity scenario 1	Dose-efficacy scenario 1	0.13	0.897600084121729	MTD 50% percentile	0.75	CA
y_05015	Dose-toxicity scenario 1	Dose-efficacy scenario 1	0.14	0.877214989131722	MTD 50% percentile	0.75	CA
y_05016	Dose-toxicity scenario 1	Dose-efficacy scenario 1	0.15	0.857390825839174	MTD 50% percentile	0.75	CA
y_05017	Dose-toxicity scenario 1	Dose-efficacy scenario 1	0.16	0.838104755930744	MTD 50% percentile	0.75	CA
y_05018	Dose-toxicity scenario 1	Dose-efficacy scenario 1	0.17	0.819335164306833	MTD 50% percentile	0.75	CA
y_05019	Dose-toxicity scenario 1	Dose-efficacy scenario 1	0.18	0.801061578269915	MTD 50% percentile	0.75	CA
y_05020	Dose-toxicity scenario 1	Dose-efficacy scenario 1	0.19	0.783264593035904	MTD 50% percentile	0.75	CA
y_05021	Dose-toxicity scenario 1	Dose-efficacy scenario 1	0.2	0.765925802998806	MTD 50% percentile	0.75	CA
y_05022	Dose-toxicity scenario 1	Dose-efficacy scenario 1	0.21	0.749027738236806	MTD 50% percentile	0.75	CA
y_05023	Dose-toxicity scenario 1	Dose-efficacy scenario 1	0.22	0.732553805799346	MTD 50% percentile	0.75	CA
y_05024	Dose-toxicity scenario 1	Dose-efficacy scenario 1	0.23	0.716488235360397	MTD 50% percentile	0.75	CA
y_05025	Dose-toxicity scenario 1	Dose-efficacy scenario 1	0.24	0.700816028863754	MTD 50% percentile	0.75	CA
y_05026	Dose-toxicity scenario 1	Dose-efficacy scenario 1	0.25	0.685522913822381	MTD 50% percentile	0.75	CA
y_05027	Dose-toxicity scenario 1	Dose-efficacy scenario 1	0.26	0.670595299966166	MTD 50% percentile	0.75	CA
y_05028	Dose-toxicity scenario 1	Dose-efficacy scenario 1	0.27	0.656020238961281	MTD 50% percentile	0.75	CA
y_05029	Dose-toxicity scenario 1	Dose-efficacy scenario 1	0.28	0.641785386950215	MTD 50% percentile	0.75	CA
y_05030	Dose-toxicity scenario 1	Dose-efficacy scenario 1	0.29	0.627878969684712	MTD 50% percentile	0.75	CA
y_05031	Dose-toxicity scenario 1	Dose-efficacy scenario 1	0.3	0.614289750044593	MTD 50% percentile	0.75	CA
y_05032	Dose-toxicity scenario 1	Dose-efficacy scenario 1	0.31	0.60100699775415	MTD 50% percentile	0.75	CA
y_05033	Dose-toxicity scenario 1	Dose-efficacy scenario 1	0.32	0.588020461124593	MTD 50% percentile	0.75	CA
y_05034	Dose-toxicity scenario 1	Dose-efficacy scenario 1	0.33	0.575320340666131	MTD 50% percentile	0.75	CA
y_05035	Dose-toxicity scenario 1	Dose-efficacy scenario 1	0.34	0.562897264426965	MTD 50% percentile	0.75	CA
y_05036	Dose-toxicity scenario 1	Dose-efficacy scenario 1	0.35	0.550742264928754	MTD 50% percentile	0.75	CA
y_05037	Dose-toxicity scenario 1	Dose-efficacy scenario 1	0.36	0.538846757579263	MTD 50% percentile	0.75	CA
y_05038	Dose-toxicity scenario 1	Dose-efficacy scenario 1	0.37	0.527202520452993	MTD 50% percentile	0.75	CA
y_05039	Dose-toxicity scenario 1	Dose-efficacy scenario 1	0.38	0.515801675339706	MTD 50% percentile	0.75	CA
y_05040	Dose-toxicity scenario 1	Dose-efficacy scenario 1	0.39	0.504636669969049	MTD 50% percentile	0.75	CA
y_05041	Dose-toxicity scenario 1	Dose-efficacy scenario 1	0.4	0.493700261326998	MTD 50% percentile	0.75	CA
y_05042	Dose-toxicity scenario 1	Dose-efficacy scenario 1	0.41	0.482985499986681	MTD 50% percentile	0.75	CA
y_05043	Dose-toxicity scenario 1	Dose-efficacy scenario 1	0.42	0.472485715382331	MTD 50% percentile	0.75	CA
y_05044	Dose-toxicity scenario 1	Dose-efficacy scenario 1	0.43	0.462194501960816	MTD 50% percentile	0.75	CA
y_05045	Dose-toxicity scenario 1	Dose-efficacy scenario 1	0.44	0.452105706150322	MTD 50% percentile	0.75	CA
y_05046	Dose-toxicity scenario 1	Dose-efficacy scenario 1	0.45	0.442213414090488	MTD 50% percentile	0.75	CA
y_05047	Dose-toxicity scenario 1	Dose-efficacy scenario 1	0.46	0.432511940072575	MTD 50% percentile	0.75	CA
y_05048	Dose-toxicity scenario 1	Dose-efficacy scenario 1	0.47	0.422995815642208	MTD 50% percentile	0.75	CA
y_05049	Dose-toxicity scenario 1	Dose-efficacy scenario 1	0.48	0.413659779320784	MTD 50% percentile	0.75	CA
y_05050	Dose-toxicity scenario 1	Dose-efficacy scenario 1	0.49	0.404498766904969	MTD 50% percentile	0.75	CA
y_05051	Dose-toxicity scenario 1	Dose-efficacy scenario 1	0.5	0.395507902306693	MTD 50% percentile	0.75	CA
y_05052	Dose-toxicity scenario 1	Dose-efficacy scenario 1	0.51	0.386682488898844	MTD 50% percentile	0.75	CA
y_05053	Dose-toxicity scenario 1	Dose-efficacy scenario 1	0.52	0.378018001334371	MTD 50% percentile	0.75	CA
y_05054	Dose-toxicity scenario 1	Dose-efficacy scenario 1	0.53	0.369510077808871	MTD 50% percentile	0.75	CA
y_05055	Dose-toxicity scenario 1	Dose-efficacy scenario 1	0.54	0.361154512738849	MTD 50% percentile	0.75	CA
y_05056	Dose-toxicity scenario 1	Dose-efficacy scenario 1	0.55	0.352947249829846	MTD 50% percentile	0.75	CA
y_05057	Dose-toxicity scenario 1	Dose-efficacy scenario 1	0.56	0.344884375510415	MTD 50% percentile	0.75	CA
y_05058	Dose-toxicity scenario 1	Dose-efficacy scenario 1	0.57	0.336962112709615	MTD 50% percentile	0.75	CA
y_05059	Dose-toxicity scenario 1	Dose-efficacy scenario 1	0.58	0.329176814957251	MTD 50% percentile	0.75	CA
y_05060	Dose-toxicity scenario 1	Dose-efficacy scenario 1	0.59	0.321524960787477	MTD 50% percentile	0.75	CA
y_05061	Dose-toxicity scenario 1	Dose-efficacy scenario 1	0.6	0.314003148427737	MTD 50% percentile	0.75	CA
y_05062	Dose-toxicity scenario 1	Dose-efficacy scenario 1	0.61	0.306608090756198	MTD 50% percentile	0.75	CA
y_05063	Dose-toxicity scenario 1	Dose-efficacy scenario 1	0.62	0.299336610511985	MTD 50% percentile	0.75	CA
y_05064	Dose-toxicity scenario 1	Dose-efficacy scenario 1	0.63	0.292185635743548	MTD 50% percentile	0.75	CA
y_05065	Dose-toxicity scenario 1	Dose-efficacy scenario 1	0.64	0.28515219548146	MTD 50% percentile	0.75	CA
y_05066	Dose-toxicity scenario 1	Dose-efficacy scenario 1	0.65	0.278233415622845	MTD 50% percentile	0.75	CA
y_05067	Dose-toxicity scenario 1	Dose-efficacy scenario 1	0.66	0.271426515015459	MTD 50% percentile	0.75	CA
y_05068	Dose-toxicity scenario 1	Dose-efficacy scenario 1	0.67	0.264728801730212	MTD 50% percentile	0.75	CA
y_05069	Dose-toxicity scenario 1	Dose-efficacy scenario 1	0.68	0.258137669511632	MTD 50% percentile	0.75	CA
y_05070	Dose-toxicity scenario 1	Dose-efficacy scenario 1	0.69	0.251650594396452	MTD 50% percentile	0.75	CA
y_05071	Dose-toxicity scenario 1	Dose-efficacy scenario 1	0.7	0.245265131491086	MTD 50% percentile	0.75	CA
y_05072	Dose-toxicity scenario 1	Dose-efficacy scenario 1	0.71	0.238978911899367	MTD 50% percentile	0.75	CA
y_05073	Dose-toxicity scenario 1	Dose-efficacy scenario 1	0.72	0.232789639792418	MTD 50% percentile	0.75	CA
y_05074	Dose-toxicity scenario 1	Dose-efficacy scenario 1	0.73	0.226695089613063	MTD 50% percentile	0.75	CA
y_05075	Dose-toxicity scenario 1	Dose-efficacy scenario 1	0.74	0.220693103407612	MTD 50% percentile	0.75	CA
y_05076	Dose-toxicity scenario 1	Dose-efficacy scenario 1	0.75	0.214781588278304	MTD 50% percentile	0.75	CA
y_05077	Dose-toxicity scenario 1	Dose-efficacy scenario 1	0.76	0.208958513950087	MTD 50% percentile	0.75	CA
y_05078	Dose-toxicity scenario 1	Dose-efficacy scenario 1	0.77	0.203221910445807	MTD 50% percentile	0.75	CA
y_05079	Dose-toxicity scenario 1	Dose-efficacy scenario 1	0.78	0.197569865864183	MTD 50% percentile	0.75	CA
y_05080	Dose-toxicity scenario 1	Dose-efficacy scenario 1	0.79	0.192000524255345	MTD 50% percentile	0.75	CA
y_05081	Dose-toxicity scenario 1	Dose-efficacy scenario 1	0.8	0.186512083588933	MTD 50% percentile	0.75	CA
y_05082	Dose-toxicity scenario 1	Dose-efficacy scenario 1	0.81	0.181102793810117	MTD 50% percentile	0.75	CA
y_05083	Dose-toxicity scenario 1	Dose-efficacy scenario 1	0.82	0.175770954979112	MTD 50% percentile	0.75	CA
y_05084	Dose-toxicity scenario 1	Dose-efficacy scenario 1	0.83	0.170514915490048	MTD 50% percentile	0.75	CA
y_05085	Dose-toxicity scenario 1	Dose-efficacy scenario 1	0.84	0.165333070365262	MTD 50% percentile	0.75	CA
y_05086	Dose-toxicity scenario 1	Dose-efficacy scenario 1	0.85	0.160223859621315	MTD 50% percentile	0.75	CA
y_05087	Dose-toxicity scenario 1	Dose-efficacy scenario 1	0.86	0.155185766703253	MTD 50% percentile	0.75	CA
y_05088	Dose-toxicity scenario 1	Dose-efficacy scenario 1	0.87	0.150217316983785	MTD 50% percentile	0.75	CA
y_05089	Dose-toxicity scenario 1	Dose-efficacy scenario 1	0.88	0.145317076324283	MTD 50% percentile	0.75	CA
y_05090	Dose-toxicity scenario 1	Dose-efficacy scenario 1	0.89	0.140483649694639	MTD 50% percentile	0.75	CA
y_05091	Dose-toxicity scenario 1	Dose-efficacy scenario 1	0.9	0.135715679849198	MTD 50% percentile	0.75	CA
y_05092	Dose-toxicity scenario 1	Dose-efficacy scenario 1	0.91	0.131011846056113	MTD 50% percentile	0.75	CA
y_05093	Dose-toxicity scenario 1	Dose-efficacy scenario 1	0.92	0.126370862877649	MTD 50% percentile	0.75	CA
y_05094	Dose-toxicity scenario 1	Dose-efficacy scenario 1	0.93	0.121791478999039	MTD 50% percentile	0.75	CA
y_05095	Dose-toxicity scenario 1	Dose-efficacy scenario 1	0.94	0.117272476103673	MTD 50% percentile	0.75	CA
y_05096	Dose-toxicity scenario 1	Dose-efficacy scenario 1	0.95	0.112812667792491	MTD 50% percentile	0.75	CA
y_05097	Dose-toxicity scenario 1	Dose-efficacy scenario 1	0.96	0.108410898545556	MTD 50% percentile	0.75	CA
y_05098	Dose-toxicity scenario 1	Dose-efficacy scenario 1	0.97	0.104066042723917	MTD 50% percentile	0.75	CA
y_05099	Dose-toxicity scenario 1	Dose-efficacy scenario 1	0.98	0.0997770036099326	MTD 50% percentile	0.75	CA
y_050100	Dose-toxicity scenario 1	Dose-efficacy scenario 1	0.99	0.0955427124843448	MTD 50% percentile	0.75	CA
y_050101	Dose-toxicity scenario 1	Dose-efficacy scenario 1	1	0.0913621277384764	MTD 50% percentile	0.75	CA
y_09751	Dose-toxicity scenario 1	Dose-efficacy scenario 1	0	1.14848642265342	MTD 97.5% percentile	0.75	CA
y_09752	Dose-toxicity scenario 1	Dose-efficacy scenario 1	0.01	1.11162276730718	MTD 97.5% percentile	0.75	CA
y_09753	Dose-toxicity scenario 1	Dose-efficacy scenario 1	0.02	1.07646084139513	MTD 97.5% percentile	0.75	CA
y_09754	Dose-toxicity scenario 1	Dose-efficacy scenario 1	0.03	1.04288546846552	MTD 97.5% percentile	0.75	CA
y_09755	Dose-toxicity scenario 1	Dose-efficacy scenario 1	0.04	1.01079163657859	MTD 97.5% percentile	0.75	CA
y_09756	Dose-toxicity scenario 1	Dose-efficacy scenario 1	0.05	0.98008340121782	MTD 97.5% percentile	0.75	CA
y_09757	Dose-toxicity scenario 1	Dose-efficacy scenario 1	0.06	0.950672927293526	MTD 97.5% percentile	0.75	CA
y_09758	Dose-toxicity scenario 1	Dose-efficacy scenario 1	0.07	0.922479650090741	MTD 97.5% percentile	0.75	CA
y_09759	Dose-toxicity scenario 1	Dose-efficacy scenario 1	0.08	0.895429538281409	MTD 97.5% percentile	0.75	CA
y_097510	Dose-toxicity scenario 1	Dose-efficacy scenario 1	0.09	0.86945444480408	MTD 97.5% percentile	0.75	CA
y_097511	Dose-toxicity scenario 1	Dose-efficacy scenario 1	0.1	0.844491533627232	MTD 97.5% percentile	0.75	CA
y_097512	Dose-toxicity scenario 1	Dose-efficacy scenario 1	0.11	0.820482772244551	MTD 97.5% percentile	0.75	CA
y_097513	Dose-toxicity scenario 1	Dose-efficacy scenario 1	0.12	0.797374481273485	MTD 97.5% percentile	0.75	CA
y_097514	Dose-toxicity scenario 1	Dose-efficacy scenario 1	0.13	0.775116933799078	MTD 97.5% percentile	0.75	CA
y_097515	Dose-toxicity scenario 1	Dose-efficacy scenario 1	0.14	0.75366399816904	MTD 97.5% percentile	0.75	CA
y_097516	Dose-toxicity scenario 1	Dose-efficacy scenario 1	0.15	0.732972818839994	MTD 97.5% percentile	0.75	CA
y_097517	Dose-toxicity scenario 1	Dose-efficacy scenario 1	0.16	0.713003530628428	MTD 97.5% percentile	0.75	CA
y_097518	Dose-toxicity scenario 1	Dose-efficacy scenario 1	0.17	0.693719002357208	MTD 97.5% percentile	0.75	CA
y_097519	Dose-toxicity scenario 1	Dose-efficacy scenario 1	0.18	0.675084606429153	MTD 97.5% percentile	0.75	CA
y_097520	Dose-toxicity scenario 1	Dose-efficacy scenario 1	0.19	0.657068011319138	MTD 97.5% percentile	0.75	CA
y_097521	Dose-toxicity scenario 1	Dose-efficacy scenario 1	0.2	0.639638994368658	MTD 97.5% percentile	0.75	CA
y_097522	Dose-toxicity scenario 1	Dose-efficacy scenario 1	0.21	0.622769272602599	MTD 97.5% percentile	0.75	CA
y_097523	Dose-toxicity scenario 1	Dose-efficacy scenario 1	0.22	0.606432349576024	MTD 97.5% percentile	0.75	CA
y_097524	Dose-toxicity scenario 1	Dose-efficacy scenario 1	0.23	0.590603376506538	MTD 97.5% percentile	0.75	CA
y_097525	Dose-toxicity scenario 1	Dose-efficacy scenario 1	0.24	0.575259026161448	MTD 97.5% percentile	0.75	CA
y_097526	Dose-toxicity scenario 1	Dose-efficacy scenario 1	0.25	0.560377378153556	MTD 97.5% percentile	0.75	CA
y_097527	Dose-toxicity scenario 1	Dose-efficacy scenario 1	0.26	0.545937814459399	MTD 97.5% percentile	0.75	CA
y_097528	Dose-toxicity scenario 1	Dose-efficacy scenario 1	0.27	0.531920924112621	MTD 97.5% percentile	0.75	CA
y_097529	Dose-toxicity scenario 1	Dose-efficacy scenario 1	0.28	0.518308416146034	MTD 97.5% percentile	0.75	CA
y_097530	Dose-toxicity scenario 1	Dose-efficacy scenario 1	0.29	0.505083039961318	MTD 97.5% percentile	0.75	CA
y_097531	Dose-toxicity scenario 1	Dose-efficacy scenario 1	0.3	0.492228512397368	MTD 97.5% percentile	0.75	CA
y_097532	Dose-toxicity scenario 1	Dose-efficacy scenario 1	0.31	0.479729450848998	MTD 97.5% percentile	0.75	CA
y_097533	Dose-toxicity scenario 1	Dose-efficacy scenario 1	0.32	0.467571311858354	MTD 97.5% percentile	0.75	CA
y_097534	Dose-toxicity scenario 1	Dose-efficacy scenario 1	0.33	0.455740334663651	MTD 97.5% percentile	0.75	CA
y_097535	Dose-toxicity scenario 1	Dose-efficacy scenario 1	0.34	0.444223489244525	MTD 97.5% percentile	0.75	CA
y_097536	Dose-toxicity scenario 1	Dose-efficacy scenario 1	0.35	0.4330084284516	MTD 97.5% percentile	0.75	CA
y_097537	Dose-toxicity scenario 1	Dose-efficacy scenario 1	0.36	0.422083443850557	MTD 97.5% percentile	0.75	CA
y_097538	Dose-toxicity scenario 1	Dose-efficacy scenario 1	0.37	0.411437424948706	MTD 97.5% percentile	0.75	CA
y_097539	Dose-toxicity scenario 1	Dose-efficacy scenario 1	0.38	0.401059821505604	MTD 97.5% percentile	0.75	CA
y_097540	Dose-toxicity scenario 1	Dose-efficacy scenario 1	0.39	0.390940608658931	MTD 97.5% percentile	0.75	CA
y_097541	Dose-toxicity scenario 1	Dose-efficacy scenario 1	0.4	0.381070254623322	MTD 97.5% percentile	0.75	CA
y_097542	Dose-toxicity scenario 1	Dose-efficacy scenario 1	0.41	0.371439690743363	MTD 97.5% percentile	0.75	CA
y_097543	Dose-toxicity scenario 1	Dose-efficacy scenario 1	0.42	0.362040283702994	MTD 97.5% percentile	0.75	CA
y_097544	Dose-toxicity scenario 1	Dose-efficacy scenario 1	0.43	0.352863809712302	MTD 97.5% percentile	0.75	CA
y_097545	Dose-toxicity scenario 1	Dose-efficacy scenario 1	0.44	0.343902430509485	MTD 97.5% percentile	0.75	CA
y_097546	Dose-toxicity scenario 1	Dose-efficacy scenario 1	0.45	0.335148671030801	MTD 97.5% percentile	0.75	CA
y_097547	Dose-toxicity scenario 1	Dose-efficacy scenario 1	0.46	0.326595398614776	MTD 97.5% percentile	0.75	CA
y_097548	Dose-toxicity scenario 1	Dose-efficacy scenario 1	0.47	0.318235803619109	MTD 97.5% percentile	0.75	CA
y_097549	Dose-toxicity scenario 1	Dose-efficacy scenario 1	0.48	0.310063381339535	MTD 97.5% percentile	0.75	CA
y_097550	Dose-toxicity scenario 1	Dose-efficacy scenario 1	0.49	0.302071915129767	MTD 97.5% percentile	0.75	CA
y_097551	Dose-toxicity scenario 1	Dose-efficacy scenario 1	0.5	0.294255460630449	MTD 97.5% percentile	0.75	CA
y_097552	Dose-toxicity scenario 1	Dose-efficacy scenario 1	0.51	0.286608331023031	MTD 97.5% percentile	0.75	CA
y_097553	Dose-toxicity scenario 1	Dose-efficacy scenario 1	0.52	0.279125083231703	MTD 97.5% percentile	0.75	CA
y_097554	Dose-toxicity scenario 1	Dose-efficacy scenario 1	0.53	0.271800505003014	MTD 97.5% percentile	0.75	CA
y_097555	Dose-toxicity scenario 1	Dose-efficacy scenario 1	0.54	0.264629602798738	MTD 97.5% percentile	0.75	CA
y_097556	Dose-toxicity scenario 1	Dose-efficacy scenario 1	0.55	0.257607590442882	MTD 97.5% percentile	0.75	CA
y_097557	Dose-toxicity scenario 1	Dose-efficacy scenario 1	0.56	0.2507298784686	MTD 97.5% percentile	0.75	CA
y_097558	Dose-toxicity scenario 1	Dose-efficacy scenario 1	0.57	0.243992064115174	MTD 97.5% percentile	0.75	CA
y_097559	Dose-toxicity scenario 1	Dose-efficacy scenario 1	0.58	0.237389921929262	MTD 97.5% percentile	0.75	CA
y_097560	Dose-toxicity scenario 1	Dose-efficacy scenario 1	0.59	0.230919394928242	MTD 97.5% percentile	0.75	CA
y_097561	Dose-toxicity scenario 1	Dose-efficacy scenario 1	0.6	0.224576586286822	MTD 97.5% percentile	0.75	CA
y_097562	Dose-toxicity scenario 1	Dose-efficacy scenario 1	0.61	0.218357751511121	MTD 97.5% percentile	0.75	CA
y_097563	Dose-toxicity scenario 1	Dose-efficacy scenario 1	0.62	0.212259291067196	MTD 97.5% percentile	0.75	CA
y_097564	Dose-toxicity scenario 1	Dose-efficacy scenario 1	0.63	0.206277743433518	MTD 97.5% percentile	0.75	CA
y_097565	Dose-toxicity scenario 1	Dose-efficacy scenario 1	0.64	0.20040977854923	MTD 97.5% percentile	0.75	CA
y_097566	Dose-toxicity scenario 1	Dose-efficacy scenario 1	0.65	0.194652191632122	MTD 97.5% percentile	0.75	CA
y_097567	Dose-toxicity scenario 1	Dose-efficacy scenario 1	0.66	0.189001897342209	MTD 97.5% percentile	0.75	CA
y_097568	Dose-toxicity scenario 1	Dose-efficacy scenario 1	0.67	0.18345592426859	MTD 97.5% percentile	0.75	CA
y_097569	Dose-toxicity scenario 1	Dose-efficacy scenario 1	0.68	0.178011409718872	MTD 97.5% percentile	0.75	CA
y_097570	Dose-toxicity scenario 1	Dose-efficacy scenario 1	0.69	0.172665594791978	MTD 97.5% percentile	0.75	CA
y_097571	Dose-toxicity scenario 1	Dose-efficacy scenario 1	0.7	0.167415819716503	MTD 97.5% percentile	0.75	CA
y_097572	Dose-toxicity scenario 1	Dose-efficacy scenario 1	0.71	0.162259519438092	MTD 97.5% percentile	0.75	CA
y_097573	Dose-toxicity scenario 1	Dose-efficacy scenario 1	0.72	0.157194219440429	MTD 97.5% percentile	0.75	CA
y_097574	Dose-toxicity scenario 1	Dose-efficacy scenario 1	0.73	0.152217531785561	MTD 97.5% percentile	0.75	CA
y_097575	Dose-toxicity scenario 1	Dose-efficacy scenario 1	0.74	0.147327151360227	MTD 97.5% percentile	0.75	CA
y_097576	Dose-toxicity scenario 1	Dose-efficacy scenario 1	0.75	0.142520852315797	MTD 97.5% percentile	0.75	CA
y_097577	Dose-toxicity scenario 1	Dose-efficacy scenario 1	0.76	0.137796484690281	MTD 97.5% percentile	0.75	CA
y_097578	Dose-toxicity scenario 1	Dose-efficacy scenario 1	0.77	0.13315197120162	MTD 97.5% percentile	0.75	CA
y_097579	Dose-toxicity scenario 1	Dose-efficacy scenario 1	0.78	0.128585304202224	MTD 97.5% percentile	0.75	CA
y_097580	Dose-toxicity scenario 1	Dose-efficacy scenario 1	0.79	0.124094542785372	MTD 97.5% percentile	0.75	CA
y_097581	Dose-toxicity scenario 1	Dose-efficacy scenario 1	0.8	0.119677810034709	MTD 97.5% percentile	0.75	CA
y_097582	Dose-toxicity scenario 1	Dose-efficacy scenario 1	0.81	0.115333290408657	MTD 97.5% percentile	0.75	CA
y_097583	Dose-toxicity scenario 1	Dose-efficacy scenario 1	0.82	0.111059227252081	MTD 97.5% percentile	0.75	CA
y_097584	Dose-toxicity scenario 1	Dose-efficacy scenario 1	0.83	0.106853920428038	MTD 97.5% percentile	0.75	CA
y_097585	Dose-toxicity scenario 1	Dose-efficacy scenario 1	0.84	0.102715724062914	MTD 97.5% percentile	0.75	CA
y_097586	Dose-toxicity scenario 1	Dose-efficacy scenario 1	0.85	0.0986430443986516	MTD 97.5% percentile	0.75	CA
y_097587	Dose-toxicity scenario 1	Dose-efficacy scenario 1	0.86	0.0946343377461984	MTD 97.5% percentile	0.75	CA
y_097588	Dose-toxicity scenario 1	Dose-efficacy scenario 1	0.87	0.0906881085346342	MTD 97.5% percentile	0.75	CA
y_097589	Dose-toxicity scenario 1	Dose-efficacy scenario 1	0.88	0.0868029074508149	MTD 97.5% percentile	0.75	CA
y_097590	Dose-toxicity scenario 1	Dose-efficacy scenario 1	0.89	0.0829773296646631	MTD 97.5% percentile	0.75	CA
y_097591	Dose-toxicity scenario 1	Dose-efficacy scenario 1	0.9	0.0792100131355415	MTD 97.5% percentile	0.75	CA
y_097592	Dose-toxicity scenario 1	Dose-efficacy scenario 1	0.91	0.0754996369954211	MTD 97.5% percentile	0.75	CA
y_097593	Dose-toxicity scenario 1	Dose-efficacy scenario 1	0.92	0.071844920004811	MTD 97.5% percentile	0.75	CA
y_097594	Dose-toxicity scenario 1	Dose-efficacy scenario 1	0.93	0.0682446190776584	MTD 97.5% percentile	0.75	CA
y_097595	Dose-toxicity scenario 1	Dose-efficacy scenario 1	0.94	0.0646975278716517	MTD 97.5% percentile	0.75	CA
y_097596	Dose-toxicity scenario 1	Dose-efficacy scenario 1	0.95	0.0612024754405667	MTD 97.5% percentile	0.75	CA
y_097597	Dose-toxicity scenario 1	Dose-efficacy scenario 1	0.96	0.0577583249454963	MTD 97.5% percentile	0.75	CA
y_097598	Dose-toxicity scenario 1	Dose-efficacy scenario 1	0.97	0.05436397242198	MTD 97.5% percentile	0.75	CA
y_097599	Dose-toxicity scenario 1	Dose-efficacy scenario 1	0.98	0.0510183456002284	MTD 97.5% percentile	0.75	CA
y_0975100	Dose-toxicity scenario 1	Dose-efficacy scenario 1	0.99	0.0477204027757915	MTD 97.5% percentile	0.75	CA
y_0975101	Dose-toxicity scenario 1	Dose-efficacy scenario 1	1	0.0444691317281736	MTD 97.5% percentile	0.75	CA
