# Supplementary material for: A Bayesian adaptive design for dual‐agent phase I–II oncology trials integrating efficacy data across stages
Source: Biom J. 2023 May 18;65(7):2200288. doi: 10.1002/bimj.202200288 (PMC10952513; doi:10.1002/bimj.202200288)
Supplement: Supplementary file 1 — Supporting Information S1 [file BIMJ-65-0-s001.zip › Code_biometrical_journal2/Code_biometrical_journal/Data/intermediate_outputs/MTD_curve_DLT_sc1_EFF_sc1_CA_w075_H1.csv]

	DLT_scenario	EFF_scenario	x	y	type	omega	agreement
y_mean1	Dose-toxicity scenario 1	Dose-efficacy scenario 1	0	1.22621602163948	MTD mean	0.75	CA
y_mean2	Dose-toxicity scenario 1	Dose-efficacy scenario 1	0.01	1.19534540120959	MTD mean	0.75	CA
y_mean3	Dose-toxicity scenario 1	Dose-efficacy scenario 1	0.02	1.16552570469475	MTD mean	0.75	CA
y_mean4	Dose-toxicity scenario 1	Dose-efficacy scenario 1	0.03	1.13670416558761	MTD mean	0.75	CA
y_mean5	Dose-toxicity scenario 1	Dose-efficacy scenario 1	0.04	1.10883149174805	MTD mean	0.75	CA
y_mean6	Dose-toxicity scenario 1	Dose-efficacy scenario 1	0.05	1.08186158407563	MTD mean	0.75	CA
y_mean7	Dose-toxicity scenario 1	Dose-efficacy scenario 1	0.06	1.055751282082	MTD mean	0.75	CA
y_mean8	Dose-toxicity scenario 1	Dose-efficacy scenario 1	0.07	1.03046013340968	MTD mean	0.75	CA
y_mean9	Dose-toxicity scenario 1	Dose-efficacy scenario 1	0.08	1.00595018470832	MTD mean	0.75	CA
y_mean10	Dose-toxicity scenario 1	Dose-efficacy scenario 1	0.09	0.982185791594657	MTD mean	0.75	CA
y_mean11	Dose-toxicity scenario 1	Dose-efficacy scenario 1	0.1	0.95913344569486	MTD mean	0.75	CA
y_mean12	Dose-toxicity scenario 1	Dose-efficacy scenario 1	0.11	0.936761617004243	MTD mean	0.75	CA
y_mean13	Dose-toxicity scenario 1	Dose-efficacy scenario 1	0.12	0.915040610004812	MTD mean	0.75	CA
y_mean14	Dose-toxicity scenario 1	Dose-efficacy scenario 1	0.13	0.893942432159872	MTD mean	0.75	CA
y_mean15	Dose-toxicity scenario 1	Dose-efficacy scenario 1	0.14	0.873440673561122	MTD mean	0.75	CA
y_mean16	Dose-toxicity scenario 1	Dose-efficacy scenario 1	0.15	0.853510396640168	MTD mean	0.75	CA
y_mean17	Dose-toxicity scenario 1	Dose-efficacy scenario 1	0.16	0.834128034976067	MTD mean	0.75	CA
y_mean18	Dose-toxicity scenario 1	Dose-efficacy scenario 1	0.17	0.815271300335533	MTD mean	0.75	CA
y_mean19	Dose-toxicity scenario 1	Dose-efficacy scenario 1	0.18	0.796919097174843	MTD mean	0.75	CA
y_mean20	Dose-toxicity scenario 1	Dose-efficacy scenario 1	0.19	0.779051443913923	MTD mean	0.75	CA
y_mean21	Dose-toxicity scenario 1	Dose-efficacy scenario 1	0.2	0.761649400364942	MTD mean	0.75	CA
y_mean22	Dose-toxicity scenario 1	Dose-efficacy scenario 1	0.21	0.744695000761304	MTD mean	0.75	CA
y_mean23	Dose-toxicity scenario 1	Dose-efficacy scenario 1	0.22	0.728171191889236	MTD mean	0.75	CA
y_mean24	Dose-toxicity scenario 1	Dose-efficacy scenario 1	0.23	0.712061775874071	MTD mean	0.75	CA
y_mean25	Dose-toxicity scenario 1	Dose-efficacy scenario 1	0.24	0.696351357217741	MTD mean	0.75	CA
y_mean26	Dose-toxicity scenario 1	Dose-efficacy scenario 1	0.25	0.681025293723447	MTD mean	0.75	CA
y_mean27	Dose-toxicity scenario 1	Dose-efficacy scenario 1	0.26	0.666069650978685	MTD mean	0.75	CA
y_mean28	Dose-toxicity scenario 1	Dose-efficacy scenario 1	0.27	0.651471160099204	MTD mean	0.75	CA
y_mean29	Dose-toxicity scenario 1	Dose-efficacy scenario 1	0.28	0.637217178464571	MTD mean	0.75	CA
y_mean30	Dose-toxicity scenario 1	Dose-efficacy scenario 1	0.29	0.623295653201106	MTD mean	0.75	CA
y_mean31	Dose-toxicity scenario 1	Dose-efficacy scenario 1	0.3	0.609695087190518	MTD mean	0.75	CA
y_mean32	Dose-toxicity scenario 1	Dose-efficacy scenario 1	0.31	0.596404507402743	MTD mean	0.75	CA
y_mean33	Dose-toxicity scenario 1	Dose-efficacy scenario 1	0.32	0.583413435369679	MTD mean	0.75	CA
y_mean34	Dose-toxicity scenario 1	Dose-efficacy scenario 1	0.33	0.570711859632825	MTD mean	0.75	CA
y_mean35	Dose-toxicity scenario 1	Dose-efficacy scenario 1	0.34	0.558290210012586	MTD mean	0.75	CA
y_mean36	Dose-toxicity scenario 1	Dose-efficacy scenario 1	0.35	0.546139333560238	MTD mean	0.75	CA
y_mean37	Dose-toxicity scenario 1	Dose-efficacy scenario 1	0.36	0.53425047206557	MTD mean	0.75	CA
y_mean38	Dose-toxicity scenario 1	Dose-efficacy scenario 1	0.37	0.522615241004055	MTD mean	0.75	CA
y_mean39	Dose-toxicity scenario 1	Dose-efficacy scenario 1	0.38	0.511225609817178	MTD mean	0.75	CA
y_mean40	Dose-toxicity scenario 1	Dose-efficacy scenario 1	0.39	0.500073883428471	MTD mean	0.75	CA
y_mean41	Dose-toxicity scenario 1	Dose-efficacy scenario 1	0.4	0.489152684905852	MTD mean	0.75	CA
y_mean42	Dose-toxicity scenario 1	Dose-efficacy scenario 1	0.41	0.478454939188166	MTD mean	0.75	CA
y_mean43	Dose-toxicity scenario 1	Dose-efficacy scenario 1	0.42	0.4679738578005	MTD mean	0.75	CA
y_mean44	Dose-toxicity scenario 1	Dose-efficacy scenario 1	0.43	0.45770292448889	MTD mean	0.75	CA
y_mean45	Dose-toxicity scenario 1	Dose-efficacy scenario 1	0.44	0.447635881710522	MTD mean	0.75	CA
y_mean46	Dose-toxicity scenario 1	Dose-efficacy scenario 1	0.45	0.437766717920593	MTD mean	0.75	CA
y_mean47	Dose-toxicity scenario 1	Dose-efficacy scenario 1	0.46	0.428089655601542	MTD mean	0.75	CA
y_mean48	Dose-toxicity scenario 1	Dose-efficacy scenario 1	0.47	0.418599139984574	MTD mean	0.75	CA
y_mean49	Dose-toxicity scenario 1	Dose-efficacy scenario 1	0.48	0.409289828417212	MTD mean	0.75	CA
y_mean50	Dose-toxicity scenario 1	Dose-efficacy scenario 1	0.49	0.400156580334103	MTD mean	0.75	CA
y_mean51	Dose-toxicity scenario 1	Dose-efficacy scenario 1	0.5	0.391194447791534	MTD mean	0.75	CA
y_mean52	Dose-toxicity scenario 1	Dose-efficacy scenario 1	0.51	0.382398666529035	MTD mean	0.75	CA
y_mean53	Dose-toxicity scenario 1	Dose-efficacy scenario 1	0.52	0.373764647524128	MTD mean	0.75	CA
y_mean54	Dose-toxicity scenario 1	Dose-efficacy scenario 1	0.53	0.365287969008783	MTD mean	0.75	CA
y_mean55	Dose-toxicity scenario 1	Dose-efficacy scenario 1	0.54	0.356964368918392	MTD mean	0.75	CA
y_mean56	Dose-toxicity scenario 1	Dose-efficacy scenario 1	0.55	0.348789737746172	MTD mean	0.75	CA
y_mean57	Dose-toxicity scenario 1	Dose-efficacy scenario 1	0.56	0.340760111777817	MTD mean	0.75	CA
y_mean58	Dose-toxicity scenario 1	Dose-efficacy scenario 1	0.57	0.332871666683009	MTD mean	0.75	CA
y_mean59	Dose-toxicity scenario 1	Dose-efficacy scenario 1	0.58	0.325120711442017	MTD mean	0.75	CA
y_mean60	Dose-toxicity scenario 1	Dose-efficacy scenario 1	0.59	0.317503682587112	MTD mean	0.75	CA
y_mean61	Dose-toxicity scenario 1	Dose-efficacy scenario 1	0.6	0.310017138739931	MTD mean	0.75	CA
y_mean62	Dose-toxicity scenario 1	Dose-efficacy scenario 1	0.61	0.302657755427196	MTD mean	0.75	CA
y_mean63	Dose-toxicity scenario 1	Dose-efficacy scenario 1	0.62	0.295422320158367	MTD mean	0.75	CA
y_mean64	Dose-toxicity scenario 1	Dose-efficacy scenario 1	0.63	0.28830772774994	MTD mean	0.75	CA
y_mean65	Dose-toxicity scenario 1	Dose-efficacy scenario 1	0.64	0.281310975882067	MTD mean	0.75	CA
y_mean66	Dose-toxicity scenario 1	Dose-efficacy scenario 1	0.65	0.274429160874164	MTD mean	0.75	CA
y_mean67	Dose-toxicity scenario 1	Dose-efficacy scenario 1	0.66	0.267659473666995	MTD mean	0.75	CA
y_mean68	Dose-toxicity scenario 1	Dose-efficacy scenario 1	0.67	0.260999195999577	MTD mean	0.75	CA
y_mean69	Dose-toxicity scenario 1	Dose-efficacy scenario 1	0.68	0.254445696769953	MTD mean	0.75	CA
y_mean70	Dose-toxicity scenario 1	Dose-efficacy scenario 1	0.69	0.247996428569613	MTD mean	0.75	CA
y_mean71	Dose-toxicity scenario 1	Dose-efficacy scenario 1	0.7	0.24164892438196	MTD mean	0.75	CA
y_mean72	Dose-toxicity scenario 1	Dose-efficacy scenario 1	0.71	0.235400794435848	MTD mean	0.75	CA
y_mean73	Dose-toxicity scenario 1	Dose-efficacy scenario 1	0.72	0.229249723205741	MTD mean	0.75	CA
y_mean74	Dose-toxicity scenario 1	Dose-efficacy scenario 1	0.73	0.223193466550606	MTD mean	0.75	CA
y_mean75	Dose-toxicity scenario 1	Dose-efficacy scenario 1	0.74	0.217229848984085	MTD mean	0.75	CA
y_mean76	Dose-toxicity scenario 1	Dose-efficacy scenario 1	0.75	0.211356761069003	MTD mean	0.75	CA
y_mean77	Dose-toxicity scenario 1	Dose-efficacy scenario 1	0.76	0.205572156929624	MTD mean	0.75	CA
y_mean78	Dose-toxicity scenario 1	Dose-efficacy scenario 1	0.77	0.199874051875516	MTD mean	0.75	CA
y_mean79	Dose-toxicity scenario 1	Dose-efficacy scenario 1	0.78	0.194260520131214	MTD mean	0.75	CA
y_mean80	Dose-toxicity scenario 1	Dose-efficacy scenario 1	0.79	0.188729692666234	MTD mean	0.75	CA
y_mean81	Dose-toxicity scenario 1	Dose-efficacy scenario 1	0.8	0.183279755120293	MTD mean	0.75	CA
y_mean82	Dose-toxicity scenario 1	Dose-efficacy scenario 1	0.81	0.177908945818901	MTD mean	0.75	CA
y_mean83	Dose-toxicity scenario 1	Dose-efficacy scenario 1	0.82	0.172615553874768	MTD mean	0.75	CA
y_mean84	Dose-toxicity scenario 1	Dose-efficacy scenario 1	0.83	0.167397917370727	MTD mean	0.75	CA
y_mean85	Dose-toxicity scenario 1	Dose-efficacy scenario 1	0.84	0.162254421620108	MTD mean	0.75	CA
y_mean86	Dose-toxicity scenario 1	Dose-efficacy scenario 1	0.85	0.157183497500757	MTD mean	0.75	CA
y_mean87	Dose-toxicity scenario 1	Dose-efficacy scenario 1	0.86	0.152183619859075	MTD mean	0.75	CA
y_mean88	Dose-toxicity scenario 1	Dose-efficacy scenario 1	0.87	0.147253305980673	MTD mean	0.75	CA
y_mean89	Dose-toxicity scenario 1	Dose-efficacy scenario 1	0.88	0.142391114124412	MTD mean	0.75	CA
y_mean90	Dose-toxicity scenario 1	Dose-efficacy scenario 1	0.89	0.137595642116807	MTD mean	0.75	CA
y_mean91	Dose-toxicity scenario 1	Dose-efficacy scenario 1	0.9	0.132865526003883	MTD mean	0.75	CA
y_mean92	Dose-toxicity scenario 1	Dose-efficacy scenario 1	0.91	0.128199438757789	MTD mean	0.75	CA
y_mean93	Dose-toxicity scenario 1	Dose-efficacy scenario 1	0.92	0.123596089035582	MTD mean	0.75	CA
y_mean94	Dose-toxicity scenario 1	Dose-efficacy scenario 1	0.93	0.119054219987736	MTD mean	0.75	CA
y_mean95	Dose-toxicity scenario 1	Dose-efficacy scenario 1	0.94	0.114572608114079	MTD mean	0.75	CA
y_mean96	Dose-toxicity scenario 1	Dose-efficacy scenario 1	0.95	0.110150062164967	MTD mean	0.75	CA
y_mean97	Dose-toxicity scenario 1	Dose-efficacy scenario 1	0.96	0.105785422085612	MTD mean	0.75	CA
y_mean98	Dose-toxicity scenario 1	Dose-efficacy scenario 1	0.97	0.101477558001615	MTD mean	0.75	CA
y_mean99	Dose-toxicity scenario 1	Dose-efficacy scenario 1	0.98	0.097225369243826	MTD mean	0.75	CA
y_mean100	Dose-toxicity scenario 1	Dose-efficacy scenario 1	0.99	0.0930277834107772	MTD mean	0.75	CA
y_mean101	Dose-toxicity scenario 1	Dose-efficacy scenario 1	1	0.0888837554669957	MTD mean	0.75	CA
y_00251	Dose-toxicity scenario 1	Dose-efficacy scenario 1	0	1.32604682316518	MTD 2.5% percentile	0.75	CA
y_00252	Dose-toxicity scenario 1	Dose-efficacy scenario 1	0.01	1.30067106802136	MTD 2.5% percentile	0.75	CA
y_00253	Dose-toxicity scenario 1	Dose-efficacy scenario 1	0.02	1.27589080919497	MTD 2.5% percentile	0.75	CA
y_00254	Dose-toxicity scenario 1	Dose-efficacy scenario 1	0.03	1.25168532790096	MTD 2.5% percentile	0.75	CA
y_00255	Dose-toxicity scenario 1	Dose-efficacy scenario 1	0.04	1.22803485547872	MTD 2.5% percentile	0.75	CA
y_00256	Dose-toxicity scenario 1	Dose-efficacy scenario 1	0.05	1.20492051954576	MTD 2.5% percentile	0.75	CA
y_00257	Dose-toxicity scenario 1	Dose-efficacy scenario 1	0.06	1.18232429377224	MTD 2.5% percentile	0.75	CA
y_00258	Dose-toxicity scenario 1	Dose-efficacy scenario 1	0.07	1.16022895099565	MTD 2.5% percentile	0.75	CA
y_00259	Dose-toxicity scenario 1	Dose-efficacy scenario 1	0.08	1.138618019419	MTD 2.5% percentile	0.75	CA
y_002510	Dose-toxicity scenario 1	Dose-efficacy scenario 1	0.09	1.1174757416588	MTD 2.5% percentile	0.75	CA
y_002511	Dose-toxicity scenario 1	Dose-efficacy scenario 1	0.1	1.09678703642866	MTD 2.5% percentile	0.75	CA
y_002512	Dose-toxicity scenario 1	Dose-efficacy scenario 1	0.11	1.07653746266277	MTD 2.5% percentile	0.75	CA
y_002513	Dose-toxicity scenario 1	Dose-efficacy scenario 1	0.12	1.05671318589987	MTD 2.5% percentile	0.75	CA
y_002514	Dose-toxicity scenario 1	Dose-efficacy scenario 1	0.13	1.03730094676338	MTD 2.5% percentile	0.75	CA
y_002515	Dose-toxicity scenario 1	Dose-efficacy scenario 1	0.14	1.01828803138656	MTD 2.5% percentile	0.75	CA
y_002516	Dose-toxicity scenario 1	Dose-efficacy scenario 1	0.15	0.999662243644353	MTD 2.5% percentile	0.75	CA
y_002517	Dose-toxicity scenario 1	Dose-efficacy scenario 1	0.16	0.981411879064222	MTD 2.5% percentile	0.75	CA
y_002518	Dose-toxicity scenario 1	Dose-efficacy scenario 1	0.17	0.963525700298861	MTD 2.5% percentile	0.75	CA
y_002519	Dose-toxicity scenario 1	Dose-efficacy scenario 1	0.18	0.945992914052713	MTD 2.5% percentile	0.75	CA
y_002520	Dose-toxicity scenario 1	Dose-efficacy scenario 1	0.19	0.928803149362755	MTD 2.5% percentile	0.75	CA
y_002521	Dose-toxicity scenario 1	Dose-efficacy scenario 1	0.2	0.911946437141723	MTD 2.5% percentile	0.75	CA
y_002522	Dose-toxicity scenario 1	Dose-efficacy scenario 1	0.21	0.895413190898969	MTD 2.5% percentile	0.75	CA
y_002523	Dose-toxicity scenario 1	Dose-efficacy scenario 1	0.22	0.879194188560638	MTD 2.5% percentile	0.75	CA
y_002524	Dose-toxicity scenario 1	Dose-efficacy scenario 1	0.23	0.863280555316691	MTD 2.5% percentile	0.75	CA
y_002525	Dose-toxicity scenario 1	Dose-efficacy scenario 1	0.24	0.847663747427764	MTD 2.5% percentile	0.75	CA
y_002526	Dose-toxicity scenario 1	Dose-efficacy scenario 1	0.25	0.832335536929765	MTD 2.5% percentile	0.75	CA
y_002527	Dose-toxicity scenario 1	Dose-efficacy scenario 1	0.26	0.817287997178686	MTD 2.5% percentile	0.75	CA
y_002528	Dose-toxicity scenario 1	Dose-efficacy scenario 1	0.27	0.802513489182262	MTD 2.5% percentile	0.75	CA
y_002529	Dose-toxicity scenario 1	Dose-efficacy scenario 1	0.28	0.788004648668962	MTD 2.5% percentile	0.75	CA
y_002530	Dose-toxicity scenario 1	Dose-efficacy scenario 1	0.29	0.773754373848324	MTD 2.5% percentile	0.75	CA
y_002531	Dose-toxicity scenario 1	Dose-efficacy scenario 1	0.3	0.759755813819882	MTD 2.5% percentile	0.75	CA
y_002532	Dose-toxicity scenario 1	Dose-efficacy scenario 1	0.31	0.746002357590953	MTD 2.5% percentile	0.75	CA
y_002533	Dose-toxicity scenario 1	Dose-efficacy scenario 1	0.32	0.732487623666277	MTD 2.5% percentile	0.75	CA
y_002534	Dose-toxicity scenario 1	Dose-efficacy scenario 1	0.33	0.719205450175093	MTD 2.5% percentile	0.75	CA
y_002535	Dose-toxicity scenario 1	Dose-efficacy scenario 1	0.34	0.70614988550353	MTD 2.5% percentile	0.75	CA
y_002536	Dose-toxicity scenario 1	Dose-efficacy scenario 1	0.35	0.693315179402415	MTD 2.5% percentile	0.75	CA
y_002537	Dose-toxicity scenario 1	Dose-efficacy scenario 1	0.36	0.680695774542585	MTD 2.5% percentile	0.75	CA
y_002538	Dose-toxicity scenario 1	Dose-efficacy scenario 1	0.37	0.668286298491625	MTD 2.5% percentile	0.75	CA
y_002539	Dose-toxicity scenario 1	Dose-efficacy scenario 1	0.38	0.656081556087731	MTD 2.5% percentile	0.75	CA
y_002540	Dose-toxicity scenario 1	Dose-efficacy scenario 1	0.39	0.644076522187927	MTD 2.5% percentile	0.75	CA
y_002541	Dose-toxicity scenario 1	Dose-efficacy scenario 1	0.4	0.632266334769376	MTD 2.5% percentile	0.75	CA
y_002542	Dose-toxicity scenario 1	Dose-efficacy scenario 1	0.41	0.620646288363907	MTD 2.5% percentile	0.75	CA
y_002543	Dose-toxicity scenario 1	Dose-efficacy scenario 1	0.42	0.609211827807101	MTD 2.5% percentile	0.75	CA
y_002544	Dose-toxicity scenario 1	Dose-efficacy scenario 1	0.43	0.59795854228452	MTD 2.5% percentile	0.75	CA
y_002545	Dose-toxicity scenario 1	Dose-efficacy scenario 1	0.44	0.58688215965871	MTD 2.5% percentile	0.75	CA
y_002546	Dose-toxicity scenario 1	Dose-efficacy scenario 1	0.45	0.57597854106166	MTD 2.5% percentile	0.75	CA
y_002547	Dose-toxicity scenario 1	Dose-efficacy scenario 1	0.46	0.565243675738339	MTD 2.5% percentile	0.75	CA
y_002548	Dose-toxicity scenario 1	Dose-efficacy scenario 1	0.47	0.554673676127806	MTD 2.5% percentile	0.75	CA
y_002549	Dose-toxicity scenario 1	Dose-efficacy scenario 1	0.48	0.544264773169227	MTD 2.5% percentile	0.75	CA
y_002550	Dose-toxicity scenario 1	Dose-efficacy scenario 1	0.49	0.534013311820898	MTD 2.5% percentile	0.75	CA
y_002551	Dose-toxicity scenario 1	Dose-efficacy scenario 1	0.5	0.523915746781059	MTD 2.5% percentile	0.75	CA
y_002552	Dose-toxicity scenario 1	Dose-efficacy scenario 1	0.51	0.513968638400013	MTD 2.5% percentile	0.75	CA
y_002553	Dose-toxicity scenario 1	Dose-efficacy scenario 1	0.52	0.504168648773601	MTD 2.5% percentile	0.75	CA
y_002554	Dose-toxicity scenario 1	Dose-efficacy scenario 1	0.53	0.494512538008763	MTD 2.5% percentile	0.75	CA
y_002555	Dose-toxicity scenario 1	Dose-efficacy scenario 1	0.54	0.484997160652363	MTD 2.5% percentile	0.75	CA
y_002556	Dose-toxicity scenario 1	Dose-efficacy scenario 1	0.55	0.475619462275037	MTD 2.5% percentile	0.75	CA
y_002557	Dose-toxicity scenario 1	Dose-efficacy scenario 1	0.56	0.466376476202266	MTD 2.5% percentile	0.75	CA
y_002558	Dose-toxicity scenario 1	Dose-efficacy scenario 1	0.57	0.45726532038531	MTD 2.5% percentile	0.75	CA
y_002559	Dose-toxicity scenario 1	Dose-efficacy scenario 1	0.58	0.44828319440509	MTD 2.5% percentile	0.75	CA
y_002560	Dose-toxicity scenario 1	Dose-efficacy scenario 1	0.59	0.439427376602463	MTD 2.5% percentile	0.75	CA
y_002561	Dose-toxicity scenario 1	Dose-efficacy scenario 1	0.6	0.430695221328715	MTD 2.5% percentile	0.75	CA
y_002562	Dose-toxicity scenario 1	Dose-efficacy scenario 1	0.61	0.422084156310435	MTD 2.5% percentile	0.75	CA
y_002563	Dose-toxicity scenario 1	Dose-efficacy scenario 1	0.62	0.413591680123266	MTD 2.5% percentile	0.75	CA
y_002564	Dose-toxicity scenario 1	Dose-efficacy scenario 1	0.63	0.405215359769308	MTD 2.5% percentile	0.75	CA
y_002565	Dose-toxicity scenario 1	Dose-efficacy scenario 1	0.64	0.396952828353253	MTD 2.5% percentile	0.75	CA
y_002566	Dose-toxicity scenario 1	Dose-efficacy scenario 1	0.65	0.388801782852589	MTD 2.5% percentile	0.75	CA
y_002567	Dose-toxicity scenario 1	Dose-efficacy scenario 1	0.66	0.380759981977459	MTD 2.5% percentile	0.75	CA
y_002568	Dose-toxicity scenario 1	Dose-efficacy scenario 1	0.67	0.37282524411599	MTD 2.5% percentile	0.75	CA
y_002569	Dose-toxicity scenario 1	Dose-efficacy scenario 1	0.68	0.364995445361155	MTD 2.5% percentile	0.75	CA
y_002570	Dose-toxicity scenario 1	Dose-efficacy scenario 1	0.69	0.357268517615396	MTD 2.5% percentile	0.75	CA
y_002571	Dose-toxicity scenario 1	Dose-efficacy scenario 1	0.7	0.349642446769469	MTD 2.5% percentile	0.75	CA
y_002572	Dose-toxicity scenario 1	Dose-efficacy scenario 1	0.71	0.342115270952146	MTD 2.5% percentile	0.75	CA
y_002573	Dose-toxicity scenario 1	Dose-efficacy scenario 1	0.72	0.33468507884756	MTD 2.5% percentile	0.75	CA
y_002574	Dose-toxicity scenario 1	Dose-efficacy scenario 1	0.73	0.327350008077183	MTD 2.5% percentile	0.75	CA
y_002575	Dose-toxicity scenario 1	Dose-efficacy scenario 1	0.74	0.32010824364355	MTD 2.5% percentile	0.75	CA
y_002576	Dose-toxicity scenario 1	Dose-efficacy scenario 1	0.75	0.312958016432992	MTD 2.5% percentile	0.75	CA
y_002577	Dose-toxicity scenario 1	Dose-efficacy scenario 1	0.76	0.305897601774796	MTD 2.5% percentile	0.75	CA
y_002578	Dose-toxicity scenario 1	Dose-efficacy scenario 1	0.77	0.298925318054319	MTD 2.5% percentile	0.75	CA
y_002579	Dose-toxicity scenario 1	Dose-efficacy scenario 1	0.78	0.292039525377708	MTD 2.5% percentile	0.75	CA
y_002580	Dose-toxicity scenario 1	Dose-efficacy scenario 1	0.79	0.285238624286018	MTD 2.5% percentile	0.75	CA
y_002581	Dose-toxicity scenario 1	Dose-efficacy scenario 1	0.8	0.278521054516589	MTD 2.5% percentile	0.75	CA
y_002582	Dose-toxicity scenario 1	Dose-efficacy scenario 1	0.81	0.271885293809679	MTD 2.5% percentile	0.75	CA
y_002583	Dose-toxicity scenario 1	Dose-efficacy scenario 1	0.82	0.26532985675843	MTD 2.5% percentile	0.75	CA
y_002584	Dose-toxicity scenario 1	Dose-efficacy scenario 1	0.83	0.258853293700352	MTD 2.5% percentile	0.75	CA
y_002585	Dose-toxicity scenario 1	Dose-efficacy scenario 1	0.84	0.252454189648574	MTD 2.5% percentile	0.75	CA
y_002586	Dose-toxicity scenario 1	Dose-efficacy scenario 1	0.85	0.246131163261214	MTD 2.5% percentile	0.75	CA
y_002587	Dose-toxicity scenario 1	Dose-efficacy scenario 1	0.86	0.239882865847294	MTD 2.5% percentile	0.75	CA
y_002588	Dose-toxicity scenario 1	Dose-efficacy scenario 1	0.87	0.233707980407689	MTD 2.5% percentile	0.75	CA
y_002589	Dose-toxicity scenario 1	Dose-efficacy scenario 1	0.88	0.227605220709689	MTD 2.5% percentile	0.75	CA
y_002590	Dose-toxicity scenario 1	Dose-efficacy scenario 1	0.89	0.221573330393797	MTD 2.5% percentile	0.75	CA
y_002591	Dose-toxicity scenario 1	Dose-efficacy scenario 1	0.9	0.215611082111463	MTD 2.5% percentile	0.75	CA
y_002592	Dose-toxicity scenario 1	Dose-efficacy scenario 1	0.91	0.209717276692516	MTD 2.5% percentile	0.75	CA
y_002593	Dose-toxicity scenario 1	Dose-efficacy scenario 1	0.92	0.203890742341108	MTD 2.5% percentile	0.75	CA
y_002594	Dose-toxicity scenario 1	Dose-efficacy scenario 1	0.93	0.198130333859025	MTD 2.5% percentile	0.75	CA
y_002595	Dose-toxicity scenario 1	Dose-efficacy scenario 1	0.94	0.192434931895299	MTD 2.5% percentile	0.75	CA
y_002596	Dose-toxicity scenario 1	Dose-efficacy scenario 1	0.95	0.186803442221082	MTD 2.5% percentile	0.75	CA
y_002597	Dose-toxicity scenario 1	Dose-efficacy scenario 1	0.96	0.181234795028793	MTD 2.5% percentile	0.75	CA
y_002598	Dose-toxicity scenario 1	Dose-efficacy scenario 1	0.97	0.175727944254597	MTD 2.5% percentile	0.75	CA
y_002599	Dose-toxicity scenario 1	Dose-efficacy scenario 1	0.98	0.170281866923321	MTD 2.5% percentile	0.75	CA
y_0025100	Dose-toxicity scenario 1	Dose-efficacy scenario 1	0.99	0.16489556251493	MTD 2.5% percentile	0.75	CA
y_0025101	Dose-toxicity scenario 1	Dose-efficacy scenario 1	1	0.159568052351758	MTD 2.5% percentile	0.75	CA
y_0501	Dose-toxicity scenario 1	Dose-efficacy scenario 1	0	1.22520825478024	MTD 50% percentile	0.75	CA
y_0502	Dose-toxicity scenario 1	Dose-efficacy scenario 1	0.01	1.19471181379994	MTD 50% percentile	0.75	CA
y_0503	Dose-toxicity scenario 1	Dose-efficacy scenario 1	0.02	1.16523709854529	MTD 50% percentile	0.75	CA
y_0504	Dose-toxicity scenario 1	Dose-efficacy scenario 1	0.03	1.13673360848918	MTD 50% percentile	0.75	CA
y_0505	Dose-toxicity scenario 1	Dose-efficacy scenario 1	0.04	1.10915411725993	MTD 50% percentile	0.75	CA
y_0506	Dose-toxicity scenario 1	Dose-efficacy scenario 1	0.05	1.08245441152741	MTD 50% percentile	0.75	CA
y_0507	Dose-toxicity scenario 1	Dose-efficacy scenario 1	0.06	1.05659305448553	MTD 50% percentile	0.75	CA
y_0508	Dose-toxicity scenario 1	Dose-efficacy scenario 1	0.07	1.03153117126973	MTD 50% percentile	0.75	CA
y_0509	Dose-toxicity scenario 1	Dose-efficacy scenario 1	0.08	1.00723225397215	MTD 50% percentile	0.75	CA
y_05010	Dose-toxicity scenario 1	Dose-efficacy scenario 1	0.09	0.983661984197872	MTD 50% percentile	0.75	CA
y_05011	Dose-toxicity scenario 1	Dose-efficacy scenario 1	0.1	0.960788071348197	MTD 50% percentile	0.75	CA
y_05012	Dose-toxicity scenario 1	Dose-efficacy scenario 1	0.11	0.938580105028497	MTD 50% percentile	0.75	CA
y_05013	Dose-toxicity scenario 1	Dose-efficacy scenario 1	0.12	0.917009420162041	MTD 50% percentile	0.75	CA
y_05014	Dose-toxicity scenario 1	Dose-efficacy scenario 1	0.13	0.896048973551657	MTD 50% percentile	0.75	CA
y_05015	Dose-toxicity scenario 1	Dose-efficacy scenario 1	0.14	0.875673230771551	MTD 50% percentile	0.75	CA
y_05016	Dose-toxicity scenario 1	Dose-efficacy scenario 1	0.15	0.855858062394576	MTD 50% percentile	0.75	CA
y_05017	Dose-toxicity scenario 1	Dose-efficacy scenario 1	0.16	0.836580648668215	MTD 50% percentile	0.75	CA
y_05018	Dose-toxicity scenario 1	Dose-efficacy scenario 1	0.17	0.81781939184753	MTD 50% percentile	0.75	CA
y_05019	Dose-toxicity scenario 1	Dose-efficacy scenario 1	0.18	0.799553835476996	MTD 50% percentile	0.75	CA
y_05020	Dose-toxicity scenario 1	Dose-efficacy scenario 1	0.19	0.781764589986998	MTD 50% percentile	0.75	CA
y_05021	Dose-toxicity scenario 1	Dose-efficacy scenario 1	0.2	0.764433264036063	MTD 50% percentile	0.75	CA
y_05022	Dose-toxicity scenario 1	Dose-efficacy scenario 1	0.21	0.747542401087772	MTD 50% percentile	0.75	CA
y_05023	Dose-toxicity scenario 1	Dose-efficacy scenario 1	0.22	0.731075420762526	MTD 50% percentile	0.75	CA
y_05024	Dose-toxicity scenario 1	Dose-efficacy scenario 1	0.23	0.715016564550022	MTD 50% percentile	0.75	CA
y_05025	Dose-toxicity scenario 1	Dose-efficacy scenario 1	0.24	0.699350845508748	MTD 50% percentile	0.75	CA
y_05026	Dose-toxicity scenario 1	Dose-efficacy scenario 1	0.25	0.684064001615043	MTD 50% percentile	0.75	CA
y_05027	Dose-toxicity scenario 1	Dose-efficacy scenario 1	0.26	0.669142452456464	MTD 50% percentile	0.75	CA
y_05028	Dose-toxicity scenario 1	Dose-efficacy scenario 1	0.27	0.654573258993072	MTD 50% percentile	0.75	CA
y_05029	Dose-toxicity scenario 1	Dose-efficacy scenario 1	0.28	0.640344086136028	MTD 50% percentile	0.75	CA
y_05030	Dose-toxicity scenario 1	Dose-efficacy scenario 1	0.29	0.626443167916025	MTD 50% percentile	0.75	CA
y_05031	Dose-toxicity scenario 1	Dose-efficacy scenario 1	0.3	0.61285927503484	MTD 50% percentile	0.75	CA
y_05032	Dose-toxicity scenario 1	Dose-efficacy scenario 1	0.31	0.59958168461191	MTD 50% percentile	0.75	CA
y_05033	Dose-toxicity scenario 1	Dose-efficacy scenario 1	0.32	0.586600151954655	MTD 50% percentile	0.75	CA
y_05034	Dose-toxicity scenario 1	Dose-efficacy scenario 1	0.33	0.573904884196321	MTD 50% percentile	0.75	CA
y_05035	Dose-toxicity scenario 1	Dose-efficacy scenario 1	0.34	0.561486515658812	MTD 50% percentile	0.75	CA
y_05036	Dose-toxicity scenario 1	Dose-efficacy scenario 1	0.35	0.549336084810216	MTD 50% percentile	0.75	CA
y_05037	Dose-toxicity scenario 1	Dose-efficacy scenario 1	0.36	0.537445012697909	MTD 50% percentile	0.75	CA
y_05038	Dose-toxicity scenario 1	Dose-efficacy scenario 1	0.37	0.525805082748152	MTD 50% percentile	0.75	CA
y_05039	Dose-toxicity scenario 1	Dose-efficacy scenario 1	0.38	0.514408421832219	MTD 50% percentile	0.75	CA
y_05040	Dose-toxicity scenario 1	Dose-efficacy scenario 1	0.39	0.503247482507379	MTD 50% percentile	0.75	CA
y_05041	Dose-toxicity scenario 1	Dose-efficacy scenario 1	0.4	0.492315026348551	MTD 50% percentile	0.75	CA
y_05042	Dose-toxicity scenario 1	Dose-efficacy scenario 1	0.41	0.481604108293268	MTD 50% percentile	0.75	CA
y_05043	Dose-toxicity scenario 1	Dose-efficacy scenario 1	0.42	0.471108061928814	MTD 50% percentile	0.75	CA
y_05044	Dose-toxicity scenario 1	Dose-efficacy scenario 1	0.43	0.460820485656024	MTD 50% percentile	0.75	CA
y_05045	Dose-toxicity scenario 1	Dose-efficacy scenario 1	0.44	0.450735229669422	MTD 50% percentile	0.75	CA
y_05046	Dose-toxicity scenario 1	Dose-efficacy scenario 1	0.45	0.440846383698033	MTD 50% percentile	0.75	CA
y_05047	Dose-toxicity scenario 1	Dose-efficacy scenario 1	0.46	0.431148265455534	MTD 50% percentile	0.75	CA
y_05048	Dose-toxicity scenario 1	Dose-efficacy scenario 1	0.47	0.421635409752317	MTD 50% percentile	0.75	CA
y_05049	Dose-toxicity scenario 1	Dose-efficacy scenario 1	0.48	0.412302558225616	MTD 50% percentile	0.75	CA
y_05050	Dose-toxicity scenario 1	Dose-efficacy scenario 1	0.49	0.403144649647157	MTD 50% percentile	0.75	CA
y_05051	Dose-toxicity scenario 1	Dose-efficacy scenario 1	0.5	0.394156810770801	MTD 50% percentile	0.75	CA
y_05052	Dose-toxicity scenario 1	Dose-efficacy scenario 1	0.51	0.385334347685383	MTD 50% percentile	0.75	CA
y_05053	Dose-toxicity scenario 1	Dose-efficacy scenario 1	0.52	0.376672737640529	MTD 50% percentile	0.75	CA
y_05054	Dose-toxicity scenario 1	Dose-efficacy scenario 1	0.53	0.368167621315535	MTD 50% percentile	0.75	CA
y_05055	Dose-toxicity scenario 1	Dose-efficacy scenario 1	0.54	0.359814795503536	MTD 50% percentile	0.75	CA
y_05056	Dose-toxicity scenario 1	Dose-efficacy scenario 1	0.55	0.351610206185181	MTD 50% percentile	0.75	CA
y_05057	Dose-toxicity scenario 1	Dose-efficacy scenario 1	0.56	0.343549941967816	MTD 50% percentile	0.75	CA
y_05058	Dose-toxicity scenario 1	Dose-efficacy scenario 1	0.57	0.335630227867891	MTD 50% percentile	0.75	CA
y_05059	Dose-toxicity scenario 1	Dose-efficacy scenario 1	0.58	0.3278474194158	MTD 50% percentile	0.75	CA
y_05060	Dose-toxicity scenario 1	Dose-efficacy scenario 1	0.59	0.320197997063832	MTD 50% percentile	0.75	CA
y_05061	Dose-toxicity scenario 1	Dose-efficacy scenario 1	0.6	0.312678560879194	MTD 50% percentile	0.75	CA
y_05062	Dose-toxicity scenario 1	Dose-efficacy scenario 1	0.61	0.305285825505302	MTD 50% percentile	0.75	CA
y_05063	Dose-toxicity scenario 1	Dose-efficacy scenario 1	0.62	0.298016615375644	MTD 50% percentile	0.75	CA
y_05064	Dose-toxicity scenario 1	Dose-efficacy scenario 1	0.63	0.290867860165571	MTD 50% percentile	0.75	CA
y_05065	Dose-toxicity scenario 1	Dose-efficacy scenario 1	0.64	0.283836590468329	MTD 50% percentile	0.75	CA
y_05066	Dose-toxicity scenario 1	Dose-efficacy scenario 1	0.65	0.27691993368254	MTD 50% percentile	0.75	CA
y_05067	Dose-toxicity scenario 1	Dose-efficacy scenario 1	0.66	0.270115110099166	MTD 50% percentile	0.75	CA
y_05068	Dose-toxicity scenario 1	Dose-efficacy scenario 1	0.67	0.263419429176751	MTD 50% percentile	0.75	CA
y_05069	Dose-toxicity scenario 1	Dose-efficacy scenario 1	0.68	0.256830285994471	MTD 50% percentile	0.75	CA
y_05070	Dose-toxicity scenario 1	Dose-efficacy scenario 1	0.69	0.250345157873147	MTD 50% percentile	0.75	CA
y_05071	Dose-toxicity scenario 1	Dose-efficacy scenario 1	0.7	0.243961601155037	MTD 50% percentile	0.75	CA
y_05072	Dose-toxicity scenario 1	Dose-efficacy scenario 1	0.71	0.237677248133751	MTD 50% percentile	0.75	CA
y_05073	Dose-toxicity scenario 1	Dose-efficacy scenario 1	0.72	0.231489804126196	MTD 50% percentile	0.75	CA
y_05074	Dose-toxicity scenario 1	Dose-efficacy scenario 1	0.73	0.225397044678944	MTD 50% percentile	0.75	CA
y_05075	Dose-toxicity scenario 1	Dose-efficacy scenario 1	0.74	0.219396812901876	MTD 50% percentile	0.75	CA
y_05076	Dose-toxicity scenario 1	Dose-efficacy scenario 1	0.75	0.213487016922388	MTD 50% percentile	0.75	CA
y_05077	Dose-toxicity scenario 1	Dose-efficacy scenario 1	0.76	0.207665627453844	MTD 50% percentile	0.75	CA
y_05078	Dose-toxicity scenario 1	Dose-efficacy scenario 1	0.77	0.20193067547235	MTD 50% percentile	0.75	CA
y_05079	Dose-toxicity scenario 1	Dose-efficacy scenario 1	0.78	0.196280249996243	MTD 50% percentile	0.75	CA
y_05080	Dose-toxicity scenario 1	Dose-efficacy scenario 1	0.79	0.190712495963052	MTD 50% percentile	0.75	CA
y_05081	Dose-toxicity scenario 1	Dose-efficacy scenario 1	0.8	0.185225612198965	MTD 50% percentile	0.75	CA
y_05082	Dose-toxicity scenario 1	Dose-efficacy scenario 1	0.81	0.17981784947614	MTD 50% percentile	0.75	CA
y_05083	Dose-toxicity scenario 1	Dose-efficacy scenario 1	0.82	0.174487508653452	MTD 50% percentile	0.75	CA
y_05084	Dose-toxicity scenario 1	Dose-efficacy scenario 1	0.83	0.169232938896532	MTD 50% percentile	0.75	CA
y_05085	Dose-toxicity scenario 1	Dose-efficacy scenario 1	0.84	0.164052535973174	MTD 50% percentile	0.75	CA
y_05086	Dose-toxicity scenario 1	Dose-efficacy scenario 1	0.85	0.158944740620416	MTD 50% percentile	0.75	CA
y_05087	Dose-toxicity scenario 1	Dose-efficacy scenario 1	0.86	0.153908036979804	MTD 50% percentile	0.75	CA
y_05088	Dose-toxicity scenario 1	Dose-efficacy scenario 1	0.87	0.148940951097542	MTD 50% percentile	0.75	CA
y_05089	Dose-toxicity scenario 1	Dose-efficacy scenario 1	0.88	0.144042049486403	MTD 50% percentile	0.75	CA
y_05090	Dose-toxicity scenario 1	Dose-efficacy scenario 1	0.89	0.139209937746463	MTD 50% percentile	0.75	CA
y_05091	Dose-toxicity scenario 1	Dose-efficacy scenario 1	0.9	0.134443259241869	MTD 50% percentile	0.75	CA
y_05092	Dose-toxicity scenario 1	Dose-efficacy scenario 1	0.91	0.12974069383099	MTD 50% percentile	0.75	CA
y_05093	Dose-toxicity scenario 1	Dose-efficacy scenario 1	0.92	0.125100956647481	MTD 50% percentile	0.75	CA
y_05094	Dose-toxicity scenario 1	Dose-efficacy scenario 1	0.93	0.120522796929861	MTD 50% percentile	0.75	CA
y_05095	Dose-toxicity scenario 1	Dose-efficacy scenario 1	0.94	0.116004996897401	MTD 50% percentile	0.75	CA
y_05096	Dose-toxicity scenario 1	Dose-efficacy scenario 1	0.95	0.111546370670173	MTD 50% percentile	0.75	CA
y_05097	Dose-toxicity scenario 1	Dose-efficacy scenario 1	0.96	0.107145763231259	MTD 50% percentile	0.75	CA
y_05098	Dose-toxicity scenario 1	Dose-efficacy scenario 1	0.97	0.102802049429216	MTD 50% percentile	0.75	CA
y_05099	Dose-toxicity scenario 1	Dose-efficacy scenario 1	0.98	0.0985141330189793	MTD 50% percentile	0.75	CA
y_050100	Dose-toxicity scenario 1	Dose-efficacy scenario 1	0.99	0.0942809457394884	MTD 50% percentile	0.75	CA
y_050101	Dose-toxicity scenario 1	Dose-efficacy scenario 1	1	0.090101446426413	MTD 50% percentile	0.75	CA
y_09751	Dose-toxicity scenario 1	Dose-efficacy scenario 1	0	1.13972059194022	MTD 97.5% percentile	0.75	CA
y_09752	Dose-toxicity scenario 1	Dose-efficacy scenario 1	0.01	1.10297735027135	MTD 97.5% percentile	0.75	CA
y_09753	Dose-toxicity scenario 1	Dose-efficacy scenario 1	0.02	1.06794589509738	MTD 97.5% percentile	0.75	CA
y_09754	Dose-toxicity scenario 1	Dose-efficacy scenario 1	0.03	1.03450932693336	MTD 97.5% percentile	0.75	CA
y_09755	Dose-toxicity scenario 1	Dose-efficacy scenario 1	0.04	1.00256115361787	MTD 97.5% percentile	0.75	CA
y_09756	Dose-toxicity scenario 1	Dose-efficacy scenario 1	0.05	0.972004157350769	MTD 97.5% percentile	0.75	CA
y_09757	Dose-toxicity scenario 1	Dose-efficacy scenario 1	0.06	0.942749406581081	MTD 97.5% percentile	0.75	CA
y_09758	Dose-toxicity scenario 1	Dose-efficacy scenario 1	0.07	0.914715391590069	MTD 97.5% percentile	0.75	CA
y_09759	Dose-toxicity scenario 1	Dose-efficacy scenario 1	0.08	0.887827266073338	MTD 97.5% percentile	0.75	CA
y_097510	Dose-toxicity scenario 1	Dose-efficacy scenario 1	0.09	0.862016179861221	MTD 97.5% percentile	0.75	CA
y_097511	Dose-toxicity scenario 1	Dose-efficacy scenario 1	0.1	0.837218690251018	MTD 97.5% percentile	0.75	CA
y_097512	Dose-toxicity scenario 1	Dose-efficacy scenario 1	0.11	0.813376241354381	MTD 97.5% percentile	0.75	CA
y_097513	Dose-toxicity scenario 1	Dose-efficacy scenario 1	0.12	0.790434702464788	MTD 97.5% percentile	0.75	CA
y_097514	Dose-toxicity scenario 1	Dose-efficacy scenario 1	0.13	0.768343957784383	MTD 97.5% percentile	0.75	CA
y_097515	Dose-toxicity scenario 1	Dose-efficacy scenario 1	0.14	0.747057540965168	MTD 97.5% percentile	0.75	CA
y_097516	Dose-toxicity scenario 1	Dose-efficacy scenario 1	0.15	0.726532308855706	MTD 97.5% percentile	0.75	CA
y_097517	Dose-toxicity scenario 1	Dose-efficacy scenario 1	0.16	0.706728149632692	MTD 97.5% percentile	0.75	CA
y_097518	Dose-toxicity scenario 1	Dose-efficacy scenario 1	0.17	0.687607721162445	MTD 97.5% percentile	0.75	CA
y_097519	Dose-toxicity scenario 1	Dose-efficacy scenario 1	0.18	0.669136216001442	MTD 97.5% percentile	0.75	CA
y_097520	Dose-toxicity scenario 1	Dose-efficacy scenario 1	0.19	0.651281149924376	MTD 97.5% percentile	0.75	CA
y_097521	Dose-toxicity scenario 1	Dose-efficacy scenario 1	0.2	0.634012171276717	MTD 97.5% percentile	0.75	CA
y_097522	Dose-toxicity scenario 1	Dose-efficacy scenario 1	0.21	0.617300888797985	MTD 97.5% percentile	0.75	CA
y_097523	Dose-toxicity scenario 1	Dose-efficacy scenario 1	0.22	0.601120715861107	MTD 97.5% percentile	0.75	CA
y_097524	Dose-toxicity scenario 1	Dose-efficacy scenario 1	0.23	0.585446729330404	MTD 97.5% percentile	0.75	CA
y_097525	Dose-toxicity scenario 1	Dose-efficacy scenario 1	0.24	0.570255541462171	MTD 97.5% percentile	0.75	CA
y_097526	Dose-toxicity scenario 1	Dose-efficacy scenario 1	0.25	0.555525183463083	MTD 97.5% percentile	0.75	CA
y_097527	Dose-toxicity scenario 1	Dose-efficacy scenario 1	0.26	0.541234999487147	MTD 97.5% percentile	0.75	CA
y_097528	Dose-toxicity scenario 1	Dose-efficacy scenario 1	0.27	0.527365549995555	MTD 97.5% percentile	0.75	CA
y_097529	Dose-toxicity scenario 1	Dose-efficacy scenario 1	0.28	0.513898523528591	MTD 97.5% percentile	0.75	CA
y_097530	Dose-toxicity scenario 1	Dose-efficacy scenario 1	0.29	0.500816656047555	MTD 97.5% percentile	0.75	CA
y_097531	Dose-toxicity scenario 1	Dose-efficacy scenario 1	0.3	0.48810365709961	MTD 97.5% percentile	0.75	CA
y_097532	Dose-toxicity scenario 1	Dose-efficacy scenario 1	0.31	0.475744142141576	MTD 97.5% percentile	0.75	CA
y_097533	Dose-toxicity scenario 1	Dose-efficacy scenario 1	0.32	0.463723570431516	MTD 97.5% percentile	0.75	CA
y_097534	Dose-toxicity scenario 1	Dose-efficacy scenario 1	0.33	0.452028187960926	MTD 97.5% percentile	0.75	CA
y_097535	Dose-toxicity scenario 1	Dose-efficacy scenario 1	0.34	0.440644974956627	MTD 97.5% percentile	0.75	CA
y_097536	Dose-toxicity scenario 1	Dose-efficacy scenario 1	0.35	0.429561597531091	MTD 97.5% percentile	0.75	CA
y_097537	Dose-toxicity scenario 1	Dose-efficacy scenario 1	0.36	0.418766363103713	MTD 97.5% percentile	0.75	CA
y_097538	Dose-toxicity scenario 1	Dose-efficacy scenario 1	0.37	0.408248179254308	MTD 97.5% percentile	0.75	CA
y_097539	Dose-toxicity scenario 1	Dose-efficacy scenario 1	0.38	0.397996515704443	MTD 97.5% percentile	0.75	CA
y_097540	Dose-toxicity scenario 1	Dose-efficacy scenario 1	0.39	0.388001369152677	MTD 97.5% percentile	0.75	CA
y_097541	Dose-toxicity scenario 1	Dose-efficacy scenario 1	0.4	0.378253230716862	MTD 97.5% percentile	0.75	CA
y_097542	Dose-toxicity scenario 1	Dose-efficacy scenario 1	0.41	0.368743055760757	MTD 97.5% percentile	0.75	CA
y_097543	Dose-toxicity scenario 1	Dose-efficacy scenario 1	0.42	0.359462235903699	MTD 97.5% percentile	0.75	CA
y_097544	Dose-toxicity scenario 1	Dose-efficacy scenario 1	0.43	0.350402573031261	MTD 97.5% percentile	0.75	CA
y_097545	Dose-toxicity scenario 1	Dose-efficacy scenario 1	0.44	0.341556255141967	MTD 97.5% percentile	0.75	CA
y_097546	Dose-toxicity scenario 1	Dose-efficacy scenario 1	0.45	0.332915833880499	MTD 97.5% percentile	0.75	CA
y_097547	Dose-toxicity scenario 1	Dose-efficacy scenario 1	0.46	0.324474203621594	MTD 97.5% percentile	0.75	CA
y_097548	Dose-toxicity scenario 1	Dose-efficacy scenario 1	0.47	0.316224581981174	MTD 97.5% percentile	0.75	CA
y_097549	Dose-toxicity scenario 1	Dose-efficacy scenario 1	0.48	0.308160491642377	MTD 97.5% percentile	0.75	CA
y_097550	Dose-toxicity scenario 1	Dose-efficacy scenario 1	0.49	0.300275743394125	MTD 97.5% percentile	0.75	CA
y_097551	Dose-toxicity scenario 1	Dose-efficacy scenario 1	0.5	0.292564420288905	MTD 97.5% percentile	0.75	CA
y_097552	Dose-toxicity scenario 1	Dose-efficacy scenario 1	0.51	0.285020862834513	MTD 97.5% percentile	0.75	CA
y_097553	Dose-toxicity scenario 1	Dose-efficacy scenario 1	0.52	0.277639655141905	MTD 97.5% percentile	0.75	CA
y_097554	Dose-toxicity scenario 1	Dose-efficacy scenario 1	0.53	0.270415611957884	MTD 97.5% percentile	0.75	CA
y_097555	Dose-toxicity scenario 1	Dose-efficacy scenario 1	0.54	0.263343766517378	MTD 97.5% percentile	0.75	CA
y_097556	Dose-toxicity scenario 1	Dose-efficacy scenario 1	0.55	0.256419359155517	MTD 97.5% percentile	0.75	CA
y_097557	Dose-toxicity scenario 1	Dose-efficacy scenario 1	0.56	0.249637826624618	MTD 97.5% percentile	0.75	CA
y_097558	Dose-toxicity scenario 1	Dose-efficacy scenario 1	0.57	0.24299479206571	MTD 97.5% percentile	0.75	CA
y_097559	Dose-toxicity scenario 1	Dose-efficacy scenario 1	0.58	0.236486055588268	MTD 97.5% percentile	0.75	CA
y_097560	Dose-toxicity scenario 1	Dose-efficacy scenario 1	0.59	0.230107585415573	MTD 97.5% percentile	0.75	CA
y_097561	Dose-toxicity scenario 1	Dose-efficacy scenario 1	0.6	0.223855509556443	MTD 97.5% percentile	0.75	CA
y_097562	Dose-toxicity scenario 1	Dose-efficacy scenario 1	0.61	0.217726107967212	MTD 97.5% percentile	0.75	CA
y_097563	Dose-toxicity scenario 1	Dose-efficacy scenario 1	0.62	0.211715805170597	MTD 97.5% percentile	0.75	CA
y_097564	Dose-toxicity scenario 1	Dose-efficacy scenario 1	0.63	0.205821163300688	MTD 97.5% percentile	0.75	CA
y_097565	Dose-toxicity scenario 1	Dose-efficacy scenario 1	0.64	0.200038875545639	MTD 97.5% percentile	0.75	CA
y_097566	Dose-toxicity scenario 1	Dose-efficacy scenario 1	0.65	0.194365759961768	MTD 97.5% percentile	0.75	CA
y_097567	Dose-toxicity scenario 1	Dose-efficacy scenario 1	0.66	0.188798753634761	MTD 97.5% percentile	0.75	CA
y_097568	Dose-toxicity scenario 1	Dose-efficacy scenario 1	0.67	0.183334907165461	MTD 97.5% percentile	0.75	CA
y_097569	Dose-toxicity scenario 1	Dose-efficacy scenario 1	0.68	0.177971379459396	MTD 97.5% percentile	0.75	CA
y_097570	Dose-toxicity scenario 1	Dose-efficacy scenario 1	0.69	0.172705432800683	MTD 97.5% percentile	0.75	CA
y_097571	Dose-toxicity scenario 1	Dose-efficacy scenario 1	0.7	0.167534428192392	MTD 97.5% percentile	0.75	CA
y_097572	Dose-toxicity scenario 1	Dose-efficacy scenario 1	0.71	0.162455820946674	MTD 97.5% percentile	0.75	CA
y_097573	Dose-toxicity scenario 1	Dose-efficacy scenario 1	0.72	0.157467156509202	MTD 97.5% percentile	0.75	CA
y_097574	Dose-toxicity scenario 1	Dose-efficacy scenario 1	0.73	0.152566066503502	MTD 97.5% percentile	0.75	CA
y_097575	Dose-toxicity scenario 1	Dose-efficacy scenario 1	0.74	0.147750264981801	MTD 97.5% percentile	0.75	CA
y_097576	Dose-toxicity scenario 1	Dose-efficacy scenario 1	0.75	0.143017544869911	MTD 97.5% percentile	0.75	CA
y_097577	Dose-toxicity scenario 1	Dose-efficacy scenario 1	0.76	0.138365774594534	MTD 97.5% percentile	0.75	CA
y_097578	Dose-toxicity scenario 1	Dose-efficacy scenario 1	0.77	0.133792894882168	MTD 97.5% percentile	0.75	CA
y_097579	Dose-toxicity scenario 1	Dose-efficacy scenario 1	0.78	0.129296915719503	MTD 97.5% percentile	0.75	CA
y_097580	Dose-toxicity scenario 1	Dose-efficacy scenario 1	0.79	0.124875913465889	MTD 97.5% percentile	0.75	CA
y_097581	Dose-toxicity scenario 1	Dose-efficacy scenario 1	0.8	0.120528028109069	MTD 97.5% percentile	0.75	CA
y_097582	Dose-toxicity scenario 1	Dose-efficacy scenario 1	0.81	0.116251460655953	MTD 97.5% percentile	0.75	CA
y_097583	Dose-toxicity scenario 1	Dose-efficacy scenario 1	0.82	0.112044470650749	MTD 97.5% percentile	0.75	CA
y_097584	Dose-toxicity scenario 1	Dose-efficacy scenario 1	0.83	0.107905373813247	MTD 97.5% percentile	0.75	CA
y_097585	Dose-toxicity scenario 1	Dose-efficacy scenario 1	0.84	0.103832539790533	MTD 97.5% percentile	0.75	CA
y_097586	Dose-toxicity scenario 1	Dose-efficacy scenario 1	0.85	0.0998243900158185	MTD 97.5% percentile	0.75	CA
y_097587	Dose-toxicity scenario 1	Dose-efficacy scenario 1	0.86	0.0958793956684923	MTD 97.5% percentile	0.75	CA
y_097588	Dose-toxicity scenario 1	Dose-efficacy scenario 1	0.87	0.0919960757298395	MTD 97.5% percentile	0.75	CA
y_097589	Dose-toxicity scenario 1	Dose-efficacy scenario 1	0.88	0.0881729951292456	MTD 97.5% percentile	0.75	CA
y_097590	Dose-toxicity scenario 1	Dose-efficacy scenario 1	0.89	0.0844087629760057	MTD 97.5% percentile	0.75	CA
y_097591	Dose-toxicity scenario 1	Dose-efficacy scenario 1	0.9	0.0807020308721629	MTD 97.5% percentile	0.75	CA
y_097592	Dose-toxicity scenario 1	Dose-efficacy scenario 1	0.91	0.0770514913020768	MTD 97.5% percentile	0.75	CA
y_097593	Dose-toxicity scenario 1	Dose-efficacy scenario 1	0.92	0.0734558760946819	MTD 97.5% percentile	0.75	CA
y_097594	Dose-toxicity scenario 1	Dose-efficacy scenario 1	0.93	0.0699139549546353	MTD 97.5% percentile	0.75	CA
y_097595	Dose-toxicity scenario 1	Dose-efficacy scenario 1	0.94	0.0664245340587817	MTD 97.5% percentile	0.75	CA
y_097596	Dose-toxicity scenario 1	Dose-efficacy scenario 1	0.95	0.0629864547145706	MTD 97.5% percentile	0.75	CA
y_097597	Dose-toxicity scenario 1	Dose-efficacy scenario 1	0.96	0.0595985920772592	MTD 97.5% percentile	0.75	CA
y_097598	Dose-toxicity scenario 1	Dose-efficacy scenario 1	0.97	0.0562598539229172	MTD 97.5% percentile	0.75	CA
y_097599	Dose-toxicity scenario 1	Dose-efficacy scenario 1	0.98	0.0529691794744232	MTD 97.5% percentile	0.75	CA
y_0975100	Dose-toxicity scenario 1	Dose-efficacy scenario 1	0.99	0.0497255382777996	MTD 97.5% percentile	0.75	CA
y_0975101	Dose-toxicity scenario 1	Dose-efficacy scenario 1	1	0.0465279291263874	MTD 97.5% percentile	0.75	CA
