# Supplementary material for: A Bayesian adaptive design for dual‐agent phase I–II oncology trials integrating efficacy data across stages
Source: Biom J. 2023 May 18;65(7):2200288. doi: 10.1002/bimj.202200288 (PMC10952513; doi:10.1002/bimj.202200288)
Supplement: Supplementary file 1 — Supporting Information S1 [file BIMJ-65-0-s001.zip › Code_biometrical_journal2/Code_biometrical_journal/Data/intermediate_outputs/MTD_curve_DLT_sc1_EFF_sc1_CA_w0_H0.csv]

	DLT_scenario	EFF_scenario	x	y	type	omega	agreement
y_mean1	Dose-toxicity scenario 1	Dose-efficacy scenario 1	0	1.22784785594216	MTD mean	0	CA
y_mean2	Dose-toxicity scenario 1	Dose-efficacy scenario 1	0.01	1.19696809910818	MTD mean	0	CA
y_mean3	Dose-toxicity scenario 1	Dose-efficacy scenario 1	0.02	1.16713807419874	MTD mean	0	CA
y_mean4	Dose-toxicity scenario 1	Dose-efficacy scenario 1	0.03	1.13830514865458	MTD mean	0	CA
y_mean5	Dose-toxicity scenario 1	Dose-efficacy scenario 1	0.04	1.110420150672	MTD mean	0	CA
y_mean6	Dose-toxicity scenario 1	Dose-efficacy scenario 1	0.05	1.08343708935861	MTD mean	0	CA
y_mean7	Dose-toxicity scenario 1	Dose-efficacy scenario 1	0.06	1.05731290161154	MTD mean	0	CA
y_mean8	Dose-toxicity scenario 1	Dose-efficacy scenario 1	0.07	1.03200722278761	MTD mean	0	CA
y_mean9	Dose-toxicity scenario 1	Dose-efficacy scenario 1	0.08	1.00748217859677	MTD mean	0	CA
y_mean10	Dose-toxicity scenario 1	Dose-efficacy scenario 1	0.09	0.983702195962167	MTD mean	0	CA
y_mean11	Dose-toxicity scenario 1	Dose-efficacy scenario 1	0.1	0.960633830860246	MTD mean	0	CA
y_mean12	Dose-toxicity scenario 1	Dose-efficacy scenario 1	0.11	0.938245611388691	MTD mean	0	CA
y_mean13	Dose-toxicity scenario 1	Dose-efficacy scenario 1	0.12	0.916507894513644	MTD mean	0	CA
y_mean14	Dose-toxicity scenario 1	Dose-efficacy scenario 1	0.13	0.895392735124973	MTD mean	0	CA
y_mean15	Dose-toxicity scenario 1	Dose-efficacy scenario 1	0.14	0.874873766183299	MTD mean	0	CA
y_mean16	Dose-toxicity scenario 1	Dose-efficacy scenario 1	0.15	0.854926088877896	MTD mean	0	CA
y_mean17	Dose-toxicity scenario 1	Dose-efficacy scenario 1	0.16	0.835526171833336	MTD mean	0	CA
y_mean18	Dose-toxicity scenario 1	Dose-efficacy scenario 1	0.17	0.816651758506993	MTD mean	0	CA
y_mean19	Dose-toxicity scenario 1	Dose-efficacy scenario 1	0.18	0.798281782011214	MTD mean	0	CA
y_mean20	Dose-toxicity scenario 1	Dose-efficacy scenario 1	0.19	0.780396286674805	MTD mean	0	CA
y_mean21	Dose-toxicity scenario 1	Dose-efficacy scenario 1	0.2	0.762976355729858	MTD mean	0	CA
y_mean22	Dose-toxicity scenario 1	Dose-efficacy scenario 1	0.21	0.746004044573013	MTD mean	0	CA
y_mean23	Dose-toxicity scenario 1	Dose-efficacy scenario 1	0.22	0.729462319106184	MTD mean	0	CA
y_mean24	Dose-toxicity scenario 1	Dose-efficacy scenario 1	0.23	0.713334998711371	MTD mean	0	CA
y_mean25	Dose-toxicity scenario 1	Dose-efficacy scenario 1	0.24	0.697606703458259	MTD mean	0	CA
y_mean26	Dose-toxicity scenario 1	Dose-efficacy scenario 1	0.25	0.682262805182519	MTD mean	0	CA
y_mean27	Dose-toxicity scenario 1	Dose-efficacy scenario 1	0.26	0.667289382107735	MTD mean	0	CA
y_mean28	Dose-toxicity scenario 1	Dose-efficacy scenario 1	0.27	0.652673176715045	MTD mean	0	CA
y_mean29	Dose-toxicity scenario 1	Dose-efficacy scenario 1	0.28	0.638401556592528	MTD mean	0	CA
y_mean30	Dose-toxicity scenario 1	Dose-efficacy scenario 1	0.29	0.624462478021323	MTD mean	0	CA
y_mean31	Dose-toxicity scenario 1	Dose-efficacy scenario 1	0.3	0.61084445207786	MTD mean	0	CA
y_mean32	Dose-toxicity scenario 1	Dose-efficacy scenario 1	0.31	0.597536513051688	MTD mean	0	CA
y_mean33	Dose-toxicity scenario 1	Dose-efficacy scenario 1	0.32	0.584528188996415	MTD mean	0	CA
y_mean34	Dose-toxicity scenario 1	Dose-efficacy scenario 1	0.33	0.571809474247566	MTD mean	0	CA
y_mean35	Dose-toxicity scenario 1	Dose-efficacy scenario 1	0.34	0.559370803755766	MTD mean	0	CA
y_mean36	Dose-toxicity scenario 1	Dose-efficacy scenario 1	0.35	0.547203029096875	MTD mean	0	CA
y_mean37	Dose-toxicity scenario 1	Dose-efficacy scenario 1	0.36	0.535297396032633	MTD mean	0	CA
y_mean38	Dose-toxicity scenario 1	Dose-efficacy scenario 1	0.37	0.52364552350615	MTD mean	0	CA
y_mean39	Dose-toxicity scenario 1	Dose-efficacy scenario 1	0.38	0.512239383966314	MTD mean	0	CA
y_mean40	Dose-toxicity scenario 1	Dose-efficacy scenario 1	0.39	0.501071284924066	MTD mean	0	CA
y_mean41	Dose-toxicity scenario 1	Dose-efficacy scenario 1	0.4	0.490133851651479	MTD mean	0	CA
y_mean42	Dose-toxicity scenario 1	Dose-efficacy scenario 1	0.41	0.479420010941886	MTD mean	0	CA
y_mean43	Dose-toxicity scenario 1	Dose-efficacy scenario 1	0.42	0.468922975855894	MTD mean	0	CA
y_mean44	Dose-toxicity scenario 1	Dose-efficacy scenario 1	0.43	0.458636231384159	MTD mean	0	CA
y_mean45	Dose-toxicity scenario 1	Dose-efficacy scenario 1	0.44	0.448553520963296	MTD mean	0	CA
y_mean46	Dose-toxicity scenario 1	Dose-efficacy scenario 1	0.45	0.438668833786253	MTD mean	0	CA
y_mean47	Dose-toxicity scenario 1	Dose-efficacy scenario 1	0.46	0.428976392853088	MTD mean	0	CA
y_mean48	Dose-toxicity scenario 1	Dose-efficacy scenario 1	0.47	0.419470643712231	MTD mean	0	CA
y_mean49	Dose-toxicity scenario 1	Dose-efficacy scenario 1	0.48	0.410146243846124	MTD mean	0	CA
y_mean50	Dose-toxicity scenario 1	Dose-efficacy scenario 1	0.49	0.400998052658611	MTD mean	0	CA
y_mean51	Dose-toxicity scenario 1	Dose-efficacy scenario 1	0.5	0.392021122024666	MTD mean	0	CA
y_mean52	Dose-toxicity scenario 1	Dose-efficacy scenario 1	0.51	0.383210687365941	MTD mean	0	CA
y_mean53	Dose-toxicity scenario 1	Dose-efficacy scenario 1	0.52	0.374562159218323	MTD mean	0	CA
y_mean54	Dose-toxicity scenario 1	Dose-efficacy scenario 1	0.53	0.366071115260134	MTD mean	0	CA
y_mean55	Dose-toxicity scenario 1	Dose-efficacy scenario 1	0.54	0.357733292771895	MTD mean	0	CA
y_mean56	Dose-toxicity scenario 1	Dose-efficacy scenario 1	0.55	0.349544581500619	MTD mean	0	CA
y_mean57	Dose-toxicity scenario 1	Dose-efficacy scenario 1	0.56	0.341501016903563	MTD mean	0	CA
y_mean58	Dose-toxicity scenario 1	Dose-efficacy scenario 1	0.57	0.333598773748085	MTD mean	0	CA
y_mean59	Dose-toxicity scenario 1	Dose-efficacy scenario 1	0.58	0.325834160045905	MTD mean	0	CA
y_mean60	Dose-toxicity scenario 1	Dose-efficacy scenario 1	0.59	0.318203611301563	MTD mean	0	CA
y_mean61	Dose-toxicity scenario 1	Dose-efficacy scenario 1	0.6	0.310703685056251	MTD mean	0	CA
y_mean62	Dose-toxicity scenario 1	Dose-efficacy scenario 1	0.61	0.303331055709465	MTD mean	0	CA
y_mean63	Dose-toxicity scenario 1	Dose-efficacy scenario 1	0.62	0.296082509602116	MTD mean	0	CA
y_mean64	Dose-toxicity scenario 1	Dose-efficacy scenario 1	0.63	0.288954940345828	MTD mean	0	CA
y_mean65	Dose-toxicity scenario 1	Dose-efficacy scenario 1	0.64	0.281945344384162	MTD mean	0	CA
y_mean66	Dose-toxicity scenario 1	Dose-efficacy scenario 1	0.65	0.275050816772435	MTD mean	0	CA
y_mean67	Dose-toxicity scenario 1	Dose-efficacy scenario 1	0.66	0.26826854716368	MTD mean	0	CA
y_mean68	Dose-toxicity scenario 1	Dose-efficacy scenario 1	0.67	0.2615958159891	MTD mean	0	CA
y_mean69	Dose-toxicity scenario 1	Dose-efficacy scenario 1	0.68	0.255029990822099	MTD mean	0	CA
y_mean70	Dose-toxicity scenario 1	Dose-efficacy scenario 1	0.69	0.248568522915687	MTD mean	0	CA
y_mean71	Dose-toxicity scenario 1	Dose-efficacy scenario 1	0.7	0.242208943903682	MTD mean	0	CA
y_mean72	Dose-toxicity scenario 1	Dose-efficacy scenario 1	0.71	0.235948862656752	MTD mean	0	CA
y_mean73	Dose-toxicity scenario 1	Dose-efficacy scenario 1	0.72	0.22978596228487	MTD mean	0	CA
y_mean74	Dose-toxicity scenario 1	Dose-efficacy scenario 1	0.73	0.223717997278295	MTD mean	0	CA
y_mean75	Dose-toxicity scenario 1	Dose-efficacy scenario 1	0.74	0.217742790779672	MTD mean	0	CA
y_mean76	Dose-toxicity scenario 1	Dose-efficacy scenario 1	0.75	0.21185823198028	MTD mean	0	CA
y_mean77	Dose-toxicity scenario 1	Dose-efficacy scenario 1	0.76	0.206062273633886	MTD mean	0	CA
y_mean78	Dose-toxicity scenario 1	Dose-efficacy scenario 1	0.77	0.200352929682068	MTD mean	0	CA
y_mean79	Dose-toxicity scenario 1	Dose-efficacy scenario 1	0.78	0.1947282729852	MTD mean	0	CA
y_mean80	Dose-toxicity scenario 1	Dose-efficacy scenario 1	0.79	0.189186433153664	MTD mean	0	CA
y_mean81	Dose-toxicity scenario 1	Dose-efficacy scenario 1	0.8	0.183725594474167	MTD mean	0	CA
y_mean82	Dose-toxicity scenario 1	Dose-efficacy scenario 1	0.81	0.178343993926322	MTD mean	0	CA
y_mean83	Dose-toxicity scenario 1	Dose-efficacy scenario 1	0.82	0.173039919284947	MTD mean	0	CA
y_mean84	Dose-toxicity scenario 1	Dose-efficacy scenario 1	0.83	0.167811707303794	MTD mean	0	CA
y_mean85	Dose-toxicity scenario 1	Dose-efficacy scenario 1	0.84	0.162657741976653	MTD mean	0	CA
y_mean86	Dose-toxicity scenario 1	Dose-efficacy scenario 1	0.85	0.157576452872019	MTD mean	0	CA
y_mean87	Dose-toxicity scenario 1	Dose-efficacy scenario 1	0.86	0.152566313537716	MTD mean	0	CA
y_mean88	Dose-toxicity scenario 1	Dose-efficacy scenario 1	0.87	0.147625839972071	MTD mean	0	CA
y_mean89	Dose-toxicity scenario 1	Dose-efficacy scenario 1	0.88	0.142753589158418	MTD mean	0	CA
y_mean90	Dose-toxicity scenario 1	Dose-efficacy scenario 1	0.89	0.137948157659906	MTD mean	0	CA
y_mean91	Dose-toxicity scenario 1	Dose-efficacy scenario 1	0.9	0.133208180271714	MTD mean	0	CA
y_mean92	Dose-toxicity scenario 1	Dose-efficacy scenario 1	0.91	0.128532328727983	MTD mean	0	CA
y_mean93	Dose-toxicity scenario 1	Dose-efficacy scenario 1	0.92	0.123919310460861	MTD mean	0	CA
y_mean94	Dose-toxicity scenario 1	Dose-efficacy scenario 1	0.93	0.119367867409251	MTD mean	0	CA
y_mean95	Dose-toxicity scenario 1	Dose-efficacy scenario 1	0.94	0.114876774874941	MTD mean	0	CA
y_mean96	Dose-toxicity scenario 1	Dose-efficacy scenario 1	0.95	0.11044484042394	MTD mean	0	CA
y_mean97	Dose-toxicity scenario 1	Dose-efficacy scenario 1	0.96	0.106070902830943	MTD mean	0	CA
y_mean98	Dose-toxicity scenario 1	Dose-efficacy scenario 1	0.97	0.101753831064966	MTD mean	0	CA
y_mean99	Dose-toxicity scenario 1	Dose-efficacy scenario 1	0.98	0.0974925233142865	MTD mean	0	CA
y_mean100	Dose-toxicity scenario 1	Dose-efficacy scenario 1	0.99	0.0932859060489336	MTD mean	0	CA
y_mean101	Dose-toxicity scenario 1	Dose-efficacy scenario 1	1	0.0891329331190355	MTD mean	0	CA
y_00251	Dose-toxicity scenario 1	Dose-efficacy scenario 1	0	1.33764298873504	MTD 2.5% percentile	0	CA
y_00252	Dose-toxicity scenario 1	Dose-efficacy scenario 1	0.01	1.31202255388582	MTD 2.5% percentile	0	CA
y_00253	Dose-toxicity scenario 1	Dose-efficacy scenario 1	0.02	1.28700378476629	MTD 2.5% percentile	0	CA
y_00254	Dose-toxicity scenario 1	Dose-efficacy scenario 1	0.03	1.26256573323142	MTD 2.5% percentile	0	CA
y_00255	Dose-toxicity scenario 1	Dose-efficacy scenario 1	0.04	1.23868841244596	MTD 2.5% percentile	0	CA
y_00256	Dose-toxicity scenario 1	Dose-efficacy scenario 1	0.05	1.21535274236681	MTD 2.5% percentile	0	CA
y_00257	Dose-toxicity scenario 1	Dose-efficacy scenario 1	0.06	1.19254049889392	MTD 2.5% percentile	0	CA
y_00258	Dose-toxicity scenario 1	Dose-efficacy scenario 1	0.07	1.1702342664049	MTD 2.5% percentile	0	CA
y_00259	Dose-toxicity scenario 1	Dose-efficacy scenario 1	0.08	1.1484173934136	MTD 2.5% percentile	0	CA
y_002510	Dose-toxicity scenario 1	Dose-efficacy scenario 1	0.09	1.12707395111532	MTD 2.5% percentile	0	CA
y_002511	Dose-toxicity scenario 1	Dose-efficacy scenario 1	0.1	1.10618869460176	MTD 2.5% percentile	0	CA
y_002512	Dose-toxicity scenario 1	Dose-efficacy scenario 1	0.11	1.08574702654733	MTD 2.5% percentile	0	CA
y_002513	Dose-toxicity scenario 1	Dose-efficacy scenario 1	0.12	1.06573496318495	MTD 2.5% percentile	0	CA
y_002514	Dose-toxicity scenario 1	Dose-efficacy scenario 1	0.13	1.04613910240468	MTD 2.5% percentile	0	CA
y_002515	Dose-toxicity scenario 1	Dose-efficacy scenario 1	0.14	1.02694659382234	MTD 2.5% percentile	0	CA
y_002516	Dose-toxicity scenario 1	Dose-efficacy scenario 1	0.15	1.00814511067753	MTD 2.5% percentile	0	CA
y_002517	Dose-toxicity scenario 1	Dose-efficacy scenario 1	0.16	0.989722823432034	MTD 2.5% percentile	0	CA
y_002518	Dose-toxicity scenario 1	Dose-efficacy scenario 1	0.17	0.971668374949619	MTD 2.5% percentile	0	CA
y_002519	Dose-toxicity scenario 1	Dose-efficacy scenario 1	0.18	0.953970857147973	MTD 2.5% percentile	0	CA
y_002520	Dose-toxicity scenario 1	Dose-efficacy scenario 1	0.19	0.9366197890218	MTD 2.5% percentile	0	CA
y_002521	Dose-toxicity scenario 1	Dose-efficacy scenario 1	0.2	0.919605095944093	MTD 2.5% percentile	0	CA
y_002522	Dose-toxicity scenario 1	Dose-efficacy scenario 1	0.21	0.902917090159662	MTD 2.5% percentile	0	CA
y_002523	Dose-toxicity scenario 1	Dose-efficacy scenario 1	0.22	0.886546452391574	MTD 2.5% percentile	0	CA
y_002524	Dose-toxicity scenario 1	Dose-efficacy scenario 1	0.23	0.870484214487122	MTD 2.5% percentile	0	CA
y_002525	Dose-toxicity scenario 1	Dose-efficacy scenario 1	0.24	0.854721743035409	MTD 2.5% percentile	0	CA
y_002526	Dose-toxicity scenario 1	Dose-efficacy scenario 1	0.25	0.839250723893692	MTD 2.5% percentile	0	CA
y_002527	Dose-toxicity scenario 1	Dose-efficacy scenario 1	0.26	0.824063147564185	MTD 2.5% percentile	0	CA
y_002528	Dose-toxicity scenario 1	Dose-efficacy scenario 1	0.27	0.809151295367304	MTD 2.5% percentile	0	CA
y_002529	Dose-toxicity scenario 1	Dose-efficacy scenario 1	0.28	0.794507726361199	MTD 2.5% percentile	0	CA
y_002530	Dose-toxicity scenario 1	Dose-efficacy scenario 1	0.29	0.78012526496098	MTD 2.5% percentile	0	CA
y_002531	Dose-toxicity scenario 1	Dose-efficacy scenario 1	0.3	0.765996989214387	MTD 2.5% percentile	0	CA
y_002532	Dose-toxicity scenario 1	Dose-efficacy scenario 1	0.31	0.752116219693628	MTD 2.5% percentile	0	CA
y_002533	Dose-toxicity scenario 1	Dose-efficacy scenario 1	0.32	0.738476508965944	MTD 2.5% percentile	0	CA
y_002534	Dose-toxicity scenario 1	Dose-efficacy scenario 1	0.33	0.72507163160803	MTD 2.5% percentile	0	CA
y_002535	Dose-toxicity scenario 1	Dose-efficacy scenario 1	0.34	0.711895574731813	MTD 2.5% percentile	0	CA
y_002536	Dose-toxicity scenario 1	Dose-efficacy scenario 1	0.35	0.6989425289913	MTD 2.5% percentile	0	CA
y_002537	Dose-toxicity scenario 1	Dose-efficacy scenario 1	0.36	0.686206880042226	MTD 2.5% percentile	0	CA
y_002538	Dose-toxicity scenario 1	Dose-efficacy scenario 1	0.37	0.673683200428147	MTD 2.5% percentile	0	CA
y_002539	Dose-toxicity scenario 1	Dose-efficacy scenario 1	0.38	0.661366241868316	MTD 2.5% percentile	0	CA
y_002540	Dose-toxicity scenario 1	Dose-efficacy scenario 1	0.39	0.649250927924338	MTD 2.5% percentile	0	CA
y_002541	Dose-toxicity scenario 1	Dose-efficacy scenario 1	0.4	0.637332347024063	MTD 2.5% percentile	0	CA
y_002542	Dose-toxicity scenario 1	Dose-efficacy scenario 1	0.41	0.625605745822594	MTD 2.5% percentile	0	CA
y_002543	Dose-toxicity scenario 1	Dose-efficacy scenario 1	0.42	0.614066522881537	MTD 2.5% percentile	0	CA
y_002544	Dose-toxicity scenario 1	Dose-efficacy scenario 1	0.43	0.602710222648852	MTD 2.5% percentile	0	CA
y_002545	Dose-toxicity scenario 1	Dose-efficacy scenario 1	0.44	0.591532529722745	MTD 2.5% percentile	0	CA
y_002546	Dose-toxicity scenario 1	Dose-efficacy scenario 1	0.45	0.580529263384102	MTD 2.5% percentile	0	CA
y_002547	Dose-toxicity scenario 1	Dose-efficacy scenario 1	0.46	0.569696372382897	MTD 2.5% percentile	0	CA
y_002548	Dose-toxicity scenario 1	Dose-efficacy scenario 1	0.47	0.559029929964923	MTD 2.5% percentile	0	CA
y_002549	Dose-toxicity scenario 1	Dose-efficacy scenario 1	0.48	0.548526129126024	MTD 2.5% percentile	0	CA
y_002550	Dose-toxicity scenario 1	Dose-efficacy scenario 1	0.49	0.538181278081771	MTD 2.5% percentile	0	CA
y_002551	Dose-toxicity scenario 1	Dose-efficacy scenario 1	0.5	0.527991795941258	MTD 2.5% percentile	0	CA
y_002552	Dose-toxicity scenario 1	Dose-efficacy scenario 1	0.51	0.517954208574378	MTD 2.5% percentile	0	CA
y_002553	Dose-toxicity scenario 1	Dose-efficacy scenario 1	0.52	0.508065144662541	MTD 2.5% percentile	0	CA
y_002554	Dose-toxicity scenario 1	Dose-efficacy scenario 1	0.53	0.498321331923424	MTD 2.5% percentile	0	CA
y_002555	Dose-toxicity scenario 1	Dose-efficacy scenario 1	0.54	0.488719593500856	MTD 2.5% percentile	0	CA
y_002556	Dose-toxicity scenario 1	Dose-efficacy scenario 1	0.55	0.479256844511475	MTD 2.5% percentile	0	CA
y_002557	Dose-toxicity scenario 1	Dose-efficacy scenario 1	0.56	0.469930088740281	MTD 2.5% percentile	0	CA
y_002558	Dose-toxicity scenario 1	Dose-efficacy scenario 1	0.57	0.460736415477635	MTD 2.5% percentile	0	CA
y_002559	Dose-toxicity scenario 1	Dose-efficacy scenario 1	0.58	0.451672996490697	MTD 2.5% percentile	0	CA
y_002560	Dose-toxicity scenario 1	Dose-efficacy scenario 1	0.59	0.442737083122684	MTD 2.5% percentile	0	CA
y_002561	Dose-toxicity scenario 1	Dose-efficacy scenario 1	0.6	0.4339260035137	MTD 2.5% percentile	0	CA
y_002562	Dose-toxicity scenario 1	Dose-efficacy scenario 1	0.61	0.42523715993723	MTD 2.5% percentile	0	CA
y_002563	Dose-toxicity scenario 1	Dose-efficacy scenario 1	0.62	0.416668026246718	MTD 2.5% percentile	0	CA
y_002564	Dose-toxicity scenario 1	Dose-efficacy scenario 1	0.63	0.408216145426969	MTD 2.5% percentile	0	CA
y_002565	Dose-toxicity scenario 1	Dose-efficacy scenario 1	0.64	0.39987912724538	MTD 2.5% percentile	0	CA
y_002566	Dose-toxicity scenario 1	Dose-efficacy scenario 1	0.65	0.391654645998281	MTD 2.5% percentile	0	CA
y_002567	Dose-toxicity scenario 1	Dose-efficacy scenario 1	0.66	0.383540438347932	MTD 2.5% percentile	0	CA
y_002568	Dose-toxicity scenario 1	Dose-efficacy scenario 1	0.67	0.375534301245941	MTD 2.5% percentile	0	CA
y_002569	Dose-toxicity scenario 1	Dose-efficacy scenario 1	0.68	0.367634089939111	MTD 2.5% percentile	0	CA
y_002570	Dose-toxicity scenario 1	Dose-efficacy scenario 1	0.69	0.359837716053912	MTD 2.5% percentile	0	CA
y_002571	Dose-toxicity scenario 1	Dose-efficacy scenario 1	0.7	0.352143145755991	MTD 2.5% percentile	0	CA
y_002572	Dose-toxicity scenario 1	Dose-efficacy scenario 1	0.71	0.344548397981321	MTD 2.5% percentile	0	CA
y_002573	Dose-toxicity scenario 1	Dose-efficacy scenario 1	0.72	0.337051542735735	MTD 2.5% percentile	0	CA
y_002574	Dose-toxicity scenario 1	Dose-efficacy scenario 1	0.73	0.329650699459807	MTD 2.5% percentile	0	CA
y_002575	Dose-toxicity scenario 1	Dose-efficacy scenario 1	0.74	0.32234403545615	MTD 2.5% percentile	0	CA
y_002576	Dose-toxicity scenario 1	Dose-efficacy scenario 1	0.75	0.315129764376368	MTD 2.5% percentile	0	CA
y_002577	Dose-toxicity scenario 1	Dose-efficacy scenario 1	0.76	0.308006144765063	MTD 2.5% percentile	0	CA
y_002578	Dose-toxicity scenario 1	Dose-efficacy scenario 1	0.77	0.300971478658362	MTD 2.5% percentile	0	CA
y_002579	Dose-toxicity scenario 1	Dose-efficacy scenario 1	0.78	0.29402411023464	MTD 2.5% percentile	0	CA
y_002580	Dose-toxicity scenario 1	Dose-efficacy scenario 1	0.79	0.287162424515154	MTD 2.5% percentile	0	CA
y_002581	Dose-toxicity scenario 1	Dose-efficacy scenario 1	0.8	0.28038484611246	MTD 2.5% percentile	0	CA
y_002582	Dose-toxicity scenario 1	Dose-efficacy scenario 1	0.81	0.273689838024577	MTD 2.5% percentile	0	CA
y_002583	Dose-toxicity scenario 1	Dose-efficacy scenario 1	0.82	0.267075900472951	MTD 2.5% percentile	0	CA
y_002584	Dose-toxicity scenario 1	Dose-efficacy scenario 1	0.83	0.260541569782379	MTD 2.5% percentile	0	CA
y_002585	Dose-toxicity scenario 1	Dose-efficacy scenario 1	0.84	0.254085417301145	MTD 2.5% percentile	0	CA
y_002586	Dose-toxicity scenario 1	Dose-efficacy scenario 1	0.85	0.247706048359668	MTD 2.5% percentile	0	CA
y_002587	Dose-toxicity scenario 1	Dose-efficacy scenario 1	0.86	0.241402101266099	MTD 2.5% percentile	0	CA
y_002588	Dose-toxicity scenario 1	Dose-efficacy scenario 1	0.87	0.235172246337328	MTD 2.5% percentile	0	CA
y_002589	Dose-toxicity scenario 1	Dose-efficacy scenario 1	0.88	0.229015184963959	MTD 2.5% percentile	0	CA
y_002590	Dose-toxicity scenario 1	Dose-efficacy scenario 1	0.89	0.222929648707867	MTD 2.5% percentile	0	CA
y_002591	Dose-toxicity scenario 1	Dose-efficacy scenario 1	0.9	0.216914398431028	MTD 2.5% percentile	0	CA
y_002592	Dose-toxicity scenario 1	Dose-efficacy scenario 1	0.91	0.210968223454364	MTD 2.5% percentile	0	CA
y_002593	Dose-toxicity scenario 1	Dose-efficacy scenario 1	0.92	0.205089940745388	MTD 2.5% percentile	0	CA
y_002594	Dose-toxicity scenario 1	Dose-efficacy scenario 1	0.93	0.199278394133535	MTD 2.5% percentile	0	CA
y_002595	Dose-toxicity scenario 1	Dose-efficacy scenario 1	0.94	0.193532453552049	MTD 2.5% percentile	0	CA
y_002596	Dose-toxicity scenario 1	Dose-efficacy scenario 1	0.95	0.187851014305412	MTD 2.5% percentile	0	CA
y_002597	Dose-toxicity scenario 1	Dose-efficacy scenario 1	0.96	0.182232996361307	MTD 2.5% percentile	0	CA
y_002598	Dose-toxicity scenario 1	Dose-efficacy scenario 1	0.97	0.176677343666149	MTD 2.5% percentile	0	CA
y_002599	Dose-toxicity scenario 1	Dose-efficacy scenario 1	0.98	0.171183023483298	MTD 2.5% percentile	0	CA
y_0025100	Dose-toxicity scenario 1	Dose-efficacy scenario 1	0.99	0.165749025753063	MTD 2.5% percentile	0	CA
y_0025101	Dose-toxicity scenario 1	Dose-efficacy scenario 1	1	0.160374362473669	MTD 2.5% percentile	0	CA
y_0501	Dose-toxicity scenario 1	Dose-efficacy scenario 1	0	1.22665729761152	MTD 50% percentile	0	CA
y_0502	Dose-toxicity scenario 1	Dose-efficacy scenario 1	0.01	1.19611385145955	MTD 50% percentile	0	CA
y_0503	Dose-toxicity scenario 1	Dose-efficacy scenario 1	0.02	1.16659520832677	MTD 50% percentile	0	CA
y_0504	Dose-toxicity scenario 1	Dose-efficacy scenario 1	0.03	1.13805064244136	MTD 50% percentile	0	CA
y_0505	Dose-toxicity scenario 1	Dose-efficacy scenario 1	0.04	1.11043272146243	MTD 50% percentile	0	CA
y_0506	Dose-toxicity scenario 1	Dose-efficacy scenario 1	0.05	1.08369704346182	MTD 50% percentile	0	CA
y_0507	Dose-toxicity scenario 1	Dose-efficacy scenario 1	0.06	1.05780199871566	MTD 50% percentile	0	CA
y_0508	Dose-toxicity scenario 1	Dose-efficacy scenario 1	0.07	1.03270855361765	MTD 50% percentile	0	CA
y_0509	Dose-toxicity scenario 1	Dose-efficacy scenario 1	0.08	1.00838005435387	MTD 50% percentile	0	CA
y_05010	Dose-toxicity scenario 1	Dose-efficacy scenario 1	0.09	0.98478204826227	MTD 50% percentile	0	CA
y_05011	Dose-toxicity scenario 1	Dose-efficacy scenario 1	0.1	0.961882121045848	MTD 50% percentile	0	CA
y_05012	Dose-toxicity scenario 1	Dose-efficacy scenario 1	0.11	0.939649748222032	MTD 50% percentile	0	CA
y_05013	Dose-toxicity scenario 1	Dose-efficacy scenario 1	0.12	0.918056159376566	MTD 50% percentile	0	CA
y_05014	Dose-toxicity scenario 1	Dose-efficacy scenario 1	0.13	0.897074213952535	MTD 50% percentile	0	CA
y_05015	Dose-toxicity scenario 1	Dose-efficacy scenario 1	0.14	0.876678287446891	MTD 50% percentile	0	CA
y_05016	Dose-toxicity scenario 1	Dose-efficacy scenario 1	0.15	0.856844167011154	MTD 50% percentile	0	CA
y_05017	Dose-toxicity scenario 1	Dose-efficacy scenario 1	0.16	0.837548955561931	MTD 50% percentile	0	CA
y_05018	Dose-toxicity scenario 1	Dose-efficacy scenario 1	0.17	0.818770983602868	MTD 50% percentile	0	CA
y_05019	Dose-toxicity scenario 1	Dose-efficacy scenario 1	0.18	0.800489728044076	MTD 50% percentile	0	CA
y_05020	Dose-toxicity scenario 1	Dose-efficacy scenario 1	0.19	0.78268573737965	MTD 50% percentile	0	CA
y_05021	Dose-toxicity scenario 1	Dose-efficacy scenario 1	0.2	0.765340562649803	MTD 50% percentile	0	CA
y_05022	Dose-toxicity scenario 1	Dose-efficacy scenario 1	0.21	0.748436693672501	MTD 50% percentile	0	CA
y_05023	Dose-toxicity scenario 1	Dose-efficacy scenario 1	0.22	0.73195750008125	MTD 50% percentile	0	CA
y_05024	Dose-toxicity scenario 1	Dose-efficacy scenario 1	0.23	0.715887176751674	MTD 50% percentile	0	CA
y_05025	Dose-toxicity scenario 1	Dose-efficacy scenario 1	0.24	0.700210693240427	MTD 50% percentile	0	CA
y_05026	Dose-toxicity scenario 1	Dose-efficacy scenario 1	0.25	0.684913746896448	MTD 50% percentile	0	CA
y_05027	Dose-toxicity scenario 1	Dose-efficacy scenario 1	0.26	0.669982719337103	MTD 50% percentile	0	CA
y_05028	Dose-toxicity scenario 1	Dose-efficacy scenario 1	0.27	0.655404636010812	MTD 50% percentile	0	CA
y_05029	Dose-toxicity scenario 1	Dose-efficacy scenario 1	0.28	0.641167128593797	MTD 50% percentile	0	CA
y_05030	Dose-toxicity scenario 1	Dose-efficacy scenario 1	0.29	0.62725839999188	MTD 50% percentile	0	CA
y_05031	Dose-toxicity scenario 1	Dose-efficacy scenario 1	0.3	0.61366719173919	MTD 50% percentile	0	CA
y_05032	Dose-toxicity scenario 1	Dose-efficacy scenario 1	0.31	0.60038275360442	MTD 50% percentile	0	CA
y_05033	Dose-toxicity scenario 1	Dose-efficacy scenario 1	0.32	0.587394815232189	MTD 50% percentile	0	CA
y_05034	Dose-toxicity scenario 1	Dose-efficacy scenario 1	0.33	0.574693559662285	MTD 50% percentile	0	CA
y_05035	Dose-toxicity scenario 1	Dose-efficacy scenario 1	0.34	0.5622695985833	MTD 50% percentile	0	CA
y_05036	Dose-toxicity scenario 1	Dose-efficacy scenario 1	0.35	0.550113949189544	MTD 50% percentile	0	CA
y_05037	Dose-toxicity scenario 1	Dose-efficacy scenario 1	0.36	0.538218012521372	MTD 50% percentile	0	CA
y_05038	Dose-toxicity scenario 1	Dose-efficacy scenario 1	0.37	0.526573553179139	MTD 50% percentile	0	CA
y_05039	Dose-toxicity scenario 1	Dose-efficacy scenario 1	0.38	0.515172680310232	MTD 50% percentile	0	CA
y_05040	Dose-toxicity scenario 1	Dose-efficacy scenario 1	0.39	0.504007829776929	MTD 50% percentile	0	CA
y_05041	Dose-toxicity scenario 1	Dose-efficacy scenario 1	0.4	0.493071747420399	MTD 50% percentile	0	CA
y_05042	Dose-toxicity scenario 1	Dose-efficacy scenario 1	0.41	0.482357473343035	MTD 50% percentile	0	CA
y_05043	Dose-toxicity scenario 1	Dose-efficacy scenario 1	0.42	0.471858327137553	MTD 50% percentile	0	CA
y_05044	Dose-toxicity scenario 1	Dose-efficacy scenario 1	0.43	0.461567893996984	MTD 50% percentile	0	CA
y_05045	Dose-toxicity scenario 1	Dose-efficacy scenario 1	0.44	0.45148001164488	MTD 50% percentile	0	CA
y_05046	Dose-toxicity scenario 1	Dose-efficacy scenario 1	0.45	0.441588758029765	MTD 50% percentile	0	CA
y_05047	Dose-toxicity scenario 1	Dose-efficacy scenario 1	0.46	0.431888439732211	MTD 50% percentile	0	CA
y_05048	Dose-toxicity scenario 1	Dose-efficacy scenario 1	0.47	0.422373581036841	MTD 50% percentile	0	CA
y_05049	Dose-toxicity scenario 1	Dose-efficacy scenario 1	0.48	0.413038913625197	MTD 50% percentile	0	CA
y_05050	Dose-toxicity scenario 1	Dose-efficacy scenario 1	0.49	0.403879366848696	MTD 50% percentile	0	CA
y_05051	Dose-toxicity scenario 1	Dose-efficacy scenario 1	0.5	0.394890058543947	MTD 50% percentile	0	CA
y_05052	Dose-toxicity scenario 1	Dose-efficacy scenario 1	0.51	0.386066286355468	MTD 50% percentile	0	CA
y_05053	Dose-toxicity scenario 1	Dose-efficacy scenario 1	0.52	0.377403519533404	MTD 50% percentile	0	CA
y_05054	Dose-toxicity scenario 1	Dose-efficacy scenario 1	0.53	0.368897391176172	MTD 50% percentile	0	CA
y_05055	Dose-toxicity scenario 1	Dose-efficacy scenario 1	0.54	0.360543690890147	MTD 50% percentile	0	CA
y_05056	Dose-toxicity scenario 1	Dose-efficacy scenario 1	0.55	0.352338357840449	MTD 50% percentile	0	CA
y_05057	Dose-toxicity scenario 1	Dose-efficacy scenario 1	0.56	0.344277474168742	MTD 50% percentile	0	CA
y_05058	Dose-toxicity scenario 1	Dose-efficacy scenario 1	0.57	0.336357258755618	MTD 50% percentile	0	CA
y_05059	Dose-toxicity scenario 1	Dose-efficacy scenario 1	0.58	0.32857406130672	MTD 50% percentile	0	CA
y_05060	Dose-toxicity scenario 1	Dose-efficacy scenario 1	0.59	0.320924356743151	MTD 50% percentile	0	CA
y_05061	Dose-toxicity scenario 1	Dose-efficacy scenario 1	0.6	0.313404739878068	MTD 50% percentile	0	CA
y_05062	Dose-toxicity scenario 1	Dose-efficacy scenario 1	0.61	0.306011920362574	MTD 50% percentile	0	CA
y_05063	Dose-toxicity scenario 1	Dose-efficacy scenario 1	0.62	0.298742717885132	MTD 50% percentile	0	CA
y_05064	Dose-toxicity scenario 1	Dose-efficacy scenario 1	0.63	0.29159405760981	MTD 50% percentile	0	CA
y_05065	Dose-toxicity scenario 1	Dose-efficacy scenario 1	0.64	0.284562965839588	MTD 50% percentile	0	CA
y_05066	Dose-toxicity scenario 1	Dose-efficacy scenario 1	0.65	0.27764656589189	MTD 50% percentile	0	CA
y_05067	Dose-toxicity scenario 1	Dose-efficacy scenario 1	0.66	0.27084207417432	MTD 50% percentile	0	CA
y_05068	Dose-toxicity scenario 1	Dose-efficacy scenario 1	0.67	0.264146796449354	MTD 50% percentile	0	CA
y_05069	Dose-toxicity scenario 1	Dose-efficacy scenario 1	0.68	0.257558124277454	MTD 50% percentile	0	CA
y_05070	Dose-toxicity scenario 1	Dose-efficacy scenario 1	0.69	0.251073531628751	MTD 50% percentile	0	CA
y_05071	Dose-toxicity scenario 1	Dose-efficacy scenario 1	0.7	0.24469057165404	MTD 50% percentile	0	CA
y_05072	Dose-toxicity scenario 1	Dose-efficacy scenario 1	0.71	0.238406873606415	MTD 50% percentile	0	CA
y_05073	Dose-toxicity scenario 1	Dose-efficacy scenario 1	0.72	0.232220139905414	MTD 50% percentile	0	CA
y_05074	Dose-toxicity scenario 1	Dose-efficacy scenario 1	0.73	0.226128143336037	MTD 50% percentile	0	CA
y_05075	Dose-toxicity scenario 1	Dose-efficacy scenario 1	0.74	0.220128724375454	MTD 50% percentile	0	CA
y_05076	Dose-toxicity scenario 1	Dose-efficacy scenario 1	0.75	0.214219788640677	MTD 50% percentile	0	CA
y_05077	Dose-toxicity scenario 1	Dose-efficacy scenario 1	0.76	0.208399304450838	MTD 50% percentile	0	CA
y_05078	Dose-toxicity scenario 1	Dose-efficacy scenario 1	0.77	0.202665300498141	MTD 50% percentile	0	CA
y_05079	Dose-toxicity scenario 1	Dose-efficacy scenario 1	0.78	0.197015863621846	MTD 50% percentile	0	CA
y_05080	Dose-toxicity scenario 1	Dose-efficacy scenario 1	0.79	0.191449136680038	MTD 50% percentile	0	CA
y_05081	Dose-toxicity scenario 1	Dose-efficacy scenario 1	0.8	0.185963316514181	MTD 50% percentile	0	CA
y_05082	Dose-toxicity scenario 1	Dose-efficacy scenario 1	0.81	0.180556652001782	MTD 50% percentile	0	CA
y_05083	Dose-toxicity scenario 1	Dose-efficacy scenario 1	0.82	0.175227442192751	MTD 50% percentile	0	CA
y_05084	Dose-toxicity scenario 1	Dose-efficacy scenario 1	0.83	0.169974034525284	MTD 50% percentile	0	CA
y_05085	Dose-toxicity scenario 1	Dose-efficacy scenario 1	0.84	0.164794823117334	MTD 50% percentile	0	CA
y_05086	Dose-toxicity scenario 1	Dose-efficacy scenario 1	0.85	0.159688247129975	MTD 50% percentile	0	CA
y_05087	Dose-toxicity scenario 1	Dose-efficacy scenario 1	0.86	0.154652789199137	MTD 50% percentile	0	CA
y_05088	Dose-toxicity scenario 1	Dose-efficacy scenario 1	0.87	0.149686973932416	MTD 50% percentile	0	CA
y_05089	Dose-toxicity scenario 1	Dose-efficacy scenario 1	0.88	0.144789366467822	MTD 50% percentile	0	CA
y_05090	Dose-toxicity scenario 1	Dose-efficacy scenario 1	0.89	0.139958571091508	MTD 50% percentile	0	CA
y_05091	Dose-toxicity scenario 1	Dose-efficacy scenario 1	0.9	0.135193229911696	MTD 50% percentile	0	CA
y_05092	Dose-toxicity scenario 1	Dose-efficacy scenario 1	0.91	0.130492021586128	MTD 50% percentile	0	CA
y_05093	Dose-toxicity scenario 1	Dose-efficacy scenario 1	0.92	0.125853660100567	MTD 50% percentile	0	CA
y_05094	Dose-toxicity scenario 1	Dose-efficacy scenario 1	0.93	0.121276893595948	MTD 50% percentile	0	CA
y_05095	Dose-toxicity scenario 1	Dose-efficacy scenario 1	0.94	0.116760503241954	MTD 50% percentile	0	CA
y_05096	Dose-toxicity scenario 1	Dose-efficacy scenario 1	0.95	0.112303302154874	MTD 50% percentile	0	CA
y_05097	Dose-toxicity scenario 1	Dose-efficacy scenario 1	0.96	0.107904134357733	MTD 50% percentile	0	CA
y_05098	Dose-toxicity scenario 1	Dose-efficacy scenario 1	0.97	0.103561873780774	MTD 50% percentile	0	CA
y_05099	Dose-toxicity scenario 1	Dose-efficacy scenario 1	0.98	0.0992754233004807	MTD 50% percentile	0	CA
y_050100	Dose-toxicity scenario 1	Dose-efficacy scenario 1	0.99	0.0950437138154205	MTD 50% percentile	0	CA
y_050101	Dose-toxicity scenario 1	Dose-efficacy scenario 1	1	0.0908657033572634	MTD 50% percentile	0	CA
y_09751	Dose-toxicity scenario 1	Dose-efficacy scenario 1	0	1.13512083502067	MTD 97.5% percentile	0	CA
y_09752	Dose-toxicity scenario 1	Dose-efficacy scenario 1	0.01	1.09922601879364	MTD 97.5% percentile	0	CA
y_09753	Dose-toxicity scenario 1	Dose-efficacy scenario 1	0.02	1.06494982753309	MTD 97.5% percentile	0	CA
y_09754	Dose-toxicity scenario 1	Dose-efficacy scenario 1	0.03	1.03218519099075	MTD 97.5% percentile	0	CA
y_09755	Dose-toxicity scenario 1	Dose-efficacy scenario 1	0.04	1.000834278624	MTD 97.5% percentile	0	CA
y_09756	Dose-toxicity scenario 1	Dose-efficacy scenario 1	0.05	0.970807523960179	MTD 97.5% percentile	0	CA
y_09757	Dose-toxicity scenario 1	Dose-efficacy scenario 1	0.06	0.942022770026971	MTD 97.5% percentile	0	CA
y_09758	Dose-toxicity scenario 1	Dose-efficacy scenario 1	0.07	0.914404518677118	MTD 97.5% percentile	0	CA
y_09759	Dose-toxicity scenario 1	Dose-efficacy scenario 1	0.08	0.887883269364028	MTD 97.5% percentile	0	CA
y_097510	Dose-toxicity scenario 1	Dose-efficacy scenario 1	0.09	0.862394935174897	MTD 97.5% percentile	0	CA
y_097511	Dose-toxicity scenario 1	Dose-efficacy scenario 1	0.1	0.83788032579128	MTD 97.5% percentile	0	CA
y_097512	Dose-toxicity scenario 1	Dose-efficacy scenario 1	0.11	0.814284688595992	MTD 97.5% percentile	0	CA
y_097513	Dose-toxicity scenario 1	Dose-efficacy scenario 1	0.12	0.791557300437697	MTD 97.5% percentile	0	CA
y_097514	Dose-toxicity scenario 1	Dose-efficacy scenario 1	0.13	0.769651103646876	MTD 97.5% percentile	0	CA
y_097515	Dose-toxicity scenario 1	Dose-efficacy scenario 1	0.14	0.748522380806319	MTD 97.5% percentile	0	CA
y_097516	Dose-toxicity scenario 1	Dose-efficacy scenario 1	0.15	0.728130463546049	MTD 97.5% percentile	0	CA
y_097517	Dose-toxicity scenario 1	Dose-efficacy scenario 1	0.16	0.708437471281065	MTD 97.5% percentile	0	CA
y_097518	Dose-toxicity scenario 1	Dose-efficacy scenario 1	0.17	0.689408076360455	MTD 97.5% percentile	0	CA
y_097519	Dose-toxicity scenario 1	Dose-efficacy scenario 1	0.18	0.671009292564523	MTD 97.5% percentile	0	CA
y_097520	Dose-toxicity scenario 1	Dose-efficacy scenario 1	0.19	0.653210284286051	MTD 97.5% percentile	0	CA
y_097521	Dose-toxicity scenario 1	Dose-efficacy scenario 1	0.2	0.635982194073565	MTD 97.5% percentile	0	CA
y_097522	Dose-toxicity scenario 1	Dose-efficacy scenario 1	0.21	0.619297986507736	MTD 97.5% percentile	0	CA
y_097523	Dose-toxicity scenario 1	Dose-efficacy scenario 1	0.22	0.603132306634255	MTD 97.5% percentile	0	CA
y_097524	Dose-toxicity scenario 1	Dose-efficacy scenario 1	0.23	0.587461351394009	MTD 97.5% percentile	0	CA
y_097525	Dose-toxicity scenario 1	Dose-efficacy scenario 1	0.24	0.572262752679378	MTD 97.5% percentile	0	CA
y_097526	Dose-toxicity scenario 1	Dose-efficacy scenario 1	0.25	0.557515470808329	MTD 97.5% percentile	0	CA
y_097527	Dose-toxicity scenario 1	Dose-efficacy scenario 1	0.26	0.543199697349425	MTD 97.5% percentile	0	CA
y_097528	Dose-toxicity scenario 1	Dose-efficacy scenario 1	0.27	0.529296766353913	MTD 97.5% percentile	0	CA
y_097529	Dose-toxicity scenario 1	Dose-efficacy scenario 1	0.28	0.515789073158392	MTD 97.5% percentile	0	CA
y_097530	Dose-toxicity scenario 1	Dose-efficacy scenario 1	0.29	0.502660000015358	MTD 97.5% percentile	0	CA
y_097531	Dose-toxicity scenario 1	Dose-efficacy scenario 1	0.3	0.489893847891035	MTD 97.5% percentile	0	CA
y_097532	Dose-toxicity scenario 1	Dose-efficacy scenario 1	0.31	0.477475773841941	MTD 97.5% percentile	0	CA
y_097533	Dose-toxicity scenario 1	Dose-efficacy scenario 1	0.32	0.465391733444973	MTD 97.5% percentile	0	CA
y_097534	Dose-toxicity scenario 1	Dose-efficacy scenario 1	0.33	0.453628427811567	MTD 97.5% percentile	0	CA
y_097535	Dose-toxicity scenario 1	Dose-efficacy scenario 1	0.34	0.442173254765643	MTD 97.5% percentile	0	CA
y_097536	Dose-toxicity scenario 1	Dose-efficacy scenario 1	0.35	0.431014263808543	MTD 97.5% percentile	0	CA
y_097537	Dose-toxicity scenario 1	Dose-efficacy scenario 1	0.36	0.420140114532639	MTD 97.5% percentile	0	CA
y_097538	Dose-toxicity scenario 1	Dose-efficacy scenario 1	0.37	0.409540038179373	MTD 97.5% percentile	0	CA
y_097539	Dose-toxicity scenario 1	Dose-efficacy scenario 1	0.38	0.399203802067807	MTD 97.5% percentile	0	CA
y_097540	Dose-toxicity scenario 1	Dose-efficacy scenario 1	0.39	0.389121676646692	MTD 97.5% percentile	0	CA
y_097541	Dose-toxicity scenario 1	Dose-efficacy scenario 1	0.4	0.379284404947041	MTD 97.5% percentile	0	CA
y_097542	Dose-toxicity scenario 1	Dose-efficacy scenario 1	0.41	0.369683174233628	MTD 97.5% percentile	0	CA
y_097543	Dose-toxicity scenario 1	Dose-efficacy scenario 1	0.42	0.360309589672916	MTD 97.5% percentile	0	CA
y_097544	Dose-toxicity scenario 1	Dose-efficacy scenario 1	0.43	0.351155649852051	MTD 97.5% percentile	0	CA
y_097545	Dose-toxicity scenario 1	Dose-efficacy scenario 1	0.44	0.34221372399887	MTD 97.5% percentile	0	CA
y_097546	Dose-toxicity scenario 1	Dose-efficacy scenario 1	0.45	0.333476530766606	MTD 97.5% percentile	0	CA
y_097547	Dose-toxicity scenario 1	Dose-efficacy scenario 1	0.46	0.324937118459319	MTD 97.5% percentile	0	CA
y_097548	Dose-toxicity scenario 1	Dose-efficacy scenario 1	0.47	0.316588846585199	MTD 97.5% percentile	0	CA
y_097549	Dose-toxicity scenario 1	Dose-efficacy scenario 1	0.48	0.30842536863484	MTD 97.5% percentile	0	CA
y_097550	Dose-toxicity scenario 1	Dose-efficacy scenario 1	0.49	0.300440615990651	MTD 97.5% percentile	0	CA
y_097551	Dose-toxicity scenario 1	Dose-efficacy scenario 1	0.5	0.292628782881638	MTD 97.5% percentile	0	CA
y_097552	Dose-toxicity scenario 1	Dose-efficacy scenario 1	0.51	0.284984312305186	MTD 97.5% percentile	0	CA
y_097553	Dose-toxicity scenario 1	Dose-efficacy scenario 1	0.52	0.277501882844101	MTD 97.5% percentile	0	CA
y_097554	Dose-toxicity scenario 1	Dose-efficacy scenario 1	0.53	0.270176396313178	MTD 97.5% percentile	0	CA
y_097555	Dose-toxicity scenario 1	Dose-efficacy scenario 1	0.54	0.263002966175038	MTD 97.5% percentile	0	CA
y_097556	Dose-toxicity scenario 1	Dose-efficacy scenario 1	0.55	0.255976906669919	MTD 97.5% percentile	0	CA
y_097557	Dose-toxicity scenario 1	Dose-efficacy scenario 1	0.56	0.24909372260861	MTD 97.5% percentile	0	CA
y_097558	Dose-toxicity scenario 1	Dose-efficacy scenario 1	0.57	0.242349099781793	MTD 97.5% percentile	0	CA
y_097559	Dose-toxicity scenario 1	Dose-efficacy scenario 1	0.58	0.235738895942813	MTD 97.5% percentile	0	CA
y_097560	Dose-toxicity scenario 1	Dose-efficacy scenario 1	0.59	0.229259132324261	MTD 97.5% percentile	0	CA
y_097561	Dose-toxicity scenario 1	Dose-efficacy scenario 1	0.6	0.222905985651862	MTD 97.5% percentile	0	CA
y_097562	Dose-toxicity scenario 1	Dose-efficacy scenario 1	0.61	0.216675780621991	MTD 97.5% percentile	0	CA
y_097563	Dose-toxicity scenario 1	Dose-efficacy scenario 1	0.62	0.210564982811711	MTD 97.5% percentile	0	CA
y_097564	Dose-toxicity scenario 1	Dose-efficacy scenario 1	0.63	0.204570191992598	MTD 97.5% percentile	0	CA
y_097565	Dose-toxicity scenario 1	Dose-efficacy scenario 1	0.64	0.198688135821778	MTD 97.5% percentile	0	CA
y_097566	Dose-toxicity scenario 1	Dose-efficacy scenario 1	0.65	0.192915663885572	MTD 97.5% percentile	0	CA
y_097567	Dose-toxicity scenario 1	Dose-efficacy scenario 1	0.66	0.187249742072976	MTD 97.5% percentile	0	CA
y_097568	Dose-toxicity scenario 1	Dose-efficacy scenario 1	0.67	0.181687447257864	MTD 97.5% percentile	0	CA
y_097569	Dose-toxicity scenario 1	Dose-efficacy scenario 1	0.68	0.176225962270319	MTD 97.5% percentile	0	CA
y_097570	Dose-toxicity scenario 1	Dose-efficacy scenario 1	0.69	0.170862571138929	MTD 97.5% percentile	0	CA
y_097571	Dose-toxicity scenario 1	Dose-efficacy scenario 1	0.7	0.165594654587163	MTD 97.5% percentile	0	CA
y_097572	Dose-toxicity scenario 1	Dose-efficacy scenario 1	0.71	0.16041968576813	MTD 97.5% percentile	0	CA
y_097573	Dose-toxicity scenario 1	Dose-efficacy scenario 1	0.72	0.155335226223133	MTD 97.5% percentile	0	CA
y_097574	Dose-toxicity scenario 1	Dose-efficacy scenario 1	0.73	0.150338922050441	MTD 97.5% percentile	0	CA
y_097575	Dose-toxicity scenario 1	Dose-efficacy scenario 1	0.74	0.145428500271625	MTD 97.5% percentile	0	CA
y_097576	Dose-toxicity scenario 1	Dose-efficacy scenario 1	0.75	0.140601765383678	MTD 97.5% percentile	0	CA
y_097577	Dose-toxicity scenario 1	Dose-efficacy scenario 1	0.76	0.135856596085925	MTD 97.5% percentile	0	CA
y_097578	Dose-toxicity scenario 1	Dose-efficacy scenario 1	0.77	0.131190942171484	MTD 97.5% percentile	0	CA
y_097579	Dose-toxicity scenario 1	Dose-efficacy scenario 1	0.78	0.126602821573691	MTD 97.5% percentile	0	CA
y_097580	Dose-toxicity scenario 1	Dose-efficacy scenario 1	0.79	0.122090317558562	MTD 97.5% percentile	0	CA
y_097581	Dose-toxicity scenario 1	Dose-efficacy scenario 1	0.8	0.117651576054934	MTD 97.5% percentile	0	CA
y_097582	Dose-toxicity scenario 1	Dose-efficacy scenario 1	0.81	0.113284803114466	MTD 97.5% percentile	0	CA
y_097583	Dose-toxicity scenario 1	Dose-efficacy scenario 1	0.82	0.108988262494202	MTD 97.5% percentile	0	CA
y_097584	Dose-toxicity scenario 1	Dose-efficacy scenario 1	0.83	0.104760273354841	MTD 97.5% percentile	0	CA
y_097585	Dose-toxicity scenario 1	Dose-efficacy scenario 1	0.84	0.100599208068306	MTD 97.5% percentile	0	CA
y_097586	Dose-toxicity scenario 1	Dose-efficacy scenario 1	0.85	0.0965034901286112	MTD 97.5% percentile	0	CA
y_097587	Dose-toxicity scenario 1	Dose-efficacy scenario 1	0.86	0.0924715921603835	MTD 97.5% percentile	0	CA
y_097588	Dose-toxicity scenario 1	Dose-efficacy scenario 1	0.87	0.0885020340197612	MTD 97.5% percentile	0	CA
y_097589	Dose-toxicity scenario 1	Dose-efficacy scenario 1	0.88	0.084593380982706	MTD 97.5% percentile	0	CA
y_097590	Dose-toxicity scenario 1	Dose-efficacy scenario 1	0.89	0.0807442420160714	MTD 97.5% percentile	0	CA
y_097591	Dose-toxicity scenario 1	Dose-efficacy scenario 1	0.9	0.076953268127048	MTD 97.5% percentile	0	CA
y_097592	Dose-toxicity scenario 1	Dose-efficacy scenario 1	0.91	0.0732191507868752	MTD 97.5% percentile	0	CA
y_097593	Dose-toxicity scenario 1	Dose-efficacy scenario 1	0.92	0.0695406204249466	MTD 97.5% percentile	0	CA
y_097594	Dose-toxicity scenario 1	Dose-efficacy scenario 1	0.93	0.0659164449896702	MTD 97.5% percentile	0	CA
y_097595	Dose-toxicity scenario 1	Dose-efficacy scenario 1	0.94	0.0623454285726568	MTD 97.5% percentile	0	CA
y_097596	Dose-toxicity scenario 1	Dose-efficacy scenario 1	0.95	0.0588264100930069	MTD 97.5% percentile	0	CA
y_097597	Dose-toxicity scenario 1	Dose-efficacy scenario 1	0.96	0.0553582620386585	MTD 97.5% percentile	0	CA
y_097598	Dose-toxicity scenario 1	Dose-efficacy scenario 1	0.97	0.0519398892619266	MTD 97.5% percentile	0	CA
y_097599	Dose-toxicity scenario 1	Dose-efficacy scenario 1	0.98	0.0485702278265336	MTD 97.5% percentile	0	CA
y_0975100	Dose-toxicity scenario 1	Dose-efficacy scenario 1	0.99	0.0452482439035799	MTD 97.5% percentile	0	CA
y_0975101	Dose-toxicity scenario 1	Dose-efficacy scenario 1	1	0.0419729327140479	MTD 97.5% percentile	0	CA
