# Supplementary material for: A Bayesian adaptive design for dual‐agent phase I–II oncology trials integrating efficacy data across stages
Source: Biom J. 2023 May 18;65(7):2200288. doi: 10.1002/bimj.202200288 (PMC10952513; doi:10.1002/bimj.202200288)
Supplement: Supplementary file 1 — Supporting Information S1 [file BIMJ-65-0-s001.zip › Code_biometrical_journal2/Code_biometrical_journal/Data/intermediate_outputs/MTD_curve_DLT_sc1_EFF_sc1_CA_w0_H1.csv]

	DLT_scenario	EFF_scenario	x	y	type	omega	agreement
y_mean1	Dose-toxicity scenario 1	Dose-efficacy scenario 1	0	1.22696778920741	MTD mean	0	CA
y_mean2	Dose-toxicity scenario 1	Dose-efficacy scenario 1	0.01	1.19613828637652	MTD mean	0	CA
y_mean3	Dose-toxicity scenario 1	Dose-efficacy scenario 1	0.02	1.16635540408939	MTD mean	0	CA
y_mean4	Dose-toxicity scenario 1	Dose-efficacy scenario 1	0.03	1.13756673486864	MTD mean	0	CA
y_mean5	Dose-toxicity scenario 1	Dose-efficacy scenario 1	0.04	1.10972331273079	MTD mean	0	CA
y_mean6	Dose-toxicity scenario 1	Dose-efficacy scenario 1	0.05	1.08277933525411	MTD mean	0	CA
y_mean7	Dose-toxicity scenario 1	Dose-efficacy scenario 1	0.06	1.05669191215297	MTD mean	0	CA
y_mean8	Dose-toxicity scenario 1	Dose-efficacy scenario 1	0.07	1.03142083745562	MTD mean	0	CA
y_mean9	Dose-toxicity scenario 1	Dose-efficacy scenario 1	0.08	1.00692838274014	MTD mean	0	CA
y_mean10	Dose-toxicity scenario 1	Dose-efficacy scenario 1	0.09	0.983179109191967	MTD mean	0	CA
y_mean11	Dose-toxicity scenario 1	Dose-efficacy scenario 1	0.1	0.960139696514218	MTD mean	0	CA
y_mean12	Dose-toxicity scenario 1	Dose-efficacy scenario 1	0.11	0.937778786953552	MTD mean	0	CA
y_mean13	Dose-toxicity scenario 1	Dose-efficacy scenario 1	0.12	0.916066842906242	MTD mean	0	CA
y_mean14	Dose-toxicity scenario 1	Dose-efficacy scenario 1	0.13	0.894976016744729	MTD mean	0	CA
y_mean15	Dose-toxicity scenario 1	Dose-efficacy scenario 1	0.14	0.874480031658319	MTD mean	0	CA
y_mean16	Dose-toxicity scenario 1	Dose-efficacy scenario 1	0.15	0.85455407243591	MTD mean	0	CA
y_mean17	Dose-toxicity scenario 1	Dose-efficacy scenario 1	0.16	0.835174685236256	MTD mean	0	CA
y_mean18	Dose-toxicity scenario 1	Dose-efficacy scenario 1	0.17	0.816319685494592	MTD mean	0	CA
y_mean19	Dose-toxicity scenario 1	Dose-efficacy scenario 1	0.18	0.797968073205337	MTD mean	0	CA
y_mean20	Dose-toxicity scenario 1	Dose-efficacy scenario 1	0.19	0.780099954900712	MTD mean	0	CA
y_mean21	Dose-toxicity scenario 1	Dose-efficacy scenario 1	0.2	0.762696471715868	MTD mean	0	CA
y_mean22	Dose-toxicity scenario 1	Dose-efficacy scenario 1	0.21	0.745739732993684	MTD mean	0	CA
y_mean23	Dose-toxicity scenario 1	Dose-efficacy scenario 1	0.22	0.729212754937827	MTD mean	0	CA
y_mean24	Dose-toxicity scenario 1	Dose-efficacy scenario 1	0.23	0.713099403871876	MTD mean	0	CA
y_mean25	Dose-toxicity scenario 1	Dose-efficacy scenario 1	0.24	0.697384343706015	MTD mean	0	CA
y_mean26	Dose-toxicity scenario 1	Dose-efficacy scenario 1	0.25	0.68205298725174	MTD mean	0	CA
y_mean27	Dose-toxicity scenario 1	Dose-efficacy scenario 1	0.26	0.667091451059698	MTD mean	0	CA
y_mean28	Dose-toxicity scenario 1	Dose-efficacy scenario 1	0.27	0.652486513486757	MTD mean	0	CA
y_mean29	Dose-toxicity scenario 1	Dose-efficacy scenario 1	0.28	0.638225575726101	MTD mean	0	CA
y_mean30	Dose-toxicity scenario 1	Dose-efficacy scenario 1	0.29	0.624296625558922	MTD mean	0	CA
y_mean31	Dose-toxicity scenario 1	Dose-efficacy scenario 1	0.3	0.610688203608523	MTD mean	0	CA
y_mean32	Dose-toxicity scenario 1	Dose-efficacy scenario 1	0.31	0.597389371897552	MTD mean	0	CA
y_mean33	Dose-toxicity scenario 1	Dose-efficacy scenario 1	0.32	0.584389684527076	MTD mean	0	CA
y_mean34	Dose-toxicity scenario 1	Dose-efficacy scenario 1	0.33	0.571679160312275	MTD mean	0	CA
y_mean35	Dose-toxicity scenario 1	Dose-efficacy scenario 1	0.34	0.559248257224116	MTD mean	0	CA
y_mean36	Dose-toxicity scenario 1	Dose-efficacy scenario 1	0.35	0.547087848499468	MTD mean	0	CA
y_mean37	Dose-toxicity scenario 1	Dose-efficacy scenario 1	0.36	0.53518920029394	MTD mean	0	CA
y_mean38	Dose-toxicity scenario 1	Dose-efficacy scenario 1	0.37	0.523543950762474	MTD mean	0	CA
y_mean39	Dose-toxicity scenario 1	Dose-efficacy scenario 1	0.38	0.512144090462375	MTD mean	0	CA
y_mean40	Dose-toxicity scenario 1	Dose-efficacy scenario 1	0.39	0.500981943982274	MTD mean	0	CA
y_mean41	Dose-toxicity scenario 1	Dose-efficacy scenario 1	0.4	0.490050152708466	MTD mean	0	CA
y_mean42	Dose-toxicity scenario 1	Dose-efficacy scenario 1	0.41	0.479341658647315	MTD mean	0	CA
y_mean43	Dose-toxicity scenario 1	Dose-efficacy scenario 1	0.42	0.46884968922899	MTD mean	0	CA
y_mean44	Dose-toxicity scenario 1	Dose-efficacy scenario 1	0.43	0.45856774302377	MTD mean	0	CA
y_mean45	Dose-toxicity scenario 1	Dose-efficacy scenario 1	0.44	0.448489576307626	MTD mean	0	CA
y_mean46	Dose-toxicity scenario 1	Dose-efficacy scenario 1	0.45	0.438609190418738	MTD mean	0	CA
y_mean47	Dose-toxicity scenario 1	Dose-efficacy scenario 1	0.46	0.428920819851155	MTD mean	0	CA
y_mean48	Dose-toxicity scenario 1	Dose-efficacy scenario 1	0.47	0.419418921035936	MTD mean	0	CA
y_mean49	Dose-toxicity scenario 1	Dose-efficacy scenario 1	0.48	0.410098161763905	MTD mean	0	CA
y_mean50	Dose-toxicity scenario 1	Dose-efficacy scenario 1	0.49	0.400953411207609	MTD mean	0	CA
y_mean51	Dose-toxicity scenario 1	Dose-efficacy scenario 1	0.5	0.391979730503256	MTD mean	0	CA
y_mean52	Dose-toxicity scenario 1	Dose-efficacy scenario 1	0.51	0.383172363856298	MTD mean	0	CA
y_mean53	Dose-toxicity scenario 1	Dose-efficacy scenario 1	0.52	0.374526730137014	MTD mean	0	CA
y_mean54	Dose-toxicity scenario 1	Dose-efficacy scenario 1	0.53	0.366038414934872	MTD mean	0	CA
y_mean55	Dose-toxicity scenario 1	Dose-efficacy scenario 1	0.54	0.357703163042735	MTD mean	0	CA
y_mean56	Dose-toxicity scenario 1	Dose-efficacy scenario 1	0.55	0.349516871344004	MTD mean	0	CA
y_mean57	Dose-toxicity scenario 1	Dose-efficacy scenario 1	0.56	0.341475582077734	MTD mean	0	CA
y_mean58	Dose-toxicity scenario 1	Dose-efficacy scenario 1	0.57	0.333575476458485	MTD mean	0	CA
y_mean59	Dose-toxicity scenario 1	Dose-efficacy scenario 1	0.58	0.325812868629308	MTD mean	0	CA
y_mean60	Dose-toxicity scenario 1	Dose-efficacy scenario 1	0.59	0.318184199927744	MTD mean	0	CA
y_mean61	Dose-toxicity scenario 1	Dose-efficacy scenario 1	0.6	0.310686033446088	MTD mean	0	CA
y_mean62	Dose-toxicity scenario 1	Dose-efficacy scenario 1	0.61	0.303315048868465	MTD mean	0	CA
y_mean63	Dose-toxicity scenario 1	Dose-efficacy scenario 1	0.62	0.296068037568402	MTD mean	0	CA
y_mean64	Dose-toxicity scenario 1	Dose-efficacy scenario 1	0.63	0.288941897951714	MTD mean	0	CA
y_mean65	Dose-toxicity scenario 1	Dose-efficacy scenario 1	0.64	0.28193363103047	MTD mean	0	CA
y_mean66	Dose-toxicity scenario 1	Dose-efficacy scenario 1	0.65	0.27504033621481	MTD mean	0	CA
y_mean67	Dose-toxicity scenario 1	Dose-efficacy scenario 1	0.66	0.268259207310169	MTD mean	0	CA
y_mean68	Dose-toxicity scenario 1	Dose-efficacy scenario 1	0.67	0.261587528708327	MTD mean	0	CA
y_mean69	Dose-toxicity scenario 1	Dose-efficacy scenario 1	0.68	0.25502267176142	MTD mean	0	CA
y_mean70	Dose-toxicity scenario 1	Dose-efficacy scenario 1	0.69	0.248562091328728	MTD mean	0	CA
y_mean71	Dose-toxicity scenario 1	Dose-efficacy scenario 1	0.7	0.242203322486728	MTD mean	0	CA
y_mean72	Dose-toxicity scenario 1	Dose-efficacy scenario 1	0.71	0.235943977393468	MTD mean	0	CA
y_mean73	Dose-toxicity scenario 1	Dose-efficacy scenario 1	0.72	0.229781742298874	MTD mean	0	CA
y_mean74	Dose-toxicity scenario 1	Dose-efficacy scenario 1	0.73	0.223714374693149	MTD mean	0	CA
y_mean75	Dose-toxicity scenario 1	Dose-efficacy scenario 1	0.74	0.217739700585857	MTD mean	0	CA
y_mean76	Dose-toxicity scenario 1	Dose-efficacy scenario 1	0.75	0.211855611908771	MTD mean	0	CA
y_mean77	Dose-toxicity scenario 1	Dose-efficacy scenario 1	0.76	0.206060064035964	MTD mean	0	CA
y_mean78	Dose-toxicity scenario 1	Dose-efficacy scenario 1	0.77	0.200351073415009	MTD mean	0	CA
y_mean79	Dose-toxicity scenario 1	Dose-efficacy scenario 1	0.78	0.194726715303534	MTD mean	0	CA
y_mean80	Dose-toxicity scenario 1	Dose-efficacy scenario 1	0.79	0.189185121605691	MTD mean	0	CA
y_mean81	Dose-toxicity scenario 1	Dose-efficacy scenario 1	0.8	0.183724478803446	MTD mean	0	CA
y_mean82	Dose-toxicity scenario 1	Dose-efficacy scenario 1	0.81	0.178343025977865	MTD mean	0	CA
y_mean83	Dose-toxicity scenario 1	Dose-efficacy scenario 1	0.82	0.173039052915869	MTD mean	0	CA
y_mean84	Dose-toxicity scenario 1	Dose-efficacy scenario 1	0.83	0.167810898298178	MTD mean	0	CA
y_mean85	Dose-toxicity scenario 1	Dose-efficacy scenario 1	0.84	0.162656947964411	MTD mean	0	CA
y_mean86	Dose-toxicity scenario 1	Dose-efficacy scenario 1	0.85	0.157575633251536	MTD mean	0	CA
y_mean87	Dose-toxicity scenario 1	Dose-efficacy scenario 1	0.86	0.152565429402081	MTD mean	0	CA
y_mean88	Dose-toxicity scenario 1	Dose-efficacy scenario 1	0.87	0.147624854038709	MTD mean	0	CA
y_mean89	Dose-toxicity scenario 1	Dose-efficacy scenario 1	0.88	0.142752465701948	MTD mean	0	CA
y_mean90	Dose-toxicity scenario 1	Dose-efficacy scenario 1	0.89	0.137946862448056	MTD mean	0	CA
y_mean91	Dose-toxicity scenario 1	Dose-efficacy scenario 1	0.9	0.13320668050415	MTD mean	0	CA
y_mean92	Dose-toxicity scenario 1	Dose-efficacy scenario 1	0.91	0.128530592977881	MTD mean	0	CA
y_mean93	Dose-toxicity scenario 1	Dose-efficacy scenario 1	0.92	0.123917308619111	MTD mean	0	CA
y_mean94	Dose-toxicity scenario 1	Dose-efficacy scenario 1	0.93	0.11936557063114	MTD mean	0	CA
y_mean95	Dose-toxicity scenario 1	Dose-efficacy scenario 1	0.94	0.114874155529207	MTD mean	0	CA
y_mean96	Dose-toxicity scenario 1	Dose-efficacy scenario 1	0.95	0.110441872044068	MTD mean	0	CA
y_mean97	Dose-toxicity scenario 1	Dose-efficacy scenario 1	0.96	0.106067560068601	MTD mean	0	CA
y_mean98	Dose-toxicity scenario 1	Dose-efficacy scenario 1	0.97	0.10175008964547	MTD mean	0	CA
y_mean99	Dose-toxicity scenario 1	Dose-efficacy scenario 1	0.98	0.0974883599940049	MTD mean	0	CA
y_mean100	Dose-toxicity scenario 1	Dose-efficacy scenario 1	0.99	0.093281298574527	MTD mean	0	CA
y_mean101	Dose-toxicity scenario 1	Dose-efficacy scenario 1	1	0.0891278601884505	MTD mean	0	CA
y_00251	Dose-toxicity scenario 1	Dose-efficacy scenario 1	0	1.34357494824252	MTD 2.5% percentile	0	CA
y_00252	Dose-toxicity scenario 1	Dose-efficacy scenario 1	0.01	1.31735860659009	MTD 2.5% percentile	0	CA
y_00253	Dose-toxicity scenario 1	Dose-efficacy scenario 1	0.02	1.29177355952829	MTD 2.5% percentile	0	CA
y_00254	Dose-toxicity scenario 1	Dose-efficacy scenario 1	0.03	1.2667972757915	MTD 2.5% percentile	0	CA
y_00255	Dose-toxicity scenario 1	Dose-efficacy scenario 1	0.04	1.24240828371325	MTD 2.5% percentile	0	CA
y_00256	Dose-toxicity scenario 1	Dose-efficacy scenario 1	0.05	1.21858610966156	MTD 2.5% percentile	0	CA
y_00257	Dose-toxicity scenario 1	Dose-efficacy scenario 1	0.06	1.19531122071738	MTD 2.5% percentile	0	CA
y_00258	Dose-toxicity scenario 1	Dose-efficacy scenario 1	0.07	1.17256497125893	MTD 2.5% percentile	0	CA
y_00259	Dose-toxicity scenario 1	Dose-efficacy scenario 1	0.08	1.15032955314471	MTD 2.5% percentile	0	CA
y_002510	Dose-toxicity scenario 1	Dose-efficacy scenario 1	0.09	1.1285879492157	MTD 2.5% percentile	0	CA
y_002511	Dose-toxicity scenario 1	Dose-efficacy scenario 1	0.1	1.10732388986139	MTD 2.5% percentile	0	CA
y_002512	Dose-toxicity scenario 1	Dose-efficacy scenario 1	0.11	1.08652181241681	MTD 2.5% percentile	0	CA
y_002513	Dose-toxicity scenario 1	Dose-efficacy scenario 1	0.12	1.06616682317746	MTD 2.5% percentile	0	CA
y_002514	Dose-toxicity scenario 1	Dose-efficacy scenario 1	0.13	1.04624466183745	MTD 2.5% percentile	0	CA
y_002515	Dose-toxicity scenario 1	Dose-efficacy scenario 1	0.14	1.02674166817229	MTD 2.5% percentile	0	CA
y_002516	Dose-toxicity scenario 1	Dose-efficacy scenario 1	0.15	1.0076447508028	MTD 2.5% percentile	0	CA
y_002517	Dose-toxicity scenario 1	Dose-efficacy scenario 1	0.16	0.988941357890077	MTD 2.5% percentile	0	CA
y_002518	Dose-toxicity scenario 1	Dose-efficacy scenario 1	0.17	0.970619449623575	MTD 2.5% percentile	0	CA
y_002519	Dose-toxicity scenario 1	Dose-efficacy scenario 1	0.18	0.95266747237566	MTD 2.5% percentile	0	CA
y_002520	Dose-toxicity scenario 1	Dose-efficacy scenario 1	0.19	0.935074334406029	MTD 2.5% percentile	0	CA
y_002521	Dose-toxicity scenario 1	Dose-efficacy scenario 1	0.2	0.917829383008623	MTD 2.5% percentile	0	CA
y_002522	Dose-toxicity scenario 1	Dose-efficacy scenario 1	0.21	0.900922383002112	MTD 2.5% percentile	0	CA
y_002523	Dose-toxicity scenario 1	Dose-efficacy scenario 1	0.22	0.884343496472684	MTD 2.5% percentile	0	CA
y_002524	Dose-toxicity scenario 1	Dose-efficacy scenario 1	0.23	0.86808326368488	MTD 2.5% percentile	0	CA
y_002525	Dose-toxicity scenario 1	Dose-efficacy scenario 1	0.24	0.852132585082678	MTD 2.5% percentile	0	CA
y_002526	Dose-toxicity scenario 1	Dose-efficacy scenario 1	0.25	0.83648270430883	MTD 2.5% percentile	0	CA
y_002527	Dose-toxicity scenario 1	Dose-efficacy scenario 1	0.26	0.821125192175899	MTD 2.5% percentile	0	CA
y_002528	Dose-toxicity scenario 1	Dose-efficacy scenario 1	0.27	0.806051931527333	MTD 2.5% percentile	0	CA
y_002529	Dose-toxicity scenario 1	Dose-efficacy scenario 1	0.28	0.791255102931444	MTD 2.5% percentile	0	CA
y_002530	Dose-toxicity scenario 1	Dose-efficacy scenario 1	0.29	0.776727171155325	MTD 2.5% percentile	0	CA
y_002531	Dose-toxicity scenario 1	Dose-efficacy scenario 1	0.3	0.762460872369532	MTD 2.5% percentile	0	CA
y_002532	Dose-toxicity scenario 1	Dose-efficacy scenario 1	0.31	0.748449202037899	MTD 2.5% percentile	0	CA
y_002533	Dose-toxicity scenario 1	Dose-efficacy scenario 1	0.32	0.734685403450042	MTD 2.5% percentile	0	CA
y_002534	Dose-toxicity scenario 1	Dose-efficacy scenario 1	0.33	0.721162956857127	MTD 2.5% percentile	0	CA
y_002535	Dose-toxicity scenario 1	Dose-efficacy scenario 1	0.34	0.707875569174195	MTD 2.5% percentile	0	CA
y_002536	Dose-toxicity scenario 1	Dose-efficacy scenario 1	0.35	0.694817164214862	MTD 2.5% percentile	0	CA
y_002537	Dose-toxicity scenario 1	Dose-efficacy scenario 1	0.36	0.681981873426569	MTD 2.5% percentile	0	CA
y_002538	Dose-toxicity scenario 1	Dose-efficacy scenario 1	0.37	0.669364027096698	MTD 2.5% percentile	0	CA
y_002539	Dose-toxicity scenario 1	Dose-efficacy scenario 1	0.38	0.65695814600187	MTD 2.5% percentile	0	CA
y_002540	Dose-toxicity scenario 1	Dose-efficacy scenario 1	0.39	0.644758933474581	MTD 2.5% percentile	0	CA
y_002541	Dose-toxicity scenario 1	Dose-efficacy scenario 1	0.4	0.632761267863053	MTD 2.5% percentile	0	CA
y_002542	Dose-toxicity scenario 1	Dose-efficacy scenario 1	0.41	0.62096019536173	MTD 2.5% percentile	0	CA
y_002543	Dose-toxicity scenario 1	Dose-efficacy scenario 1	0.42	0.609350923191365	MTD 2.5% percentile	0	CA
y_002544	Dose-toxicity scenario 1	Dose-efficacy scenario 1	0.43	0.597928813108937	MTD 2.5% percentile	0	CA
y_002545	Dose-toxicity scenario 1	Dose-efficacy scenario 1	0.44	0.586689375228964	MTD 2.5% percentile	0	CA
y_002546	Dose-toxicity scenario 1	Dose-efficacy scenario 1	0.45	0.575628262138906	MTD 2.5% percentile	0	CA
y_002547	Dose-toxicity scenario 1	Dose-efficacy scenario 1	0.46	0.564741263292456	MTD 2.5% percentile	0	CA
y_002548	Dose-toxicity scenario 1	Dose-efficacy scenario 1	0.47	0.554024299665534	MTD 2.5% percentile	0	CA
y_002549	Dose-toxicity scenario 1	Dose-efficacy scenario 1	0.48	0.543473418660731	MTD 2.5% percentile	0	CA
y_002550	Dose-toxicity scenario 1	Dose-efficacy scenario 1	0.49	0.53308478924683	MTD 2.5% percentile	0	CA
y_002551	Dose-toxicity scenario 1	Dose-efficacy scenario 1	0.5	0.522854697320854	MTD 2.5% percentile	0	CA
y_002552	Dose-toxicity scenario 1	Dose-efficacy scenario 1	0.51	0.512779541280831	MTD 2.5% percentile	0	CA
y_002553	Dose-toxicity scenario 1	Dose-efficacy scenario 1	0.52	0.502855827798218	MTD 2.5% percentile	0	CA
y_002554	Dose-toxicity scenario 1	Dose-efficacy scenario 1	0.53	0.493080167779517	MTD 2.5% percentile	0	CA
y_002555	Dose-toxicity scenario 1	Dose-efficacy scenario 1	0.54	0.483449272507324	MTD 2.5% percentile	0	CA
y_002556	Dose-toxicity scenario 1	Dose-efficacy scenario 1	0.55	0.473959949951537	MTD 2.5% percentile	0	CA
y_002557	Dose-toxicity scenario 1	Dose-efficacy scenario 1	0.56	0.464609101242065	MTD 2.5% percentile	0	CA
y_002558	Dose-toxicity scenario 1	Dose-efficacy scenario 1	0.57	0.455393717294826	MTD 2.5% percentile	0	CA
y_002559	Dose-toxicity scenario 1	Dose-efficacy scenario 1	0.58	0.446310875583332	MTD 2.5% percentile	0	CA
y_002560	Dose-toxicity scenario 1	Dose-efficacy scenario 1	0.59	0.43735773704858	MTD 2.5% percentile	0	CA
y_002561	Dose-toxicity scenario 1	Dose-efficacy scenario 1	0.6	0.428531543140381	MTD 2.5% percentile	0	CA
y_002562	Dose-toxicity scenario 1	Dose-efficacy scenario 1	0.61	0.419829612983656	MTD 2.5% percentile	0	CA
y_002563	Dose-toxicity scenario 1	Dose-efficacy scenario 1	0.62	0.411249340663583	MTD 2.5% percentile	0	CA
y_002564	Dose-toxicity scenario 1	Dose-efficacy scenario 1	0.63	0.40278819262382	MTD 2.5% percentile	0	CA
y_002565	Dose-toxicity scenario 1	Dose-efficacy scenario 1	0.64	0.394443705172345	MTD 2.5% percentile	0	CA
y_002566	Dose-toxicity scenario 1	Dose-efficacy scenario 1	0.65	0.386213482089755	MTD 2.5% percentile	0	CA
y_002567	Dose-toxicity scenario 1	Dose-efficacy scenario 1	0.66	0.378095192335149	MTD 2.5% percentile	0	CA
y_002568	Dose-toxicity scenario 1	Dose-efficacy scenario 1	0.67	0.370086567844985	MTD 2.5% percentile	0	CA
y_002569	Dose-toxicity scenario 1	Dose-efficacy scenario 1	0.68	0.362185401420535	MTD 2.5% percentile	0	CA
y_002570	Dose-toxicity scenario 1	Dose-efficacy scenario 1	0.69	0.354389544699813	MTD 2.5% percentile	0	CA
y_002571	Dose-toxicity scenario 1	Dose-efficacy scenario 1	0.7	0.346696906210056	MTD 2.5% percentile	0	CA
y_002572	Dose-toxicity scenario 1	Dose-efficacy scenario 1	0.71	0.33910544949706	MTD 2.5% percentile	0	CA
y_002573	Dose-toxicity scenario 1	Dose-efficacy scenario 1	0.72	0.331613191327839	MTD 2.5% percentile	0	CA
y_002574	Dose-toxicity scenario 1	Dose-efficacy scenario 1	0.73	0.324218199963288	MTD 2.5% percentile	0	CA
y_002575	Dose-toxicity scenario 1	Dose-efficacy scenario 1	0.74	0.316918593497696	MTD 2.5% percentile	0	CA
y_002576	Dose-toxicity scenario 1	Dose-efficacy scenario 1	0.75	0.309712538262083	MTD 2.5% percentile	0	CA
y_002577	Dose-toxicity scenario 1	Dose-efficacy scenario 1	0.76	0.302598247288552	MTD 2.5% percentile	0	CA
y_002578	Dose-toxicity scenario 1	Dose-efficacy scenario 1	0.77	0.295573978832923	MTD 2.5% percentile	0	CA
y_002579	Dose-toxicity scenario 1	Dose-efficacy scenario 1	0.78	0.288638034953107	MTD 2.5% percentile	0	CA
y_002580	Dose-toxicity scenario 1	Dose-efficacy scenario 1	0.79	0.281788760140765	MTD 2.5% percentile	0	CA
y_002581	Dose-toxicity scenario 1	Dose-efficacy scenario 1	0.8	0.275024540003947	MTD 2.5% percentile	0	CA
y_002582	Dose-toxicity scenario 1	Dose-efficacy scenario 1	0.81	0.268343799998506	MTD 2.5% percentile	0	CA
y_002583	Dose-toxicity scenario 1	Dose-efficacy scenario 1	0.82	0.261745004206189	MTD 2.5% percentile	0	CA
y_002584	Dose-toxicity scenario 1	Dose-efficacy scenario 1	0.83	0.25522665415742	MTD 2.5% percentile	0	CA
y_002585	Dose-toxicity scenario 1	Dose-efficacy scenario 1	0.84	0.248787287696875	MTD 2.5% percentile	0	CA
y_002586	Dose-toxicity scenario 1	Dose-efficacy scenario 1	0.85	0.242425477890049	MTD 2.5% percentile	0	CA
y_002587	Dose-toxicity scenario 1	Dose-efficacy scenario 1	0.86	0.236139831969089	MTD 2.5% percentile	0	CA
y_002588	Dose-toxicity scenario 1	Dose-efficacy scenario 1	0.87	0.229928990316268	MTD 2.5% percentile	0	CA
y_002589	Dose-toxicity scenario 1	Dose-efficacy scenario 1	0.88	0.22379162548354	MTD 2.5% percentile	0	CA
y_002590	Dose-toxicity scenario 1	Dose-efficacy scenario 1	0.89	0.217726441246676	MTD 2.5% percentile	0	CA
y_002591	Dose-toxicity scenario 1	Dose-efficacy scenario 1	0.9	0.211732171692594	MTD 2.5% percentile	0	CA
y_002592	Dose-toxicity scenario 1	Dose-efficacy scenario 1	0.91	0.205807580338496	MTD 2.5% percentile	0	CA
y_002593	Dose-toxicity scenario 1	Dose-efficacy scenario 1	0.92	0.199951459281566	MTD 2.5% percentile	0	CA
y_002594	Dose-toxicity scenario 1	Dose-efficacy scenario 1	0.93	0.194162628377964	MTD 2.5% percentile	0	CA
y_002595	Dose-toxicity scenario 1	Dose-efficacy scenario 1	0.94	0.188439934449966	MTD 2.5% percentile	0	CA
y_002596	Dose-toxicity scenario 1	Dose-efficacy scenario 1	0.95	0.182782250520125	MTD 2.5% percentile	0	CA
y_002597	Dose-toxicity scenario 1	Dose-efficacy scenario 1	0.96	0.177188475071383	MTD 2.5% percentile	0	CA
y_002598	Dose-toxicity scenario 1	Dose-efficacy scenario 1	0.97	0.171657531332115	MTD 2.5% percentile	0	CA
y_002599	Dose-toxicity scenario 1	Dose-efficacy scenario 1	0.98	0.166188366585134	MTD 2.5% percentile	0	CA
y_0025100	Dose-toxicity scenario 1	Dose-efficacy scenario 1	0.99	0.160779951499715	MTD 2.5% percentile	0	CA
y_0025101	Dose-toxicity scenario 1	Dose-efficacy scenario 1	1	0.155431279485763	MTD 2.5% percentile	0	CA
y_0501	Dose-toxicity scenario 1	Dose-efficacy scenario 1	0	1.22591659147267	MTD 50% percentile	0	CA
y_0502	Dose-toxicity scenario 1	Dose-efficacy scenario 1	0.01	1.1953337210176	MTD 50% percentile	0	CA
y_0503	Dose-toxicity scenario 1	Dose-efficacy scenario 1	0.02	1.16578074795677	MTD 50% percentile	0	CA
y_0504	Dose-toxicity scenario 1	Dose-efficacy scenario 1	0.03	1.13720651008629	MTD 50% percentile	0	CA
y_0505	Dose-toxicity scenario 1	Dose-efficacy scenario 1	0.04	1.10956317878069	MTD 50% percentile	0	CA
y_0506	Dose-toxicity scenario 1	Dose-efficacy scenario 1	0.05	1.08280599183704	MTD 50% percentile	0	CA
y_0507	Dose-toxicity scenario 1	Dose-efficacy scenario 1	0.06	1.05689301160581	MTD 50% percentile	0	CA
y_0508	Dose-toxicity scenario 1	Dose-efficacy scenario 1	0.07	1.03178490565972	MTD 50% percentile	0	CA
y_0509	Dose-toxicity scenario 1	Dose-efficacy scenario 1	0.08	1.00744474758758	MTD 50% percentile	0	CA
y_05010	Dose-toxicity scenario 1	Dose-efficacy scenario 1	0.09	0.983837835791489	MTD 50% percentile	0	CA
y_05011	Dose-toxicity scenario 1	Dose-efficacy scenario 1	0.1	0.96093152841717	MTD 50% percentile	0	CA
y_05012	Dose-toxicity scenario 1	Dose-efficacy scenario 1	0.11	0.938695092766175	MTD 50% percentile	0	CA
y_05013	Dose-toxicity scenario 1	Dose-efficacy scenario 1	0.12	0.917099567729079	MTD 50% percentile	0	CA
y_05014	Dose-toxicity scenario 1	Dose-efficacy scenario 1	0.13	0.896117637944749	MTD 50% percentile	0	CA
y_05015	Dose-toxicity scenario 1	Dose-efficacy scenario 1	0.14	0.875723518535938	MTD 50% percentile	0	CA
y_05016	Dose-toxicity scenario 1	Dose-efficacy scenario 1	0.15	0.85589284939847	MTD 50% percentile	0	CA
y_05017	Dose-toxicity scenario 1	Dose-efficacy scenario 1	0.16	0.836602598132802	MTD 50% percentile	0	CA
y_05018	Dose-toxicity scenario 1	Dose-efficacy scenario 1	0.17	0.817830970804728	MTD 50% percentile	0	CA
y_05019	Dose-toxicity scenario 1	Dose-efficacy scenario 1	0.18	0.799557329808275	MTD 50% percentile	0	CA
y_05020	Dose-toxicity scenario 1	Dose-efficacy scenario 1	0.19	0.781762118179997	MTD 50% percentile	0	CA
y_05021	Dose-toxicity scenario 1	Dose-efficacy scenario 1	0.2	0.764426789781122	MTD 50% percentile	0	CA
y_05022	Dose-toxicity scenario 1	Dose-efficacy scenario 1	0.21	0.74753374482358	MTD 50% percentile	0	CA
y_05023	Dose-toxicity scenario 1	Dose-efficacy scenario 1	0.22	0.731066270268718	MTD 50% percentile	0	CA
y_05024	Dose-toxicity scenario 1	Dose-efficacy scenario 1	0.23	0.715008484674422	MTD 50% percentile	0	CA
y_05025	Dose-toxicity scenario 1	Dose-efficacy scenario 1	0.24	0.699345287108059	MTD 50% percentile	0	CA
y_05026	Dose-toxicity scenario 1	Dose-efficacy scenario 1	0.25	0.684062309779786	MTD 50% percentile	0	CA
y_05027	Dose-toxicity scenario 1	Dose-efficacy scenario 1	0.26	0.669145874083946	MTD 50% percentile	0	CA
y_05028	Dose-toxicity scenario 1	Dose-efficacy scenario 1	0.27	0.654582949765848	MTD 50% percentile	0	CA
y_05029	Dose-toxicity scenario 1	Dose-efficacy scenario 1	0.28	0.640361116957715	MTD 50% percentile	0	CA
y_05030	Dose-toxicity scenario 1	Dose-efficacy scenario 1	0.29	0.626468530851342	MTD 50% percentile	0	CA
y_05031	Dose-toxicity scenario 1	Dose-efficacy scenario 1	0.3	0.612893888796225	MTD 50% percentile	0	CA
y_05032	Dose-toxicity scenario 1	Dose-efficacy scenario 1	0.31	0.599626399631116	MTD 50% percentile	0	CA
y_05033	Dose-toxicity scenario 1	Dose-efficacy scenario 1	0.32	0.586655755074081	MTD 50% percentile	0	CA
y_05034	Dose-toxicity scenario 1	Dose-efficacy scenario 1	0.33	0.573972103011655	MTD 50% percentile	0	CA
y_05035	Dose-toxicity scenario 1	Dose-efficacy scenario 1	0.34	0.561566022541639	MTD 50% percentile	0	CA
y_05036	Dose-toxicity scenario 1	Dose-efficacy scenario 1	0.35	0.549428500636665	MTD 50% percentile	0	CA
y_05037	Dose-toxicity scenario 1	Dose-efficacy scenario 1	0.36	0.537550910307041	MTD 50% percentile	0	CA
y_05038	Dose-toxicity scenario 1	Dose-efficacy scenario 1	0.37	0.525924990151711	MTD 50% percentile	0	CA
y_05039	Dose-toxicity scenario 1	Dose-efficacy scenario 1	0.38	0.514542825195437	MTD 50% percentile	0	CA
y_05040	Dose-toxicity scenario 1	Dose-efficacy scenario 1	0.39	0.503396828918817	MTD 50% percentile	0	CA
y_05041	Dose-toxicity scenario 1	Dose-efficacy scenario 1	0.4	0.492479726395392	MTD 50% percentile	0	CA
y_05042	Dose-toxicity scenario 1	Dose-efficacy scenario 1	0.41	0.481784538457088	MTD 50% percentile	0	CA
y_05043	Dose-toxicity scenario 1	Dose-efficacy scenario 1	0.42	0.471304566815549	MTD 50% percentile	0	CA
y_05044	Dose-toxicity scenario 1	Dose-efficacy scenario 1	0.43	0.461033380072735	MTD 50% percentile	0	CA
y_05045	Dose-toxicity scenario 1	Dose-efficacy scenario 1	0.44	0.450964800559364	MTD 50% percentile	0	CA
y_05046	Dose-toxicity scenario 1	Dose-efficacy scenario 1	0.45	0.441092891944623	MTD 50% percentile	0	CA
y_05047	Dose-toxicity scenario 1	Dose-efficacy scenario 1	0.46	0.43141194756491	MTD 50% percentile	0	CA
y_05048	Dose-toxicity scenario 1	Dose-efficacy scenario 1	0.47	0.42191647942341	MTD 50% percentile	0	CA
y_05049	Dose-toxicity scenario 1	Dose-efficacy scenario 1	0.48	0.412601207815936	MTD 50% percentile	0	CA
y_05050	Dose-toxicity scenario 1	Dose-efficacy scenario 1	0.49	0.403461051541834	MTD 50% percentile	0	CA
y_05051	Dose-toxicity scenario 1	Dose-efficacy scenario 1	0.5	0.394491118661812	MTD 50% percentile	0	CA
y_05052	Dose-toxicity scenario 1	Dose-efficacy scenario 1	0.51	0.38568669776738	MTD 50% percentile	0	CA
y_05053	Dose-toxicity scenario 1	Dose-efficacy scenario 1	0.52	0.377043249729156	MTD 50% percentile	0	CA
y_05054	Dose-toxicity scenario 1	Dose-efficacy scenario 1	0.53	0.368556399893669	MTD 50% percentile	0	CA
y_05055	Dose-toxicity scenario 1	Dose-efficacy scenario 1	0.54	0.360221930700485	MTD 50% percentile	0	CA
y_05056	Dose-toxicity scenario 1	Dose-efficacy scenario 1	0.55	0.352035774693468	MTD 50% percentile	0	CA
y_05057	Dose-toxicity scenario 1	Dose-efficacy scenario 1	0.56	0.343994007901851	MTD 50% percentile	0	CA
y_05058	Dose-toxicity scenario 1	Dose-efficacy scenario 1	0.57	0.336092843568477	MTD 50% percentile	0	CA
y_05059	Dose-toxicity scenario 1	Dose-efficacy scenario 1	0.58	0.328328626204164	MTD 50% percentile	0	CA
y_05060	Dose-toxicity scenario 1	Dose-efficacy scenario 1	0.59	0.320697825948567	MTD 50% percentile	0	CA
y_05061	Dose-toxicity scenario 1	Dose-efficacy scenario 1	0.6	0.313197033219264	MTD 50% percentile	0	CA
y_05062	Dose-toxicity scenario 1	Dose-efficacy scenario 1	0.61	0.305822953632034	MTD 50% percentile	0	CA
y_05063	Dose-toxicity scenario 1	Dose-efficacy scenario 1	0.62	0.298572403176408	MTD 50% percentile	0	CA
y_05064	Dose-toxicity scenario 1	Dose-efficacy scenario 1	0.63	0.291442303631667	MTD 50% percentile	0	CA
y_05065	Dose-toxicity scenario 1	Dose-efficacy scenario 1	0.64	0.284429678209414	MTD 50% percentile	0	CA
y_05066	Dose-toxicity scenario 1	Dose-efficacy scenario 1	0.65	0.277531647409765	MTD 50% percentile	0	CA
y_05067	Dose-toxicity scenario 1	Dose-efficacy scenario 1	0.66	0.270745425079032	MTD 50% percentile	0	CA
y_05068	Dose-toxicity scenario 1	Dose-efficacy scenario 1	0.67	0.264068314657571	MTD 50% percentile	0	CA
y_05069	Dose-toxicity scenario 1	Dose-efficacy scenario 1	0.68	0.257497705607169	MTD 50% percentile	0	CA
y_05070	Dose-toxicity scenario 1	Dose-efficacy scenario 1	0.69	0.251031070008033	MTD 50% percentile	0	CA
y_05071	Dose-toxicity scenario 1	Dose-efficacy scenario 1	0.7	0.244665959316057	MTD 50% percentile	0	CA
y_05072	Dose-toxicity scenario 1	Dose-efficacy scenario 1	0.71	0.238400001271633	MTD 50% percentile	0	CA
y_05073	Dose-toxicity scenario 1	Dose-efficacy scenario 1	0.72	0.232230896951797	MTD 50% percentile	0	CA
y_05074	Dose-toxicity scenario 1	Dose-efficacy scenario 1	0.73	0.226156417958034	MTD 50% percentile	0	CA
y_05075	Dose-toxicity scenario 1	Dose-efficacy scenario 1	0.74	0.220174403732497	MTD 50% percentile	0	CA
y_05076	Dose-toxicity scenario 1	Dose-efficacy scenario 1	0.75	0.214282758995853	MTD 50% percentile	0	CA
y_05077	Dose-toxicity scenario 1	Dose-efficacy scenario 1	0.76	0.208479451300387	MTD 50% percentile	0	CA
y_05078	Dose-toxicity scenario 1	Dose-efficacy scenario 1	0.77	0.202762508692338	MTD 50% percentile	0	CA
y_05079	Dose-toxicity scenario 1	Dose-efficacy scenario 1	0.78	0.197130017477845	MTD 50% percentile	0	CA
y_05080	Dose-toxicity scenario 1	Dose-efficacy scenario 1	0.79	0.19158012008716	MTD 50% percentile	0	CA
y_05081	Dose-toxicity scenario 1	Dose-efficacy scenario 1	0.8	0.186111013032143	MTD 50% percentile	0	CA
y_05082	Dose-toxicity scenario 1	Dose-efficacy scenario 1	0.81	0.180720944952307	MTD 50% percentile	0	CA
y_05083	Dose-toxicity scenario 1	Dose-efficacy scenario 1	0.82	0.175408214744966	MTD 50% percentile	0	CA
y_05084	Dose-toxicity scenario 1	Dose-efficacy scenario 1	0.83	0.170171169775308	MTD 50% percentile	0	CA
y_05085	Dose-toxicity scenario 1	Dose-efficacy scenario 1	0.84	0.165008204162414	MTD 50% percentile	0	CA
y_05086	Dose-toxicity scenario 1	Dose-efficacy scenario 1	0.85	0.159917757137508	MTD 50% percentile	0	CA
y_05087	Dose-toxicity scenario 1	Dose-efficacy scenario 1	0.86	0.154898311470896	MTD 50% percentile	0	CA
y_05088	Dose-toxicity scenario 1	Dose-efficacy scenario 1	0.87	0.149948391964282	MTD 50% percentile	0	CA
y_05089	Dose-toxicity scenario 1	Dose-efficacy scenario 1	0.88	0.145066564005298	MTD 50% percentile	0	CA
y_05090	Dose-toxicity scenario 1	Dose-efficacy scenario 1	0.89	0.140251432181275	MTD 50% percentile	0	CA
y_05091	Dose-toxicity scenario 1	Dose-efficacy scenario 1	0.9	0.135501638949453	MTD 50% percentile	0	CA
y_05092	Dose-toxicity scenario 1	Dose-efficacy scenario 1	0.91	0.130815863360955	MTD 50% percentile	0	CA
y_05093	Dose-toxicity scenario 1	Dose-efficacy scenario 1	0.92	0.126192819836012	MTD 50% percentile	0	CA
y_05094	Dose-toxicity scenario 1	Dose-efficacy scenario 1	0.93	0.121631256988047	MTD 50% percentile	0	CA
y_05095	Dose-toxicity scenario 1	Dose-efficacy scenario 1	0.94	0.117129956494374	MTD 50% percentile	0	CA
y_05096	Dose-toxicity scenario 1	Dose-efficacy scenario 1	0.95	0.112687732011349	MTD 50% percentile	0	CA
y_05097	Dose-toxicity scenario 1	Dose-efficacy scenario 1	0.96	0.108303428131966	MTD 50% percentile	0	CA
y_05098	Dose-toxicity scenario 1	Dose-efficacy scenario 1	0.97	0.103975919383954	MTD 50% percentile	0	CA
y_05099	Dose-toxicity scenario 1	Dose-efficacy scenario 1	0.98	0.0997041092665681	MTD 50% percentile	0	CA
y_050100	Dose-toxicity scenario 1	Dose-efficacy scenario 1	0.99	0.0954869293243308	MTD 50% percentile	0	CA
y_050101	Dose-toxicity scenario 1	Dose-efficacy scenario 1	1	0.091323338256084	MTD 50% percentile	0	CA
y_09751	Dose-toxicity scenario 1	Dose-efficacy scenario 1	0	1.13495878806129	MTD 97.5% percentile	0	CA
y_09752	Dose-toxicity scenario 1	Dose-efficacy scenario 1	0.01	1.09888101032379	MTD 97.5% percentile	0	CA
y_09753	Dose-toxicity scenario 1	Dose-efficacy scenario 1	0.02	1.06443985636109	MTD 97.5% percentile	0	CA
y_09754	Dose-toxicity scenario 1	Dose-efficacy scenario 1	0.03	1.03152643099998	MTD 97.5% percentile	0	CA
y_09755	Dose-toxicity scenario 1	Dose-efficacy scenario 1	0.04	1.00004129012162	MTD 97.5% percentile	0	CA
y_09756	Dose-toxicity scenario 1	Dose-efficacy scenario 1	0.05	0.969893437110328	MTD 97.5% percentile	0	CA
y_09757	Dose-toxicity scenario 1	Dose-efficacy scenario 1	0.06	0.940999444516582	MTD 97.5% percentile	0	CA
y_09758	Dose-toxicity scenario 1	Dose-efficacy scenario 1	0.07	0.913282683078591	MTD 97.5% percentile	0	CA
y_09759	Dose-toxicity scenario 1	Dose-efficacy scenario 1	0.08	0.886672643098604	MTD 97.5% percentile	0	CA
y_097510	Dose-toxicity scenario 1	Dose-efficacy scenario 1	0.09	0.861104335519708	MTD 97.5% percentile	0	CA
y_097511	Dose-toxicity scenario 1	Dose-efficacy scenario 1	0.1	0.836517761992331	MTD 97.5% percentile	0	CA
y_097512	Dose-toxicity scenario 1	Dose-efficacy scenario 1	0.11	0.812857444833707	MTD 97.5% percentile	0	CA
y_097513	Dose-toxicity scenario 1	Dose-efficacy scenario 1	0.12	0.790072009129046	MTD 97.5% percentile	0	CA
y_097514	Dose-toxicity scenario 1	Dose-efficacy scenario 1	0.13	0.768113810348794	MTD 97.5% percentile	0	CA
y_097515	Dose-toxicity scenario 1	Dose-efficacy scenario 1	0.14	0.746938601801414	MTD 97.5% percentile	0	CA
y_097516	Dose-toxicity scenario 1	Dose-efficacy scenario 1	0.15	0.726505237037144	MTD 97.5% percentile	0	CA
y_097517	Dose-toxicity scenario 1	Dose-efficacy scenario 1	0.16	0.7067754029909	MTD 97.5% percentile	0	CA
y_097518	Dose-toxicity scenario 1	Dose-efficacy scenario 1	0.17	0.687713380222754	MTD 97.5% percentile	0	CA
y_097519	Dose-toxicity scenario 1	Dose-efficacy scenario 1	0.18	0.669285827099231	MTD 97.5% percentile	0	CA
y_097520	Dose-toxicity scenario 1	Dose-efficacy scenario 1	0.19	0.651461585172073	MTD 97.5% percentile	0	CA
y_097521	Dose-toxicity scenario 1	Dose-efficacy scenario 1	0.2	0.634211503364605	MTD 97.5% percentile	0	CA
y_097522	Dose-toxicity scenario 1	Dose-efficacy scenario 1	0.21	0.617508278878892	MTD 97.5% percentile	0	CA
y_097523	Dose-toxicity scenario 1	Dose-efficacy scenario 1	0.22	0.601326312997352	MTD 97.5% percentile	0	CA
y_097524	Dose-toxicity scenario 1	Dose-efficacy scenario 1	0.23	0.585641580176982	MTD 97.5% percentile	0	CA
y_097525	Dose-toxicity scenario 1	Dose-efficacy scenario 1	0.24	0.570431509028263	MTD 97.5% percentile	0	CA
y_097526	Dose-toxicity scenario 1	Dose-efficacy scenario 1	0.25	0.555674873938667	MTD 97.5% percentile	0	CA
y_097527	Dose-toxicity scenario 1	Dose-efficacy scenario 1	0.26	0.54135169624644	MTD 97.5% percentile	0	CA
y_097528	Dose-toxicity scenario 1	Dose-efficacy scenario 1	0.27	0.52744315399701	MTD 97.5% percentile	0	CA
y_097529	Dose-toxicity scenario 1	Dose-efficacy scenario 1	0.28	0.513931499424848	MTD 97.5% percentile	0	CA
y_097530	Dose-toxicity scenario 1	Dose-efficacy scenario 1	0.29	0.500799983400048	MTD 97.5% percentile	0	CA
y_097531	Dose-toxicity scenario 1	Dose-efficacy scenario 1	0.3	0.488032786163344	MTD 97.5% percentile	0	CA
y_097532	Dose-toxicity scenario 1	Dose-efficacy scenario 1	0.31	0.475614953747271	MTD 97.5% percentile	0	CA
y_097533	Dose-toxicity scenario 1	Dose-efficacy scenario 1	0.32	0.46353233954625	MTD 97.5% percentile	0	CA
y_097534	Dose-toxicity scenario 1	Dose-efficacy scenario 1	0.33	0.451771550555573	MTD 97.5% percentile	0	CA
y_097535	Dose-toxicity scenario 1	Dose-efficacy scenario 1	0.34	0.44031989784978	MTD 97.5% percentile	0	CA
y_097536	Dose-toxicity scenario 1	Dose-efficacy scenario 1	0.35	0.429165350915446	MTD 97.5% percentile	0	CA
y_097537	Dose-toxicity scenario 1	Dose-efficacy scenario 1	0.36	0.418296495492876	MTD 97.5% percentile	0	CA
y_097538	Dose-toxicity scenario 1	Dose-efficacy scenario 1	0.37	0.407702494616125	MTD 97.5% percentile	0	CA
y_097539	Dose-toxicity scenario 1	Dose-efficacy scenario 1	0.38	0.397373052571812	MTD 97.5% percentile	0	CA
y_097540	Dose-toxicity scenario 1	Dose-efficacy scenario 1	0.39	0.387298381524743	MTD 97.5% percentile	0	CA
y_097541	Dose-toxicity scenario 1	Dose-efficacy scenario 1	0.4	0.377469170582953	MTD 97.5% percentile	0	CA
y_097542	Dose-toxicity scenario 1	Dose-efficacy scenario 1	0.41	0.367876557096632	MTD 97.5% percentile	0	CA
y_097543	Dose-toxicity scenario 1	Dose-efficacy scenario 1	0.42	0.358512100004983	MTD 97.5% percentile	0	CA
y_097544	Dose-toxicity scenario 1	Dose-efficacy scenario 1	0.43	0.349367755062531	MTD 97.5% percentile	0	CA
y_097545	Dose-toxicity scenario 1	Dose-efficacy scenario 1	0.44	0.340435851792064	MTD 97.5% percentile	0	CA
y_097546	Dose-toxicity scenario 1	Dose-efficacy scenario 1	0.45	0.331709072025417	MTD 97.5% percentile	0	CA
y_097547	Dose-toxicity scenario 1	Dose-efficacy scenario 1	0.46	0.323180429905921	MTD 97.5% percentile	0	CA
y_097548	Dose-toxicity scenario 1	Dose-efficacy scenario 1	0.47	0.314843253237669	MTD 97.5% percentile	0	CA
y_097549	Dose-toxicity scenario 1	Dose-efficacy scenario 1	0.48	0.306691166076955	MTD 97.5% percentile	0	CA
y_097550	Dose-toxicity scenario 1	Dose-efficacy scenario 1	0.49	0.298718072470409	MTD 97.5% percentile	0	CA
y_097551	Dose-toxicity scenario 1	Dose-efficacy scenario 1	0.5	0.290918141252685	MTD 97.5% percentile	0	CA
y_097552	Dose-toxicity scenario 1	Dose-efficacy scenario 1	0.51	0.283285791824011	MTD 97.5% percentile	0	CA
y_097553	Dose-toxicity scenario 1	Dose-efficacy scenario 1	0.52	0.275815680834708	MTD 97.5% percentile	0	CA
y_097554	Dose-toxicity scenario 1	Dose-efficacy scenario 1	0.53	0.268502689709901	MTD 97.5% percentile	0	CA
y_097555	Dose-toxicity scenario 1	Dose-efficacy scenario 1	0.54	0.26134191295323	MTD 97.5% percentile	0	CA
y_097556	Dose-toxicity scenario 1	Dose-efficacy scenario 1	0.55	0.254328647173381	MTD 97.5% percentile	0	CA
y_097557	Dose-toxicity scenario 1	Dose-efficacy scenario 1	0.56	0.247458380781863	MTD 97.5% percentile	0	CA
y_097558	Dose-toxicity scenario 1	Dose-efficacy scenario 1	0.57	0.2407267843146	MTD 97.5% percentile	0	CA
y_097559	Dose-toxicity scenario 1	Dose-efficacy scenario 1	0.58	0.234129701333728	MTD 97.5% percentile	0	CA
y_097560	Dose-toxicity scenario 1	Dose-efficacy scenario 1	0.59	0.227663139869395	MTD 97.5% percentile	0	CA
y_097561	Dose-toxicity scenario 1	Dose-efficacy scenario 1	0.6	0.221323264364565	MTD 97.5% percentile	0	CA
y_097562	Dose-toxicity scenario 1	Dose-efficacy scenario 1	0.61	0.21510638808864	MTD 97.5% percentile	0	CA
y_097563	Dose-toxicity scenario 1	Dose-efficacy scenario 1	0.62	0.209008965988404	MTD 97.5% percentile	0	CA
y_097564	Dose-toxicity scenario 1	Dose-efficacy scenario 1	0.63	0.203027587947125	MTD 97.5% percentile	0	CA
y_097565	Dose-toxicity scenario 1	Dose-efficacy scenario 1	0.64	0.197158972424919	MTD 97.5% percentile	0	CA
y_097566	Dose-toxicity scenario 1	Dose-efficacy scenario 1	0.65	0.191399960455418	MTD 97.5% percentile	0	CA
y_097567	Dose-toxicity scenario 1	Dose-efficacy scenario 1	0.66	0.185747509975699	MTD 97.5% percentile	0	CA
y_097568	Dose-toxicity scenario 1	Dose-efficacy scenario 1	0.67	0.180198690468065	MTD 97.5% percentile	0	CA
y_097569	Dose-toxicity scenario 1	Dose-efficacy scenario 1	0.68	0.174750677893864	MTD 97.5% percentile	0	CA
y_097570	Dose-toxicity scenario 1	Dose-efficacy scenario 1	0.69	0.16940074990094	MTD 97.5% percentile	0	CA
y_097571	Dose-toxicity scenario 1	Dose-efficacy scenario 1	0.7	0.164146281287621	MTD 97.5% percentile	0	CA
y_097572	Dose-toxicity scenario 1	Dose-efficacy scenario 1	0.71	0.15898473970737	MTD 97.5% percentile	0	CA
y_097573	Dose-toxicity scenario 1	Dose-efficacy scenario 1	0.72	0.153913681599339	MTD 97.5% percentile	0	CA
y_097574	Dose-toxicity scenario 1	Dose-efficacy scenario 1	0.73	0.148930748331073	MTD 97.5% percentile	0	CA
y_097575	Dose-toxicity scenario 1	Dose-efficacy scenario 1	0.74	0.14403366254058	MTD 97.5% percentile	0	CA
y_097576	Dose-toxicity scenario 1	Dose-efficacy scenario 1	0.75	0.139220224665847	MTD 97.5% percentile	0	CA
y_097577	Dose-toxicity scenario 1	Dose-efficacy scenario 1	0.76	0.134488309650685	MTD 97.5% percentile	0	CA
y_097578	Dose-toxicity scenario 1	Dose-efficacy scenario 1	0.77	0.129835863816554	MTD 97.5% percentile	0	CA
y_097579	Dose-toxicity scenario 1	Dose-efficacy scenario 1	0.78	0.12526090189067	MTD 97.5% percentile	0	CA
y_097580	Dose-toxicity scenario 1	Dose-efficacy scenario 1	0.79	0.120761504181374	MTD 97.5% percentile	0	CA
y_097581	Dose-toxicity scenario 1	Dose-efficacy scenario 1	0.8	0.116335813892327	MTD 97.5% percentile	0	CA
y_097582	Dose-toxicity scenario 1	Dose-efficacy scenario 1	0.81	0.111982034567613	MTD 97.5% percentile	0	CA
y_097583	Dose-toxicity scenario 1	Dose-efficacy scenario 1	0.82	0.107698427660385	MTD 97.5% percentile	0	CA
y_097584	Dose-toxicity scenario 1	Dose-efficacy scenario 1	0.83	0.103483310218133	MTD 97.5% percentile	0	CA
y_097585	Dose-toxicity scenario 1	Dose-efficacy scenario 1	0.84	0.0993350526781015	MTD 97.5% percentile	0	CA
y_097586	Dose-toxicity scenario 1	Dose-efficacy scenario 1	0.85	0.0952520767667843	MTD 97.5% percentile	0	CA
y_097587	Dose-toxicity scenario 1	Dose-efficacy scenario 1	0.86	0.0912328534978181	MTD 97.5% percentile	0	CA
y_097588	Dose-toxicity scenario 1	Dose-efficacy scenario 1	0.87	0.08727590126293	MTD 97.5% percentile	0	CA
y_097589	Dose-toxicity scenario 1	Dose-efficacy scenario 1	0.88	0.0833797840109365	MTD 97.5% percentile	0	CA
y_097590	Dose-toxicity scenario 1	Dose-efficacy scenario 1	0.89	0.0795431095100917	MTD 97.5% percentile	0	CA
y_097591	Dose-toxicity scenario 1	Dose-efficacy scenario 1	0.9	0.0757645276893665	MTD 97.5% percentile	0	CA
y_097592	Dose-toxicity scenario 1	Dose-efficacy scenario 1	0.91	0.0720427290545078	MTD 97.5% percentile	0	CA
y_097593	Dose-toxicity scenario 1	Dose-efficacy scenario 1	0.92	0.0683764431749739	MTD 97.5% percentile	0	CA
y_097594	Dose-toxicity scenario 1	Dose-efficacy scenario 1	0.93	0.0647644372380738	MTD 97.5% percentile	0	CA
y_097595	Dose-toxicity scenario 1	Dose-efficacy scenario 1	0.94	0.0612055146668523	MTD 97.5% percentile	0	CA
y_097596	Dose-toxicity scenario 1	Dose-efficacy scenario 1	0.95	0.0576985137984678	MTD 97.5% percentile	0	CA
y_097597	Dose-toxicity scenario 1	Dose-efficacy scenario 1	0.96	0.0542423066199943	MTD 97.5% percentile	0	CA
y_097598	Dose-toxicity scenario 1	Dose-efficacy scenario 1	0.97	0.0508357975587598	MTD 97.5% percentile	0	CA
y_097599	Dose-toxicity scenario 1	Dose-efficacy scenario 1	0.98	0.0474779223244932	MTD 97.5% percentile	0	CA
y_0975100	Dose-toxicity scenario 1	Dose-efficacy scenario 1	0.99	0.0441676468007123	MTD 97.5% percentile	0	CA
y_0975101	Dose-toxicity scenario 1	Dose-efficacy scenario 1	1	0.0409039659829245	MTD 97.5% percentile	0	CA
