# Supplementary material for: A Bayesian adaptive design for dual‐agent phase I–II oncology trials integrating efficacy data across stages
Source: Biom J. 2023 May 18;65(7):2200288. doi: 10.1002/bimj.202200288 (PMC10952513; doi:10.1002/bimj.202200288)
Supplement: Supplementary file 1 — Supporting Information S1 [file BIMJ-65-0-s001.zip › Code_biometrical_journal2/Code_biometrical_journal/Data/intermediate_outputs/MTD_curve_DLT_sc1_EFF_sc1_CA_w1_H0.csv]

	DLT_scenario	EFF_scenario	x	y	type	omega	agreement
y_mean1	Dose-toxicity scenario 1	Dose-efficacy scenario 1	0	1.22458068293898	MTD mean	1	CA
y_mean2	Dose-toxicity scenario 1	Dose-efficacy scenario 1	0.01	1.19361393658886	MTD mean	1	CA
y_mean3	Dose-toxicity scenario 1	Dose-efficacy scenario 1	0.02	1.16370894518396	MTD mean	1	CA
y_mean4	Dose-toxicity scenario 1	Dose-efficacy scenario 1	0.03	1.13481202260006	MTD mean	1	CA
y_mean5	Dose-toxicity scenario 1	Dose-efficacy scenario 1	0.04	1.1068730421369	MTD mean	1	CA
y_mean6	Dose-toxicity scenario 1	Dose-efficacy scenario 1	0.05	1.07984514633795	MTD mean	1	CA
y_mean7	Dose-toxicity scenario 1	Dose-efficacy scenario 1	0.06	1.05368448474277	MTD mean	1	CA
y_mean8	Dose-toxicity scenario 1	Dose-efficacy scenario 1	0.07	1.02834997648483	MTD mean	1	CA
y_mean9	Dose-toxicity scenario 1	Dose-efficacy scenario 1	0.08	1.00380309503111	MTD mean	1	CA
y_mean10	Dose-toxicity scenario 1	Dose-efficacy scenario 1	0.09	0.980007672691136	MTD mean	1	CA
y_mean11	Dose-toxicity scenario 1	Dose-efficacy scenario 1	0.1	0.956929722809208	MTD mean	1	CA
y_mean12	Dose-toxicity scenario 1	Dose-efficacy scenario 1	0.11	0.934537277801367	MTD mean	1	CA
y_mean13	Dose-toxicity scenario 1	Dose-efficacy scenario 1	0.12	0.912800241413923	MTD mean	1	CA
y_mean14	Dose-toxicity scenario 1	Dose-efficacy scenario 1	0.13	0.8916902537677	MTD mean	1	CA
y_mean15	Dose-toxicity scenario 1	Dose-efficacy scenario 1	0.14	0.87118056791543	MTD mean	1	CA
y_mean16	Dose-toxicity scenario 1	Dose-efficacy scenario 1	0.15	0.85124593678248	MTD mean	1	CA
y_mean17	Dose-toxicity scenario 1	Dose-efficacy scenario 1	0.16	0.831862509486027	MTD mean	1	CA
y_mean18	Dose-toxicity scenario 1	Dose-efficacy scenario 1	0.17	0.813007736137464	MTD mean	1	CA
y_mean19	Dose-toxicity scenario 1	Dose-efficacy scenario 1	0.18	0.79466028032912	MTD mean	1	CA
y_mean20	Dose-toxicity scenario 1	Dose-efficacy scenario 1	0.19	0.776799938591264	MTD mean	1	CA
y_mean21	Dose-toxicity scenario 1	Dose-efficacy scenario 1	0.2	0.759407566180169	MTD mean	1	CA
y_mean22	Dose-toxicity scenario 1	Dose-efficacy scenario 1	0.21	0.742465008624157	MTD mean	1	CA
y_mean23	Dose-toxicity scenario 1	Dose-efficacy scenario 1	0.22	0.725955038513064	MTD mean	1	CA
y_mean24	Dose-toxicity scenario 1	Dose-efficacy scenario 1	0.23	0.709861297068455	MTD mean	1	CA
y_mean25	Dose-toxicity scenario 1	Dose-efficacy scenario 1	0.24	0.694168240078008	MTD mean	1	CA
y_mean26	Dose-toxicity scenario 1	Dose-efficacy scenario 1	0.25	0.678861087818447	MTD mean	1	CA
y_mean27	Dose-toxicity scenario 1	Dose-efficacy scenario 1	0.26	0.663925778627905	MTD mean	1	CA
y_mean28	Dose-toxicity scenario 1	Dose-efficacy scenario 1	0.27	0.649348925821163	MTD mean	1	CA
y_mean29	Dose-toxicity scenario 1	Dose-efficacy scenario 1	0.28	0.63511777767028	MTD mean	1	CA
y_mean30	Dose-toxicity scenario 1	Dose-efficacy scenario 1	0.29	0.621220180199162	MTD mean	1	CA
y_mean31	Dose-toxicity scenario 1	Dose-efficacy scenario 1	0.3	0.607644542563889	MTD mean	1	CA
y_mean32	Dose-toxicity scenario 1	Dose-efficacy scenario 1	0.31	0.594379804811553	MTD mean	1	CA
y_mean33	Dose-toxicity scenario 1	Dose-efficacy scenario 1	0.32	0.581415407829121	MTD mean	1	CA
y_mean34	Dose-toxicity scenario 1	Dose-efficacy scenario 1	0.33	0.568741265310692	MTD mean	1	CA
y_mean35	Dose-toxicity scenario 1	Dose-efficacy scenario 1	0.34	0.556347737586759	MTD mean	1	CA
y_mean36	Dose-toxicity scenario 1	Dose-efficacy scenario 1	0.35	0.544225607172756	MTD mean	1	CA
y_mean37	Dose-toxicity scenario 1	Dose-efficacy scenario 1	0.36	0.532366055906538	MTD mean	1	CA
y_mean38	Dose-toxicity scenario 1	Dose-efficacy scenario 1	0.37	0.520760643555632	MTD mean	1	CA
y_mean39	Dose-toxicity scenario 1	Dose-efficacy scenario 1	0.38	0.509401287785189	MTD mean	1	CA
y_mean40	Dose-toxicity scenario 1	Dose-efficacy scenario 1	0.39	0.498280245386715	MTD mean	1	CA
y_mean41	Dose-toxicity scenario 1	Dose-efficacy scenario 1	0.4	0.48739009467598	MTD mean	1	CA
y_mean42	Dose-toxicity scenario 1	Dose-efficacy scenario 1	0.41	0.476723718976004	MTD mean	1	CA
y_mean43	Dose-toxicity scenario 1	Dose-efficacy scenario 1	0.42	0.466274291107888	MTD mean	1	CA
y_mean44	Dose-toxicity scenario 1	Dose-efficacy scenario 1	0.43	0.456035258818455	MTD mean	1	CA
y_mean45	Dose-toxicity scenario 1	Dose-efficacy scenario 1	0.44	0.44600033107935	MTD mean	1	CA
y_mean46	Dose-toxicity scenario 1	Dose-efficacy scenario 1	0.45	0.436163465197391	MTD mean	1	CA
y_mean47	Dose-toxicity scenario 1	Dose-efficacy scenario 1	0.46	0.42651885468068	MTD mean	1	CA
y_mean48	Dose-toxicity scenario 1	Dose-efficacy scenario 1	0.47	0.417060917809283	MTD mean	1	CA
y_mean49	Dose-toxicity scenario 1	Dose-efficacy scenario 1	0.48	0.407784286863189	MTD mean	1	CA
y_mean50	Dose-toxicity scenario 1	Dose-efficacy scenario 1	0.49	0.398683797963892	MTD mean	1	CA
y_mean51	Dose-toxicity scenario 1	Dose-efficacy scenario 1	0.5	0.389754481489172	MTD mean	1	CA
y_mean52	Dose-toxicity scenario 1	Dose-efficacy scenario 1	0.51	0.38099155302372	MTD mean	1	CA
y_mean53	Dose-toxicity scenario 1	Dose-efficacy scenario 1	0.52	0.372390404810959	MTD mean	1	CA
y_mean54	Dose-toxicity scenario 1	Dose-efficacy scenario 1	0.53	0.363946597673982	MTD mean	1	CA
y_mean55	Dose-toxicity scenario 1	Dose-efficacy scenario 1	0.54	0.355655853375854	MTD mean	1	CA
y_mean56	Dose-toxicity scenario 1	Dose-efficacy scenario 1	0.55	0.347514047391623	MTD mean	1	CA
y_mean57	Dose-toxicity scenario 1	Dose-efficacy scenario 1	0.56	0.339517202066423	MTD mean	1	CA
y_mean58	Dose-toxicity scenario 1	Dose-efficacy scenario 1	0.57	0.331661480135785	MTD mean	1	CA
y_mean59	Dose-toxicity scenario 1	Dose-efficacy scenario 1	0.58	0.323943178586008	MTD mean	1	CA
y_mean60	Dose-toxicity scenario 1	Dose-efficacy scenario 1	0.59	0.316358722833932	MTD mean	1	CA
y_mean61	Dose-toxicity scenario 1	Dose-efficacy scenario 1	0.6	0.308904661206901	MTD mean	1	CA
y_mean62	Dose-toxicity scenario 1	Dose-efficacy scenario 1	0.61	0.30157765970501	MTD mean	1	CA
y_mean63	Dose-toxicity scenario 1	Dose-efficacy scenario 1	0.62	0.294374497028924	MTD mean	1	CA
y_mean64	Dose-toxicity scenario 1	Dose-efficacy scenario 1	0.63	0.28729205985771	MTD mean	1	CA
y_mean65	Dose-toxicity scenario 1	Dose-efficacy scenario 1	0.64	0.280327338362116	MTD mean	1	CA
y_mean66	Dose-toxicity scenario 1	Dose-efficacy scenario 1	0.65	0.27347742193974	MTD mean	1	CA
y_mean67	Dose-toxicity scenario 1	Dose-efficacy scenario 1	0.66	0.266739495159356	MTD mean	1	CA
y_mean68	Dose-toxicity scenario 1	Dose-efficacy scenario 1	0.67	0.260110833902568	MTD mean	1	CA
y_mean69	Dose-toxicity scenario 1	Dose-efficacy scenario 1	0.68	0.253588801691644	MTD mean	1	CA
y_mean70	Dose-toxicity scenario 1	Dose-efficacy scenario 1	0.69	0.247170846193158	MTD mean	1	CA
y_mean71	Dose-toxicity scenario 1	Dose-efficacy scenario 1	0.7	0.240854495887686	MTD mean	1	CA
y_mean72	Dose-toxicity scenario 1	Dose-efficacy scenario 1	0.71	0.234637356896426	MTD mean	1	CA
y_mean73	Dose-toxicity scenario 1	Dose-efficacy scenario 1	0.72	0.228517109956195	MTD mean	1	CA
y_mean74	Dose-toxicity scenario 1	Dose-efficacy scenario 1	0.73	0.22249150753475	MTD mean	1	CA
y_mean75	Dose-toxicity scenario 1	Dose-efficacy scenario 1	0.74	0.216558371078928	MTD mean	1	CA
y_mean76	Dose-toxicity scenario 1	Dose-efficacy scenario 1	0.75	0.210715588388487	MTD mean	1	CA
y_mean77	Dose-toxicity scenario 1	Dose-efficacy scenario 1	0.76	0.204961111109038	MTD mean	1	CA
y_mean78	Dose-toxicity scenario 1	Dose-efficacy scenario 1	0.77	0.19929295233778	MTD mean	1	CA
y_mean79	Dose-toxicity scenario 1	Dose-efficacy scenario 1	0.78	0.193709184336191	MTD mean	1	CA
y_mean80	Dose-toxicity scenario 1	Dose-efficacy scenario 1	0.79	0.18820793634412	MTD mean	1	CA
y_mean81	Dose-toxicity scenario 1	Dose-efficacy scenario 1	0.8	0.182787392490083	MTD mean	1	CA
y_mean82	Dose-toxicity scenario 1	Dose-efficacy scenario 1	0.81	0.177445789792857	MTD mean	1	CA
y_mean83	Dose-toxicity scenario 1	Dose-efficacy scenario 1	0.82	0.172181416249759	MTD mean	1	CA
y_mean84	Dose-toxicity scenario 1	Dose-efficacy scenario 1	0.83	0.166992609007245	MTD mean	1	CA
y_mean85	Dose-toxicity scenario 1	Dose-efficacy scenario 1	0.84	0.161877752609723	MTD mean	1	CA
y_mean86	Dose-toxicity scenario 1	Dose-efficacy scenario 1	0.85	0.156835277322717	MTD mean	1	CA
y_mean87	Dose-toxicity scenario 1	Dose-efficacy scenario 1	0.86	0.151863657526714	MTD mean	1	CA
y_mean88	Dose-toxicity scenario 1	Dose-efficacy scenario 1	0.87	0.146961410178251	MTD mean	1	CA
y_mean89	Dose-toxicity scenario 1	Dose-efficacy scenario 1	0.88	0.142127093334966	MTD mean	1	CA
y_mean90	Dose-toxicity scenario 1	Dose-efficacy scenario 1	0.89	0.137359304741557	MTD mean	1	CA
y_mean91	Dose-toxicity scenario 1	Dose-efficacy scenario 1	0.9	0.132656680473706	MTD mean	1	CA
y_mean92	Dose-toxicity scenario 1	Dose-efficacy scenario 1	0.91	0.128017893637239	MTD mean	1	CA
y_mean93	Dose-toxicity scenario 1	Dose-efficacy scenario 1	0.92	0.123441653119902	MTD mean	1	CA
y_mean94	Dose-toxicity scenario 1	Dose-efficacy scenario 1	0.93	0.118926702393285	MTD mean	1	CA
y_mean95	Dose-toxicity scenario 1	Dose-efficacy scenario 1	0.94	0.114471818362572	MTD mean	1	CA
y_mean96	Dose-toxicity scenario 1	Dose-efficacy scenario 1	0.95	0.110075810261889	MTD mean	1	CA
y_mean97	Dose-toxicity scenario 1	Dose-efficacy scenario 1	0.96	0.105737518593164	MTD mean	1	CA
y_mean98	Dose-toxicity scenario 1	Dose-efficacy scenario 1	0.97	0.101455814106513	MTD mean	1	CA
y_mean99	Dose-toxicity scenario 1	Dose-efficacy scenario 1	0.98	0.097229596820262	MTD mean	1	CA
y_mean100	Dose-toxicity scenario 1	Dose-efficacy scenario 1	0.99	0.0930577950788255	MTD mean	1	CA
y_mean101	Dose-toxicity scenario 1	Dose-efficacy scenario 1	1	0.0889393646467428	MTD mean	1	CA
y_00251	Dose-toxicity scenario 1	Dose-efficacy scenario 1	0	1.33698306537139	MTD 2.5% percentile	1	CA
y_00252	Dose-toxicity scenario 1	Dose-efficacy scenario 1	0.01	1.3111664108087	MTD 2.5% percentile	1	CA
y_00253	Dose-toxicity scenario 1	Dose-efficacy scenario 1	0.02	1.2859660839697	MTD 2.5% percentile	1	CA
y_00254	Dose-toxicity scenario 1	Dose-efficacy scenario 1	0.03	1.26136027456714	MTD 2.5% percentile	1	CA
y_00255	Dose-toxicity scenario 1	Dose-efficacy scenario 1	0.04	1.23732818939798	MTD 2.5% percentile	1	CA
y_00256	Dose-toxicity scenario 1	Dose-efficacy scenario 1	0.05	1.21384999373923	MTD 2.5% percentile	1	CA
y_00257	Dose-toxicity scenario 1	Dose-efficacy scenario 1	0.06	1.19090675674972	MTD 2.5% percentile	1	CA
y_00258	Dose-toxicity scenario 1	Dose-efficacy scenario 1	0.07	1.16848040056193	MTD 2.5% percentile	1	CA
y_00259	Dose-toxicity scenario 1	Dose-efficacy scenario 1	0.08	1.1465536527762	MTD 2.5% percentile	1	CA
y_002510	Dose-toxicity scenario 1	Dose-efficacy scenario 1	0.09	1.12511000209489	MTD 2.5% percentile	1	CA
y_002511	Dose-toxicity scenario 1	Dose-efficacy scenario 1	0.1	1.10413365685713	MTD 2.5% percentile	1	CA
y_002512	Dose-toxicity scenario 1	Dose-efficacy scenario 1	0.11	1.08360950625505	MTD 2.5% percentile	1	CA
y_002513	Dose-toxicity scenario 1	Dose-efficacy scenario 1	0.12	1.06352308403167	MTD 2.5% percentile	1	CA
y_002514	Dose-toxicity scenario 1	Dose-efficacy scenario 1	0.13	1.04386053447685	MTD 2.5% percentile	1	CA
y_002515	Dose-toxicity scenario 1	Dose-efficacy scenario 1	0.14	1.02460858055354	MTD 2.5% percentile	1	CA
y_002516	Dose-toxicity scenario 1	Dose-efficacy scenario 1	0.15	1.00575449400013	MTD 2.5% percentile	1	CA
y_002517	Dose-toxicity scenario 1	Dose-efficacy scenario 1	0.16	0.987286067267497	MTD 2.5% percentile	1	CA
y_002518	Dose-toxicity scenario 1	Dose-efficacy scenario 1	0.17	0.969191587160669	MTD 2.5% percentile	1	CA
y_002519	Dose-toxicity scenario 1	Dose-efficacy scenario 1	0.18	0.951459810065579	MTD 2.5% percentile	1	CA
y_002520	Dose-toxicity scenario 1	Dose-efficacy scenario 1	0.19	0.934079938650742	MTD 2.5% percentile	1	CA
y_002521	Dose-toxicity scenario 1	Dose-efficacy scenario 1	0.2	0.917041599942454	MTD 2.5% percentile	1	CA
y_002522	Dose-toxicity scenario 1	Dose-efficacy scenario 1	0.21	0.900334824679954	MTD 2.5% percentile	1	CA
y_002523	Dose-toxicity scenario 1	Dose-efficacy scenario 1	0.22	0.883950027864198	MTD 2.5% percentile	1	CA
y_002524	Dose-toxicity scenario 1	Dose-efficacy scenario 1	0.23	0.867877990420519	MTD 2.5% percentile	1	CA
y_002525	Dose-toxicity scenario 1	Dose-efficacy scenario 1	0.24	0.852109841901448	MTD 2.5% percentile	1	CA
y_002526	Dose-toxicity scenario 1	Dose-efficacy scenario 1	0.25	0.836637044161508	MTD 2.5% percentile	1	CA
y_002527	Dose-toxicity scenario 1	Dose-efficacy scenario 1	0.26	0.821451375940847	MTD 2.5% percentile	1	CA
y_002528	Dose-toxicity scenario 1	Dose-efficacy scenario 1	0.27	0.806544918299233	MTD 2.5% percentile	1	CA
y_002529	Dose-toxicity scenario 1	Dose-efficacy scenario 1	0.28	0.791910040846183	MTD 2.5% percentile	1	CA
y_002530	Dose-toxicity scenario 1	Dose-efficacy scenario 1	0.29	0.777539388716905	MTD 2.5% percentile	1	CA
y_002531	Dose-toxicity scenario 1	Dose-efficacy scenario 1	0.3	0.763425870247373	MTD 2.5% percentile	1	CA
y_002532	Dose-toxicity scenario 1	Dose-efficacy scenario 1	0.31	0.749562645305112	MTD 2.5% percentile	1	CA
y_002533	Dose-toxicity scenario 1	Dose-efficacy scenario 1	0.32	0.735943114235368	MTD 2.5% percentile	1	CA
y_002534	Dose-toxicity scenario 1	Dose-efficacy scenario 1	0.33	0.722560907385128	MTD 2.5% percentile	1	CA
y_002535	Dose-toxicity scenario 1	Dose-efficacy scenario 1	0.34	0.709409875170042	MTD 2.5% percentile	1	CA
y_002536	Dose-toxicity scenario 1	Dose-efficacy scenario 1	0.35	0.696484078651725	MTD 2.5% percentile	1	CA
y_002537	Dose-toxicity scenario 1	Dose-efficacy scenario 1	0.36	0.683777780595081	MTD 2.5% percentile	1	CA
y_002538	Dose-toxicity scenario 1	Dose-efficacy scenario 1	0.37	0.671285436977373	MTD 2.5% percentile	1	CA
y_002539	Dose-toxicity scenario 1	Dose-efficacy scenario 1	0.38	0.659001688922637	MTD 2.5% percentile	1	CA
y_002540	Dose-toxicity scenario 1	Dose-efficacy scenario 1	0.39	0.646921355036778	MTD 2.5% percentile	1	CA
y_002541	Dose-toxicity scenario 1	Dose-efficacy scenario 1	0.4	0.635039424120335	MTD 2.5% percentile	1	CA
y_002542	Dose-toxicity scenario 1	Dose-efficacy scenario 1	0.41	0.623351048237353	MTD 2.5% percentile	1	CA
y_002543	Dose-toxicity scenario 1	Dose-efficacy scenario 1	0.42	0.611851536120258	MTD 2.5% percentile	1	CA
y_002544	Dose-toxicity scenario 1	Dose-efficacy scenario 1	0.43	0.600536346891853	MTD 2.5% percentile	1	CA
y_002545	Dose-toxicity scenario 1	Dose-efficacy scenario 1	0.44	0.589401084086806	MTD 2.5% percentile	1	CA
y_002546	Dose-toxicity scenario 1	Dose-efficacy scenario 1	0.45	0.578441489956089	MTD 2.5% percentile	1	CA
y_002547	Dose-toxicity scenario 1	Dose-efficacy scenario 1	0.46	0.567653440038858	MTD 2.5% percentile	1	CA
y_002548	Dose-toxicity scenario 1	Dose-efficacy scenario 1	0.47	0.557032937987247	MTD 2.5% percentile	1	CA
y_002549	Dose-toxicity scenario 1	Dose-efficacy scenario 1	0.48	0.546576110630436	MTD 2.5% percentile	1	CA
y_002550	Dose-toxicity scenario 1	Dose-efficacy scenario 1	0.49	0.536279203265171	MTD 2.5% percentile	1	CA
y_002551	Dose-toxicity scenario 1	Dose-efficacy scenario 1	0.5	0.526138575160716	MTD 2.5% percentile	1	CA
y_002552	Dose-toxicity scenario 1	Dose-efficacy scenario 1	0.51	0.516150695266945	MTD 2.5% percentile	1	CA
y_002553	Dose-toxicity scenario 1	Dose-efficacy scenario 1	0.52	0.506312138114908	MTD 2.5% percentile	1	CA
y_002554	Dose-toxicity scenario 1	Dose-efficacy scenario 1	0.53	0.496619579899921	MTD 2.5% percentile	1	CA
y_002555	Dose-toxicity scenario 1	Dose-efficacy scenario 1	0.54	0.487069794737731	MTD 2.5% percentile	1	CA
y_002556	Dose-toxicity scenario 1	Dose-efficacy scenario 1	0.55	0.477659651084918	MTD 2.5% percentile	1	CA
y_002557	Dose-toxicity scenario 1	Dose-efficacy scenario 1	0.56	0.468386108315185	MTD 2.5% percentile	1	CA
y_002558	Dose-toxicity scenario 1	Dose-efficacy scenario 1	0.57	0.459246213443674	MTD 2.5% percentile	1	CA
y_002559	Dose-toxicity scenario 1	Dose-efficacy scenario 1	0.58	0.450237097991893	MTD 2.5% percentile	1	CA
y_002560	Dose-toxicity scenario 1	Dose-efficacy scenario 1	0.59	0.44135597498626	MTD 2.5% percentile	1	CA
y_002561	Dose-toxicity scenario 1	Dose-efficacy scenario 1	0.6	0.432600136083674	MTD 2.5% percentile	1	CA
y_002562	Dose-toxicity scenario 1	Dose-efficacy scenario 1	0.61	0.42396694881788	MTD 2.5% percentile	1	CA
y_002563	Dose-toxicity scenario 1	Dose-efficacy scenario 1	0.62	0.415453853960744	MTD 2.5% percentile	1	CA
y_002564	Dose-toxicity scenario 1	Dose-efficacy scenario 1	0.63	0.407058362992891	MTD 2.5% percentile	1	CA
y_002565	Dose-toxicity scenario 1	Dose-efficacy scenario 1	0.64	0.398778055678444	MTD 2.5% percentile	1	CA
y_002566	Dose-toxicity scenario 1	Dose-efficacy scenario 1	0.65	0.390610577738912	MTD 2.5% percentile	1	CA
y_002567	Dose-toxicity scenario 1	Dose-efficacy scenario 1	0.66	0.382553638621513	MTD 2.5% percentile	1	CA
y_002568	Dose-toxicity scenario 1	Dose-efficacy scenario 1	0.67	0.374605009357508	MTD 2.5% percentile	1	CA
y_002569	Dose-toxicity scenario 1	Dose-efficacy scenario 1	0.68	0.366762520506324	MTD 2.5% percentile	1	CA
y_002570	Dose-toxicity scenario 1	Dose-efficacy scenario 1	0.69	0.35902406018149	MTD 2.5% percentile	1	CA
y_002571	Dose-toxicity scenario 1	Dose-efficacy scenario 1	0.7	0.351387572154615	MTD 2.5% percentile	1	CA
y_002572	Dose-toxicity scenario 1	Dose-efficacy scenario 1	0.71	0.343851054033823	MTD 2.5% percentile	1	CA
y_002573	Dose-toxicity scenario 1	Dose-efficacy scenario 1	0.72	0.336412555513271	MTD 2.5% percentile	1	CA
y_002574	Dose-toxicity scenario 1	Dose-efficacy scenario 1	0.73	0.329070176690512	MTD 2.5% percentile	1	CA
y_002575	Dose-toxicity scenario 1	Dose-efficacy scenario 1	0.74	0.321822066448681	MTD 2.5% percentile	1	CA
y_002576	Dose-toxicity scenario 1	Dose-efficacy scenario 1	0.75	0.314666420900592	MTD 2.5% percentile	1	CA
y_002577	Dose-toxicity scenario 1	Dose-efficacy scenario 1	0.76	0.307601481891999	MTD 2.5% percentile	1	CA
y_002578	Dose-toxicity scenario 1	Dose-efficacy scenario 1	0.77	0.300625535561427	MTD 2.5% percentile	1	CA
y_002579	Dose-toxicity scenario 1	Dose-efficacy scenario 1	0.78	0.293736910954078	MTD 2.5% percentile	1	CA
y_002580	Dose-toxicity scenario 1	Dose-efficacy scenario 1	0.79	0.286933978687464	MTD 2.5% percentile	1	CA
y_002581	Dose-toxicity scenario 1	Dose-efficacy scenario 1	0.8	0.280215149666538	MTD 2.5% percentile	1	CA
y_002582	Dose-toxicity scenario 1	Dose-efficacy scenario 1	0.81	0.273578873846175	MTD 2.5% percentile	1	CA
y_002583	Dose-toxicity scenario 1	Dose-efficacy scenario 1	0.82	0.267023639038998	MTD 2.5% percentile	1	CA
y_002584	Dose-toxicity scenario 1	Dose-efficacy scenario 1	0.83	0.260547969766613	MTD 2.5% percentile	1	CA
y_002585	Dose-toxicity scenario 1	Dose-efficacy scenario 1	0.84	0.254150426152419	MTD 2.5% percentile	1	CA
y_002586	Dose-toxicity scenario 1	Dose-efficacy scenario 1	0.85	0.247829602854252	MTD 2.5% percentile	1	CA
y_002587	Dose-toxicity scenario 1	Dose-efficacy scenario 1	0.86	0.241584128035204	MTD 2.5% percentile	1	CA
y_002588	Dose-toxicity scenario 1	Dose-efficacy scenario 1	0.87	0.235412662371023	MTD 2.5% percentile	1	CA
y_002589	Dose-toxicity scenario 1	Dose-efficacy scenario 1	0.88	0.229313898092596	MTD 2.5% percentile	1	CA
y_002590	Dose-toxicity scenario 1	Dose-efficacy scenario 1	0.89	0.223286558062073	MTD 2.5% percentile	1	CA
y_002591	Dose-toxicity scenario 1	Dose-efficacy scenario 1	0.9	0.21732939488126	MTD 2.5% percentile	1	CA
y_002592	Dose-toxicity scenario 1	Dose-efficacy scenario 1	0.91	0.211441190030977	MTD 2.5% percentile	1	CA
y_002593	Dose-toxicity scenario 1	Dose-efficacy scenario 1	0.92	0.20562075304013	MTD 2.5% percentile	1	CA
y_002594	Dose-toxicity scenario 1	Dose-efficacy scenario 1	0.93	0.199866920683306	MTD 2.5% percentile	1	CA
y_002595	Dose-toxicity scenario 1	Dose-efficacy scenario 1	0.94	0.194178556205764	MTD 2.5% percentile	1	CA
y_002596	Dose-toxicity scenario 1	Dose-efficacy scenario 1	0.95	0.188554548574727	MTD 2.5% percentile	1	CA
y_002597	Dose-toxicity scenario 1	Dose-efficacy scenario 1	0.96	0.182993811755942	MTD 2.5% percentile	1	CA
y_002598	Dose-toxicity scenario 1	Dose-efficacy scenario 1	0.97	0.17749528401452	MTD 2.5% percentile	1	CA
y_002599	Dose-toxicity scenario 1	Dose-efficacy scenario 1	0.98	0.172057927239116	MTD 2.5% percentile	1	CA
y_0025100	Dose-toxicity scenario 1	Dose-efficacy scenario 1	0.99	0.16668072628853	MTD 2.5% percentile	1	CA
y_0025101	Dose-toxicity scenario 1	Dose-efficacy scenario 1	1	0.161362688359887	MTD 2.5% percentile	1	CA
y_0501	Dose-toxicity scenario 1	Dose-efficacy scenario 1	0	1.22468883334541	MTD 50% percentile	1	CA
y_0502	Dose-toxicity scenario 1	Dose-efficacy scenario 1	0.01	1.19390991162183	MTD 50% percentile	1	CA
y_0503	Dose-toxicity scenario 1	Dose-efficacy scenario 1	0.02	1.16417806745626	MTD 50% percentile	1	CA
y_0504	Dose-toxicity scenario 1	Dose-efficacy scenario 1	0.03	1.13544076321771	MTD 50% percentile	1	CA
y_0505	Dose-toxicity scenario 1	Dose-efficacy scenario 1	0.04	1.10764891825851	MTD 50% percentile	1	CA
y_0506	Dose-toxicity scenario 1	Dose-efficacy scenario 1	0.05	1.08075662917854	MTD 50% percentile	1	CA
y_0507	Dose-toxicity scenario 1	Dose-efficacy scenario 1	0.06	1.05472091681988	MTD 50% percentile	1	CA
y_0508	Dose-toxicity scenario 1	Dose-efficacy scenario 1	0.07	1.02950149705891	MTD 50% percentile	1	CA
y_0509	Dose-toxicity scenario 1	Dose-efficacy scenario 1	0.08	1.00506057282447	MTD 50% percentile	1	CA
y_05010	Dose-toxicity scenario 1	Dose-efficacy scenario 1	0.09	0.981362645083805	MTD 50% percentile	1	CA
y_05011	Dose-toxicity scenario 1	Dose-efficacy scenario 1	0.1	0.958374340808326	MTD 50% percentile	1	CA
y_05012	Dose-toxicity scenario 1	Dose-efficacy scenario 1	0.11	0.936064256165874	MTD 50% percentile	1	CA
y_05013	Dose-toxicity scenario 1	Dose-efficacy scenario 1	0.12	0.914402813389995	MTD 50% percentile	1	CA
y_05014	Dose-toxicity scenario 1	Dose-efficacy scenario 1	0.13	0.893362129954484	MTD 50% percentile	1	CA
y_05015	Dose-toxicity scenario 1	Dose-efficacy scenario 1	0.14	0.872915898836363	MTD 50% percentile	1	CA
y_05016	Dose-toxicity scenario 1	Dose-efficacy scenario 1	0.15	0.853039278786111	MTD 50% percentile	1	CA
y_05017	Dose-toxicity scenario 1	Dose-efficacy scenario 1	0.16	0.833708793642785	MTD 50% percentile	1	CA
y_05018	Dose-toxicity scenario 1	Dose-efficacy scenario 1	0.17	0.814902239835995	MTD 50% percentile	1	CA
y_05019	Dose-toxicity scenario 1	Dose-efficacy scenario 1	0.18	0.796598601308479	MTD 50% percentile	1	CA
y_05020	Dose-toxicity scenario 1	Dose-efficacy scenario 1	0.19	0.778777971173928	MTD 50% percentile	1	CA
y_05021	Dose-toxicity scenario 1	Dose-efficacy scenario 1	0.2	0.761421479496061	MTD 50% percentile	1	CA
y_05022	Dose-toxicity scenario 1	Dose-efficacy scenario 1	0.21	0.744511226638155	MTD 50% percentile	1	CA
y_05023	Dose-toxicity scenario 1	Dose-efficacy scenario 1	0.22	0.728030221688114	MTD 50% percentile	1	CA
y_05024	Dose-toxicity scenario 1	Dose-efficacy scenario 1	0.23	0.711962325513808	MTD 50% percentile	1	CA
y_05025	Dose-toxicity scenario 1	Dose-efficacy scenario 1	0.24	0.696292198047482	MTD 50% percentile	1	CA
y_05026	Dose-toxicity scenario 1	Dose-efficacy scenario 1	0.25	0.681005249437311	MTD 50% percentile	1	CA
y_05027	Dose-toxicity scenario 1	Dose-efficacy scenario 1	0.26	0.666087594739115	MTD 50% percentile	1	CA
y_05028	Dose-toxicity scenario 1	Dose-efficacy scenario 1	0.27	0.651526011852479	MTD 50% percentile	1	CA
y_05029	Dose-toxicity scenario 1	Dose-efficacy scenario 1	0.28	0.637307902433448	MTD 50% percentile	1	CA
y_05030	Dose-toxicity scenario 1	Dose-efficacy scenario 1	0.29	0.623421255540904	MTD 50% percentile	1	CA
y_05031	Dose-toxicity scenario 1	Dose-efficacy scenario 1	0.3	0.609854613796158	MTD 50% percentile	1	CA
y_05032	Dose-toxicity scenario 1	Dose-efficacy scenario 1	0.31	0.596597041855356	MTD 50% percentile	1	CA
y_05033	Dose-toxicity scenario 1	Dose-efficacy scenario 1	0.32	0.58363809701236	MTD 50% percentile	1	CA
y_05034	Dose-toxicity scenario 1	Dose-efficacy scenario 1	0.33	0.570967801766028	MTD 50% percentile	1	CA
y_05035	Dose-toxicity scenario 1	Dose-efficacy scenario 1	0.34	0.558576618200411	MTD 50% percentile	1	CA
y_05036	Dose-toxicity scenario 1	Dose-efficacy scenario 1	0.35	0.546455424039638	MTD 50% percentile	1	CA
y_05037	Dose-toxicity scenario 1	Dose-efficacy scenario 1	0.36	0.534595490251139	MTD 50% percentile	1	CA
y_05038	Dose-toxicity scenario 1	Dose-efficacy scenario 1	0.37	0.522988460081644	MTD 50% percentile	1	CA
y_05039	Dose-toxicity scenario 1	Dose-efficacy scenario 1	0.38	0.511626329420156	MTD 50% percentile	1	CA
y_05040	Dose-toxicity scenario 1	Dose-efficacy scenario 1	0.39	0.500501428390935	MTD 50% percentile	1	CA
y_05041	Dose-toxicity scenario 1	Dose-efficacy scenario 1	0.4	0.489606404087514	MTD 50% percentile	1	CA
y_05042	Dose-toxicity scenario 1	Dose-efficacy scenario 1	0.41	0.478934204366104	MTD 50% percentile	1	CA
y_05043	Dose-toxicity scenario 1	Dose-efficacy scenario 1	0.42	0.46847806262328	MTD 50% percentile	1	CA
y_05044	Dose-toxicity scenario 1	Dose-efficacy scenario 1	0.43	0.45823148348895	MTD 50% percentile	1	CA
y_05045	Dose-toxicity scenario 1	Dose-efficacy scenario 1	0.44	0.448188229371	MTD 50% percentile	1	CA
y_05046	Dose-toxicity scenario 1	Dose-efficacy scenario 1	0.45	0.438342307793068	MTD 50% percentile	1	CA
y_05047	Dose-toxicity scenario 1	Dose-efficacy scenario 1	0.46	0.428687959471429	MTD 50% percentile	1	CA
y_05048	Dose-toxicity scenario 1	Dose-efficacy scenario 1	0.47	0.419219647081145	MTD 50% percentile	1	CA
y_05049	Dose-toxicity scenario 1	Dose-efficacy scenario 1	0.48	0.409932044665427	MTD 50% percentile	1	CA
y_05050	Dose-toxicity scenario 1	Dose-efficacy scenario 1	0.49	0.400820027645669	MTD 50% percentile	1	CA
y_05051	Dose-toxicity scenario 1	Dose-efficacy scenario 1	0.5	0.391878663392754	MTD 50% percentile	1	CA
y_05052	Dose-toxicity scenario 1	Dose-efficacy scenario 1	0.51	0.383103202323207	MTD 50% percentile	1	CA
y_05053	Dose-toxicity scenario 1	Dose-efficacy scenario 1	0.52	0.374489069486407	MTD 50% percentile	1	CA
y_05054	Dose-toxicity scenario 1	Dose-efficacy scenario 1	0.53	0.366031856611558	MTD 50% percentile	1	CA
y_05055	Dose-toxicity scenario 1	Dose-efficacy scenario 1	0.54	0.357727314585367	MTD 50% percentile	1	CA
y_05056	Dose-toxicity scenario 1	Dose-efficacy scenario 1	0.55	0.349571346333462	MTD 50% percentile	1	CA
y_05057	Dose-toxicity scenario 1	Dose-efficacy scenario 1	0.56	0.341560000080487	MTD 50% percentile	1	CA
y_05058	Dose-toxicity scenario 1	Dose-efficacy scenario 1	0.57	0.333689462965587	MTD 50% percentile	1	CA
y_05059	Dose-toxicity scenario 1	Dose-efficacy scenario 1	0.58	0.325956054991605	MTD 50% percentile	1	CA
y_05060	Dose-toxicity scenario 1	Dose-efficacy scenario 1	0.59	0.31835622328782	MTD 50% percentile	1	CA
y_05061	Dose-toxicity scenario 1	Dose-efficacy scenario 1	0.6	0.31088653666743	MTD 50% percentile	1	CA
y_05062	Dose-toxicity scenario 1	Dose-efficacy scenario 1	0.61	0.303543680462269	MTD 50% percentile	1	CA
y_05063	Dose-toxicity scenario 1	Dose-efficacy scenario 1	0.62	0.296324451618417	MTD 50% percentile	1	CA
y_05064	Dose-toxicity scenario 1	Dose-efficacy scenario 1	0.63	0.289225754037458	MTD 50% percentile	1	CA
y_05065	Dose-toxicity scenario 1	Dose-efficacy scenario 1	0.64	0.282244594149157	MTD 50% percentile	1	CA
y_05066	Dose-toxicity scenario 1	Dose-efficacy scenario 1	0.65	0.275378076702239	MTD 50% percentile	1	CA
y_05067	Dose-toxicity scenario 1	Dose-efficacy scenario 1	0.66	0.268623400760856	MTD 50% percentile	1	CA
y_05068	Dose-toxicity scenario 1	Dose-efficacy scenario 1	0.67	0.261977855895099	MTD 50% percentile	1	CA
y_05069	Dose-toxicity scenario 1	Dose-efficacy scenario 1	0.68	0.255438818554672	MTD 50% percentile	1	CA
y_05070	Dose-toxicity scenario 1	Dose-efficacy scenario 1	0.69	0.249003748615536	MTD 50% percentile	1	CA
y_05071	Dose-toxicity scenario 1	Dose-efficacy scenario 1	0.7	0.242670186089976	MTD 50% percentile	1	CA
y_05072	Dose-toxicity scenario 1	Dose-efficacy scenario 1	0.71	0.236435747991131	MTD 50% percentile	1	CA
y_05073	Dose-toxicity scenario 1	Dose-efficacy scenario 1	0.72	0.230298125343609	MTD 50% percentile	1	CA
y_05074	Dose-toxicity scenario 1	Dose-efficacy scenario 1	0.73	0.224255080332284	MTD 50% percentile	1	CA
y_05075	Dose-toxicity scenario 1	Dose-efficacy scenario 1	0.74	0.218304443581897	MTD 50% percentile	1	CA
y_05076	Dose-toxicity scenario 1	Dose-efficacy scenario 1	0.75	0.212444111560513	MTD 50% percentile	1	CA
y_05077	Dose-toxicity scenario 1	Dose-efficacy scenario 1	0.76	0.206672044100294	MTD 50% percentile	1	CA
y_05078	Dose-toxicity scenario 1	Dose-efficacy scenario 1	0.77	0.200986262029456	MTD 50% percentile	1	CA
y_05079	Dose-toxicity scenario 1	Dose-efficacy scenario 1	0.78	0.195384844909645	MTD 50% percentile	1	CA
y_05080	Dose-toxicity scenario 1	Dose-efficacy scenario 1	0.79	0.189865928873274	MTD 50% percentile	1	CA
y_05081	Dose-toxicity scenario 1	Dose-efficacy scenario 1	0.8	0.184427704555738	MTD 50% percentile	1	CA
y_05082	Dose-toxicity scenario 1	Dose-efficacy scenario 1	0.81	0.179068415117655	MTD 50% percentile	1	CA
y_05083	Dose-toxicity scenario 1	Dose-efficacy scenario 1	0.82	0.173786354352615	MTD 50% percentile	1	CA
y_05084	Dose-toxicity scenario 1	Dose-efficacy scenario 1	0.83	0.168579864876142	MTD 50% percentile	1	CA
y_05085	Dose-toxicity scenario 1	Dose-efficacy scenario 1	0.84	0.163447336391844	MTD 50% percentile	1	CA
y_05086	Dose-toxicity scenario 1	Dose-efficacy scenario 1	0.85	0.158387204030925	MTD 50% percentile	1	CA
y_05087	Dose-toxicity scenario 1	Dose-efficacy scenario 1	0.86	0.153397946761473	MTD 50% percentile	1	CA
y_05088	Dose-toxicity scenario 1	Dose-efficacy scenario 1	0.87	0.148478085864124	MTD 50% percentile	1	CA
y_05089	Dose-toxicity scenario 1	Dose-efficacy scenario 1	0.88	0.143626183470898	MTD 50% percentile	1	CA
y_05090	Dose-toxicity scenario 1	Dose-efficacy scenario 1	0.89	0.138840841164159	MTD 50% percentile	1	CA
y_05091	Dose-toxicity scenario 1	Dose-efficacy scenario 1	0.9	0.134120698632853	MTD 50% percentile	1	CA
y_05092	Dose-toxicity scenario 1	Dose-efficacy scenario 1	0.91	0.129464432383294	MTD 50% percentile	1	CA
y_05093	Dose-toxicity scenario 1	Dose-efficacy scenario 1	0.92	0.12487075450194	MTD 50% percentile	1	CA
y_05094	Dose-toxicity scenario 1	Dose-efficacy scenario 1	0.93	0.120338411467723	MTD 50% percentile	1	CA
y_05095	Dose-toxicity scenario 1	Dose-efficacy scenario 1	0.94	0.115866183011648	MTD 50% percentile	1	CA
y_05096	Dose-toxicity scenario 1	Dose-efficacy scenario 1	0.95	0.111452881021453	MTD 50% percentile	1	CA
y_05097	Dose-toxicity scenario 1	Dose-efficacy scenario 1	0.96	0.1070973484893	MTD 50% percentile	1	CA
y_05098	Dose-toxicity scenario 1	Dose-efficacy scenario 1	0.97	0.102798458500509	MTD 50% percentile	1	CA
y_05099	Dose-toxicity scenario 1	Dose-efficacy scenario 1	0.98	0.0985551132614977	MTD 50% percentile	1	CA
y_050100	Dose-toxicity scenario 1	Dose-efficacy scenario 1	0.99	0.0943662431651511	MTD 50% percentile	1	CA
y_050101	Dose-toxicity scenario 1	Dose-efficacy scenario 1	1	0.0902308058919667	MTD 50% percentile	1	CA
y_09751	Dose-toxicity scenario 1	Dose-efficacy scenario 1	0	1.13510410462446	MTD 97.5% percentile	1	CA
y_09752	Dose-toxicity scenario 1	Dose-efficacy scenario 1	0.01	1.09904240407571	MTD 97.5% percentile	1	CA
y_09753	Dose-toxicity scenario 1	Dose-efficacy scenario 1	0.02	1.06462524806919	MTD 97.5% percentile	1	CA
y_09754	Dose-toxicity scenario 1	Dose-efficacy scenario 1	0.03	1.03174264872083	MTD 97.5% percentile	1	CA
y_09755	Dose-toxicity scenario 1	Dose-efficacy scenario 1	0.04	1.00029421231185	MTD 97.5% percentile	1	CA
y_09756	Dose-toxicity scenario 1	Dose-efficacy scenario 1	0.05	0.970188115499589	MTD 97.5% percentile	1	CA
y_09757	Dose-toxicity scenario 1	Dose-efficacy scenario 1	0.06	0.941340209886595	MTD 97.5% percentile	1	CA
y_09758	Dose-toxicity scenario 1	Dose-efficacy scenario 1	0.07	0.913673236557123	MTD 97.5% percentile	1	CA
y_09759	Dose-toxicity scenario 1	Dose-efficacy scenario 1	0.08	0.887116135141231	MTD 97.5% percentile	1	CA
y_097510	Dose-toxicity scenario 1	Dose-efficacy scenario 1	0.09	0.86160343439535	MTD 97.5% percentile	1	CA
y_097511	Dose-toxicity scenario 1	Dose-efficacy scenario 1	0.1	0.837074713295545	MTD 97.5% percentile	1	CA
y_097512	Dose-toxicity scenario 1	Dose-efficacy scenario 1	0.11	0.813474123305105	MTD 97.5% percentile	1	CA
y_097513	Dose-toxicity scenario 1	Dose-efficacy scenario 1	0.12	0.790749963865302	MTD 97.5% percentile	1	CA
y_097514	Dose-toxicity scenario 1	Dose-efficacy scenario 1	0.13	0.768854304317669	MTD 97.5% percentile	1	CA
y_097515	Dose-toxicity scenario 1	Dose-efficacy scenario 1	0.14	0.747742646438934	MTD 97.5% percentile	1	CA
y_097516	Dose-toxicity scenario 1	Dose-efficacy scenario 1	0.15	0.727373622588465	MTD 97.5% percentile	1	CA
y_097517	Dose-toxicity scenario 1	Dose-efficacy scenario 1	0.16	0.707708725159468	MTD 97.5% percentile	1	CA
y_097518	Dose-toxicity scenario 1	Dose-efficacy scenario 1	0.17	0.688712063610877	MTD 97.5% percentile	1	CA
y_097519	Dose-toxicity scenario 1	Dose-efficacy scenario 1	0.18	0.670350145854435	MTD 97.5% percentile	1	CA
y_097520	Dose-toxicity scenario 1	Dose-efficacy scenario 1	0.19	0.652591681195516	MTD 97.5% percentile	1	CA
y_097521	Dose-toxicity scenario 1	Dose-efficacy scenario 1	0.2	0.635407402388536	MTD 97.5% percentile	1	CA
y_097522	Dose-toxicity scenario 1	Dose-efficacy scenario 1	0.21	0.618769904678253	MTD 97.5% percentile	1	CA
y_097523	Dose-toxicity scenario 1	Dose-efficacy scenario 1	0.22	0.602653499964929	MTD 97.5% percentile	1	CA
y_097524	Dose-toxicity scenario 1	Dose-efficacy scenario 1	0.23	0.587034084461039	MTD 97.5% percentile	1	CA
y_097525	Dose-toxicity scenario 1	Dose-efficacy scenario 1	0.24	0.571889018405455	MTD 97.5% percentile	1	CA
y_097526	Dose-toxicity scenario 1	Dose-efficacy scenario 1	0.25	0.557197016572676	MTD 97.5% percentile	1	CA
y_097527	Dose-toxicity scenario 1	Dose-efficacy scenario 1	0.26	0.542938048463491	MTD 97.5% percentile	1	CA
y_097528	Dose-toxicity scenario 1	Dose-efficacy scenario 1	0.27	0.529093247192837	MTD 97.5% percentile	1	CA
y_097529	Dose-toxicity scenario 1	Dose-efficacy scenario 1	0.28	0.51564482620336	MTD 97.5% percentile	1	CA
y_097530	Dose-toxicity scenario 1	Dose-efficacy scenario 1	0.29	0.502576003031547	MTD 97.5% percentile	1	CA
y_097531	Dose-toxicity scenario 1	Dose-efficacy scenario 1	0.3	0.489870929439406	MTD 97.5% percentile	1	CA
y_097532	Dose-toxicity scenario 1	Dose-efficacy scenario 1	0.31	0.477514627300073	MTD 97.5% percentile	1	CA
y_097533	Dose-toxicity scenario 1	Dose-efficacy scenario 1	0.32	0.465492929692026	MTD 97.5% percentile	1	CA
y_097534	Dose-toxicity scenario 1	Dose-efficacy scenario 1	0.33	0.453792426714799	MTD 97.5% percentile	1	CA
y_097535	Dose-toxicity scenario 1	Dose-efficacy scenario 1	0.34	0.442400415590527	MTD 97.5% percentile	1	CA
y_097536	Dose-toxicity scenario 1	Dose-efficacy scenario 1	0.35	0.431304854660954	MTD 97.5% percentile	1	CA
y_097537	Dose-toxicity scenario 1	Dose-efficacy scenario 1	0.36	0.420494320929671	MTD 97.5% percentile	1	CA
y_097538	Dose-toxicity scenario 1	Dose-efficacy scenario 1	0.37	0.409957970834882	MTD 97.5% percentile	1	CA
y_097539	Dose-toxicity scenario 1	Dose-efficacy scenario 1	0.38	0.399685503969499	MTD 97.5% percentile	1	CA
y_097540	Dose-toxicity scenario 1	Dose-efficacy scenario 1	0.39	0.389667129493435	MTD 97.5% percentile	1	CA
y_097541	Dose-toxicity scenario 1	Dose-efficacy scenario 1	0.4	0.379893535007839	MTD 97.5% percentile	1	CA
y_097542	Dose-toxicity scenario 1	Dose-efficacy scenario 1	0.41	0.3703558576833	MTD 97.5% percentile	1	CA
y_097543	Dose-toxicity scenario 1	Dose-efficacy scenario 1	0.42	0.36104565745386	MTD 97.5% percentile	1	CA
y_097544	Dose-toxicity scenario 1	Dose-efficacy scenario 1	0.43	0.351954892106415	MTD 97.5% percentile	1	CA
y_097545	Dose-toxicity scenario 1	Dose-efficacy scenario 1	0.44	0.343075894110984	MTD 97.5% percentile	1	CA
y_097546	Dose-toxicity scenario 1	Dose-efficacy scenario 1	0.45	0.334401349051534	MTD 97.5% percentile	1	CA
y_097547	Dose-toxicity scenario 1	Dose-efficacy scenario 1	0.46	0.325924275529838	MTD 97.5% percentile	1	CA
y_097548	Dose-toxicity scenario 1	Dose-efficacy scenario 1	0.47	0.317638006426321	MTD 97.5% percentile	1	CA
y_097549	Dose-toxicity scenario 1	Dose-efficacy scenario 1	0.48	0.30953617141219	MTD 97.5% percentile	1	CA
y_097550	Dose-toxicity scenario 1	Dose-efficacy scenario 1	0.49	0.301612680616423	MTD 97.5% percentile	1	CA
y_097551	Dose-toxicity scenario 1	Dose-efficacy scenario 1	0.5	0.293861709359635	MTD 97.5% percentile	1	CA
y_097552	Dose-toxicity scenario 1	Dose-efficacy scenario 1	0.51	0.286277683874374	MTD 97.5% percentile	1	CA
y_097553	Dose-toxicity scenario 1	Dose-efficacy scenario 1	0.52	0.27885526793829	MTD 97.5% percentile	1	CA
y_097554	Dose-toxicity scenario 1	Dose-efficacy scenario 1	0.53	0.271589350352796	MTD 97.5% percentile	1	CA
y_097555	Dose-toxicity scenario 1	Dose-efficacy scenario 1	0.54	0.2644750332055	MTD 97.5% percentile	1	CA
y_097556	Dose-toxicity scenario 1	Dose-efficacy scenario 1	0.55	0.257507620859739	MTD 97.5% percentile	1	CA
y_097557	Dose-toxicity scenario 1	Dose-efficacy scenario 1	0.56	0.25068260961922	MTD 97.5% percentile	1	CA
y_097558	Dose-toxicity scenario 1	Dose-efficacy scenario 1	0.57	0.243995678019954	MTD 97.5% percentile	1	CA
y_097559	Dose-toxicity scenario 1	Dose-efficacy scenario 1	0.58	0.237442677705521	MTD 97.5% percentile	1	CA
y_097560	Dose-toxicity scenario 1	Dose-efficacy scenario 1	0.59	0.231019624845159	MTD 97.5% percentile	1	CA
y_097561	Dose-toxicity scenario 1	Dose-efficacy scenario 1	0.6	0.224722692057397	MTD 97.5% percentile	1	CA
y_097562	Dose-toxicity scenario 1	Dose-efficacy scenario 1	0.61	0.218548200804804	MTD 97.5% percentile	1	CA
y_097563	Dose-toxicity scenario 1	Dose-efficacy scenario 1	0.62	0.212492614228116	MTD 97.5% percentile	1	CA
y_097564	Dose-toxicity scenario 1	Dose-efficacy scenario 1	0.63	0.206552530390401	MTD 97.5% percentile	1	CA
y_097565	Dose-toxicity scenario 1	Dose-efficacy scenario 1	0.64	0.200724675904153	MTD 97.5% percentile	1	CA
y_097566	Dose-toxicity scenario 1	Dose-efficacy scenario 1	0.65	0.195005899916217	MTD 97.5% percentile	1	CA
y_097567	Dose-toxicity scenario 1	Dose-efficacy scenario 1	0.66	0.189393168427342	MTD 97.5% percentile	1	CA
y_097568	Dose-toxicity scenario 1	Dose-efficacy scenario 1	0.67	0.183883558924824	MTD 97.5% percentile	1	CA
y_097569	Dose-toxicity scenario 1	Dose-efficacy scenario 1	0.68	0.178474255308301	MTD 97.5% percentile	1	CA
y_097570	Dose-toxicity scenario 1	Dose-efficacy scenario 1	0.69	0.173162543090187	MTD 97.5% percentile	1	CA
y_097571	Dose-toxicity scenario 1	Dose-efficacy scenario 1	0.7	0.167945804853549	MTD 97.5% percentile	1	CA
y_097572	Dose-toxicity scenario 1	Dose-efficacy scenario 1	0.71	0.162821515951475	MTD 97.5% percentile	1	CA
y_097573	Dose-toxicity scenario 1	Dose-efficacy scenario 1	0.72	0.157787240433071	MTD 97.5% percentile	1	CA
y_097574	Dose-toxicity scenario 1	Dose-efficacy scenario 1	0.73	0.152840627182282	MTD 97.5% percentile	1	CA
y_097575	Dose-toxicity scenario 1	Dose-efficacy scenario 1	0.74	0.14797940625668	MTD 97.5% percentile	1	CA
y_097576	Dose-toxicity scenario 1	Dose-efficacy scenario 1	0.75	0.143201385414234	MTD 97.5% percentile	1	CA
y_097577	Dose-toxicity scenario 1	Dose-efficacy scenario 1	0.76	0.138504446816903	MTD 97.5% percentile	1	CA
y_097578	Dose-toxicity scenario 1	Dose-efficacy scenario 1	0.77	0.133886543900633	MTD 97.5% percentile	1	CA
y_097579	Dose-toxicity scenario 1	Dose-efficacy scenario 1	0.78	0.129345698402043	MTD 97.5% percentile	1	CA
y_097580	Dose-toxicity scenario 1	Dose-efficacy scenario 1	0.79	0.124879997532728	MTD 97.5% percentile	1	CA
y_097581	Dose-toxicity scenario 1	Dose-efficacy scenario 1	0.8	0.120487591292684	MTD 97.5% percentile	1	CA
y_097582	Dose-toxicity scenario 1	Dose-efficacy scenario 1	0.81	0.116166689914954	MTD 97.5% percentile	1	CA
y_097583	Dose-toxicity scenario 1	Dose-efficacy scenario 1	0.82	0.111915561434046	MTD 97.5% percentile	1	CA
y_097584	Dose-toxicity scenario 1	Dose-efficacy scenario 1	0.83	0.107732529371218	MTD 97.5% percentile	1	CA
y_097585	Dose-toxicity scenario 1	Dose-efficacy scenario 1	0.84	0.103615970530105	MTD 97.5% percentile	1	CA
y_097586	Dose-toxicity scenario 1	Dose-efficacy scenario 1	0.85	0.0995643128966047	MTD 97.5% percentile	1	CA
y_097587	Dose-toxicity scenario 1	Dose-efficacy scenario 1	0.86	0.0955760336373262	MTD 97.5% percentile	1	CA
y_097588	Dose-toxicity scenario 1	Dose-efficacy scenario 1	0.87	0.0916496571912302	MTD 97.5% percentile	1	CA
y_097589	Dose-toxicity scenario 1	Dose-efficacy scenario 1	0.88	0.0877837534494482	MTD 97.5% percentile	1	CA
y_097590	Dose-toxicity scenario 1	Dose-efficacy scenario 1	0.89	0.0839769360185595	MTD 97.5% percentile	1	CA
y_097591	Dose-toxicity scenario 1	Dose-efficacy scenario 1	0.9	0.0802278605628976	MTD 97.5% percentile	1	CA
y_097592	Dose-toxicity scenario 1	Dose-efficacy scenario 1	0.91	0.0765352232217183	MTD 97.5% percentile	1	CA
y_097593	Dose-toxicity scenario 1	Dose-efficacy scenario 1	0.92	0.0728977590973197	MTD 97.5% percentile	1	CA
y_097594	Dose-toxicity scenario 1	Dose-efficacy scenario 1	0.93	0.0693142408104264	MTD 97.5% percentile	1	CA
y_097595	Dose-toxicity scenario 1	Dose-efficacy scenario 1	0.94	0.0657834771193758	MTD 97.5% percentile	1	CA
y_097596	Dose-toxicity scenario 1	Dose-efficacy scenario 1	0.95	0.0623043115998405	MTD 97.5% percentile	1	CA
y_097597	Dose-toxicity scenario 1	Dose-efficacy scenario 1	0.96	0.0588756213820144	MTD 97.5% percentile	1	CA
y_097598	Dose-toxicity scenario 1	Dose-efficacy scenario 1	0.97	0.055496315942365	MTD 97.5% percentile	1	CA
y_097599	Dose-toxicity scenario 1	Dose-efficacy scenario 1	0.98	0.0521653359472218	MTD 97.5% percentile	1	CA
y_0975100	Dose-toxicity scenario 1	Dose-efficacy scenario 1	0.99	0.0488816521456227	MTD 97.5% percentile	1	CA
y_0975101	Dose-toxicity scenario 1	Dose-efficacy scenario 1	1	0.0456442643089897	MTD 97.5% percentile	1	CA
