# Supplementary material for: A Bayesian adaptive design for dual‐agent phase I–II oncology trials integrating efficacy data across stages
Source: Biom J. 2023 May 18;65(7):2200288. doi: 10.1002/bimj.202200288 (PMC10952513; doi:10.1002/bimj.202200288)
Supplement: Supplementary file 1 — Supporting Information S1 [file BIMJ-65-0-s001.zip › Code_biometrical_journal2/Code_biometrical_journal/Data/intermediate_outputs/MTD_curve_DLT_sc1_EFF_sc1_CA_w1_H1.csv]

	DLT_scenario	EFF_scenario	x	y	type	omega	agreement
y_mean1	Dose-toxicity scenario 1	Dose-efficacy scenario 1	0	1.22457666815503	MTD mean	1	CA
y_mean2	Dose-toxicity scenario 1	Dose-efficacy scenario 1	0.01	1.19356689441806	MTD mean	1	CA
y_mean3	Dose-toxicity scenario 1	Dose-efficacy scenario 1	0.02	1.16362219325098	MTD mean	1	CA
y_mean4	Dose-toxicity scenario 1	Dose-efficacy scenario 1	0.03	1.13468861903702	MTD mean	1	CA
y_mean5	Dose-toxicity scenario 1	Dose-efficacy scenario 1	0.04	1.10671580877963	MTD mean	1	CA
y_mean6	Dose-toxicity scenario 1	Dose-efficacy scenario 1	0.05	1.07965668954984	MTD mean	1	CA
y_mean7	Dose-toxicity scenario 1	Dose-efficacy scenario 1	0.06	1.05346721414038	MTD mean	1	CA
y_mean8	Dose-toxicity scenario 1	Dose-efficacy scenario 1	0.07	1.0281061218038	MTD mean	1	CA
y_mean9	Dose-toxicity scenario 1	Dose-efficacy scenario 1	0.08	1.00353472134106	MTD mean	1	CA
y_mean10	Dose-toxicity scenario 1	Dose-efficacy scenario 1	0.09	0.979716694141919	MTD mean	1	CA
y_mean11	Dose-toxicity scenario 1	Dose-efficacy scenario 1	0.1	0.956617915068525	MTD mean	1	CA
y_mean12	Dose-toxicity scenario 1	Dose-efficacy scenario 1	0.11	0.934206289324271	MTD mean	1	CA
y_mean13	Dose-toxicity scenario 1	Dose-efficacy scenario 1	0.12	0.912451603668025	MTD mean	1	CA
y_mean14	Dose-toxicity scenario 1	Dose-efficacy scenario 1	0.13	0.891325390523182	MTD mean	1	CA
y_mean15	Dose-toxicity scenario 1	Dose-efficacy scenario 1	0.14	0.870800803696316	MTD mean	1	CA
y_mean16	Dose-toxicity scenario 1	Dose-efficacy scenario 1	0.15	0.850852504564509	MTD mean	1	CA
y_mean17	Dose-toxicity scenario 1	Dose-efficacy scenario 1	0.16	0.831456557716834	MTD mean	1	CA
y_mean18	Dose-toxicity scenario 1	Dose-efficacy scenario 1	0.17	0.812590335146262	MTD mean	1	CA
y_mean19	Dose-toxicity scenario 1	Dose-efficacy scenario 1	0.18	0.794232428185685	MTD mean	1	CA
y_mean20	Dose-toxicity scenario 1	Dose-efficacy scenario 1	0.19	0.776362566467495	MTD mean	1	CA
y_mean21	Dose-toxicity scenario 1	Dose-efficacy scenario 1	0.2	0.758961543261746	MTD mean	1	CA
y_mean22	Dose-toxicity scenario 1	Dose-efficacy scenario 1	0.21	0.742011146614781	MTD mean	1	CA
y_mean23	Dose-toxicity scenario 1	Dose-efficacy scenario 1	0.22	0.725494095769281	MTD mean	1	CA
y_mean24	Dose-toxicity scenario 1	Dose-efficacy scenario 1	0.23	0.709393982399136	MTD mean	1	CA
y_mean25	Dose-toxicity scenario 1	Dose-efficacy scenario 1	0.24	0.69369521623905	MTD mean	1	CA
y_mean26	Dose-toxicity scenario 1	Dose-efficacy scenario 1	0.25	0.678382974730154	MTD mean	1	CA
y_mean27	Dose-toxicity scenario 1	Dose-efficacy scenario 1	0.26	0.663443156339774	MTD mean	1	CA
y_mean28	Dose-toxicity scenario 1	Dose-efficacy scenario 1	0.27	0.648862337246326	MTD mean	1	CA
y_mean29	Dose-toxicity scenario 1	Dose-efficacy scenario 1	0.28	0.634627731109692	MTD mean	1	CA
y_mean30	Dose-toxicity scenario 1	Dose-efficacy scenario 1	0.29	0.620727151673657	MTD mean	1	CA
y_mean31	Dose-toxicity scenario 1	Dose-efficacy scenario 1	0.3	0.607148977970507	MTD mean	1	CA
y_mean32	Dose-toxicity scenario 1	Dose-efficacy scenario 1	0.31	0.593882121918979	MTD mean	1	CA
y_mean33	Dose-toxicity scenario 1	Dose-efficacy scenario 1	0.32	0.580915998125665	MTD mean	1	CA
y_mean34	Dose-toxicity scenario 1	Dose-efficacy scenario 1	0.33	0.568240495717026	MTD mean	1	CA
y_mean35	Dose-toxicity scenario 1	Dose-efficacy scenario 1	0.34	0.55584595204448	MTD mean	1	CA
y_mean36	Dose-toxicity scenario 1	Dose-efficacy scenario 1	0.35	0.543723128118839	MTD mean	1	CA
y_mean37	Dose-toxicity scenario 1	Dose-efficacy scenario 1	0.36	0.531863185642845	MTD mean	1	CA
y_mean38	Dose-toxicity scenario 1	Dose-efficacy scenario 1	0.37	0.520257665521824	MTD mean	1	CA
y_mean39	Dose-toxicity scenario 1	Dose-efficacy scenario 1	0.38	0.508898467742639	MTD mean	1	CA
y_mean40	Dose-toxicity scenario 1	Dose-efficacy scenario 1	0.39	0.497777832520377	MTD mean	1	CA
y_mean41	Dose-toxicity scenario 1	Dose-efficacy scenario 1	0.4	0.486888322620547	MTD mean	1	CA
y_mean42	Dose-toxicity scenario 1	Dose-efficacy scenario 1	0.41	0.47622280677216	MTD mean	1	CA
y_mean43	Dose-toxicity scenario 1	Dose-efficacy scenario 1	0.42	0.46577444409395	MTD mean	1	CA
y_mean44	Dose-toxicity scenario 1	Dose-efficacy scenario 1	0.43	0.455536669462273	MTD mean	1	CA
y_mean45	Dose-toxicity scenario 1	Dose-efficacy scenario 1	0.44	0.445503179754913	MTD mean	1	CA
y_mean46	Dose-toxicity scenario 1	Dose-efficacy scenario 1	0.45	0.435667920910229	MTD mean	1	CA
y_mean47	Dose-toxicity scenario 1	Dose-efficacy scenario 1	0.46	0.42602507574581	MTD mean	1	CA
y_mean48	Dose-toxicity scenario 1	Dose-efficacy scenario 1	0.47	0.416569052485147	MTD mean	1	CA
y_mean49	Dose-toxicity scenario 1	Dose-efficacy scenario 1	0.48	0.407294473944756	MTD mean	1	CA
y_mean50	Dose-toxicity scenario 1	Dose-efficacy scenario 1	0.49	0.398196167337831	MTD mean	1	CA
y_mean51	Dose-toxicity scenario 1	Dose-efficacy scenario 1	0.5	0.389269154653803	MTD mean	1	CA
y_mean52	Dose-toxicity scenario 1	Dose-efficacy scenario 1	0.51	0.380508643576191	MTD mean	1	CA
y_mean53	Dose-toxicity scenario 1	Dose-efficacy scenario 1	0.52	0.371910018903957	MTD mean	1	CA
y_mean54	Dose-toxicity scenario 1	Dose-efficacy scenario 1	0.53	0.363468834444073	MTD mean	1	CA
y_mean55	Dose-toxicity scenario 1	Dose-efficacy scenario 1	0.54	0.355180805345396	MTD mean	1	CA
y_mean56	Dose-toxicity scenario 1	Dose-efficacy scenario 1	0.55	0.347041800846064	MTD mean	1	CA
y_mean57	Dose-toxicity scenario 1	Dose-efficacy scenario 1	0.56	0.339047837408629	MTD mean	1	CA
y_mean58	Dose-toxicity scenario 1	Dose-efficacy scenario 1	0.57	0.331195072218957	MTD mean	1	CA
y_mean59	Dose-toxicity scenario 1	Dose-efficacy scenario 1	0.58	0.323479797026597	MTD mean	1	CA
y_mean60	Dose-toxicity scenario 1	Dose-efficacy scenario 1	0.59	0.315898432305881	MTD mean	1	CA
y_mean61	Dose-toxicity scenario 1	Dose-efficacy scenario 1	0.6	0.308447521718441	MTD mean	1	CA
y_mean62	Dose-toxicity scenario 1	Dose-efficacy scenario 1	0.61	0.301123726859136	MTD mean	1	CA
y_mean63	Dose-toxicity scenario 1	Dose-efficacy scenario 1	0.62	0.293923822268618	MTD mean	1	CA
y_mean64	Dose-toxicity scenario 1	Dose-efficacy scenario 1	0.63	0.286844690696879	MTD mean	1	CA
y_mean65	Dose-toxicity scenario 1	Dose-efficacy scenario 1	0.64	0.279883318603169	MTD mean	1	CA
y_mean66	Dose-toxicity scenario 1	Dose-efficacy scenario 1	0.65	0.273036791878628	MTD mean	1	CA
y_mean67	Dose-toxicity scenario 1	Dose-efficacy scenario 1	0.66	0.266302291778891	MTD mean	1	CA
y_mean68	Dose-toxicity scenario 1	Dose-efficacy scenario 1	0.67	0.259677091054728	MTD mean	1	CA
y_mean69	Dose-toxicity scenario 1	Dose-efficacy scenario 1	0.68	0.253158550269567	MTD mean	1	CA
y_mean70	Dose-toxicity scenario 1	Dose-efficacy scenario 1	0.69	0.246744114293444	MTD mean	1	CA
y_mean71	Dose-toxicity scenario 1	Dose-efficacy scenario 1	0.7	0.240431308963613	MTD mean	1	CA
y_mean72	Dose-toxicity scenario 1	Dose-efficacy scenario 1	0.71	0.234217737902627	MTD mean	1	CA
y_mean73	Dose-toxicity scenario 1	Dose-efficacy scenario 1	0.72	0.22810107948531	MTD mean	1	CA
y_mean74	Dose-toxicity scenario 1	Dose-efficacy scenario 1	0.73	0.222079083946547	MTD mean	1	CA
y_mean75	Dose-toxicity scenario 1	Dose-efficacy scenario 1	0.74	0.216149570622325	MTD mean	1	CA
y_mean76	Dose-toxicity scenario 1	Dose-efficacy scenario 1	0.75	0.210310425316913	MTD mean	1	CA
y_mean77	Dose-toxicity scenario 1	Dose-efficacy scenario 1	0.76	0.204559597789511	MTD mean	1	CA
y_mean78	Dose-toxicity scenario 1	Dose-efficacy scenario 1	0.77	0.198895099354089	MTD mean	1	CA
y_mean79	Dose-toxicity scenario 1	Dose-efficacy scenario 1	0.78	0.193315000586505	MTD mean	1	CA
y_mean80	Dose-toxicity scenario 1	Dose-efficacy scenario 1	0.79	0.18781742913336	MTD mean	1	CA
y_mean81	Dose-toxicity scenario 1	Dose-efficacy scenario 1	0.8	0.18240056761736	MTD mean	1	CA
y_mean82	Dose-toxicity scenario 1	Dose-efficacy scenario 1	0.81	0.17706265163425	MTD mean	1	CA
y_mean83	Dose-toxicity scenario 1	Dose-efficacy scenario 1	0.82	0.171801967836706	MTD mean	1	CA
y_mean84	Dose-toxicity scenario 1	Dose-efficacy scenario 1	0.83	0.16661685210079	MTD mean	1	CA
y_mean85	Dose-toxicity scenario 1	Dose-efficacy scenario 1	0.84	0.161505687770861	MTD mean	1	CA
y_mean86	Dose-toxicity scenario 1	Dose-efficacy scenario 1	0.85	0.156466903979045	MTD mean	1	CA
y_mean87	Dose-toxicity scenario 1	Dose-efficacy scenario 1	0.86	0.151498974035605	MTD mean	1	CA
y_mean88	Dose-toxicity scenario 1	Dose-efficacy scenario 1	0.87	0.146600413886729	MTD mean	1	CA
y_mean89	Dose-toxicity scenario 1	Dose-efficacy scenario 1	0.88	0.141769780636489	MTD mean	1	CA
y_mean90	Dose-toxicity scenario 1	Dose-efficacy scenario 1	0.89	0.137005671129844	MTD mean	1	CA
y_mean91	Dose-toxicity scenario 1	Dose-efficacy scenario 1	0.9	0.132306720593806	MTD mean	1	CA
y_mean92	Dose-toxicity scenario 1	Dose-efficacy scenario 1	0.91	0.12767160133396	MTD mean	1	CA
y_mean93	Dose-toxicity scenario 1	Dose-efficacy scenario 1	0.92	0.123099021483763	MTD mean	1	CA
y_mean94	Dose-toxicity scenario 1	Dose-efficacy scenario 1	0.93	0.118587723804121	MTD mean	1	CA
y_mean95	Dose-toxicity scenario 1	Dose-efficacy scenario 1	0.94	0.114136484530907	MTD mean	1	CA
y_mean96	Dose-toxicity scenario 1	Dose-efficacy scenario 1	0.95	0.109744112268213	MTD mean	1	CA
y_mean97	Dose-toxicity scenario 1	Dose-efficacy scenario 1	0.96	0.10540944692521	MTD mean	1	CA
y_mean98	Dose-toxicity scenario 1	Dose-efficacy scenario 1	0.97	0.101131358694651	MTD mean	1	CA
y_mean99	Dose-toxicity scenario 1	Dose-efficacy scenario 1	0.98	0.0969087470710983	MTD mean	1	CA
y_mean100	Dose-toxicity scenario 1	Dose-efficacy scenario 1	0.99	0.0927405399071156	MTD mean	1	CA
y_mean101	Dose-toxicity scenario 1	Dose-efficacy scenario 1	1	0.0886256925056911	MTD mean	1	CA
y_00251	Dose-toxicity scenario 1	Dose-efficacy scenario 1	0	1.3165492801485	MTD 2.5% percentile	1	CA
y_00252	Dose-toxicity scenario 1	Dose-efficacy scenario 1	0.01	1.29151492594842	MTD 2.5% percentile	1	CA
y_00253	Dose-toxicity scenario 1	Dose-efficacy scenario 1	0.02	1.26706253376969	MTD 2.5% percentile	1	CA
y_00254	Dose-toxicity scenario 1	Dose-efficacy scenario 1	0.03	1.24317204387028	MTD 2.5% percentile	1	CA
y_00255	Dose-toxicity scenario 1	Dose-efficacy scenario 1	0.04	1.2198243079591	MTD 2.5% percentile	1	CA
y_00256	Dose-toxicity scenario 1	Dose-efficacy scenario 1	0.05	1.19700103801067	MTD 2.5% percentile	1	CA
y_00257	Dose-toxicity scenario 1	Dose-efficacy scenario 1	0.06	1.17468475849077	MTD 2.5% percentile	1	CA
y_00258	Dose-toxicity scenario 1	Dose-efficacy scenario 1	0.07	1.15285876173093	MTD 2.5% percentile	1	CA
y_00259	Dose-toxicity scenario 1	Dose-efficacy scenario 1	0.08	1.13150706621212	MTD 2.5% percentile	1	CA
y_002510	Dose-toxicity scenario 1	Dose-efficacy scenario 1	0.09	1.11061437753889	MTD 2.5% percentile	1	CA
y_002511	Dose-toxicity scenario 1	Dose-efficacy scenario 1	0.1	1.09016605190359	MTD 2.5% percentile	1	CA
y_002512	Dose-toxicity scenario 1	Dose-efficacy scenario 1	0.11	1.07014806185724	MTD 2.5% percentile	1	CA
y_002513	Dose-toxicity scenario 1	Dose-efficacy scenario 1	0.12	1.05054696421901	MTD 2.5% percentile	1	CA
y_002514	Dose-toxicity scenario 1	Dose-efficacy scenario 1	0.13	1.03134986996997	MTD 2.5% percentile	1	CA
y_002515	Dose-toxicity scenario 1	Dose-efficacy scenario 1	0.14	1.01254441598938	MTD 2.5% percentile	1	CA
y_002516	Dose-toxicity scenario 1	Dose-efficacy scenario 1	0.15	0.994118738503445	MTD 2.5% percentile	1	CA
y_002517	Dose-toxicity scenario 1	Dose-efficacy scenario 1	0.16	0.976061448126474	MTD 2.5% percentile	1	CA
y_002518	Dose-toxicity scenario 1	Dose-efficacy scenario 1	0.17	0.958361606384329	MTD 2.5% percentile	1	CA
y_002519	Dose-toxicity scenario 1	Dose-efficacy scenario 1	0.18	0.941008703618349	MTD 2.5% percentile	1	CA
y_002520	Dose-toxicity scenario 1	Dose-efficacy scenario 1	0.19	0.923992638175993	MTD 2.5% percentile	1	CA
y_002521	Dose-toxicity scenario 1	Dose-efficacy scenario 1	0.2	0.90730369680164	MTD 2.5% percentile	1	CA
y_002522	Dose-toxicity scenario 1	Dose-efficacy scenario 1	0.21	0.890932536147534	MTD 2.5% percentile	1	CA
y_002523	Dose-toxicity scenario 1	Dose-efficacy scenario 1	0.22	0.874870165330955	MTD 2.5% percentile	1	CA
y_002524	Dose-toxicity scenario 1	Dose-efficacy scenario 1	0.23	0.859107929469164	MTD 2.5% percentile	1	CA
y_002525	Dose-toxicity scenario 1	Dose-efficacy scenario 1	0.24	0.8436374941288	MTD 2.5% percentile	1	CA
y_002526	Dose-toxicity scenario 1	Dose-efficacy scenario 1	0.25	0.828450830630983	MTD 2.5% percentile	1	CA
y_002527	Dose-toxicity scenario 1	Dose-efficacy scenario 1	0.26	0.81354020215773	MTD 2.5% percentile	1	CA
y_002528	Dose-toxicity scenario 1	Dose-efficacy scenario 1	0.27	0.798898150609122	MTD 2.5% percentile	1	CA
y_002529	Dose-toxicity scenario 1	Dose-efficacy scenario 1	0.28	0.784517484164351	MTD 2.5% percentile	1	CA
y_002530	Dose-toxicity scenario 1	Dose-efficacy scenario 1	0.29	0.770391265503034	MTD 2.5% percentile	1	CA
y_002531	Dose-toxicity scenario 1	Dose-efficacy scenario 1	0.3	0.756512800646274	MTD 2.5% percentile	1	CA
y_002532	Dose-toxicity scenario 1	Dose-efficacy scenario 1	0.31	0.742875628379751	MTD 2.5% percentile	1	CA
y_002533	Dose-toxicity scenario 1	Dose-efficacy scenario 1	0.32	0.729473510223735	MTD 2.5% percentile	1	CA
y_002534	Dose-toxicity scenario 1	Dose-efficacy scenario 1	0.33	0.716300420917306	MTD 2.5% percentile	1	CA
y_002535	Dose-toxicity scenario 1	Dose-efficacy scenario 1	0.34	0.703350539386284	MTD 2.5% percentile	1	CA
y_002536	Dose-toxicity scenario 1	Dose-efficacy scenario 1	0.35	0.690618240166429	MTD 2.5% percentile	1	CA
y_002537	Dose-toxicity scenario 1	Dose-efficacy scenario 1	0.36	0.678098085255357	MTD 2.5% percentile	1	CA
y_002538	Dose-toxicity scenario 1	Dose-efficacy scenario 1	0.37	0.66578481636838	MTD 2.5% percentile	1	CA
y_002539	Dose-toxicity scenario 1	Dose-efficacy scenario 1	0.38	0.653673347575096	MTD 2.5% percentile	1	CA
y_002540	Dose-toxicity scenario 1	Dose-efficacy scenario 1	0.39	0.641758758295074	MTD 2.5% percentile	1	CA
y_002541	Dose-toxicity scenario 1	Dose-efficacy scenario 1	0.4	0.630036286632362	MTD 2.5% percentile	1	CA
y_002542	Dose-toxicity scenario 1	Dose-efficacy scenario 1	0.41	0.618501323029847	MTD 2.5% percentile	1	CA
y_002543	Dose-toxicity scenario 1	Dose-efficacy scenario 1	0.42	0.607149404225711	MTD 2.5% percentile	1	CA
y_002544	Dose-toxicity scenario 1	Dose-efficacy scenario 1	0.43	0.595976207495332	MTD 2.5% percentile	1	CA
y_002545	Dose-toxicity scenario 1	Dose-efficacy scenario 1	0.44	0.584977545163017	MTD 2.5% percentile	1	CA
y_002546	Dose-toxicity scenario 1	Dose-efficacy scenario 1	0.45	0.574149359368945	MTD 2.5% percentile	1	CA
y_002547	Dose-toxicity scenario 1	Dose-efficacy scenario 1	0.46	0.563487717077562	MTD 2.5% percentile	1	CA
y_002548	Dose-toxicity scenario 1	Dose-efficacy scenario 1	0.47	0.552988805314546	MTD 2.5% percentile	1	CA
y_002549	Dose-toxicity scenario 1	Dose-efficacy scenario 1	0.48	0.542648926620216	MTD 2.5% percentile	1	CA
y_002550	Dose-toxicity scenario 1	Dose-efficacy scenario 1	0.49	0.532464494707996	MTD 2.5% percentile	1	CA
y_002551	Dose-toxicity scenario 1	Dose-efficacy scenario 1	0.5	0.522432030317225	MTD 2.5% percentile	1	CA
y_002552	Dose-toxicity scenario 1	Dose-efficacy scenario 1	0.51	0.512548157250246	MTD 2.5% percentile	1	CA
y_002553	Dose-toxicity scenario 1	Dose-efficacy scenario 1	0.52	0.502809598584278	MTD 2.5% percentile	1	CA
y_002554	Dose-toxicity scenario 1	Dose-efficacy scenario 1	0.53	0.493213173049153	MTD 2.5% percentile	1	CA
y_002555	Dose-toxicity scenario 1	Dose-efficacy scenario 1	0.54	0.483755791562505	MTD 2.5% percentile	1	CA
y_002556	Dose-toxicity scenario 1	Dose-efficacy scenario 1	0.55	0.47443445391448	MTD 2.5% percentile	1	CA
y_002557	Dose-toxicity scenario 1	Dose-efficacy scenario 1	0.56	0.465246245594492	MTD 2.5% percentile	1	CA
y_002558	Dose-toxicity scenario 1	Dose-efficacy scenario 1	0.57	0.456188334752988	MTD 2.5% percentile	1	CA
y_002559	Dose-toxicity scenario 1	Dose-efficacy scenario 1	0.58	0.447257969291548	MTD 2.5% percentile	1	CA
y_002560	Dose-toxicity scenario 1	Dose-efficacy scenario 1	0.59	0.438452474075052	MTD 2.5% percentile	1	CA
y_002561	Dose-toxicity scenario 1	Dose-efficacy scenario 1	0.6	0.429769248259981	MTD 2.5% percentile	1	CA
y_002562	Dose-toxicity scenario 1	Dose-efficacy scenario 1	0.61	0.421205762733247	MTD 2.5% percentile	1	CA
y_002563	Dose-toxicity scenario 1	Dose-efficacy scenario 1	0.62	0.412759557656243	MTD 2.5% percentile	1	CA
y_002564	Dose-toxicity scenario 1	Dose-efficacy scenario 1	0.63	0.404428240109121	MTD 2.5% percentile	1	CA
y_002565	Dose-toxicity scenario 1	Dose-efficacy scenario 1	0.64	0.39620948183055	MTD 2.5% percentile	1	CA
y_002566	Dose-toxicity scenario 1	Dose-efficacy scenario 1	0.65	0.388101017048463	MTD 2.5% percentile	1	CA
y_002567	Dose-toxicity scenario 1	Dose-efficacy scenario 1	0.66	0.380100640397557	MTD 2.5% percentile	1	CA
y_002568	Dose-toxicity scenario 1	Dose-efficacy scenario 1	0.67	0.37220620491953	MTD 2.5% percentile	1	CA
y_002569	Dose-toxicity scenario 1	Dose-efficacy scenario 1	0.68	0.364415620142225	MTD 2.5% percentile	1	CA
y_002570	Dose-toxicity scenario 1	Dose-efficacy scenario 1	0.69	0.356726850234094	MTD 2.5% percentile	1	CA
y_002571	Dose-toxicity scenario 1	Dose-efficacy scenario 1	0.7	0.349137912230548	MTD 2.5% percentile	1	CA
y_002572	Dose-toxicity scenario 1	Dose-efficacy scenario 1	0.71	0.341646874328951	MTD 2.5% percentile	1	CA
y_002573	Dose-toxicity scenario 1	Dose-efficacy scenario 1	0.72	0.334251854249168	MTD 2.5% percentile	1	CA
y_002574	Dose-toxicity scenario 1	Dose-efficacy scenario 1	0.73	0.326951017656767	MTD 2.5% percentile	1	CA
y_002575	Dose-toxicity scenario 1	Dose-efficacy scenario 1	0.74	0.319742576646076	MTD 2.5% percentile	1	CA
y_002576	Dose-toxicity scenario 1	Dose-efficacy scenario 1	0.75	0.312624788280475	MTD 2.5% percentile	1	CA
y_002577	Dose-toxicity scenario 1	Dose-efficacy scenario 1	0.76	0.305595953187412	MTD 2.5% percentile	1	CA
y_002578	Dose-toxicity scenario 1	Dose-efficacy scenario 1	0.77	0.298654414205775	MTD 2.5% percentile	1	CA
y_002579	Dose-toxicity scenario 1	Dose-efficacy scenario 1	0.78	0.291798555083341	MTD 2.5% percentile	1	CA
y_002580	Dose-toxicity scenario 1	Dose-efficacy scenario 1	0.79	0.285026799222171	MTD 2.5% percentile	1	CA
y_002581	Dose-toxicity scenario 1	Dose-efficacy scenario 1	0.8	0.278337608469884	MTD 2.5% percentile	1	CA
y_002582	Dose-toxicity scenario 1	Dose-efficacy scenario 1	0.81	0.27172948195489	MTD 2.5% percentile	1	CA
y_002583	Dose-toxicity scenario 1	Dose-efficacy scenario 1	0.82	0.265200954963703	MTD 2.5% percentile	1	CA
y_002584	Dose-toxicity scenario 1	Dose-efficacy scenario 1	0.83	0.258750597858583	MTD 2.5% percentile	1	CA
y_002585	Dose-toxicity scenario 1	Dose-efficacy scenario 1	0.84	0.252377015033834	MTD 2.5% percentile	1	CA
y_002586	Dose-toxicity scenario 1	Dose-efficacy scenario 1	0.85	0.246078843909139	MTD 2.5% percentile	1	CA
y_002587	Dose-toxicity scenario 1	Dose-efficacy scenario 1	0.86	0.239854753958424	MTD 2.5% percentile	1	CA
y_002588	Dose-toxicity scenario 1	Dose-efficacy scenario 1	0.87	0.233703445772783	MTD 2.5% percentile	1	CA
y_002589	Dose-toxicity scenario 1	Dose-efficacy scenario 1	0.88	0.227623650156095	MTD 2.5% percentile	1	CA
y_002590	Dose-toxicity scenario 1	Dose-efficacy scenario 1	0.89	0.221614127251994	MTD 2.5% percentile	1	CA
y_002591	Dose-toxicity scenario 1	Dose-efficacy scenario 1	0.9	0.215673665700935	MTD 2.5% percentile	1	CA
y_002592	Dose-toxicity scenario 1	Dose-efficacy scenario 1	0.91	0.209801081826166	MTD 2.5% percentile	1	CA
y_002593	Dose-toxicity scenario 1	Dose-efficacy scenario 1	0.92	0.20399521884743	MTD 2.5% percentile	1	CA
y_002594	Dose-toxicity scenario 1	Dose-efficacy scenario 1	0.93	0.19825494612133	MTD 2.5% percentile	1	CA
y_002595	Dose-toxicity scenario 1	Dose-efficacy scenario 1	0.94	0.192579158407288	MTD 2.5% percentile	1	CA
y_002596	Dose-toxicity scenario 1	Dose-efficacy scenario 1	0.95	0.186966775158104	MTD 2.5% percentile	1	CA
y_002597	Dose-toxicity scenario 1	Dose-efficacy scenario 1	0.96	0.181416739834161	MTD 2.5% percentile	1	CA
y_002598	Dose-toxicity scenario 1	Dose-efficacy scenario 1	0.97	0.175928019240355	MTD 2.5% percentile	1	CA
y_002599	Dose-toxicity scenario 1	Dose-efficacy scenario 1	0.98	0.170499602884888	MTD 2.5% percentile	1	CA
y_0025100	Dose-toxicity scenario 1	Dose-efficacy scenario 1	0.99	0.16513050235907	MTD 2.5% percentile	1	CA
y_0025101	Dose-toxicity scenario 1	Dose-efficacy scenario 1	1	0.159819750737351	MTD 2.5% percentile	1	CA
y_0501	Dose-toxicity scenario 1	Dose-efficacy scenario 1	0	1.2271662469781	MTD 50% percentile	1	CA
y_0502	Dose-toxicity scenario 1	Dose-efficacy scenario 1	0.01	1.19627476466072	MTD 50% percentile	1	CA
y_0503	Dose-toxicity scenario 1	Dose-efficacy scenario 1	0.02	1.16643589777088	MTD 50% percentile	1	CA
y_0504	Dose-toxicity scenario 1	Dose-efficacy scenario 1	0.03	1.13759674637972	MTD 50% percentile	1	CA
y_0505	Dose-toxicity scenario 1	Dose-efficacy scenario 1	0.04	1.10970789685384	MTD 50% percentile	1	CA
y_0506	Dose-toxicity scenario 1	Dose-efficacy scenario 1	0.05	1.08272313931118	MTD 50% percentile	1	CA
y_0507	Dose-toxicity scenario 1	Dose-efficacy scenario 1	0.06	1.05659921211697	MTD 50% percentile	1	CA
y_0508	Dose-toxicity scenario 1	Dose-efficacy scenario 1	0.07	1.03129557044792	MTD 50% percentile	1	CA
y_0509	Dose-toxicity scenario 1	Dose-efficacy scenario 1	0.08	1.00677417632056	MTD 50% percentile	1	CA
y_05010	Dose-toxicity scenario 1	Dose-efficacy scenario 1	0.09	0.982999307796641	MTD 50% percentile	1	CA
y_05011	Dose-toxicity scenario 1	Dose-efficacy scenario 1	0.1	0.959937385352752	MTD 50% percentile	1	CA
y_05012	Dose-toxicity scenario 1	Dose-efficacy scenario 1	0.11	0.937556813639442	MTD 50% percentile	1	CA
y_05013	Dose-toxicity scenario 1	Dose-efficacy scenario 1	0.12	0.915827837061507	MTD 50% percentile	1	CA
y_05014	Dose-toxicity scenario 1	Dose-efficacy scenario 1	0.13	0.894722407791363	MTD 50% percentile	1	CA
y_05015	Dose-toxicity scenario 1	Dose-efficacy scenario 1	0.14	0.874214064984373	MTD 50% percentile	1	CA
y_05016	Dose-toxicity scenario 1	Dose-efficacy scenario 1	0.15	0.854277824102424	MTD 50% percentile	1	CA
y_05017	Dose-toxicity scenario 1	Dose-efficacy scenario 1	0.16	0.834890075372402	MTD 50% percentile	1	CA
y_05018	Dose-toxicity scenario 1	Dose-efficacy scenario 1	0.17	0.816028490511865	MTD 50% percentile	1	CA
y_05019	Dose-toxicity scenario 1	Dose-efficacy scenario 1	0.18	0.797671936947161	MTD 50% percentile	1	CA
y_05020	Dose-toxicity scenario 1	Dose-efficacy scenario 1	0.19	0.779800398831117	MTD 50% percentile	1	CA
y_05021	Dose-toxicity scenario 1	Dose-efficacy scenario 1	0.2	0.762394904239682	MTD 50% percentile	1	CA
y_05022	Dose-toxicity scenario 1	Dose-efficacy scenario 1	0.21	0.745437457990846	MTD 50% percentile	1	CA
y_05023	Dose-toxicity scenario 1	Dose-efficacy scenario 1	0.22	0.728910979585702	MTD 50% percentile	1	CA
y_05024	Dose-toxicity scenario 1	Dose-efficacy scenario 1	0.23	0.712799245821763	MTD 50% percentile	1	CA
y_05025	Dose-toxicity scenario 1	Dose-efficacy scenario 1	0.24	0.697086837673227	MTD 50% percentile	1	CA
y_05026	Dose-toxicity scenario 1	Dose-efficacy scenario 1	0.25	0.681759091072574	MTD 50% percentile	1	CA
y_05027	Dose-toxicity scenario 1	Dose-efficacy scenario 1	0.26	0.666802051263256	MTD 50% percentile	1	CA
y_05028	Dose-toxicity scenario 1	Dose-efficacy scenario 1	0.27	0.6522024304248	MTD 50% percentile	1	CA
y_05029	Dose-toxicity scenario 1	Dose-efficacy scenario 1	0.28	0.637947568299866	MTD 50% percentile	1	CA
y_05030	Dose-toxicity scenario 1	Dose-efficacy scenario 1	0.29	0.62402539557804	MTD 50% percentile	1	CA
y_05031	Dose-toxicity scenario 1	Dose-efficacy scenario 1	0.3	0.610424399813766	MTD 50% percentile	1	CA
y_05032	Dose-toxicity scenario 1	Dose-efficacy scenario 1	0.31	0.59713359367616	MTD 50% percentile	1	CA
y_05033	Dose-toxicity scenario 1	Dose-efficacy scenario 1	0.32	0.584142485346639	MTD 50% percentile	1	CA
y_05034	Dose-toxicity scenario 1	Dose-efficacy scenario 1	0.33	0.571441050896769	MTD 50% percentile	1	CA
y_05035	Dose-toxicity scenario 1	Dose-efficacy scenario 1	0.34	0.559019708493476	MTD 50% percentile	1	CA
y_05036	Dose-toxicity scenario 1	Dose-efficacy scenario 1	0.35	0.546869294292133	MTD 50% percentile	1	CA
y_05037	Dose-toxicity scenario 1	Dose-efficacy scenario 1	0.36	0.534981039890052	MTD 50% percentile	1	CA
y_05038	Dose-toxicity scenario 1	Dose-efficacy scenario 1	0.37	0.5233465512238	MTD 50% percentile	1	CA
y_05039	Dose-toxicity scenario 1	Dose-efficacy scenario 1	0.38	0.51195778880362	MTD 50% percentile	1	CA
y_05040	Dose-toxicity scenario 1	Dose-efficacy scenario 1	0.39	0.500807049187134	MTD 50% percentile	1	CA
y_05041	Dose-toxicity scenario 1	Dose-efficacy scenario 1	0.4	0.489886947602629	MTD 50% percentile	1	CA
y_05042	Dose-toxicity scenario 1	Dose-efficacy scenario 1	0.41	0.479190401639538	MTD 50% percentile	1	CA
y_05043	Dose-toxicity scenario 1	Dose-efficacy scenario 1	0.42	0.468710615930444	MTD 50% percentile	1	CA
y_05044	Dose-toxicity scenario 1	Dose-efficacy scenario 1	0.43	0.458441067754971	MTD 50% percentile	1	CA
y_05045	Dose-toxicity scenario 1	Dose-efficacy scenario 1	0.44	0.448375493501485	MTD 50% percentile	1	CA
y_05046	Dose-toxicity scenario 1	Dose-efficacy scenario 1	0.45	0.438507875927557	MTD 50% percentile	1	CA
y_05047	Dose-toxicity scenario 1	Dose-efficacy scenario 1	0.46	0.42883243216474	MTD 50% percentile	1	CA
y_05048	Dose-toxicity scenario 1	Dose-efficacy scenario 1	0.47	0.419343602417415	MTD 50% percentile	1	CA
y_05049	Dose-toxicity scenario 1	Dose-efficacy scenario 1	0.48	0.4100360393093	MTD 50% percentile	1	CA
y_05050	Dose-toxicity scenario 1	Dose-efficacy scenario 1	0.49	0.400904597834733	MTD 50% percentile	1	CA
y_05051	Dose-toxicity scenario 1	Dose-efficacy scenario 1	0.5	0.391944325875037	MTD 50% percentile	1	CA
y_05052	Dose-toxicity scenario 1	Dose-efficacy scenario 1	0.51	0.383150455243258	MTD 50% percentile	1	CA
y_05053	Dose-toxicity scenario 1	Dose-efficacy scenario 1	0.52	0.374518393223233	MTD 50% percentile	1	CA
y_05054	Dose-toxicity scenario 1	Dose-efficacy scenario 1	0.53	0.366043714571445	MTD 50% percentile	1	CA
y_05055	Dose-toxicity scenario 1	Dose-efficacy scenario 1	0.54	0.357722153952406	MTD 50% percentile	1	CA
y_05056	Dose-toxicity scenario 1	Dose-efficacy scenario 1	0.55	0.349549598780396	MTD 50% percentile	1	CA
y_05057	Dose-toxicity scenario 1	Dose-efficacy scenario 1	0.56	0.341522082442311	MTD 50% percentile	1	CA
y_05058	Dose-toxicity scenario 1	Dose-efficacy scenario 1	0.57	0.333635777878168	MTD 50% percentile	1	CA
y_05059	Dose-toxicity scenario 1	Dose-efficacy scenario 1	0.58	0.325886991497427	MTD 50% percentile	1	CA
y_05060	Dose-toxicity scenario 1	Dose-efficacy scenario 1	0.59	0.318272157410815	MTD 50% percentile	1	CA
y_05061	Dose-toxicity scenario 1	Dose-efficacy scenario 1	0.6	0.310787831958733	MTD 50% percentile	1	CA
y_05062	Dose-toxicity scenario 1	Dose-efficacy scenario 1	0.61	0.303430688518597	MTD 50% percentile	1	CA
y_05063	Dose-toxicity scenario 1	Dose-efficacy scenario 1	0.62	0.29619751257467	MTD 50% percentile	1	CA
y_05064	Dose-toxicity scenario 1	Dose-efficacy scenario 1	0.63	0.289085197035026	MTD 50% percentile	1	CA
y_05065	Dose-toxicity scenario 1	Dose-efficacy scenario 1	0.64	0.282090737781326	MTD 50% percentile	1	CA
y_05066	Dose-toxicity scenario 1	Dose-efficacy scenario 1	0.65	0.275211229437999	MTD 50% percentile	1	CA
y_05067	Dose-toxicity scenario 1	Dose-efficacy scenario 1	0.66	0.268443861348324	MTD 50% percentile	1	CA
y_05068	Dose-toxicity scenario 1	Dose-efficacy scenario 1	0.67	0.261785913745692	MTD 50% percentile	1	CA
y_05069	Dose-toxicity scenario 1	Dose-efficacy scenario 1	0.68	0.255234754109102	MTD 50% percentile	1	CA
y_05070	Dose-toxicity scenario 1	Dose-efficacy scenario 1	0.69	0.248787833692627	MTD 50% percentile	1	CA
y_05071	Dose-toxicity scenario 1	Dose-efficacy scenario 1	0.7	0.242442684219233	MTD 50% percentile	1	CA
y_05072	Dose-toxicity scenario 1	Dose-efficacy scenario 1	0.71	0.236196914729948	MTD 50% percentile	1	CA
y_05073	Dose-toxicity scenario 1	Dose-efficacy scenario 1	0.72	0.230048208579931	MTD 50% percentile	1	CA
y_05074	Dose-toxicity scenario 1	Dose-efficacy scenario 1	0.73	0.223994320573504	MTD 50% percentile	1	CA
y_05075	Dose-toxicity scenario 1	Dose-efficacy scenario 1	0.74	0.218033074230722	MTD 50% percentile	1	CA
y_05076	Dose-toxicity scenario 1	Dose-efficacy scenario 1	0.75	0.212162359178462	MTD 50% percentile	1	CA
y_05077	Dose-toxicity scenario 1	Dose-efficacy scenario 1	0.76	0.206380128659495	MTD 50% percentile	1	CA
y_05078	Dose-toxicity scenario 1	Dose-efficacy scenario 1	0.77	0.200684397153331	MTD 50% percentile	1	CA
y_05079	Dose-toxicity scenario 1	Dose-efficacy scenario 1	0.78	0.195073238103055	MTD 50% percentile	1	CA
y_05080	Dose-toxicity scenario 1	Dose-efficacy scenario 1	0.79	0.189544781742672	MTD 50% percentile	1	CA
y_05081	Dose-toxicity scenario 1	Dose-efficacy scenario 1	0.8	0.184097213019814	MTD 50% percentile	1	CA
y_05082	Dose-toxicity scenario 1	Dose-efficacy scenario 1	0.81	0.17872876960897	MTD 50% percentile	1	CA
y_05083	Dose-toxicity scenario 1	Dose-efficacy scenario 1	0.82	0.17343774001066	MTD 50% percentile	1	CA
y_05084	Dose-toxicity scenario 1	Dose-efficacy scenario 1	0.83	0.168222461732254	MTD 50% percentile	1	CA
y_05085	Dose-toxicity scenario 1	Dose-efficacy scenario 1	0.84	0.163081319546366	MTD 50% percentile	1	CA
y_05086	Dose-toxicity scenario 1	Dose-efficacy scenario 1	0.85	0.158012743823004	MTD 50% percentile	1	CA
y_05087	Dose-toxicity scenario 1	Dose-efficacy scenario 1	0.86	0.153015208931844	MTD 50% percentile	1	CA
y_05088	Dose-toxicity scenario 1	Dose-efficacy scenario 1	0.87	0.148087231711213	MTD 50% percentile	1	CA
y_05089	Dose-toxicity scenario 1	Dose-efficacy scenario 1	0.88	0.14322737000057	MTD 50% percentile	1	CA
y_05090	Dose-toxicity scenario 1	Dose-efficacy scenario 1	0.89	0.138434221233409	MTD 50% percentile	1	CA
y_05091	Dose-toxicity scenario 1	Dose-efficacy scenario 1	0.9	0.133706421087725	MTD 50% percentile	1	CA
y_05092	Dose-toxicity scenario 1	Dose-efficacy scenario 1	0.91	0.129042642191299	MTD 50% percentile	1	CA
y_05093	Dose-toxicity scenario 1	Dose-efficacy scenario 1	0.92	0.124441592879223	MTD 50% percentile	1	CA
y_05094	Dose-toxicity scenario 1	Dose-efficacy scenario 1	0.93	0.119902016001234	MTD 50% percentile	1	CA
y_05095	Dose-toxicity scenario 1	Dose-efficacy scenario 1	0.94	0.115422687776524	MTD 50% percentile	1	CA
y_05096	Dose-toxicity scenario 1	Dose-efficacy scenario 1	0.95	0.111002416693858	MTD 50% percentile	1	CA
y_05097	Dose-toxicity scenario 1	Dose-efficacy scenario 1	0.96	0.106640042454899	MTD 50% percentile	1	CA
y_05098	Dose-toxicity scenario 1	Dose-efficacy scenario 1	0.97	0.102334434958792	MTD 50% percentile	1	CA
y_05099	Dose-toxicity scenario 1	Dose-efficacy scenario 1	0.98	0.0980844933261282	MTD 50% percentile	1	CA
y_050100	Dose-toxicity scenario 1	Dose-efficacy scenario 1	0.99	0.0938891449605245	MTD 50% percentile	1	CA
y_050101	Dose-toxicity scenario 1	Dose-efficacy scenario 1	1	0.0897473446461351	MTD 50% percentile	1	CA
y_09751	Dose-toxicity scenario 1	Dose-efficacy scenario 1	0	1.12927367127726	MTD 97.5% percentile	1	CA
y_09752	Dose-toxicity scenario 1	Dose-efficacy scenario 1	0.01	1.09315779166982	MTD 97.5% percentile	1	CA
y_09753	Dose-toxicity scenario 1	Dose-efficacy scenario 1	0.02	1.05870101478188	MTD 97.5% percentile	1	CA
y_09754	Dose-toxicity scenario 1	Dose-efficacy scenario 1	0.03	1.02579158301197	MTD 97.5% percentile	1	CA
y_09755	Dose-toxicity scenario 1	Dose-efficacy scenario 1	0.04	0.994327555697173	MTD 97.5% percentile	1	CA
y_09756	Dose-toxicity scenario 1	Dose-efficacy scenario 1	0.05	0.964215754359468	MTD 97.5% percentile	1	CA
y_09757	Dose-toxicity scenario 1	Dose-efficacy scenario 1	0.06	0.935370841081419	MTD 97.5% percentile	1	CA
y_09758	Dose-toxicity scenario 1	Dose-efficacy scenario 1	0.07	0.907714510811146	MTD 97.5% percentile	1	CA
y_09759	Dose-toxicity scenario 1	Dose-efficacy scenario 1	0.08	0.881174781497325	MTD 97.5% percentile	1	CA
y_097510	Dose-toxicity scenario 1	Dose-efficacy scenario 1	0.09	0.855685368503428	MTD 97.5% percentile	1	CA
y_097511	Dose-toxicity scenario 1	Dose-efficacy scenario 1	0.1	0.831185131853927	MTD 97.5% percentile	1	CA
y_097512	Dose-toxicity scenario 1	Dose-efficacy scenario 1	0.11	0.807617586608295	MTD 97.5% percentile	1	CA
y_097513	Dose-toxicity scenario 1	Dose-efficacy scenario 1	0.12	0.784930468108764	MTD 97.5% percentile	1	CA
y_097514	Dose-toxicity scenario 1	Dose-efficacy scenario 1	0.13	0.763075345058545	MTD 97.5% percentile	1	CA
y_097515	Dose-toxicity scenario 1	Dose-efficacy scenario 1	0.14	0.742007274401843	MTD 97.5% percentile	1	CA
y_097516	Dose-toxicity scenario 1	Dose-efficacy scenario 1	0.15	0.721684492830023	MTD 97.5% percentile	1	CA
y_097517	Dose-toxicity scenario 1	Dose-efficacy scenario 1	0.16	0.702068140457941	MTD 97.5% percentile	1	CA
y_097518	Dose-toxicity scenario 1	Dose-efficacy scenario 1	0.17	0.683122012823418	MTD 97.5% percentile	1	CA
y_097519	Dose-toxicity scenario 1	Dose-efficacy scenario 1	0.18	0.664812337879791	MTD 97.5% percentile	1	CA
y_097520	Dose-toxicity scenario 1	Dose-efficacy scenario 1	0.19	0.647107575091506	MTD 97.5% percentile	1	CA
y_097521	Dose-toxicity scenario 1	Dose-efficacy scenario 1	0.2	0.629978234118479	MTD 97.5% percentile	1	CA
y_097522	Dose-toxicity scenario 1	Dose-efficacy scenario 1	0.21	0.613396710896553	MTD 97.5% percentile	1	CA
y_097523	Dose-toxicity scenario 1	Dose-efficacy scenario 1	0.22	0.597337139197494	MTD 97.5% percentile	1	CA
y_097524	Dose-toxicity scenario 1	Dose-efficacy scenario 1	0.23	0.581775255989506	MTD 97.5% percentile	1	CA
y_097525	Dose-toxicity scenario 1	Dose-efficacy scenario 1	0.24	0.566688279124251	MTD 97.5% percentile	1	CA
y_097526	Dose-toxicity scenario 1	Dose-efficacy scenario 1	0.25	0.552054796053541	MTD 97.5% percentile	1	CA
y_097527	Dose-toxicity scenario 1	Dose-efficacy scenario 1	0.26	0.537854662432519	MTD 97.5% percentile	1	CA
y_097528	Dose-toxicity scenario 1	Dose-efficacy scenario 1	0.27	0.524068909599558	MTD 97.5% percentile	1	CA
y_097529	Dose-toxicity scenario 1	Dose-efficacy scenario 1	0.28	0.510679660039305	MTD 97.5% percentile	1	CA
y_097530	Dose-toxicity scenario 1	Dose-efficacy scenario 1	0.29	0.497670050036619	MTD 97.5% percentile	1	CA
y_097531	Dose-toxicity scenario 1	Dose-efficacy scenario 1	0.3	0.485024158817764	MTD 97.5% percentile	1	CA
y_097532	Dose-toxicity scenario 1	Dose-efficacy scenario 1	0.31	0.472726943552814	MTD 97.5% percentile	1	CA
y_097533	Dose-toxicity scenario 1	Dose-efficacy scenario 1	0.32	0.460764179661346	MTD 97.5% percentile	1	CA
y_097534	Dose-toxicity scenario 1	Dose-efficacy scenario 1	0.33	0.449122405923358	MTD 97.5% percentile	1	CA
y_097535	Dose-toxicity scenario 1	Dose-efficacy scenario 1	0.34	0.437788873950125	MTD 97.5% percentile	1	CA
y_097536	Dose-toxicity scenario 1	Dose-efficacy scenario 1	0.35	0.426751501616222	MTD 97.5% percentile	1	CA
y_097537	Dose-toxicity scenario 1	Dose-efficacy scenario 1	0.36	0.415998830095107	MTD 97.5% percentile	1	CA
y_097538	Dose-toxicity scenario 1	Dose-efficacy scenario 1	0.37	0.405519984177079	MTD 97.5% percentile	1	CA
y_097539	Dose-toxicity scenario 1	Dose-efficacy scenario 1	0.38	0.395304635580725	MTD 97.5% percentile	1	CA
y_097540	Dose-toxicity scenario 1	Dose-efficacy scenario 1	0.39	0.385342968997673	MTD 97.5% percentile	1	CA
y_097541	Dose-toxicity scenario 1	Dose-efficacy scenario 1	0.4	0.375625650635997	MTD 97.5% percentile	1	CA
y_097542	Dose-toxicity scenario 1	Dose-efficacy scenario 1	0.41	0.366143799050359	MTD 97.5% percentile	1	CA
y_097543	Dose-toxicity scenario 1	Dose-efficacy scenario 1	0.42	0.356888958067263	MTD 97.5% percentile	1	CA
y_097544	Dose-toxicity scenario 1	Dose-efficacy scenario 1	0.43	0.347853071631951	MTD 97.5% percentile	1	CA
y_097545	Dose-toxicity scenario 1	Dose-efficacy scenario 1	0.44	0.33902846041967	MTD 97.5% percentile	1	CA
y_097546	Dose-toxicity scenario 1	Dose-efficacy scenario 1	0.45	0.33040780006859	MTD 97.5% percentile	1	CA
y_097547	Dose-toxicity scenario 1	Dose-efficacy scenario 1	0.46	0.321984100904697	MTD 97.5% percentile	1	CA
y_097548	Dose-toxicity scenario 1	Dose-efficacy scenario 1	0.47	0.313750689040708	MTD 97.5% percentile	1	CA
y_097549	Dose-toxicity scenario 1	Dose-efficacy scenario 1	0.48	0.305701188741567	MTD 97.5% percentile	1	CA
y_097550	Dose-toxicity scenario 1	Dose-efficacy scenario 1	0.49	0.297829505958616	MTD 97.5% percentile	1	CA
y_097551	Dose-toxicity scenario 1	Dose-efficacy scenario 1	0.5	0.290129812943058	MTD 97.5% percentile	1	CA
y_097552	Dose-toxicity scenario 1	Dose-efficacy scenario 1	0.51	0.282596533857069	MTD 97.5% percentile	1	CA
y_097553	Dose-toxicity scenario 1	Dose-efficacy scenario 1	0.52	0.275224331307898	MTD 97.5% percentile	1	CA
y_097554	Dose-toxicity scenario 1	Dose-efficacy scenario 1	0.53	0.268008093736617	MTD 97.5% percentile	1	CA
y_097555	Dose-toxicity scenario 1	Dose-efficacy scenario 1	0.54	0.260942923598897	MTD 97.5% percentile	1	CA
y_097556	Dose-toxicity scenario 1	Dose-efficacy scenario 1	0.55	0.254024126280373	MTD 97.5% percentile	1	CA
y_097557	Dose-toxicity scenario 1	Dose-efficacy scenario 1	0.56	0.247247199693894	MTD 97.5% percentile	1	CA
y_097558	Dose-toxicity scenario 1	Dose-efficacy scenario 1	0.57	0.240607824510198	MTD 97.5% percentile	1	CA
y_097559	Dose-toxicity scenario 1	Dose-efficacy scenario 1	0.58	0.234101854977481	MTD 97.5% percentile	1	CA
y_097560	Dose-toxicity scenario 1	Dose-efficacy scenario 1	0.59	0.227725310288848	MTD 97.5% percentile	1	CA
y_097561	Dose-toxicity scenario 1	Dose-efficacy scenario 1	0.6	0.221474366459884	MTD 97.5% percentile	1	CA
y_097562	Dose-toxicity scenario 1	Dose-efficacy scenario 1	0.61	0.215345348681507	MTD 97.5% percentile	1	CA
y_097563	Dose-toxicity scenario 1	Dose-efficacy scenario 1	0.62	0.20933472411598	MTD 97.5% percentile	1	CA
y_097564	Dose-toxicity scenario 1	Dose-efficacy scenario 1	0.63	0.203439095106409	MTD 97.5% percentile	1	CA
y_097565	Dose-toxicity scenario 1	Dose-efficacy scenario 1	0.64	0.197655192772288	MTD 97.5% percentile	1	CA
y_097566	Dose-toxicity scenario 1	Dose-efficacy scenario 1	0.65	0.191979870965741	MTD 97.5% percentile	1	CA
y_097567	Dose-toxicity scenario 1	Dose-efficacy scenario 1	0.66	0.18641010056497	MTD 97.5% percentile	1	CA
y_097568	Dose-toxicity scenario 1	Dose-efficacy scenario 1	0.67	0.180942964083173	MTD 97.5% percentile	1	CA
y_097569	Dose-toxicity scenario 1	Dose-efficacy scenario 1	0.68	0.175575650572756	MTD 97.5% percentile	1	CA
y_097570	Dose-toxicity scenario 1	Dose-efficacy scenario 1	0.69	0.170305450806156	MTD 97.5% percentile	1	CA
y_097571	Dose-toxicity scenario 1	Dose-efficacy scenario 1	0.7	0.165129752715901	MTD 97.5% percentile	1	CA
y_097572	Dose-toxicity scenario 1	Dose-efficacy scenario 1	0.71	0.160046037077791	MTD 97.5% percentile	1	CA
y_097573	Dose-toxicity scenario 1	Dose-efficacy scenario 1	0.72	0.155051873422204	MTD 97.5% percentile	1	CA
y_097574	Dose-toxicity scenario 1	Dose-efficacy scenario 1	0.73	0.150144916159593	MTD 97.5% percentile	1	CA
y_097575	Dose-toxicity scenario 1	Dose-efficacy scenario 1	0.74	0.145322900907187	MTD 97.5% percentile	1	CA
y_097576	Dose-toxicity scenario 1	Dose-efficacy scenario 1	0.75	0.140583641004818	MTD 97.5% percentile	1	CA
y_097577	Dose-toxicity scenario 1	Dose-efficacy scenario 1	0.76	0.135925024208608	MTD 97.5% percentile	1	CA
y_097578	Dose-toxicity scenario 1	Dose-efficacy scenario 1	0.77	0.13134500955201	MTD 97.5% percentile	1	CA
y_097579	Dose-toxicity scenario 1	Dose-efficacy scenario 1	0.78	0.126841624364409	MTD 97.5% percentile	1	CA
y_097580	Dose-toxicity scenario 1	Dose-efficacy scenario 1	0.79	0.122412961438126	MTD 97.5% percentile	1	CA
y_097581	Dose-toxicity scenario 1	Dose-efficacy scenario 1	0.8	0.118057176335283	MTD 97.5% percentile	1	CA
y_097582	Dose-toxicity scenario 1	Dose-efficacy scenario 1	0.81	0.113772484826536	MTD 97.5% percentile	1	CA
y_097583	Dose-toxicity scenario 1	Dose-efficacy scenario 1	0.82	0.109557160454206	MTD 97.5% percentile	1	CA
y_097584	Dose-toxicity scenario 1	Dose-efficacy scenario 1	0.83	0.105409532212811	MTD 97.5% percentile	1	CA
y_097585	Dose-toxicity scenario 1	Dose-efficacy scenario 1	0.84	0.101327982340468	MTD 97.5% percentile	1	CA
y_097586	Dose-toxicity scenario 1	Dose-efficacy scenario 1	0.85	0.0973109442150031	MTD 97.5% percentile	1	CA
y_097587	Dose-toxicity scenario 1	Dose-efficacy scenario 1	0.86	0.0933569003490551	MTD 97.5% percentile	1	CA
y_097588	Dose-toxicity scenario 1	Dose-efficacy scenario 1	0.87	0.0894643804787574	MTD 97.5% percentile	1	CA
y_097589	Dose-toxicity scenario 1	Dose-efficacy scenario 1	0.88	0.0856319597409534	MTD 97.5% percentile	1	CA
y_097590	Dose-toxicity scenario 1	Dose-efficacy scenario 1	0.89	0.0818582569341942	MTD 97.5% percentile	1	CA
y_097591	Dose-toxicity scenario 1	Dose-efficacy scenario 1	0.9	0.0781419328590594	MTD 97.5% percentile	1	CA
y_097592	Dose-toxicity scenario 1	Dose-efficacy scenario 1	0.91	0.0744816887336142	MTD 97.5% percentile	1	CA
y_097593	Dose-toxicity scenario 1	Dose-efficacy scenario 1	0.92	0.0708762646800599	MTD 97.5% percentile	1	CA
y_097594	Dose-toxicity scenario 1	Dose-efficacy scenario 1	0.93	0.0673244382788785	MTD 97.5% percentile	1	CA
y_097595	Dose-toxicity scenario 1	Dose-efficacy scenario 1	0.94	0.0638250231869812	MTD 97.5% percentile	1	CA
y_097596	Dose-toxicity scenario 1	Dose-efficacy scenario 1	0.95	0.0603768678165826	MTD 97.5% percentile	1	CA
y_097597	Dose-toxicity scenario 1	Dose-efficacy scenario 1	0.96	0.0569788540717081	MTD 97.5% percentile	1	CA
y_097598	Dose-toxicity scenario 1	Dose-efficacy scenario 1	0.97	0.0536298961394228	MTD 97.5% percentile	1	CA
y_097599	Dose-toxicity scenario 1	Dose-efficacy scenario 1	0.98	0.0503289393330373	MTD 97.5% percentile	1	CA
y_0975100	Dose-toxicity scenario 1	Dose-efficacy scenario 1	0.99	0.0470749589847011	MTD 97.5% percentile	1	CA
y_0975101	Dose-toxicity scenario 1	Dose-efficacy scenario 1	1	0.0438669593849406	MTD 97.5% percentile	1	CA
