# Supplementary material for: A Bayesian adaptive design for dual‐agent phase I–II oncology trials integrating efficacy data across stages
Source: Biom J. 2023 May 18;65(7):2200288. doi: 10.1002/bimj.202200288 (PMC10952513; doi:10.1002/bimj.202200288)
Supplement: Supplementary file 1 — Supporting Information S1 [file BIMJ-65-0-s001.zip › Code_biometrical_journal2/Code_biometrical_journal/Data/intermediate_outputs/MTD_curve_DLT_sc1_EFF_sc1_CD_w025_H0.csv]

	DLT_scenario	EFF_scenario	x	y	type	omega	agreement
y_mean1	Dose-toxicity scenario 1	Dose-efficacy scenario 1	0	1.22830036684867	MTD mean	0.25	CD
y_mean2	Dose-toxicity scenario 1	Dose-efficacy scenario 1	0.01	1.19746429195489	MTD mean	0.25	CD
y_mean3	Dose-toxicity scenario 1	Dose-efficacy scenario 1	0.02	1.16767332087568	MTD mean	0.25	CD
y_mean4	Dose-toxicity scenario 1	Dose-efficacy scenario 1	0.03	1.13887520760597	MTD mean	0.25	CD
y_mean5	Dose-toxicity scenario 1	Dose-efficacy scenario 1	0.04	1.11102113151586	MTD mean	0.25	CD
y_mean6	Dose-toxicity scenario 1	Dose-efficacy scenario 1	0.05	1.08406542115771	MTD mean	0.25	CD
y_mean7	Dose-toxicity scenario 1	Dose-efficacy scenario 1	0.06	1.05796530437288	MTD mean	0.25	CD
y_mean8	Dose-toxicity scenario 1	Dose-efficacy scenario 1	0.07	1.03268068182206	MTD mean	0.25	CD
y_mean9	Dose-toxicity scenario 1	Dose-efficacy scenario 1	0.08	1.0081739214172	MTD mean	0.25	CD
y_mean10	Dose-toxicity scenario 1	Dose-efficacy scenario 1	0.09	0.984409671438373	MTD mean	0.25	CD
y_mean11	Dose-toxicity scenario 1	Dose-efficacy scenario 1	0.1	0.961354690383853	MTD mean	0.25	CD
y_mean12	Dose-toxicity scenario 1	Dose-efficacy scenario 1	0.11	0.938977691831071	MTD mean	0.25	CD
y_mean13	Dose-toxicity scenario 1	Dose-efficacy scenario 1	0.12	0.917249202785873	MTD mean	0.25	CD
y_mean14	Dose-toxicity scenario 1	Dose-efficacy scenario 1	0.13	0.896141434171436	MTD mean	0.25	CD
y_mean15	Dose-toxicity scenario 1	Dose-efficacy scenario 1	0.14	0.875628162260154	MTD mean	0.25	CD
y_mean16	Dose-toxicity scenario 1	Dose-efficacy scenario 1	0.15	0.855684619984757	MTD mean	0.25	CD
y_mean17	Dose-toxicity scenario 1	Dose-efficacy scenario 1	0.16	0.836287397181473	MTD mean	0.25	CD
y_mean18	Dose-toxicity scenario 1	Dose-efficacy scenario 1	0.17	0.817414348920423	MTD mean	0.25	CD
y_mean19	Dose-toxicity scenario 1	Dose-efficacy scenario 1	0.18	0.799044511168561	MTD mean	0.25	CD
y_mean20	Dose-toxicity scenario 1	Dose-efficacy scenario 1	0.19	0.781158023109869	MTD mean	0.25	CD
y_mean21	Dose-toxicity scenario 1	Dose-efficacy scenario 1	0.2	0.763736055517709	MTD mean	0.25	CD
y_mean22	Dose-toxicity scenario 1	Dose-efficacy scenario 1	0.21	0.746760744636232	MTD mean	0.25	CD
y_mean23	Dose-toxicity scenario 1	Dose-efficacy scenario 1	0.22	0.730215131082798	MTD mean	0.25	CD
y_mean24	Dose-toxicity scenario 1	Dose-efficacy scenario 1	0.23	0.714083103332098	MTD mean	0.25	CD
y_mean25	Dose-toxicity scenario 1	Dose-efficacy scenario 1	0.24	0.698349345386096	MTD mean	0.25	CD
y_mean26	Dose-toxicity scenario 1	Dose-efficacy scenario 1	0.25	0.682999288272512	MTD mean	0.25	CD
y_mean27	Dose-toxicity scenario 1	Dose-efficacy scenario 1	0.26	0.668019065048987	MTD mean	0.25	CD
y_mean28	Dose-toxicity scenario 1	Dose-efficacy scenario 1	0.27	0.653395469020834	MTD mean	0.25	CD
y_mean29	Dose-toxicity scenario 1	Dose-efficacy scenario 1	0.28	0.639115914907761	MTD mean	0.25	CD
y_mean30	Dose-toxicity scenario 1	Dose-efficacy scenario 1	0.29	0.625168402719557	MTD mean	0.25	CD
y_mean31	Dose-toxicity scenario 1	Dose-efficacy scenario 1	0.3	0.611541484122808	MTD mean	0.25	CD
y_mean32	Dose-toxicity scenario 1	Dose-efficacy scenario 1	0.31	0.598224231100521	MTD mean	0.25	CD
y_mean33	Dose-toxicity scenario 1	Dose-efficacy scenario 1	0.32	0.585206206724325	MTD mean	0.25	CD
y_mean34	Dose-toxicity scenario 1	Dose-efficacy scenario 1	0.33	0.572477437874971	MTD mean	0.25	CD
y_mean35	Dose-toxicity scenario 1	Dose-efficacy scenario 1	0.34	0.560028389761263	MTD mean	0.25	CD
y_mean36	Dose-toxicity scenario 1	Dose-efficacy scenario 1	0.35	0.547849942100619	MTD mean	0.25	CD
y_mean37	Dose-toxicity scenario 1	Dose-efficacy scenario 1	0.36	0.535933366836184	MTD mean	0.25	CD
y_mean38	Dose-toxicity scenario 1	Dose-efficacy scenario 1	0.37	0.5242703072761	MTD mean	0.25	CD
y_mean39	Dose-toxicity scenario 1	Dose-efficacy scenario 1	0.38	0.512852758550156	MTD mean	0.25	CD
y_mean40	Dose-toxicity scenario 1	Dose-efficacy scenario 1	0.39	0.501673049287751	MTD mean	0.25	CD
y_mean41	Dose-toxicity scenario 1	Dose-efficacy scenario 1	0.4	0.490723824429064	MTD mean	0.25	CD
y_mean42	Dose-toxicity scenario 1	Dose-efficacy scenario 1	0.41	0.479998029088487	MTD mean	0.25	CD
y_mean43	Dose-toxicity scenario 1	Dose-efficacy scenario 1	0.42	0.469488893395924	MTD mean	0.25	CD
y_mean44	Dose-toxicity scenario 1	Dose-efficacy scenario 1	0.43	0.459189918247521	MTD mean	0.25	CD
y_mean45	Dose-toxicity scenario 1	Dose-efficacy scenario 1	0.44	0.449094861902795	MTD mean	0.25	CD
y_mean46	Dose-toxicity scenario 1	Dose-efficacy scenario 1	0.45	0.439197727370087	MTD mean	0.25	CD
y_mean47	Dose-toxicity scenario 1	Dose-efficacy scenario 1	0.46	0.429492750526768	MTD mean	0.25	CD
y_mean48	Dose-toxicity scenario 1	Dose-efficacy scenario 1	0.47	0.419974388924751	MTD mean	0.25	CD
y_mean49	Dose-toxicity scenario 1	Dose-efficacy scenario 1	0.48	0.410637311235614	MTD mean	0.25	CD
y_mean50	Dose-toxicity scenario 1	Dose-efficacy scenario 1	0.49	0.401476387293124	MTD mean	0.25	CD
y_mean51	Dose-toxicity scenario 1	Dose-efficacy scenario 1	0.5	0.392486678694055	MTD mean	0.25	CD
y_mean52	Dose-toxicity scenario 1	Dose-efficacy scenario 1	0.51	0.383663429921142	MTD mean	0.25	CD
y_mean53	Dose-toxicity scenario 1	Dose-efficacy scenario 1	0.52	0.375002059954628	MTD mean	0.25	CD
y_mean54	Dose-toxicity scenario 1	Dose-efficacy scenario 1	0.53	0.366498154341316	MTD mean	0.25	CD
y_mean55	Dose-toxicity scenario 1	Dose-efficacy scenario 1	0.54	0.358147457692292	MTD mean	0.25	CD
y_mean56	Dose-toxicity scenario 1	Dose-efficacy scenario 1	0.55	0.349945866582499	MTD mean	0.25	CD
y_mean57	Dose-toxicity scenario 1	Dose-efficacy scenario 1	0.56	0.341889422827309	MTD mean	0.25	CD
y_mean58	Dose-toxicity scenario 1	Dose-efficacy scenario 1	0.57	0.333974307112913	MTD mean	0.25	CD
y_mean59	Dose-toxicity scenario 1	Dose-efficacy scenario 1	0.58	0.326196832959017	MTD mean	0.25	CD
y_mean60	Dose-toxicity scenario 1	Dose-efficacy scenario 1	0.59	0.318553440993776	MTD mean	0.25	CD
y_mean61	Dose-toxicity scenario 1	Dose-efficacy scenario 1	0.6	0.311040693522302	MTD mean	0.25	CD
y_mean62	Dose-toxicity scenario 1	Dose-efficacy scenario 1	0.61	0.303655269371319	MTD mean	0.25	CD
y_mean63	Dose-toxicity scenario 1	Dose-efficacy scenario 1	0.62	0.296393958993734	MTD mean	0.25	CD
y_mean64	Dose-toxicity scenario 1	Dose-efficacy scenario 1	0.63	0.289253659817951	MTD mean	0.25	CD
y_mean65	Dose-toxicity scenario 1	Dose-efficacy scenario 1	0.64	0.282231371827785	MTD mean	0.25	CD
y_mean66	Dose-toxicity scenario 1	Dose-efficacy scenario 1	0.65	0.275324193359734	MTD mean	0.25	CD
y_mean67	Dose-toxicity scenario 1	Dose-efficacy scenario 1	0.66	0.268529317105241	MTD mean	0.25	CD
y_mean68	Dose-toxicity scenario 1	Dose-efficacy scenario 1	0.67	0.26184402630639	MTD mean	0.25	CD
y_mean69	Dose-toxicity scenario 1	Dose-efficacy scenario 1	0.68	0.25526569113418	MTD mean	0.25	CD
y_mean70	Dose-toxicity scenario 1	Dose-efficacy scenario 1	0.69	0.248791765239256	MTD mean	0.25	CD
y_mean71	Dose-toxicity scenario 1	Dose-efficacy scenario 1	0.7	0.242419782465584	MTD mean	0.25	CD
y_mean72	Dose-toxicity scenario 1	Dose-efficacy scenario 1	0.71	0.236147353718152	MTD mean	0.25	CD
y_mean73	Dose-toxicity scenario 1	Dose-efficacy scenario 1	0.72	0.229972163976357	MTD mean	0.25	CD
y_mean74	Dose-toxicity scenario 1	Dose-efficacy scenario 1	0.73	0.223891969445222	MTD mean	0.25	CD
y_mean75	Dose-toxicity scenario 1	Dose-efficacy scenario 1	0.74	0.217904594837073	MTD mean	0.25	CD
y_mean76	Dose-toxicity scenario 1	Dose-efficacy scenario 1	0.75	0.21200793077678	MTD mean	0.25	CD
y_mean77	Dose-toxicity scenario 1	Dose-efficacy scenario 1	0.76	0.206199931324034	MTD mean	0.25	CD
y_mean78	Dose-toxicity scenario 1	Dose-efficacy scenario 1	0.77	0.200478611606564	MTD mean	0.25	CD
y_mean79	Dose-toxicity scenario 1	Dose-efficacy scenario 1	0.78	0.194842045558532	MTD mean	0.25	CD
y_mean80	Dose-toxicity scenario 1	Dose-efficacy scenario 1	0.79	0.189288363758706	MTD mean	0.25	CD
y_mean81	Dose-toxicity scenario 1	Dose-efficacy scenario 1	0.8	0.183815751363288	MTD mean	0.25	CD
y_mean82	Dose-toxicity scenario 1	Dose-efficacy scenario 1	0.81	0.178422446128632	MTD mean	0.25	CD
y_mean83	Dose-toxicity scenario 1	Dose-efficacy scenario 1	0.82	0.173106736519288	MTD mean	0.25	CD
y_mean84	Dose-toxicity scenario 1	Dose-efficacy scenario 1	0.83	0.167866959897136	MTD mean	0.25	CD
y_mean85	Dose-toxicity scenario 1	Dose-efficacy scenario 1	0.84	0.162701500787565	MTD mean	0.25	CD
y_mean86	Dose-toxicity scenario 1	Dose-efficacy scenario 1	0.85	0.157608789218912	MTD mean	0.25	CD
y_mean87	Dose-toxicity scenario 1	Dose-efficacy scenario 1	0.86	0.152587299131565	MTD mean	0.25	CD
y_mean88	Dose-toxicity scenario 1	Dose-efficacy scenario 1	0.87	0.147635546853352	MTD mean	0.25	CD
y_mean89	Dose-toxicity scenario 1	Dose-efficacy scenario 1	0.88	0.142752089638012	MTD mean	0.25	CD
y_mean90	Dose-toxicity scenario 1	Dose-efficacy scenario 1	0.89	0.137935524263721	MTD mean	0.25	CD
y_mean91	Dose-toxicity scenario 1	Dose-efficacy scenario 1	0.9	0.133184485688824	MTD mean	0.25	CD
y_mean92	Dose-toxicity scenario 1	Dose-efficacy scenario 1	0.91	0.128497645762053	MTD mean	0.25	CD
y_mean93	Dose-toxicity scenario 1	Dose-efficacy scenario 1	0.92	0.123873711984684	MTD mean	0.25	CD
y_mean94	Dose-toxicity scenario 1	Dose-efficacy scenario 1	0.93	0.119311426322202	MTD mean	0.25	CD
y_mean95	Dose-toxicity scenario 1	Dose-efficacy scenario 1	0.94	0.114809564063181	MTD mean	0.25	CD
y_mean96	Dose-toxicity scenario 1	Dose-efficacy scenario 1	0.95	0.110366932723207	MTD mean	0.25	CD
y_mean97	Dose-toxicity scenario 1	Dose-efficacy scenario 1	0.96	0.10598237099178	MTD mean	0.25	CD
y_mean98	Dose-toxicity scenario 1	Dose-efficacy scenario 1	0.97	0.101654747720242	MTD mean	0.25	CD
y_mean99	Dose-toxicity scenario 1	Dose-efficacy scenario 1	0.98	0.0973829609488826	MTD mean	0.25	CD
y_mean100	Dose-toxicity scenario 1	Dose-efficacy scenario 1	0.99	0.0931659369714576	MTD mean	0.25	CD
y_mean101	Dose-toxicity scenario 1	Dose-efficacy scenario 1	1	0.089002629435458	MTD mean	0.25	CD
y_00251	Dose-toxicity scenario 1	Dose-efficacy scenario 1	0	1.33457446493771	MTD 2.5% percentile	0.25	CD
y_00252	Dose-toxicity scenario 1	Dose-efficacy scenario 1	0.01	1.30845116643165	MTD 2.5% percentile	0.25	CD
y_00253	Dose-toxicity scenario 1	Dose-efficacy scenario 1	0.02	1.28295789045331	MTD 2.5% percentile	0.25	CD
y_00254	Dose-toxicity scenario 1	Dose-efficacy scenario 1	0.03	1.25807211693304	MTD 2.5% percentile	0.25	CD
y_00255	Dose-toxicity scenario 1	Dose-efficacy scenario 1	0.04	1.23377238646581	MTD 2.5% percentile	0.25	CD
y_00256	Dose-toxicity scenario 1	Dose-efficacy scenario 1	0.05	1.21003823859317	MTD 2.5% percentile	0.25	CD
y_00257	Dose-toxicity scenario 1	Dose-efficacy scenario 1	0.06	1.18685015434505	MTD 2.5% percentile	0.25	CD
y_00258	Dose-toxicity scenario 1	Dose-efficacy scenario 1	0.07	1.16418950270234	MTD 2.5% percentile	0.25	CD
y_00259	Dose-toxicity scenario 1	Dose-efficacy scenario 1	0.08	1.14203849067175	MTD 2.5% percentile	0.25	CD
y_002510	Dose-toxicity scenario 1	Dose-efficacy scenario 1	0.09	1.12038011669161	MTD 2.5% percentile	0.25	CD
y_002511	Dose-toxicity scenario 1	Dose-efficacy scenario 1	0.1	1.0991981271122	MTD 2.5% percentile	0.25	CD
y_002512	Dose-toxicity scenario 1	Dose-efficacy scenario 1	0.11	1.07847697551667	MTD 2.5% percentile	0.25	CD
y_002513	Dose-toxicity scenario 1	Dose-efficacy scenario 1	0.12	1.0582017846683	MTD 2.5% percentile	0.25	CD
y_002514	Dose-toxicity scenario 1	Dose-efficacy scenario 1	0.13	1.03835831088858	MTD 2.5% percentile	0.25	CD
y_002515	Dose-toxicity scenario 1	Dose-efficacy scenario 1	0.14	1.01893291068686	MTD 2.5% percentile	0.25	CD
y_002516	Dose-toxicity scenario 1	Dose-efficacy scenario 1	0.15	0.999912509477077	MTD 2.5% percentile	0.25	CD
y_002517	Dose-toxicity scenario 1	Dose-efficacy scenario 1	0.16	0.981284572231094	MTD 2.5% percentile	0.25	CD
y_002518	Dose-toxicity scenario 1	Dose-efficacy scenario 1	0.17	0.963037075929992	MTD 2.5% percentile	0.25	CD
y_002519	Dose-toxicity scenario 1	Dose-efficacy scenario 1	0.18	0.945158483686258	MTD 2.5% percentile	0.25	CD
y_002520	Dose-toxicity scenario 1	Dose-efficacy scenario 1	0.19	0.927637720419729	MTD 2.5% percentile	0.25	CD
y_002521	Dose-toxicity scenario 1	Dose-efficacy scenario 1	0.2	0.910464149979566	MTD 2.5% percentile	0.25	CD
y_002522	Dose-toxicity scenario 1	Dose-efficacy scenario 1	0.21	0.89362755361294	MTD 2.5% percentile	0.25	CD
y_002523	Dose-toxicity scenario 1	Dose-efficacy scenario 1	0.22	0.877118109688849	MTD 2.5% percentile	0.25	CD
y_002524	Dose-toxicity scenario 1	Dose-efficacy scenario 1	0.23	0.860926374592521	MTD 2.5% percentile	0.25	CD
y_002525	Dose-toxicity scenario 1	Dose-efficacy scenario 1	0.24	0.845043264712312	MTD 2.5% percentile	0.25	CD
y_002526	Dose-toxicity scenario 1	Dose-efficacy scenario 1	0.25	0.829460039446909	MTD 2.5% percentile	0.25	CD
y_002527	Dose-toxicity scenario 1	Dose-efficacy scenario 1	0.26	0.814168285166037	MTD 2.5% percentile	0.25	CD
y_002528	Dose-toxicity scenario 1	Dose-efficacy scenario 1	0.27	0.79915990006283	MTD 2.5% percentile	0.25	CD
y_002529	Dose-toxicity scenario 1	Dose-efficacy scenario 1	0.28	0.784427079840574	MTD 2.5% percentile	0.25	CD
y_002530	Dose-toxicity scenario 1	Dose-efficacy scenario 1	0.29	0.769962304180674	MTD 2.5% percentile	0.25	CD
y_002531	Dose-toxicity scenario 1	Dose-efficacy scenario 1	0.3	0.755758323942562	MTD 2.5% percentile	0.25	CD
y_002532	Dose-toxicity scenario 1	Dose-efficacy scenario 1	0.31	0.741808149049761	MTD 2.5% percentile	0.25	CD
y_002533	Dose-toxicity scenario 1	Dose-efficacy scenario 1	0.32	0.728105037019582	MTD 2.5% percentile	0.25	CD
y_002534	Dose-toxicity scenario 1	Dose-efficacy scenario 1	0.33	0.714642482096893	MTD 2.5% percentile	0.25	CD
y_002535	Dose-toxicity scenario 1	Dose-efficacy scenario 1	0.34	0.701414204955185	MTD 2.5% percentile	0.25	CD
y_002536	Dose-toxicity scenario 1	Dose-efficacy scenario 1	0.35	0.688414142930666	MTD 2.5% percentile	0.25	CD
y_002537	Dose-toxicity scenario 1	Dose-efficacy scenario 1	0.36	0.67563644075748	MTD 2.5% percentile	0.25	CD
y_002538	Dose-toxicity scenario 1	Dose-efficacy scenario 1	0.37	0.663075441774304	MTD 2.5% percentile	0.25	CD
y_002539	Dose-toxicity scenario 1	Dose-efficacy scenario 1	0.38	0.65072567957458	MTD 2.5% percentile	0.25	CD
y_002540	Dose-toxicity scenario 1	Dose-efficacy scenario 1	0.39	0.638581870074479	MTD 2.5% percentile	0.25	CD
y_002541	Dose-toxicity scenario 1	Dose-efficacy scenario 1	0.4	0.62663890397443	MTD 2.5% percentile	0.25	CD
y_002542	Dose-toxicity scenario 1	Dose-efficacy scenario 1	0.41	0.614891839591611	MTD 2.5% percentile	0.25	CD
y_002543	Dose-toxicity scenario 1	Dose-efficacy scenario 1	0.42	0.60333589604227	MTD 2.5% percentile	0.25	CD
y_002544	Dose-toxicity scenario 1	Dose-efficacy scenario 1	0.43	0.59196644675414	MTD 2.5% percentile	0.25	CD
y_002545	Dose-toxicity scenario 1	Dose-efficacy scenario 1	0.44	0.580779013290423	MTD 2.5% percentile	0.25	CD
y_002546	Dose-toxicity scenario 1	Dose-efficacy scenario 1	0.45	0.569769259468048	MTD 2.5% percentile	0.25	CD
y_002547	Dose-toxicity scenario 1	Dose-efficacy scenario 1	0.46	0.558932985753958	MTD 2.5% percentile	0.25	CD
y_002548	Dose-toxicity scenario 1	Dose-efficacy scenario 1	0.47	0.548266123924219	MTD 2.5% percentile	0.25	CD
y_002549	Dose-toxicity scenario 1	Dose-efficacy scenario 1	0.48	0.537764731971687	MTD 2.5% percentile	0.25	CD
y_002550	Dose-toxicity scenario 1	Dose-efficacy scenario 1	0.49	0.527424989248826	MTD 2.5% percentile	0.25	CD
y_002551	Dose-toxicity scenario 1	Dose-efficacy scenario 1	0.5	0.517243191833125	MTD 2.5% percentile	0.25	CD
y_002552	Dose-toxicity scenario 1	Dose-efficacy scenario 1	0.51	0.50721574810328	MTD 2.5% percentile	0.25	CD
y_002553	Dose-toxicity scenario 1	Dose-efficacy scenario 1	0.52	0.49733917451507	MTD 2.5% percentile	0.25	CD
y_002554	Dose-toxicity scenario 1	Dose-efficacy scenario 1	0.53	0.487610091566461	MTD 2.5% percentile	0.25	CD
y_002555	Dose-toxicity scenario 1	Dose-efficacy scenario 1	0.54	0.478025219942141	MTD 2.5% percentile	0.25	CD
y_002556	Dose-toxicity scenario 1	Dose-efficacy scenario 1	0.55	0.468581376828237	MTD 2.5% percentile	0.25	CD
y_002557	Dose-toxicity scenario 1	Dose-efficacy scenario 1	0.56	0.459275472388517	MTD 2.5% percentile	0.25	CD
y_002558	Dose-toxicity scenario 1	Dose-efficacy scenario 1	0.57	0.45010450639388	MTD 2.5% percentile	0.25	CD
y_002559	Dose-toxicity scenario 1	Dose-efficacy scenario 1	0.58	0.441065564997408	MTD 2.5% percentile	0.25	CD
y_002560	Dose-toxicity scenario 1	Dose-efficacy scenario 1	0.59	0.43215581764771	MTD 2.5% percentile	0.25	CD
y_002561	Dose-toxicity scenario 1	Dose-efficacy scenario 1	0.6	0.423372514133664	MTD 2.5% percentile	0.25	CD
y_002562	Dose-toxicity scenario 1	Dose-efficacy scenario 1	0.61	0.414712981754114	MTD 2.5% percentile	0.25	CD
y_002563	Dose-toxicity scenario 1	Dose-efficacy scenario 1	0.62	0.406174622606357	MTD 2.5% percentile	0.25	CD
y_002564	Dose-toxicity scenario 1	Dose-efficacy scenario 1	0.63	0.397754910987688	MTD 2.5% percentile	0.25	CD
y_002565	Dose-toxicity scenario 1	Dose-efficacy scenario 1	0.64	0.389451390904501	MTD 2.5% percentile	0.25	CD
y_002566	Dose-toxicity scenario 1	Dose-efficacy scenario 1	0.65	0.381261673683825	MTD 2.5% percentile	0.25	CD
y_002567	Dose-toxicity scenario 1	Dose-efficacy scenario 1	0.66	0.373183435682378	MTD 2.5% percentile	0.25	CD
y_002568	Dose-toxicity scenario 1	Dose-efficacy scenario 1	0.67	0.365214416088556	MTD 2.5% percentile	0.25	CD
y_002569	Dose-toxicity scenario 1	Dose-efficacy scenario 1	0.68	0.357352414812971	MTD 2.5% percentile	0.25	CD
y_002570	Dose-toxicity scenario 1	Dose-efficacy scenario 1	0.69	0.349595290463401	MTD 2.5% percentile	0.25	CD
y_002571	Dose-toxicity scenario 1	Dose-efficacy scenario 1	0.7	0.341940958400257	MTD 2.5% percentile	0.25	CD
y_002572	Dose-toxicity scenario 1	Dose-efficacy scenario 1	0.71	0.334387388868831	MTD 2.5% percentile	0.25	CD
y_002573	Dose-toxicity scenario 1	Dose-efficacy scenario 1	0.72	0.326932605204834	MTD 2.5% percentile	0.25	CD
y_002574	Dose-toxicity scenario 1	Dose-efficacy scenario 1	0.73	0.319574682109875	MTD 2.5% percentile	0.25	CD
y_002575	Dose-toxicity scenario 1	Dose-efficacy scenario 1	0.74	0.312311743993726	MTD 2.5% percentile	0.25	CD
y_002576	Dose-toxicity scenario 1	Dose-efficacy scenario 1	0.75	0.305141963380382	MTD 2.5% percentile	0.25	CD
y_002577	Dose-toxicity scenario 1	Dose-efficacy scenario 1	0.76	0.298063559375053	MTD 2.5% percentile	0.25	CD
y_002578	Dose-toxicity scenario 1	Dose-efficacy scenario 1	0.77	0.291074796189411	MTD 2.5% percentile	0.25	CD
y_002579	Dose-toxicity scenario 1	Dose-efficacy scenario 1	0.78	0.284173981722501	MTD 2.5% percentile	0.25	CD
y_002580	Dose-toxicity scenario 1	Dose-efficacy scenario 1	0.79	0.2773594661949	MTD 2.5% percentile	0.25	CD
y_002581	Dose-toxicity scenario 1	Dose-efficacy scenario 1	0.8	0.270629640833796	MTD 2.5% percentile	0.25	CD
y_002582	Dose-toxicity scenario 1	Dose-efficacy scenario 1	0.81	0.26398293660679	MTD 2.5% percentile	0.25	CD
y_002583	Dose-toxicity scenario 1	Dose-efficacy scenario 1	0.82	0.257417823002328	MTD 2.5% percentile	0.25	CD
y_002584	Dose-toxicity scenario 1	Dose-efficacy scenario 1	0.83	0.25093280685477	MTD 2.5% percentile	0.25	CD
y_002585	Dose-toxicity scenario 1	Dose-efficacy scenario 1	0.84	0.244526431212201	MTD 2.5% percentile	0.25	CD
y_002586	Dose-toxicity scenario 1	Dose-efficacy scenario 1	0.85	0.238197274245188	MTD 2.5% percentile	0.25	CD
y_002587	Dose-toxicity scenario 1	Dose-efficacy scenario 1	0.86	0.231943948194748	MTD 2.5% percentile	0.25	CD
y_002588	Dose-toxicity scenario 1	Dose-efficacy scenario 1	0.87	0.225765098357924	MTD 2.5% percentile	0.25	CD
y_002589	Dose-toxicity scenario 1	Dose-efficacy scenario 1	0.88	0.219659402109368	MTD 2.5% percentile	0.25	CD
y_002590	Dose-toxicity scenario 1	Dose-efficacy scenario 1	0.89	0.213625567957492	MTD 2.5% percentile	0.25	CD
y_002591	Dose-toxicity scenario 1	Dose-efficacy scenario 1	0.9	0.207662334633738	MTD 2.5% percentile	0.25	CD
y_002592	Dose-toxicity scenario 1	Dose-efficacy scenario 1	0.91	0.201768470213633	MTD 2.5% percentile	0.25	CD
y_002593	Dose-toxicity scenario 1	Dose-efficacy scenario 1	0.92	0.195942771268344	MTD 2.5% percentile	0.25	CD
y_002594	Dose-toxicity scenario 1	Dose-efficacy scenario 1	0.93	0.190184062045499	MTD 2.5% percentile	0.25	CD
y_002595	Dose-toxicity scenario 1	Dose-efficacy scenario 1	0.94	0.184491193678104	MTD 2.5% percentile	0.25	CD
y_002596	Dose-toxicity scenario 1	Dose-efficacy scenario 1	0.95	0.178863043420445	MTD 2.5% percentile	0.25	CD
y_002597	Dose-toxicity scenario 1	Dose-efficacy scenario 1	0.96	0.173298513909897	MTD 2.5% percentile	0.25	CD
y_002598	Dose-toxicity scenario 1	Dose-efficacy scenario 1	0.97	0.167796532453629	MTD 2.5% percentile	0.25	CD
y_002599	Dose-toxicity scenario 1	Dose-efficacy scenario 1	0.98	0.162356050339226	MTD 2.5% percentile	0.25	CD
y_0025100	Dose-toxicity scenario 1	Dose-efficacy scenario 1	0.99	0.156976042168301	MTD 2.5% percentile	0.25	CD
y_0025101	Dose-toxicity scenario 1	Dose-efficacy scenario 1	1	0.151655505212205	MTD 2.5% percentile	0.25	CD
y_0501	Dose-toxicity scenario 1	Dose-efficacy scenario 1	0	1.22716704263395	MTD 50% percentile	0.25	CD
y_0502	Dose-toxicity scenario 1	Dose-efficacy scenario 1	0.01	1.1966927363502	MTD 50% percentile	0.25	CD
y_0503	Dose-toxicity scenario 1	Dose-efficacy scenario 1	0.02	1.16723696008837	MTD 50% percentile	0.25	CD
y_0504	Dose-toxicity scenario 1	Dose-efficacy scenario 1	0.03	1.1387494902931	MTD 50% percentile	0.25	CD
y_0505	Dose-toxicity scenario 1	Dose-efficacy scenario 1	0.04	1.11118335203346	MTD 50% percentile	0.25	CD
y_0506	Dose-toxicity scenario 1	Dose-efficacy scenario 1	0.05	1.08449456051827	MTD 50% percentile	0.25	CD
y_0507	Dose-toxicity scenario 1	Dose-efficacy scenario 1	0.06	1.05864188690514	MTD 50% percentile	0.25	CD
y_0508	Dose-toxicity scenario 1	Dose-efficacy scenario 1	0.07	1.03358664578057	MTD 50% percentile	0.25	CD
y_0509	Dose-toxicity scenario 1	Dose-efficacy scenario 1	0.08	1.00929250200702	MTD 50% percentile	0.25	CD
y_05010	Dose-toxicity scenario 1	Dose-efficacy scenario 1	0.09	0.985725294908802	MTD 50% percentile	0.25	CD
y_05011	Dose-toxicity scenario 1	Dose-efficacy scenario 1	0.1	0.962852878007512	MTD 50% percentile	0.25	CD
y_05012	Dose-toxicity scenario 1	Dose-efficacy scenario 1	0.11	0.940644972726048	MTD 50% percentile	0.25	CD
y_05013	Dose-toxicity scenario 1	Dose-efficacy scenario 1	0.12	0.919073034660978	MTD 50% percentile	0.25	CD
y_05014	Dose-toxicity scenario 1	Dose-efficacy scenario 1	0.13	0.898110131181433	MTD 50% percentile	0.25	CD
y_05015	Dose-toxicity scenario 1	Dose-efficacy scenario 1	0.14	0.877730829250824	MTD 50% percentile	0.25	CD
y_05016	Dose-toxicity scenario 1	Dose-efficacy scenario 1	0.15	0.85791109248898	MTD 50% percentile	0.25	CD
y_05017	Dose-toxicity scenario 1	Dose-efficacy scenario 1	0.16	0.838628186598705	MTD 50% percentile	0.25	CD
y_05018	Dose-toxicity scenario 1	Dose-efficacy scenario 1	0.17	0.819860592374412	MTD 50% percentile	0.25	CD
y_05019	Dose-toxicity scenario 1	Dose-efficacy scenario 1	0.18	0.801587925593002	MTD 50% percentile	0.25	CD
y_05020	Dose-toxicity scenario 1	Dose-efficacy scenario 1	0.19	0.78379086316003	MTD 50% percentile	0.25	CD
y_05021	Dose-toxicity scenario 1	Dose-efficacy scenario 1	0.2	0.766451074948626	MTD 50% percentile	0.25	CD
y_05022	Dose-toxicity scenario 1	Dose-efficacy scenario 1	0.21	0.749551160825729	MTD 50% percentile	0.25	CD
y_05023	Dose-toxicity scenario 1	Dose-efficacy scenario 1	0.22	0.733074592410833	MTD 50% percentile	0.25	CD
y_05024	Dose-toxicity scenario 1	Dose-efficacy scenario 1	0.23	0.717005659157447	MTD 50% percentile	0.25	CD
y_05025	Dose-toxicity scenario 1	Dose-efficacy scenario 1	0.24	0.701329418387543	MTD 50% percentile	0.25	CD
y_05026	Dose-toxicity scenario 1	Dose-efficacy scenario 1	0.25	0.686031648944947	MTD 50% percentile	0.25	CD
y_05027	Dose-toxicity scenario 1	Dose-efficacy scenario 1	0.26	0.671098808165544	MTD 50% percentile	0.25	CD
y_05028	Dose-toxicity scenario 1	Dose-efficacy scenario 1	0.27	0.656517991890602	MTD 50% percentile	0.25	CD
y_05029	Dose-toxicity scenario 1	Dose-efficacy scenario 1	0.28	0.642276897275078	MTD 50% percentile	0.25	CD
y_05030	Dose-toxicity scenario 1	Dose-efficacy scenario 1	0.29	0.628363788165601	MTD 50% percentile	0.25	CD
y_05031	Dose-toxicity scenario 1	Dose-efficacy scenario 1	0.3	0.614767462843354	MTD 50% percentile	0.25	CD
y_05032	Dose-toxicity scenario 1	Dose-efficacy scenario 1	0.31	0.601477223945508	MTD 50% percentile	0.25	CD
y_05033	Dose-toxicity scenario 1	Dose-efficacy scenario 1	0.32	0.588482850395475	MTD 50% percentile	0.25	CD
y_05034	Dose-toxicity scenario 1	Dose-efficacy scenario 1	0.33	0.575774571187181	MTD 50% percentile	0.25	CD
y_05035	Dose-toxicity scenario 1	Dose-efficacy scenario 1	0.34	0.563343040882039	MTD 50% percentile	0.25	CD
y_05036	Dose-toxicity scenario 1	Dose-efficacy scenario 1	0.35	0.551179316689486	MTD 50% percentile	0.25	CD
y_05037	Dose-toxicity scenario 1	Dose-efficacy scenario 1	0.36	0.539274837012973	MTD 50% percentile	0.25	CD
y_05038	Dose-toxicity scenario 1	Dose-efficacy scenario 1	0.37	0.527621401353225	MTD 50% percentile	0.25	CD
y_05039	Dose-toxicity scenario 1	Dose-efficacy scenario 1	0.38	0.516211151469654	MTD 50% percentile	0.25	CD
y_05040	Dose-toxicity scenario 1	Dose-efficacy scenario 1	0.39	0.505036553708966	MTD 50% percentile	0.25	CD
y_05041	Dose-toxicity scenario 1	Dose-efficacy scenario 1	0.4	0.494090382417468	MTD 50% percentile	0.25	CD
y_05042	Dose-toxicity scenario 1	Dose-efficacy scenario 1	0.41	0.483365704360315	MTD 50% percentile	0.25	CD
y_05043	Dose-toxicity scenario 1	Dose-efficacy scenario 1	0.42	0.472855864077107	MTD 50% percentile	0.25	CD
y_05044	Dose-toxicity scenario 1	Dose-efficacy scenario 1	0.43	0.462554470108828	MTD 50% percentile	0.25	CD
y_05045	Dose-toxicity scenario 1	Dose-efficacy scenario 1	0.44	0.452455382036245	MTD 50% percentile	0.25	CD
y_05046	Dose-toxicity scenario 1	Dose-efficacy scenario 1	0.45	0.442552698274519	MTD 50% percentile	0.25	CD
y_05047	Dose-toxicity scenario 1	Dose-efficacy scenario 1	0.46	0.43284074457307	MTD 50% percentile	0.25	CD
y_05048	Dose-toxicity scenario 1	Dose-efficacy scenario 1	0.47	0.423314063173594	MTD 50% percentile	0.25	CD
y_05049	Dose-toxicity scenario 1	Dose-efficacy scenario 1	0.48	0.413967402582698	MTD 50% percentile	0.25	CD
y_05050	Dose-toxicity scenario 1	Dose-efficacy scenario 1	0.49	0.404795707918903	MTD 50% percentile	0.25	CD
y_05051	Dose-toxicity scenario 1	Dose-efficacy scenario 1	0.5	0.395794111796718	MTD 50% percentile	0.25	CD
y_05052	Dose-toxicity scenario 1	Dose-efficacy scenario 1	0.51	0.386957925713242	MTD 50% percentile	0.25	CD
y_05053	Dose-toxicity scenario 1	Dose-efficacy scenario 1	0.52	0.378282631905278	MTD 50% percentile	0.25	CD
y_05054	Dose-toxicity scenario 1	Dose-efficacy scenario 1	0.53	0.369763875647241	MTD 50% percentile	0.25	CD
y_05055	Dose-toxicity scenario 1	Dose-efficacy scenario 1	0.54	0.361397457962262	MTD 50% percentile	0.25	CD
y_05056	Dose-toxicity scenario 1	Dose-efficacy scenario 1	0.55	0.353179328720867	MTD 50% percentile	0.25	CD
y_05057	Dose-toxicity scenario 1	Dose-efficacy scenario 1	0.56	0.345105580103398	MTD 50% percentile	0.25	CD
y_05058	Dose-toxicity scenario 1	Dose-efficacy scenario 1	0.57	0.337172440403995	MTD 50% percentile	0.25	CD
y_05059	Dose-toxicity scenario 1	Dose-efficacy scenario 1	0.58	0.329376268155506	MTD 50% percentile	0.25	CD
y_05060	Dose-toxicity scenario 1	Dose-efficacy scenario 1	0.59	0.321713546556099	MTD 50% percentile	0.25	CD
y_05061	Dose-toxicity scenario 1	Dose-efficacy scenario 1	0.6	0.314180878179652	MTD 50% percentile	0.25	CD
y_05062	Dose-toxicity scenario 1	Dose-efficacy scenario 1	0.61	0.306774979953203	MTD 50% percentile	0.25	CD
y_05063	Dose-toxicity scenario 1	Dose-efficacy scenario 1	0.62	0.299492678385868	MTD 50% percentile	0.25	CD
y_05064	Dose-toxicity scenario 1	Dose-efficacy scenario 1	0.63	0.292330905034646	MTD 50% percentile	0.25	CD
y_05065	Dose-toxicity scenario 1	Dose-efficacy scenario 1	0.64	0.285286692193523	MTD 50% percentile	0.25	CD
y_05066	Dose-toxicity scenario 1	Dose-efficacy scenario 1	0.65	0.278357168793129	MTD 50% percentile	0.25	CD
y_05067	Dose-toxicity scenario 1	Dose-efficacy scenario 1	0.66	0.271539556499054	MTD 50% percentile	0.25	CD
y_05068	Dose-toxicity scenario 1	Dose-efficacy scenario 1	0.67	0.264831165997696	MTD 50% percentile	0.25	CD
y_05069	Dose-toxicity scenario 1	Dose-efficacy scenario 1	0.68	0.258229393459186	MTD 50% percentile	0.25	CD
y_05070	Dose-toxicity scenario 1	Dose-efficacy scenario 1	0.69	0.251731717167639	MTD 50% percentile	0.25	CD
y_05071	Dose-toxicity scenario 1	Dose-efficacy scenario 1	0.7	0.245335694309552	MTD 50% percentile	0.25	CD
y_05072	Dose-toxicity scenario 1	Dose-efficacy scenario 1	0.71	0.239038957911774	MTD 50% percentile	0.25	CD
y_05073	Dose-toxicity scenario 1	Dose-efficacy scenario 1	0.72	0.232839213920969	MTD 50% percentile	0.25	CD
y_05074	Dose-toxicity scenario 1	Dose-efficacy scenario 1	0.73	0.226734238417005	MTD 50% percentile	0.25	CD
y_05075	Dose-toxicity scenario 1	Dose-efficacy scenario 1	0.74	0.22072187495317	MTD 50% percentile	0.25	CD
y_05076	Dose-toxicity scenario 1	Dose-efficacy scenario 1	0.75	0.214800032016514	MTD 50% percentile	0.25	CD
y_05077	Dose-toxicity scenario 1	Dose-efficacy scenario 1	0.76	0.208966680602048	MTD 50% percentile	0.25	CD
y_05078	Dose-toxicity scenario 1	Dose-efficacy scenario 1	0.77	0.203219851894884	MTD 50% percentile	0.25	CD
y_05079	Dose-toxicity scenario 1	Dose-efficacy scenario 1	0.78	0.197557635054755	MTD 50% percentile	0.25	CD
y_05080	Dose-toxicity scenario 1	Dose-efficacy scenario 1	0.79	0.191978175097671	MTD 50% percentile	0.25	CD
y_05081	Dose-toxicity scenario 1	Dose-efficacy scenario 1	0.8	0.186479670869795	MTD 50% percentile	0.25	CD
y_05082	Dose-toxicity scenario 1	Dose-efficacy scenario 1	0.81	0.181060373108865	MTD 50% percentile	0.25	CD
y_05083	Dose-toxicity scenario 1	Dose-efficacy scenario 1	0.82	0.175718582588806	MTD 50% percentile	0.25	CD
y_05084	Dose-toxicity scenario 1	Dose-efficacy scenario 1	0.83	0.170452648343376	MTD 50% percentile	0.25	CD
y_05085	Dose-toxicity scenario 1	Dose-efficacy scenario 1	0.84	0.165260965964955	MTD 50% percentile	0.25	CD
y_05086	Dose-toxicity scenario 1	Dose-efficacy scenario 1	0.85	0.160141975974798	MTD 50% percentile	0.25	CD
y_05087	Dose-toxicity scenario 1	Dose-efficacy scenario 1	0.86	0.155094162261267	MTD 50% percentile	0.25	CD
y_05088	Dose-toxicity scenario 1	Dose-efficacy scenario 1	0.87	0.150116050582757	MTD 50% percentile	0.25	CD
y_05089	Dose-toxicity scenario 1	Dose-efficacy scenario 1	0.88	0.145206207132218	MTD 50% percentile	0.25	CD
y_05090	Dose-toxicity scenario 1	Dose-efficacy scenario 1	0.89	0.140363237160325	MTD 50% percentile	0.25	CD
y_05091	Dose-toxicity scenario 1	Dose-efficacy scenario 1	0.9	0.135585783654537	MTD 50% percentile	0.25	CD
y_05092	Dose-toxicity scenario 1	Dose-efficacy scenario 1	0.91	0.130872526071393	MTD 50% percentile	0.25	CD
y_05093	Dose-toxicity scenario 1	Dose-efficacy scenario 1	0.92	0.126222179119578	MTD 50% percentile	0.25	CD
y_05094	Dose-toxicity scenario 1	Dose-efficacy scenario 1	0.93	0.121633491591396	MTD 50% percentile	0.25	CD
y_05095	Dose-toxicity scenario 1	Dose-efficacy scenario 1	0.94	0.117105245240411	MTD 50% percentile	0.25	CD
y_05096	Dose-toxicity scenario 1	Dose-efficacy scenario 1	0.95	0.112636253703154	MTD 50% percentile	0.25	CD
y_05097	Dose-toxicity scenario 1	Dose-efficacy scenario 1	0.96	0.108225361462887	MTD 50% percentile	0.25	CD
y_05098	Dose-toxicity scenario 1	Dose-efficacy scenario 1	0.97	0.103871442853512	MTD 50% percentile	0.25	CD
y_05099	Dose-toxicity scenario 1	Dose-efficacy scenario 1	0.98	0.0995734011018394	MTD 50% percentile	0.25	CD
y_050100	Dose-toxicity scenario 1	Dose-efficacy scenario 1	0.99	0.0953301674064917	MTD 50% percentile	0.25	CD
y_050101	Dose-toxicity scenario 1	Dose-efficacy scenario 1	1	0.0911407000518201	MTD 50% percentile	0.25	CD
y_09751	Dose-toxicity scenario 1	Dose-efficacy scenario 1	0	1.14417536235064	MTD 97.5% percentile	0.25	CD
y_09752	Dose-toxicity scenario 1	Dose-efficacy scenario 1	0.01	1.10797763019178	MTD 97.5% percentile	0.25	CD
y_09753	Dose-toxicity scenario 1	Dose-efficacy scenario 1	0.02	1.07341453090455	MTD 97.5% percentile	0.25	CD
y_09754	Dose-toxicity scenario 1	Dose-efficacy scenario 1	0.03	1.04037778320634	MTD 97.5% percentile	0.25	CD
y_09755	Dose-toxicity scenario 1	Dose-efficacy scenario 1	0.04	1.00876846288983	MTD 97.5% percentile	0.25	CD
y_09756	Dose-toxicity scenario 1	Dose-efficacy scenario 1	0.05	0.978496013462779	MTD 97.5% percentile	0.25	CD
y_09757	Dose-toxicity scenario 1	Dose-efficacy scenario 1	0.06	0.949477379718916	MTD 97.5% percentile	0.25	CD
y_09758	Dose-toxicity scenario 1	Dose-efficacy scenario 1	0.07	0.921636246781183	MTD 97.5% percentile	0.25	CD
y_09759	Dose-toxicity scenario 1	Dose-efficacy scenario 1	0.08	0.894902369935887	MTD 97.5% percentile	0.25	CD
y_097510	Dose-toxicity scenario 1	Dose-efficacy scenario 1	0.09	0.869210982866369	MTD 97.5% percentile	0.25	CD
y_097511	Dose-toxicity scenario 1	Dose-efficacy scenario 1	0.1	0.844502273790648	MTD 97.5% percentile	0.25	CD
y_097512	Dose-toxicity scenario 1	Dose-efficacy scenario 1	0.11	0.820720920583155	MTD 97.5% percentile	0.25	CD
y_097513	Dose-toxicity scenario 1	Dose-efficacy scenario 1	0.12	0.797815677275083	MTD 97.5% percentile	0.25	CD
y_097514	Dose-toxicity scenario 1	Dose-efficacy scenario 1	0.13	0.775739005428401	MTD 97.5% percentile	0.25	CD
y_097515	Dose-toxicity scenario 1	Dose-efficacy scenario 1	0.14	0.754446744803071	MTD 97.5% percentile	0.25	CD
y_097516	Dose-toxicity scenario 1	Dose-efficacy scenario 1	0.15	0.733897818516279	MTD 97.5% percentile	0.25	CD
y_097517	Dose-toxicity scenario 1	Dose-efficacy scenario 1	0.16	0.714053968551467	MTD 97.5% percentile	0.25	CD
y_097518	Dose-toxicity scenario 1	Dose-efficacy scenario 1	0.17	0.69487951803386	MTD 97.5% percentile	0.25	CD
y_097519	Dose-toxicity scenario 1	Dose-efficacy scenario 1	0.18	0.676341157164674	MTD 97.5% percentile	0.25	CD
y_097520	Dose-toxicity scenario 1	Dose-efficacy scenario 1	0.19	0.658407750111856	MTD 97.5% percentile	0.25	CD
y_097521	Dose-toxicity scenario 1	Dose-efficacy scenario 1	0.2	0.641050160502258	MTD 97.5% percentile	0.25	CD
y_097522	Dose-toxicity scenario 1	Dose-efficacy scenario 1	0.21	0.624241093457835	MTD 97.5% percentile	0.25	CD
y_097523	Dose-toxicity scenario 1	Dose-efficacy scenario 1	0.22	0.607954952374493	MTD 97.5% percentile	0.25	CD
y_097524	Dose-toxicity scenario 1	Dose-efficacy scenario 1	0.23	0.59216770886292	MTD 97.5% percentile	0.25	CD
y_097525	Dose-toxicity scenario 1	Dose-efficacy scenario 1	0.24	0.576856784461532	MTD 97.5% percentile	0.25	CD
y_097526	Dose-toxicity scenario 1	Dose-efficacy scenario 1	0.25	0.562000942896851	MTD 97.5% percentile	0.25	CD
y_097527	Dose-toxicity scenario 1	Dose-efficacy scenario 1	0.26	0.547580191810173	MTD 97.5% percentile	0.25	CD
y_097528	Dose-toxicity scenario 1	Dose-efficacy scenario 1	0.27	0.533575692994146	MTD 97.5% percentile	0.25	CD
y_097529	Dose-toxicity scenario 1	Dose-efficacy scenario 1	0.28	0.519969680291788	MTD 97.5% percentile	0.25	CD
y_097530	Dose-toxicity scenario 1	Dose-efficacy scenario 1	0.29	0.50674538440552	MTD 97.5% percentile	0.25	CD
y_097531	Dose-toxicity scenario 1	Dose-efficacy scenario 1	0.3	0.493886963947119	MTD 97.5% percentile	0.25	CD
y_097532	Dose-toxicity scenario 1	Dose-efficacy scenario 1	0.31	0.481379442132479	MTD 97.5% percentile	0.25	CD
y_097533	Dose-toxicity scenario 1	Dose-efficacy scenario 1	0.32	0.469208648589302	MTD 97.5% percentile	0.25	CD
y_097534	Dose-toxicity scenario 1	Dose-efficacy scenario 1	0.33	0.457361165802325	MTD 97.5% percentile	0.25	CD
y_097535	Dose-toxicity scenario 1	Dose-efficacy scenario 1	0.34	0.445824279770572	MTD 97.5% percentile	0.25	CD
y_097536	Dose-toxicity scenario 1	Dose-efficacy scenario 1	0.35	0.434585934495143	MTD 97.5% percentile	0.25	CD
y_097537	Dose-toxicity scenario 1	Dose-efficacy scenario 1	0.36	0.423634689955034	MTD 97.5% percentile	0.25	CD
y_097538	Dose-toxicity scenario 1	Dose-efficacy scenario 1	0.37	0.412959683263058	MTD 97.5% percentile	0.25	CD
y_097539	Dose-toxicity scenario 1	Dose-efficacy scenario 1	0.38	0.402550592724606	MTD 97.5% percentile	0.25	CD
y_097540	Dose-toxicity scenario 1	Dose-efficacy scenario 1	0.39	0.39239760454926	MTD 97.5% percentile	0.25	CD
y_097541	Dose-toxicity scenario 1	Dose-efficacy scenario 1	0.4	0.382491381989619	MTD 97.5% percentile	0.25	CD
y_097542	Dose-toxicity scenario 1	Dose-efficacy scenario 1	0.41	0.372823036703311	MTD 97.5% percentile	0.25	CD
y_097543	Dose-toxicity scenario 1	Dose-efficacy scenario 1	0.42	0.36338410215358	MTD 97.5% percentile	0.25	CD
y_097544	Dose-toxicity scenario 1	Dose-efficacy scenario 1	0.43	0.354166508881126	MTD 97.5% percentile	0.25	CD
y_097545	Dose-toxicity scenario 1	Dose-efficacy scenario 1	0.44	0.345162561495397	MTD 97.5% percentile	0.25	CD
y_097546	Dose-toxicity scenario 1	Dose-efficacy scenario 1	0.45	0.336364917247444	MTD 97.5% percentile	0.25	CD
y_097547	Dose-toxicity scenario 1	Dose-efficacy scenario 1	0.46	0.327766566058942	MTD 97.5% percentile	0.25	CD
y_097548	Dose-toxicity scenario 1	Dose-efficacy scenario 1	0.47	0.31936081189322	MTD 97.5% percentile	0.25	CD
y_097549	Dose-toxicity scenario 1	Dose-efficacy scenario 1	0.48	0.311141255364255	MTD 97.5% percentile	0.25	CD
y_097550	Dose-toxicity scenario 1	Dose-efficacy scenario 1	0.49	0.303101777488695	MTD 97.5% percentile	0.25	CD
y_097551	Dose-toxicity scenario 1	Dose-efficacy scenario 1	0.5	0.295236524494233	MTD 97.5% percentile	0.25	CD
y_097552	Dose-toxicity scenario 1	Dose-efficacy scenario 1	0.51	0.28753989360504	MTD 97.5% percentile	0.25	CD
y_097553	Dose-toxicity scenario 1	Dose-efficacy scenario 1	0.52	0.280006519731744	MTD 97.5% percentile	0.25	CD
y_097554	Dose-toxicity scenario 1	Dose-efficacy scenario 1	0.53	0.272631262999494	MTD 97.5% percentile	0.25	CD
y_097555	Dose-toxicity scenario 1	Dose-efficacy scenario 1	0.54	0.265409197053185	MTD 97.5% percentile	0.25	CD
y_097556	Dose-toxicity scenario 1	Dose-efficacy scenario 1	0.55	0.258335598083922	MTD 97.5% percentile	0.25	CD
y_097557	Dose-toxicity scenario 1	Dose-efficacy scenario 1	0.56	0.251405934525368	MTD 97.5% percentile	0.25	CD
y_097558	Dose-toxicity scenario 1	Dose-efficacy scenario 1	0.57	0.244615857372734	MTD 97.5% percentile	0.25	CD
y_097559	Dose-toxicity scenario 1	Dose-efficacy scenario 1	0.58	0.237961191080964	MTD 97.5% percentile	0.25	CD
y_097560	Dose-toxicity scenario 1	Dose-efficacy scenario 1	0.59	0.231437925002079	MTD 97.5% percentile	0.25	CD
y_097561	Dose-toxicity scenario 1	Dose-efficacy scenario 1	0.6	0.225042205324785	MTD 97.5% percentile	0.25	CD
y_097562	Dose-toxicity scenario 1	Dose-efficacy scenario 1	0.61	0.21877032748231	MTD 97.5% percentile	0.25	CD
y_097563	Dose-toxicity scenario 1	Dose-efficacy scenario 1	0.62	0.212618728997039	MTD 97.5% percentile	0.25	CD
y_097564	Dose-toxicity scenario 1	Dose-efficacy scenario 1	0.63	0.206583982732899	MTD 97.5% percentile	0.25	CD
y_097565	Dose-toxicity scenario 1	Dose-efficacy scenario 1	0.64	0.200662790528657	MTD 97.5% percentile	0.25	CD
y_097566	Dose-toxicity scenario 1	Dose-efficacy scenario 1	0.65	0.194851977187267	MTD 97.5% percentile	0.25	CD
y_097567	Dose-toxicity scenario 1	Dose-efficacy scenario 1	0.66	0.189148484798245	MTD 97.5% percentile	0.25	CD
y_097568	Dose-toxicity scenario 1	Dose-efficacy scenario 1	0.67	0.183549367371763	MTD 97.5% percentile	0.25	CD
y_097569	Dose-toxicity scenario 1	Dose-efficacy scenario 1	0.68	0.178051785764647	MTD 97.5% percentile	0.25	CD
y_097570	Dose-toxicity scenario 1	Dose-efficacy scenario 1	0.69	0.172653002879947	MTD 97.5% percentile	0.25	CD
y_097571	Dose-toxicity scenario 1	Dose-efficacy scenario 1	0.7	0.167350379123007	MTD 97.5% percentile	0.25	CD
y_097572	Dose-toxicity scenario 1	Dose-efficacy scenario 1	0.71	0.162141368098188	MTD 97.5% percentile	0.25	CD
y_097573	Dose-toxicity scenario 1	Dose-efficacy scenario 1	0.72	0.157023512531517	MTD 97.5% percentile	0.25	CD
y_097574	Dose-toxicity scenario 1	Dose-efficacy scenario 1	0.73	0.151994440405521	MTD 97.5% percentile	0.25	CD
y_097575	Dose-toxicity scenario 1	Dose-efficacy scenario 1	0.74	0.147051861293503	MTD 97.5% percentile	0.25	CD
y_097576	Dose-toxicity scenario 1	Dose-efficacy scenario 1	0.75	0.142193562881331	MTD 97.5% percentile	0.25	CD
y_097577	Dose-toxicity scenario 1	Dose-efficacy scenario 1	0.76	0.137417407665653	MTD 97.5% percentile	0.25	CD
y_097578	Dose-toxicity scenario 1	Dose-efficacy scenario 1	0.77	0.132721329818195	MTD 97.5% percentile	0.25	CD
y_097579	Dose-toxicity scenario 1	Dose-efficacy scenario 1	0.78	0.12810333220646	MTD 97.5% percentile	0.25	CD
y_097580	Dose-toxicity scenario 1	Dose-efficacy scenario 1	0.79	0.123561483561811	MTD 97.5% percentile	0.25	CD
y_097581	Dose-toxicity scenario 1	Dose-efficacy scenario 1	0.8	0.119093915786502	MTD 97.5% percentile	0.25	CD
y_097582	Dose-toxicity scenario 1	Dose-efficacy scenario 1	0.81	0.114698821391768	MTD 97.5% percentile	0.25	CD
y_097583	Dose-toxicity scenario 1	Dose-efficacy scenario 1	0.82	0.110374451059582	MTD 97.5% percentile	0.25	CD
y_097584	Dose-toxicity scenario 1	Dose-efficacy scenario 1	0.83	0.106119111321188	MTD 97.5% percentile	0.25	CD
y_097585	Dose-toxicity scenario 1	Dose-efficacy scenario 1	0.84	0.10193116234592	MTD 97.5% percentile	0.25	CD
y_097586	Dose-toxicity scenario 1	Dose-efficacy scenario 1	0.85	0.0978090158342557	MTD 97.5% percentile	0.25	CD
y_097587	Dose-toxicity scenario 1	Dose-efficacy scenario 1	0.86	0.093751133009408	MTD 97.5% percentile	0.25	CD
y_097588	Dose-toxicity scenario 1	Dose-efficacy scenario 1	0.87	0.0897560227021204	MTD 97.5% percentile	0.25	CD
y_097589	Dose-toxicity scenario 1	Dose-efficacy scenario 1	0.88	0.0858222395236642	MTD 97.5% percentile	0.25	CD
y_097590	Dose-toxicity scenario 1	Dose-efficacy scenario 1	0.89	0.0819483821223303	MTD 97.5% percentile	0.25	CD
y_097591	Dose-toxicity scenario 1	Dose-efficacy scenario 1	0.9	0.0781330915189978	MTD 97.5% percentile	0.25	CD
y_097592	Dose-toxicity scenario 1	Dose-efficacy scenario 1	0.91	0.0743750495176278	MTD 97.5% percentile	0.25	CD
y_097593	Dose-toxicity scenario 1	Dose-efficacy scenario 1	0.92	0.0706729771867761	MTD 97.5% percentile	0.25	CD
y_097594	Dose-toxicity scenario 1	Dose-efficacy scenario 1	0.93	0.0670256334084502	MTD 97.5% percentile	0.25	CD
y_097595	Dose-toxicity scenario 1	Dose-efficacy scenario 1	0.94	0.063431813490852	MTD 97.5% percentile	0.25	CD
y_097596	Dose-toxicity scenario 1	Dose-efficacy scenario 1	0.95	0.0598903478417483	MTD 97.5% percentile	0.25	CD
y_097597	Dose-toxicity scenario 1	Dose-efficacy scenario 1	0.96	0.0564001006994008	MTD 97.5% percentile	0.25	CD
y_097598	Dose-toxicity scenario 1	Dose-efficacy scenario 1	0.97	0.0529599689181623	MTD 97.5% percentile	0.25	CD
y_097599	Dose-toxicity scenario 1	Dose-efficacy scenario 1	0.98	0.0495688808060122	MTD 97.5% percentile	0.25	CD
y_0975100	Dose-toxicity scenario 1	Dose-efficacy scenario 1	0.99	0.0462257950114574	MTD 97.5% percentile	0.25	CD
y_0975101	Dose-toxicity scenario 1	Dose-efficacy scenario 1	1	0.0429296994573695	MTD 97.5% percentile	0.25	CD
