# Supplementary material for: A Bayesian adaptive design for dual‐agent phase I–II oncology trials integrating efficacy data across stages
Source: Biom J. 2023 May 18;65(7):2200288. doi: 10.1002/bimj.202200288 (PMC10952513; doi:10.1002/bimj.202200288)
Supplement: Supplementary file 1 — Supporting Information S1 [file BIMJ-65-0-s001.zip › Code_biometrical_journal2/Code_biometrical_journal/Data/intermediate_outputs/MTD_curve_DLT_sc1_EFF_sc1_CD_w025_H1.csv]

	DLT_scenario	EFF_scenario	x	y	type	omega	agreement
y_mean1	Dose-toxicity scenario 1	Dose-efficacy scenario 1	0	1.2298768037659	MTD mean	0.25	CD
y_mean2	Dose-toxicity scenario 1	Dose-efficacy scenario 1	0.01	1.19898661495531	MTD mean	0.25	CD
y_mean3	Dose-toxicity scenario 1	Dose-efficacy scenario 1	0.02	1.16914342084105	MTD mean	0.25	CD
y_mean4	Dose-toxicity scenario 1	Dose-efficacy scenario 1	0.03	1.14029487809629	MTD mean	0.25	CD
y_mean5	Dose-toxicity scenario 1	Dose-efficacy scenario 1	0.04	1.11239207533026	MTD mean	0.25	CD
y_mean6	Dose-toxicity scenario 1	Dose-efficacy scenario 1	0.05	1.08538925635197	MTD mean	0.25	CD
y_mean7	Dose-toxicity scenario 1	Dose-efficacy scenario 1	0.06	1.05924356978674	MTD mean	0.25	CD
y_mean8	Dose-toxicity scenario 1	Dose-efficacy scenario 1	0.07	1.03391484216346	MTD mean	0.25	CD
y_mean9	Dose-toxicity scenario 1	Dose-efficacy scenario 1	0.08	1.00936537194528	MTD mean	0.25	CD
y_mean10	Dose-toxicity scenario 1	Dose-efficacy scenario 1	0.09	0.985559742282712	MTD mean	0.25	CD
y_mean11	Dose-toxicity scenario 1	Dose-efficacy scenario 1	0.1	0.962464650533255	MTD mean	0.25	CD
y_mean12	Dose-toxicity scenario 1	Dose-efficacy scenario 1	0.11	0.940048752821796	MTD mean	0.25	CD
y_mean13	Dose-toxicity scenario 1	Dose-efficacy scenario 1	0.12	0.91828252211605	MTD mean	0.25	CD
y_mean14	Dose-toxicity scenario 1	Dose-efficacy scenario 1	0.13	0.897138118465687	MTD mean	0.25	CD
y_mean15	Dose-toxicity scenario 1	Dose-efficacy scenario 1	0.14	0.876589270206035	MTD mean	0.25	CD
y_mean16	Dose-toxicity scenario 1	Dose-efficacy scenario 1	0.15	0.856611165060464	MTD mean	0.25	CD
y_mean17	Dose-toxicity scenario 1	Dose-efficacy scenario 1	0.16	0.837180350192357	MTD mean	0.25	CD
y_mean18	Dose-toxicity scenario 1	Dose-efficacy scenario 1	0.17	0.818274640360171	MTD mean	0.25	CD
y_mean19	Dose-toxicity scenario 1	Dose-efficacy scenario 1	0.18	0.799873033419377	MTD mean	0.25	CD
y_mean20	Dose-toxicity scenario 1	Dose-efficacy scenario 1	0.19	0.781955632494649	MTD mean	0.25	CD
y_mean21	Dose-toxicity scenario 1	Dose-efficacy scenario 1	0.2	0.764503574215984	MTD mean	0.25	CD
y_mean22	Dose-toxicity scenario 1	Dose-efficacy scenario 1	0.21	0.747498962474599	MTD mean	0.25	CD
y_mean23	Dose-toxicity scenario 1	Dose-efficacy scenario 1	0.22	0.730924807209557	MTD mean	0.25	CD
y_mean24	Dose-toxicity scenario 1	Dose-efficacy scenario 1	0.23	0.714764967784978	MTD mean	0.25	CD
y_mean25	Dose-toxicity scenario 1	Dose-efficacy scenario 1	0.24	0.699004100561145	MTD mean	0.25	CD
y_mean26	Dose-toxicity scenario 1	Dose-efficacy scenario 1	0.25	0.683627610301531	MTD mean	0.25	CD
y_mean27	Dose-toxicity scenario 1	Dose-efficacy scenario 1	0.26	0.66862160509226	MTD mean	0.25	CD
y_mean28	Dose-toxicity scenario 1	Dose-efficacy scenario 1	0.27	0.653972854481323	MTD mean	0.25	CD
y_mean29	Dose-toxicity scenario 1	Dose-efficacy scenario 1	0.28	0.639668750572418	MTD mean	0.25	CD
y_mean30	Dose-toxicity scenario 1	Dose-efficacy scenario 1	0.29	0.625697271832942	MTD mean	0.25	CD
y_mean31	Dose-toxicity scenario 1	Dose-efficacy scenario 1	0.3	0.612046949397775	MTD mean	0.25	CD
y_mean32	Dose-toxicity scenario 1	Dose-efficacy scenario 1	0.31	0.598706835670337	MTD mean	0.25	CD
y_mean33	Dose-toxicity scenario 1	Dose-efficacy scenario 1	0.32	0.585666475040255	MTD mean	0.25	CD
y_mean34	Dose-toxicity scenario 1	Dose-efficacy scenario 1	0.33	0.57291587655303	MTD mean	0.25	CD
y_mean35	Dose-toxicity scenario 1	Dose-efficacy scenario 1	0.34	0.56044548838155	MTD mean	0.25	CD
y_mean36	Dose-toxicity scenario 1	Dose-efficacy scenario 1	0.35	0.54824617396238	MTD mean	0.25	CD
y_mean37	Dose-toxicity scenario 1	Dose-efficacy scenario 1	0.36	0.536309189671521	MTD mean	0.25	CD
y_mean38	Dose-toxicity scenario 1	Dose-efficacy scenario 1	0.37	0.524626163925006	MTD mean	0.25	CD
y_mean39	Dose-toxicity scenario 1	Dose-efficacy scenario 1	0.38	0.513189077599365	MTD mean	0.25	CD
y_mean40	Dose-toxicity scenario 1	Dose-efficacy scenario 1	0.39	0.501990245675706	MTD mean	0.25	CD
y_mean41	Dose-toxicity scenario 1	Dose-efficacy scenario 1	0.4	0.491022300019139	MTD mean	0.25	CD
y_mean42	Dose-toxicity scenario 1	Dose-efficacy scenario 1	0.41	0.480278173212432	MTD mean	0.25	CD
y_mean43	Dose-toxicity scenario 1	Dose-efficacy scenario 1	0.42	0.46975108336938	MTD mean	0.25	CD
y_mean44	Dose-toxicity scenario 1	Dose-efficacy scenario 1	0.43	0.459434519859303	MTD mean	0.25	CD
y_mean45	Dose-toxicity scenario 1	Dose-efficacy scenario 1	0.44	0.449322229879527	MTD mean	0.25	CD
y_mean46	Dose-toxicity scenario 1	Dose-efficacy scenario 1	0.45	0.439408205817671	MTD mean	0.25	CD
y_mean47	Dose-toxicity scenario 1	Dose-efficacy scenario 1	0.46	0.429686673350052	MTD mean	0.25	CD
y_mean48	Dose-toxicity scenario 1	Dose-efficacy scenario 1	0.47	0.420152080226675	MTD mean	0.25	CD
y_mean49	Dose-toxicity scenario 1	Dose-efficacy scenario 1	0.48	0.410799085697034	MTD mean	0.25	CD
y_mean50	Dose-toxicity scenario 1	Dose-efficacy scenario 1	0.49	0.401622550534414	MTD mean	0.25	CD
y_mean51	Dose-toxicity scenario 1	Dose-efficacy scenario 1	0.5	0.392617527619537	MTD mean	0.25	CD
y_mean52	Dose-toxicity scenario 1	Dose-efficacy scenario 1	0.51	0.383779253047304	MTD mean	0.25	CD
y_mean53	Dose-toxicity scenario 1	Dose-efficacy scenario 1	0.52	0.37510313772304	MTD mean	0.25	CD
y_mean54	Dose-toxicity scenario 1	Dose-efficacy scenario 1	0.53	0.366584759417101	MTD mean	0.25	CD
y_mean55	Dose-toxicity scenario 1	Dose-efficacy scenario 1	0.54	0.35821985524892	MTD mean	0.25	CD
y_mean56	Dose-toxicity scenario 1	Dose-efficacy scenario 1	0.55	0.350004314573685	MTD mean	0.25	CD
y_mean57	Dose-toxicity scenario 1	Dose-efficacy scenario 1	0.56	0.341934172246675	MTD mean	0.25	CD
y_mean58	Dose-toxicity scenario 1	Dose-efficacy scenario 1	0.57	0.334005602242088	MTD mean	0.25	CD
y_mean59	Dose-toxicity scenario 1	Dose-efficacy scenario 1	0.58	0.326214911604785	MTD mean	0.25	CD
y_mean60	Dose-toxicity scenario 1	Dose-efficacy scenario 1	0.59	0.318558534714841	MTD mean	0.25	CD
y_mean61	Dose-toxicity scenario 1	Dose-efficacy scenario 1	0.6	0.311033027846216	MTD mean	0.25	CD
y_mean62	Dose-toxicity scenario 1	Dose-efficacy scenario 1	0.61	0.30363506400208	MTD mean	0.25	CD
y_mean63	Dose-toxicity scenario 1	Dose-efficacy scenario 1	0.62	0.296361428010525	MTD mean	0.25	CD
y_mean64	Dose-toxicity scenario 1	Dose-efficacy scenario 1	0.63	0.289209011865482	MTD mean	0.25	CD
y_mean65	Dose-toxicity scenario 1	Dose-efficacy scenario 1	0.64	0.282174810298647	MTD mean	0.25	CD
y_mean66	Dose-toxicity scenario 1	Dose-efficacy scenario 1	0.65	0.275255916569171	MTD mean	0.25	CD
y_mean67	Dose-toxicity scenario 1	Dose-efficacy scenario 1	0.66	0.268449518458717	MTD mean	0.25	CD
y_mean68	Dose-toxicity scenario 1	Dose-efficacy scenario 1	0.67	0.261752894460296	MTD mean	0.25	CD
y_mean69	Dose-toxicity scenario 1	Dose-efficacy scenario 1	0.68	0.255163410150025	MTD mean	0.25	CD
y_mean70	Dose-toxicity scenario 1	Dose-efficacy scenario 1	0.69	0.248678514731651	MTD mean	0.25	CD
y_mean71	Dose-toxicity scenario 1	Dose-efficacy scenario 1	0.7	0.242295737744313	MTD mean	0.25	CD
y_mean72	Dose-toxicity scenario 1	Dose-efficacy scenario 1	0.71	0.236012685924623	MTD mean	0.25	CD
y_mean73	Dose-toxicity scenario 1	Dose-efficacy scenario 1	0.72	0.229827040214682	MTD mean	0.25	CD
y_mean74	Dose-toxicity scenario 1	Dose-efficacy scenario 1	0.73	0.223736552908192	MTD mean	0.25	CD
y_mean75	Dose-toxicity scenario 1	Dose-efficacy scenario 1	0.74	0.217739044927257	MTD mean	0.25	CD
y_mean76	Dose-toxicity scenario 1	Dose-efficacy scenario 1	0.75	0.211832403222971	MTD mean	0.25	CD
y_mean77	Dose-toxicity scenario 1	Dose-efficacy scenario 1	0.76	0.206014578293261	MTD mean	0.25	CD
y_mean78	Dose-toxicity scenario 1	Dose-efficacy scenario 1	0.77	0.200283581811868	MTD mean	0.25	CD
y_mean79	Dose-toxicity scenario 1	Dose-efficacy scenario 1	0.78	0.194637484362697	MTD mean	0.25	CD
y_mean80	Dose-toxicity scenario 1	Dose-efficacy scenario 1	0.79	0.189074413274123	MTD mean	0.25	CD
y_mean81	Dose-toxicity scenario 1	Dose-efficacy scenario 1	0.8	0.183592550548129	MTD mean	0.25	CD
y_mean82	Dose-toxicity scenario 1	Dose-efficacy scenario 1	0.81	0.178190130879493	MTD mean	0.25	CD
y_mean83	Dose-toxicity scenario 1	Dose-efficacy scenario 1	0.82	0.172865439760455	MTD mean	0.25	CD
y_mean84	Dose-toxicity scenario 1	Dose-efficacy scenario 1	0.83	0.167616811666623	MTD mean	0.25	CD
y_mean85	Dose-toxicity scenario 1	Dose-efficacy scenario 1	0.84	0.162442628320063	MTD mean	0.25	CD
y_mean86	Dose-toxicity scenario 1	Dose-efficacy scenario 1	0.85	0.157341317025775	MTD mean	0.25	CD
y_mean87	Dose-toxicity scenario 1	Dose-efficacy scenario 1	0.86	0.15231134907797	MTD mean	0.25	CD
y_mean88	Dose-toxicity scenario 1	Dose-efficacy scenario 1	0.87	0.147351238232742	MTD mean	0.25	CD
y_mean89	Dose-toxicity scenario 1	Dose-efficacy scenario 1	0.88	0.14245953924394	MTD mean	0.25	CD
y_mean90	Dose-toxicity scenario 1	Dose-efficacy scenario 1	0.89	0.137634846459205	MTD mean	0.25	CD
y_mean91	Dose-toxicity scenario 1	Dose-efficacy scenario 1	0.9	0.132875792473312	MTD mean	0.25	CD
y_mean92	Dose-toxicity scenario 1	Dose-efficacy scenario 1	0.91	0.128181046836099	MTD mean	0.25	CD
y_mean93	Dose-toxicity scenario 1	Dose-efficacy scenario 1	0.92	0.123549314812429	MTD mean	0.25	CD
y_mean94	Dose-toxicity scenario 1	Dose-efficacy scenario 1	0.93	0.118979336191739	MTD mean	0.25	CD
y_mean95	Dose-toxicity scenario 1	Dose-efficacy scenario 1	0.94	0.114469884144909	MTD mean	0.25	CD
y_mean96	Dose-toxicity scenario 1	Dose-efficacy scenario 1	0.95	0.110019764126234	MTD mean	0.25	CD
y_mean97	Dose-toxicity scenario 1	Dose-efficacy scenario 1	0.96	0.10562781281846	MTD mean	0.25	CD
y_mean98	Dose-toxicity scenario 1	Dose-efficacy scenario 1	0.97	0.101292897118929	MTD mean	0.25	CD
y_mean99	Dose-toxicity scenario 1	Dose-efficacy scenario 1	0.98	0.0970139131649524	MTD mean	0.25	CD
y_mean100	Dose-toxicity scenario 1	Dose-efficacy scenario 1	0.99	0.0927897853966833	MTD mean	0.25	CD
y_mean101	Dose-toxicity scenario 1	Dose-efficacy scenario 1	1	0.0886194656557898	MTD mean	0.25	CD
y_00251	Dose-toxicity scenario 1	Dose-efficacy scenario 1	0	1.3415156000221	MTD 2.5% percentile	0.25	CD
y_00252	Dose-toxicity scenario 1	Dose-efficacy scenario 1	0.01	1.31526188552257	MTD 2.5% percentile	0.25	CD
y_00253	Dose-toxicity scenario 1	Dose-efficacy scenario 1	0.02	1.28963985842256	MTD 2.5% percentile	0.25	CD
y_00254	Dose-toxicity scenario 1	Dose-efficacy scenario 1	0.03	1.26462699130736	MTD 2.5% percentile	0.25	CD
y_00255	Dose-toxicity scenario 1	Dose-efficacy scenario 1	0.04	1.24020181535043	MTD 2.5% percentile	0.25	CD
y_00256	Dose-toxicity scenario 1	Dose-efficacy scenario 1	0.05	1.21634385885508	MTD 2.5% percentile	0.25	CD
y_00257	Dose-toxicity scenario 1	Dose-efficacy scenario 1	0.06	1.19303359002876	MTD 2.5% percentile	0.25	CD
y_00258	Dose-toxicity scenario 1	Dose-efficacy scenario 1	0.07	1.17025236365361	MTD 2.5% percentile	0.25	CD
y_00259	Dose-toxicity scenario 1	Dose-efficacy scenario 1	0.08	1.1479823713474	MTD 2.5% percentile	0.25	CD
y_002510	Dose-toxicity scenario 1	Dose-efficacy scenario 1	0.09	1.12620659513578	MTD 2.5% percentile	0.25	CD
y_002511	Dose-toxicity scenario 1	Dose-efficacy scenario 1	0.1	1.10490876408172	MTD 2.5% percentile	0.25	CD
y_002512	Dose-toxicity scenario 1	Dose-efficacy scenario 1	0.11	1.08407331373959	MTD 2.5% percentile	0.25	CD
y_002513	Dose-toxicity scenario 1	Dose-efficacy scenario 1	0.12	1.06368534822173	MTD 2.5% percentile	0.25	CD
y_002514	Dose-toxicity scenario 1	Dose-efficacy scenario 1	0.13	1.04373060468317	MTD 2.5% percentile	0.25	CD
y_002515	Dose-toxicity scenario 1	Dose-efficacy scenario 1	0.14	1.02419542004642	MTD 2.5% percentile	0.25	CD
y_002516	Dose-toxicity scenario 1	Dose-efficacy scenario 1	0.15	1.00506669980347	MTD 2.5% percentile	0.25	CD
y_002517	Dose-toxicity scenario 1	Dose-efficacy scenario 1	0.16	0.98633188874498	MTD 2.5% percentile	0.25	CD
y_002518	Dose-toxicity scenario 1	Dose-efficacy scenario 1	0.17	0.967978943479438	MTD 2.5% percentile	0.25	CD
y_002519	Dose-toxicity scenario 1	Dose-efficacy scenario 1	0.18	0.94999630661569	MTD 2.5% percentile	0.25	CD
y_002520	Dose-toxicity scenario 1	Dose-efficacy scenario 1	0.19	0.932372882492662	MTD 2.5% percentile	0.25	CD
y_002521	Dose-toxicity scenario 1	Dose-efficacy scenario 1	0.2	0.915098014349117	MTD 2.5% percentile	0.25	CD
y_002522	Dose-toxicity scenario 1	Dose-efficacy scenario 1	0.21	0.898161462834768	MTD 2.5% percentile	0.25	CD
y_002523	Dose-toxicity scenario 1	Dose-efficacy scenario 1	0.22	0.881553385771676	MTD 2.5% percentile	0.25	CD
y_002524	Dose-toxicity scenario 1	Dose-efficacy scenario 1	0.23	0.865264319081886	MTD 2.5% percentile	0.25	CD
y_002525	Dose-toxicity scenario 1	Dose-efficacy scenario 1	0.24	0.849285158803652	MTD 2.5% percentile	0.25	CD
y_002526	Dose-toxicity scenario 1	Dose-efficacy scenario 1	0.25	0.833607144124422	MTD 2.5% percentile	0.25	CD
y_002527	Dose-toxicity scenario 1	Dose-efficacy scenario 1	0.26	0.81822184136417	MTD 2.5% percentile	0.25	CD
y_002528	Dose-toxicity scenario 1	Dose-efficacy scenario 1	0.27	0.803121128847524	MTD 2.5% percentile	0.25	CD
y_002529	Dose-toxicity scenario 1	Dose-efficacy scenario 1	0.28	0.788297182607697	MTD 2.5% percentile	0.25	CD
y_002530	Dose-toxicity scenario 1	Dose-efficacy scenario 1	0.29	0.773742462869325	MTD 2.5% percentile	0.25	CD
y_002531	Dose-toxicity scenario 1	Dose-efficacy scenario 1	0.3	0.759449701261166	MTD 2.5% percentile	0.25	CD
y_002532	Dose-toxicity scenario 1	Dose-efficacy scenario 1	0.31	0.74541188871308	MTD 2.5% percentile	0.25	CD
y_002533	Dose-toxicity scenario 1	Dose-efficacy scenario 1	0.32	0.731622263994951	MTD 2.5% percentile	0.25	CD
y_002534	Dose-toxicity scenario 1	Dose-efficacy scenario 1	0.33	0.718074302858179	MTD 2.5% percentile	0.25	CD
y_002535	Dose-toxicity scenario 1	Dose-efficacy scenario 1	0.34	0.7047617077431	MTD 2.5% percentile	0.25	CD
y_002536	Dose-toxicity scenario 1	Dose-efficacy scenario 1	0.35	0.691678398018215	MTD 2.5% percentile	0.25	CD
y_002537	Dose-toxicity scenario 1	Dose-efficacy scenario 1	0.36	0.678818500719453	MTD 2.5% percentile	0.25	CD
y_002538	Dose-toxicity scenario 1	Dose-efficacy scenario 1	0.37	0.666176341759827	MTD 2.5% percentile	0.25	CD
y_002539	Dose-toxicity scenario 1	Dose-efficacy scenario 1	0.38	0.653746437581848	MTD 2.5% percentile	0.25	CD
y_002540	Dose-toxicity scenario 1	Dose-efficacy scenario 1	0.39	0.64152348722689	MTD 2.5% percentile	0.25	CD
y_002541	Dose-toxicity scenario 1	Dose-efficacy scenario 1	0.4	0.629502364797414	MTD 2.5% percentile	0.25	CD
y_002542	Dose-toxicity scenario 1	Dose-efficacy scenario 1	0.41	0.617678112289525	MTD 2.5% percentile	0.25	CD
y_002543	Dose-toxicity scenario 1	Dose-efficacy scenario 1	0.42	0.606045932774826	MTD 2.5% percentile	0.25	CD
y_002544	Dose-toxicity scenario 1	Dose-efficacy scenario 1	0.43	0.594601183911838	MTD 2.5% percentile	0.25	CD
y_002545	Dose-toxicity scenario 1	Dose-efficacy scenario 1	0.44	0.583339371768582	MTD 2.5% percentile	0.25	CD
y_002546	Dose-toxicity scenario 1	Dose-efficacy scenario 1	0.45	0.572256144939033	MTD 2.5% percentile	0.25	CD
y_002547	Dose-toxicity scenario 1	Dose-efficacy scenario 1	0.46	0.561347288937267	MTD 2.5% percentile	0.25	CD
y_002548	Dose-toxicity scenario 1	Dose-efficacy scenario 1	0.47	0.550608720854131	MTD 2.5% percentile	0.25	CD
y_002549	Dose-toxicity scenario 1	Dose-efficacy scenario 1	0.48	0.540036484262212	MTD 2.5% percentile	0.25	CD
y_002550	Dose-toxicity scenario 1	Dose-efficacy scenario 1	0.49	0.529626744355726	MTD 2.5% percentile	0.25	CD
y_002551	Dose-toxicity scenario 1	Dose-efficacy scenario 1	0.5	0.519375783312816	MTD 2.5% percentile	0.25	CD
y_002552	Dose-toxicity scenario 1	Dose-efficacy scenario 1	0.51	0.509279995868443	MTD 2.5% percentile	0.25	CD
y_002553	Dose-toxicity scenario 1	Dose-efficacy scenario 1	0.52	0.499335885086825	MTD 2.5% percentile	0.25	CD
y_002554	Dose-toxicity scenario 1	Dose-efficacy scenario 1	0.53	0.489540058322993	MTD 2.5% percentile	0.25	CD
y_002555	Dose-toxicity scenario 1	Dose-efficacy scenario 1	0.54	0.479889223363662	MTD 2.5% percentile	0.25	CD
y_002556	Dose-toxicity scenario 1	Dose-efficacy scenario 1	0.55	0.470380184738224	MTD 2.5% percentile	0.25	CD
y_002557	Dose-toxicity scenario 1	Dose-efficacy scenario 1	0.56	0.461009840191137	MTD 2.5% percentile	0.25	CD
y_002558	Dose-toxicity scenario 1	Dose-efficacy scenario 1	0.57	0.451775177307567	MTD 2.5% percentile	0.25	CD
y_002559	Dose-toxicity scenario 1	Dose-efficacy scenario 1	0.58	0.442673270284555	MTD 2.5% percentile	0.25	CD
y_002560	Dose-toxicity scenario 1	Dose-efficacy scenario 1	0.59	0.433701276840435	MTD 2.5% percentile	0.25	CD
y_002561	Dose-toxicity scenario 1	Dose-efficacy scenario 1	0.6	0.424856435255661	MTD 2.5% percentile	0.25	CD
y_002562	Dose-toxicity scenario 1	Dose-efficacy scenario 1	0.61	0.416136061538555	MTD 2.5% percentile	0.25	CD
y_002563	Dose-toxicity scenario 1	Dose-efficacy scenario 1	0.62	0.407537546709877	MTD 2.5% percentile	0.25	CD
y_002564	Dose-toxicity scenario 1	Dose-efficacy scenario 1	0.63	0.399058354200438	MTD 2.5% percentile	0.25	CD
y_002565	Dose-toxicity scenario 1	Dose-efficacy scenario 1	0.64	0.390696017356312	MTD 2.5% percentile	0.25	CD
y_002566	Dose-toxicity scenario 1	Dose-efficacy scenario 1	0.65	0.382448137046481	MTD 2.5% percentile	0.25	CD
y_002567	Dose-toxicity scenario 1	Dose-efficacy scenario 1	0.66	0.374312379368052	MTD 2.5% percentile	0.25	CD
y_002568	Dose-toxicity scenario 1	Dose-efficacy scenario 1	0.67	0.366286473444429	MTD 2.5% percentile	0.25	CD
y_002569	Dose-toxicity scenario 1	Dose-efficacy scenario 1	0.68	0.358368209312067	MTD 2.5% percentile	0.25	CD
y_002570	Dose-toxicity scenario 1	Dose-efficacy scenario 1	0.69	0.350555435891702	MTD 2.5% percentile	0.25	CD
y_002571	Dose-toxicity scenario 1	Dose-efficacy scenario 1	0.7	0.342846059040111	MTD 2.5% percentile	0.25	CD
y_002572	Dose-toxicity scenario 1	Dose-efficacy scenario 1	0.71	0.335238039678735	MTD 2.5% percentile	0.25	CD
y_002573	Dose-toxicity scenario 1	Dose-efficacy scenario 1	0.72	0.32772939199561	MTD 2.5% percentile	0.25	CD
y_002574	Dose-toxicity scenario 1	Dose-efficacy scenario 1	0.73	0.320318181717313	MTD 2.5% percentile	0.25	CD
y_002575	Dose-toxicity scenario 1	Dose-efficacy scenario 1	0.74	0.313002524447737	MTD 2.5% percentile	0.25	CD
y_002576	Dose-toxicity scenario 1	Dose-efficacy scenario 1	0.75	0.305780584070717	MTD 2.5% percentile	0.25	CD
y_002577	Dose-toxicity scenario 1	Dose-efficacy scenario 1	0.76	0.298650571213647	MTD 2.5% percentile	0.25	CD
y_002578	Dose-toxicity scenario 1	Dose-efficacy scenario 1	0.77	0.291610741769403	MTD 2.5% percentile	0.25	CD
y_002579	Dose-toxicity scenario 1	Dose-efficacy scenario 1	0.78	0.284659395473994	MTD 2.5% percentile	0.25	CD
y_002580	Dose-toxicity scenario 1	Dose-efficacy scenario 1	0.79	0.277794874537511	MTD 2.5% percentile	0.25	CD
y_002581	Dose-toxicity scenario 1	Dose-efficacy scenario 1	0.8	0.271015562326062	MTD 2.5% percentile	0.25	CD
y_002582	Dose-toxicity scenario 1	Dose-efficacy scenario 1	0.81	0.264319882092482	MTD 2.5% percentile	0.25	CD
y_002583	Dose-toxicity scenario 1	Dose-efficacy scenario 1	0.82	0.257706295753734	MTD 2.5% percentile	0.25	CD
y_002584	Dose-toxicity scenario 1	Dose-efficacy scenario 1	0.83	0.251173302713002	MTD 2.5% percentile	0.25	CD
y_002585	Dose-toxicity scenario 1	Dose-efficacy scenario 1	0.84	0.24471943872459	MTD 2.5% percentile	0.25	CD
y_002586	Dose-toxicity scenario 1	Dose-efficacy scenario 1	0.85	0.238343274799815	MTD 2.5% percentile	0.25	CD
y_002587	Dose-toxicity scenario 1	Dose-efficacy scenario 1	0.86	0.232043416152182	MTD 2.5% percentile	0.25	CD
y_002588	Dose-toxicity scenario 1	Dose-efficacy scenario 1	0.87	0.225818501180201	MTD 2.5% percentile	0.25	CD
y_002589	Dose-toxicity scenario 1	Dose-efficacy scenario 1	0.88	0.219667200486299	MTD 2.5% percentile	0.25	CD
y_002590	Dose-toxicity scenario 1	Dose-efficacy scenario 1	0.89	0.213588215930321	MTD 2.5% percentile	0.25	CD
y_002591	Dose-toxicity scenario 1	Dose-efficacy scenario 1	0.9	0.207580279716229	MTD 2.5% percentile	0.25	CD
y_002592	Dose-toxicity scenario 1	Dose-efficacy scenario 1	0.91	0.201642153510631	MTD 2.5% percentile	0.25	CD
y_002593	Dose-toxicity scenario 1	Dose-efficacy scenario 1	0.92	0.195772627591864	MTD 2.5% percentile	0.25	CD
y_002594	Dose-toxicity scenario 1	Dose-efficacy scenario 1	0.93	0.189970520028397	MTD 2.5% percentile	0.25	CD
y_002595	Dose-toxicity scenario 1	Dose-efficacy scenario 1	0.94	0.184234675885376	MTD 2.5% percentile	0.25	CD
y_002596	Dose-toxicity scenario 1	Dose-efficacy scenario 1	0.95	0.178563966458216	MTD 2.5% percentile	0.25	CD
y_002597	Dose-toxicity scenario 1	Dose-efficacy scenario 1	0.96	0.172957288532139	MTD 2.5% percentile	0.25	CD
y_002598	Dose-toxicity scenario 1	Dose-efficacy scenario 1	0.97	0.16741356366666	MTD 2.5% percentile	0.25	CD
y_002599	Dose-toxicity scenario 1	Dose-efficacy scenario 1	0.98	0.161931737504046	MTD 2.5% percentile	0.25	CD
y_0025100	Dose-toxicity scenario 1	Dose-efficacy scenario 1	0.99	0.156510779100801	MTD 2.5% percentile	0.25	CD
y_0025101	Dose-toxicity scenario 1	Dose-efficacy scenario 1	1	0.151149680281303	MTD 2.5% percentile	0.25	CD
y_0501	Dose-toxicity scenario 1	Dose-efficacy scenario 1	0	1.23000590791757	MTD 50% percentile	0.25	CD
y_0502	Dose-toxicity scenario 1	Dose-efficacy scenario 1	0.01	1.19930018888876	MTD 50% percentile	0.25	CD
y_0503	Dose-toxicity scenario 1	Dose-efficacy scenario 1	0.02	1.16962901274149	MTD 50% percentile	0.25	CD
y_0504	Dose-toxicity scenario 1	Dose-efficacy scenario 1	0.03	1.14094096164434	MTD 50% percentile	0.25	CD
y_0505	Dose-toxicity scenario 1	Dose-efficacy scenario 1	0.04	1.11318796959402	MTD 50% percentile	0.25	CD
y_0506	Dose-toxicity scenario 1	Dose-efficacy scenario 1	0.05	1.08632505367117	MTD 50% percentile	0.25	CD
y_0507	Dose-toxicity scenario 1	Dose-efficacy scenario 1	0.06	1.06031007074509	MTD 50% percentile	0.25	CD
y_0508	Dose-toxicity scenario 1	Dose-efficacy scenario 1	0.07	1.0351034968594	MTD 50% percentile	0.25	CD
y_0509	Dose-toxicity scenario 1	Dose-efficacy scenario 1	0.08	1.0106682268697	MTD 50% percentile	0.25	CD
y_05010	Dose-toxicity scenario 1	Dose-efficacy scenario 1	0.09	0.986969392196924	MTD 50% percentile	0.25	CD
y_05011	Dose-toxicity scenario 1	Dose-efficacy scenario 1	0.1	0.96397419481382	MTD 50% percentile	0.25	CD
y_05012	Dose-toxicity scenario 1	Dose-efficacy scenario 1	0.11	0.941651755802324	MTD 50% percentile	0.25	CD
y_05013	Dose-toxicity scenario 1	Dose-efficacy scenario 1	0.12	0.919972977011358	MTD 50% percentile	0.25	CD
y_05014	Dose-toxicity scenario 1	Dose-efficacy scenario 1	0.13	0.898910414511693	MTD 50% percentile	0.25	CD
y_05015	Dose-toxicity scenario 1	Dose-efficacy scenario 1	0.14	0.878438162690672	MTD 50% percentile	0.25	CD
y_05016	Dose-toxicity scenario 1	Dose-efficacy scenario 1	0.15	0.858531747957535	MTD 50% percentile	0.25	CD
y_05017	Dose-toxicity scenario 1	Dose-efficacy scenario 1	0.16	0.839168031142301	MTD 50% percentile	0.25	CD
y_05018	Dose-toxicity scenario 1	Dose-efficacy scenario 1	0.17	0.820325117769851	MTD 50% percentile	0.25	CD
y_05019	Dose-toxicity scenario 1	Dose-efficacy scenario 1	0.18	0.801982275477694	MTD 50% percentile	0.25	CD
y_05020	Dose-toxicity scenario 1	Dose-efficacy scenario 1	0.19	0.784119857922581	MTD 50% percentile	0.25	CD
y_05021	Dose-toxicity scenario 1	Dose-efficacy scenario 1	0.2	0.766719234588792	MTD 50% percentile	0.25	CD
y_05022	Dose-toxicity scenario 1	Dose-efficacy scenario 1	0.21	0.749762725970932	MTD 50% percentile	0.25	CD
y_05023	Dose-toxicity scenario 1	Dose-efficacy scenario 1	0.22	0.73323354365715	MTD 50% percentile	0.25	CD
y_05024	Dose-toxicity scenario 1	Dose-efficacy scenario 1	0.23	0.717115734885942	MTD 50% percentile	0.25	CD
y_05025	Dose-toxicity scenario 1	Dose-efficacy scenario 1	0.24	0.701394131191632	MTD 50% percentile	0.25	CD
y_05026	Dose-toxicity scenario 1	Dose-efficacy scenario 1	0.25	0.686054300791039	MTD 50% percentile	0.25	CD
y_05027	Dose-toxicity scenario 1	Dose-efficacy scenario 1	0.26	0.671082504397162	MTD 50% percentile	0.25	CD
y_05028	Dose-toxicity scenario 1	Dose-efficacy scenario 1	0.27	0.656465654175531	MTD 50% percentile	0.25	CD
y_05029	Dose-toxicity scenario 1	Dose-efficacy scenario 1	0.28	0.642191275585508	MTD 50% percentile	0.25	CD
y_05030	Dose-toxicity scenario 1	Dose-efficacy scenario 1	0.29	0.628247471872688	MTD 50% percentile	0.25	CD
y_05031	Dose-toxicity scenario 1	Dose-efficacy scenario 1	0.3	0.614622890999993	MTD 50% percentile	0.25	CD
y_05032	Dose-toxicity scenario 1	Dose-efficacy scenario 1	0.31	0.601306694824247	MTD 50% percentile	0.25	CD
y_05033	Dose-toxicity scenario 1	Dose-efficacy scenario 1	0.32	0.588288530342342	MTD 50% percentile	0.25	CD
y_05034	Dose-toxicity scenario 1	Dose-efficacy scenario 1	0.33	0.575558502846675	MTD 50% percentile	0.25	CD
y_05035	Dose-toxicity scenario 1	Dose-efficacy scenario 1	0.34	0.563107150843553	MTD 50% percentile	0.25	CD
y_05036	Dose-toxicity scenario 1	Dose-efficacy scenario 1	0.35	0.550925422600974	MTD 50% percentile	0.25	CD
y_05037	Dose-toxicity scenario 1	Dose-efficacy scenario 1	0.36	0.539004654203596	MTD 50% percentile	0.25	CD
y_05038	Dose-toxicity scenario 1	Dose-efficacy scenario 1	0.37	0.527336549003095	MTD 50% percentile	0.25	CD
y_05039	Dose-toxicity scenario 1	Dose-efficacy scenario 1	0.38	0.515913158361492	MTD 50% percentile	0.25	CD
y_05040	Dose-toxicity scenario 1	Dose-efficacy scenario 1	0.39	0.504726863593502	MTD 50% percentile	0.25	CD
y_05041	Dose-toxicity scenario 1	Dose-efficacy scenario 1	0.4	0.493770359021715	MTD 50% percentile	0.25	CD
y_05042	Dose-toxicity scenario 1	Dose-efficacy scenario 1	0.41	0.483036636065411	MTD 50% percentile	0.25	CD
y_05043	Dose-toxicity scenario 1	Dose-efficacy scenario 1	0.42	0.472518968290183	MTD 50% percentile	0.25	CD
y_05044	Dose-toxicity scenario 1	Dose-efficacy scenario 1	0.43	0.462210897351358	MTD 50% percentile	0.25	CD
y_05045	Dose-toxicity scenario 1	Dose-efficacy scenario 1	0.44	0.452106219769484	MTD 50% percentile	0.25	CD
y_05046	Dose-toxicity scenario 1	Dose-efficacy scenario 1	0.45	0.442198974480995	MTD 50% percentile	0.25	CD
y_05047	Dose-toxicity scenario 1	Dose-efficacy scenario 1	0.46	0.432483431111541	MTD 50% percentile	0.25	CD
y_05048	Dose-toxicity scenario 1	Dose-efficacy scenario 1	0.47	0.422954078923519	MTD 50% percentile	0.25	CD
y_05049	Dose-toxicity scenario 1	Dose-efficacy scenario 1	0.48	0.413605616393009	MTD 50% percentile	0.25	CD
y_05050	Dose-toxicity scenario 1	Dose-efficacy scenario 1	0.49	0.404432941374695	MTD 50% percentile	0.25	CD
y_05051	Dose-toxicity scenario 1	Dose-efficacy scenario 1	0.5	0.395431141816429	MTD 50% percentile	0.25	CD
y_05052	Dose-toxicity scenario 1	Dose-efficacy scenario 1	0.51	0.386595486987936	MTD 50% percentile	0.25	CD
y_05053	Dose-toxicity scenario 1	Dose-efficacy scenario 1	0.52	0.377921419190748	MTD 50% percentile	0.25	CD
y_05054	Dose-toxicity scenario 1	Dose-efficacy scenario 1	0.53	0.369404545918845	MTD 50% percentile	0.25	CD
y_05055	Dose-toxicity scenario 1	Dose-efficacy scenario 1	0.54	0.361040632441671	MTD 50% percentile	0.25	CD
y_05056	Dose-toxicity scenario 1	Dose-efficacy scenario 1	0.55	0.352825594783215	MTD 50% percentile	0.25	CD
y_05057	Dose-toxicity scenario 1	Dose-efficacy scenario 1	0.56	0.344755493072691	MTD 50% percentile	0.25	CD
y_05058	Dose-toxicity scenario 1	Dose-efficacy scenario 1	0.57	0.336826525244087	MTD 50% percentile	0.25	CD
y_05059	Dose-toxicity scenario 1	Dose-efficacy scenario 1	0.58	0.329035021063392	MTD 50% percentile	0.25	CD
y_05060	Dose-toxicity scenario 1	Dose-efficacy scenario 1	0.59	0.321377436463817	MTD 50% percentile	0.25	CD
y_05061	Dose-toxicity scenario 1	Dose-efficacy scenario 1	0.6	0.313850348170608	MTD 50% percentile	0.25	CD
y_05062	Dose-toxicity scenario 1	Dose-efficacy scenario 1	0.61	0.306450448598351	MTD 50% percentile	0.25	CD
y_05063	Dose-toxicity scenario 1	Dose-efficacy scenario 1	0.62	0.299174541004776	MTD 50% percentile	0.25	CD
y_05064	Dose-toxicity scenario 1	Dose-efficacy scenario 1	0.63	0.292019534886139	MTD 50% percentile	0.25	CD
y_05065	Dose-toxicity scenario 1	Dose-efficacy scenario 1	0.64	0.284982441600259	MTD 50% percentile	0.25	CD
y_05066	Dose-toxicity scenario 1	Dose-efficacy scenario 1	0.65	0.278060370204178	MTD 50% percentile	0.25	CD
y_05067	Dose-toxicity scenario 1	Dose-efficacy scenario 1	0.66	0.271250523494266	MTD 50% percentile	0.25	CD
y_05068	Dose-toxicity scenario 1	Dose-efficacy scenario 1	0.67	0.264550194237383	MTD 50% percentile	0.25	CD
y_05069	Dose-toxicity scenario 1	Dose-efficacy scenario 1	0.68	0.25795676158242	MTD 50% percentile	0.25	CD
y_05070	Dose-toxicity scenario 1	Dose-efficacy scenario 1	0.69	0.25146768764223	MTD 50% percentile	0.25	CD
y_05071	Dose-toxicity scenario 1	Dose-efficacy scenario 1	0.7	0.245080514236589	MTD 50% percentile	0.25	CD
y_05072	Dose-toxicity scenario 1	Dose-efficacy scenario 1	0.71	0.2387928597874	MTD 50% percentile	0.25	CD
y_05073	Dose-toxicity scenario 1	Dose-efficacy scenario 1	0.72	0.2326024163579	MTD 50% percentile	0.25	CD
y_05074	Dose-toxicity scenario 1	Dose-efficacy scenario 1	0.73	0.226506946828145	MTD 50% percentile	0.25	CD
y_05075	Dose-toxicity scenario 1	Dose-efficacy scenario 1	0.74	0.220504282199504	MTD 50% percentile	0.25	CD
y_05076	Dose-toxicity scenario 1	Dose-efficacy scenario 1	0.75	0.214592319021346	MTD 50% percentile	0.25	CD
y_05077	Dose-toxicity scenario 1	Dose-efficacy scenario 1	0.76	0.208769016933492	MTD 50% percentile	0.25	CD
y_05078	Dose-toxicity scenario 1	Dose-efficacy scenario 1	0.77	0.203032396318423	MTD 50% percentile	0.25	CD
y_05079	Dose-toxicity scenario 1	Dose-efficacy scenario 1	0.78	0.197380536057551	MTD 50% percentile	0.25	CD
y_05080	Dose-toxicity scenario 1	Dose-efficacy scenario 1	0.79	0.191811571386213	MTD 50% percentile	0.25	CD
y_05081	Dose-toxicity scenario 1	Dose-efficacy scenario 1	0.8	0.186323691842362	MTD 50% percentile	0.25	CD
y_05082	Dose-toxicity scenario 1	Dose-efficacy scenario 1	0.81	0.180915139304219	MTD 50% percentile	0.25	CD
y_05083	Dose-toxicity scenario 1	Dose-efficacy scenario 1	0.82	0.1755842061124	MTD 50% percentile	0.25	CD
y_05084	Dose-toxicity scenario 1	Dose-efficacy scenario 1	0.83	0.170329233272324	MTD 50% percentile	0.25	CD
y_05085	Dose-toxicity scenario 1	Dose-efficacy scenario 1	0.84	0.165148608732919	MTD 50% percentile	0.25	CD
y_05086	Dose-toxicity scenario 1	Dose-efficacy scenario 1	0.85	0.160040765737868	MTD 50% percentile	0.25	CD
y_05087	Dose-toxicity scenario 1	Dose-efficacy scenario 1	0.86	0.15500418124587	MTD 50% percentile	0.25	CD
y_05088	Dose-toxicity scenario 1	Dose-efficacy scenario 1	0.87	0.150037374416546	MTD 50% percentile	0.25	CD
y_05089	Dose-toxicity scenario 1	Dose-efficacy scenario 1	0.88	0.145138905158852	MTD 50% percentile	0.25	CD
y_05090	Dose-toxicity scenario 1	Dose-efficacy scenario 1	0.89	0.140307372738995	MTD 50% percentile	0.25	CD
y_05091	Dose-toxicity scenario 1	Dose-efficacy scenario 1	0.9	0.135541414445028	MTD 50% percentile	0.25	CD
y_05092	Dose-toxicity scenario 1	Dose-efficacy scenario 1	0.91	0.130839704305456	MTD 50% percentile	0.25	CD
y_05093	Dose-toxicity scenario 1	Dose-efficacy scenario 1	0.92	0.126200951859313	MTD 50% percentile	0.25	CD
y_05094	Dose-toxicity scenario 1	Dose-efficacy scenario 1	0.93	0.121623900975318	MTD 50% percentile	0.25	CD
y_05095	Dose-toxicity scenario 1	Dose-efficacy scenario 1	0.94	0.117107328717841	MTD 50% percentile	0.25	CD
y_05096	Dose-toxicity scenario 1	Dose-efficacy scenario 1	0.95	0.112650044257533	MTD 50% percentile	0.25	CD
y_05097	Dose-toxicity scenario 1	Dose-efficacy scenario 1	0.96	0.108250887824562	MTD 50% percentile	0.25	CD
y_05098	Dose-toxicity scenario 1	Dose-efficacy scenario 1	0.97	0.103908729702551	MTD 50% percentile	0.25	CD
y_05099	Dose-toxicity scenario 1	Dose-efficacy scenario 1	0.98	0.0996224692613642	MTD 50% percentile	0.25	CD
y_050100	Dose-toxicity scenario 1	Dose-efficacy scenario 1	0.99	0.0953910340270031	MTD 50% percentile	0.25	CD
y_050101	Dose-toxicity scenario 1	Dose-efficacy scenario 1	1	0.0912133787869754	MTD 50% percentile	0.25	CD
y_09751	Dose-toxicity scenario 1	Dose-efficacy scenario 1	0	1.14920294961881	MTD 97.5% percentile	0.25	CD
y_09752	Dose-toxicity scenario 1	Dose-efficacy scenario 1	0.01	1.11256442357782	MTD 97.5% percentile	0.25	CD
y_09753	Dose-toxicity scenario 1	Dose-efficacy scenario 1	0.02	1.07759637310075	MTD 97.5% percentile	0.25	CD
y_09754	Dose-toxicity scenario 1	Dose-efficacy scenario 1	0.03	1.04418710049601	MTD 97.5% percentile	0.25	CD
y_09755	Dose-toxicity scenario 1	Dose-efficacy scenario 1	0.04	1.01223464929502	MTD 97.5% percentile	0.25	CD
y_09756	Dose-toxicity scenario 1	Dose-efficacy scenario 1	0.05	0.981645764988551	MTD 97.5% percentile	0.25	CD
y_09757	Dose-toxicity scenario 1	Dose-efficacy scenario 1	0.06	0.952334986034629	MTD 97.5% percentile	0.25	CD
y_09758	Dose-toxicity scenario 1	Dose-efficacy scenario 1	0.07	0.924223846476966	MTD 97.5% percentile	0.25	CD
y_09759	Dose-toxicity scenario 1	Dose-efficacy scenario 1	0.08	0.897240174506275	MTD 97.5% percentile	0.25	CD
y_097510	Dose-toxicity scenario 1	Dose-efficacy scenario 1	0.09	0.871317473761224	MTD 97.5% percentile	0.25	CD
y_097511	Dose-toxicity scenario 1	Dose-efficacy scenario 1	0.1	0.846394376202203	MTD 97.5% percentile	0.25	CD
y_097512	Dose-toxicity scenario 1	Dose-efficacy scenario 1	0.11	0.822414157080922	MTD 97.5% percentile	0.25	CD
y_097513	Dose-toxicity scenario 1	Dose-efficacy scenario 1	0.12	0.799324303936367	MTD 97.5% percentile	0.25	CD
y_097514	Dose-toxicity scenario 1	Dose-efficacy scenario 1	0.13	0.77707613272422	MTD 97.5% percentile	0.25	CD
y_097515	Dose-toxicity scenario 1	Dose-efficacy scenario 1	0.14	0.755624445173942	MTD 97.5% percentile	0.25	CD
y_097516	Dose-toxicity scenario 1	Dose-efficacy scenario 1	0.15	0.734927222298525	MTD 97.5% percentile	0.25	CD
y_097517	Dose-toxicity scenario 1	Dose-efficacy scenario 1	0.16	0.714945349683566	MTD 97.5% percentile	0.25	CD
y_097518	Dose-toxicity scenario 1	Dose-efficacy scenario 1	0.17	0.695642370776653	MTD 97.5% percentile	0.25	CD
y_097519	Dose-toxicity scenario 1	Dose-efficacy scenario 1	0.18	0.676984264903031	MTD 97.5% percentile	0.25	CD
y_097520	Dose-toxicity scenario 1	Dose-efficacy scenario 1	0.19	0.658939247163876	MTD 97.5% percentile	0.25	CD
y_097521	Dose-toxicity scenario 1	Dose-efficacy scenario 1	0.2	0.641477587741202	MTD 97.5% percentile	0.25	CD
y_097522	Dose-toxicity scenario 1	Dose-efficacy scenario 1	0.21	0.624571448448504	MTD 97.5% percentile	0.25	CD
y_097523	Dose-toxicity scenario 1	Dose-efficacy scenario 1	0.22	0.608194734636938	MTD 97.5% percentile	0.25	CD
y_097524	Dose-toxicity scenario 1	Dose-efficacy scenario 1	0.23	0.592322960799944	MTD 97.5% percentile	0.25	CD
y_097525	Dose-toxicity scenario 1	Dose-efficacy scenario 1	0.24	0.576933128420487	MTD 97.5% percentile	0.25	CD
y_097526	Dose-toxicity scenario 1	Dose-efficacy scenario 1	0.25	0.562003614779276	MTD 97.5% percentile	0.25	CD
y_097527	Dose-toxicity scenario 1	Dose-efficacy scenario 1	0.26	0.547514071593401	MTD 97.5% percentile	0.25	CD
y_097528	Dose-toxicity scenario 1	Dose-efficacy scenario 1	0.27	0.533445332486147	MTD 97.5% percentile	0.25	CD
y_097529	Dose-toxicity scenario 1	Dose-efficacy scenario 1	0.28	0.519779328403188	MTD 97.5% percentile	0.25	CD
y_097530	Dose-toxicity scenario 1	Dose-efficacy scenario 1	0.29	0.506499010190218	MTD 97.5% percentile	0.25	CD
y_097531	Dose-toxicity scenario 1	Dose-efficacy scenario 1	0.3	0.493588277634489	MTD 97.5% percentile	0.25	CD
y_097532	Dose-toxicity scenario 1	Dose-efficacy scenario 1	0.31	0.481031914349262	MTD 97.5% percentile	0.25	CD
y_097533	Dose-toxicity scenario 1	Dose-efficacy scenario 1	0.32	0.468815527947495	MTD 97.5% percentile	0.25	CD
y_097534	Dose-toxicity scenario 1	Dose-efficacy scenario 1	0.33	0.456925495010186	MTD 97.5% percentile	0.25	CD
y_097535	Dose-toxicity scenario 1	Dose-efficacy scenario 1	0.34	0.445348910407008	MTD 97.5% percentile	0.25	CD
y_097536	Dose-toxicity scenario 1	Dose-efficacy scenario 1	0.35	0.434073540572862	MTD 97.5% percentile	0.25	CD
y_097537	Dose-toxicity scenario 1	Dose-efficacy scenario 1	0.36	0.423087780384735	MTD 97.5% percentile	0.25	CD
y_097538	Dose-toxicity scenario 1	Dose-efficacy scenario 1	0.37	0.412380613319292	MTD 97.5% percentile	0.25	CD
y_097539	Dose-toxicity scenario 1	Dose-efficacy scenario 1	0.38	0.401941574603665	MTD 97.5% percentile	0.25	CD
y_097540	Dose-toxicity scenario 1	Dose-efficacy scenario 1	0.39	0.391760717100343	MTD 97.5% percentile	0.25	CD
y_097541	Dose-toxicity scenario 1	Dose-efficacy scenario 1	0.4	0.381828579692362	MTD 97.5% percentile	0.25	CD
y_097542	Dose-toxicity scenario 1	Dose-efficacy scenario 1	0.41	0.372136157957616	MTD 97.5% percentile	0.25	CD
y_097543	Dose-toxicity scenario 1	Dose-efficacy scenario 1	0.42	0.362674876941192	MTD 97.5% percentile	0.25	CD
y_097544	Dose-toxicity scenario 1	Dose-efficacy scenario 1	0.43	0.353436565852707	MTD 97.5% percentile	0.25	CD
y_097545	Dose-toxicity scenario 1	Dose-efficacy scenario 1	0.44	0.344413434531686	MTD 97.5% percentile	0.25	CD
y_097546	Dose-toxicity scenario 1	Dose-efficacy scenario 1	0.45	0.335598051538542	MTD 97.5% percentile	0.25	CD
y_097547	Dose-toxicity scenario 1	Dose-efficacy scenario 1	0.46	0.32698332374161	MTD 97.5% percentile	0.25	CD
y_097548	Dose-toxicity scenario 1	Dose-efficacy scenario 1	0.47	0.318562477282425	MTD 97.5% percentile	0.25	CD
y_097549	Dose-toxicity scenario 1	Dose-efficacy scenario 1	0.48	0.310329039811872	MTD 97.5% percentile	0.25	CD
y_097550	Dose-toxicity scenario 1	Dose-efficacy scenario 1	0.49	0.302276823899303	MTD 97.5% percentile	0.25	CD
y_097551	Dose-toxicity scenario 1	Dose-efficacy scenario 1	0.5	0.294399911525247	MTD 97.5% percentile	0.25	CD
y_097552	Dose-toxicity scenario 1	Dose-efficacy scenario 1	0.51	0.286692639576035	MTD 97.5% percentile	0.25	CD
y_097553	Dose-toxicity scenario 1	Dose-efficacy scenario 1	0.52	0.279149586265626	MTD 97.5% percentile	0.25	CD
y_097554	Dose-toxicity scenario 1	Dose-efficacy scenario 1	0.53	0.271765558416204	MTD 97.5% percentile	0.25	CD
y_097555	Dose-toxicity scenario 1	Dose-efficacy scenario 1	0.54	0.264535579534859	MTD 97.5% percentile	0.25	CD
y_097556	Dose-toxicity scenario 1	Dose-efficacy scenario 1	0.55	0.257454878628806	MTD 97.5% percentile	0.25	CD
y_097557	Dose-toxicity scenario 1	Dose-efficacy scenario 1	0.56	0.250518879706329	MTD 97.5% percentile	0.25	CD
y_097558	Dose-toxicity scenario 1	Dose-efficacy scenario 1	0.57	0.24372319191489	MTD 97.5% percentile	0.25	CD
y_097559	Dose-toxicity scenario 1	Dose-efficacy scenario 1	0.58	0.237063600271749	MTD 97.5% percentile	0.25	CD
y_097560	Dose-toxicity scenario 1	Dose-efficacy scenario 1	0.59	0.230536056945971	MTD 97.5% percentile	0.25	CD
y_097561	Dose-toxicity scenario 1	Dose-efficacy scenario 1	0.6	0.224136673053928	MTD 97.5% percentile	0.25	CD
y_097562	Dose-toxicity scenario 1	Dose-efficacy scenario 1	0.61	0.217861710933359	MTD 97.5% percentile	0.25	CD
y_097563	Dose-toxicity scenario 1	Dose-efficacy scenario 1	0.62	0.211707576863732	MTD 97.5% percentile	0.25	CD
y_097564	Dose-toxicity scenario 1	Dose-efficacy scenario 1	0.63	0.205670814203115	MTD 97.5% percentile	0.25	CD
y_097565	Dose-toxicity scenario 1	Dose-efficacy scenario 1	0.64	0.199748096914018	MTD 97.5% percentile	0.25	CD
y_097566	Dose-toxicity scenario 1	Dose-efficacy scenario 1	0.65	0.193936223452733	MTD 97.5% percentile	0.25	CD
y_097567	Dose-toxicity scenario 1	Dose-efficacy scenario 1	0.66	0.188232110998564	MTD 97.5% percentile	0.25	CD
y_097568	Dose-toxicity scenario 1	Dose-efficacy scenario 1	0.67	0.18263279000112	MTD 97.5% percentile	0.25	CD
y_097569	Dose-toxicity scenario 1	Dose-efficacy scenario 1	0.68	0.177135399025383	MTD 97.5% percentile	0.25	CD
y_097570	Dose-toxicity scenario 1	Dose-efficacy scenario 1	0.69	0.171737179875754	MTD 97.5% percentile	0.25	CD
y_097571	Dose-toxicity scenario 1	Dose-efficacy scenario 1	0.7	0.166435472981637	MTD 97.5% percentile	0.25	CD
y_097572	Dose-toxicity scenario 1	Dose-efficacy scenario 1	0.71	0.161227713028313	MTD 97.5% percentile	0.25	CD
y_097573	Dose-toxicity scenario 1	Dose-efficacy scenario 1	0.72	0.156111424818045	MTD 97.5% percentile	0.25	CD
y_097574	Dose-toxicity scenario 1	Dose-efficacy scenario 1	0.73	0.151084219347381	MTD 97.5% percentile	0.25	CD
y_097575	Dose-toxicity scenario 1	Dose-efficacy scenario 1	0.74	0.146143790087582	MTD 97.5% percentile	0.25	CD
y_097576	Dose-toxicity scenario 1	Dose-efficacy scenario 1	0.75	0.14128790945602	MTD 97.5% percentile	0.25	CD
y_097577	Dose-toxicity scenario 1	Dose-efficacy scenario 1	0.76	0.136514425467204	MTD 97.5% percentile	0.25	CD
y_097578	Dose-toxicity scenario 1	Dose-efficacy scenario 1	0.77	0.131821258552843	MTD 97.5% percentile	0.25	CD
y_097579	Dose-toxicity scenario 1	Dose-efficacy scenario 1	0.78	0.127206398541093	MTD 97.5% percentile	0.25	CD
y_097580	Dose-toxicity scenario 1	Dose-efficacy scenario 1	0.79	0.122667901785755	MTD 97.5% percentile	0.25	CD
y_097581	Dose-toxicity scenario 1	Dose-efficacy scenario 1	0.8	0.118203888436814	MTD 97.5% percentile	0.25	CD
y_097582	Dose-toxicity scenario 1	Dose-efficacy scenario 1	0.81	0.11381253984427	MTD 97.5% percentile	0.25	CD
y_097583	Dose-toxicity scenario 1	Dose-efficacy scenario 1	0.82	0.109492096087729	MTD 97.5% percentile	0.25	CD
y_097584	Dose-toxicity scenario 1	Dose-efficacy scenario 1	0.83	0.105240853624691	MTD 97.5% percentile	0.25	CD
y_097585	Dose-toxicity scenario 1	Dose-efficacy scenario 1	0.84	0.101057163050956	MTD 97.5% percentile	0.25	CD
y_097586	Dose-toxicity scenario 1	Dose-efficacy scenario 1	0.85	0.0969394269669405	MTD 97.5% percentile	0.25	CD
y_097587	Dose-toxicity scenario 1	Dose-efficacy scenario 1	0.86	0.0928860979441164	MTD 97.5% percentile	0.25	CD
y_097588	Dose-toxicity scenario 1	Dose-efficacy scenario 1	0.87	0.0888956765861375	MTD 97.5% percentile	0.25	CD
y_097589	Dose-toxicity scenario 1	Dose-efficacy scenario 1	0.88	0.0849667096795394	MTD 97.5% percentile	0.25	CD
y_097590	Dose-toxicity scenario 1	Dose-efficacy scenario 1	0.89	0.0810977884292293	MTD 97.5% percentile	0.25	CD
y_097591	Dose-toxicity scenario 1	Dose-efficacy scenario 1	0.9	0.0772875467742621	MTD 97.5% percentile	0.25	CD
y_097592	Dose-toxicity scenario 1	Dose-efficacy scenario 1	0.91	0.0735346597796732	MTD 97.5% percentile	0.25	CD
y_097593	Dose-toxicity scenario 1	Dose-efficacy scenario 1	0.92	0.06983784210039	MTD 97.5% percentile	0.25	CD
y_097594	Dose-toxicity scenario 1	Dose-efficacy scenario 1	0.93	0.0661958465134835	MTD 97.5% percentile	0.25	CD
y_097595	Dose-toxicity scenario 1	Dose-efficacy scenario 1	0.94	0.0626074625152356	MTD 97.5% percentile	0.25	CD
y_097596	Dose-toxicity scenario 1	Dose-efficacy scenario 1	0.95	0.0590715149797101	MTD 97.5% percentile	0.25	CD
y_097597	Dose-toxicity scenario 1	Dose-efficacy scenario 1	0.96	0.055586862875703	MTD 97.5% percentile	0.25	CD
y_097598	Dose-toxicity scenario 1	Dose-efficacy scenario 1	0.97	0.0521523980391295	MTD 97.5% percentile	0.25	CD
y_097599	Dose-toxicity scenario 1	Dose-efficacy scenario 1	0.98	0.0487670439980737	MTD 97.5% percentile	0.25	CD
y_0975100	Dose-toxicity scenario 1	Dose-efficacy scenario 1	0.99	0.0454297548478835	MTD 97.5% percentile	0.25	CD
y_0975101	Dose-toxicity scenario 1	Dose-efficacy scenario 1	1	0.042139514173842	MTD 97.5% percentile	0.25	CD
