# Supplementary material for: A Bayesian adaptive design for dual‐agent phase I–II oncology trials integrating efficacy data across stages
Source: Biom J. 2023 May 18;65(7):2200288. doi: 10.1002/bimj.202200288 (PMC10952513; doi:10.1002/bimj.202200288)
Supplement: Supplementary file 1 — Supporting Information S1 [file BIMJ-65-0-s001.zip › Code_biometrical_journal2/Code_biometrical_journal/Data/intermediate_outputs/MTD_curve_DLT_sc1_EFF_sc1_CD_w050_H0.csv]

	DLT_scenario	EFF_scenario	x	y	type	omega	agreement
y_mean1	Dose-toxicity scenario 1	Dose-efficacy scenario 1	0	1.22677452905779	MTD mean	0.5	CD
y_mean2	Dose-toxicity scenario 1	Dose-efficacy scenario 1	0.01	1.19591470056489	MTD mean	0.5	CD
y_mean3	Dose-toxicity scenario 1	Dose-efficacy scenario 1	0.02	1.16610449197563	MTD mean	0.5	CD
y_mean4	Dose-toxicity scenario 1	Dose-efficacy scenario 1	0.03	1.13729124845645	MTD mean	0.5	CD
y_mean5	Dose-toxicity scenario 1	Dose-efficacy scenario 1	0.04	1.10942577919868	MTD mean	0.5	CD
y_mean6	Dose-toxicity scenario 1	Dose-efficacy scenario 1	0.05	1.08246207716626	MTD mean	0.5	CD
y_mean7	Dose-toxicity scenario 1	Dose-efficacy scenario 1	0.06	1.05635706561838	MTD mean	0.5	CD
y_mean8	Dose-toxicity scenario 1	Dose-efficacy scenario 1	0.07	1.03107036846942	MTD mean	0.5	CD
y_mean9	Dose-toxicity scenario 1	Dose-efficacy scenario 1	0.08	1.00656410191119	MTD mean	0.5	CD
y_mean10	Dose-toxicity scenario 1	Dose-efficacy scenario 1	0.09	0.982802685035648	MTD mean	0.5	CD
y_mean11	Dose-toxicity scenario 1	Dose-efficacy scenario 1	0.1	0.959752667467071	MTD mean	0.5	CD
y_mean12	Dose-toxicity scenario 1	Dose-efficacy scenario 1	0.11	0.937382572247591	MTD mean	0.5	CD
y_mean13	Dose-toxicity scenario 1	Dose-efficacy scenario 1	0.12	0.915662752424178	MTD mean	0.5	CD
y_mean14	Dose-toxicity scenario 1	Dose-efficacy scenario 1	0.13	0.894565259963058	MTD mean	0.5	CD
y_mean15	Dose-toxicity scenario 1	Dose-efficacy scenario 1	0.14	0.874063725772778	MTD mean	0.5	CD
y_mean16	Dose-toxicity scenario 1	Dose-efficacy scenario 1	0.15	0.854133249752939	MTD mean	0.5	CD
y_mean17	Dose-toxicity scenario 1	Dose-efficacy scenario 1	0.16	0.834750299904596	MTD mean	0.5	CD
y_mean18	Dose-toxicity scenario 1	Dose-efficacy scenario 1	0.17	0.815892619642865	MTD mean	0.5	CD
y_mean19	Dose-toxicity scenario 1	Dose-efficacy scenario 1	0.18	0.797539142544144	MTD mean	0.5	CD
y_mean20	Dose-toxicity scenario 1	Dose-efficacy scenario 1	0.19	0.779669913841419	MTD mean	0.5	CD
y_mean21	Dose-toxicity scenario 1	Dose-efficacy scenario 1	0.2	0.762266018052587	MTD mean	0.5	CD
y_mean22	Dose-toxicity scenario 1	Dose-efficacy scenario 1	0.21	0.745309512190006	MTD mean	0.5	CD
y_mean23	Dose-toxicity scenario 1	Dose-efficacy scenario 1	0.22	0.728783364055494	MTD mean	0.5	CD
y_mean24	Dose-toxicity scenario 1	Dose-efficacy scenario 1	0.23	0.712671395174686	MTD mean	0.5	CD
y_mean25	Dose-toxicity scenario 1	Dose-efficacy scenario 1	0.24	0.696958227968838	MTD mean	0.5	CD
y_mean26	Dose-toxicity scenario 1	Dose-efficacy scenario 1	0.25	0.681629236801475	MTD mean	0.5	CD
y_mean27	Dose-toxicity scenario 1	Dose-efficacy scenario 1	0.26	0.666670502572293	MTD mean	0.5	CD
y_mean28	Dose-toxicity scenario 1	Dose-efficacy scenario 1	0.27	0.652068770562029	MTD mean	0.5	CD
y_mean29	Dose-toxicity scenario 1	Dose-efficacy scenario 1	0.28	0.637811411259931	MTD mean	0.5	CD
y_mean30	Dose-toxicity scenario 1	Dose-efficacy scenario 1	0.29	0.623886383930507	MTD mean	0.5	CD
y_mean31	Dose-toxicity scenario 1	Dose-efficacy scenario 1	0.3	0.610282202698649	MTD mean	0.5	CD
y_mean32	Dose-toxicity scenario 1	Dose-efficacy scenario 1	0.31	0.596987904952346	MTD mean	0.5	CD
y_mean33	Dose-toxicity scenario 1	Dose-efficacy scenario 1	0.32	0.583993021880309	MTD mean	0.5	CD
y_mean34	Dose-toxicity scenario 1	Dose-efficacy scenario 1	0.33	0.571287550978083	MTD mean	0.5	CD
y_mean35	Dose-toxicity scenario 1	Dose-efficacy scenario 1	0.34	0.558861930370896	MTD mean	0.5	CD
y_mean36	Dose-toxicity scenario 1	Dose-efficacy scenario 1	0.35	0.546707014814726	MTD mean	0.5	CD
y_mean37	Dose-toxicity scenario 1	Dose-efficacy scenario 1	0.36	0.534814053248982	MTD mean	0.5	CD
y_mean38	Dose-toxicity scenario 1	Dose-efficacy scenario 1	0.37	0.523174667785022	MTD mean	0.5	CD
y_mean39	Dose-toxicity scenario 1	Dose-efficacy scenario 1	0.38	0.511780834024489	MTD mean	0.5	CD
y_mean40	Dose-toxicity scenario 1	Dose-efficacy scenario 1	0.39	0.500624862610284	MTD mean	0.5	CD
y_mean41	Dose-toxicity scenario 1	Dose-efficacy scenario 1	0.4	0.489699381921066	MTD mean	0.5	CD
y_mean42	Dose-toxicity scenario 1	Dose-efficacy scenario 1	0.41	0.478997321827404	MTD mean	0.5	CD
y_mean43	Dose-toxicity scenario 1	Dose-efficacy scenario 1	0.42	0.468511898434385	MTD mean	0.5	CD
y_mean44	Dose-toxicity scenario 1	Dose-efficacy scenario 1	0.43	0.458236599741485	MTD mean	0.5	CD
y_mean45	Dose-toxicity scenario 1	Dose-efficacy scenario 1	0.44	0.448165172155998	MTD mean	0.5	CD
y_mean46	Dose-toxicity scenario 1	Dose-efficacy scenario 1	0.45	0.438291607801337	MTD mean	0.5	CD
y_mean47	Dose-toxicity scenario 1	Dose-efficacy scenario 1	0.46	0.428610132566087	MTD mean	0.5	CD
y_mean48	Dose-toxicity scenario 1	Dose-efficacy scenario 1	0.47	0.419115194843843	MTD mean	0.5	CD
y_mean49	Dose-toxicity scenario 1	Dose-efficacy scenario 1	0.48	0.409801454917711	MTD mean	0.5	CD
y_mean50	Dose-toxicity scenario 1	Dose-efficacy scenario 1	0.49	0.400663774946802	MTD mean	0.5	CD
y_mean51	Dose-toxicity scenario 1	Dose-efficacy scenario 1	0.5	0.391697209515284	MTD mean	0.5	CD
y_mean52	Dose-toxicity scenario 1	Dose-efficacy scenario 1	0.51	0.382896996707438	MTD mean	0.5	CD
y_mean53	Dose-toxicity scenario 1	Dose-efficacy scenario 1	0.52	0.3742585496749	MTD mean	0.5	CD
y_mean54	Dose-toxicity scenario 1	Dose-efficacy scenario 1	0.53	0.3657774486647	MTD mean	0.5	CD
y_mean55	Dose-toxicity scenario 1	Dose-efficacy scenario 1	0.54	0.357449433478981	MTD mean	0.5	CD
y_mean56	Dose-toxicity scenario 1	Dose-efficacy scenario 1	0.55	0.349270396339388	MTD mean	0.5	CD
y_mean57	Dose-toxicity scenario 1	Dose-efficacy scenario 1	0.56	0.341236375130994	MTD mean	0.5	CD
y_mean58	Dose-toxicity scenario 1	Dose-efficacy scenario 1	0.57	0.333343547002436	MTD mean	0.5	CD
y_mean59	Dose-toxicity scenario 1	Dose-efficacy scenario 1	0.58	0.325588222300528	MTD mean	0.5	CD
y_mean60	Dose-toxicity scenario 1	Dose-efficacy scenario 1	0.59	0.317966838819143	MTD mean	0.5	CD
y_mean61	Dose-toxicity scenario 1	Dose-efficacy scenario 1	0.6	0.310475956343514	MTD mean	0.5	CD
y_mean62	Dose-toxicity scenario 1	Dose-efficacy scenario 1	0.61	0.303112251472422	MTD mean	0.5	CD
y_mean63	Dose-toxicity scenario 1	Dose-efficacy scenario 1	0.62	0.295872512701878	MTD mean	0.5	CD
y_mean64	Dose-toxicity scenario 1	Dose-efficacy scenario 1	0.63	0.288753635755029	MTD mean	0.5	CD
y_mean65	Dose-toxicity scenario 1	Dose-efficacy scenario 1	0.64	0.281752619144022	MTD mean	0.5	CD
y_mean66	Dose-toxicity scenario 1	Dose-efficacy scenario 1	0.65	0.274866559950482	MTD mean	0.5	CD
y_mean67	Dose-toxicity scenario 1	Dose-efficacy scenario 1	0.66	0.268092649812169	MTD mean	0.5	CD
y_mean68	Dose-toxicity scenario 1	Dose-efficacy scenario 1	0.67	0.26142817110412	MTD mean	0.5	CD
y_mean69	Dose-toxicity scenario 1	Dose-efficacy scenario 1	0.68	0.254870493303405	MTD mean	0.5	CD
y_mean70	Dose-toxicity scenario 1	Dose-efficacy scenario 1	0.69	0.24841706952725	MTD mean	0.5	CD
y_mean71	Dose-toxicity scenario 1	Dose-efficacy scenario 1	0.7	0.242065433234976	MTD mean	0.5	CD
y_mean72	Dose-toxicity scenario 1	Dose-efficacy scenario 1	0.71	0.23581319508477	MTD mean	0.5	CD
y_mean73	Dose-toxicity scenario 1	Dose-efficacy scenario 1	0.72	0.229658039936879	MTD mean	0.5	CD
y_mean74	Dose-toxicity scenario 1	Dose-efficacy scenario 1	0.73	0.223597723995329	MTD mean	0.5	CD
y_mean75	Dose-toxicity scenario 1	Dose-efficacy scenario 1	0.74	0.21763007208076	MTD mean	0.5	CD
y_mean76	Dose-toxicity scenario 1	Dose-efficacy scenario 1	0.75	0.2117529750274	MTD mean	0.5	CD
y_mean77	Dose-toxicity scenario 1	Dose-efficacy scenario 1	0.76	0.205964387197651	MTD mean	0.5	CD
y_mean78	Dose-toxicity scenario 1	Dose-efficacy scenario 1	0.77	0.200262324108131	MTD mean	0.5	CD
y_mean79	Dose-toxicity scenario 1	Dose-efficacy scenario 1	0.78	0.194644860161364	MTD mean	0.5	CD
y_mean80	Dose-toxicity scenario 1	Dose-efficacy scenario 1	0.79	0.189110126477711	MTD mean	0.5	CD
y_mean81	Dose-toxicity scenario 1	Dose-efficacy scenario 1	0.8	0.183656308822368	MTD mean	0.5	CD
y_mean82	Dose-toxicity scenario 1	Dose-efficacy scenario 1	0.81	0.178281645622642	MTD mean	0.5	CD
y_mean83	Dose-toxicity scenario 1	Dose-efficacy scenario 1	0.82	0.172984426070924	MTD mean	0.5	CD
y_mean84	Dose-toxicity scenario 1	Dose-efficacy scenario 1	0.83	0.167762988309082	MTD mean	0.5	CD
y_mean85	Dose-toxicity scenario 1	Dose-efficacy scenario 1	0.84	0.162615717690221	MTD mean	0.5	CD
y_mean86	Dose-toxicity scenario 1	Dose-efficacy scenario 1	0.85	0.157541045113994	MTD mean	0.5	CD
y_mean87	Dose-toxicity scenario 1	Dose-efficacy scenario 1	0.86	0.152537445431857	MTD mean	0.5	CD
y_mean88	Dose-toxicity scenario 1	Dose-efficacy scenario 1	0.87	0.147603435918862	MTD mean	0.5	CD
y_mean89	Dose-toxicity scenario 1	Dose-efficacy scenario 1	0.88	0.142737574808771	MTD mean	0.5	CD
y_mean90	Dose-toxicity scenario 1	Dose-efficacy scenario 1	0.89	0.137938459889459	MTD mean	0.5	CD
y_mean91	Dose-toxicity scenario 1	Dose-efficacy scenario 1	0.9	0.133204727155717	MTD mean	0.5	CD
y_mean92	Dose-toxicity scenario 1	Dose-efficacy scenario 1	0.91	0.128535049516749	MTD mean	0.5	CD
y_mean93	Dose-toxicity scenario 1	Dose-efficacy scenario 1	0.92	0.123928135555785	MTD mean	0.5	CD
y_mean94	Dose-toxicity scenario 1	Dose-efficacy scenario 1	0.93	0.119382728339374	MTD mean	0.5	CD
y_mean95	Dose-toxicity scenario 1	Dose-efficacy scenario 1	0.94	0.114897604274051	MTD mean	0.5	CD
y_mean96	Dose-toxicity scenario 1	Dose-efficacy scenario 1	0.95	0.110471572008198	MTD mean	0.5	CD
y_mean97	Dose-toxicity scenario 1	Dose-efficacy scenario 1	0.96	0.106103471377022	MTD mean	0.5	CD
y_mean98	Dose-toxicity scenario 1	Dose-efficacy scenario 1	0.97	0.101792172388692	MTD mean	0.5	CD
y_mean99	Dose-toxicity scenario 1	Dose-efficacy scenario 1	0.98	0.0975365742497691	MTD mean	0.5	CD
y_mean100	Dose-toxicity scenario 1	Dose-efficacy scenario 1	0.99	0.0933356044281763	MTD mean	0.5	CD
y_mean101	Dose-toxicity scenario 1	Dose-efficacy scenario 1	1	0.0891882177520141	MTD mean	0.5	CD
y_00251	Dose-toxicity scenario 1	Dose-efficacy scenario 1	0	1.33014904962904	MTD 2.5% percentile	0.5	CD
y_00252	Dose-toxicity scenario 1	Dose-efficacy scenario 1	0.01	1.30479602644852	MTD 2.5% percentile	0.5	CD
y_00253	Dose-toxicity scenario 1	Dose-efficacy scenario 1	0.02	1.28002931090248	MTD 2.5% percentile	0.5	CD
y_00254	Dose-toxicity scenario 1	Dose-efficacy scenario 1	0.03	1.25582879726664	MTD 2.5% percentile	0.5	CD
y_00255	Dose-toxicity scenario 1	Dose-efficacy scenario 1	0.04	1.23217528871755	MTD 2.5% percentile	0.5	CD
y_00256	Dose-toxicity scenario 1	Dose-efficacy scenario 1	0.05	1.20905044654678	MTD 2.5% percentile	0.5	CD
y_00257	Dose-toxicity scenario 1	Dose-efficacy scenario 1	0.06	1.18643674274263	MTD 2.5% percentile	0.5	CD
y_00258	Dose-toxicity scenario 1	Dose-efficacy scenario 1	0.07	1.16431741568192	MTD 2.5% percentile	0.5	CD
y_00259	Dose-toxicity scenario 1	Dose-efficacy scenario 1	0.08	1.1426764286963	MTD 2.5% percentile	0.5	CD
y_002510	Dose-toxicity scenario 1	Dose-efficacy scenario 1	0.09	1.12149843129775	MTD 2.5% percentile	0.5	CD
y_002511	Dose-toxicity scenario 1	Dose-efficacy scenario 1	0.1	1.10076872286659	MTD 2.5% percentile	0.5	CD
y_002512	Dose-toxicity scenario 1	Dose-efficacy scenario 1	0.11	1.08047321862105	MTD 2.5% percentile	0.5	CD
y_002513	Dose-toxicity scenario 1	Dose-efficacy scenario 1	0.12	1.06059841770325	MTD 2.5% percentile	0.5	CD
y_002514	Dose-toxicity scenario 1	Dose-efficacy scenario 1	0.13	1.04113137322932	MTD 2.5% percentile	0.5	CD
y_002515	Dose-toxicity scenario 1	Dose-efficacy scenario 1	0.14	1.02205966416427	MTD 2.5% percentile	0.5	CD
y_002516	Dose-toxicity scenario 1	Dose-efficacy scenario 1	0.15	1.00337136889306	MTD 2.5% percentile	0.5	CD
y_002517	Dose-toxicity scenario 1	Dose-efficacy scenario 1	0.16	0.985055040369842	MTD 2.5% percentile	0.5	CD
y_002518	Dose-toxicity scenario 1	Dose-efficacy scenario 1	0.17	0.967099682736362	MTD 2.5% percentile	0.5	CD
y_002519	Dose-toxicity scenario 1	Dose-efficacy scenario 1	0.18	0.949494729309346	MTD 2.5% percentile	0.5	CD
y_002520	Dose-toxicity scenario 1	Dose-efficacy scenario 1	0.19	0.93223002184412	MTD 2.5% percentile	0.5	CD
y_002521	Dose-toxicity scenario 1	Dose-efficacy scenario 1	0.2	0.91529579098905	MTD 2.5% percentile	0.5	CD
y_002522	Dose-toxicity scenario 1	Dose-efficacy scenario 1	0.21	0.898682637851738	MTD 2.5% percentile	0.5	CD
y_002523	Dose-toxicity scenario 1	Dose-efficacy scenario 1	0.22	0.882381516603907	MTD 2.5% percentile	0.5	CD
y_002524	Dose-toxicity scenario 1	Dose-efficacy scenario 1	0.23	0.866383718057323	MTD 2.5% percentile	0.5	CD
y_002525	Dose-toxicity scenario 1	Dose-efficacy scenario 1	0.24	0.850680854148093	MTD 2.5% percentile	0.5	CD
y_002526	Dose-toxicity scenario 1	Dose-efficacy scenario 1	0.25	0.835264843271272	MTD 2.5% percentile	0.5	CD
y_002527	Dose-toxicity scenario 1	Dose-efficacy scenario 1	0.26	0.820127896411891	MTD 2.5% percentile	0.5	CD
y_002528	Dose-toxicity scenario 1	Dose-efficacy scenario 1	0.27	0.805262504022416	MTD 2.5% percentile	0.5	CD
y_002529	Dose-toxicity scenario 1	Dose-efficacy scenario 1	0.28	0.790661423600166	MTD 2.5% percentile	0.5	CD
y_002530	Dose-toxicity scenario 1	Dose-efficacy scenario 1	0.29	0.776317667921535	MTD 2.5% percentile	0.5	CD
y_002531	Dose-toxicity scenario 1	Dose-efficacy scenario 1	0.3	0.762224493892844	MTD 2.5% percentile	0.5	CD
y_002532	Dose-toxicity scenario 1	Dose-efficacy scenario 1	0.31	0.748375391980455	MTD 2.5% percentile	0.5	CD
y_002533	Dose-toxicity scenario 1	Dose-efficacy scenario 1	0.32	0.73476407618533	MTD 2.5% percentile	0.5	CD
y_002534	Dose-toxicity scenario 1	Dose-efficacy scenario 1	0.33	0.7213844745296	MTD 2.5% percentile	0.5	CD
y_002535	Dose-toxicity scenario 1	Dose-efficacy scenario 1	0.34	0.70823072002489	MTD 2.5% percentile	0.5	CD
y_002536	Dose-toxicity scenario 1	Dose-efficacy scenario 1	0.35	0.695297142094188	MTD 2.5% percentile	0.5	CD
y_002537	Dose-toxicity scenario 1	Dose-efficacy scenario 1	0.36	0.682578258420886	MTD 2.5% percentile	0.5	CD
y_002538	Dose-toxicity scenario 1	Dose-efficacy scenario 1	0.37	0.670068767200402	MTD 2.5% percentile	0.5	CD
y_002539	Dose-toxicity scenario 1	Dose-efficacy scenario 1	0.38	0.657763539771358	MTD 2.5% percentile	0.5	CD
y_002540	Dose-toxicity scenario 1	Dose-efficacy scenario 1	0.39	0.645657613604812	MTD 2.5% percentile	0.5	CD
y_002541	Dose-toxicity scenario 1	Dose-efficacy scenario 1	0.4	0.633746185631392	MTD 2.5% percentile	0.5	CD
y_002542	Dose-toxicity scenario 1	Dose-efficacy scenario 1	0.41	0.622024605887506	MTD 2.5% percentile	0.5	CD
y_002543	Dose-toxicity scenario 1	Dose-efficacy scenario 1	0.42	0.610488371462946	MTD 2.5% percentile	0.5	CD
y_002544	Dose-toxicity scenario 1	Dose-efficacy scenario 1	0.43	0.599133120733349	MTD 2.5% percentile	0.5	CD
y_002545	Dose-toxicity scenario 1	Dose-efficacy scenario 1	0.44	0.587954627862001	MTD 2.5% percentile	0.5	CD
y_002546	Dose-toxicity scenario 1	Dose-efficacy scenario 1	0.45	0.576948797556404	MTD 2.5% percentile	0.5	CD
y_002547	Dose-toxicity scenario 1	Dose-efficacy scenario 1	0.46	0.566111660065961	MTD 2.5% percentile	0.5	CD
y_002548	Dose-toxicity scenario 1	Dose-efficacy scenario 1	0.47	0.555439366407925	MTD 2.5% percentile	0.5	CD
y_002549	Dose-toxicity scenario 1	Dose-efficacy scenario 1	0.48	0.544928183809562	MTD 2.5% percentile	0.5	CD
y_002550	Dose-toxicity scenario 1	Dose-efficacy scenario 1	0.49	0.534574491355182	MTD 2.5% percentile	0.5	CD
y_002551	Dose-toxicity scenario 1	Dose-efficacy scenario 1	0.5	0.524374775827385	MTD 2.5% percentile	0.5	CD
y_002552	Dose-toxicity scenario 1	Dose-efficacy scenario 1	0.51	0.514325627732469	MTD 2.5% percentile	0.5	CD
y_002553	Dose-toxicity scenario 1	Dose-efficacy scenario 1	0.52	0.504423737500579	MTD 2.5% percentile	0.5	CD
y_002554	Dose-toxicity scenario 1	Dose-efficacy scenario 1	0.53	0.494665891851678	MTD 2.5% percentile	0.5	CD
y_002555	Dose-toxicity scenario 1	Dose-efficacy scenario 1	0.54	0.485048970318973	MTD 2.5% percentile	0.5	CD
y_002556	Dose-toxicity scenario 1	Dose-efficacy scenario 1	0.55	0.475569941921883	MTD 2.5% percentile	0.5	CD
y_002557	Dose-toxicity scenario 1	Dose-efficacy scenario 1	0.56	0.466225861981112	MTD 2.5% percentile	0.5	CD
y_002558	Dose-toxicity scenario 1	Dose-efficacy scenario 1	0.57	0.457013869068777	MTD 2.5% percentile	0.5	CD
y_002559	Dose-toxicity scenario 1	Dose-efficacy scenario 1	0.58	0.447931182086973	MTD 2.5% percentile	0.5	CD
y_002560	Dose-toxicity scenario 1	Dose-efficacy scenario 1	0.59	0.438975097468502	MTD 2.5% percentile	0.5	CD
y_002561	Dose-toxicity scenario 1	Dose-efficacy scenario 1	0.6	0.430142986493845	MTD 2.5% percentile	0.5	CD
y_002562	Dose-toxicity scenario 1	Dose-efficacy scenario 1	0.61	0.42143229271879	MTD 2.5% percentile	0.5	CD
y_002563	Dose-toxicity scenario 1	Dose-efficacy scenario 1	0.62	0.412840529507422	MTD 2.5% percentile	0.5	CD
y_002564	Dose-toxicity scenario 1	Dose-efficacy scenario 1	0.63	0.404365277665478	MTD 2.5% percentile	0.5	CD
y_002565	Dose-toxicity scenario 1	Dose-efficacy scenario 1	0.64	0.396004183169338	MTD 2.5% percentile	0.5	CD
y_002566	Dose-toxicity scenario 1	Dose-efficacy scenario 1	0.65	0.387754954986162	MTD 2.5% percentile	0.5	CD
y_002567	Dose-toxicity scenario 1	Dose-efficacy scenario 1	0.66	0.379615362980951	MTD 2.5% percentile	0.5	CD
y_002568	Dose-toxicity scenario 1	Dose-efficacy scenario 1	0.67	0.371583235906497	MTD 2.5% percentile	0.5	CD
y_002569	Dose-toxicity scenario 1	Dose-efficacy scenario 1	0.68	0.363656459472431	MTD 2.5% percentile	0.5	CD
y_002570	Dose-toxicity scenario 1	Dose-efficacy scenario 1	0.69	0.355832974489756	MTD 2.5% percentile	0.5	CD
y_002571	Dose-toxicity scenario 1	Dose-efficacy scenario 1	0.7	0.348110775087438	MTD 2.5% percentile	0.5	CD
y_002572	Dose-toxicity scenario 1	Dose-efficacy scenario 1	0.71	0.340487906997828	MTD 2.5% percentile	0.5	CD
y_002573	Dose-toxicity scenario 1	Dose-efficacy scenario 1	0.72	0.332962465907814	MTD 2.5% percentile	0.5	CD
y_002574	Dose-toxicity scenario 1	Dose-efficacy scenario 1	0.73	0.325532595872802	MTD 2.5% percentile	0.5	CD
y_002575	Dose-toxicity scenario 1	Dose-efficacy scenario 1	0.74	0.31819648779074	MTD 2.5% percentile	0.5	CD
y_002576	Dose-toxicity scenario 1	Dose-efficacy scenario 1	0.75	0.310952377933542	MTD 2.5% percentile	0.5	CD
y_002577	Dose-toxicity scenario 1	Dose-efficacy scenario 1	0.76	0.303798546533434	MTD 2.5% percentile	0.5	CD
y_002578	Dose-toxicity scenario 1	Dose-efficacy scenario 1	0.77	0.29673331642181	MTD 2.5% percentile	0.5	CD
y_002579	Dose-toxicity scenario 1	Dose-efficacy scenario 1	0.78	0.289755051718361	MTD 2.5% percentile	0.5	CD
y_002580	Dose-toxicity scenario 1	Dose-efficacy scenario 1	0.79	0.282862156568306	MTD 2.5% percentile	0.5	CD
y_002581	Dose-toxicity scenario 1	Dose-efficacy scenario 1	0.8	0.276053073925693	MTD 2.5% percentile	0.5	CD
y_002582	Dose-toxicity scenario 1	Dose-efficacy scenario 1	0.81	0.269326284380809	MTD 2.5% percentile	0.5	CD
y_002583	Dose-toxicity scenario 1	Dose-efficacy scenario 1	0.82	0.262680305029855	MTD 2.5% percentile	0.5	CD
y_002584	Dose-toxicity scenario 1	Dose-efficacy scenario 1	0.83	0.256113688385106	MTD 2.5% percentile	0.5	CD
y_002585	Dose-toxicity scenario 1	Dose-efficacy scenario 1	0.84	0.249625021323894	MTD 2.5% percentile	0.5	CD
y_002586	Dose-toxicity scenario 1	Dose-efficacy scenario 1	0.85	0.243212924074785	MTD 2.5% percentile	0.5	CD
y_002587	Dose-toxicity scenario 1	Dose-efficacy scenario 1	0.86	0.236876049239448	MTD 2.5% percentile	0.5	CD
y_002588	Dose-toxicity scenario 1	Dose-efficacy scenario 1	0.87	0.230613080848741	MTD 2.5% percentile	0.5	CD
y_002589	Dose-toxicity scenario 1	Dose-efficacy scenario 1	0.88	0.224422733451636	MTD 2.5% percentile	0.5	CD
y_002590	Dose-toxicity scenario 1	Dose-efficacy scenario 1	0.89	0.218303751235649	MTD 2.5% percentile	0.5	CD
y_002591	Dose-toxicity scenario 1	Dose-efficacy scenario 1	0.9	0.212254907177518	MTD 2.5% percentile	0.5	CD
y_002592	Dose-toxicity scenario 1	Dose-efficacy scenario 1	0.91	0.206275002222926	MTD 2.5% percentile	0.5	CD
y_002593	Dose-toxicity scenario 1	Dose-efficacy scenario 1	0.92	0.200362864494101	MTD 2.5% percentile	0.5	CD
y_002594	Dose-toxicity scenario 1	Dose-efficacy scenario 1	0.93	0.194517348524212	MTD 2.5% percentile	0.5	CD
y_002595	Dose-toxicity scenario 1	Dose-efficacy scenario 1	0.94	0.188737334517499	MTD 2.5% percentile	0.5	CD
y_002596	Dose-toxicity scenario 1	Dose-efficacy scenario 1	0.95	0.183021727634136	MTD 2.5% percentile	0.5	CD
y_002597	Dose-toxicity scenario 1	Dose-efficacy scenario 1	0.96	0.177369457298867	MTD 2.5% percentile	0.5	CD
y_002598	Dose-toxicity scenario 1	Dose-efficacy scenario 1	0.97	0.171779476532502	MTD 2.5% percentile	0.5	CD
y_002599	Dose-toxicity scenario 1	Dose-efficacy scenario 1	0.98	0.166250761305392	MTD 2.5% percentile	0.5	CD
y_0025100	Dose-toxicity scenario 1	Dose-efficacy scenario 1	0.99	0.160782309912045	MTD 2.5% percentile	0.5	CD
y_0025101	Dose-toxicity scenario 1	Dose-efficacy scenario 1	1	0.15537314236608	MTD 2.5% percentile	0.5	CD
y_0501	Dose-toxicity scenario 1	Dose-efficacy scenario 1	0	1.22732850234986	MTD 50% percentile	0.5	CD
y_0502	Dose-toxicity scenario 1	Dose-efficacy scenario 1	0.01	1.19650024081762	MTD 50% percentile	0.5	CD
y_0503	Dose-toxicity scenario 1	Dose-efficacy scenario 1	0.02	1.16671967848945	MTD 50% percentile	0.5	CD
y_0504	Dose-toxicity scenario 1	Dose-efficacy scenario 1	0.03	1.13793429863287	MTD 50% percentile	0.5	CD
y_0505	Dose-toxicity scenario 1	Dose-efficacy scenario 1	0.04	1.11009503675572	MTD 50% percentile	0.5	CD
y_0506	Dose-toxicity scenario 1	Dose-efficacy scenario 1	0.05	1.08315600152207	MTD 50% percentile	0.5	CD
y_0507	Dose-toxicity scenario 1	Dose-efficacy scenario 1	0.06	1.05707422231111	MTD 50% percentile	0.5	CD
y_0508	Dose-toxicity scenario 1	Dose-efficacy scenario 1	0.07	1.03180942049827	MTD 50% percentile	0.5	CD
y_0509	Dose-toxicity scenario 1	Dose-efficacy scenario 1	0.08	1.00732380189792	MTD 50% percentile	0.5	CD
y_05010	Dose-toxicity scenario 1	Dose-efficacy scenario 1	0.09	0.983581868117891	MTD 50% percentile	0.5	CD
y_05011	Dose-toxicity scenario 1	Dose-efficacy scenario 1	0.1	0.96055024484584	MTD 50% percentile	0.5	CD
y_05012	Dose-toxicity scenario 1	Dose-efficacy scenario 1	0.11	0.93819752532033	MTD 50% percentile	0.5	CD
y_05013	Dose-toxicity scenario 1	Dose-efficacy scenario 1	0.12	0.916494127442921	MTD 50% percentile	0.5	CD
y_05014	Dose-toxicity scenario 1	Dose-efficacy scenario 1	0.13	0.895412163164186	MTD 50% percentile	0.5	CD
y_05015	Dose-toxicity scenario 1	Dose-efficacy scenario 1	0.14	0.874925318930988	MTD 50% percentile	0.5	CD
y_05016	Dose-toxicity scenario 1	Dose-efficacy scenario 1	0.15	0.855008746117351	MTD 50% percentile	0.5	CD
y_05017	Dose-toxicity scenario 1	Dose-efficacy scenario 1	0.16	0.83563896047963	MTD 50% percentile	0.5	CD
y_05018	Dose-toxicity scenario 1	Dose-efficacy scenario 1	0.17	0.816793749780585	MTD 50% percentile	0.5	CD
y_05019	Dose-toxicity scenario 1	Dose-efficacy scenario 1	0.18	0.798452088818383	MTD 50% percentile	0.5	CD
y_05020	Dose-toxicity scenario 1	Dose-efficacy scenario 1	0.19	0.780594061177167	MTD 50% percentile	0.5	CD
y_05021	Dose-toxicity scenario 1	Dose-efficacy scenario 1	0.2	0.763200787086913	MTD 50% percentile	0.5	CD
y_05022	Dose-toxicity scenario 1	Dose-efficacy scenario 1	0.21	0.74625435684327	MTD 50% percentile	0.5	CD
y_05023	Dose-toxicity scenario 1	Dose-efficacy scenario 1	0.22	0.729737769293771	MTD 50% percentile	0.5	CD
y_05024	Dose-toxicity scenario 1	Dose-efficacy scenario 1	0.23	0.713634874946279	MTD 50% percentile	0.5	CD
y_05025	Dose-toxicity scenario 1	Dose-efficacy scenario 1	0.24	0.697930323299471	MTD 50% percentile	0.5	CD
y_05026	Dose-toxicity scenario 1	Dose-efficacy scenario 1	0.25	0.682609514034271	MTD 50% percentile	0.5	CD
y_05027	Dose-toxicity scenario 1	Dose-efficacy scenario 1	0.26	0.66765855174003	MTD 50% percentile	0.5	CD
y_05028	Dose-toxicity scenario 1	Dose-efficacy scenario 1	0.27	0.653064203880357	MTD 50% percentile	0.5	CD
y_05029	Dose-toxicity scenario 1	Dose-efficacy scenario 1	0.28	0.638813861731331	MTD 50% percentile	0.5	CD
y_05030	Dose-toxicity scenario 1	Dose-efficacy scenario 1	0.29	0.62489550404973	MTD 50% percentile	0.5	CD
y_05031	Dose-toxicity scenario 1	Dose-efficacy scenario 1	0.3	0.611297663251248	MTD 50% percentile	0.5	CD
y_05032	Dose-toxicity scenario 1	Dose-efficacy scenario 1	0.31	0.598009393898692	MTD 50% percentile	0.5	CD
y_05033	Dose-toxicity scenario 1	Dose-efficacy scenario 1	0.32	0.585020243318169	MTD 50% percentile	0.5	CD
y_05034	Dose-toxicity scenario 1	Dose-efficacy scenario 1	0.33	0.572320224177477	MTD 50% percentile	0.5	CD
y_05035	Dose-toxicity scenario 1	Dose-efficacy scenario 1	0.34	0.559899788875513	MTD 50% percentile	0.5	CD
y_05036	Dose-toxicity scenario 1	Dose-efficacy scenario 1	0.35	0.54774980560467	MTD 50% percentile	0.5	CD
y_05037	Dose-toxicity scenario 1	Dose-efficacy scenario 1	0.36	0.535861535960101	MTD 50% percentile	0.5	CD
y_05038	Dose-toxicity scenario 1	Dose-efficacy scenario 1	0.37	0.524226613980473	MTD 50% percentile	0.5	CD
y_05039	Dose-toxicity scenario 1	Dose-efficacy scenario 1	0.38	0.512837026514567	MTD 50% percentile	0.5	CD
y_05040	Dose-toxicity scenario 1	Dose-efficacy scenario 1	0.39	0.501685094816882	MTD 50% percentile	0.5	CD
y_05041	Dose-toxicity scenario 1	Dose-efficacy scenario 1	0.4	0.490763457283437	MTD 50% percentile	0.5	CD
y_05042	Dose-toxicity scenario 1	Dose-efficacy scenario 1	0.41	0.480065053246186	MTD 50% percentile	0.5	CD
y_05043	Dose-toxicity scenario 1	Dose-efficacy scenario 1	0.42	0.469583107751082	MTD 50% percentile	0.5	CD
y_05044	Dose-toxicity scenario 1	Dose-efficacy scenario 1	0.43	0.459311117250842	MTD 50% percentile	0.5	CD
y_05045	Dose-toxicity scenario 1	Dose-efficacy scenario 1	0.44	0.449242836148907	MTD 50% percentile	0.5	CD
y_05046	Dose-toxicity scenario 1	Dose-efficacy scenario 1	0.45	0.439372264136111	MTD 50% percentile	0.5	CD
y_05047	Dose-toxicity scenario 1	Dose-efficacy scenario 1	0.46	0.429693634266097	MTD 50% percentile	0.5	CD
y_05048	Dose-toxicity scenario 1	Dose-efficacy scenario 1	0.47	0.420201401719682	MTD 50% percentile	0.5	CD
y_05049	Dose-toxicity scenario 1	Dose-efficacy scenario 1	0.48	0.41089023321219	MTD 50% percentile	0.5	CD
y_05050	Dose-toxicity scenario 1	Dose-efficacy scenario 1	0.49	0.401754997001217	MTD 50% percentile	0.5	CD
y_05051	Dose-toxicity scenario 1	Dose-efficacy scenario 1	0.5	0.392790753455493	MTD 50% percentile	0.5	CD
y_05052	Dose-toxicity scenario 1	Dose-efficacy scenario 1	0.51	0.383992746148439	MTD 50% percentile	0.5	CD
y_05053	Dose-toxicity scenario 1	Dose-efficacy scenario 1	0.52	0.375356393442656	MTD 50% percentile	0.5	CD
y_05054	Dose-toxicity scenario 1	Dose-efficacy scenario 1	0.53	0.366877280534074	MTD 50% percentile	0.5	CD
y_05055	Dose-toxicity scenario 1	Dose-efficacy scenario 1	0.54	0.358551151926728	MTD 50% percentile	0.5	CD
y_05056	Dose-toxicity scenario 1	Dose-efficacy scenario 1	0.55	0.350373904311223	MTD 50% percentile	0.5	CD
y_05057	Dose-toxicity scenario 1	Dose-efficacy scenario 1	0.56	0.342341579821824	MTD 50% percentile	0.5	CD
y_05058	Dose-toxicity scenario 1	Dose-efficacy scenario 1	0.57	0.334450359648918	MTD 50% percentile	0.5	CD
y_05059	Dose-toxicity scenario 1	Dose-efficacy scenario 1	0.58	0.326696557985168	MTD 50% percentile	0.5	CD
y_05060	Dose-toxicity scenario 1	Dose-efficacy scenario 1	0.59	0.319076616285206	MTD 50% percentile	0.5	CD
y_05061	Dose-toxicity scenario 1	Dose-efficacy scenario 1	0.6	0.311587097820082	MTD 50% percentile	0.5	CD
y_05062	Dose-toxicity scenario 1	Dose-efficacy scenario 1	0.61	0.304224682508958	MTD 50% percentile	0.5	CD
y_05063	Dose-toxicity scenario 1	Dose-efficacy scenario 1	0.62	0.296986162011713	MTD 50% percentile	0.5	CD
y_05064	Dose-toxicity scenario 1	Dose-efficacy scenario 1	0.63	0.289868435067239	MTD 50% percentile	0.5	CD
y_05065	Dose-toxicity scenario 1	Dose-efficacy scenario 1	0.64	0.282868503063171	MTD 50% percentile	0.5	CD
y_05066	Dose-toxicity scenario 1	Dose-efficacy scenario 1	0.65	0.275983465823775	MTD 50% percentile	0.5	CD
y_05067	Dose-toxicity scenario 1	Dose-efficacy scenario 1	0.66	0.269210517603555	MTD 50% percentile	0.5	CD
y_05068	Dose-toxicity scenario 1	Dose-efficacy scenario 1	0.67	0.262546943274956	MTD 50% percentile	0.5	CD
y_05069	Dose-toxicity scenario 1	Dose-efficacy scenario 1	0.68	0.25599011469927	MTD 50% percentile	0.5	CD
y_05070	Dose-toxicity scenario 1	Dose-efficacy scenario 1	0.69	0.249537487270574	MTD 50% percentile	0.5	CD
y_05071	Dose-toxicity scenario 1	Dose-efficacy scenario 1	0.7	0.243186596623131	MTD 50% percentile	0.5	CD
y_05072	Dose-toxicity scenario 1	Dose-efficacy scenario 1	0.71	0.236935055493319	MTD 50% percentile	0.5	CD
y_05073	Dose-toxicity scenario 1	Dose-efficacy scenario 1	0.72	0.230780550727683	MTD 50% percentile	0.5	CD
y_05074	Dose-toxicity scenario 1	Dose-efficacy scenario 1	0.73	0.224720840429241	MTD 50% percentile	0.5	CD
y_05075	Dose-toxicity scenario 1	Dose-efficacy scenario 1	0.74	0.218753751234641	MTD 50% percentile	0.5	CD
y_05076	Dose-toxicity scenario 1	Dose-efficacy scenario 1	0.75	0.212877175715227	MTD 50% percentile	0.5	CD
y_05077	Dose-toxicity scenario 1	Dose-efficacy scenario 1	0.76	0.207089069895482	MTD 50% percentile	0.5	CD
y_05078	Dose-toxicity scenario 1	Dose-efficacy scenario 1	0.77	0.201387450882708	MTD 50% percentile	0.5	CD
y_05079	Dose-toxicity scenario 1	Dose-efficacy scenario 1	0.78	0.195770394602178	MTD 50% percentile	0.5	CD
y_05080	Dose-toxicity scenario 1	Dose-efficacy scenario 1	0.79	0.190236033632311	MTD 50% percentile	0.5	CD
y_05081	Dose-toxicity scenario 1	Dose-efficacy scenario 1	0.8	0.184782555134765	MTD 50% percentile	0.5	CD
y_05082	Dose-toxicity scenario 1	Dose-efficacy scenario 1	0.81	0.179408198874624	MTD 50% percentile	0.5	CD
y_05083	Dose-toxicity scenario 1	Dose-efficacy scenario 1	0.82	0.174111255326136	MTD 50% percentile	0.5	CD
y_05084	Dose-toxicity scenario 1	Dose-efficacy scenario 1	0.83	0.168890063859724	MTD 50% percentile	0.5	CD
y_05085	Dose-toxicity scenario 1	Dose-efficacy scenario 1	0.84	0.163743011006222	MTD 50% percentile	0.5	CD
y_05086	Dose-toxicity scenario 1	Dose-efficacy scenario 1	0.85	0.158668528794538	MTD 50% percentile	0.5	CD
y_05087	Dose-toxicity scenario 1	Dose-efficacy scenario 1	0.86	0.153665093159136	MTD 50% percentile	0.5	CD
y_05088	Dose-toxicity scenario 1	Dose-efficacy scenario 1	0.87	0.148731222413937	MTD 50% percentile	0.5	CD
y_05089	Dose-toxicity scenario 1	Dose-efficacy scenario 1	0.88	0.143865475789446	MTD 50% percentile	0.5	CD
y_05090	Dose-toxicity scenario 1	Dose-efficacy scenario 1	0.89	0.139066452030049	MTD 50% percentile	0.5	CD
y_05091	Dose-toxicity scenario 1	Dose-efficacy scenario 1	0.9	0.134332788048628	MTD 50% percentile	0.5	CD
y_05092	Dose-toxicity scenario 1	Dose-efficacy scenario 1	0.91	0.129663157635766	MTD 50% percentile	0.5	CD
y_05093	Dose-toxicity scenario 1	Dose-efficacy scenario 1	0.92	0.125056270220998	MTD 50% percentile	0.5	CD
y_05094	Dose-toxicity scenario 1	Dose-efficacy scenario 1	0.93	0.120510869683643	MTD 50% percentile	0.5	CD
y_05095	Dose-toxicity scenario 1	Dose-efficacy scenario 1	0.94	0.116025733210951	MTD 50% percentile	0.5	CD
y_05096	Dose-toxicity scenario 1	Dose-efficacy scenario 1	0.95	0.111599670201358	MTD 50% percentile	0.5	CD
y_05097	Dose-toxicity scenario 1	Dose-efficacy scenario 1	0.96	0.107231521210796	MTD 50% percentile	0.5	CD
y_05098	Dose-toxicity scenario 1	Dose-efficacy scenario 1	0.97	0.102920156940098	MTD 50% percentile	0.5	CD
y_05099	Dose-toxicity scenario 1	Dose-efficacy scenario 1	0.98	0.0986644772616326	MTD 50% percentile	0.5	CD
y_050100	Dose-toxicity scenario 1	Dose-efficacy scenario 1	0.99	0.0944634102834211	MTD 50% percentile	0.5	CD
y_050101	Dose-toxicity scenario 1	Dose-efficacy scenario 1	1	0.0903159114490453	MTD 50% percentile	0.5	CD
y_09751	Dose-toxicity scenario 1	Dose-efficacy scenario 1	0	1.14452796031773	MTD 97.5% percentile	0.5	CD
y_09752	Dose-toxicity scenario 1	Dose-efficacy scenario 1	0.01	1.10811057886202	MTD 97.5% percentile	0.5	CD
y_09753	Dose-toxicity scenario 1	Dose-efficacy scenario 1	0.02	1.07335372652736	MTD 97.5% percentile	0.5	CD
y_09754	Dose-toxicity scenario 1	Dose-efficacy scenario 1	0.03	1.04014636178804	MTD 97.5% percentile	0.5	CD
y_09755	Dose-toxicity scenario 1	Dose-efficacy scenario 1	0.04	1.008387127877	MTD 97.5% percentile	0.5	CD
y_09756	Dose-toxicity scenario 1	Dose-efficacy scenario 1	0.05	0.977983319466782	MTD 97.5% percentile	0.5	CD
y_09757	Dose-toxicity scenario 1	Dose-efficacy scenario 1	0.06	0.948849978886703	MTD 97.5% percentile	0.5	CD
y_09758	Dose-toxicity scenario 1	Dose-efficacy scenario 1	0.07	0.920909103319027	MTD 97.5% percentile	0.5	CD
y_09759	Dose-toxicity scenario 1	Dose-efficacy scenario 1	0.08	0.89408894739417	MTD 97.5% percentile	0.5	CD
y_097510	Dose-toxicity scenario 1	Dose-efficacy scenario 1	0.09	0.868323408055509	MTD 97.5% percentile	0.5	CD
y_097511	Dose-toxicity scenario 1	Dose-efficacy scenario 1	0.1	0.843551480589683	MTD 97.5% percentile	0.5	CD
y_097512	Dose-toxicity scenario 1	Dose-efficacy scenario 1	0.11	0.819716776398671	MTD 97.5% percentile	0.5	CD
y_097513	Dose-toxicity scenario 1	Dose-efficacy scenario 1	0.12	0.796767094489663	MTD 97.5% percentile	0.5	CD
y_097514	Dose-toxicity scenario 1	Dose-efficacy scenario 1	0.13	0.774654039828739	MTD 97.5% percentile	0.5	CD
y_097515	Dose-toxicity scenario 1	Dose-efficacy scenario 1	0.14	0.753332682685967	MTD 97.5% percentile	0.5	CD
y_097516	Dose-toxicity scenario 1	Dose-efficacy scenario 1	0.15	0.732761253925693	MTD 97.5% percentile	0.5	CD
y_097517	Dose-toxicity scenario 1	Dose-efficacy scenario 1	0.16	0.712900871893495	MTD 97.5% percentile	0.5	CD
y_097518	Dose-toxicity scenario 1	Dose-efficacy scenario 1	0.17	0.693715297142285	MTD 97.5% percentile	0.5	CD
y_097519	Dose-toxicity scenario 1	Dose-efficacy scenario 1	0.18	0.675170711742177	MTD 97.5% percentile	0.5	CD
y_097520	Dose-toxicity scenario 1	Dose-efficacy scenario 1	0.19	0.657235520346674	MTD 97.5% percentile	0.5	CD
y_097521	Dose-toxicity scenario 1	Dose-efficacy scenario 1	0.2	0.639880170553335	MTD 97.5% percentile	0.5	CD
y_097522	Dose-toxicity scenario 1	Dose-efficacy scenario 1	0.21	0.623076990410407	MTD 97.5% percentile	0.5	CD
y_097523	Dose-toxicity scenario 1	Dose-efficacy scenario 1	0.22	0.606800041190036	MTD 97.5% percentile	0.5	CD
y_097524	Dose-toxicity scenario 1	Dose-efficacy scenario 1	0.23	0.591024983780476	MTD 97.5% percentile	0.5	CD
y_097525	Dose-toxicity scenario 1	Dose-efficacy scenario 1	0.24	0.575728957249845	MTD 97.5% percentile	0.5	CD
y_097526	Dose-toxicity scenario 1	Dose-efficacy scenario 1	0.25	0.560890468307145	MTD 97.5% percentile	0.5	CD
y_097527	Dose-toxicity scenario 1	Dose-efficacy scenario 1	0.26	0.546489290536505	MTD 97.5% percentile	0.5	CD
y_097528	Dose-toxicity scenario 1	Dose-efficacy scenario 1	0.27	0.532506372411171	MTD 97.5% percentile	0.5	CD
y_097529	Dose-toxicity scenario 1	Dose-efficacy scenario 1	0.28	0.518923753207547	MTD 97.5% percentile	0.5	CD
y_097530	Dose-toxicity scenario 1	Dose-efficacy scenario 1	0.29	0.505724486038888	MTD 97.5% percentile	0.5	CD
y_097531	Dose-toxicity scenario 1	Dose-efficacy scenario 1	0.3	0.492892567315136	MTD 97.5% percentile	0.5	CD
y_097532	Dose-toxicity scenario 1	Dose-efficacy scenario 1	0.31	0.480412872011525	MTD 97.5% percentile	0.5	CD
y_097533	Dose-toxicity scenario 1	Dose-efficacy scenario 1	0.32	0.468271094195464	MTD 97.5% percentile	0.5	CD
y_097534	Dose-toxicity scenario 1	Dose-efficacy scenario 1	0.33	0.456453692320006	MTD 97.5% percentile	0.5	CD
y_097535	Dose-toxicity scenario 1	Dose-efficacy scenario 1	0.34	0.444947838844096	MTD 97.5% percentile	0.5	CD
y_097536	Dose-toxicity scenario 1	Dose-efficacy scenario 1	0.35	0.43374137378554	MTD 97.5% percentile	0.5	CD
y_097537	Dose-toxicity scenario 1	Dose-efficacy scenario 1	0.36	0.422822761853135	MTD 97.5% percentile	0.5	CD
y_097538	Dose-toxicity scenario 1	Dose-efficacy scenario 1	0.37	0.412181052840271	MTD 97.5% percentile	0.5	CD
y_097539	Dose-toxicity scenario 1	Dose-efficacy scenario 1	0.38	0.401805844994133	MTD 97.5% percentile	0.5	CD
y_097540	Dose-toxicity scenario 1	Dose-efficacy scenario 1	0.39	0.391687251102908	MTD 97.5% percentile	0.5	CD
y_097541	Dose-toxicity scenario 1	Dose-efficacy scenario 1	0.4	0.381815867068592	MTD 97.5% percentile	0.5	CD
y_097542	Dose-toxicity scenario 1	Dose-efficacy scenario 1	0.41	0.372182742755415	MTD 97.5% percentile	0.5	CD
y_097543	Dose-toxicity scenario 1	Dose-efficacy scenario 1	0.42	0.362779354923934	MTD 97.5% percentile	0.5	CD
y_097544	Dose-toxicity scenario 1	Dose-efficacy scenario 1	0.43	0.353597582078766	MTD 97.5% percentile	0.5	CD
y_097545	Dose-toxicity scenario 1	Dose-efficacy scenario 1	0.44	0.344629681073934	MTD 97.5% percentile	0.5	CD
y_097546	Dose-toxicity scenario 1	Dose-efficacy scenario 1	0.45	0.335868265334203	MTD 97.5% percentile	0.5	CD
y_097547	Dose-toxicity scenario 1	Dose-efficacy scenario 1	0.46	0.327306284563645	MTD 97.5% percentile	0.5	CD
y_097548	Dose-toxicity scenario 1	Dose-efficacy scenario 1	0.47	0.318937005824284	MTD 97.5% percentile	0.5	CD
y_097549	Dose-toxicity scenario 1	Dose-efficacy scenario 1	0.48	0.3107539958781	MTD 97.5% percentile	0.5	CD
y_097550	Dose-toxicity scenario 1	Dose-efficacy scenario 1	0.49	0.302751104695055	MTD 97.5% percentile	0.5	CD
y_097551	Dose-toxicity scenario 1	Dose-efficacy scenario 1	0.5	0.294922450038302	MTD 97.5% percentile	0.5	CD
y_097552	Dose-toxicity scenario 1	Dose-efficacy scenario 1	0.51	0.287262403045359	MTD 97.5% percentile	0.5	CD
y_097553	Dose-toxicity scenario 1	Dose-efficacy scenario 1	0.52	0.279765574730993	MTD 97.5% percentile	0.5	CD
y_097554	Dose-toxicity scenario 1	Dose-efficacy scenario 1	0.53	0.272426803343787	MTD 97.5% percentile	0.5	CD
y_097555	Dose-toxicity scenario 1	Dose-efficacy scenario 1	0.54	0.26524114251405	MTD 97.5% percentile	0.5	CD
y_097556	Dose-toxicity scenario 1	Dose-efficacy scenario 1	0.55	0.2582038501359	MTD 97.5% percentile	0.5	CD
y_097557	Dose-toxicity scenario 1	Dose-efficacy scenario 1	0.56	0.251310377930979	MTD 97.5% percentile	0.5	CD
y_097558	Dose-toxicity scenario 1	Dose-efficacy scenario 1	0.57	0.244556361645562	MTD 97.5% percentile	0.5	CD
y_097559	Dose-toxicity scenario 1	Dose-efficacy scenario 1	0.58	0.237937611836644	MTD 97.5% percentile	0.5	CD
y_097560	Dose-toxicity scenario 1	Dose-efficacy scenario 1	0.59	0.231450105206134	MTD 97.5% percentile	0.5	CD
y_097561	Dose-toxicity scenario 1	Dose-efficacy scenario 1	0.6	0.225089976445497	MTD 97.5% percentile	0.5	CD
y_097562	Dose-toxicity scenario 1	Dose-efficacy scenario 1	0.61	0.218853510556097	MTD 97.5% percentile	0.5	CD
y_097563	Dose-toxicity scenario 1	Dose-efficacy scenario 1	0.62	0.21273713561318	MTD 97.5% percentile	0.5	CD
y_097564	Dose-toxicity scenario 1	Dose-efficacy scenario 1	0.63	0.206737415943896	MTD 97.5% percentile	0.5	CD
y_097565	Dose-toxicity scenario 1	Dose-efficacy scenario 1	0.64	0.200851045691966	MTD 97.5% percentile	0.5	CD
y_097566	Dose-toxicity scenario 1	Dose-efficacy scenario 1	0.65	0.195074842743672	MTD 97.5% percentile	0.5	CD
y_097567	Dose-toxicity scenario 1	Dose-efficacy scenario 1	0.66	0.189405742991731	MTD 97.5% percentile	0.5	CD
y_097568	Dose-toxicity scenario 1	Dose-efficacy scenario 1	0.67	0.183840794915308	MTD 97.5% percentile	0.5	CD
y_097569	Dose-toxicity scenario 1	Dose-efficacy scenario 1	0.68	0.178377154456043	MTD 97.5% percentile	0.5	CD
y_097570	Dose-toxicity scenario 1	Dose-efficacy scenario 1	0.69	0.173012080171386	MTD 97.5% percentile	0.5	CD
y_097571	Dose-toxicity scenario 1	Dose-efficacy scenario 1	0.7	0.167742928647905	MTD 97.5% percentile	0.5	CD
y_097572	Dose-toxicity scenario 1	Dose-efficacy scenario 1	0.71	0.162567150158417	MTD 97.5% percentile	0.5	CD
y_097573	Dose-toxicity scenario 1	Dose-efficacy scenario 1	0.72	0.157482284547983	MTD 97.5% percentile	0.5	CD
y_097574	Dose-toxicity scenario 1	Dose-efficacy scenario 1	0.73	0.152485957334792	MTD 97.5% percentile	0.5	CD
y_097575	Dose-toxicity scenario 1	Dose-efficacy scenario 1	0.74	0.147575876012971	MTD 97.5% percentile	0.5	CD
y_097576	Dose-toxicity scenario 1	Dose-efficacy scenario 1	0.75	0.14274982654521	MTD 97.5% percentile	0.5	CD
y_097577	Dose-toxicity scenario 1	Dose-efficacy scenario 1	0.76	0.138005670033945	MTD 97.5% percentile	0.5	CD
y_097578	Dose-toxicity scenario 1	Dose-efficacy scenario 1	0.77	0.133341339560568	MTD 97.5% percentile	0.5	CD
y_097579	Dose-toxicity scenario 1	Dose-efficacy scenario 1	0.78	0.12875483718286	MTD 97.5% percentile	0.5	CD
y_097580	Dose-toxicity scenario 1	Dose-efficacy scenario 1	0.79	0.124244231081486	MTD 97.5% percentile	0.5	CD
y_097581	Dose-toxicity scenario 1	Dose-efficacy scenario 1	0.8	0.119807652846974	MTD 97.5% percentile	0.5	CD
y_097582	Dose-toxicity scenario 1	Dose-efficacy scenario 1	0.81	0.115443294899195	MTD 97.5% percentile	0.5	CD
y_097583	Dose-toxicity scenario 1	Dose-efficacy scenario 1	0.82	0.111149408031841	MTD 97.5% percentile	0.5	CD
y_097584	Dose-toxicity scenario 1	Dose-efficacy scenario 1	0.83	0.1069242990749	MTD 97.5% percentile	0.5	CD
y_097585	Dose-toxicity scenario 1	Dose-efficacy scenario 1	0.84	0.102766328668558	MTD 97.5% percentile	0.5	CD
y_097586	Dose-toxicity scenario 1	Dose-efficacy scenario 1	0.85	0.0986739091423934	MTD 97.5% percentile	0.5	CD
y_097587	Dose-toxicity scenario 1	Dose-efficacy scenario 1	0.86	0.0946455024940861	MTD 97.5% percentile	0.5	CD
y_097588	Dose-toxicity scenario 1	Dose-efficacy scenario 1	0.87	0.0906796184622395	MTD 97.5% percentile	0.5	CD
y_097589	Dose-toxicity scenario 1	Dose-efficacy scenario 1	0.88	0.0867748126882469	MTD 97.5% percentile	0.5	CD
y_097590	Dose-toxicity scenario 1	Dose-efficacy scenario 1	0.89	0.0829296849624335	MTD 97.5% percentile	0.5	CD
y_097591	Dose-toxicity scenario 1	Dose-efficacy scenario 1	0.9	0.0791428775500037	MTD 97.5% percentile	0.5	CD
y_097592	Dose-toxicity scenario 1	Dose-efficacy scenario 1	0.91	0.0754130735925862	MTD 97.5% percentile	0.5	CD
y_097593	Dose-toxicity scenario 1	Dose-efficacy scenario 1	0.92	0.0717389955814273	MTD 97.5% percentile	0.5	CD
y_097594	Dose-toxicity scenario 1	Dose-efficacy scenario 1	0.93	0.0681194038985098	MTD 97.5% percentile	0.5	CD
y_097595	Dose-toxicity scenario 1	Dose-efficacy scenario 1	0.94	0.0645530954221004	MTD 97.5% percentile	0.5	CD
y_097596	Dose-toxicity scenario 1	Dose-efficacy scenario 1	0.95	0.0610389021934292	MTD 97.5% percentile	0.5	CD
y_097597	Dose-toxicity scenario 1	Dose-efficacy scenario 1	0.96	0.0575756901413976	MTD 97.5% percentile	0.5	CD
y_097598	Dose-toxicity scenario 1	Dose-efficacy scenario 1	0.97	0.054162357862389	MTD 97.5% percentile	0.5	CD
y_097599	Dose-toxicity scenario 1	Dose-efficacy scenario 1	0.98	0.0507978354524253	MTD 97.5% percentile	0.5	CD
y_0975100	Dose-toxicity scenario 1	Dose-efficacy scenario 1	0.99	0.0474810833890671	MTD 97.5% percentile	0.5	CD
y_0975101	Dose-toxicity scenario 1	Dose-efficacy scenario 1	1	0.0442110914606035	MTD 97.5% percentile	0.5	CD
