# Supplementary material for: A Bayesian adaptive design for dual‐agent phase I–II oncology trials integrating efficacy data across stages
Source: Biom J. 2023 May 18;65(7):2200288. doi: 10.1002/bimj.202200288 (PMC10952513; doi:10.1002/bimj.202200288)
Supplement: Supplementary file 1 — Supporting Information S1 [file BIMJ-65-0-s001.zip › Code_biometrical_journal2/Code_biometrical_journal/Data/intermediate_outputs/MTD_curve_DLT_sc1_EFF_sc1_CD_w050_H1.csv]

	DLT_scenario	EFF_scenario	x	y	type	omega	agreement
y_mean1	Dose-toxicity scenario 1	Dose-efficacy scenario 1	0	1.22614997008946	MTD mean	0.5	CD
y_mean2	Dose-toxicity scenario 1	Dose-efficacy scenario 1	0.01	1.19527187775859	MTD mean	0.5	CD
y_mean3	Dose-toxicity scenario 1	Dose-efficacy scenario 1	0.02	1.16544554956402	MTD mean	0.5	CD
y_mean4	Dose-toxicity scenario 1	Dose-efficacy scenario 1	0.03	1.136618147872	MTD mean	0.5	CD
y_mean5	Dose-toxicity scenario 1	Dose-efficacy scenario 1	0.04	1.10874031597443	MTD mean	0.5	CD
y_mean6	Dose-toxicity scenario 1	Dose-efficacy scenario 1	0.05	1.08176589608074	MTD mean	0.5	CD
y_mean7	Dose-toxicity scenario 1	Dose-efficacy scenario 1	0.06	1.05565167428898	MTD mean	0.5	CD
y_mean8	Dose-toxicity scenario 1	Dose-efficacy scenario 1	0.07	1.03035714957215	MTD mean	0.5	CD
y_mean9	Dose-toxicity scenario 1	Dose-efficacy scenario 1	0.08	1.00584432418218	MTD mean	0.5	CD
y_mean10	Dose-toxicity scenario 1	Dose-efficacy scenario 1	0.09	0.982077513190254	MTD mean	0.5	CD
y_mean11	Dose-toxicity scenario 1	Dose-efficacy scenario 1	0.1	0.959023171155602	MTD mean	0.5	CD
y_mean12	Dose-toxicity scenario 1	Dose-efficacy scenario 1	0.11	0.936649734152203	MTD mean	0.5	CD
y_mean13	Dose-toxicity scenario 1	Dose-efficacy scenario 1	0.12	0.914927475588919	MTD mean	0.5	CD
y_mean14	Dose-toxicity scenario 1	Dose-efficacy scenario 1	0.13	0.893828374438105	MTD mean	0.5	CD
y_mean15	Dose-toxicity scenario 1	Dose-efficacy scenario 1	0.14	0.873325994644436	MTD mean	0.5	CD
y_mean16	Dose-toxicity scenario 1	Dose-efficacy scenario 1	0.15	0.853395374622685	MTD mean	0.5	CD
y_mean17	Dose-toxicity scenario 1	Dose-efficacy scenario 1	0.16	0.834012925873251	MTD mean	0.5	CD
y_mean18	Dose-toxicity scenario 1	Dose-efficacy scenario 1	0.17	0.815156339849632	MTD mean	0.5	CD
y_mean19	Dose-toxicity scenario 1	Dose-efficacy scenario 1	0.18	0.796804502304752	MTD mean	0.5	CD
y_mean20	Dose-toxicity scenario 1	Dose-efficacy scenario 1	0.19	0.778937414424709	MTD mean	0.5	CD
y_mean21	Dose-toxicity scenario 1	Dose-efficacy scenario 1	0.2	0.761536120130632	MTD mean	0.5	CD
y_mean22	Dose-toxicity scenario 1	Dose-efficacy scenario 1	0.21	0.744582638993093	MTD mean	0.5	CD
y_mean23	Dose-toxicity scenario 1	Dose-efficacy scenario 1	0.22	0.728059904259948	MTD mean	0.5	CD
y_mean24	Dose-toxicity scenario 1	Dose-efficacy scenario 1	0.23	0.711951705548615	MTD mean	0.5	CD
y_mean25	Dose-toxicity scenario 1	Dose-efficacy scenario 1	0.24	0.696242635798258	MTD mean	0.5	CD
y_mean26	Dose-toxicity scenario 1	Dose-efficacy scenario 1	0.25	0.680918042116973	MTD mean	0.5	CD
y_mean27	Dose-toxicity scenario 1	Dose-efficacy scenario 1	0.26	0.66596398019436	MTD mean	0.5	CD
y_mean28	Dose-toxicity scenario 1	Dose-efficacy scenario 1	0.27	0.651367171981351	MTD mean	0.5	CD
y_mean29	Dose-toxicity scenario 1	Dose-efficacy scenario 1	0.28	0.637114966367336	MTD mean	0.5	CD
y_mean30	Dose-toxicity scenario 1	Dose-efficacy scenario 1	0.29	0.623195302609812	MTD mean	0.5	CD
y_mean31	Dose-toxicity scenario 1	Dose-efficacy scenario 1	0.3	0.609596676294356	MTD mean	0.5	CD
y_mean32	Dose-toxicity scenario 1	Dose-efficacy scenario 1	0.31	0.596308107623011	MTD mean	0.5	CD
y_mean33	Dose-toxicity scenario 1	Dose-efficacy scenario 1	0.32	0.583319111847354	MTD mean	0.5	CD
y_mean34	Dose-toxicity scenario 1	Dose-efficacy scenario 1	0.33	0.570619671678919	MTD mean	0.5	CD
y_mean35	Dose-toxicity scenario 1	Dose-efficacy scenario 1	0.34	0.558200211524389	MTD mean	0.5	CD
y_mean36	Dose-toxicity scenario 1	Dose-efficacy scenario 1	0.35	0.546051573406294	MTD mean	0.5	CD
y_mean37	Dose-toxicity scenario 1	Dose-efficacy scenario 1	0.36	0.534164994441954	MTD mean	0.5	CD
y_mean38	Dose-toxicity scenario 1	Dose-efficacy scenario 1	0.37	0.522532085764289	MTD mean	0.5	CD
y_mean39	Dose-toxicity scenario 1	Dose-efficacy scenario 1	0.38	0.511144812777917	MTD mean	0.5	CD
y_mean40	Dose-toxicity scenario 1	Dose-efficacy scenario 1	0.39	0.499995476652903	MTD mean	0.5	CD
y_mean41	Dose-toxicity scenario 1	Dose-efficacy scenario 1	0.4	0.489076696966578	MTD mean	0.5	CD
y_mean42	Dose-toxicity scenario 1	Dose-efficacy scenario 1	0.41	0.478381395411182	MTD mean	0.5	CD
y_mean43	Dose-toxicity scenario 1	Dose-efficacy scenario 1	0.42	0.467902780491755	MTD mean	0.5	CD
y_mean44	Dose-toxicity scenario 1	Dose-efficacy scenario 1	0.43	0.457634333144765	MTD mean	0.5	CD
y_mean45	Dose-toxicity scenario 1	Dose-efficacy scenario 1	0.44	0.447569793213475	MTD mean	0.5	CD
y_mean46	Dose-toxicity scenario 1	Dose-efficacy scenario 1	0.45	0.437703146721092	MTD mean	0.5	CD
y_mean47	Dose-toxicity scenario 1	Dose-efficacy scenario 1	0.46	0.428028613887335	MTD mean	0.5	CD
y_mean48	Dose-toxicity scenario 1	Dose-efficacy scenario 1	0.47	0.418540637838235	MTD mean	0.5	CD
y_mean49	Dose-toxicity scenario 1	Dose-efficacy scenario 1	0.48	0.40923387396284	MTD mean	0.5	CD
y_mean50	Dose-toxicity scenario 1	Dose-efficacy scenario 1	0.49	0.400103179873983	MTD mean	0.5	CD
y_mean51	Dose-toxicity scenario 1	Dose-efficacy scenario 1	0.5	0.391143605933494	MTD mean	0.5	CD
y_mean52	Dose-toxicity scenario 1	Dose-efficacy scenario 1	0.51	0.382350386305167	MTD mean	0.5	CD
y_mean53	Dose-toxicity scenario 1	Dose-efficacy scenario 1	0.52	0.373718930501515	MTD mean	0.5	CD
y_mean54	Dose-toxicity scenario 1	Dose-efficacy scenario 1	0.53	0.365244815392795	MTD mean	0.5	CD
y_mean55	Dose-toxicity scenario 1	Dose-efficacy scenario 1	0.54	0.356923777649088	MTD mean	0.5	CD
y_mean56	Dose-toxicity scenario 1	Dose-efficacy scenario 1	0.55	0.34875170658829	MTD mean	0.5	CD
y_mean57	Dose-toxicity scenario 1	Dose-efficacy scenario 1	0.56	0.340724637404811	MTD mean	0.5	CD
y_mean58	Dose-toxicity scenario 1	Dose-efficacy scenario 1	0.57	0.332838744755547	MTD mean	0.5	CD
y_mean59	Dose-toxicity scenario 1	Dose-efficacy scenario 1	0.58	0.325090336681325	MTD mean	0.5	CD
y_mean60	Dose-toxicity scenario 1	Dose-efficacy scenario 1	0.59	0.317475848843517	MTD mean	0.5	CD
y_mean61	Dose-toxicity scenario 1	Dose-efficacy scenario 1	0.6	0.309991839056942	MTD mean	0.5	CD
y_mean62	Dose-toxicity scenario 1	Dose-efficacy scenario 1	0.61	0.302634982101416	MTD mean	0.5	CD
y_mean63	Dose-toxicity scenario 1	Dose-efficacy scenario 1	0.62	0.295402064795528	MTD mean	0.5	CD
y_mean64	Dose-toxicity scenario 1	Dose-efficacy scenario 1	0.63	0.288289981317321	MTD mean	0.5	CD
y_mean65	Dose-toxicity scenario 1	Dose-efficacy scenario 1	0.64	0.281295728757533	MTD mean	0.5	CD
y_mean66	Dose-toxicity scenario 1	Dose-efficacy scenario 1	0.65	0.274416402892055	MTD mean	0.5	CD
y_mean67	Dose-toxicity scenario 1	Dose-efficacy scenario 1	0.66	0.267649194161078	MTD mean	0.5	CD
y_mean68	Dose-toxicity scenario 1	Dose-efficacy scenario 1	0.67	0.260991383843245	MTD mean	0.5	CD
y_mean69	Dose-toxicity scenario 1	Dose-efficacy scenario 1	0.68	0.254440340413862	MTD mean	0.5	CD
y_mean70	Dose-toxicity scenario 1	Dose-efficacy scenario 1	0.69	0.247993516076917	MTD mean	0.5	CD
y_mean71	Dose-toxicity scenario 1	Dose-efficacy scenario 1	0.7	0.241648443461308	MTD mean	0.5	CD
y_mean72	Dose-toxicity scenario 1	Dose-efficacy scenario 1	0.71	0.235402732472273	MTD mean	0.5	CD
y_mean73	Dose-toxicity scenario 1	Dose-efficacy scenario 1	0.72	0.229254067289599	MTD mean	0.5	CD
y_mean74	Dose-toxicity scenario 1	Dose-efficacy scenario 1	0.73	0.223200203504668	MTD mean	0.5	CD
y_mean75	Dose-toxicity scenario 1	Dose-efficacy scenario 1	0.74	0.217238965388915	MTD mean	0.5	CD
y_mean76	Dose-toxicity scenario 1	Dose-efficacy scenario 1	0.75	0.21136824328672	MTD mean	0.5	CD
y_mean77	Dose-toxicity scenario 1	Dose-efficacy scenario 1	0.76	0.205585991126163	MTD mean	0.5	CD
y_mean78	Dose-toxicity scenario 1	Dose-efficacy scenario 1	0.77	0.199890224041467	MTD mean	0.5	CD
y_mean79	Dose-toxicity scenario 1	Dose-efficacy scenario 1	0.78	0.194279016101341	MTD mean	0.5	CD
y_mean80	Dose-toxicity scenario 1	Dose-efficacy scenario 1	0.79	0.188750498137751	MTD mean	0.5	CD
y_mean81	Dose-toxicity scenario 1	Dose-efficacy scenario 1	0.8	0.183302855669973	MTD mean	0.5	CD
y_mean82	Dose-toxicity scenario 1	Dose-efficacy scenario 1	0.81	0.177934326919095	MTD mean	0.5	CD
y_mean83	Dose-toxicity scenario 1	Dose-efficacy scenario 1	0.82	0.172643200908397	MTD mean	0.5	CD
y_mean84	Dose-toxicity scenario 1	Dose-efficacy scenario 1	0.83	0.16742781564531	MTD mean	0.5	CD
y_mean85	Dose-toxicity scenario 1	Dose-efficacy scenario 1	0.84	0.162286556380892	MTD mean	0.5	CD
y_mean86	Dose-toxicity scenario 1	Dose-efficacy scenario 1	0.85	0.157217853942997	MTD mean	0.5	CD
y_mean87	Dose-toxicity scenario 1	Dose-efficacy scenario 1	0.86	0.152220183139514	MTD mean	0.5	CD
y_mean88	Dose-toxicity scenario 1	Dose-efficacy scenario 1	0.87	0.147292061228277	MTD mean	0.5	CD
y_mean89	Dose-toxicity scenario 1	Dose-efficacy scenario 1	0.88	0.142432046450409	MTD mean	0.5	CD
y_mean90	Dose-toxicity scenario 1	Dose-efficacy scenario 1	0.89	0.137638736624053	MTD mean	0.5	CD
y_mean91	Dose-toxicity scenario 1	Dose-efficacy scenario 1	0.9	0.132910767795618	MTD mean	0.5	CD
y_mean92	Dose-toxicity scenario 1	Dose-efficacy scenario 1	0.91	0.128246812945808	MTD mean	0.5	CD
y_mean93	Dose-toxicity scenario 1	Dose-efficacy scenario 1	0.92	0.123645580747855	MTD mean	0.5	CD
y_mean94	Dose-toxicity scenario 1	Dose-efficacy scenario 1	0.93	0.119105814375518	MTD mean	0.5	CD
y_mean95	Dose-toxicity scenario 1	Dose-efficacy scenario 1	0.94	0.114626290358532	MTD mean	0.5	CD
y_mean96	Dose-toxicity scenario 1	Dose-efficacy scenario 1	0.95	0.110205817483326	MTD mean	0.5	CD
y_mean97	Dose-toxicity scenario 1	Dose-efficacy scenario 1	0.96	0.105843235736927	MTD mean	0.5	CD
y_mean98	Dose-toxicity scenario 1	Dose-efficacy scenario 1	0.97	0.101537415292087	MTD mean	0.5	CD
y_mean99	Dose-toxicity scenario 1	Dose-efficacy scenario 1	0.98	0.0972872555317661	MTD mean	0.5	CD
y_mean100	Dose-toxicity scenario 1	Dose-efficacy scenario 1	0.99	0.0930916841112079	MTD mean	0.5	CD
y_mean101	Dose-toxicity scenario 1	Dose-efficacy scenario 1	1	0.088949656055918	MTD mean	0.5	CD
y_00251	Dose-toxicity scenario 1	Dose-efficacy scenario 1	0	1.32713583078283	MTD 2.5% percentile	0.5	CD
y_00252	Dose-toxicity scenario 1	Dose-efficacy scenario 1	0.01	1.30170739256764	MTD 2.5% percentile	0.5	CD
y_00253	Dose-toxicity scenario 1	Dose-efficacy scenario 1	0.02	1.2768752656941	MTD 2.5% percentile	0.5	CD
y_00254	Dose-toxicity scenario 1	Dose-efficacy scenario 1	0.03	1.25261871749832	MTD 2.5% percentile	0.5	CD
y_00255	Dose-toxicity scenario 1	Dose-efficacy scenario 1	0.04	1.22891796542142	MTD 2.5% percentile	0.5	CD
y_00256	Dose-toxicity scenario 1	Dose-efficacy scenario 1	0.05	1.20575412320104	MTD 2.5% percentile	0.5	CD
y_00257	Dose-toxicity scenario 1	Dose-efficacy scenario 1	0.06	1.1831091506788	MTD 2.5% percentile	0.5	CD
y_00258	Dose-toxicity scenario 1	Dose-efficacy scenario 1	0.07	1.16096580694325	MTD 2.5% percentile	0.5	CD
y_00259	Dose-toxicity scenario 1	Dose-efficacy scenario 1	0.08	1.13930760655274	MTD 2.5% percentile	0.5	CD
y_002510	Dose-toxicity scenario 1	Dose-efficacy scenario 1	0.09	1.11811877860438	MTD 2.5% percentile	0.5	CD
y_002511	Dose-toxicity scenario 1	Dose-efficacy scenario 1	0.1	1.09738422843569	MTD 2.5% percentile	0.5	CD
y_002512	Dose-toxicity scenario 1	Dose-efficacy scenario 1	0.11	1.07708950176337	MTD 2.5% percentile	0.5	CD
y_002513	Dose-toxicity scenario 1	Dose-efficacy scenario 1	0.12	1.05722075108025	MTD 2.5% percentile	0.5	CD
y_002514	Dose-toxicity scenario 1	Dose-efficacy scenario 1	0.13	1.03776470414612	MTD 2.5% percentile	0.5	CD
y_002515	Dose-toxicity scenario 1	Dose-efficacy scenario 1	0.14	1.01870863442193	MTD 2.5% percentile	0.5	CD
y_002516	Dose-toxicity scenario 1	Dose-efficacy scenario 1	0.15	1.00004033330884	MTD 2.5% percentile	0.5	CD
y_002517	Dose-toxicity scenario 1	Dose-efficacy scenario 1	0.16	0.981748084064908	MTD 2.5% percentile	0.5	CD
y_002518	Dose-toxicity scenario 1	Dose-efficacy scenario 1	0.17	0.963820637282349	MTD 2.5% percentile	0.5	CD
y_002519	Dose-toxicity scenario 1	Dose-efficacy scenario 1	0.18	0.94624718781743	MTD 2.5% percentile	0.5	CD
y_002520	Dose-toxicity scenario 1	Dose-efficacy scenario 1	0.19	0.92901735307368	MTD 2.5% percentile	0.5	CD
y_002521	Dose-toxicity scenario 1	Dose-efficacy scenario 1	0.2	0.912121152546638	MTD 2.5% percentile	0.5	CD
y_002522	Dose-toxicity scenario 1	Dose-efficacy scenario 1	0.21	0.895548988545482	MTD 2.5% percentile	0.5	CD
y_002523	Dose-toxicity scenario 1	Dose-efficacy scenario 1	0.22	0.879291628013284	MTD 2.5% percentile	0.5	CD
y_002524	Dose-toxicity scenario 1	Dose-efficacy scenario 1	0.23	0.863340185373547	MTD 2.5% percentile	0.5	CD
y_002525	Dose-toxicity scenario 1	Dose-efficacy scenario 1	0.24	0.847686106336053	MTD 2.5% percentile	0.5	CD
y_002526	Dose-toxicity scenario 1	Dose-efficacy scenario 1	0.25	0.832321152600011	MTD 2.5% percentile	0.5	CD
y_002527	Dose-toxicity scenario 1	Dose-efficacy scenario 1	0.26	0.817237387397036	MTD 2.5% percentile	0.5	CD
y_002528	Dose-toxicity scenario 1	Dose-efficacy scenario 1	0.27	0.802427161820639	MTD 2.5% percentile	0.5	CD
y_002529	Dose-toxicity scenario 1	Dose-efficacy scenario 1	0.28	0.787883101892781	MTD 2.5% percentile	0.5	CD
y_002530	Dose-toxicity scenario 1	Dose-efficacy scenario 1	0.29	0.773598096321516	MTD 2.5% percentile	0.5	CD
y_002531	Dose-toxicity scenario 1	Dose-efficacy scenario 1	0.3	0.759565284907031	MTD 2.5% percentile	0.5	CD
y_002532	Dose-toxicity scenario 1	Dose-efficacy scenario 1	0.31	0.745778047556375	MTD 2.5% percentile	0.5	CD
y_002533	Dose-toxicity scenario 1	Dose-efficacy scenario 1	0.32	0.732229993869907	MTD 2.5% percentile	0.5	CD
y_002534	Dose-toxicity scenario 1	Dose-efficacy scenario 1	0.33	0.718914953265052	MTD 2.5% percentile	0.5	CD
y_002535	Dose-toxicity scenario 1	Dose-efficacy scenario 1	0.34	0.7058269656053	MTD 2.5% percentile	0.5	CD
y_002536	Dose-toxicity scenario 1	Dose-efficacy scenario 1	0.35	0.692960272304542	MTD 2.5% percentile	0.5	CD
y_002537	Dose-toxicity scenario 1	Dose-efficacy scenario 1	0.36	0.680309307878859	MTD 2.5% percentile	0.5	CD
y_002538	Dose-toxicity scenario 1	Dose-efficacy scenario 1	0.37	0.667868691919705	MTD 2.5% percentile	0.5	CD
y_002539	Dose-toxicity scenario 1	Dose-efficacy scenario 1	0.38	0.655633221464191	MTD 2.5% percentile	0.5	CD
y_002540	Dose-toxicity scenario 1	Dose-efficacy scenario 1	0.39	0.643597863739715	MTD 2.5% percentile	0.5	CD
y_002541	Dose-toxicity scenario 1	Dose-efficacy scenario 1	0.4	0.631757749261691	MTD 2.5% percentile	0.5	CD
y_002542	Dose-toxicity scenario 1	Dose-efficacy scenario 1	0.41	0.620108165264503	MTD 2.5% percentile	0.5	CD
y_002543	Dose-toxicity scenario 1	Dose-efficacy scenario 1	0.42	0.608644549447034	MTD 2.5% percentile	0.5	CD
y_002544	Dose-toxicity scenario 1	Dose-efficacy scenario 1	0.43	0.597362484015374	MTD 2.5% percentile	0.5	CD
y_002545	Dose-toxicity scenario 1	Dose-efficacy scenario 1	0.44	0.586257690006326	MTD 2.5% percentile	0.5	CD
y_002546	Dose-toxicity scenario 1	Dose-efficacy scenario 1	0.45	0.575326021876418	MTD 2.5% percentile	0.5	CD
y_002547	Dose-toxicity scenario 1	Dose-efficacy scenario 1	0.46	0.564563462342021	MTD 2.5% percentile	0.5	CD
y_002548	Dose-toxicity scenario 1	Dose-efficacy scenario 1	0.47	0.553966117457103	MTD 2.5% percentile	0.5	CD
y_002549	Dose-toxicity scenario 1	Dose-efficacy scenario 1	0.48	0.543530211915933	MTD 2.5% percentile	0.5	CD
y_002550	Dose-toxicity scenario 1	Dose-efficacy scenario 1	0.49	0.533252084568837	MTD 2.5% percentile	0.5	CD
y_002551	Dose-toxicity scenario 1	Dose-efficacy scenario 1	0.5	0.52312818413982	MTD 2.5% percentile	0.5	CD
y_002552	Dose-toxicity scenario 1	Dose-efficacy scenario 1	0.51	0.513155065135527	MTD 2.5% percentile	0.5	CD
y_002553	Dose-toxicity scenario 1	Dose-efficacy scenario 1	0.52	0.503329383935644	MTD 2.5% percentile	0.5	CD
y_002554	Dose-toxicity scenario 1	Dose-efficacy scenario 1	0.53	0.493647895055414	MTD 2.5% percentile	0.5	CD
y_002555	Dose-toxicity scenario 1	Dose-efficacy scenario 1	0.54	0.484107447571512	MTD 2.5% percentile	0.5	CD
y_002556	Dose-toxicity scenario 1	Dose-efficacy scenario 1	0.55	0.474704981702978	MTD 2.5% percentile	0.5	CD
y_002557	Dose-toxicity scenario 1	Dose-efficacy scenario 1	0.56	0.465437525539447	MTD 2.5% percentile	0.5	CD
y_002558	Dose-toxicity scenario 1	Dose-efficacy scenario 1	0.57	0.456302191909303	MTD 2.5% percentile	0.5	CD
y_002559	Dose-toxicity scenario 1	Dose-efficacy scenario 1	0.58	0.447296175380839	MTD 2.5% percentile	0.5	CD
y_002560	Dose-toxicity scenario 1	Dose-efficacy scenario 1	0.59	0.438416749389868	MTD 2.5% percentile	0.5	CD
y_002561	Dose-toxicity scenario 1	Dose-efficacy scenario 1	0.6	0.429661263487625	MTD 2.5% percentile	0.5	CD
y_002562	Dose-toxicity scenario 1	Dose-efficacy scenario 1	0.61	0.421027140703097	MTD 2.5% percentile	0.5	CD
y_002563	Dose-toxicity scenario 1	Dose-efficacy scenario 1	0.62	0.412511875014295	MTD 2.5% percentile	0.5	CD
y_002564	Dose-toxicity scenario 1	Dose-efficacy scenario 1	0.63	0.404113028923241	MTD 2.5% percentile	0.5	CD
y_002565	Dose-toxicity scenario 1	Dose-efficacy scenario 1	0.64	0.395828231129736	MTD 2.5% percentile	0.5	CD
y_002566	Dose-toxicity scenario 1	Dose-efficacy scenario 1	0.65	0.387655174299267	MTD 2.5% percentile	0.5	CD
y_002567	Dose-toxicity scenario 1	Dose-efficacy scenario 1	0.66	0.379591612920609	MTD 2.5% percentile	0.5	CD
y_002568	Dose-toxicity scenario 1	Dose-efficacy scenario 1	0.67	0.37163536124897	MTD 2.5% percentile	0.5	CD
y_002569	Dose-toxicity scenario 1	Dose-efficacy scenario 1	0.68	0.363784291330711	MTD 2.5% percentile	0.5	CD
y_002570	Dose-toxicity scenario 1	Dose-efficacy scenario 1	0.69	0.356036331105884	MTD 2.5% percentile	0.5	CD
y_002571	Dose-toxicity scenario 1	Dose-efficacy scenario 1	0.7	0.34838946258505	MTD 2.5% percentile	0.5	CD
y_002572	Dose-toxicity scenario 1	Dose-efficacy scenario 1	0.71	0.340841720096994	MTD 2.5% percentile	0.5	CD
y_002573	Dose-toxicity scenario 1	Dose-efficacy scenario 1	0.72	0.333391188604142	MTD 2.5% percentile	0.5	CD
y_002574	Dose-toxicity scenario 1	Dose-efficacy scenario 1	0.73	0.326036002082662	MTD 2.5% percentile	0.5	CD
y_002575	Dose-toxicity scenario 1	Dose-efficacy scenario 1	0.74	0.31877434196435	MTD 2.5% percentile	0.5	CD
y_002576	Dose-toxicity scenario 1	Dose-efficacy scenario 1	0.75	0.31160443563758	MTD 2.5% percentile	0.5	CD
y_002577	Dose-toxicity scenario 1	Dose-efficacy scenario 1	0.76	0.304524555004722	MTD 2.5% percentile	0.5	CD
y_002578	Dose-toxicity scenario 1	Dose-efficacy scenario 1	0.77	0.297533015093559	MTD 2.5% percentile	0.5	CD
y_002579	Dose-toxicity scenario 1	Dose-efficacy scenario 1	0.78	0.290628172720366	MTD 2.5% percentile	0.5	CD
y_002580	Dose-toxicity scenario 1	Dose-efficacy scenario 1	0.79	0.283808425202405	MTD 2.5% percentile	0.5	CD
y_002581	Dose-toxicity scenario 1	Dose-efficacy scenario 1	0.8	0.277072209117747	MTD 2.5% percentile	0.5	CD
y_002582	Dose-toxicity scenario 1	Dose-efficacy scenario 1	0.81	0.270417999110369	MTD 2.5% percentile	0.5	CD
y_002583	Dose-toxicity scenario 1	Dose-efficacy scenario 1	0.82	0.263844306738645	MTD 2.5% percentile	0.5	CD
y_002584	Dose-toxicity scenario 1	Dose-efficacy scenario 1	0.83	0.257349679365369	MTD 2.5% percentile	0.5	CD
y_002585	Dose-toxicity scenario 1	Dose-efficacy scenario 1	0.84	0.250932699087604	MTD 2.5% percentile	0.5	CD
y_002586	Dose-toxicity scenario 1	Dose-efficacy scenario 1	0.85	0.244591981704678	MTD 2.5% percentile	0.5	CD
y_002587	Dose-toxicity scenario 1	Dose-efficacy scenario 1	0.86	0.238326175722757	MTD 2.5% percentile	0.5	CD
y_002588	Dose-toxicity scenario 1	Dose-efficacy scenario 1	0.87	0.232133961394494	MTD 2.5% percentile	0.5	CD
y_002589	Dose-toxicity scenario 1	Dose-efficacy scenario 1	0.88	0.226014049792319	MTD 2.5% percentile	0.5	CD
y_002590	Dose-toxicity scenario 1	Dose-efficacy scenario 1	0.89	0.219965181914003	MTD 2.5% percentile	0.5	CD
y_002591	Dose-toxicity scenario 1	Dose-efficacy scenario 1	0.9	0.213986127819184	MTD 2.5% percentile	0.5	CD
y_002592	Dose-toxicity scenario 1	Dose-efficacy scenario 1	0.91	0.208075685795633	MTD 2.5% percentile	0.5	CD
y_002593	Dose-toxicity scenario 1	Dose-efficacy scenario 1	0.92	0.202232681554044	MTD 2.5% percentile	0.5	CD
y_002594	Dose-toxicity scenario 1	Dose-efficacy scenario 1	0.93	0.196455967450243	MTD 2.5% percentile	0.5	CD
y_002595	Dose-toxicity scenario 1	Dose-efficacy scenario 1	0.94	0.190744421733707	MTD 2.5% percentile	0.5	CD
y_002596	Dose-toxicity scenario 1	Dose-efficacy scenario 1	0.95	0.185096947821387	MTD 2.5% percentile	0.5	CD
y_002597	Dose-toxicity scenario 1	Dose-efficacy scenario 1	0.96	0.179512473595821	MTD 2.5% percentile	0.5	CD
y_002598	Dose-toxicity scenario 1	Dose-efficacy scenario 1	0.97	0.173989950726614	MTD 2.5% percentile	0.5	CD
y_002599	Dose-toxicity scenario 1	Dose-efficacy scenario 1	0.98	0.168528354014375	MTD 2.5% percentile	0.5	CD
y_0025100	Dose-toxicity scenario 1	Dose-efficacy scenario 1	0.99	0.16312668075624	MTD 2.5% percentile	0.5	CD
y_0025101	Dose-toxicity scenario 1	Dose-efficacy scenario 1	1	0.157783950132177	MTD 2.5% percentile	0.5	CD
y_0501	Dose-toxicity scenario 1	Dose-efficacy scenario 1	0	1.22811403419531	MTD 50% percentile	0.5	CD
y_0502	Dose-toxicity scenario 1	Dose-efficacy scenario 1	0.01	1.19741013834527	MTD 50% percentile	0.5	CD
y_0503	Dose-toxicity scenario 1	Dose-efficacy scenario 1	0.02	1.1677428990196	MTD 50% percentile	0.5	CD
y_0504	Dose-toxicity scenario 1	Dose-efficacy scenario 1	0.03	1.13906068680464	MTD 50% percentile	0.5	CD
y_0505	Dose-toxicity scenario 1	Dose-efficacy scenario 1	0.04	1.11131524475283	MTD 50% percentile	0.5	CD
y_0506	Dose-toxicity scenario 1	Dose-efficacy scenario 1	0.05	1.08446141744267	MTD 50% percentile	0.5	CD
y_0507	Dose-toxicity scenario 1	Dose-efficacy scenario 1	0.06	1.05845690574604	MTD 50% percentile	0.5	CD
y_0508	Dose-toxicity scenario 1	Dose-efficacy scenario 1	0.07	1.03326204450146	MTD 50% percentile	0.5	CD
y_0509	Dose-toxicity scenario 1	Dose-efficacy scenario 1	0.08	1.00883960063546	MTD 50% percentile	0.5	CD
y_05010	Dose-toxicity scenario 1	Dose-efficacy scenario 1	0.09	0.98515458957108	MTD 50% percentile	0.5	CD
y_05011	Dose-toxicity scenario 1	Dose-efficacy scenario 1	0.1	0.962174108019534	MTD 50% percentile	0.5	CD
y_05012	Dose-toxicity scenario 1	Dose-efficacy scenario 1	0.11	0.939867181474511	MTD 50% percentile	0.5	CD
y_05013	Dose-toxicity scenario 1	Dose-efficacy scenario 1	0.12	0.918204624922515	MTD 50% percentile	0.5	CD
y_05014	Dose-toxicity scenario 1	Dose-efficacy scenario 1	0.13	0.897158915452153	MTD 50% percentile	0.5	CD
y_05015	Dose-toxicity scenario 1	Dose-efficacy scenario 1	0.14	0.876704075593108	MTD 50% percentile	0.5	CD
y_05016	Dose-toxicity scenario 1	Dose-efficacy scenario 1	0.15	0.856815566345053	MTD 50% percentile	0.5	CD
y_05017	Dose-toxicity scenario 1	Dose-efficacy scenario 1	0.16	0.837470188970328	MTD 50% percentile	0.5	CD
y_05018	Dose-toxicity scenario 1	Dose-efficacy scenario 1	0.17	0.818645994724015	MTD 50% percentile	0.5	CD
y_05019	Dose-toxicity scenario 1	Dose-efficacy scenario 1	0.18	0.800322201782922	MTD 50% percentile	0.5	CD
y_05020	Dose-toxicity scenario 1	Dose-efficacy scenario 1	0.19	0.782479118712463	MTD 50% percentile	0.5	CD
y_05021	Dose-toxicity scenario 1	Dose-efficacy scenario 1	0.2	0.765098073878914	MTD 50% percentile	0.5	CD
y_05022	Dose-toxicity scenario 1	Dose-efficacy scenario 1	0.21	0.748161350275076	MTD 50% percentile	0.5	CD
y_05023	Dose-toxicity scenario 1	Dose-efficacy scenario 1	0.22	0.731652125281137	MTD 50% percentile	0.5	CD
y_05024	Dose-toxicity scenario 1	Dose-efficacy scenario 1	0.23	0.715554414930144	MTD 50% percentile	0.5	CD
y_05025	Dose-toxicity scenario 1	Dose-efficacy scenario 1	0.24	0.699853022289952	MTD 50% percentile	0.5	CD
y_05026	Dose-toxicity scenario 1	Dose-efficacy scenario 1	0.25	0.684533489611248	MTD 50% percentile	0.5	CD
y_05027	Dose-toxicity scenario 1	Dose-efficacy scenario 1	0.26	0.669582053924924	MTD 50% percentile	0.5	CD
y_05028	Dose-toxicity scenario 1	Dose-efficacy scenario 1	0.27	0.654985605802171	MTD 50% percentile	0.5	CD
y_05029	Dose-toxicity scenario 1	Dose-efficacy scenario 1	0.28	0.640731651017548	MTD 50% percentile	0.5	CD
y_05030	Dose-toxicity scenario 1	Dose-efficacy scenario 1	0.29	0.626808274879396	MTD 50% percentile	0.5	CD
y_05031	Dose-toxicity scenario 1	Dose-efficacy scenario 1	0.3	0.613204109013543	MTD 50% percentile	0.5	CD
y_05032	Dose-toxicity scenario 1	Dose-efficacy scenario 1	0.31	0.599908300405709	MTD 50% percentile	0.5	CD
y_05033	Dose-toxicity scenario 1	Dose-efficacy scenario 1	0.32	0.586910482525391	MTD 50% percentile	0.5	CD
y_05034	Dose-toxicity scenario 1	Dose-efficacy scenario 1	0.33	0.574200748369793	MTD 50% percentile	0.5	CD
y_05035	Dose-toxicity scenario 1	Dose-efficacy scenario 1	0.34	0.561769625280472	MTD 50% percentile	0.5	CD
y_05036	Dose-toxicity scenario 1	Dose-efficacy scenario 1	0.35	0.549608051398159	MTD 50% percentile	0.5	CD
y_05037	Dose-toxicity scenario 1	Dose-efficacy scenario 1	0.36	0.537707353632786	MTD 50% percentile	0.5	CD
y_05038	Dose-toxicity scenario 1	Dose-efficacy scenario 1	0.37	0.52605922703614	MTD 50% percentile	0.5	CD
y_05039	Dose-toxicity scenario 1	Dose-efficacy scenario 1	0.38	0.514655715474074	MTD 50% percentile	0.5	CD
y_05040	Dose-toxicity scenario 1	Dose-efficacy scenario 1	0.39	0.503489193503735	MTD 50% percentile	0.5	CD
y_05041	Dose-toxicity scenario 1	Dose-efficacy scenario 1	0.4	0.492552349369055	MTD 50% percentile	0.5	CD
y_05042	Dose-toxicity scenario 1	Dose-efficacy scenario 1	0.41	0.481838169034843	MTD 50% percentile	0.5	CD
y_05043	Dose-toxicity scenario 1	Dose-efficacy scenario 1	0.42	0.47133992118619	MTD 50% percentile	0.5	CD
y_05044	Dose-toxicity scenario 1	Dose-efficacy scenario 1	0.43	0.461051143125793	MTD 50% percentile	0.5	CD
y_05045	Dose-toxicity scenario 1	Dose-efficacy scenario 1	0.44	0.45096562750711	MTD 50% percentile	0.5	CD
y_05046	Dose-toxicity scenario 1	Dose-efficacy scenario 1	0.45	0.441077409846099	MTD 50% percentile	0.5	CD
y_05047	Dose-toxicity scenario 1	Dose-efficacy scenario 1	0.46	0.431380756758783	MTD 50% percentile	0.5	CD
y_05048	Dose-toxicity scenario 1	Dose-efficacy scenario 1	0.47	0.421870154875857	MTD 50% percentile	0.5	CD
y_05049	Dose-toxicity scenario 1	Dose-efficacy scenario 1	0.48	0.412540300389338	MTD 50% percentile	0.5	CD
y_05050	Dose-toxicity scenario 1	Dose-efficacy scenario 1	0.49	0.403386089189592	MTD 50% percentile	0.5	CD
y_05051	Dose-toxicity scenario 1	Dose-efficacy scenario 1	0.5	0.394402607554205	MTD 50% percentile	0.5	CD
y_05052	Dose-toxicity scenario 1	Dose-efficacy scenario 1	0.51	0.385585123353012	MTD 50% percentile	0.5	CD
y_05053	Dose-toxicity scenario 1	Dose-efficacy scenario 1	0.52	0.376929077736202	MTD 50% percentile	0.5	CD
y_05054	Dose-toxicity scenario 1	Dose-efficacy scenario 1	0.53	0.36843007727483	MTD 50% percentile	0.5	CD
y_05055	Dose-toxicity scenario 1	Dose-efficacy scenario 1	0.54	0.36008388652526	MTD 50% percentile	0.5	CD
y_05056	Dose-toxicity scenario 1	Dose-efficacy scenario 1	0.55	0.351886420991106	MTD 50% percentile	0.5	CD
y_05057	Dose-toxicity scenario 1	Dose-efficacy scenario 1	0.56	0.343833740458091	MTD 50% percentile	0.5	CD
y_05058	Dose-toxicity scenario 1	Dose-efficacy scenario 1	0.57	0.335922042678983	MTD 50% percentile	0.5	CD
y_05059	Dose-toxicity scenario 1	Dose-efficacy scenario 1	0.58	0.328147657387328	MTD 50% percentile	0.5	CD
y_05060	Dose-toxicity scenario 1	Dose-efficacy scenario 1	0.59	0.320507040620198	MTD 50% percentile	0.5	CD
y_05061	Dose-toxicity scenario 1	Dose-efficacy scenario 1	0.6	0.312996769331484	MTD 50% percentile	0.5	CD
y_05062	Dose-toxicity scenario 1	Dose-efficacy scenario 1	0.61	0.305613536278549	MTD 50% percentile	0.5	CD
y_05063	Dose-toxicity scenario 1	Dose-efficacy scenario 1	0.62	0.298354145166179	MTD 50% percentile	0.5	CD
y_05064	Dose-toxicity scenario 1	Dose-efficacy scenario 1	0.63	0.291215506032865	MTD 50% percentile	0.5	CD
y_05065	Dose-toxicity scenario 1	Dose-efficacy scenario 1	0.64	0.284194630865413	MTD 50% percentile	0.5	CD
y_05066	Dose-toxicity scenario 1	Dose-efficacy scenario 1	0.65	0.277288629428819	MTD 50% percentile	0.5	CD
y_05067	Dose-toxicity scenario 1	Dose-efficacy scenario 1	0.66	0.270494705299164	MTD 50% percentile	0.5	CD
y_05068	Dose-toxicity scenario 1	Dose-efficacy scenario 1	0.67	0.263810152088113	MTD 50% percentile	0.5	CD
y_05069	Dose-toxicity scenario 1	Dose-efficacy scenario 1	0.68	0.257232349848285	MTD 50% percentile	0.5	CD
y_05070	Dose-toxicity scenario 1	Dose-efficacy scenario 1	0.69	0.250758761649482	MTD 50% percentile	0.5	CD
y_05071	Dose-toxicity scenario 1	Dose-efficacy scenario 1	0.7	0.244386930316366	MTD 50% percentile	0.5	CD
y_05072	Dose-toxicity scenario 1	Dose-efficacy scenario 1	0.71	0.238114475318782	MTD 50% percentile	0.5	CD
y_05073	Dose-toxicity scenario 1	Dose-efficacy scenario 1	0.72	0.231939089806443	MTD 50% percentile	0.5	CD
y_05074	Dose-toxicity scenario 1	Dose-efficacy scenario 1	0.73	0.225858537780237	MTD 50% percentile	0.5	CD
y_05075	Dose-toxicity scenario 1	Dose-efficacy scenario 1	0.74	0.219870651392852	MTD 50% percentile	0.5	CD
y_05076	Dose-toxicity scenario 1	Dose-efficacy scenario 1	0.75	0.213973328371887	MTD 50% percentile	0.5	CD
y_05077	Dose-toxicity scenario 1	Dose-efficacy scenario 1	0.76	0.208164529558997	MTD 50% percentile	0.5	CD
y_05078	Dose-toxicity scenario 1	Dose-efficacy scenario 1	0.77	0.202442276559045	MTD 50% percentile	0.5	CD
y_05079	Dose-toxicity scenario 1	Dose-efficacy scenario 1	0.78	0.196804649493542	MTD 50% percentile	0.5	CD
y_05080	Dose-toxicity scenario 1	Dose-efficacy scenario 1	0.79	0.191249784853036	MTD 50% percentile	0.5	CD
y_05081	Dose-toxicity scenario 1	Dose-efficacy scenario 1	0.8	0.185775873443389	MTD 50% percentile	0.5	CD
y_05082	Dose-toxicity scenario 1	Dose-efficacy scenario 1	0.81	0.180381158421195	MTD 50% percentile	0.5	CD
y_05083	Dose-toxicity scenario 1	Dose-efficacy scenario 1	0.82	0.175063933413863	MTD 50% percentile	0.5	CD
y_05084	Dose-toxicity scenario 1	Dose-efficacy scenario 1	0.83	0.16982254072012	MTD 50% percentile	0.5	CD
y_05085	Dose-toxicity scenario 1	Dose-efficacy scenario 1	0.84	0.164655369586969	MTD 50% percentile	0.5	CD
y_05086	Dose-toxicity scenario 1	Dose-efficacy scenario 1	0.85	0.159560854559329	MTD 50% percentile	0.5	CD
y_05087	Dose-toxicity scenario 1	Dose-efficacy scenario 1	0.86	0.154537473898804	MTD 50% percentile	0.5	CD
y_05088	Dose-toxicity scenario 1	Dose-efficacy scenario 1	0.87	0.149583748068233	MTD 50% percentile	0.5	CD
y_05089	Dose-toxicity scenario 1	Dose-efficacy scenario 1	0.88	0.144698238278839	MTD 50% percentile	0.5	CD
y_05090	Dose-toxicity scenario 1	Dose-efficacy scenario 1	0.89	0.139879545096997	MTD 50% percentile	0.5	CD
y_05091	Dose-toxicity scenario 1	Dose-efficacy scenario 1	0.9	0.13512630710777	MTD 50% percentile	0.5	CD
y_05092	Dose-toxicity scenario 1	Dose-efficacy scenario 1	0.91	0.130437199632542	MTD 50% percentile	0.5	CD
y_05093	Dose-toxicity scenario 1	Dose-efficacy scenario 1	0.92	0.125810933498209	MTD 50% percentile	0.5	CD
y_05094	Dose-toxicity scenario 1	Dose-efficacy scenario 1	0.93	0.121246253855524	MTD 50% percentile	0.5	CD
y_05095	Dose-toxicity scenario 1	Dose-efficacy scenario 1	0.94	0.116741939044323	MTD 50% percentile	0.5	CD
y_05096	Dose-toxicity scenario 1	Dose-efficacy scenario 1	0.95	0.112296799503471	MTD 50% percentile	0.5	CD
y_05097	Dose-toxicity scenario 1	Dose-efficacy scenario 1	0.96	0.107909676723497	MTD 50% percentile	0.5	CD
y_05098	Dose-toxicity scenario 1	Dose-efficacy scenario 1	0.97	0.103579442239962	MTD 50% percentile	0.5	CD
y_05099	Dose-toxicity scenario 1	Dose-efficacy scenario 1	0.98	0.0993049966657484	MTD 50% percentile	0.5	CD
y_050100	Dose-toxicity scenario 1	Dose-efficacy scenario 1	0.99	0.0950852687604968	MTD 50% percentile	0.5	CD
y_050101	Dose-toxicity scenario 1	Dose-efficacy scenario 1	1	0.090919214535565	MTD 50% percentile	0.5	CD
y_09751	Dose-toxicity scenario 1	Dose-efficacy scenario 1	0	1.14042078811884	MTD 97.5% percentile	0.5	CD
y_09752	Dose-toxicity scenario 1	Dose-efficacy scenario 1	0.01	1.10389696609162	MTD 97.5% percentile	0.5	CD
y_09753	Dose-toxicity scenario 1	Dose-efficacy scenario 1	0.02	1.06905109042339	MTD 97.5% percentile	0.5	CD
y_09754	Dose-toxicity scenario 1	Dose-efficacy scenario 1	0.03	1.03577012738765	MTD 97.5% percentile	0.5	CD
y_09755	Dose-toxicity scenario 1	Dose-efficacy scenario 1	0.04	1.00395097287829	MTD 97.5% percentile	0.5	CD
y_09756	Dose-toxicity scenario 1	Dose-efficacy scenario 1	0.05	0.97349938548765	MTD 97.5% percentile	0.5	CD
y_09757	Dose-toxicity scenario 1	Dose-efficacy scenario 1	0.06	0.9443290542573	MTD 97.5% percentile	0.5	CD
y_09758	Dose-toxicity scenario 1	Dose-efficacy scenario 1	0.07	0.916360781677989	MTD 97.5% percentile	0.5	CD
y_09759	Dose-toxicity scenario 1	Dose-efficacy scenario 1	0.08	0.889521765651985	MTD 97.5% percentile	0.5	CD
y_097510	Dose-toxicity scenario 1	Dose-efficacy scenario 1	0.09	0.863744966709505	MTD 97.5% percentile	0.5	CD
y_097511	Dose-toxicity scenario 1	Dose-efficacy scenario 1	0.1	0.838968548898921	MTD 97.5% percentile	0.5	CD
y_097512	Dose-toxicity scenario 1	Dose-efficacy scenario 1	0.11	0.815135384533932	MTD 97.5% percentile	0.5	CD
y_097513	Dose-toxicity scenario 1	Dose-efficacy scenario 1	0.12	0.792192614447874	MTD 97.5% percentile	0.5	CD
y_097514	Dose-toxicity scenario 1	Dose-efficacy scenario 1	0.13	0.770091256630256	MTD 97.5% percentile	0.5	CD
y_097515	Dose-toxicity scenario 1	Dose-efficacy scenario 1	0.14	0.748785857146987	MTD 97.5% percentile	0.5	CD
y_097516	Dose-toxicity scenario 1	Dose-efficacy scenario 1	0.15	0.728234178108761	MTD 97.5% percentile	0.5	CD
y_097517	Dose-toxicity scenario 1	Dose-efficacy scenario 1	0.16	0.70839691818004	MTD 97.5% percentile	0.5	CD
y_097518	Dose-toxicity scenario 1	Dose-efficacy scenario 1	0.17	0.689237461737157	MTD 97.5% percentile	0.5	CD
y_097519	Dose-toxicity scenario 1	Dose-efficacy scenario 1	0.18	0.670721653306968	MTD 97.5% percentile	0.5	CD
y_097520	Dose-toxicity scenario 1	Dose-efficacy scenario 1	0.19	0.652817594362679	MTD 97.5% percentile	0.5	CD
y_097521	Dose-toxicity scenario 1	Dose-efficacy scenario 1	0.2	0.635495459933533	MTD 97.5% percentile	0.5	CD
y_097522	Dose-toxicity scenario 1	Dose-efficacy scenario 1	0.21	0.618727332810402	MTD 97.5% percentile	0.5	CD
y_097523	Dose-toxicity scenario 1	Dose-efficacy scenario 1	0.22	0.602487053408622	MTD 97.5% percentile	0.5	CD
y_097524	Dose-toxicity scenario 1	Dose-efficacy scenario 1	0.23	0.586750083589726	MTD 97.5% percentile	0.5	CD
y_097525	Dose-toxicity scenario 1	Dose-efficacy scenario 1	0.24	0.571493382951062	MTD 97.5% percentile	0.5	CD
y_097526	Dose-toxicity scenario 1	Dose-efficacy scenario 1	0.25	0.556695296271548	MTD 97.5% percentile	0.5	CD
y_097527	Dose-toxicity scenario 1	Dose-efficacy scenario 1	0.26	0.542335450957223	MTD 97.5% percentile	0.5	CD
y_097528	Dose-toxicity scenario 1	Dose-efficacy scenario 1	0.27	0.528394663465214	MTD 97.5% percentile	0.5	CD
y_097529	Dose-toxicity scenario 1	Dose-efficacy scenario 1	0.28	0.514854853802271	MTD 97.5% percentile	0.5	CD
y_097530	Dose-toxicity scenario 1	Dose-efficacy scenario 1	0.29	0.501698967296513	MTD 97.5% percentile	0.5	CD
y_097531	Dose-toxicity scenario 1	Dose-efficacy scenario 1	0.3	0.488910902930667	MTD 97.5% percentile	0.5	CD
y_097532	Dose-toxicity scenario 1	Dose-efficacy scenario 1	0.31	0.476475447603578	MTD 97.5% percentile	0.5	CD
y_097533	Dose-toxicity scenario 1	Dose-efficacy scenario 1	0.32	0.464378215755642	MTD 97.5% percentile	0.5	CD
y_097534	Dose-toxicity scenario 1	Dose-efficacy scenario 1	0.33	0.45260559385441	MTD 97.5% percentile	0.5	CD
y_097535	Dose-toxicity scenario 1	Dose-efficacy scenario 1	0.34	0.441144689289943	MTD 97.5% percentile	0.5	CD
y_097536	Dose-toxicity scenario 1	Dose-efficacy scenario 1	0.35	0.429983283276606	MTD 97.5% percentile	0.5	CD
y_097537	Dose-toxicity scenario 1	Dose-efficacy scenario 1	0.36	0.419109787399564	MTD 97.5% percentile	0.5	CD
y_097538	Dose-toxicity scenario 1	Dose-efficacy scenario 1	0.37	0.40851320348114	MTD 97.5% percentile	0.5	CD
y_097539	Dose-toxicity scenario 1	Dose-efficacy scenario 1	0.38	0.39818308647483	MTD 97.5% percentile	0.5	CD
y_097540	Dose-toxicity scenario 1	Dose-efficacy scenario 1	0.39	0.388109510123816	MTD 97.5% percentile	0.5	CD
y_097541	Dose-toxicity scenario 1	Dose-efficacy scenario 1	0.4	0.378283035146631	MTD 97.5% percentile	0.5	CD
y_097542	Dose-toxicity scenario 1	Dose-efficacy scenario 1	0.41	0.368694679735646	MTD 97.5% percentile	0.5	CD
y_097543	Dose-toxicity scenario 1	Dose-efficacy scenario 1	0.42	0.359335892174563	MTD 97.5% percentile	0.5	CD
y_097544	Dose-toxicity scenario 1	Dose-efficacy scenario 1	0.43	0.350198525399444	MTD 97.5% percentile	0.5	CD
y_097545	Dose-toxicity scenario 1	Dose-efficacy scenario 1	0.44	0.341274813344226	MTD 97.5% percentile	0.5	CD
y_097546	Dose-toxicity scenario 1	Dose-efficacy scenario 1	0.45	0.332557348926368	MTD 97.5% percentile	0.5	CD
y_097547	Dose-toxicity scenario 1	Dose-efficacy scenario 1	0.46	0.324039063541457	MTD 97.5% percentile	0.5	CD
y_097548	Dose-toxicity scenario 1	Dose-efficacy scenario 1	0.47	0.315713207947492	MTD 97.5% percentile	0.5	CD
y_097549	Dose-toxicity scenario 1	Dose-efficacy scenario 1	0.48	0.307573334430171	MTD 97.5% percentile	0.5	CD
y_097550	Dose-toxicity scenario 1	Dose-efficacy scenario 1	0.49	0.29961328015015	MTD 97.5% percentile	0.5	CD
y_097551	Dose-toxicity scenario 1	Dose-efficacy scenario 1	0.5	0.291827151581883	MTD 97.5% percentile	0.5	CD
y_097552	Dose-toxicity scenario 1	Dose-efficacy scenario 1	0.51	0.284209309961459	MTD 97.5% percentile	0.5	CD
y_097553	Dose-toxicity scenario 1	Dose-efficacy scenario 1	0.52	0.276754357667932	MTD 97.5% percentile	0.5	CD
y_097554	Dose-toxicity scenario 1	Dose-efficacy scenario 1	0.53	0.269457125469019	MTD 97.5% percentile	0.5	CD
y_097555	Dose-toxicity scenario 1	Dose-efficacy scenario 1	0.54	0.262312660567824	MTD 97.5% percentile	0.5	CD
y_097556	Dose-toxicity scenario 1	Dose-efficacy scenario 1	0.55	0.255316215392518	MTD 97.5% percentile	0.5	CD
y_097557	Dose-toxicity scenario 1	Dose-efficacy scenario 1	0.56	0.24846323707564	MTD 97.5% percentile	0.5	CD
y_097558	Dose-toxicity scenario 1	Dose-efficacy scenario 1	0.57	0.24174935757403	MTD 97.5% percentile	0.5	CD
y_097559	Dose-toxicity scenario 1	Dose-efficacy scenario 1	0.58	0.235170384384348	MTD 97.5% percentile	0.5	CD
y_097560	Dose-toxicity scenario 1	Dose-efficacy scenario 1	0.59	0.228722291812695	MTD 97.5% percentile	0.5	CD
y_097561	Dose-toxicity scenario 1	Dose-efficacy scenario 1	0.6	0.222401212760152	MTD 97.5% percentile	0.5	CD
y_097562	Dose-toxicity scenario 1	Dose-efficacy scenario 1	0.61	0.216203430988998	MTD 97.5% percentile	0.5	CD
y_097563	Dose-toxicity scenario 1	Dose-efficacy scenario 1	0.62	0.210125373837122	MTD 97.5% percentile	0.5	CD
y_097564	Dose-toxicity scenario 1	Dose-efficacy scenario 1	0.63	0.204163605350608	MTD 97.5% percentile	0.5	CD
y_097565	Dose-toxicity scenario 1	Dose-efficacy scenario 1	0.64	0.198314819806754	MTD 97.5% percentile	0.5	CD
y_097566	Dose-toxicity scenario 1	Dose-efficacy scenario 1	0.65	0.192575835601886	MTD 97.5% percentile	0.5	CD
y_097567	Dose-toxicity scenario 1	Dose-efficacy scenario 1	0.66	0.1869435894802	MTD 97.5% percentile	0.5	CD
y_097568	Dose-toxicity scenario 1	Dose-efficacy scenario 1	0.67	0.181415131081647	MTD 97.5% percentile	0.5	CD
y_097569	Dose-toxicity scenario 1	Dose-efficacy scenario 1	0.68	0.175987617788477	MTD 97.5% percentile	0.5	CD
y_097570	Dose-toxicity scenario 1	Dose-efficacy scenario 1	0.69	0.170658309851519	MTD 97.5% percentile	0.5	CD
y_097571	Dose-toxicity scenario 1	Dose-efficacy scenario 1	0.7	0.165424565778643	MTD 97.5% percentile	0.5	CD
y_097572	Dose-toxicity scenario 1	Dose-efficacy scenario 1	0.71	0.160283837969101	MTD 97.5% percentile	0.5	CD
y_097573	Dose-toxicity scenario 1	Dose-efficacy scenario 1	0.72	0.155233668578577	MTD 97.5% percentile	0.5	CD
y_097574	Dose-toxicity scenario 1	Dose-efficacy scenario 1	0.73	0.150271685600854	MTD 97.5% percentile	0.5	CD
y_097575	Dose-toxicity scenario 1	Dose-efficacy scenario 1	0.74	0.145395599152977	MTD 97.5% percentile	0.5	CD
y_097576	Dose-toxicity scenario 1	Dose-efficacy scenario 1	0.75	0.140603197951666	MTD 97.5% percentile	0.5	CD
y_097577	Dose-toxicity scenario 1	Dose-efficacy scenario 1	0.76	0.135892345969626	MTD 97.5% percentile	0.5	CD
y_097578	Dose-toxicity scenario 1	Dose-efficacy scenario 1	0.77	0.131260979261092	MTD 97.5% percentile	0.5	CD
y_097579	Dose-toxicity scenario 1	Dose-efficacy scenario 1	0.78	0.126707102946725	MTD 97.5% percentile	0.5	CD
y_097580	Dose-toxicity scenario 1	Dose-efficacy scenario 1	0.79	0.122228788348589	MTD 97.5% percentile	0.5	CD
y_097581	Dose-toxicity scenario 1	Dose-efficacy scenario 1	0.8	0.11782417026658	MTD 97.5% percentile	0.5	CD
y_097582	Dose-toxicity scenario 1	Dose-efficacy scenario 1	0.81	0.113491444388209	MTD 97.5% percentile	0.5	CD
y_097583	Dose-toxicity scenario 1	Dose-efficacy scenario 1	0.82	0.109228864824193	MTD 97.5% percentile	0.5	CD
y_097584	Dose-toxicity scenario 1	Dose-efficacy scenario 1	0.83	0.105034741762783	MTD 97.5% percentile	0.5	CD
y_097585	Dose-toxicity scenario 1	Dose-efficacy scenario 1	0.84	0.100907439236205	MTD 97.5% percentile	0.5	CD
y_097586	Dose-toxicity scenario 1	Dose-efficacy scenario 1	0.85	0.0968453729930059	MTD 97.5% percentile	0.5	CD
y_097587	Dose-toxicity scenario 1	Dose-efficacy scenario 1	0.86	0.0928470084705075	MTD 97.5% percentile	0.5	CD
y_097588	Dose-toxicity scenario 1	Dose-efficacy scenario 1	0.87	0.0889108588618996	MTD 97.5% percentile	0.5	CD
y_097589	Dose-toxicity scenario 1	Dose-efficacy scenario 1	0.88	0.0850354832728677	MTD 97.5% percentile	0.5	CD
y_097590	Dose-toxicity scenario 1	Dose-efficacy scenario 1	0.89	0.0812194849629511	MTD 97.5% percentile	0.5	CD
y_097591	Dose-toxicity scenario 1	Dose-efficacy scenario 1	0.9	0.0774615096671229	MTD 97.5% percentile	0.5	CD
y_097592	Dose-toxicity scenario 1	Dose-efficacy scenario 1	0.91	0.073760243993354	MTD 97.5% percentile	0.5	CD
y_097593	Dose-toxicity scenario 1	Dose-efficacy scenario 1	0.92	0.0701144138921783	MTD 97.5% percentile	0.5	CD
y_097594	Dose-toxicity scenario 1	Dose-efficacy scenario 1	0.93	0.066522783194513	MTD 97.5% percentile	0.5	CD
y_097595	Dose-toxicity scenario 1	Dose-efficacy scenario 1	0.94	0.0629841522142091	MTD 97.5% percentile	0.5	CD
y_097596	Dose-toxicity scenario 1	Dose-efficacy scenario 1	0.95	0.059497356412012	MTD 97.5% percentile	0.5	CD
y_097597	Dose-toxicity scenario 1	Dose-efficacy scenario 1	0.96	0.0560612651178088	MTD 97.5% percentile	0.5	CD
y_097598	Dose-toxicity scenario 1	Dose-efficacy scenario 1	0.97	0.0526747803082146	MTD 97.5% percentile	0.5	CD
y_097599	Dose-toxicity scenario 1	Dose-efficacy scenario 1	0.98	0.0493368354367242	MTD 97.5% percentile	0.5	CD
y_0975100	Dose-toxicity scenario 1	Dose-efficacy scenario 1	0.99	0.0460463943138089	MTD 97.5% percentile	0.5	CD
y_0975101	Dose-toxicity scenario 1	Dose-efficacy scenario 1	1	0.0428024500344892	MTD 97.5% percentile	0.5	CD
