# Supplementary material for: A Bayesian adaptive design for dual‐agent phase I–II oncology trials integrating efficacy data across stages
Source: Biom J. 2023 May 18;65(7):2200288. doi: 10.1002/bimj.202200288 (PMC10952513; doi:10.1002/bimj.202200288)
Supplement: Supplementary file 1 — Supporting Information S1 [file BIMJ-65-0-s001.zip › Code_biometrical_journal2/Code_biometrical_journal/Data/intermediate_outputs/MTD_curve_DLT_sc1_EFF_sc1_CD_w075_H0.csv]

	DLT_scenario	EFF_scenario	x	y	type	omega	agreement
y_mean1	Dose-toxicity scenario 1	Dose-efficacy scenario 1	0	1.22488038551589	MTD mean	0.75	CD
y_mean2	Dose-toxicity scenario 1	Dose-efficacy scenario 1	0.01	1.19398201789518	MTD mean	0.75	CD
y_mean3	Dose-toxicity scenario 1	Dose-efficacy scenario 1	0.02	1.16413980872299	MTD mean	0.75	CD
y_mean4	Dose-toxicity scenario 1	Dose-efficacy scenario 1	0.03	1.13530051602733	MTD mean	0.75	CD
y_mean5	Dose-toxicity scenario 1	Dose-efficacy scenario 1	0.04	1.10741441733503	MTD mean	0.75	CD
y_mean6	Dose-toxicity scenario 1	Dose-efficacy scenario 1	0.05	1.08043502358417	MTD mean	0.75	CD
y_mean7	Dose-toxicity scenario 1	Dose-efficacy scenario 1	0.06	1.05431882049602	MTD mean	0.75	CD
y_mean8	Dose-toxicity scenario 1	Dose-efficacy scenario 1	0.07	1.02902503438027	MTD mean	0.75	CD
y_mean9	Dose-toxicity scenario 1	Dose-efficacy scenario 1	0.08	1.00451541972202	MTD mean	0.75	CD
y_mean10	Dose-toxicity scenario 1	Dose-efficacy scenario 1	0.09	0.980754066223267	MTD mean	0.75	CD
y_mean11	Dose-toxicity scenario 1	Dose-efficacy scenario 1	0.1	0.957707223251377	MTD mean	0.75	CD
y_mean12	Dose-toxicity scenario 1	Dose-efficacy scenario 1	0.11	0.935343139889576	MTD mean	0.75	CD
y_mean13	Dose-toxicity scenario 1	Dose-efficacy scenario 1	0.12	0.913631918995425	MTD mean	0.75	CD
y_mean14	Dose-toxicity scenario 1	Dose-efficacy scenario 1	0.13	0.892545383856589	MTD mean	0.75	CD
y_mean15	Dose-toxicity scenario 1	Dose-efficacy scenario 1	0.14	0.872056956193303	MTD mean	0.75	CD
y_mean16	Dose-toxicity scenario 1	Dose-efficacy scenario 1	0.15	0.852141544396842	MTD mean	0.75	CD
y_mean17	Dose-toxicity scenario 1	Dose-efficacy scenario 1	0.16	0.832775441015831	MTD mean	0.75	CD
y_mean18	Dose-toxicity scenario 1	Dose-efficacy scenario 1	0.17	0.813936228609791	MTD mean	0.75	CD
y_mean19	Dose-toxicity scenario 1	Dose-efficacy scenario 1	0.18	0.795602693183839	MTD mean	0.75	CD
y_mean20	Dose-toxicity scenario 1	Dose-efficacy scenario 1	0.19	0.777754744501763	MTD mean	0.75	CD
y_mean21	Dose-toxicity scenario 1	Dose-efficacy scenario 1	0.2	0.760373342648162	MTD mean	0.75	CD
y_mean22	Dose-toxicity scenario 1	Dose-efficacy scenario 1	0.21	0.743440430275309	MTD mean	0.75	CD
y_mean23	Dose-toxicity scenario 1	Dose-efficacy scenario 1	0.22	0.726938870027873	MTD mean	0.75	CD
y_mean24	Dose-toxicity scenario 1	Dose-efficacy scenario 1	0.23	0.710852386689664	MTD mean	0.75	CD
y_mean25	Dose-toxicity scenario 1	Dose-efficacy scenario 1	0.24	0.695165513641836	MTD mean	0.75	CD
y_mean26	Dose-toxicity scenario 1	Dose-efficacy scenario 1	0.25	0.6798635432623	MTD mean	0.75	CD
y_mean27	Dose-toxicity scenario 1	Dose-efficacy scenario 1	0.26	0.664932480931968	MTD mean	0.75	CD
y_mean28	Dose-toxicity scenario 1	Dose-efficacy scenario 1	0.27	0.650359002345516	MTD mean	0.75	CD
y_mean29	Dose-toxicity scenario 1	Dose-efficacy scenario 1	0.28	0.636130413852942	MTD mean	0.75	CD
y_mean30	Dose-toxicity scenario 1	Dose-efficacy scenario 1	0.29	0.622234615583819	MTD mean	0.75	CD
y_mean31	Dose-toxicity scenario 1	Dose-efficacy scenario 1	0.3	0.608660067129084	MTD mean	0.75	CD
y_mean32	Dose-toxicity scenario 1	Dose-efficacy scenario 1	0.31	0.595395755575787	MTD mean	0.75	CD
y_mean33	Dose-toxicity scenario 1	Dose-efficacy scenario 1	0.32	0.582431165708697	MTD mean	0.75	CD
y_mean34	Dose-toxicity scenario 1	Dose-efficacy scenario 1	0.33	0.569756252209343	MTD mean	0.75	CD
y_mean35	Dose-toxicity scenario 1	Dose-efficacy scenario 1	0.34	0.557361413697973	MTD mean	0.75	CD
y_mean36	Dose-toxicity scenario 1	Dose-efficacy scenario 1	0.35	0.54523746847749	MTD mean	0.75	CD
y_mean37	Dose-toxicity scenario 1	Dose-efficacy scenario 1	0.36	0.533375631850562	MTD mean	0.75	CD
y_mean38	Dose-toxicity scenario 1	Dose-efficacy scenario 1	0.37	0.521767494892157	MTD mean	0.75	CD
y_mean39	Dose-toxicity scenario 1	Dose-efficacy scenario 1	0.38	0.51040500456969	MTD mean	0.75	CD
y_mean40	Dose-toxicity scenario 1	Dose-efficacy scenario 1	0.39	0.499280445112032	MTD mean	0.75	CD
y_mean41	Dose-toxicity scenario 1	Dose-efficacy scenario 1	0.4	0.488386420536787	MTD mean	0.75	CD
y_mean42	Dose-toxicity scenario 1	Dose-efficacy scenario 1	0.41	0.477715838252696	MTD mean	0.75	CD
y_mean43	Dose-toxicity scenario 1	Dose-efficacy scenario 1	0.42	0.467261893660769	MTD mean	0.75	CD
y_mean44	Dose-toxicity scenario 1	Dose-efficacy scenario 1	0.43	0.457018055683891	MTD mean	0.75	CD
y_mean45	Dose-toxicity scenario 1	Dose-efficacy scenario 1	0.44	0.446978053160238	MTD mean	0.75	CD
y_mean46	Dose-toxicity scenario 1	Dose-efficacy scenario 1	0.45	0.437135862040936	MTD mean	0.75	CD
y_mean47	Dose-toxicity scenario 1	Dose-efficacy scenario 1	0.46	0.42748569333705	MTD mean	0.75	CD
y_mean48	Dose-toxicity scenario 1	Dose-efficacy scenario 1	0.47	0.41802198176522	MTD mean	0.75	CD
y_mean49	Dose-toxicity scenario 1	Dose-efficacy scenario 1	0.48	0.40873937504516	MTD mean	0.75	CD
y_mean50	Dose-toxicity scenario 1	Dose-efficacy scenario 1	0.49	0.399632723805759	MTD mean	0.75	CD
y_mean51	Dose-toxicity scenario 1	Dose-efficacy scenario 1	0.5	0.390697072059805	MTD mean	0.75	CD
y_mean52	Dose-toxicity scenario 1	Dose-efficacy scenario 1	0.51	0.38192764821029	MTD mean	0.75	CD
y_mean53	Dose-toxicity scenario 1	Dose-efficacy scenario 1	0.52	0.373319856554017	MTD mean	0.75	CD
y_mean54	Dose-toxicity scenario 1	Dose-efficacy scenario 1	0.53	0.364869269250716	MTD mean	0.75	CD
y_mean55	Dose-toxicity scenario 1	Dose-efficacy scenario 1	0.54	0.356571618728182	MTD mean	0.75	CD
y_mean56	Dose-toxicity scenario 1	Dose-efficacy scenario 1	0.55	0.348422790496063	MTD mean	0.75	CD
y_mean57	Dose-toxicity scenario 1	Dose-efficacy scenario 1	0.56	0.340418816342883	MTD mean	0.75	CD
y_mean58	Dose-toxicity scenario 1	Dose-efficacy scenario 1	0.57	0.332555867892655	MTD mean	0.75	CD
y_mean59	Dose-toxicity scenario 1	Dose-efficacy scenario 1	0.58	0.324830250499103	MTD mean	0.75	CD
y_mean60	Dose-toxicity scenario 1	Dose-efficacy scenario 1	0.59	0.317238397457043	MTD mean	0.75	CD
y_mean61	Dose-toxicity scenario 1	Dose-efficacy scenario 1	0.6	0.309776864511861	MTD mean	0.75	CD
y_mean62	Dose-toxicity scenario 1	Dose-efficacy scenario 1	0.61	0.302442324649331	MTD mean	0.75	CD
y_mean63	Dose-toxicity scenario 1	Dose-efficacy scenario 1	0.62	0.29523156314922	MTD mean	0.75	CD
y_mean64	Dose-toxicity scenario 1	Dose-efficacy scenario 1	0.63	0.288141472887213	MTD mean	0.75	CD
y_mean65	Dose-toxicity scenario 1	Dose-efficacy scenario 1	0.64	0.281169049870764	MTD mean	0.75	CD
y_mean66	Dose-toxicity scenario 1	Dose-efficacy scenario 1	0.65	0.274311388995364	MTD mean	0.75	CD
y_mean67	Dose-toxicity scenario 1	Dose-efficacy scenario 1	0.66	0.267565680008652	MTD mean	0.75	CD
y_mean68	Dose-toxicity scenario 1	Dose-efficacy scenario 1	0.67	0.260929203670586	MTD mean	0.75	CD
y_mean69	Dose-toxicity scenario 1	Dose-efficacy scenario 1	0.68	0.25439932809865	MTD mean	0.75	CD
y_mean70	Dose-toxicity scenario 1	Dose-efficacy scenario 1	0.69	0.247973505287774	MTD mean	0.75	CD
y_mean71	Dose-toxicity scenario 1	Dose-efficacy scenario 1	0.7	0.241649267795301	MTD mean	0.75	CD
y_mean72	Dose-toxicity scenario 1	Dose-efficacy scenario 1	0.71	0.235424225581953	MTD mean	0.75	CD
y_mean73	Dose-toxicity scenario 1	Dose-efficacy scenario 1	0.72	0.229296063000275	MTD mean	0.75	CD
y_mean74	Dose-toxicity scenario 1	Dose-efficacy scenario 1	0.73	0.223262535922607	MTD mean	0.75	CD
y_mean75	Dose-toxicity scenario 1	Dose-efficacy scenario 1	0.74	0.217321469001087	MTD mean	0.75	CD
y_mean76	Dose-toxicity scenario 1	Dose-efficacy scenario 1	0.75	0.211470753052672	MTD mean	0.75	CD
y_mean77	Dose-toxicity scenario 1	Dose-efficacy scenario 1	0.76	0.205708342562549	MTD mean	0.75	CD
y_mean78	Dose-toxicity scenario 1	Dose-efficacy scenario 1	0.77	0.200032253299756	MTD mean	0.75	CD
y_mean79	Dose-toxicity scenario 1	Dose-efficacy scenario 1	0.78	0.194440560039156	MTD mean	0.75	CD
y_mean80	Dose-toxicity scenario 1	Dose-efficacy scenario 1	0.79	0.18893139438427	MTD mean	0.75	CD
y_mean81	Dose-toxicity scenario 1	Dose-efficacy scenario 1	0.8	0.183502942685814	MTD mean	0.75	CD
y_mean82	Dose-toxicity scenario 1	Dose-efficacy scenario 1	0.81	0.178153444051041	MTD mean	0.75	CD
y_mean83	Dose-toxicity scenario 1	Dose-efficacy scenario 1	0.82	0.172881188439328	MTD mean	0.75	CD
y_mean84	Dose-toxicity scenario 1	Dose-efficacy scenario 1	0.83	0.167684514839661	MTD mean	0.75	CD
y_mean85	Dose-toxicity scenario 1	Dose-efficacy scenario 1	0.84	0.162561809525939	MTD mean	0.75	CD
y_mean86	Dose-toxicity scenario 1	Dose-efficacy scenario 1	0.85	0.157511504386261	MTD mean	0.75	CD
y_mean87	Dose-toxicity scenario 1	Dose-efficacy scenario 1	0.86	0.152532075322551	MTD mean	0.75	CD
y_mean88	Dose-toxicity scenario 1	Dose-efficacy scenario 1	0.87	0.147622040717088	MTD mean	0.75	CD
y_mean89	Dose-toxicity scenario 1	Dose-efficacy scenario 1	0.88	0.142779959962708	MTD mean	0.75	CD
y_mean90	Dose-toxicity scenario 1	Dose-efficacy scenario 1	0.89	0.138004432053615	MTD mean	0.75	CD
y_mean91	Dose-toxicity scenario 1	Dose-efficacy scenario 1	0.9	0.133294094233894	MTD mean	0.75	CD
y_mean92	Dose-toxicity scenario 1	Dose-efficacy scenario 1	0.91	0.128647620701006	MTD mean	0.75	CD
y_mean93	Dose-toxicity scenario 1	Dose-efficacy scenario 1	0.92	0.124063721361652	MTD mean	0.75	CD
y_mean94	Dose-toxicity scenario 1	Dose-efficacy scenario 1	0.93	0.119541140637573	MTD mean	0.75	CD
y_mean95	Dose-toxicity scenario 1	Dose-efficacy scenario 1	0.94	0.115078656318955	MTD mean	0.75	CD
y_mean96	Dose-toxicity scenario 1	Dose-efficacy scenario 1	0.95	0.110675078463236	MTD mean	0.75	CD
y_mean97	Dose-toxicity scenario 1	Dose-efficacy scenario 1	0.96	0.106329248337243	MTD mean	0.75	CD
y_mean98	Dose-toxicity scenario 1	Dose-efficacy scenario 1	0.97	0.102040037400666	MTD mean	0.75	CD
y_mean99	Dose-toxicity scenario 1	Dose-efficacy scenario 1	0.98	0.0978063463290163	MTD mean	0.75	CD
y_mean100	Dose-toxicity scenario 1	Dose-efficacy scenario 1	0.99	0.0936271040742737	MTD mean	0.75	CD
y_mean101	Dose-toxicity scenario 1	Dose-efficacy scenario 1	1	0.0895012669615485	MTD mean	0.75	CD
y_00251	Dose-toxicity scenario 1	Dose-efficacy scenario 1	0	1.32764667695585	MTD 2.5% percentile	0.75	CD
y_00252	Dose-toxicity scenario 1	Dose-efficacy scenario 1	0.01	1.30209507405317	MTD 2.5% percentile	0.75	CD
y_00253	Dose-toxicity scenario 1	Dose-efficacy scenario 1	0.02	1.27714719770666	MTD 2.5% percentile	0.75	CD
y_00254	Dose-toxicity scenario 1	Dose-efficacy scenario 1	0.03	1.25278190070813	MTD 2.5% percentile	0.75	CD
y_00255	Dose-toxicity scenario 1	Dose-efficacy scenario 1	0.04	1.22897901210404	MTD 2.5% percentile	0.75	CD
y_00256	Dose-toxicity scenario 1	Dose-efficacy scenario 1	0.05	1.20571928150264	MTD 2.5% percentile	0.75	CD
y_00257	Dose-toxicity scenario 1	Dose-efficacy scenario 1	0.06	1.18298432715066	MTD 2.5% percentile	0.75	CD
y_00258	Dose-toxicity scenario 1	Dose-efficacy scenario 1	0.07	1.16075658748518	MTD 2.5% percentile	0.75	CD
y_00259	Dose-toxicity scenario 1	Dose-efficacy scenario 1	0.08	1.13901927589239	MTD 2.5% percentile	0.75	CD
y_002510	Dose-toxicity scenario 1	Dose-efficacy scenario 1	0.09	1.11775633842822	MTD 2.5% percentile	0.75	CD
y_002511	Dose-toxicity scenario 1	Dose-efficacy scenario 1	0.1	1.09695241427711	MTD 2.5% percentile	0.75	CD
y_002512	Dose-toxicity scenario 1	Dose-efficacy scenario 1	0.11	1.07659279874422	MTD 2.5% percentile	0.75	CD
y_002513	Dose-toxicity scenario 1	Dose-efficacy scenario 1	0.12	1.05666340859367	MTD 2.5% percentile	0.75	CD
y_002514	Dose-toxicity scenario 1	Dose-efficacy scenario 1	0.13	1.03715074956122	MTD 2.5% percentile	0.75	CD
y_002515	Dose-toxicity scenario 1	Dose-efficacy scenario 1	0.14	1.01804188588378	MTD 2.5% percentile	0.75	CD
y_002516	Dose-toxicity scenario 1	Dose-efficacy scenario 1	0.15	0.999324411701208	MTD 2.5% percentile	0.75	CD
y_002517	Dose-toxicity scenario 1	Dose-efficacy scenario 1	0.16	0.980986424197605	MTD 2.5% percentile	0.75	CD
y_002518	Dose-toxicity scenario 1	Dose-efficacy scenario 1	0.17	0.963016498359795	MTD 2.5% percentile	0.75	CD
y_002519	Dose-toxicity scenario 1	Dose-efficacy scenario 1	0.18	0.945403663240606	MTD 2.5% percentile	0.75	CD
y_002520	Dose-toxicity scenario 1	Dose-efficacy scenario 1	0.19	0.928137379623265	MTD 2.5% percentile	0.75	CD
y_002521	Dose-toxicity scenario 1	Dose-efficacy scenario 1	0.2	0.911207518991402	MTD 2.5% percentile	0.75	CD
y_002522	Dose-toxicity scenario 1	Dose-efficacy scenario 1	0.21	0.894604343716442	MTD 2.5% percentile	0.75	CD
y_002523	Dose-toxicity scenario 1	Dose-efficacy scenario 1	0.22	0.878318488380992	MTD 2.5% percentile	0.75	CD
y_002524	Dose-toxicity scenario 1	Dose-efficacy scenario 1	0.23	0.862340942162918	MTD 2.5% percentile	0.75	CD
y_002525	Dose-toxicity scenario 1	Dose-efficacy scenario 1	0.24	0.846663032210517	MTD 2.5% percentile	0.75	CD
y_002526	Dose-toxicity scenario 1	Dose-efficacy scenario 1	0.25	0.831276407944327	MTD 2.5% percentile	0.75	CD
y_002527	Dose-toxicity scenario 1	Dose-efficacy scenario 1	0.26	0.81617302622586	MTD 2.5% percentile	0.75	CD
y_002528	Dose-toxicity scenario 1	Dose-efficacy scenario 1	0.27	0.801345137337935	MTD 2.5% percentile	0.75	CD
y_002529	Dose-toxicity scenario 1	Dose-efficacy scenario 1	0.28	0.786785271725245	MTD 2.5% percentile	0.75	CD
y_002530	Dose-toxicity scenario 1	Dose-efficacy scenario 1	0.29	0.772486227447508	MTD 2.5% percentile	0.75	CD
y_002531	Dose-toxicity scenario 1	Dose-efficacy scenario 1	0.3	0.758441058300909	MTD 2.5% percentile	0.75	CD
y_002532	Dose-toxicity scenario 1	Dose-efficacy scenario 1	0.31	0.744643062566676	MTD 2.5% percentile	0.75	CD
y_002533	Dose-toxicity scenario 1	Dose-efficacy scenario 1	0.32	0.7310857723485	MTD 2.5% percentile	0.75	CD
y_002534	Dose-toxicity scenario 1	Dose-efficacy scenario 1	0.33	0.717762943463156	MTD 2.5% percentile	0.75	CD
y_002535	Dose-toxicity scenario 1	Dose-efficacy scenario 1	0.34	0.704668545851121	MTD 2.5% percentile	0.75	CD
y_002536	Dose-toxicity scenario 1	Dose-efficacy scenario 1	0.35	0.691796754476254	MTD 2.5% percentile	0.75	CD
y_002537	Dose-toxicity scenario 1	Dose-efficacy scenario 1	0.36	0.679141940685693	MTD 2.5% percentile	0.75	CD
y_002538	Dose-toxicity scenario 1	Dose-efficacy scenario 1	0.37	0.66669866400302	MTD 2.5% percentile	0.75	CD
y_002539	Dose-toxicity scenario 1	Dose-efficacy scenario 1	0.38	0.654461664329581	MTD 2.5% percentile	0.75	CD
y_002540	Dose-toxicity scenario 1	Dose-efficacy scenario 1	0.39	0.642425854530457	MTD 2.5% percentile	0.75	CD
y_002541	Dose-toxicity scenario 1	Dose-efficacy scenario 1	0.4	0.630586313383139	MTD 2.5% percentile	0.75	CD
y_002542	Dose-toxicity scenario 1	Dose-efficacy scenario 1	0.41	0.618938278868377	MTD 2.5% percentile	0.75	CD
y_002543	Dose-toxicity scenario 1	Dose-efficacy scenario 1	0.42	0.607477141783972	MTD 2.5% percentile	0.75	CD
y_002544	Dose-toxicity scenario 1	Dose-efficacy scenario 1	0.43	0.596198439663542	MTD 2.5% percentile	0.75	CD
y_002545	Dose-toxicity scenario 1	Dose-efficacy scenario 1	0.44	0.585097850983378	MTD 2.5% percentile	0.75	CD
y_002546	Dose-toxicity scenario 1	Dose-efficacy scenario 1	0.45	0.574171189641624	MTD 2.5% percentile	0.75	CD
y_002547	Dose-toxicity scenario 1	Dose-efficacy scenario 1	0.46	0.563414399694928	MTD 2.5% percentile	0.75	CD
y_002548	Dose-toxicity scenario 1	Dose-efficacy scenario 1	0.47	0.552823550338691	MTD 2.5% percentile	0.75	CD
y_002549	Dose-toxicity scenario 1	Dose-efficacy scenario 1	0.48	0.542394831117845	MTD 2.5% percentile	0.75	CD
y_002550	Dose-toxicity scenario 1	Dose-efficacy scenario 1	0.49	0.532124547355912	MTD 2.5% percentile	0.75	CD
y_002551	Dose-toxicity scenario 1	Dose-efficacy scenario 1	0.5	0.522009115790817	MTD 2.5% percentile	0.75	CD
y_002552	Dose-toxicity scenario 1	Dose-efficacy scenario 1	0.51	0.512045060406631	MTD 2.5% percentile	0.75	CD
y_002553	Dose-toxicity scenario 1	Dose-efficacy scenario 1	0.52	0.502229008451058	MTD 2.5% percentile	0.75	CD
y_002554	Dose-toxicity scenario 1	Dose-efficacy scenario 1	0.53	0.492557686629076	MTD 2.5% percentile	0.75	CD
y_002555	Dose-toxicity scenario 1	Dose-efficacy scenario 1	0.54	0.483027917463717	MTD 2.5% percentile	0.75	CD
y_002556	Dose-toxicity scenario 1	Dose-efficacy scenario 1	0.55	0.473636615815472	MTD 2.5% percentile	0.75	CD
y_002557	Dose-toxicity scenario 1	Dose-efficacy scenario 1	0.56	0.46438078555233	MTD 2.5% percentile	0.75	CD
y_002558	Dose-toxicity scenario 1	Dose-efficacy scenario 1	0.57	0.455257516362882	MTD 2.5% percentile	0.75	CD
y_002559	Dose-toxicity scenario 1	Dose-efficacy scenario 1	0.58	0.44626398070539	MTD 2.5% percentile	0.75	CD
y_002560	Dose-toxicity scenario 1	Dose-efficacy scenario 1	0.59	0.437397430886078	MTD 2.5% percentile	0.75	CD
y_002561	Dose-toxicity scenario 1	Dose-efficacy scenario 1	0.6	0.428655196260326	MTD 2.5% percentile	0.75	CD
y_002562	Dose-toxicity scenario 1	Dose-efficacy scenario 1	0.61	0.420034680550761	MTD 2.5% percentile	0.75	CD
y_002563	Dose-toxicity scenario 1	Dose-efficacy scenario 1	0.62	0.411533359276603	MTD 2.5% percentile	0.75	CD
y_002564	Dose-toxicity scenario 1	Dose-efficacy scenario 1	0.63	0.403148777288899	MTD 2.5% percentile	0.75	CD
y_002565	Dose-toxicity scenario 1	Dose-efficacy scenario 1	0.64	0.394878546406615	MTD 2.5% percentile	0.75	CD
y_002566	Dose-toxicity scenario 1	Dose-efficacy scenario 1	0.65	0.386720343148787	MTD 2.5% percentile	0.75	CD
y_002567	Dose-toxicity scenario 1	Dose-efficacy scenario 1	0.66	0.378671906558205	MTD 2.5% percentile	0.75	CD
y_002568	Dose-toxicity scenario 1	Dose-efficacy scenario 1	0.67	0.370731036112368	MTD 2.5% percentile	0.75	CD
y_002569	Dose-toxicity scenario 1	Dose-efficacy scenario 1	0.68	0.36289558971763	MTD 2.5% percentile	0.75	CD
y_002570	Dose-toxicity scenario 1	Dose-efficacy scenario 1	0.69	0.355163481782722	MTD 2.5% percentile	0.75	CD
y_002571	Dose-toxicity scenario 1	Dose-efficacy scenario 1	0.7	0.347532681367983	MTD 2.5% percentile	0.75	CD
y_002572	Dose-toxicity scenario 1	Dose-efficacy scenario 1	0.71	0.340001210406879	MTD 2.5% percentile	0.75	CD
y_002573	Dose-toxicity scenario 1	Dose-efficacy scenario 1	0.72	0.33256714199651	MTD 2.5% percentile	0.75	CD
y_002574	Dose-toxicity scenario 1	Dose-efficacy scenario 1	0.73	0.325228598754031	MTD 2.5% percentile	0.75	CD
y_002575	Dose-toxicity scenario 1	Dose-efficacy scenario 1	0.74	0.317983751236012	MTD 2.5% percentile	0.75	CD
y_002576	Dose-toxicity scenario 1	Dose-efficacy scenario 1	0.75	0.310830816417967	MTD 2.5% percentile	0.75	CD
y_002577	Dose-toxicity scenario 1	Dose-efficacy scenario 1	0.76	0.303768056231386	MTD 2.5% percentile	0.75	CD
y_002578	Dose-toxicity scenario 1	Dose-efficacy scenario 1	0.77	0.296793776155744	MTD 2.5% percentile	0.75	CD
y_002579	Dose-toxicity scenario 1	Dose-efficacy scenario 1	0.78	0.289906323863104	MTD 2.5% percentile	0.75	CD
y_002580	Dose-toxicity scenario 1	Dose-efficacy scenario 1	0.79	0.283104087913027	MTD 2.5% percentile	0.75	CD
y_002581	Dose-toxicity scenario 1	Dose-efficacy scenario 1	0.8	0.276385496495624	MTD 2.5% percentile	0.75	CD
y_002582	Dose-toxicity scenario 1	Dose-efficacy scenario 1	0.81	0.269749016220701	MTD 2.5% percentile	0.75	CD
y_002583	Dose-toxicity scenario 1	Dose-efficacy scenario 1	0.82	0.263193150951018	MTD 2.5% percentile	0.75	CD
y_002584	Dose-toxicity scenario 1	Dose-efficacy scenario 1	0.83	0.256716440677821	MTD 2.5% percentile	0.75	CD
y_002585	Dose-toxicity scenario 1	Dose-efficacy scenario 1	0.84	0.250317460436854	MTD 2.5% percentile	0.75	CD
y_002586	Dose-toxicity scenario 1	Dose-efficacy scenario 1	0.85	0.243994819263164	MTD 2.5% percentile	0.75	CD
y_002587	Dose-toxicity scenario 1	Dose-efficacy scenario 1	0.86	0.237747159183101	MTD 2.5% percentile	0.75	CD
y_002588	Dose-toxicity scenario 1	Dose-efficacy scenario 1	0.87	0.231573154241954	MTD 2.5% percentile	0.75	CD
y_002589	Dose-toxicity scenario 1	Dose-efficacy scenario 1	0.88	0.225471509565792	MTD 2.5% percentile	0.75	CD
y_002590	Dose-toxicity scenario 1	Dose-efficacy scenario 1	0.89	0.219440960456088	MTD 2.5% percentile	0.75	CD
y_002591	Dose-toxicity scenario 1	Dose-efficacy scenario 1	0.9	0.213480271515807	MTD 2.5% percentile	0.75	CD
y_002592	Dose-toxicity scenario 1	Dose-efficacy scenario 1	0.91	0.207588235805701	MTD 2.5% percentile	0.75	CD
y_002593	Dose-toxicity scenario 1	Dose-efficacy scenario 1	0.92	0.201763674029576	MTD 2.5% percentile	0.75	CD
y_002594	Dose-toxicity scenario 1	Dose-efficacy scenario 1	0.93	0.196005433747401	MTD 2.5% percentile	0.75	CD
y_002595	Dose-toxicity scenario 1	Dose-efficacy scenario 1	0.94	0.190312388615138	MTD 2.5% percentile	0.75	CD
y_002596	Dose-toxicity scenario 1	Dose-efficacy scenario 1	0.95	0.18468343765025	MTD 2.5% percentile	0.75	CD
y_002597	Dose-toxicity scenario 1	Dose-efficacy scenario 1	0.96	0.179117504521875	MTD 2.5% percentile	0.75	CD
y_002598	Dose-toxicity scenario 1	Dose-efficacy scenario 1	0.97	0.17361353686471	MTD 2.5% percentile	0.75	CD
y_002599	Dose-toxicity scenario 1	Dose-efficacy scenario 1	0.98	0.168170505615684	MTD 2.5% percentile	0.75	CD
y_0025100	Dose-toxicity scenario 1	Dose-efficacy scenario 1	0.99	0.162787404372536	MTD 2.5% percentile	0.75	CD
y_0025101	Dose-toxicity scenario 1	Dose-efficacy scenario 1	1	0.157463248773474	MTD 2.5% percentile	0.75	CD
y_0501	Dose-toxicity scenario 1	Dose-efficacy scenario 1	0	1.22350626241154	MTD 50% percentile	0.75	CD
y_0502	Dose-toxicity scenario 1	Dose-efficacy scenario 1	0.01	1.19295538906731	MTD 50% percentile	0.75	CD
y_0503	Dose-toxicity scenario 1	Dose-efficacy scenario 1	0.02	1.16343479264439	MTD 50% percentile	0.75	CD
y_0504	Dose-toxicity scenario 1	Dose-efficacy scenario 1	0.03	1.1348932208027	MTD 50% percentile	0.75	CD
y_0505	Dose-toxicity scenario 1	Dose-efficacy scenario 1	0.04	1.10728276522875	MTD 50% percentile	0.75	CD
y_0506	Dose-toxicity scenario 1	Dose-efficacy scenario 1	0.05	1.08055859328114	MTD 50% percentile	0.75	CD
y_0507	Dose-toxicity scenario 1	Dose-efficacy scenario 1	0.06	1.05467870507007	MTD 50% percentile	0.75	CD
y_0508	Dose-toxicity scenario 1	Dose-efficacy scenario 1	0.07	1.02960371320211	MTD 50% percentile	0.75	CD
y_0509	Dose-toxicity scenario 1	Dose-efficacy scenario 1	0.08	1.00529664276109	MTD 50% percentile	0.75	CD
y_05010	Dose-toxicity scenario 1	Dose-efficacy scenario 1	0.09	0.981722749388467	MTD 50% percentile	0.75	CD
y_05011	Dose-toxicity scenario 1	Dose-efficacy scenario 1	0.1	0.958849353580905	MTD 50% percentile	0.75	CD
y_05012	Dose-toxicity scenario 1	Dose-efficacy scenario 1	0.11	0.936645689543204	MTD 50% percentile	0.75	CD
y_05013	Dose-toxicity scenario 1	Dose-efficacy scenario 1	0.12	0.915082767126329	MTD 50% percentile	0.75	CD
y_05014	Dose-toxicity scenario 1	Dose-efficacy scenario 1	0.13	0.894133245547815	MTD 50% percentile	0.75	CD
y_05015	Dose-toxicity scenario 1	Dose-efficacy scenario 1	0.14	0.873771317737874	MTD 50% percentile	0.75	CD
y_05016	Dose-toxicity scenario 1	Dose-efficacy scenario 1	0.15	0.853972604282519	MTD 50% percentile	0.75	CD
y_05017	Dose-toxicity scenario 1	Dose-efficacy scenario 1	0.16	0.834714056047281	MTD 50% percentile	0.75	CD
y_05018	Dose-toxicity scenario 1	Dose-efficacy scenario 1	0.17	0.815973864663779	MTD 50% percentile	0.75	CD
y_05019	Dose-toxicity scenario 1	Dose-efficacy scenario 1	0.18	0.797731380148254	MTD 50% percentile	0.75	CD
y_05020	Dose-toxicity scenario 1	Dose-efficacy scenario 1	0.19	0.779967034997798	MTD 50% percentile	0.75	CD
y_05021	Dose-toxicity scenario 1	Dose-efficacy scenario 1	0.2	0.762662274177756	MTD 50% percentile	0.75	CD
y_05022	Dose-toxicity scenario 1	Dose-efficacy scenario 1	0.21	0.745799490473645	MTD 50% percentile	0.75	CD
y_05023	Dose-toxicity scenario 1	Dose-efficacy scenario 1	0.22	0.729361964734108	MTD 50% percentile	0.75	CD
y_05024	Dose-toxicity scenario 1	Dose-efficacy scenario 1	0.23	0.713333810578554	MTD 50% percentile	0.75	CD
y_05025	Dose-toxicity scenario 1	Dose-efficacy scenario 1	0.24	0.697699923185119	MTD 50% percentile	0.75	CD
y_05026	Dose-toxicity scenario 1	Dose-efficacy scenario 1	0.25	0.682445931811892	MTD 50% percentile	0.75	CD
y_05027	Dose-toxicity scenario 1	Dose-efficacy scenario 1	0.26	0.667558155737752	MTD 50% percentile	0.75	CD
y_05028	Dose-toxicity scenario 1	Dose-efficacy scenario 1	0.27	0.65302356333884	MTD 50% percentile	0.75	CD
y_05029	Dose-toxicity scenario 1	Dose-efficacy scenario 1	0.28	0.638829734043396	MTD 50% percentile	0.75	CD
y_05030	Dose-toxicity scenario 1	Dose-efficacy scenario 1	0.29	0.624964822931489	MTD 50% percentile	0.75	CD
y_05031	Dose-toxicity scenario 1	Dose-efficacy scenario 1	0.3	0.611417527767587	MTD 50% percentile	0.75	CD
y_05032	Dose-toxicity scenario 1	Dose-efficacy scenario 1	0.31	0.598177058273111	MTD 50% percentile	0.75	CD
y_05033	Dose-toxicity scenario 1	Dose-efficacy scenario 1	0.32	0.585233107463405	MTD 50% percentile	0.75	CD
y_05034	Dose-toxicity scenario 1	Dose-efficacy scenario 1	0.33	0.572575824889093	MTD 50% percentile	0.75	CD
y_05035	Dose-toxicity scenario 1	Dose-efficacy scenario 1	0.34	0.560195791635825	MTD 50% percentile	0.75	CD
y_05036	Dose-toxicity scenario 1	Dose-efficacy scenario 1	0.35	0.548083996949077	MTD 50% percentile	0.75	CD
y_05037	Dose-toxicity scenario 1	Dose-efficacy scenario 1	0.36	0.536231816362067	MTD 50% percentile	0.75	CD
y_05038	Dose-toxicity scenario 1	Dose-efficacy scenario 1	0.37	0.524630991215237	MTD 50% percentile	0.75	CD
y_05039	Dose-toxicity scenario 1	Dose-efficacy scenario 1	0.38	0.513273609465089	MTD 50% percentile	0.75	CD
y_05040	Dose-toxicity scenario 1	Dose-efficacy scenario 1	0.39	0.502152087688645	MTD 50% percentile	0.75	CD
y_05041	Dose-toxicity scenario 1	Dose-efficacy scenario 1	0.4	0.491259154197546	MTD 50% percentile	0.75	CD
y_05042	Dose-toxicity scenario 1	Dose-efficacy scenario 1	0.41	0.480587833182747	MTD 50% percentile	0.75	CD
y_05043	Dose-toxicity scenario 1	Dose-efficacy scenario 1	0.42	0.470131429817192	MTD 50% percentile	0.75	CD
y_05044	Dose-toxicity scenario 1	Dose-efficacy scenario 1	0.43	0.459883516249586	MTD 50% percentile	0.75	CD
y_05045	Dose-toxicity scenario 1	Dose-efficacy scenario 1	0.44	0.449837918427718	MTD 50% percentile	0.75	CD
y_05046	Dose-toxicity scenario 1	Dose-efficacy scenario 1	0.45	0.439988703694555	MTD 50% percentile	0.75	CD
y_05047	Dose-toxicity scenario 1	Dose-efficacy scenario 1	0.46	0.430330169104759	MTD 50% percentile	0.75	CD
y_05048	Dose-toxicity scenario 1	Dose-efficacy scenario 1	0.47	0.420856830413263	MTD 50% percentile	0.75	CD
y_05049	Dose-toxicity scenario 1	Dose-efficacy scenario 1	0.48	0.411563411691254	MTD 50% percentile	0.75	CD
y_05050	Dose-toxicity scenario 1	Dose-efficacy scenario 1	0.49	0.402444835528232	MTD 50% percentile	0.75	CD
y_05051	Dose-toxicity scenario 1	Dose-efficacy scenario 1	0.5	0.393496213781914	MTD 50% percentile	0.75	CD
y_05052	Dose-toxicity scenario 1	Dose-efficacy scenario 1	0.51	0.384712838840589	MTD 50% percentile	0.75	CD
y_05053	Dose-toxicity scenario 1	Dose-efficacy scenario 1	0.52	0.376090175365092	MTD 50% percentile	0.75	CD
y_05054	Dose-toxicity scenario 1	Dose-efficacy scenario 1	0.53	0.367623852479963	MTD 50% percentile	0.75	CD
y_05055	Dose-toxicity scenario 1	Dose-efficacy scenario 1	0.54	0.359309656385554	MTD 50% percentile	0.75	CD
y_05056	Dose-toxicity scenario 1	Dose-efficacy scenario 1	0.55	0.351143523364824	MTD 50% percentile	0.75	CD
y_05057	Dose-toxicity scenario 1	Dose-efficacy scenario 1	0.56	0.343121533160466	MTD 50% percentile	0.75	CD
y_05058	Dose-toxicity scenario 1	Dose-efficacy scenario 1	0.57	0.335239902699658	MTD 50% percentile	0.75	CD
y_05059	Dose-toxicity scenario 1	Dose-efficacy scenario 1	0.58	0.327494980145361	MTD 50% percentile	0.75	CD
y_05060	Dose-toxicity scenario 1	Dose-efficacy scenario 1	0.59	0.319883239254491	MTD 50% percentile	0.75	CD
y_05061	Dose-toxicity scenario 1	Dose-efficacy scenario 1	0.6	0.312401274024665	MTD 50% percentile	0.75	CD
y_05062	Dose-toxicity scenario 1	Dose-efficacy scenario 1	0.61	0.30504579361244	MTD 50% percentile	0.75	CD
y_05063	Dose-toxicity scenario 1	Dose-efficacy scenario 1	0.62	0.297813617507115	MTD 50% percentile	0.75	CD
y_05064	Dose-toxicity scenario 1	Dose-efficacy scenario 1	0.63	0.290701670945235	MTD 50% percentile	0.75	CD
y_05065	Dose-toxicity scenario 1	Dose-efficacy scenario 1	0.64	0.2837069805519	MTD 50% percentile	0.75	CD
y_05066	Dose-toxicity scenario 1	Dose-efficacy scenario 1	0.65	0.276826670195889	MTD 50% percentile	0.75	CD
y_05067	Dose-toxicity scenario 1	Dose-efficacy scenario 1	0.66	0.27005795704649	MTD 50% percentile	0.75	CD
y_05068	Dose-toxicity scenario 1	Dose-efficacy scenario 1	0.67	0.263398147820637	MTD 50% percentile	0.75	CD
y_05069	Dose-toxicity scenario 1	Dose-efficacy scenario 1	0.68	0.256844635209765	MTD 50% percentile	0.75	CD
y_05070	Dose-toxicity scenario 1	Dose-efficacy scenario 1	0.69	0.250394894476386	MTD 50% percentile	0.75	CD
y_05071	Dose-toxicity scenario 1	Dose-efficacy scenario 1	0.7	0.24404648021108	MTD 50% percentile	0.75	CD
y_05072	Dose-toxicity scenario 1	Dose-efficacy scenario 1	0.71	0.237797023241136	MTD 50% percentile	0.75	CD
y_05073	Dose-toxicity scenario 1	Dose-efficacy scenario 1	0.72	0.231644227682632	MTD 50% percentile	0.75	CD
y_05074	Dose-toxicity scenario 1	Dose-efficacy scenario 1	0.73	0.225585868128266	MTD 50% percentile	0.75	CD
y_05075	Dose-toxicity scenario 1	Dose-efficacy scenario 1	0.74	0.219619786963673	MTD 50% percentile	0.75	CD
y_05076	Dose-toxicity scenario 1	Dose-efficacy scenario 1	0.75	0.213743891805456	MTD 50% percentile	0.75	CD
y_05077	Dose-toxicity scenario 1	Dose-efficacy scenario 1	0.76	0.207956153054526	MTD 50% percentile	0.75	CD
y_05078	Dose-toxicity scenario 1	Dose-efficacy scenario 1	0.77	0.202254601558742	MTD 50% percentile	0.75	CD
y_05079	Dose-toxicity scenario 1	Dose-efficacy scenario 1	0.78	0.196637326379202	MTD 50% percentile	0.75	CD
y_05080	Dose-toxicity scenario 1	Dose-efficacy scenario 1	0.79	0.191102472654856	MTD 50% percentile	0.75	CD
y_05081	Dose-toxicity scenario 1	Dose-efficacy scenario 1	0.8	0.185648239560433	MTD 50% percentile	0.75	CD
y_05082	Dose-toxicity scenario 1	Dose-efficacy scenario 1	0.81	0.180272878352958	MTD 50% percentile	0.75	CD
y_05083	Dose-toxicity scenario 1	Dose-efficacy scenario 1	0.82	0.174974690502403	MTD 50% percentile	0.75	CD
y_05084	Dose-toxicity scenario 1	Dose-efficacy scenario 1	0.83	0.16975202590228	MTD 50% percentile	0.75	CD
y_05085	Dose-toxicity scenario 1	Dose-efficacy scenario 1	0.84	0.164603281156216	MTD 50% percentile	0.75	CD
y_05086	Dose-toxicity scenario 1	Dose-efficacy scenario 1	0.85	0.15952689793677	MTD 50% percentile	0.75	CD
y_05087	Dose-toxicity scenario 1	Dose-efficacy scenario 1	0.86	0.15452136141296	MTD 50% percentile	0.75	CD
y_05088	Dose-toxicity scenario 1	Dose-efficacy scenario 1	0.87	0.149585198743173	MTD 50% percentile	0.75	CD
y_05089	Dose-toxicity scenario 1	Dose-efficacy scenario 1	0.88	0.14471697763031	MTD 50% percentile	0.75	CD
y_05090	Dose-toxicity scenario 1	Dose-efficacy scenario 1	0.89	0.139915304936176	MTD 50% percentile	0.75	CD
y_05091	Dose-toxicity scenario 1	Dose-efficacy scenario 1	0.9	0.135178825352316	MTD 50% percentile	0.75	CD
y_05092	Dose-toxicity scenario 1	Dose-efficacy scenario 1	0.91	0.130506220124621	MTD 50% percentile	0.75	CD
y_05093	Dose-toxicity scenario 1	Dose-efficacy scenario 1	0.92	0.125896205829184	MTD 50% percentile	0.75	CD
y_05094	Dose-toxicity scenario 1	Dose-efficacy scenario 1	0.93	0.121347533197031	MTD 50% percentile	0.75	CD
y_05095	Dose-toxicity scenario 1	Dose-efficacy scenario 1	0.94	0.116858985985446	MTD 50% percentile	0.75	CD
y_05096	Dose-toxicity scenario 1	Dose-efficacy scenario 1	0.95	0.112429379893766	MTD 50% percentile	0.75	CD
y_05097	Dose-toxicity scenario 1	Dose-efficacy scenario 1	0.96	0.10805756152161	MTD 50% percentile	0.75	CD
y_05098	Dose-toxicity scenario 1	Dose-efficacy scenario 1	0.97	0.103742407367609	MTD 50% percentile	0.75	CD
y_05099	Dose-toxicity scenario 1	Dose-efficacy scenario 1	0.98	0.0994828228668297	MTD 50% percentile	0.75	CD
y_050100	Dose-toxicity scenario 1	Dose-efficacy scenario 1	0.99	0.095277741465133	MTD 50% percentile	0.75	CD
y_050101	Dose-toxicity scenario 1	Dose-efficacy scenario 1	1	0.0911261237288525	MTD 50% percentile	0.75	CD
y_09751	Dose-toxicity scenario 1	Dose-efficacy scenario 1	0	1.13981322714324	MTD 97.5% percentile	0.75	CD
y_09752	Dose-toxicity scenario 1	Dose-efficacy scenario 1	0.01	1.10351070582925	MTD 97.5% percentile	0.75	CD
y_09753	Dose-toxicity scenario 1	Dose-efficacy scenario 1	0.02	1.06887033067801	MTD 97.5% percentile	0.75	CD
y_09754	Dose-toxicity scenario 1	Dose-efficacy scenario 1	0.03	1.03578050207555	MTD 97.5% percentile	0.75	CD
y_09755	Dose-toxicity scenario 1	Dose-efficacy scenario 1	0.04	1.00413939238183	MTD 97.5% percentile	0.75	CD
y_09756	Dose-toxicity scenario 1	Dose-efficacy scenario 1	0.05	0.973853899266272	MTD 97.5% percentile	0.75	CD
y_09757	Dose-toxicity scenario 1	Dose-efficacy scenario 1	0.06	0.944838730750284	MTD 97.5% percentile	0.75	CD
y_09758	Dose-toxicity scenario 1	Dose-efficacy scenario 1	0.07	0.917015603018409	MTD 97.5% percentile	0.75	CD
y_09759	Dose-toxicity scenario 1	Dose-efficacy scenario 1	0.08	0.890312535109225	MTD 97.5% percentile	0.75	CD
y_097510	Dose-toxicity scenario 1	Dose-efficacy scenario 1	0.09	0.86466322710525	MTD 97.5% percentile	0.75	CD
y_097511	Dose-toxicity scenario 1	Dose-efficacy scenario 1	0.1	0.840006510512325	MTD 97.5% percentile	0.75	CD
y_097512	Dose-toxicity scenario 1	Dose-efficacy scenario 1	0.11	0.816285861236367	MTD 97.5% percentile	0.75	CD
y_097513	Dose-toxicity scenario 1	Dose-efficacy scenario 1	0.12	0.793448966994877	MTD 97.5% percentile	0.75	CD
y_097514	Dose-toxicity scenario 1	Dose-efficacy scenario 1	0.13	0.771447342194795	MTD 97.5% percentile	0.75	CD
y_097515	Dose-toxicity scenario 1	Dose-efficacy scenario 1	0.14	0.750235984309459	MTD 97.5% percentile	0.75	CD
y_097516	Dose-toxicity scenario 1	Dose-efficacy scenario 1	0.15	0.729773066629662	MTD 97.5% percentile	0.75	CD
y_097517	Dose-toxicity scenario 1	Dose-efficacy scenario 1	0.16	0.710019662974583	MTD 97.5% percentile	0.75	CD
y_097518	Dose-toxicity scenario 1	Dose-efficacy scenario 1	0.17	0.690939500550162	MTD 97.5% percentile	0.75	CD
y_097519	Dose-toxicity scenario 1	Dose-efficacy scenario 1	0.18	0.67249873765353	MTD 97.5% percentile	0.75	CD
y_097520	Dose-toxicity scenario 1	Dose-efficacy scenario 1	0.19	0.654665763357339	MTD 97.5% percentile	0.75	CD
y_097521	Dose-toxicity scenario 1	Dose-efficacy scenario 1	0.2	0.637411016679576	MTD 97.5% percentile	0.75	CD
y_097522	Dose-toxicity scenario 1	Dose-efficacy scenario 1	0.21	0.620706823062808	MTD 97.5% percentile	0.75	CD
y_097523	Dose-toxicity scenario 1	Dose-efficacy scenario 1	0.22	0.604527246260171	MTD 97.5% percentile	0.75	CD
y_097524	Dose-toxicity scenario 1	Dose-efficacy scenario 1	0.23	0.588847953960743	MTD 97.5% percentile	0.75	CD
y_097525	Dose-toxicity scenario 1	Dose-efficacy scenario 1	0.24	0.573646095690029	MTD 97.5% percentile	0.75	CD
y_097526	Dose-toxicity scenario 1	Dose-efficacy scenario 1	0.25	0.558900191696954	MTD 97.5% percentile	0.75	CD
y_097527	Dose-toxicity scenario 1	Dose-efficacy scenario 1	0.26	0.544590031691086	MTD 97.5% percentile	0.75	CD
y_097528	Dose-toxicity scenario 1	Dose-efficacy scenario 1	0.27	0.530696582426147	MTD 97.5% percentile	0.75	CD
y_097529	Dose-toxicity scenario 1	Dose-efficacy scenario 1	0.28	0.517201903241152	MTD 97.5% percentile	0.75	CD
y_097530	Dose-toxicity scenario 1	Dose-efficacy scenario 1	0.29	0.504089068771064	MTD 97.5% percentile	0.75	CD
y_097531	Dose-toxicity scenario 1	Dose-efficacy scenario 1	0.3	0.491342098126862	MTD 97.5% percentile	0.75	CD
y_097532	Dose-toxicity scenario 1	Dose-efficacy scenario 1	0.31	0.47894588992192	MTD 97.5% percentile	0.75	CD
y_097533	Dose-toxicity scenario 1	Dose-efficacy scenario 1	0.32	0.466886162589295	MTD 97.5% percentile	0.75	CD
y_097534	Dose-toxicity scenario 1	Dose-efficacy scenario 1	0.33	0.455149399493995	MTD 97.5% percentile	0.75	CD
y_097535	Dose-toxicity scenario 1	Dose-efficacy scenario 1	0.34	0.443722798396725	MTD 97.5% percentile	0.75	CD
y_097536	Dose-toxicity scenario 1	Dose-efficacy scenario 1	0.35	0.432594224871875	MTD 97.5% percentile	0.75	CD
y_097537	Dose-toxicity scenario 1	Dose-efficacy scenario 1	0.36	0.421752169323432	MTD 97.5% percentile	0.75	CD
y_097538	Dose-toxicity scenario 1	Dose-efficacy scenario 1	0.37	0.41118570727873	MTD 97.5% percentile	0.75	CD
y_097539	Dose-toxicity scenario 1	Dose-efficacy scenario 1	0.38	0.400884462672059	MTD 97.5% percentile	0.75	CD
y_097540	Dose-toxicity scenario 1	Dose-efficacy scenario 1	0.39	0.390838573858749	MTD 97.5% percentile	0.75	CD
y_097541	Dose-toxicity scenario 1	Dose-efficacy scenario 1	0.4	0.381038662125729	MTD 97.5% percentile	0.75	CD
y_097542	Dose-toxicity scenario 1	Dose-efficacy scenario 1	0.41	0.371475802487194	MTD 97.5% percentile	0.75	CD
y_097543	Dose-toxicity scenario 1	Dose-efficacy scenario 1	0.42	0.362141496574235	MTD 97.5% percentile	0.75	CD
y_097544	Dose-toxicity scenario 1	Dose-efficacy scenario 1	0.43	0.353027647445344	MTD 97.5% percentile	0.75	CD
y_097545	Dose-toxicity scenario 1	Dose-efficacy scenario 1	0.44	0.344126536160858	MTD 97.5% percentile	0.75	CD
y_097546	Dose-toxicity scenario 1	Dose-efficacy scenario 1	0.45	0.335430799978886	MTD 97.5% percentile	0.75	CD
y_097547	Dose-toxicity scenario 1	Dose-efficacy scenario 1	0.46	0.326933412043295	MTD 97.5% percentile	0.75	CD
y_097548	Dose-toxicity scenario 1	Dose-efficacy scenario 1	0.47	0.31862766244594	MTD 97.5% percentile	0.75	CD
y_097549	Dose-toxicity scenario 1	Dose-efficacy scenario 1	0.48	0.31050714055592	MTD 97.5% percentile	0.75	CD
y_097550	Dose-toxicity scenario 1	Dose-efficacy scenario 1	0.49	0.30256571851801	MTD 97.5% percentile	0.75	CD
y_097551	Dose-toxicity scenario 1	Dose-efficacy scenario 1	0.5	0.294797535831033	MTD 97.5% percentile	0.75	CD
y_097552	Dose-toxicity scenario 1	Dose-efficacy scenario 1	0.51	0.287196984924592	MTD 97.5% percentile	0.75	CD
y_097553	Dose-toxicity scenario 1	Dose-efficacy scenario 1	0.52	0.279758697659562	MTD 97.5% percentile	0.75	CD
y_097554	Dose-toxicity scenario 1	Dose-efficacy scenario 1	0.53	0.272477532684055	MTD 97.5% percentile	0.75	CD
y_097555	Dose-toxicity scenario 1	Dose-efficacy scenario 1	0.54	0.265348563582268	MTD 97.5% percentile	0.75	CD
y_097556	Dose-toxicity scenario 1	Dose-efficacy scenario 1	0.55	0.258367067758804	MTD 97.5% percentile	0.75	CD
y_097557	Dose-toxicity scenario 1	Dose-efficacy scenario 1	0.56	0.251528516005765	MTD 97.5% percentile	0.75	CD
y_097558	Dose-toxicity scenario 1	Dose-efficacy scenario 1	0.57	0.244828562704184	MTD 97.5% percentile	0.75	CD
y_097559	Dose-toxicity scenario 1	Dose-efficacy scenario 1	0.58	0.238263036615246	MTD 97.5% percentile	0.75	CD
y_097560	Dose-toxicity scenario 1	Dose-efficacy scenario 1	0.59	0.231827932220304	MTD 97.5% percentile	0.75	CD
y_097561	Dose-toxicity scenario 1	Dose-efficacy scenario 1	0.6	0.22551940157189	MTD 97.5% percentile	0.75	CD
y_097562	Dose-toxicity scenario 1	Dose-efficacy scenario 1	0.61	0.219333746620907	MTD 97.5% percentile	0.75	CD
y_097563	Dose-toxicity scenario 1	Dose-efficacy scenario 1	0.62	0.213267411987835	MTD 97.5% percentile	0.75	CD
y_097564	Dose-toxicity scenario 1	Dose-efficacy scenario 1	0.63	0.207316978148277	MTD 97.5% percentile	0.75	CD
y_097565	Dose-toxicity scenario 1	Dose-efficacy scenario 1	0.64	0.201479155005378	MTD 97.5% percentile	0.75	CD
y_097566	Dose-toxicity scenario 1	Dose-efficacy scenario 1	0.65	0.195750775823758	MTD 97.5% percentile	0.75	CD
y_097567	Dose-toxicity scenario 1	Dose-efficacy scenario 1	0.66	0.190128791501441	MTD 97.5% percentile	0.75	CD
y_097568	Dose-toxicity scenario 1	Dose-efficacy scenario 1	0.67	0.184610265158008	MTD 97.5% percentile	0.75	CD
y_097569	Dose-toxicity scenario 1	Dose-efficacy scenario 1	0.68	0.179192367018812	MTD 97.5% percentile	0.75	CD
y_097570	Dose-toxicity scenario 1	Dose-efficacy scenario 1	0.69	0.173872369576504	MTD 97.5% percentile	0.75	CD
y_097571	Dose-toxicity scenario 1	Dose-efficacy scenario 1	0.7	0.168647643012515	MTD 97.5% percentile	0.75	CD
y_097572	Dose-toxicity scenario 1	Dose-efficacy scenario 1	0.71	0.16351565086232	MTD 97.5% percentile	0.75	CD
y_097573	Dose-toxicity scenario 1	Dose-efficacy scenario 1	0.72	0.158473945909493	MTD 97.5% percentile	0.75	CD
y_097574	Dose-toxicity scenario 1	Dose-efficacy scenario 1	0.73	0.153520166294582	MTD 97.5% percentile	0.75	CD
y_097575	Dose-toxicity scenario 1	Dose-efficacy scenario 1	0.74	0.148652031825793	MTD 97.5% percentile	0.75	CD
y_097576	Dose-toxicity scenario 1	Dose-efficacy scenario 1	0.75	0.143867340479397	MTD 97.5% percentile	0.75	CD
y_097577	Dose-toxicity scenario 1	Dose-efficacy scenario 1	0.76	0.13916396507856	MTD 97.5% percentile	0.75	CD
y_097578	Dose-toxicity scenario 1	Dose-efficacy scenario 1	0.77	0.134539850140072	MTD 97.5% percentile	0.75	CD
y_097579	Dose-toxicity scenario 1	Dose-efficacy scenario 1	0.78	0.129993008879167	MTD 97.5% percentile	0.75	CD
y_097580	Dose-toxicity scenario 1	Dose-efficacy scenario 1	0.79	0.125521520363249	MTD 97.5% percentile	0.75	CD
y_097581	Dose-toxicity scenario 1	Dose-efficacy scenario 1	0.8	0.121123526805972	MTD 97.5% percentile	0.75	CD
y_097582	Dose-toxicity scenario 1	Dose-efficacy scenario 1	0.81	0.116797230993653	MTD 97.5% percentile	0.75	CD
y_097583	Dose-toxicity scenario 1	Dose-efficacy scenario 1	0.82	0.112540893836536	MTD 97.5% percentile	0.75	CD
y_097584	Dose-toxicity scenario 1	Dose-efficacy scenario 1	0.83	0.108352832037896	MTD 97.5% percentile	0.75	CD
y_097585	Dose-toxicity scenario 1	Dose-efficacy scenario 1	0.84	0.104231415874421	MTD 97.5% percentile	0.75	CD
y_097586	Dose-toxicity scenario 1	Dose-efficacy scenario 1	0.85	0.100175067081719	MTD 97.5% percentile	0.75	CD
y_097587	Dose-toxicity scenario 1	Dose-efficacy scenario 1	0.86	0.0961822568391859	MTD 97.5% percentile	0.75	CD
y_097588	Dose-toxicity scenario 1	Dose-efficacy scenario 1	0.87	0.0922515038488427	MTD 97.5% percentile	0.75	CD
y_097589	Dose-toxicity scenario 1	Dose-efficacy scenario 1	0.88	0.0883813725030486	MTD 97.5% percentile	0.75	CD
y_097590	Dose-toxicity scenario 1	Dose-efficacy scenario 1	0.89	0.0845704711363465	MTD 97.5% percentile	0.75	CD
y_097591	Dose-toxicity scenario 1	Dose-efficacy scenario 1	0.9	0.0808174503569599	MTD 97.5% percentile	0.75	CD
y_097592	Dose-toxicity scenario 1	Dose-efficacy scenario 1	0.91	0.0771210014537423	MTD 97.5% percentile	0.75	CD
y_097593	Dose-toxicity scenario 1	Dose-efficacy scenario 1	0.92	0.0734798548746265	MTD 97.5% percentile	0.75	CD
y_097594	Dose-toxicity scenario 1	Dose-efficacy scenario 1	0.93	0.0698927787728587	MTD 97.5% percentile	0.75	CD
y_097595	Dose-toxicity scenario 1	Dose-efficacy scenario 1	0.94	0.0663585776175194	MTD 97.5% percentile	0.75	CD
y_097596	Dose-toxicity scenario 1	Dose-efficacy scenario 1	0.95	0.0628760908650399	MTD 97.5% percentile	0.75	CD
y_097597	Dose-toxicity scenario 1	Dose-efficacy scenario 1	0.96	0.0594441916886123	MTD 97.5% percentile	0.75	CD
y_097598	Dose-toxicity scenario 1	Dose-efficacy scenario 1	0.97	0.0560617857625704	MTD 97.5% percentile	0.75	CD
y_097599	Dose-toxicity scenario 1	Dose-efficacy scenario 1	0.98	0.0527278100989887	MTD 97.5% percentile	0.75	CD
y_0975100	Dose-toxicity scenario 1	Dose-efficacy scenario 1	0.99	0.0494412319338983	MTD 97.5% percentile	0.75	CD
y_0975101	Dose-toxicity scenario 1	Dose-efficacy scenario 1	1	0.0462010476606714	MTD 97.5% percentile	0.75	CD
