# Supplementary material for: A Bayesian adaptive design for dual‐agent phase I–II oncology trials integrating efficacy data across stages
Source: Biom J. 2023 May 18;65(7):2200288. doi: 10.1002/bimj.202200288 (PMC10952513; doi:10.1002/bimj.202200288)
Supplement: Supplementary file 1 — Supporting Information S1 [file BIMJ-65-0-s001.zip › Code_biometrical_journal2/Code_biometrical_journal/Data/intermediate_outputs/MTD_curve_DLT_sc1_EFF_sc1_CD_w0_H0.csv]

	DLT_scenario	EFF_scenario	x	y	type	omega	agreement
y_mean1	Dose-toxicity scenario 1	Dose-efficacy scenario 1	0	1.22672367731529	MTD mean	0	CD
y_mean2	Dose-toxicity scenario 1	Dose-efficacy scenario 1	0.01	1.19585625999782	MTD mean	0	CD
y_mean3	Dose-toxicity scenario 1	Dose-efficacy scenario 1	0.02	1.1660386469554	MTD mean	0	CD
y_mean4	Dose-toxicity scenario 1	Dose-efficacy scenario 1	0.03	1.13721817774263	MTD mean	0	CD
y_mean5	Dose-toxicity scenario 1	Dose-efficacy scenario 1	0.04	1.10934565607287	MTD mean	0	CD
y_mean6	Dose-toxicity scenario 1	Dose-efficacy scenario 1	0.05	1.08237506957383	MTD mean	0	CD
y_mean7	Dose-toxicity scenario 1	Dose-efficacy scenario 1	0.06	1.05626333631562	MTD mean	0	CD
y_mean8	Dose-toxicity scenario 1	Dose-efficacy scenario 1	0.07	1.03097007517401	MTD mean	0	CD
y_mean9	Dose-toxicity scenario 1	Dose-efficacy scenario 1	0.08	1.00645739745432	MTD mean	0	CD
y_mean10	Dose-toxicity scenario 1	Dose-efficacy scenario 1	0.09	0.982689717514547	MTD mean	0	CD
y_mean11	Dose-toxicity scenario 1	Dose-efficacy scenario 1	0.1	0.959633580396681	MTD mean	0	CD
y_mean12	Dose-toxicity scenario 1	Dose-efficacy scenario 1	0.11	0.937257504710686	MTD mean	0	CD
y_mean13	Dose-toxicity scenario 1	Dose-efficacy scenario 1	0.12	0.915531839219162	MTD mean	0	CD
y_mean14	Dose-toxicity scenario 1	Dose-efficacy scenario 1	0.13	0.894428631748941	MTD mean	0	CD
y_mean15	Dose-toxicity scenario 1	Dose-efficacy scenario 1	0.14	0.87392150921091	MTD mean	0	CD
y_mean16	Dose-toxicity scenario 1	Dose-efficacy scenario 1	0.15	0.853985567645202	MTD mean	0	CD
y_mean17	Dose-toxicity scenario 1	Dose-efficacy scenario 1	0.16	0.834597271327827	MTD mean	0	CD
y_mean18	Dose-toxicity scenario 1	Dose-efficacy scenario 1	0.17	0.815734360079359	MTD mean	0	CD
y_mean19	Dose-toxicity scenario 1	Dose-efficacy scenario 1	0.18	0.797375764008146	MTD mean	0	CD
y_mean20	Dose-toxicity scenario 1	Dose-efficacy scenario 1	0.19	0.779501525001547	MTD mean	0	CD
y_mean21	Dose-toxicity scenario 1	Dose-efficacy scenario 1	0.2	0.762092724350176	MTD mean	0	CD
y_mean22	Dose-toxicity scenario 1	Dose-efficacy scenario 1	0.21	0.745131415953397	MTD mean	0	CD
y_mean23	Dose-toxicity scenario 1	Dose-efficacy scenario 1	0.22	0.728600564610304	MTD mean	0	CD
y_mean24	Dose-toxicity scenario 1	Dose-efficacy scenario 1	0.23	0.712483988950121	MTD mean	0	CD
y_mean25	Dose-toxicity scenario 1	Dose-efficacy scenario 1	0.24	0.696766308600132	MTD mean	0	CD
y_mean26	Dose-toxicity scenario 1	Dose-efficacy scenario 1	0.25	0.681432895228535	MTD mean	0	CD
y_mean27	Dose-toxicity scenario 1	Dose-efficacy scenario 1	0.26	0.666469827134658	MTD mean	0	CD
y_mean28	Dose-toxicity scenario 1	Dose-efficacy scenario 1	0.27	0.651863847090235	MTD mean	0	CD
y_mean29	Dose-toxicity scenario 1	Dose-efficacy scenario 1	0.28	0.637602323163402	MTD mean	0	CD
y_mean30	Dose-toxicity scenario 1	Dose-efficacy scenario 1	0.29	0.623673212282079	MTD mean	0	CD
y_mean31	Dose-toxicity scenario 1	Dose-efficacy scenario 1	0.3	0.610065026315832	MTD mean	0	CD
y_mean32	Dose-toxicity scenario 1	Dose-efficacy scenario 1	0.31	0.596766800475457	MTD mean	0	CD
y_mean33	Dose-toxicity scenario 1	Dose-efficacy scenario 1	0.32	0.583768063847563	MTD mean	0	CD
y_mean34	Dose-toxicity scenario 1	Dose-efficacy scenario 1	0.33	0.571058811897778	MTD mean	0	CD
y_mean35	Dose-toxicity scenario 1	Dose-efficacy scenario 1	0.34	0.558629480790787	MTD mean	0	CD
y_mean36	Dose-toxicity scenario 1	Dose-efficacy scenario 1	0.35	0.5464709233887	MTD mean	0	CD
y_mean37	Dose-toxicity scenario 1	Dose-efficacy scenario 1	0.36	0.534574386801142	MTD mean	0	CD
y_mean38	Dose-toxicity scenario 1	Dose-efficacy scenario 1	0.37	0.522931491371278	MTD mean	0	CD
y_mean39	Dose-toxicity scenario 1	Dose-efficacy scenario 1	0.38	0.51153421099176	MTD mean	0	CD
y_mean40	Dose-toxicity scenario 1	Dose-efficacy scenario 1	0.39	0.500374854653408	MTD mean	0	CD
y_mean41	Dose-toxicity scenario 1	Dose-efficacy scenario 1	0.4	0.489446049137502	MTD mean	0	CD
y_mean42	Dose-toxicity scenario 1	Dose-efficacy scenario 1	0.41	0.47874072276983	MTD mean	0	CD
y_mean43	Dose-toxicity scenario 1	Dose-efficacy scenario 1	0.42	0.468252090161272	MTD mean	0	CD
y_mean44	Dose-toxicity scenario 1	Dose-efficacy scenario 1	0.43	0.457973637865724	MTD mean	0	CD
y_mean45	Dose-toxicity scenario 1	Dose-efficacy scenario 1	0.44	0.447899110891676	MTD mean	0	CD
y_mean46	Dose-toxicity scenario 1	Dose-efficacy scenario 1	0.45	0.438022500008728	MTD mean	0	CD
y_mean47	Dose-toxicity scenario 1	Dose-efficacy scenario 1	0.46	0.428338029794932	MTD mean	0	CD
y_mean48	Dose-toxicity scenario 1	Dose-efficacy scenario 1	0.47	0.418840147374996	MTD mean	0	CD
y_mean49	Dose-toxicity scenario 1	Dose-efficacy scenario 1	0.48	0.409523511803217	MTD mean	0	CD
y_mean50	Dose-toxicity scenario 1	Dose-efficacy scenario 1	0.49	0.400382984048472	MTD mean	0	CD
y_mean51	Dose-toxicity scenario 1	Dose-efficacy scenario 1	0.5	0.391413617541825	MTD mean	0	CD
y_mean52	Dose-toxicity scenario 1	Dose-efficacy scenario 1	0.51	0.382610649250211	MTD mean	0	CD
y_mean53	Dose-toxicity scenario 1	Dose-efficacy scenario 1	0.52	0.373969491242349	MTD mean	0	CD
y_mean54	Dose-toxicity scenario 1	Dose-efficacy scenario 1	0.53	0.365485722715513	MTD mean	0	CD
y_mean55	Dose-toxicity scenario 1	Dose-efficacy scenario 1	0.54	0.357155082454042	MTD mean	0	CD
y_mean56	Dose-toxicity scenario 1	Dose-efficacy scenario 1	0.55	0.348973461692553	MTD mean	0	CD
y_mean57	Dose-toxicity scenario 1	Dose-efficacy scenario 1	0.56	0.340936897358763	MTD mean	0	CD
y_mean58	Dose-toxicity scenario 1	Dose-efficacy scenario 1	0.57	0.333041565672542	MTD mean	0	CD
y_mean59	Dose-toxicity scenario 1	Dose-efficacy scenario 1	0.58	0.325283776079508	MTD mean	0	CD
y_mean60	Dose-toxicity scenario 1	Dose-efficacy scenario 1	0.59	0.317659965498917	MTD mean	0	CD
y_mean61	Dose-toxicity scenario 1	Dose-efficacy scenario 1	0.6	0.310166692867023	MTD mean	0	CD
y_mean62	Dose-toxicity scenario 1	Dose-efficacy scenario 1	0.61	0.302800633958361	MTD mean	0	CD
y_mean63	Dose-toxicity scenario 1	Dose-efficacy scenario 1	0.62	0.295558576468553	MTD mean	0	CD
y_mean64	Dose-toxicity scenario 1	Dose-efficacy scenario 1	0.63	0.288437415343387	MTD mean	0	CD
y_mean65	Dose-toxicity scenario 1	Dose-efficacy scenario 1	0.64	0.28143414833987	MTD mean	0	CD
y_mean66	Dose-toxicity scenario 1	Dose-efficacy scenario 1	0.65	0.274545871805949	MTD mean	0	CD
y_mean67	Dose-toxicity scenario 1	Dose-efficacy scenario 1	0.66	0.267769776666417	MTD mean	0	CD
y_mean68	Dose-toxicity scenario 1	Dose-efficacy scenario 1	0.67	0.261103144603356	MTD mean	0	CD
y_mean69	Dose-toxicity scenario 1	Dose-efficacy scenario 1	0.68	0.254543344420205	MTD mean	0	CD
y_mean70	Dose-toxicity scenario 1	Dose-efficacy scenario 1	0.69	0.248087828579232	MTD mean	0	CD
y_mean71	Dose-toxicity scenario 1	Dose-efficacy scenario 1	0.7	0.241734129902842	MTD mean	0	CD
y_mean72	Dose-toxicity scenario 1	Dose-efficacy scenario 1	0.71	0.235479858429746	MTD mean	0	CD
y_mean73	Dose-toxicity scenario 1	Dose-efficacy scenario 1	0.72	0.229322698417572	MTD mean	0	CD
y_mean74	Dose-toxicity scenario 1	Dose-efficacy scenario 1	0.73	0.223260405484029	MTD mean	0	CD
y_mean75	Dose-toxicity scenario 1	Dose-efficacy scenario 1	0.74	0.217290803879198	MTD mean	0	CD
y_mean76	Dose-toxicity scenario 1	Dose-efficacy scenario 1	0.75	0.211411783881998	MTD mean	0	CD
y_mean77	Dose-toxicity scenario 1	Dose-efficacy scenario 1	0.76	0.205621299314272	MTD mean	0	CD
y_mean78	Dose-toxicity scenario 1	Dose-efficacy scenario 1	0.77	0.199917365166348	MTD mean	0	CD
y_mean79	Dose-toxicity scenario 1	Dose-efficacy scenario 1	0.78	0.194298055328274	MTD mean	0	CD
y_mean80	Dose-toxicity scenario 1	Dose-efficacy scenario 1	0.79	0.188761500421302	MTD mean	0	CD
y_mean81	Dose-toxicity scenario 1	Dose-efficacy scenario 1	0.8	0.183305885724466	MTD mean	0	CD
y_mean82	Dose-toxicity scenario 1	Dose-efficacy scenario 1	0.81	0.177929449191441	MTD mean	0	CD
y_mean83	Dose-toxicity scenario 1	Dose-efficacy scenario 1	0.82	0.172630479553125	MTD mean	0	CD
y_mean84	Dose-toxicity scenario 1	Dose-efficacy scenario 1	0.83	0.16740731450165	MTD mean	0	CD
y_mean85	Dose-toxicity scenario 1	Dose-efficacy scenario 1	0.84	0.162258338951777	MTD mean	0	CD
y_mean86	Dose-toxicity scenario 1	Dose-efficacy scenario 1	0.85	0.157181983375853	MTD mean	0	CD
y_mean87	Dose-toxicity scenario 1	Dose-efficacy scenario 1	0.86	0.152176722208725	MTD mean	0	CD
y_mean88	Dose-toxicity scenario 1	Dose-efficacy scenario 1	0.87	0.147241072319204	MTD mean	0	CD
y_mean89	Dose-toxicity scenario 1	Dose-efficacy scenario 1	0.88	0.142373591544869	MTD mean	0	CD
y_mean90	Dose-toxicity scenario 1	Dose-efficacy scenario 1	0.89	0.137572877287156	MTD mean	0	CD
y_mean91	Dose-toxicity scenario 1	Dose-efficacy scenario 1	0.9	0.132837565163871	MTD mean	0	CD
y_mean92	Dose-toxicity scenario 1	Dose-efficacy scenario 1	0.91	0.128166327716408	MTD mean	0	CD
y_mean93	Dose-toxicity scenario 1	Dose-efficacy scenario 1	0.92	0.123557873169078	MTD mean	0	CD
y_mean94	Dose-toxicity scenario 1	Dose-efficacy scenario 1	0.93	0.119010944238148	MTD mean	0	CD
y_mean95	Dose-toxicity scenario 1	Dose-efficacy scenario 1	0.94	0.114524316988248	MTD mean	0	CD
y_mean96	Dose-toxicity scenario 1	Dose-efficacy scenario 1	0.95	0.110096799733985	MTD mean	0	CD
y_mean97	Dose-toxicity scenario 1	Dose-efficacy scenario 1	0.96	0.105727231984687	MTD mean	0	CD
y_mean98	Dose-toxicity scenario 1	Dose-efficacy scenario 1	0.97	0.101414483430306	MTD mean	0	CD
y_mean99	Dose-toxicity scenario 1	Dose-efficacy scenario 1	0.98	0.0971574529666337	MTD mean	0	CD
y_mean100	Dose-toxicity scenario 1	Dose-efficacy scenario 1	0.99	0.0929550677580498	MTD mean	0	CD
y_mean101	Dose-toxicity scenario 1	Dose-efficacy scenario 1	1	0.0888062823361343	MTD mean	0	CD
y_00251	Dose-toxicity scenario 1	Dose-efficacy scenario 1	0	1.33749325903004	MTD 2.5% percentile	0	CD
y_00252	Dose-toxicity scenario 1	Dose-efficacy scenario 1	0.01	1.31156141289314	MTD 2.5% percentile	0	CD
y_00253	Dose-toxicity scenario 1	Dose-efficacy scenario 1	0.02	1.28625237679257	MTD 2.5% percentile	0	CD
y_00254	Dose-toxicity scenario 1	Dose-efficacy scenario 1	0.03	1.26154397975157	MTD 2.5% percentile	0	CD
y_00255	Dose-toxicity scenario 1	Dose-efficacy scenario 1	0.04	1.23741509078473	MTD 2.5% percentile	0	CD
y_00256	Dose-toxicity scenario 1	Dose-efficacy scenario 1	0.05	1.21384555862524	MTD 2.5% percentile	0	CD
y_00257	Dose-toxicity scenario 1	Dose-efficacy scenario 1	0.06	1.19081615559581	MTD 2.5% percentile	0	CD
y_00258	Dose-toxicity scenario 1	Dose-efficacy scenario 1	0.07	1.16830852529465	MTD 2.5% percentile	0	CD
y_00259	Dose-toxicity scenario 1	Dose-efficacy scenario 1	0.08	1.14630513379751	MTD 2.5% percentile	0	CD
y_002510	Dose-toxicity scenario 1	Dose-efficacy scenario 1	0.09	1.12478922410301	MTD 2.5% percentile	0	CD
y_002511	Dose-toxicity scenario 1	Dose-efficacy scenario 1	0.1	1.10374477357258	MTD 2.5% percentile	0	CD
y_002512	Dose-toxicity scenario 1	Dose-efficacy scenario 1	0.11	1.08315645413779	MTD 2.5% percentile	0	CD
y_002513	Dose-toxicity scenario 1	Dose-efficacy scenario 1	0.12	1.06300959506747	MTD 2.5% percentile	0	CD
y_002514	Dose-toxicity scenario 1	Dose-efficacy scenario 1	0.13	1.04329014810448	MTD 2.5% percentile	0	CD
y_002515	Dose-toxicity scenario 1	Dose-efficacy scenario 1	0.14	1.02398465479801	MTD 2.5% percentile	0	CD
y_002516	Dose-toxicity scenario 1	Dose-efficacy scenario 1	0.15	1.00508021587182	MTD 2.5% percentile	0	CD
y_002517	Dose-toxicity scenario 1	Dose-efficacy scenario 1	0.16	0.986564462481957	MTD 2.5% percentile	0	CD
y_002518	Dose-toxicity scenario 1	Dose-efficacy scenario 1	0.17	0.968425529229207	MTD 2.5% percentile	0	CD
y_002519	Dose-toxicity scenario 1	Dose-efficacy scenario 1	0.18	0.950652028802715	MTD 2.5% percentile	0	CD
y_002520	Dose-toxicity scenario 1	Dose-efficacy scenario 1	0.19	0.933233028140807	MTD 2.5% percentile	0	CD
y_002521	Dose-toxicity scenario 1	Dose-efficacy scenario 1	0.2	0.916158026004183	MTD 2.5% percentile	0	CD
y_002522	Dose-toxicity scenario 1	Dose-efficacy scenario 1	0.21	0.899416931864795	MTD 2.5% percentile	0	CD
y_002523	Dose-toxicity scenario 1	Dose-efficacy scenario 1	0.22	0.883000046021251	MTD 2.5% percentile	0	CD
y_002524	Dose-toxicity scenario 1	Dose-efficacy scenario 1	0.23	0.86689804085839	MTD 2.5% percentile	0	CD
y_002525	Dose-toxicity scenario 1	Dose-efficacy scenario 1	0.24	0.85110194317495	MTD 2.5% percentile	0	CD
y_002526	Dose-toxicity scenario 1	Dose-efficacy scenario 1	0.25	0.835603117508992	MTD 2.5% percentile	0	CD
y_002527	Dose-toxicity scenario 1	Dose-efficacy scenario 1	0.26	0.820393250395949	MTD 2.5% percentile	0	CD
y_002528	Dose-toxicity scenario 1	Dose-efficacy scenario 1	0.27	0.805464335499026	MTD 2.5% percentile	0	CD
y_002529	Dose-toxicity scenario 1	Dose-efficacy scenario 1	0.28	0.790808659556056	MTD 2.5% percentile	0	CD
y_002530	Dose-toxicity scenario 1	Dose-efficacy scenario 1	0.29	0.776418789090991	MTD 2.5% percentile	0	CD
y_002531	Dose-toxicity scenario 1	Dose-efficacy scenario 1	0.3	0.762287557841919	MTD 2.5% percentile	0	CD
y_002532	Dose-toxicity scenario 1	Dose-efficacy scenario 1	0.31	0.748408054860945	MTD 2.5% percentile	0	CD
y_002533	Dose-toxicity scenario 1	Dose-efficacy scenario 1	0.32	0.734773613244406	MTD 2.5% percentile	0	CD
y_002534	Dose-toxicity scenario 1	Dose-efficacy scenario 1	0.33	0.721377799454812	MTD 2.5% percentile	0	CD
y_002535	Dose-toxicity scenario 1	Dose-efficacy scenario 1	0.34	0.708214403198581	MTD 2.5% percentile	0	CD
y_002536	Dose-toxicity scenario 1	Dose-efficacy scenario 1	0.35	0.695277427826108	MTD 2.5% percentile	0	CD
y_002537	Dose-toxicity scenario 1	Dose-efficacy scenario 1	0.36	0.682561081222989	MTD 2.5% percentile	0	CD
y_002538	Dose-toxicity scenario 1	Dose-efficacy scenario 1	0.37	0.670059767163329	MTD 2.5% percentile	0	CD
y_002539	Dose-toxicity scenario 1	Dose-efficacy scenario 1	0.38	0.657768077098019	MTD 2.5% percentile	0	CD
y_002540	Dose-toxicity scenario 1	Dose-efficacy scenario 1	0.39	0.645680782352666	MTD 2.5% percentile	0	CD
y_002541	Dose-toxicity scenario 1	Dose-efficacy scenario 1	0.4	0.633792826711527	MTD 2.5% percentile	0	CD
y_002542	Dose-toxicity scenario 1	Dose-efficacy scenario 1	0.41	0.622099319365354	MTD 2.5% percentile	0	CD
y_002543	Dose-toxicity scenario 1	Dose-efficacy scenario 1	0.42	0.610595528202477	MTD 2.5% percentile	0	CD
y_002544	Dose-toxicity scenario 1	Dose-efficacy scenario 1	0.43	0.599276873423807	MTD 2.5% percentile	0	CD
y_002545	Dose-toxicity scenario 1	Dose-efficacy scenario 1	0.44	0.588138921463639	MTD 2.5% percentile	0	CD
y_002546	Dose-toxicity scenario 1	Dose-efficacy scenario 1	0.45	0.57717737919932	MTD 2.5% percentile	0	CD
y_002547	Dose-toxicity scenario 1	Dose-efficacy scenario 1	0.46	0.566388088433883	MTD 2.5% percentile	0	CD
y_002548	Dose-toxicity scenario 1	Dose-efficacy scenario 1	0.47	0.555767020636759	MTD 2.5% percentile	0	CD
y_002549	Dose-toxicity scenario 1	Dose-efficacy scenario 1	0.48	0.54531027192859	MTD 2.5% percentile	0	CD
y_002550	Dose-toxicity scenario 1	Dose-efficacy scenario 1	0.49	0.535014058297022	MTD 2.5% percentile	0	CD
y_002551	Dose-toxicity scenario 1	Dose-efficacy scenario 1	0.5	0.524874711031167	MTD 2.5% percentile	0	CD
y_002552	Dose-toxicity scenario 1	Dose-efficacy scenario 1	0.51	0.51488867236316	MTD 2.5% percentile	0	CD
y_002553	Dose-toxicity scenario 1	Dose-efficacy scenario 1	0.52	0.505052491305936	MTD 2.5% percentile	0	CD
y_002554	Dose-toxicity scenario 1	Dose-efficacy scenario 1	0.53	0.495362819676992	MTD 2.5% percentile	0	CD
y_002555	Dose-toxicity scenario 1	Dose-efficacy scenario 1	0.54	0.485816408298512	MTD 2.5% percentile	0	CD
y_002556	Dose-toxicity scenario 1	Dose-efficacy scenario 1	0.55	0.476410103364805	MTD 2.5% percentile	0	CD
y_002557	Dose-toxicity scenario 1	Dose-efficacy scenario 1	0.56	0.467140842968503	MTD 2.5% percentile	0	CD
y_002558	Dose-toxicity scenario 1	Dose-efficacy scenario 1	0.57	0.458005653777507	MTD 2.5% percentile	0	CD
y_002559	Dose-toxicity scenario 1	Dose-efficacy scenario 1	0.58	0.449001647855089	MTD 2.5% percentile	0	CD
y_002560	Dose-toxicity scenario 1	Dose-efficacy scenario 1	0.59	0.440126019616002	MTD 2.5% percentile	0	CD
y_002561	Dose-toxicity scenario 1	Dose-efficacy scenario 1	0.6	0.431376042911876	MTD 2.5% percentile	0	CD
y_002562	Dose-toxicity scenario 1	Dose-efficacy scenario 1	0.61	0.422749068239528	MTD 2.5% percentile	0	CD
y_002563	Dose-toxicity scenario 1	Dose-efficacy scenario 1	0.62	0.414242520066175	MTD 2.5% percentile	0	CD
y_002564	Dose-toxicity scenario 1	Dose-efficacy scenario 1	0.63	0.405853894265891	MTD 2.5% percentile	0	CD
y_002565	Dose-toxicity scenario 1	Dose-efficacy scenario 1	0.64	0.397580755661943	MTD 2.5% percentile	0	CD
y_002566	Dose-toxicity scenario 1	Dose-efficacy scenario 1	0.65	0.389420735669933	MTD 2.5% percentile	0	CD
y_002567	Dose-toxicity scenario 1	Dose-efficacy scenario 1	0.66	0.381371530036963	MTD 2.5% percentile	0	CD
y_002568	Dose-toxicity scenario 1	Dose-efficacy scenario 1	0.67	0.373430896672285	MTD 2.5% percentile	0	CD
y_002569	Dose-toxicity scenario 1	Dose-efficacy scenario 1	0.68	0.365596653565146	MTD 2.5% percentile	0	CD
y_002570	Dose-toxicity scenario 1	Dose-efficacy scenario 1	0.69	0.357866676785773	MTD 2.5% percentile	0	CD
y_002571	Dose-toxicity scenario 1	Dose-efficacy scenario 1	0.7	0.350238898565636	MTD 2.5% percentile	0	CD
y_002572	Dose-toxicity scenario 1	Dose-efficacy scenario 1	0.71	0.342711305453364	MTD 2.5% percentile	0	CD
y_002573	Dose-toxicity scenario 1	Dose-efficacy scenario 1	0.72	0.335281936542841	MTD 2.5% percentile	0	CD
y_002574	Dose-toxicity scenario 1	Dose-efficacy scenario 1	0.73	0.327948881770219	MTD 2.5% percentile	0	CD
y_002575	Dose-toxicity scenario 1	Dose-efficacy scenario 1	0.74	0.320710280276736	MTD 2.5% percentile	0	CD
y_002576	Dose-toxicity scenario 1	Dose-efficacy scenario 1	0.75	0.313564318834391	MTD 2.5% percentile	0	CD
y_002577	Dose-toxicity scenario 1	Dose-efficacy scenario 1	0.76	0.306509230331682	MTD 2.5% percentile	0	CD
y_002578	Dose-toxicity scenario 1	Dose-efficacy scenario 1	0.77	0.299543292316744	MTD 2.5% percentile	0	CD
y_002579	Dose-toxicity scenario 1	Dose-efficacy scenario 1	0.78	0.292664825595375	MTD 2.5% percentile	0	CD
y_002580	Dose-toxicity scenario 1	Dose-efficacy scenario 1	0.79	0.28587219288154	MTD 2.5% percentile	0	CD
y_002581	Dose-toxicity scenario 1	Dose-efficacy scenario 1	0.8	0.279163797498083	MTD 2.5% percentile	0	CD
y_002582	Dose-toxicity scenario 1	Dose-efficacy scenario 1	0.81	0.272538082125484	MTD 2.5% percentile	0	CD
y_002583	Dose-toxicity scenario 1	Dose-efficacy scenario 1	0.82	0.26599352759659	MTD 2.5% percentile	0	CD
y_002584	Dose-toxicity scenario 1	Dose-efficacy scenario 1	0.83	0.259528651735372	MTD 2.5% percentile	0	CD
y_002585	Dose-toxicity scenario 1	Dose-efficacy scenario 1	0.84	0.25314200823784	MTD 2.5% percentile	0	CD
y_002586	Dose-toxicity scenario 1	Dose-efficacy scenario 1	0.85	0.246832185593333	MTD 2.5% percentile	0	CD
y_002587	Dose-toxicity scenario 1	Dose-efficacy scenario 1	0.86	0.240597806044516	MTD 2.5% percentile	0	CD
y_002588	Dose-toxicity scenario 1	Dose-efficacy scenario 1	0.87	0.23443752458444	MTD 2.5% percentile	0	CD
y_002589	Dose-toxicity scenario 1	Dose-efficacy scenario 1	0.88	0.228350027989173	MTD 2.5% percentile	0	CD
y_002590	Dose-toxicity scenario 1	Dose-efficacy scenario 1	0.89	0.222334033884498	MTD 2.5% percentile	0	CD
y_002591	Dose-toxicity scenario 1	Dose-efficacy scenario 1	0.9	0.216388289845324	MTD 2.5% percentile	0	CD
y_002592	Dose-toxicity scenario 1	Dose-efficacy scenario 1	0.91	0.21051157252645	MTD 2.5% percentile	0	CD
y_002593	Dose-toxicity scenario 1	Dose-efficacy scenario 1	0.92	0.204702686823436	MTD 2.5% percentile	0	CD
y_002594	Dose-toxicity scenario 1	Dose-efficacy scenario 1	0.93	0.198960465062359	MTD 2.5% percentile	0	CD
y_002595	Dose-toxicity scenario 1	Dose-efficacy scenario 1	0.94	0.193283766217311	MTD 2.5% percentile	0	CD
y_002596	Dose-toxicity scenario 1	Dose-efficacy scenario 1	0.95	0.187671475154526	MTD 2.5% percentile	0	CD
y_002597	Dose-toxicity scenario 1	Dose-efficacy scenario 1	0.96	0.182122501902091	MTD 2.5% percentile	0	CD
y_002598	Dose-toxicity scenario 1	Dose-efficacy scenario 1	0.97	0.176635780944245	MTD 2.5% percentile	0	CD
y_002599	Dose-toxicity scenario 1	Dose-efficacy scenario 1	0.98	0.171210270539279	MTD 2.5% percentile	0	CD
y_0025100	Dose-toxicity scenario 1	Dose-efficacy scenario 1	0.99	0.165844952060157	MTD 2.5% percentile	0	CD
y_0025101	Dose-toxicity scenario 1	Dose-efficacy scenario 1	1	0.160538829356948	MTD 2.5% percentile	0	CD
y_0501	Dose-toxicity scenario 1	Dose-efficacy scenario 1	0	1.22795719270841	MTD 50% percentile	0	CD
y_0502	Dose-toxicity scenario 1	Dose-efficacy scenario 1	0.01	1.1972646051496	MTD 50% percentile	0	CD
y_0503	Dose-toxicity scenario 1	Dose-efficacy scenario 1	0.02	1.16760695778908	MTD 50% percentile	0	CD
y_0504	Dose-toxicity scenario 1	Dose-efficacy scenario 1	0.03	1.13893277197089	MTD 50% percentile	0	CD
y_0505	Dose-toxicity scenario 1	Dose-efficacy scenario 1	0.04	1.11119392746842	MTD 50% percentile	0	CD
y_0506	Dose-toxicity scenario 1	Dose-efficacy scenario 1	0.05	1.08434539300281	MTD 50% percentile	0	CD
y_0507	Dose-toxicity scenario 1	Dose-efficacy scenario 1	0.06	1.05834498229948	MTD 50% percentile	0	CD
y_0508	Dose-toxicity scenario 1	Dose-efficacy scenario 1	0.07	1.03315313290311	MTD 50% percentile	0	CD
y_0509	Dose-toxicity scenario 1	Dose-efficacy scenario 1	0.08	1.00873270531197	MTD 50% percentile	0	CD
y_05010	Dose-toxicity scenario 1	Dose-efficacy scenario 1	0.09	0.98504880028657	MTD 50% percentile	0	CD
y_05011	Dose-toxicity scenario 1	Dose-efficacy scenario 1	0.1	0.962068592442757	MTD 50% percentile	0	CD
y_05012	Dose-toxicity scenario 1	Dose-efficacy scenario 1	0.11	0.939761178460551	MTD 50% percentile	0	CD
y_05013	Dose-toxicity scenario 1	Dose-efficacy scenario 1	0.12	0.918097438432619	MTD 50% percentile	0	CD
y_05014	Dose-toxicity scenario 1	Dose-efficacy scenario 1	0.13	0.897049909044325	MTD 50% percentile	0	CD
y_05015	Dose-toxicity scenario 1	Dose-efficacy scenario 1	0.14	0.876592667423939	MTD 50% percentile	0	CD
y_05016	Dose-toxicity scenario 1	Dose-efficacy scenario 1	0.15	0.856701224630139	MTD 50% percentile	0	CD
y_05017	Dose-toxicity scenario 1	Dose-efficacy scenario 1	0.16	0.837352427856612	MTD 50% percentile	0	CD
y_05018	Dose-toxicity scenario 1	Dose-efficacy scenario 1	0.17	0.818524370532639	MTD 50% percentile	0	CD
y_05019	Dose-toxicity scenario 1	Dose-efficacy scenario 1	0.18	0.800196309585765	MTD 50% percentile	0	CD
y_05020	Dose-toxicity scenario 1	Dose-efficacy scenario 1	0.19	0.782348589209588	MTD 50% percentile	0	CD
y_05021	Dose-toxicity scenario 1	Dose-efficacy scenario 1	0.2	0.764962570547693	MTD 50% percentile	0	CD
y_05022	Dose-toxicity scenario 1	Dose-efficacy scenario 1	0.21	0.748020566764916	MTD 50% percentile	0	CD
y_05023	Dose-toxicity scenario 1	Dose-efficacy scenario 1	0.22	0.731505783030442	MTD 50% percentile	0	CD
y_05024	Dose-toxicity scenario 1	Dose-efficacy scenario 1	0.23	0.715402260984659	MTD 50% percentile	0	CD
y_05025	Dose-toxicity scenario 1	Dose-efficacy scenario 1	0.24	0.699694827303744	MTD 50% percentile	0	CD
y_05026	Dose-toxicity scenario 1	Dose-efficacy scenario 1	0.25	0.684369046013515	MTD 50% percentile	0	CD
y_05027	Dose-toxicity scenario 1	Dose-efficacy scenario 1	0.26	0.66941117423754	MTD 50% percentile	0	CD
y_05028	Dose-toxicity scenario 1	Dose-efficacy scenario 1	0.27	0.654808121094362	MTD 50% percentile	0	CD
y_05029	Dose-toxicity scenario 1	Dose-efficacy scenario 1	0.28	0.640547409485464	MTD 50% percentile	0	CD
y_05030	Dose-toxicity scenario 1	Dose-efficacy scenario 1	0.29	0.626617140539528	MTD 50% percentile	0	CD
y_05031	Dose-toxicity scenario 1	Dose-efficacy scenario 1	0.3	0.613005960500029	MTD 50% percentile	0	CD
y_05032	Dose-toxicity scenario 1	Dose-efficacy scenario 1	0.31	0.599703029862496	MTD 50% percentile	0	CD
y_05033	Dose-toxicity scenario 1	Dose-efficacy scenario 1	0.32	0.586697994585126	MTD 50% percentile	0	CD
y_05034	Dose-toxicity scenario 1	Dose-efficacy scenario 1	0.33	0.573980959212039	MTD 50% percentile	0	CD
y_05035	Dose-toxicity scenario 1	Dose-efficacy scenario 1	0.34	0.561542461762554	MTD 50% percentile	0	CD
y_05036	Dose-toxicity scenario 1	Dose-efficacy scenario 1	0.35	0.549373450252579	MTD 50% percentile	0	CD
y_05037	Dose-toxicity scenario 1	Dose-efficacy scenario 1	0.36	0.537465260725667	MTD 50% percentile	0	CD
y_05038	Dose-toxicity scenario 1	Dose-efficacy scenario 1	0.37	0.525809596681696	MTD 50% percentile	0	CD
y_05039	Dose-toxicity scenario 1	Dose-efficacy scenario 1	0.38	0.514398509800531	MTD 50% percentile	0	CD
y_05040	Dose-toxicity scenario 1	Dose-efficacy scenario 1	0.39	0.503224381866535	MTD 50% percentile	0	CD
y_05041	Dose-toxicity scenario 1	Dose-efficacy scenario 1	0.4	0.492279907807567	MTD 50% percentile	0	CD
y_05042	Dose-toxicity scenario 1	Dose-efficacy scenario 1	0.41	0.481558079769104	MTD 50% percentile	0	CD
y_05043	Dose-toxicity scenario 1	Dose-efficacy scenario 1	0.42	0.471052172150521	MTD 50% percentile	0	CD
y_05044	Dose-toxicity scenario 1	Dose-efficacy scenario 1	0.43	0.460755727536402	MTD 50% percentile	0	CD
y_05045	Dose-toxicity scenario 1	Dose-efficacy scenario 1	0.44	0.450662543461034	MTD 50% percentile	0	CD
y_05046	Dose-toxicity scenario 1	Dose-efficacy scenario 1	0.45	0.440766659949072	MTD 50% percentile	0	CD
y_05047	Dose-toxicity scenario 1	Dose-efficacy scenario 1	0.46	0.431062347779807	MTD 50% percentile	0	CD
y_05048	Dose-toxicity scenario 1	Dose-efficacy scenario 1	0.47	0.42154409742645	MTD 50% percentile	0	CD
y_05049	Dose-toxicity scenario 1	Dose-efficacy scenario 1	0.48	0.412206608625595	MTD 50% percentile	0	CD
y_05050	Dose-toxicity scenario 1	Dose-efficacy scenario 1	0.49	0.403044780535337	MTD 50% percentile	0	CD
y_05051	Dose-toxicity scenario 1	Dose-efficacy scenario 1	0.5	0.394053702443679	MTD 50% percentile	0	CD
y_05052	Dose-toxicity scenario 1	Dose-efficacy scenario 1	0.51	0.385228644991633	MTD 50% percentile	0	CD
y_05053	Dose-toxicity scenario 1	Dose-efficacy scenario 1	0.52	0.376565051878083	MTD 50% percentile	0	CD
y_05054	Dose-toxicity scenario 1	Dose-efficacy scenario 1	0.53	0.368058532015818	MTD 50% percentile	0	CD
y_05055	Dose-toxicity scenario 1	Dose-efficacy scenario 1	0.54	0.359704852110376	MTD 50% percentile	0	CD
y_05056	Dose-toxicity scenario 1	Dose-efficacy scenario 1	0.55	0.351499929635345	MTD 50% percentile	0	CD
y_05057	Dose-toxicity scenario 1	Dose-efficacy scenario 1	0.56	0.34343982617962	MTD 50% percentile	0	CD
y_05058	Dose-toxicity scenario 1	Dose-efficacy scenario 1	0.57	0.335520741143856	MTD 50% percentile	0	CD
y_05059	Dose-toxicity scenario 1	Dose-efficacy scenario 1	0.58	0.327739005764901	MTD 50% percentile	0	CD
y_05060	Dose-toxicity scenario 1	Dose-efficacy scenario 1	0.59	0.320091077448482	MTD 50% percentile	0	CD
y_05061	Dose-toxicity scenario 1	Dose-efficacy scenario 1	0.6	0.312573534391751	MTD 50% percentile	0	CD
y_05062	Dose-toxicity scenario 1	Dose-efficacy scenario 1	0.61	0.305183070478535	MTD 50% percentile	0	CD
y_05063	Dose-toxicity scenario 1	Dose-efficacy scenario 1	0.62	0.29791649043129	MTD 50% percentile	0	CD
y_05064	Dose-toxicity scenario 1	Dose-efficacy scenario 1	0.63	0.290770705204834	MTD 50% percentile	0	CD
y_05065	Dose-toxicity scenario 1	Dose-efficacy scenario 1	0.64	0.283742727607898	MTD 50% percentile	0	CD
y_05066	Dose-toxicity scenario 1	Dose-efficacy scenario 1	0.65	0.276829668139458	MTD 50% percentile	0	CD
y_05067	Dose-toxicity scenario 1	Dose-efficacy scenario 1	0.66	0.270028731027661	MTD 50% percentile	0	CD
y_05068	Dose-toxicity scenario 1	Dose-efficacy scenario 1	0.67	0.263337210459931	MTD 50% percentile	0	CD
y_05069	Dose-toxicity scenario 1	Dose-efficacy scenario 1	0.68	0.256752486993579	MTD 50% percentile	0	CD
y_05070	Dose-toxicity scenario 1	Dose-efficacy scenario 1	0.69	0.250272024136916	MTD 50% percentile	0	CD
y_05071	Dose-toxicity scenario 1	Dose-efficacy scenario 1	0.7	0.243893365091486	MTD 50% percentile	0	CD
y_05072	Dose-toxicity scenario 1	Dose-efficacy scenario 1	0.71	0.237614129646637	MTD 50% percentile	0	CD
y_05073	Dose-toxicity scenario 1	Dose-efficacy scenario 1	0.72	0.231432011218184	MTD 50% percentile	0	CD
y_05074	Dose-toxicity scenario 1	Dose-efficacy scenario 1	0.73	0.225344774023418	MTD 50% percentile	0	CD
y_05075	Dose-toxicity scenario 1	Dose-efficacy scenario 1	0.74	0.219350250385196	MTD 50% percentile	0	CD
y_05076	Dose-toxicity scenario 1	Dose-efficacy scenario 1	0.75	0.213446338158279	MTD 50% percentile	0	CD
y_05077	Dose-toxicity scenario 1	Dose-efficacy scenario 1	0.76	0.207630998271516	MTD 50% percentile	0	CD
y_05078	Dose-toxicity scenario 1	Dose-efficacy scenario 1	0.77	0.201902252379805	MTD 50% percentile	0	CD
y_05079	Dose-toxicity scenario 1	Dose-efficacy scenario 1	0.78	0.196258180620183	MTD 50% percentile	0	CD
y_05080	Dose-toxicity scenario 1	Dose-efficacy scenario 1	0.79	0.190696919466679	MTD 50% percentile	0	CD
y_05081	Dose-toxicity scenario 1	Dose-efficacy scenario 1	0.8	0.185216659678905	MTD 50% percentile	0	CD
y_05082	Dose-toxicity scenario 1	Dose-efficacy scenario 1	0.81	0.179815644339634	MTD 50% percentile	0	CD
y_05083	Dose-toxicity scenario 1	Dose-efficacy scenario 1	0.82	0.174492166976896	MTD 50% percentile	0	CD
y_05084	Dose-toxicity scenario 1	Dose-efficacy scenario 1	0.83	0.16924456976638	MTD 50% percentile	0	CD
y_05085	Dose-toxicity scenario 1	Dose-efficacy scenario 1	0.84	0.164071241810157	MTD 50% percentile	0	CD
y_05086	Dose-toxicity scenario 1	Dose-efficacy scenario 1	0.85	0.158970617487972	MTD 50% percentile	0	CD
y_05087	Dose-toxicity scenario 1	Dose-efficacy scenario 1	0.86	0.153941174877567	MTD 50% percentile	0	CD
y_05088	Dose-toxicity scenario 1	Dose-efficacy scenario 1	0.87	0.148981434240679	MTD 50% percentile	0	CD
y_05089	Dose-toxicity scenario 1	Dose-efficacy scenario 1	0.88	0.144089956571543	MTD 50% percentile	0	CD
y_05090	Dose-toxicity scenario 1	Dose-efficacy scenario 1	0.89	0.139265342204934	MTD 50% percentile	0	CD
y_05091	Dose-toxicity scenario 1	Dose-efficacy scenario 1	0.9	0.134506229480892	MTD 50% percentile	0	CD
y_05092	Dose-toxicity scenario 1	Dose-efficacy scenario 1	0.91	0.129811293463462	MTD 50% percentile	0	CD
y_05093	Dose-toxicity scenario 1	Dose-efficacy scenario 1	0.92	0.125179244710937	MTD 50% percentile	0	CD
y_05094	Dose-toxicity scenario 1	Dose-efficacy scenario 1	0.93	0.12060882809517	MTD 50% percentile	0	CD
y_05095	Dose-toxicity scenario 1	Dose-efficacy scenario 1	0.94	0.116098821667714	MTD 50% percentile	0	CD
y_05096	Dose-toxicity scenario 1	Dose-efficacy scenario 1	0.95	0.111648035570628	MTD 50% percentile	0	CD
y_05097	Dose-toxicity scenario 1	Dose-efficacy scenario 1	0.96	0.107255310989905	MTD 50% percentile	0	CD
y_05098	Dose-toxicity scenario 1	Dose-efficacy scenario 1	0.97	0.102919519149596	MTD 50% percentile	0	CD
y_05099	Dose-toxicity scenario 1	Dose-efficacy scenario 1	0.98	0.0986395603447907	MTD 50% percentile	0	CD
y_050100	Dose-toxicity scenario 1	Dose-efficacy scenario 1	0.99	0.0944143630117186	MTD 50% percentile	0	CD
y_050101	Dose-toxicity scenario 1	Dose-efficacy scenario 1	1	0.0902428828333169	MTD 50% percentile	0	CD
y_09751	Dose-toxicity scenario 1	Dose-efficacy scenario 1	0	1.13659179676621	MTD 97.5% percentile	0	CD
y_09752	Dose-toxicity scenario 1	Dose-efficacy scenario 1	0.01	1.10056489851518	MTD 97.5% percentile	0	CD
y_09753	Dose-toxicity scenario 1	Dose-efficacy scenario 1	0.02	1.06616364387253	MTD 97.5% percentile	0	CD
y_09754	Dose-toxicity scenario 1	Dose-efficacy scenario 1	0.03	1.0332804295311	MTD 97.5% percentile	0	CD
y_09755	Dose-toxicity scenario 1	Dose-efficacy scenario 1	0.04	1.00181694370141	MTD 97.5% percentile	0	CD
y_09756	Dose-toxicity scenario 1	Dose-efficacy scenario 1	0.05	0.971683184403971	MTD 97.5% percentile	0	CD
y_09757	Dose-toxicity scenario 1	Dose-efficacy scenario 1	0.06	0.942796599654304	MTD 97.5% percentile	0	CD
y_09758	Dose-toxicity scenario 1	Dose-efficacy scenario 1	0.07	0.915081332241402	MTD 97.5% percentile	0	CD
y_09759	Dose-toxicity scenario 1	Dose-efficacy scenario 1	0.08	0.888467554550656	MTD 97.5% percentile	0	CD
y_097510	Dose-toxicity scenario 1	Dose-efficacy scenario 1	0.09	0.862890881150033	MTD 97.5% percentile	0	CD
y_097511	Dose-toxicity scenario 1	Dose-efficacy scenario 1	0.1	0.838291848736066	MTD 97.5% percentile	0	CD
y_097512	Dose-toxicity scenario 1	Dose-efficacy scenario 1	0.11	0.814615454596967	MTD 97.5% percentile	0	CD
y_097513	Dose-toxicity scenario 1	Dose-efficacy scenario 1	0.12	0.791810746052494	MTD 97.5% percentile	0	CD
y_097514	Dose-toxicity scenario 1	Dose-efficacy scenario 1	0.13	0.769830454420492	MTD 97.5% percentile	0	CD
y_097515	Dose-toxicity scenario 1	Dose-efficacy scenario 1	0.14	0.748630667976232	MTD 97.5% percentile	0	CD
y_097516	Dose-toxicity scenario 1	Dose-efficacy scenario 1	0.15	0.728170539142969	MTD 97.5% percentile	0	CD
y_097517	Dose-toxicity scenario 1	Dose-efficacy scenario 1	0.16	0.708412021805239	MTD 97.5% percentile	0	CD
y_097518	Dose-toxicity scenario 1	Dose-efficacy scenario 1	0.17	0.689319635190514	MTD 97.5% percentile	0	CD
y_097519	Dose-toxicity scenario 1	Dose-efficacy scenario 1	0.18	0.670860251236153	MTD 97.5% percentile	0	CD
y_097520	Dose-toxicity scenario 1	Dose-efficacy scenario 1	0.19	0.653002902760845	MTD 97.5% percentile	0	CD
y_097521	Dose-toxicity scenario 1	Dose-efficacy scenario 1	0.2	0.635718610103818	MTD 97.5% percentile	0	CD
y_097522	Dose-toxicity scenario 1	Dose-efficacy scenario 1	0.21	0.618980224190316	MTD 97.5% percentile	0	CD
y_097523	Dose-toxicity scenario 1	Dose-efficacy scenario 1	0.22	0.60276228423576	MTD 97.5% percentile	0	CD
y_097524	Dose-toxicity scenario 1	Dose-efficacy scenario 1	0.23	0.587040888519908	MTD 97.5% percentile	0	CD
y_097525	Dose-toxicity scenario 1	Dose-efficacy scenario 1	0.24	0.571793576851562	MTD 97.5% percentile	0	CD
y_097526	Dose-toxicity scenario 1	Dose-efficacy scenario 1	0.25	0.556999223508289	MTD 97.5% percentile	0	CD
y_097527	Dose-toxicity scenario 1	Dose-efficacy scenario 1	0.26	0.542637939577944	MTD 97.5% percentile	0	CD
y_097528	Dose-toxicity scenario 1	Dose-efficacy scenario 1	0.27	0.528690983752639	MTD 97.5% percentile	0	CD
y_097529	Dose-toxicity scenario 1	Dose-efficacy scenario 1	0.28	0.515140680733794	MTD 97.5% percentile	0	CD
y_097530	Dose-toxicity scenario 1	Dose-efficacy scenario 1	0.29	0.501970346501289	MTD 97.5% percentile	0	CD
y_097531	Dose-toxicity scenario 1	Dose-efficacy scenario 1	0.3	0.48916421978235	MTD 97.5% percentile	0	CD
y_097532	Dose-toxicity scenario 1	Dose-efficacy scenario 1	0.31	0.4767073991283	MTD 97.5% percentile	0	CD
y_097533	Dose-toxicity scenario 1	Dose-efficacy scenario 1	0.32	0.464585785071007	MTD 97.5% percentile	0	CD
y_097534	Dose-toxicity scenario 1	Dose-efficacy scenario 1	0.33	0.452786026886951	MTD 97.5% percentile	0	CD
y_097535	Dose-toxicity scenario 1	Dose-efficacy scenario 1	0.34	0.441295473546339	MTD 97.5% percentile	0	CD
y_097536	Dose-toxicity scenario 1	Dose-efficacy scenario 1	0.35	0.430102128468381	MTD 97.5% percentile	0	CD
y_097537	Dose-toxicity scenario 1	Dose-efficacy scenario 1	0.36	0.419194607742565	MTD 97.5% percentile	0	CD
y_097538	Dose-toxicity scenario 1	Dose-efficacy scenario 1	0.37	0.408562101510074	MTD 97.5% percentile	0	CD
y_097539	Dose-toxicity scenario 1	Dose-efficacy scenario 1	0.38	0.398194338229943	MTD 97.5% percentile	0	CD
y_097540	Dose-toxicity scenario 1	Dose-efficacy scenario 1	0.39	0.388081551581633	MTD 97.5% percentile	0	CD
y_097541	Dose-toxicity scenario 1	Dose-efficacy scenario 1	0.4	0.378214449779878	MTD 97.5% percentile	0	CD
y_097542	Dose-toxicity scenario 1	Dose-efficacy scenario 1	0.41	0.368584187099114	MTD 97.5% percentile	0	CD
y_097543	Dose-toxicity scenario 1	Dose-efficacy scenario 1	0.42	0.359182337424089	MTD 97.5% percentile	0	CD
y_097544	Dose-toxicity scenario 1	Dose-efficacy scenario 1	0.43	0.350000869660413	MTD 97.5% percentile	0	CD
y_097545	Dose-toxicity scenario 1	Dose-efficacy scenario 1	0.44	0.341032124854231	MTD 97.5% percentile	0	CD
y_097546	Dose-toxicity scenario 1	Dose-efficacy scenario 1	0.45	0.332268794883998	MTD 97.5% percentile	0	CD
y_097547	Dose-toxicity scenario 1	Dose-efficacy scenario 1	0.46	0.323703902599788	MTD 97.5% percentile	0	CD
y_097548	Dose-toxicity scenario 1	Dose-efficacy scenario 1	0.47	0.31533078329666	MTD 97.5% percentile	0	CD
y_097549	Dose-toxicity scenario 1	Dose-efficacy scenario 1	0.48	0.307143067418729	MTD 97.5% percentile	0	CD
y_097550	Dose-toxicity scenario 1	Dose-efficacy scenario 1	0.49	0.299134664399586	MTD 97.5% percentile	0	CD
y_097551	Dose-toxicity scenario 1	Dose-efficacy scenario 1	0.5	0.29129974755291	MTD 97.5% percentile	0	CD
y_097552	Dose-toxicity scenario 1	Dose-efficacy scenario 1	0.51	0.283632739934509	MTD 97.5% percentile	0	CD
y_097553	Dose-toxicity scenario 1	Dose-efficacy scenario 1	0.52	0.276128301103689	MTD 97.5% percentile	0	CD
y_097554	Dose-toxicity scenario 1	Dose-efficacy scenario 1	0.53	0.268781314717908	MTD 97.5% percentile	0	CD
y_097555	Dose-toxicity scenario 1	Dose-efficacy scenario 1	0.54	0.261586876900168	MTD 97.5% percentile	0	CD
y_097556	Dose-toxicity scenario 1	Dose-efficacy scenario 1	0.55	0.254540285323558	MTD 97.5% percentile	0	CD
y_097557	Dose-toxicity scenario 1	Dose-efficacy scenario 1	0.56	0.247637028961892	MTD 97.5% percentile	0	CD
y_097558	Dose-toxicity scenario 1	Dose-efficacy scenario 1	0.57	0.240872778459499	MTD 97.5% percentile	0	CD
y_097559	Dose-toxicity scenario 1	Dose-efficacy scenario 1	0.58	0.234243377076965	MTD 97.5% percentile	0	CD
y_097560	Dose-toxicity scenario 1	Dose-efficacy scenario 1	0.59	0.227744832173037	MTD 97.5% percentile	0	CD
y_097561	Dose-toxicity scenario 1	Dose-efficacy scenario 1	0.6	0.221373307186002	MTD 97.5% percentile	0	CD
y_097562	Dose-toxicity scenario 1	Dose-efficacy scenario 1	0.61	0.21512511408072	MTD 97.5% percentile	0	CD
y_097563	Dose-toxicity scenario 1	Dose-efficacy scenario 1	0.62	0.208996706230044	MTD 97.5% percentile	0	CD
y_097564	Dose-toxicity scenario 1	Dose-efficacy scenario 1	0.63	0.202984671701774	MTD 97.5% percentile	0	CD
y_097565	Dose-toxicity scenario 1	Dose-efficacy scenario 1	0.64	0.197085726924437	MTD 97.5% percentile	0	CD
y_097566	Dose-toxicity scenario 1	Dose-efficacy scenario 1	0.65	0.19129671070719	MTD 97.5% percentile	0	CD
y_097567	Dose-toxicity scenario 1	Dose-efficacy scenario 1	0.66	0.185614578590952	MTD 97.5% percentile	0	CD
y_097568	Dose-toxicity scenario 1	Dose-efficacy scenario 1	0.67	0.180036397509575	MTD 97.5% percentile	0	CD
y_097569	Dose-toxicity scenario 1	Dose-efficacy scenario 1	0.68	0.174559340741359	MTD 97.5% percentile	0	CD
y_097570	Dose-toxicity scenario 1	Dose-efficacy scenario 1	0.69	0.169180683132676	MTD 97.5% percentile	0	CD
y_097571	Dose-toxicity scenario 1	Dose-efficacy scenario 1	0.7	0.163897796576722	MTD 97.5% percentile	0	CD
y_097572	Dose-toxicity scenario 1	Dose-efficacy scenario 1	0.71	0.158708145731667	MTD 97.5% percentile	0	CD
y_097573	Dose-toxicity scenario 1	Dose-efficacy scenario 1	0.72	0.153609283963513	MTD 97.5% percentile	0	CD
y_097574	Dose-toxicity scenario 1	Dose-efficacy scenario 1	0.73	0.148598849500047	MTD 97.5% percentile	0	CD
y_097575	Dose-toxicity scenario 1	Dose-efficacy scenario 1	0.74	0.143674561783165	MTD 97.5% percentile	0	CD
y_097576	Dose-toxicity scenario 1	Dose-efficacy scenario 1	0.75	0.138834218007751	MTD 97.5% percentile	0	CD
y_097577	Dose-toxicity scenario 1	Dose-efficacy scenario 1	0.76	0.134075689836056	MTD 97.5% percentile	0	CD
y_097578	Dose-toxicity scenario 1	Dose-efficacy scenario 1	0.77	0.129396920277295	MTD 97.5% percentile	0	CD
y_097579	Dose-toxicity scenario 1	Dose-efficacy scenario 1	0.78	0.12479592072284	MTD 97.5% percentile	0	CD
y_097580	Dose-toxicity scenario 1	Dose-efficacy scenario 1	0.79	0.120270768128044	MTD 97.5% percentile	0	CD
y_097581	Dose-toxicity scenario 1	Dose-efficacy scenario 1	0.8	0.115819602332289	MTD 97.5% percentile	0	CD
y_097582	Dose-toxicity scenario 1	Dose-efficacy scenario 1	0.81	0.111440623509428	MTD 97.5% percentile	0	CD
y_097583	Dose-toxicity scenario 1	Dose-efficacy scenario 1	0.82	0.107132089741268	MTD 97.5% percentile	0	CD
y_097584	Dose-toxicity scenario 1	Dose-efficacy scenario 1	0.83	0.102892314707224	MTD 97.5% percentile	0	CD
y_097585	Dose-toxicity scenario 1	Dose-efficacy scenario 1	0.84	0.0987196654837143	MTD 97.5% percentile	0	CD
y_097586	Dose-toxicity scenario 1	Dose-efficacy scenario 1	0.85	0.0946125604472498	MTD 97.5% percentile	0	CD
y_097587	Dose-toxicity scenario 1	Dose-efficacy scenario 1	0.86	0.0905694672755739	MTD 97.5% percentile	0	CD
y_097588	Dose-toxicity scenario 1	Dose-efficacy scenario 1	0.87	0.0865889010415375	MTD 97.5% percentile	0	CD
y_097589	Dose-toxicity scenario 1	Dose-efficacy scenario 1	0.88	0.0826694223947319	MTD 97.5% percentile	0	CD
y_097590	Dose-toxicity scenario 1	Dose-efficacy scenario 1	0.89	0.0788096358262002	MTD 97.5% percentile	0	CD
y_097591	Dose-toxicity scenario 1	Dose-efficacy scenario 1	0.9	0.0750081880118331	MTD 97.5% percentile	0	CD
y_097592	Dose-toxicity scenario 1	Dose-efficacy scenario 1	0.91	0.0712637662303173	MTD 97.5% percentile	0	CD
y_097593	Dose-toxicity scenario 1	Dose-efficacy scenario 1	0.92	0.0675750968517518	MTD 97.5% percentile	0	CD
y_097594	Dose-toxicity scenario 1	Dose-efficacy scenario 1	0.93	0.0639409438932758	MTD 97.5% percentile	0	CD
y_097595	Dose-toxicity scenario 1	Dose-efficacy scenario 1	0.94	0.0603601076382689	MTD 97.5% percentile	0	CD
y_097596	Dose-toxicity scenario 1	Dose-efficacy scenario 1	0.95	0.0568314233158805	MTD 97.5% percentile	0	CD
y_097597	Dose-toxicity scenario 1	Dose-efficacy scenario 1	0.96	0.0533537598378381	MTD 97.5% percentile	0	CD
y_097598	Dose-toxicity scenario 1	Dose-efficacy scenario 1	0.97	0.0499260185896544	MTD 97.5% percentile	0	CD
y_097599	Dose-toxicity scenario 1	Dose-efficacy scenario 1	0.98	0.0465471322735212	MTD 97.5% percentile	0	CD
y_0975100	Dose-toxicity scenario 1	Dose-efficacy scenario 1	0.99	0.0432160638003288	MTD 97.5% percentile	0	CD
y_0975101	Dose-toxicity scenario 1	Dose-efficacy scenario 1	1	0.0399318052283952	MTD 97.5% percentile	0	CD
