# Supplementary material for: A Bayesian adaptive design for dual‐agent phase I–II oncology trials integrating efficacy data across stages
Source: Biom J. 2023 May 18;65(7):2200288. doi: 10.1002/bimj.202200288 (PMC10952513; doi:10.1002/bimj.202200288)
Supplement: Supplementary file 1 — Supporting Information S1 [file BIMJ-65-0-s001.zip › Code_biometrical_journal2/Code_biometrical_journal/Data/intermediate_outputs/MTD_curve_DLT_sc1_EFF_sc1_CD_w0_H1.csv]

	DLT_scenario	EFF_scenario	x	y	type	omega	agreement
y_mean1	Dose-toxicity scenario 1	Dose-efficacy scenario 1	0	1.22810641482243	MTD mean	0	CD
y_mean2	Dose-toxicity scenario 1	Dose-efficacy scenario 1	0.01	1.19724366362508	MTD mean	0	CD
y_mean3	Dose-toxicity scenario 1	Dose-efficacy scenario 1	0.02	1.16742868013397	MTD mean	0	CD
y_mean4	Dose-toxicity scenario 1	Dose-efficacy scenario 1	0.03	1.13860899852257	MTD mean	0	CD
y_mean5	Dose-toxicity scenario 1	Dose-efficacy scenario 1	0.04	1.11073559834858	MTD mean	0	CD
y_mean6	Dose-toxicity scenario 1	Dose-efficacy scenario 1	0.05	1.08376262630284	MTD mean	0	CD
y_mean7	Dose-toxicity scenario 1	Dose-efficacy scenario 1	0.06	1.05764714449575	MTD mean	0	CD
y_mean8	Dose-toxicity scenario 1	Dose-efficacy scenario 1	0.07	1.0323489023745	MTD mean	0	CD
y_mean9	Dose-toxicity scenario 1	Dose-efficacy scenario 1	0.08	1.0078301297228	MTD mean	0	CD
y_mean10	Dose-toxicity scenario 1	Dose-efficacy scenario 1	0.09	0.984055348504123	MTD mean	0	CD
y_mean11	Dose-toxicity scenario 1	Dose-efficacy scenario 1	0.1	0.960991201577135	MTD mean	0	CD
y_mean12	Dose-toxicity scenario 1	Dose-efficacy scenario 1	0.11	0.938606296544117	MTD mean	0	CD
y_mean13	Dose-toxicity scenario 1	Dose-efficacy scenario 1	0.12	0.916871063195285	MTD mean	0	CD
y_mean14	Dose-toxicity scenario 1	Dose-efficacy scenario 1	0.13	0.895757623187625	MTD mean	0	CD
y_mean15	Dose-toxicity scenario 1	Dose-efficacy scenario 1	0.14	0.875239670750547	MTD mean	0	CD
y_mean16	Dose-toxicity scenario 1	Dose-efficacy scenario 1	0.15	0.855292363344975	MTD mean	0	CD
y_mean17	Dose-toxicity scenario 1	Dose-efficacy scenario 1	0.16	0.835892221320271	MTD mean	0	CD
y_mean18	Dose-toxicity scenario 1	Dose-efficacy scenario 1	0.17	0.817017035716845	MTD mean	0	CD
y_mean19	Dose-toxicity scenario 1	Dose-efficacy scenario 1	0.18	0.798645783453267	MTD mean	0	CD
y_mean20	Dose-toxicity scenario 1	Dose-efficacy scenario 1	0.19	0.780758549216943	MTD mean	0	CD
y_mean21	Dose-toxicity scenario 1	Dose-efficacy scenario 1	0.2	0.763336453448252	MTD mean	0	CD
y_mean22	Dose-toxicity scenario 1	Dose-efficacy scenario 1	0.21	0.746361585870647	MTD mean	0	CD
y_mean23	Dose-toxicity scenario 1	Dose-efficacy scenario 1	0.22	0.729816944074779	MTD mean	0	CD
y_mean24	Dose-toxicity scenario 1	Dose-efficacy scenario 1	0.23	0.713686376713915	MTD mean	0	CD
y_mean25	Dose-toxicity scenario 1	Dose-efficacy scenario 1	0.24	0.697954530911702	MTD mean	0	CD
y_mean26	Dose-toxicity scenario 1	Dose-efficacy scenario 1	0.25	0.682606803522312	MTD mean	0	CD
y_mean27	Dose-toxicity scenario 1	Dose-efficacy scenario 1	0.26	0.667629295917707	MTD mean	0	CD
y_mean28	Dose-toxicity scenario 1	Dose-efficacy scenario 1	0.27	0.653008772007802	MTD mean	0	CD
y_mean29	Dose-toxicity scenario 1	Dose-efficacy scenario 1	0.28	0.638732619226988	MTD mean	0	CD
y_mean30	Dose-toxicity scenario 1	Dose-efficacy scenario 1	0.29	0.624788812245348	MTD mean	0	CD
y_mean31	Dose-toxicity scenario 1	Dose-efficacy scenario 1	0.3	0.611165879185082	MTD mean	0	CD
y_mean32	Dose-toxicity scenario 1	Dose-efficacy scenario 1	0.31	0.597852870142688	MTD mean	0	CD
y_mean33	Dose-toxicity scenario 1	Dose-efficacy scenario 1	0.32	0.584839327835356	MTD mean	0	CD
y_mean34	Dose-toxicity scenario 1	Dose-efficacy scenario 1	0.33	0.572115260206191	MTD mean	0	CD
y_mean35	Dose-toxicity scenario 1	Dose-efficacy scenario 1	0.34	0.559671114837451	MTD mean	0	CD
y_mean36	Dose-toxicity scenario 1	Dose-efficacy scenario 1	0.35	0.547497755034091	MTD mean	0	CD
y_mean37	Dose-toxicity scenario 1	Dose-efficacy scenario 1	0.36	0.535586437451777	MTD mean	0	CD
y_mean38	Dose-toxicity scenario 1	Dose-efficacy scenario 1	0.37	0.523928791154244	MTD mean	0	CD
y_mean39	Dose-toxicity scenario 1	Dose-efficacy scenario 1	0.38	0.51251679799458	MTD mean	0	CD
y_mean40	Dose-toxicity scenario 1	Dose-efficacy scenario 1	0.39	0.50134277422382	MTD mean	0	CD
y_mean41	Dose-toxicity scenario 1	Dose-efficacy scenario 1	0.4	0.49039935323818	MTD mean	0	CD
y_mean42	Dose-toxicity scenario 1	Dose-efficacy scenario 1	0.41	0.479679469383548	MTD mean	0	CD
y_mean43	Dose-toxicity scenario 1	Dose-efficacy scenario 1	0.42	0.469176342742397	MTD mean	0	CD
y_mean44	Dose-toxicity scenario 1	Dose-efficacy scenario 1	0.43	0.45888346483429	MTD mean	0	CD
y_mean45	Dose-toxicity scenario 1	Dose-efficacy scenario 1	0.44	0.448794585166608	MTD mean	0	CD
y_mean46	Dose-toxicity scenario 1	Dose-efficacy scenario 1	0.45	0.4389036985771	MTD mean	0	CD
y_mean47	Dose-toxicity scenario 1	Dose-efficacy scenario 1	0.46	0.42920503331439	MTD mean	0	CD
y_mean48	Dose-toxicity scenario 1	Dose-efficacy scenario 1	0.47	0.419693039806739	MTD mean	0	CD
y_mean49	Dose-toxicity scenario 1	Dose-efficacy scenario 1	0.48	0.41036238007313	MTD mean	0	CD
y_mean50	Dose-toxicity scenario 1	Dose-efficacy scenario 1	0.49	0.401207917734228	MTD mean	0	CD
y_mean51	Dose-toxicity scenario 1	Dose-efficacy scenario 1	0.5	0.392224708583936	MTD mean	0	CD
y_mean52	Dose-toxicity scenario 1	Dose-efficacy scenario 1	0.51	0.383407991685188	MTD mean	0	CD
y_mean53	Dose-toxicity scenario 1	Dose-efficacy scenario 1	0.52	0.37475318095627	MTD mean	0	CD
y_mean54	Dose-toxicity scenario 1	Dose-efficacy scenario 1	0.53	0.366255857216452	MTD mean	0	CD
y_mean55	Dose-toxicity scenario 1	Dose-efficacy scenario 1	0.54	0.357911760661918	MTD mean	0	CD
y_mean56	Dose-toxicity scenario 1	Dose-efficacy scenario 1	0.55	0.349716783745096	MTD mean	0	CD
y_mean57	Dose-toxicity scenario 1	Dose-efficacy scenario 1	0.56	0.341666964432375	MTD mean	0	CD
y_mean58	Dose-toxicity scenario 1	Dose-efficacy scenario 1	0.57	0.333758479816945	MTD mean	0	CD
y_mean59	Dose-toxicity scenario 1	Dose-efficacy scenario 1	0.58	0.325987640065152	MTD mean	0	CD
y_mean60	Dose-toxicity scenario 1	Dose-efficacy scenario 1	0.59	0.318350882676195	MTD mean	0	CD
y_mean61	Dose-toxicity scenario 1	Dose-efficacy scenario 1	0.6	0.310844767036438	MTD mean	0	CD
y_mean62	Dose-toxicity scenario 1	Dose-efficacy scenario 1	0.61	0.303465969250811	MTD mean	0	CD
y_mean63	Dose-toxicity scenario 1	Dose-efficacy scenario 1	0.62	0.296211277235024	MTD mean	0	CD
y_mean64	Dose-toxicity scenario 1	Dose-efficacy scenario 1	0.63	0.28907758605334	MTD mean	0	CD
y_mean65	Dose-toxicity scenario 1	Dose-efficacy scenario 1	0.64	0.282061893487707	MTD mean	0	CD
y_mean66	Dose-toxicity scenario 1	Dose-efficacy scenario 1	0.65	0.275161295824957	MTD mean	0	CD
y_mean67	Dose-toxicity scenario 1	Dose-efficacy scenario 1	0.66	0.268372983849658	MTD mean	0	CD
y_mean68	Dose-toxicity scenario 1	Dose-efficacy scenario 1	0.67	0.261694239031	MTD mean	0	CD
y_mean69	Dose-toxicity scenario 1	Dose-efficacy scenario 1	0.68	0.255122429892837	MTD mean	0	CD
y_mean70	Dose-toxicity scenario 1	Dose-efficacy scenario 1	0.69	0.248655008556703	MTD mean	0	CD
y_mean71	Dose-toxicity scenario 1	Dose-efficacy scenario 1	0.7	0.242289507448277	MTD mean	0	CD
y_mean72	Dose-toxicity scenario 1	Dose-efficacy scenario 1	0.71	0.236023536158321	MTD mean	0	CD
y_mean73	Dose-toxicity scenario 1	Dose-efficacy scenario 1	0.72	0.229854778449737	MTD mean	0	CD
y_mean74	Dose-toxicity scenario 1	Dose-efficacy scenario 1	0.73	0.223780989402845	MTD mean	0	CD
y_mean75	Dose-toxicity scenario 1	Dose-efficacy scenario 1	0.74	0.217799992691503	MTD mean	0	CD
y_mean76	Dose-toxicity scenario 1	Dose-efficacy scenario 1	0.75	0.211909677983123	MTD mean	0	CD
y_mean77	Dose-toxicity scenario 1	Dose-efficacy scenario 1	0.76	0.206107998456056	MTD mean	0	CD
y_mean78	Dose-toxicity scenario 1	Dose-efficacy scenario 1	0.77	0.200392968428215	MTD mean	0	CD
y_mean79	Dose-toxicity scenario 1	Dose-efficacy scenario 1	0.78	0.19476266109116	MTD mean	0	CD
y_mean80	Dose-toxicity scenario 1	Dose-efficacy scenario 1	0.79	0.189215206344213	MTD mean	0	CD
y_mean81	Dose-toxicity scenario 1	Dose-efficacy scenario 1	0.8	0.183748788723499	MTD mean	0	CD
y_mean82	Dose-toxicity scenario 1	Dose-efficacy scenario 1	0.81	0.178361645421073	MTD mean	0	CD
y_mean83	Dose-toxicity scenario 1	Dose-efficacy scenario 1	0.82	0.173052064389618	MTD mean	0	CD
y_mean84	Dose-toxicity scenario 1	Dose-efficacy scenario 1	0.83	0.167818382528419	MTD mean	0	CD
y_mean85	Dose-toxicity scenario 1	Dose-efficacy scenario 1	0.84	0.162658983946574	MTD mean	0	CD
y_mean86	Dose-toxicity scenario 1	Dose-efficacy scenario 1	0.85	0.157572298299641	MTD mean	0	CD
y_mean87	Dose-toxicity scenario 1	Dose-efficacy scenario 1	0.86	0.152556799196119	MTD mean	0	CD
y_mean88	Dose-toxicity scenario 1	Dose-efficacy scenario 1	0.87	0.14761100267036	MTD mean	0	CD
y_mean89	Dose-toxicity scenario 1	Dose-efficacy scenario 1	0.88	0.142733465718722	MTD mean	0	CD
y_mean90	Dose-toxicity scenario 1	Dose-efficacy scenario 1	0.89	0.137922784895902	MTD mean	0	CD
y_mean91	Dose-toxicity scenario 1	Dose-efficacy scenario 1	0.9	0.133177594968607	MTD mean	0	CD
y_mean92	Dose-toxicity scenario 1	Dose-efficacy scenario 1	0.91	0.128496567623833	MTD mean	0	CD
y_mean93	Dose-toxicity scenario 1	Dose-efficacy scenario 1	0.92	0.123878410229196	MTD mean	0	CD
y_mean94	Dose-toxicity scenario 1	Dose-efficacy scenario 1	0.93	0.119321864642869	MTD mean	0	CD
y_mean95	Dose-toxicity scenario 1	Dose-efficacy scenario 1	0.94	0.114825706070846	MTD mean	0	CD
y_mean96	Dose-toxicity scenario 1	Dose-efficacy scenario 1	0.95	0.110388741969331	MTD mean	0	CD
y_mean97	Dose-toxicity scenario 1	Dose-efficacy scenario 1	0.96	0.106009810990204	MTD mean	0	CD
y_mean98	Dose-toxicity scenario 1	Dose-efficacy scenario 1	0.97	0.101687781967585	MTD mean	0	CD
y_mean99	Dose-toxicity scenario 1	Dose-efficacy scenario 1	0.98	0.0974215529436607	MTD mean	0	CD
y_mean100	Dose-toxicity scenario 1	Dose-efficacy scenario 1	0.99	0.0932100502319976	MTD mean	0	CD
y_mean101	Dose-toxicity scenario 1	Dose-efficacy scenario 1	1	0.0890522275166687	MTD mean	0	CD
y_00251	Dose-toxicity scenario 1	Dose-efficacy scenario 1	0	1.33645974379011	MTD 2.5% percentile	0	CD
y_00252	Dose-toxicity scenario 1	Dose-efficacy scenario 1	0.01	1.31083245250785	MTD 2.5% percentile	0	CD
y_00253	Dose-toxicity scenario 1	Dose-efficacy scenario 1	0.02	1.28580641912385	MTD 2.5% percentile	0	CD
y_00254	Dose-toxicity scenario 1	Dose-efficacy scenario 1	0.03	1.26136072924985	MTD 2.5% percentile	0	CD
y_00255	Dose-toxicity scenario 1	Dose-efficacy scenario 1	0.04	1.23747542737193	MTD 2.5% percentile	0	CD
y_00256	Dose-toxicity scenario 1	Dose-efficacy scenario 1	0.05	1.21413146252058	MTD 2.5% percentile	0	CD
y_00257	Dose-toxicity scenario 1	Dose-efficacy scenario 1	0.06	1.19131063759352	MTD 2.5% percentile	0	CD
y_00258	Dose-toxicity scenario 1	Dose-efficacy scenario 1	0.07	1.16899556204763	MTD 2.5% percentile	0	CD
y_00259	Dose-toxicity scenario 1	Dose-efficacy scenario 1	0.08	1.14716960770186	MTD 2.5% percentile	0	CD
y_002510	Dose-toxicity scenario 1	Dose-efficacy scenario 1	0.09	1.1258168674148	MTD 2.5% percentile	0	CD
y_002511	Dose-toxicity scenario 1	Dose-efficacy scenario 1	0.1	1.10492211642117	MTD 2.5% percentile	0	CD
y_002512	Dose-toxicity scenario 1	Dose-efficacy scenario 1	0.11	1.08447077612985	MTD 2.5% percentile	0	CD
y_002513	Dose-toxicity scenario 1	Dose-efficacy scenario 1	0.12	1.06444888020239	MTD 2.5% percentile	0	CD
y_002514	Dose-toxicity scenario 1	Dose-efficacy scenario 1	0.13	1.04484304274619	MTD 2.5% percentile	0	CD
y_002515	Dose-toxicity scenario 1	Dose-efficacy scenario 1	0.14	1.02564042847022	MTD 2.5% percentile	0	CD
y_002516	Dose-toxicity scenario 1	Dose-efficacy scenario 1	0.15	1.00682872466327	MTD 2.5% percentile	0	CD
y_002517	Dose-toxicity scenario 1	Dose-efficacy scenario 1	0.16	0.988396114866394	MTD 2.5% percentile	0	CD
y_002518	Dose-toxicity scenario 1	Dose-efficacy scenario 1	0.17	0.970331254121048	MTD 2.5% percentile	0	CD
y_002519	Dose-toxicity scenario 1	Dose-efficacy scenario 1	0.18	0.952623245684117	MTD 2.5% percentile	0	CD
y_002520	Dose-toxicity scenario 1	Dose-efficacy scenario 1	0.19	0.935261619109344	MTD 2.5% percentile	0	CD
y_002521	Dose-toxicity scenario 1	Dose-efficacy scenario 1	0.2	0.918236309602532	MTD 2.5% percentile	0	CD
y_002522	Dose-toxicity scenario 1	Dose-efficacy scenario 1	0.21	0.901537638564985	MTD 2.5% percentile	0	CD
y_002523	Dose-toxicity scenario 1	Dose-efficacy scenario 1	0.22	0.885156295246158	MTD 2.5% percentile	0	CD
y_002524	Dose-toxicity scenario 1	Dose-efficacy scenario 1	0.23	0.869083319432439	MTD 2.5% percentile	0	CD
y_002525	Dose-toxicity scenario 1	Dose-efficacy scenario 1	0.24	0.853310085104429	MTD 2.5% percentile	0	CD
y_002526	Dose-toxicity scenario 1	Dose-efficacy scenario 1	0.25	0.837828285000087	MTD 2.5% percentile	0	CD
y_002527	Dose-toxicity scenario 1	Dose-efficacy scenario 1	0.26	0.822629916025706	MTD 2.5% percentile	0	CD
y_002528	Dose-toxicity scenario 1	Dose-efficacy scenario 1	0.27	0.807707265460878	MTD 2.5% percentile	0	CD
y_002529	Dose-toxicity scenario 1	Dose-efficacy scenario 1	0.28	0.793052897907492	MTD 2.5% percentile	0	CD
y_002530	Dose-toxicity scenario 1	Dose-efficacy scenario 1	0.29	0.778659642936359	MTD 2.5% percentile	0	CD
y_002531	Dose-toxicity scenario 1	Dose-efficacy scenario 1	0.3	0.764520583388352	MTD 2.5% percentile	0	CD
y_002532	Dose-toxicity scenario 1	Dose-efficacy scenario 1	0.31	0.750629044289948	MTD 2.5% percentile	0	CD
y_002533	Dose-toxicity scenario 1	Dose-efficacy scenario 1	0.32	0.736978582345857	MTD 2.5% percentile	0	CD
y_002534	Dose-toxicity scenario 1	Dose-efficacy scenario 1	0.33	0.723562975973989	MTD 2.5% percentile	0	CD
y_002535	Dose-toxicity scenario 1	Dose-efficacy scenario 1	0.34	0.710376215850381	MTD 2.5% percentile	0	CD
y_002536	Dose-toxicity scenario 1	Dose-efficacy scenario 1	0.35	0.697412495933881	MTD 2.5% percentile	0	CD
y_002537	Dose-toxicity scenario 1	Dose-efficacy scenario 1	0.36	0.684666204942451	MTD 2.5% percentile	0	CD
y_002538	Dose-toxicity scenario 1	Dose-efficacy scenario 1	0.37	0.672131918254776	MTD 2.5% percentile	0	CD
y_002539	Dose-toxicity scenario 1	Dose-efficacy scenario 1	0.38	0.659804390212631	MTD 2.5% percentile	0	CD
y_002540	Dose-toxicity scenario 1	Dose-efficacy scenario 1	0.39	0.64767854680107	MTD 2.5% percentile	0	CD
y_002541	Dose-toxicity scenario 1	Dose-efficacy scenario 1	0.4	0.63574947868495	MTD 2.5% percentile	0	CD
y_002542	Dose-toxicity scenario 1	Dose-efficacy scenario 1	0.41	0.624012434581755	MTD 2.5% percentile	0	CD
y_002543	Dose-toxicity scenario 1	Dose-efficacy scenario 1	0.42	0.612462814951876	MTD 2.5% percentile	0	CD
y_002544	Dose-toxicity scenario 1	Dose-efficacy scenario 1	0.43	0.601096165988786	MTD 2.5% percentile	0	CD
y_002545	Dose-toxicity scenario 1	Dose-efficacy scenario 1	0.44	0.589908173892592	MTD 2.5% percentile	0	CD
y_002546	Dose-toxicity scenario 1	Dose-efficacy scenario 1	0.45	0.578894659411496	MTD 2.5% percentile	0	CD
y_002547	Dose-toxicity scenario 1	Dose-efficacy scenario 1	0.46	0.568051572636662	MTD 2.5% percentile	0	CD
y_002548	Dose-toxicity scenario 1	Dose-efficacy scenario 1	0.47	0.557374988036869	MTD 2.5% percentile	0	CD
y_002549	Dose-toxicity scenario 1	Dose-efficacy scenario 1	0.48	0.546861099720155	MTD 2.5% percentile	0	CD
y_002550	Dose-toxicity scenario 1	Dose-efficacy scenario 1	0.49	0.536506216910445	MTD 2.5% percentile	0	CD
y_002551	Dose-toxicity scenario 1	Dose-efficacy scenario 1	0.5	0.526306759627859	MTD 2.5% percentile	0	CD
y_002552	Dose-toxicity scenario 1	Dose-efficacy scenario 1	0.51	0.51625925456209	MTD 2.5% percentile	0	CD
y_002553	Dose-toxicity scenario 1	Dose-efficacy scenario 1	0.52	0.506360331128856	MTD 2.5% percentile	0	CD
y_002554	Dose-toxicity scenario 1	Dose-efficacy scenario 1	0.53	0.496606717700011	MTD 2.5% percentile	0	CD
y_002555	Dose-toxicity scenario 1	Dose-efficacy scenario 1	0.54	0.486995237998472	MTD 2.5% percentile	0	CD
y_002556	Dose-toxicity scenario 1	Dose-efficacy scenario 1	0.55	0.477522807649608	MTD 2.5% percentile	0	CD
y_002557	Dose-toxicity scenario 1	Dose-efficacy scenario 1	0.56	0.468186430881225	MTD 2.5% percentile	0	CD
y_002558	Dose-toxicity scenario 1	Dose-efficacy scenario 1	0.57	0.458983197364736	MTD 2.5% percentile	0	CD
y_002559	Dose-toxicity scenario 1	Dose-efficacy scenario 1	0.58	0.449910279190515	MTD 2.5% percentile	0	CD
y_002560	Dose-toxicity scenario 1	Dose-efficacy scenario 1	0.59	0.440964927970829	MTD 2.5% percentile	0	CD
y_002561	Dose-toxicity scenario 1	Dose-efficacy scenario 1	0.6	0.432144472064119	MTD 2.5% percentile	0	CD
y_002562	Dose-toxicity scenario 1	Dose-efficacy scenario 1	0.61	0.423446313914742	MTD 2.5% percentile	0	CD
y_002563	Dose-toxicity scenario 1	Dose-efficacy scenario 1	0.62	0.414867927502602	MTD 2.5% percentile	0	CD
y_002564	Dose-toxicity scenario 1	Dose-efficacy scenario 1	0.63	0.406406855897417	MTD 2.5% percentile	0	CD
y_002565	Dose-toxicity scenario 1	Dose-efficacy scenario 1	0.64	0.398060708912644	MTD 2.5% percentile	0	CD
y_002566	Dose-toxicity scenario 1	Dose-efficacy scenario 1	0.65	0.38982716085436	MTD 2.5% percentile	0	CD
y_002567	Dose-toxicity scenario 1	Dose-efficacy scenario 1	0.66	0.381703948360639	MTD 2.5% percentile	0	CD
y_002568	Dose-toxicity scenario 1	Dose-efficacy scenario 1	0.67	0.373688868327218	MTD 2.5% percentile	0	CD
y_002569	Dose-toxicity scenario 1	Dose-efficacy scenario 1	0.68	0.365779775915446	MTD 2.5% percentile	0	CD
y_002570	Dose-toxicity scenario 1	Dose-efficacy scenario 1	0.69	0.357974582638748	MTD 2.5% percentile	0	CD
y_002571	Dose-toxicity scenario 1	Dose-efficacy scenario 1	0.7	0.350271254524003	MTD 2.5% percentile	0	CD
y_002572	Dose-toxicity scenario 1	Dose-efficacy scenario 1	0.71	0.342667810344445	MTD 2.5% percentile	0	CD
y_002573	Dose-toxicity scenario 1	Dose-efficacy scenario 1	0.72	0.335162319920857	MTD 2.5% percentile	0	CD
y_002574	Dose-toxicity scenario 1	Dose-efficacy scenario 1	0.73	0.327752902488009	MTD 2.5% percentile	0	CD
y_002575	Dose-toxicity scenario 1	Dose-efficacy scenario 1	0.74	0.320437725123417	MTD 2.5% percentile	0	CD
y_002576	Dose-toxicity scenario 1	Dose-efficacy scenario 1	0.75	0.313215001235682	MTD 2.5% percentile	0	CD
y_002577	Dose-toxicity scenario 1	Dose-efficacy scenario 1	0.76	0.306082989109787	MTD 2.5% percentile	0	CD
y_002578	Dose-toxicity scenario 1	Dose-efficacy scenario 1	0.77	0.299039990506858	MTD 2.5% percentile	0	CD
y_002579	Dose-toxicity scenario 1	Dose-efficacy scenario 1	0.78	0.292084349316029	MTD 2.5% percentile	0	CD
y_002580	Dose-toxicity scenario 1	Dose-efficacy scenario 1	0.79	0.285214450256165	MTD 2.5% percentile	0	CD
y_002581	Dose-toxicity scenario 1	Dose-efficacy scenario 1	0.8	0.278428717625297	MTD 2.5% percentile	0	CD
y_002582	Dose-toxicity scenario 1	Dose-efficacy scenario 1	0.81	0.271725614095749	MTD 2.5% percentile	0	CD
y_002583	Dose-toxicity scenario 1	Dose-efficacy scenario 1	0.82	0.265103639553005	MTD 2.5% percentile	0	CD
y_002584	Dose-toxicity scenario 1	Dose-efficacy scenario 1	0.83	0.258561329976487	MTD 2.5% percentile	0	CD
y_002585	Dose-toxicity scenario 1	Dose-efficacy scenario 1	0.84	0.252097256360488	MTD 2.5% percentile	0	CD
y_002586	Dose-toxicity scenario 1	Dose-efficacy scenario 1	0.85	0.24571002367358	MTD 2.5% percentile	0	CD
y_002587	Dose-toxicity scenario 1	Dose-efficacy scenario 1	0.86	0.23939826985492	MTD 2.5% percentile	0	CD
y_002588	Dose-toxicity scenario 1	Dose-efficacy scenario 1	0.87	0.233160664845922	MTD 2.5% percentile	0	CD
y_002589	Dose-toxicity scenario 1	Dose-efficacy scenario 1	0.88	0.226995909655864	MTD 2.5% percentile	0	CD
y_002590	Dose-toxicity scenario 1	Dose-efficacy scenario 1	0.89	0.220902735460038	MTD 2.5% percentile	0	CD
y_002591	Dose-toxicity scenario 1	Dose-efficacy scenario 1	0.9	0.214879902729136	MTD 2.5% percentile	0	CD
y_002592	Dose-toxicity scenario 1	Dose-efficacy scenario 1	0.91	0.208926200388616	MTD 2.5% percentile	0	CD
y_002593	Dose-toxicity scenario 1	Dose-efficacy scenario 1	0.92	0.203040445006845	MTD 2.5% percentile	0	CD
y_002594	Dose-toxicity scenario 1	Dose-efficacy scenario 1	0.93	0.197221480010888	MTD 2.5% percentile	0	CD
y_002595	Dose-toxicity scenario 1	Dose-efficacy scenario 1	0.94	0.191468174928834	MTD 2.5% percentile	0	CD
y_002596	Dose-toxicity scenario 1	Dose-efficacy scenario 1	0.95	0.185779424657636	MTD 2.5% percentile	0	CD
y_002597	Dose-toxicity scenario 1	Dose-efficacy scenario 1	0.96	0.180154148755449	MTD 2.5% percentile	0	CD
y_002598	Dose-toxicity scenario 1	Dose-efficacy scenario 1	0.97	0.174591290757537	MTD 2.5% percentile	0	CD
y_002599	Dose-toxicity scenario 1	Dose-efficacy scenario 1	0.98	0.169089817514811	MTD 2.5% percentile	0	CD
y_0025100	Dose-toxicity scenario 1	Dose-efficacy scenario 1	0.99	0.16364871855416	MTD 2.5% percentile	0	CD
y_0025101	Dose-toxicity scenario 1	Dose-efficacy scenario 1	1	0.158267005459716	MTD 2.5% percentile	0	CD
y_0501	Dose-toxicity scenario 1	Dose-efficacy scenario 1	0	1.22734173597582	MTD 50% percentile	0	CD
y_0502	Dose-toxicity scenario 1	Dose-efficacy scenario 1	0.01	1.19679255397582	MTD 50% percentile	0	CD
y_0503	Dose-toxicity scenario 1	Dose-efficacy scenario 1	0.02	1.16726785180608	MTD 50% percentile	0	CD
y_0504	Dose-toxicity scenario 1	Dose-efficacy scenario 1	0.03	1.13871694478165	MTD 50% percentile	0	CD
y_0505	Dose-toxicity scenario 1	Dose-efficacy scenario 1	0.04	1.11109243737914	MTD 50% percentile	0	CD
y_0506	Dose-toxicity scenario 1	Dose-efficacy scenario 1	0.05	1.0843499606853	MTD 50% percentile	0	CD
y_0507	Dose-toxicity scenario 1	Dose-efficacy scenario 1	0.06	1.05844793459963	MTD 50% percentile	0	CD
y_0508	Dose-toxicity scenario 1	Dose-efficacy scenario 1	0.07	1.03334735211035	MTD 50% percentile	0	CD
y_0509	Dose-toxicity scenario 1	Dose-efficacy scenario 1	0.08	1.0090115832896	MTD 50% percentile	0	CD
y_05010	Dose-toxicity scenario 1	Dose-efficacy scenario 1	0.09	0.98540619693663	MTD 50% percentile	0	CD
y_05011	Dose-toxicity scenario 1	Dose-efficacy scenario 1	0.1	0.962498798042406	MTD 50% percentile	0	CD
y_05012	Dose-toxicity scenario 1	Dose-efficacy scenario 1	0.11	0.940258879462254	MTD 50% percentile	0	CD
y_05013	Dose-toxicity scenario 1	Dose-efficacy scenario 1	0.12	0.918657686368234	MTD 50% percentile	0	CD
y_05014	Dose-toxicity scenario 1	Dose-efficacy scenario 1	0.13	0.897668092214906	MTD 50% percentile	0	CD
y_05015	Dose-toxicity scenario 1	Dose-efficacy scenario 1	0.14	0.877264485093435	MTD 50% percentile	0	CD
y_05016	Dose-toxicity scenario 1	Dose-efficacy scenario 1	0.15	0.857422663472962	MTD 50% percentile	0	CD
y_05017	Dose-toxicity scenario 1	Dose-efficacy scenario 1	0.16	0.838119740436875	MTD 50% percentile	0	CD
y_05018	Dose-toxicity scenario 1	Dose-efficacy scenario 1	0.17	0.819334055617302	MTD 50% percentile	0	CD
y_05019	Dose-toxicity scenario 1	Dose-efficacy scenario 1	0.18	0.801045094115366	MTD 50% percentile	0	CD
y_05020	Dose-toxicity scenario 1	Dose-efficacy scenario 1	0.19	0.783233411769164	MTD 50% percentile	0	CD
y_05021	Dose-toxicity scenario 1	Dose-efficacy scenario 1	0.2	0.765880566197122	MTD 50% percentile	0	CD
y_05022	Dose-toxicity scenario 1	Dose-efficacy scenario 1	0.21	0.748969053102654	MTD 50% percentile	0	CD
y_05023	Dose-toxicity scenario 1	Dose-efficacy scenario 1	0.22	0.732482247377654	MTD 50% percentile	0	CD
y_05024	Dose-toxicity scenario 1	Dose-efficacy scenario 1	0.23	0.716404348588259	MTD 50% percentile	0	CD
y_05025	Dose-toxicity scenario 1	Dose-efficacy scenario 1	0.24	0.700720330467125	MTD 50% percentile	0	CD
y_05026	Dose-toxicity scenario 1	Dose-efficacy scenario 1	0.25	0.685415894072829	MTD 50% percentile	0	CD
y_05027	Dose-toxicity scenario 1	Dose-efficacy scenario 1	0.26	0.670477424309511	MTD 50% percentile	0	CD
y_05028	Dose-toxicity scenario 1	Dose-efficacy scenario 1	0.27	0.65589194952881	MTD 50% percentile	0	CD
y_05029	Dose-toxicity scenario 1	Dose-efficacy scenario 1	0.28	0.64164710396218	MTD 50% percentile	0	CD
y_05030	Dose-toxicity scenario 1	Dose-efficacy scenario 1	0.29	0.627731092754896	MTD 50% percentile	0	CD
y_05031	Dose-toxicity scenario 1	Dose-efficacy scenario 1	0.3	0.614132659393929	MTD 50% percentile	0	CD
y_05032	Dose-toxicity scenario 1	Dose-efficacy scenario 1	0.31	0.600841055340663	MTD 50% percentile	0	CD
y_05033	Dose-toxicity scenario 1	Dose-efficacy scenario 1	0.32	0.58784601169626	MTD 50% percentile	0	CD
y_05034	Dose-toxicity scenario 1	Dose-efficacy scenario 1	0.33	0.575137712742696	MTD 50% percentile	0	CD
y_05035	Dose-toxicity scenario 1	Dose-efficacy scenario 1	0.34	0.562706771216188	MTD 50% percentile	0	CD
y_05036	Dose-toxicity scenario 1	Dose-efficacy scenario 1	0.35	0.550544205182112	MTD 50% percentile	0	CD
y_05037	Dose-toxicity scenario 1	Dose-efficacy scenario 1	0.36	0.538641416391691	MTD 50% percentile	0	CD
y_05038	Dose-toxicity scenario 1	Dose-efficacy scenario 1	0.37	0.526990170010849	MTD 50% percentile	0	CD
y_05039	Dose-toxicity scenario 1	Dose-efficacy scenario 1	0.38	0.515582575620802	MTD 50% percentile	0	CD
y_05040	Dose-toxicity scenario 1	Dose-efficacy scenario 1	0.39	0.50441106939827	MTD 50% percentile	0	CD
y_05041	Dose-toxicity scenario 1	Dose-efficacy scenario 1	0.4	0.493468397390731	MTD 50% percentile	0	CD
y_05042	Dose-toxicity scenario 1	Dose-efficacy scenario 1	0.41	0.482747599809019	MTD 50% percentile	0	CD
y_05043	Dose-toxicity scenario 1	Dose-efficacy scenario 1	0.42	0.472241996265779	MTD 50% percentile	0	CD
y_05044	Dose-toxicity scenario 1	Dose-efficacy scenario 1	0.43	0.461945171894003	MTD 50% percentile	0	CD
y_05045	Dose-toxicity scenario 1	Dose-efficacy scenario 1	0.44	0.451850964285019	MTD 50% percentile	0	CD
y_05046	Dose-toxicity scenario 1	Dose-efficacy scenario 1	0.45	0.441953451190064	MTD 50% percentile	0	CD
y_05047	Dose-toxicity scenario 1	Dose-efficacy scenario 1	0.46	0.432246938933847	MTD 50% percentile	0	CD
y_05048	Dose-toxicity scenario 1	Dose-efficacy scenario 1	0.47	0.422725951492494	MTD 50% percentile	0	CD
y_05049	Dose-toxicity scenario 1	Dose-efficacy scenario 1	0.48	0.413385220191825	MTD 50% percentile	0	CD
y_05050	Dose-toxicity scenario 1	Dose-efficacy scenario 1	0.49	0.404219673985266	MTD 50% percentile	0	CD
y_05051	Dose-toxicity scenario 1	Dose-efficacy scenario 1	0.5	0.39522443027369	MTD 50% percentile	0	CD
y_05052	Dose-toxicity scenario 1	Dose-efficacy scenario 1	0.51	0.386394786232265	MTD 50% percentile	0	CD
y_05053	Dose-toxicity scenario 1	Dose-efficacy scenario 1	0.52	0.377726210611948	MTD 50% percentile	0	CD
y_05054	Dose-toxicity scenario 1	Dose-efficacy scenario 1	0.53	0.369214335985589	MTD 50% percentile	0	CD
y_05055	Dose-toxicity scenario 1	Dose-efficacy scenario 1	0.54	0.360854951410763	MTD 50% percentile	0	CD
y_05056	Dose-toxicity scenario 1	Dose-efficacy scenario 1	0.55	0.352643995483446	MTD 50% percentile	0	CD
y_05057	Dose-toxicity scenario 1	Dose-efficacy scenario 1	0.56	0.34457754975844	MTD 50% percentile	0	CD
y_05058	Dose-toxicity scenario 1	Dose-efficacy scenario 1	0.57	0.336651832514171	MTD 50% percentile	0	CD
y_05059	Dose-toxicity scenario 1	Dose-efficacy scenario 1	0.58	0.328863192840998	MTD 50% percentile	0	CD
y_05060	Dose-toxicity scenario 1	Dose-efficacy scenario 1	0.59	0.321208105033635	MTD 50% percentile	0	CD
y_05061	Dose-toxicity scenario 1	Dose-efficacy scenario 1	0.6	0.313683163269573	MTD 50% percentile	0	CD
y_05062	Dose-toxicity scenario 1	Dose-efficacy scenario 1	0.61	0.306285076556636	MTD 50% percentile	0	CD
y_05063	Dose-toxicity scenario 1	Dose-efficacy scenario 1	0.62	0.299010663933926	MTD 50% percentile	0	CD
y_05064	Dose-toxicity scenario 1	Dose-efficacy scenario 1	0.63	0.291856849911447	MTD 50% percentile	0	CD
y_05065	Dose-toxicity scenario 1	Dose-efficacy scenario 1	0.64	0.284820660134677	MTD 50% percentile	0	CD
y_05066	Dose-toxicity scenario 1	Dose-efficacy scenario 1	0.65	0.277899217261253	MTD 50% percentile	0	CD
y_05067	Dose-toxicity scenario 1	Dose-efficacy scenario 1	0.66	0.271089737037746	MTD 50% percentile	0	CD
y_05068	Dose-toxicity scenario 1	Dose-efficacy scenario 1	0.67	0.264389524565302	MTD 50% percentile	0	CD
y_05069	Dose-toxicity scenario 1	Dose-efficacy scenario 1	0.68	0.257795970743626	MTD 50% percentile	0	CD
y_05070	Dose-toxicity scenario 1	Dose-efficacy scenario 1	0.69	0.251306548883435	MTD 50% percentile	0	CD
y_05071	Dose-toxicity scenario 1	Dose-efficacy scenario 1	0.7	0.244918811478163	MTD 50% percentile	0	CD
y_05072	Dose-toxicity scenario 1	Dose-efficacy scenario 1	0.71	0.238630387126235	MTD 50% percentile	0	CD
y_05073	Dose-toxicity scenario 1	Dose-efficacy scenario 1	0.72	0.232438977595789	MTD 50% percentile	0	CD
y_05074	Dose-toxicity scenario 1	Dose-efficacy scenario 1	0.73	0.226342355024206	MTD 50% percentile	0	CD
y_05075	Dose-toxicity scenario 1	Dose-efficacy scenario 1	0.74	0.220338359245294	MTD 50% percentile	0	CD
y_05076	Dose-toxicity scenario 1	Dose-efficacy scenario 1	0.75	0.214424895237363	MTD 50% percentile	0	CD
y_05077	Dose-toxicity scenario 1	Dose-efficacy scenario 1	0.76	0.208599930685892	MTD 50% percentile	0	CD
y_05078	Dose-toxicity scenario 1	Dose-efficacy scenario 1	0.77	0.202861493654795	MTD 50% percentile	0	CD
y_05079	Dose-toxicity scenario 1	Dose-efficacy scenario 1	0.78	0.197207670360717	MTD 50% percentile	0	CD
y_05080	Dose-toxicity scenario 1	Dose-efficacy scenario 1	0.79	0.191636603045051	MTD 50% percentile	0	CD
y_05081	Dose-toxicity scenario 1	Dose-efficacy scenario 1	0.8	0.186146487938723	MTD 50% percentile	0	CD
y_05082	Dose-toxicity scenario 1	Dose-efficacy scenario 1	0.81	0.180735573315057	MTD 50% percentile	0	CD
y_05083	Dose-toxicity scenario 1	Dose-efficacy scenario 1	0.82	0.175402157626309	MTD 50% percentile	0	CD
y_05084	Dose-toxicity scenario 1	Dose-efficacy scenario 1	0.83	0.170144587719694	MTD 50% percentile	0	CD
y_05085	Dose-toxicity scenario 1	Dose-efficacy scenario 1	0.84	0.164961257128988	MTD 50% percentile	0	CD
y_05086	Dose-toxicity scenario 1	Dose-efficacy scenario 1	0.85	0.159850604437996	MTD 50% percentile	0	CD
y_05087	Dose-toxicity scenario 1	Dose-efficacy scenario 1	0.86	0.154811111712373	MTD 50% percentile	0	CD
y_05088	Dose-toxicity scenario 1	Dose-efficacy scenario 1	0.87	0.149841302996505	MTD 50% percentile	0	CD
y_05089	Dose-toxicity scenario 1	Dose-efficacy scenario 1	0.88	0.144939742872312	MTD 50% percentile	0	CD
y_05090	Dose-toxicity scenario 1	Dose-efficacy scenario 1	0.89	0.140105035077015	MTD 50% percentile	0	CD
y_05091	Dose-toxicity scenario 1	Dose-efficacy scenario 1	0.9	0.135335821177092	MTD 50% percentile	0	CD
y_05092	Dose-toxicity scenario 1	Dose-efficacy scenario 1	0.91	0.130630779295742	MTD 50% percentile	0	CD
y_05093	Dose-toxicity scenario 1	Dose-efficacy scenario 1	0.92	0.12598862289139	MTD 50% percentile	0	CD
y_05094	Dose-toxicity scenario 1	Dose-efficacy scenario 1	0.93	0.121408099584834	MTD 50% percentile	0	CD
y_05095	Dose-toxicity scenario 1	Dose-efficacy scenario 1	0.94	0.116887990032805	MTD 50% percentile	0	CD
y_05096	Dose-toxicity scenario 1	Dose-efficacy scenario 1	0.95	0.112427106845804	MTD 50% percentile	0	CD
y_05097	Dose-toxicity scenario 1	Dose-efficacy scenario 1	0.96	0.108024293548201	MTD 50% percentile	0	CD
y_05098	Dose-toxicity scenario 1	Dose-efficacy scenario 1	0.97	0.103678423578677	MTD 50% percentile	0	CD
y_05099	Dose-toxicity scenario 1	Dose-efficacy scenario 1	0.98	0.0993883993292124	MTD 50% percentile	0	CD
y_050100	Dose-toxicity scenario 1	Dose-efficacy scenario 1	0.99	0.0951531512208722	MTD 50% percentile	0	CD
y_050101	Dose-toxicity scenario 1	Dose-efficacy scenario 1	1	0.0909716368147784	MTD 50% percentile	0	CD
y_09751	Dose-toxicity scenario 1	Dose-efficacy scenario 1	0	1.13131872399361	MTD 97.5% percentile	0	CD
y_09752	Dose-toxicity scenario 1	Dose-efficacy scenario 1	0.01	1.09521724861191	MTD 97.5% percentile	0	CD
y_09753	Dose-toxicity scenario 1	Dose-efficacy scenario 1	0.02	1.06076392542917	MTD 97.5% percentile	0	CD
y_09754	Dose-toxicity scenario 1	Dose-efficacy scenario 1	0.03	1.02784840786036	MTD 97.5% percentile	0	CD
y_09755	Dose-toxicity scenario 1	Dose-efficacy scenario 1	0.04	0.996369984804464	MTD 97.5% percentile	0	CD
y_09756	Dose-toxicity scenario 1	Dose-efficacy scenario 1	0.05	0.966236551397721	MTD 97.5% percentile	0	CD
y_09757	Dose-toxicity scenario 1	Dose-efficacy scenario 1	0.06	0.937363708938215	MTD 97.5% percentile	0	CD
y_09758	Dose-toxicity scenario 1	Dose-efficacy scenario 1	0.07	0.909673975456397	MTD 97.5% percentile	0	CD
y_09759	Dose-toxicity scenario 1	Dose-efficacy scenario 1	0.08	0.883096091381492	MTD 97.5% percentile	0	CD
y_097510	Dose-toxicity scenario 1	Dose-efficacy scenario 1	0.09	0.857564407202227	MTD 97.5% percentile	0	CD
y_097511	Dose-toxicity scenario 1	Dose-efficacy scenario 1	0.1	0.833018342043343	MTD 97.5% percentile	0	CD
y_097512	Dose-toxicity scenario 1	Dose-efficacy scenario 1	0.11	0.809401903757697	MTD 97.5% percentile	0	CD
y_097513	Dose-toxicity scenario 1	Dose-efficacy scenario 1	0.12	0.786663262531304	MTD 97.5% percentile	0	CD
y_097514	Dose-toxicity scenario 1	Dose-efficacy scenario 1	0.13	0.764754371166793	MTD 97.5% percentile	0	CD
y_097515	Dose-toxicity scenario 1	Dose-efficacy scenario 1	0.14	0.74363062619042	MTD 97.5% percentile	0	CD
y_097516	Dose-toxicity scenario 1	Dose-efficacy scenario 1	0.15	0.723250564752347	MTD 97.5% percentile	0	CD
y_097517	Dose-toxicity scenario 1	Dose-efficacy scenario 1	0.16	0.703575592985955	MTD 97.5% percentile	0	CD
y_097518	Dose-toxicity scenario 1	Dose-efficacy scenario 1	0.17	0.684569742081642	MTD 97.5% percentile	0	CD
y_097519	Dose-toxicity scenario 1	Dose-efficacy scenario 1	0.18	0.666199448831358	MTD 97.5% percentile	0	CD
y_097520	Dose-toxicity scenario 1	Dose-efficacy scenario 1	0.19	0.648433357826941	MTD 97.5% percentile	0	CD
y_097521	Dose-toxicity scenario 1	Dose-efficacy scenario 1	0.2	0.631242142859876	MTD 97.5% percentile	0	CD
y_097522	Dose-toxicity scenario 1	Dose-efficacy scenario 1	0.21	0.614598345382482	MTD 97.5% percentile	0	CD
y_097523	Dose-toxicity scenario 1	Dose-efficacy scenario 1	0.22	0.598476228158835	MTD 97.5% percentile	0	CD
y_097524	Dose-toxicity scenario 1	Dose-efficacy scenario 1	0.23	0.582851642464762	MTD 97.5% percentile	0	CD
y_097525	Dose-toxicity scenario 1	Dose-efficacy scenario 1	0.24	0.567701907395719	MTD 97.5% percentile	0	CD
y_097526	Dose-toxicity scenario 1	Dose-efficacy scenario 1	0.25	0.553005700013901	MTD 97.5% percentile	0	CD
y_097527	Dose-toxicity scenario 1	Dose-efficacy scenario 1	0.26	0.538742955215647	MTD 97.5% percentile	0	CD
y_097528	Dose-toxicity scenario 1	Dose-efficacy scenario 1	0.27	0.524894774330268	MTD 97.5% percentile	0	CD
y_097529	Dose-toxicity scenario 1	Dose-efficacy scenario 1	0.28	0.511443341574755	MTD 97.5% percentile	0	CD
y_097530	Dose-toxicity scenario 1	Dose-efficacy scenario 1	0.29	0.498371847587761	MTD 97.5% percentile	0	CD
y_097531	Dose-toxicity scenario 1	Dose-efficacy scenario 1	0.3	0.485664419352751	MTD 97.5% percentile	0	CD
y_097532	Dose-toxicity scenario 1	Dose-efficacy scenario 1	0.31	0.473306055896044	MTD 97.5% percentile	0	CD
y_097533	Dose-toxicity scenario 1	Dose-efficacy scenario 1	0.32	0.461282569212062	MTD 97.5% percentile	0	CD
y_097534	Dose-toxicity scenario 1	Dose-efficacy scenario 1	0.33	0.449580529926666	MTD 97.5% percentile	0	CD
y_097535	Dose-toxicity scenario 1	Dose-efficacy scenario 1	0.34	0.438187217261058	MTD 97.5% percentile	0	CD
y_097536	Dose-toxicity scenario 1	Dose-efficacy scenario 1	0.35	0.42709057290434	MTD 97.5% percentile	0	CD
y_097537	Dose-toxicity scenario 1	Dose-efficacy scenario 1	0.36	0.416279158443059	MTD 97.5% percentile	0	CD
y_097538	Dose-toxicity scenario 1	Dose-efficacy scenario 1	0.37	0.40574211603182	MTD 97.5% percentile	0	CD
y_097539	Dose-toxicity scenario 1	Dose-efficacy scenario 1	0.38	0.395469132020682	MTD 97.5% percentile	0	CD
y_097540	Dose-toxicity scenario 1	Dose-efficacy scenario 1	0.39	0.385450403283205	MTD 97.5% percentile	0	CD
y_097541	Dose-toxicity scenario 1	Dose-efficacy scenario 1	0.4	0.375676606014072	MTD 97.5% percentile	0	CD
y_097542	Dose-toxicity scenario 1	Dose-efficacy scenario 1	0.41	0.366138866787523	MTD 97.5% percentile	0	CD
y_097543	Dose-toxicity scenario 1	Dose-efficacy scenario 1	0.42	0.356828735687763	MTD 97.5% percentile	0	CD
y_097544	Dose-toxicity scenario 1	Dose-efficacy scenario 1	0.43	0.34773816134034	MTD 97.5% percentile	0	CD
y_097545	Dose-toxicity scenario 1	Dose-efficacy scenario 1	0.44	0.338859467689403	MTD 97.5% percentile	0	CD
y_097546	Dose-toxicity scenario 1	Dose-efficacy scenario 1	0.45	0.330185332380067	MTD 97.5% percentile	0	CD
y_097547	Dose-toxicity scenario 1	Dose-efficacy scenario 1	0.46	0.321708766617918	MTD 97.5% percentile	0	CD
y_097548	Dose-toxicity scenario 1	Dose-efficacy scenario 1	0.47	0.31342309638924	MTD 97.5% percentile	0	CD
y_097549	Dose-toxicity scenario 1	Dose-efficacy scenario 1	0.48	0.305321944935893	MTD 97.5% percentile	0	CD
y_097550	Dose-toxicity scenario 1	Dose-efficacy scenario 1	0.49	0.297399216388133	MTD 97.5% percentile	0	CD
y_097551	Dose-toxicity scenario 1	Dose-efficacy scenario 1	0.5	0.28964908046708	MTD 97.5% percentile	0	CD
y_097552	Dose-toxicity scenario 1	Dose-efficacy scenario 1	0.51	0.28206595817617	MTD 97.5% percentile	0	CD
y_097553	Dose-toxicity scenario 1	Dose-efficacy scenario 1	0.52	0.274644508407774	MTD 97.5% percentile	0	CD
y_097554	Dose-toxicity scenario 1	Dose-efficacy scenario 1	0.53	0.267379615397429	MTD 97.5% percentile	0	CD
y_097555	Dose-toxicity scenario 1	Dose-efficacy scenario 1	0.54	0.260266376963747	MTD 97.5% percentile	0	CD
y_097556	Dose-toxicity scenario 1	Dose-efficacy scenario 1	0.55	0.253300093477193	MTD 97.5% percentile	0	CD
y_097557	Dose-toxicity scenario 1	Dose-efficacy scenario 1	0.56	0.24647625750556	MTD 97.5% percentile	0	CD
y_097558	Dose-toxicity scenario 1	Dose-efficacy scenario 1	0.57	0.23979054408822	MTD 97.5% percentile	0	CD
y_097559	Dose-toxicity scenario 1	Dose-efficacy scenario 1	0.58	0.233238801595027	MTD 97.5% percentile	0	CD
y_097560	Dose-toxicity scenario 1	Dose-efficacy scenario 1	0.59	0.226817043129296	MTD 97.5% percentile	0	CD
y_097561	Dose-toxicity scenario 1	Dose-efficacy scenario 1	0.6	0.220521438437439	MTD 97.5% percentile	0	CD
y_097562	Dose-toxicity scenario 1	Dose-efficacy scenario 1	0.61	0.214348306290758	MTD 97.5% percentile	0	CD
y_097563	Dose-toxicity scenario 1	Dose-efficacy scenario 1	0.62	0.208294107307569	MTD 97.5% percentile	0	CD
y_097564	Dose-toxicity scenario 1	Dose-efficacy scenario 1	0.63	0.202355437186233	MTD 97.5% percentile	0	CD
y_097565	Dose-toxicity scenario 1	Dose-efficacy scenario 1	0.64	0.19652902032192	MTD 97.5% percentile	0	CD
y_097566	Dose-toxicity scenario 1	Dose-efficacy scenario 1	0.65	0.190811703781951	MTD 97.5% percentile	0	CD
y_097567	Dose-toxicity scenario 1	Dose-efficacy scenario 1	0.66	0.185200451616443	MTD 97.5% percentile	0	CD
y_097568	Dose-toxicity scenario 1	Dose-efficacy scenario 1	0.67	0.179692339482677	MTD 97.5% percentile	0	CD
y_097569	Dose-toxicity scenario 1	Dose-efficacy scenario 1	0.68	0.17428454956319	MTD 97.5% percentile	0	CD
y_097570	Dose-toxicity scenario 1	Dose-efficacy scenario 1	0.69	0.168974365759051	MTD 97.5% percentile	0	CD
y_097571	Dose-toxicity scenario 1	Dose-efficacy scenario 1	0.7	0.163759169141069	MTD 97.5% percentile	0	CD
y_097572	Dose-toxicity scenario 1	Dose-efficacy scenario 1	0.71	0.158636433642946	MTD 97.5% percentile	0	CD
y_097573	Dose-toxicity scenario 1	Dose-efficacy scenario 1	0.72	0.153603721981491	MTD 97.5% percentile	0	CD
y_097574	Dose-toxicity scenario 1	Dose-efficacy scenario 1	0.73	0.14865868179004	MTD 97.5% percentile	0	CD
y_097575	Dose-toxicity scenario 1	Dose-efficacy scenario 1	0.74	0.143799041952205	MTD 97.5% percentile	0	CD
y_097576	Dose-toxicity scenario 1	Dose-efficacy scenario 1	0.75	0.13902260912395	MTD 97.5% percentile	0	CD
y_097577	Dose-toxicity scenario 1	Dose-efficacy scenario 1	0.76	0.134327264432788	MTD 97.5% percentile	0	CD
y_097578	Dose-toxicity scenario 1	Dose-efficacy scenario 1	0.77	0.129710960343683	MTD 97.5% percentile	0	CD
y_097579	Dose-toxicity scenario 1	Dose-efficacy scenario 1	0.78	0.125171717681902	MTD 97.5% percentile	0	CD
y_097580	Dose-toxicity scenario 1	Dose-efficacy scenario 1	0.79	0.120707622803728	MTD 97.5% percentile	0	CD
y_097581	Dose-toxicity scenario 1	Dose-efficacy scenario 1	0.8	0.11631682490654	MTD 97.5% percentile	0	CD
y_097582	Dose-toxicity scenario 1	Dose-efficacy scenario 1	0.81	0.111997533470312	MTD 97.5% percentile	0	CD
y_097583	Dose-toxicity scenario 1	Dose-efficacy scenario 1	0.82	0.107748015823103	MTD 97.5% percentile	0	CD
y_097584	Dose-toxicity scenario 1	Dose-efficacy scenario 1	0.83	0.103566594823579	MTD 97.5% percentile	0	CD
y_097585	Dose-toxicity scenario 1	Dose-efficacy scenario 1	0.84	0.0994516466540648	MTD 97.5% percentile	0	CD
y_097586	Dose-toxicity scenario 1	Dose-efficacy scenario 1	0.85	0.0954015987180135	MTD 97.5% percentile	0	CD
y_097587	Dose-toxicity scenario 1	Dose-efficacy scenario 1	0.86	0.0914149276361838	MTD 97.5% percentile	0	CD
y_097588	Dose-toxicity scenario 1	Dose-efficacy scenario 1	0.87	0.0874901573361546	MTD 97.5% percentile	0	CD
y_097589	Dose-toxicity scenario 1	Dose-efficacy scenario 1	0.88	0.0836258572301463	MTD 97.5% percentile	0	CD
y_097590	Dose-toxicity scenario 1	Dose-efficacy scenario 1	0.89	0.0798206404764238	MTD 97.5% percentile	0	CD
y_097591	Dose-toxicity scenario 1	Dose-efficacy scenario 1	0.9	0.0760731623198406	MTD 97.5% percentile	0	CD
y_097592	Dose-toxicity scenario 1	Dose-efficacy scenario 1	0.91	0.0723821185073541	MTD 97.5% percentile	0	CD
y_097593	Dose-toxicity scenario 1	Dose-efficacy scenario 1	0.92	0.0687462437745893	MTD 97.5% percentile	0	CD
y_097594	Dose-toxicity scenario 1	Dose-efficacy scenario 1	0.93	0.0651643103997618	MTD 97.5% percentile	0	CD
y_097595	Dose-toxicity scenario 1	Dose-efficacy scenario 1	0.94	0.0616351268214888	MTD 97.5% percentile	0	CD
y_097596	Dose-toxicity scenario 1	Dose-efficacy scenario 1	0.95	0.0581575363172178	MTD 97.5% percentile	0	CD
y_097597	Dose-toxicity scenario 1	Dose-efficacy scenario 1	0.96	0.0547304157391965	MTD 97.5% percentile	0	CD
y_097598	Dose-toxicity scenario 1	Dose-efficacy scenario 1	0.97	0.0513526743050778	MTD 97.5% percentile	0	CD
y_097599	Dose-toxicity scenario 1	Dose-efficacy scenario 1	0.98	0.04802325244043	MTD 97.5% percentile	0	CD
y_0975100	Dose-toxicity scenario 1	Dose-efficacy scenario 1	0.99	0.0447411206705664	MTD 97.5% percentile	0	CD
y_0975101	Dose-toxicity scenario 1	Dose-efficacy scenario 1	1	0.0415052785592641	MTD 97.5% percentile	0	CD
