# Supplementary material for: A Bayesian adaptive design for dual‐agent phase I–II oncology trials integrating efficacy data across stages
Source: Biom J. 2023 May 18;65(7):2200288. doi: 10.1002/bimj.202200288 (PMC10952513; doi:10.1002/bimj.202200288)
Supplement: Supplementary file 1 — Supporting Information S1 [file BIMJ-65-0-s001.zip › Code_biometrical_journal2/Code_biometrical_journal/Data/intermediate_outputs/MTD_curve_DLT_sc1_EFF_sc1_CD_w1_H0.csv]

	DLT_scenario	EFF_scenario	x	y	type	omega	agreement
y_mean1	Dose-toxicity scenario 1	Dose-efficacy scenario 1	0	1.22607793648219	MTD mean	1	CD
y_mean2	Dose-toxicity scenario 1	Dose-efficacy scenario 1	0.01	1.1950994658901	MTD mean	1	CD
y_mean3	Dose-toxicity scenario 1	Dose-efficacy scenario 1	0.02	1.16518168885524	MTD mean	1	CD
y_mean4	Dose-toxicity scenario 1	Dose-efficacy scenario 1	0.03	1.13627104556882	MTD mean	1	CD
y_mean5	Dose-toxicity scenario 1	Dose-efficacy scenario 1	0.04	1.10831752254079	MTD mean	1	CD
y_mean6	Dose-toxicity scenario 1	Dose-efficacy scenario 1	0.05	1.08127436386682	MTD mean	1	CD
y_mean7	Dose-toxicity scenario 1	Dose-efficacy scenario 1	0.06	1.05509781025281	MTD mean	1	CD
y_mean8	Dose-toxicity scenario 1	Dose-efficacy scenario 1	0.07	1.02974686273291	MTD mean	1	CD
y_mean9	Dose-toxicity scenario 1	Dose-efficacy scenario 1	0.08	1.00518306839729	MTD mean	1	CD
y_mean10	Dose-toxicity scenario 1	Dose-efficacy scenario 1	0.09	0.981370325774454	MTD mean	1	CD
y_mean11	Dose-toxicity scenario 1	Dose-efficacy scenario 1	0.1	0.958274707796374	MTD mean	1	CD
y_mean12	Dose-toxicity scenario 1	Dose-efficacy scenario 1	0.11	0.93586430052063	MTD mean	1	CD
y_mean13	Dose-toxicity scenario 1	Dose-efficacy scenario 1	0.12	0.914109055997342	MTD mean	1	CD
y_mean14	Dose-toxicity scenario 1	Dose-efficacy scenario 1	0.13	0.892980657854372	MTD mean	1	CD
y_mean15	Dose-toxicity scenario 1	Dose-efficacy scenario 1	0.14	0.872452398336436	MTD mean	1	CD
y_mean16	Dose-toxicity scenario 1	Dose-efficacy scenario 1	0.15	0.852499065675354	MTD mean	1	CD
y_mean17	Dose-toxicity scenario 1	Dose-efficacy scenario 1	0.16	0.833096840792762	MTD mean	1	CD
y_mean18	Dose-toxicity scenario 1	Dose-efficacy scenario 1	0.17	0.814223202445381	MTD mean	1	CD
y_mean19	Dose-toxicity scenario 1	Dose-efficacy scenario 1	0.18	0.795856840018662	MTD mean	1	CD
y_mean20	Dose-toxicity scenario 1	Dose-efficacy scenario 1	0.19	0.77797757325885	MTD mean	1	CD
y_mean21	Dose-toxicity scenario 1	Dose-efficacy scenario 1	0.2	0.760566278307844	MTD mean	1	CD
y_mean22	Dose-toxicity scenario 1	Dose-efficacy scenario 1	0.21	0.743604819470922	MTD mean	1	CD
y_mean23	Dose-toxicity scenario 1	Dose-efficacy scenario 1	0.22	0.72707598620554	MTD mean	1	CD
y_mean24	Dose-toxicity scenario 1	Dose-efficacy scenario 1	0.23	0.710963434870979	MTD mean	1	CD
y_mean25	Dose-toxicity scenario 1	Dose-efficacy scenario 1	0.24	0.695251634824408	MTD mean	1	CD
y_mean26	Dose-toxicity scenario 1	Dose-efficacy scenario 1	0.25	0.679925818489622	MTD mean	1	CD
y_mean27	Dose-toxicity scenario 1	Dose-efficacy scenario 1	0.26	0.664971935061052	MTD mean	1	CD
y_mean28	Dose-toxicity scenario 1	Dose-efficacy scenario 1	0.27	0.650376607537943	MTD mean	1	CD
y_mean29	Dose-toxicity scenario 1	Dose-efficacy scenario 1	0.28	0.636127092812548	MTD mean	1	CD
y_mean30	Dose-toxicity scenario 1	Dose-efficacy scenario 1	0.29	0.622211244562055	MTD mean	1	CD
y_mean31	Dose-toxicity scenario 1	Dose-efficacy scenario 1	0.3	0.608617478717104	MTD mean	1	CD
y_mean32	Dose-toxicity scenario 1	Dose-efficacy scenario 1	0.31	0.595334741300575	MTD mean	1	CD
y_mean33	Dose-toxicity scenario 1	Dose-efficacy scenario 1	0.32	0.582352478448971	MTD mean	1	CD
y_mean34	Dose-toxicity scenario 1	Dose-efficacy scenario 1	0.33	0.569660608445524	MTD mean	1	CD
y_mean35	Dose-toxicity scenario 1	Dose-efficacy scenario 1	0.34	0.557249495609277	MTD mean	1	CD
y_mean36	Dose-toxicity scenario 1	Dose-efficacy scenario 1	0.35	0.545109925897996	MTD mean	1	CD
y_mean37	Dose-toxicity scenario 1	Dose-efficacy scenario 1	0.36	0.533233084095127	MTD mean	1	CD
y_mean38	Dose-toxicity scenario 1	Dose-efficacy scenario 1	0.37	0.521610532462058	MTD mean	1	CD
y_mean39	Dose-toxicity scenario 1	Dose-efficacy scenario 1	0.38	0.51023419074707	MTD mean	1	CD
y_mean40	Dose-toxicity scenario 1	Dose-efficacy scenario 1	0.39	0.499096317451428	MTD mean	1	CD
y_mean41	Dose-toxicity scenario 1	Dose-efficacy scenario 1	0.4	0.488189492261345	MTD mean	1	CD
y_mean42	Dose-toxicity scenario 1	Dose-efficacy scenario 1	0.41	0.477506599562029	MTD mean	1	CD
y_mean43	Dose-toxicity scenario 1	Dose-efficacy scenario 1	0.42	0.467040812956859	MTD mean	1	CD
y_mean44	Dose-toxicity scenario 1	Dose-efficacy scenario 1	0.43	0.456785580720899	MTD mean	1	CD
y_mean45	Dose-toxicity scenario 1	Dose-efficacy scenario 1	0.44	0.446734612123633	MTD mean	1	CD
y_mean46	Dose-toxicity scenario 1	Dose-efficacy scenario 1	0.45	0.436881864560899	MTD mean	1	CD
y_mean47	Dose-toxicity scenario 1	Dose-efficacy scenario 1	0.46	0.427221531440734	MTD mean	1	CD
y_mean48	Dose-toxicity scenario 1	Dose-efficacy scenario 1	0.47	0.417748030772091	MTD mean	1	CD
y_mean49	Dose-toxicity scenario 1	Dose-efficacy scenario 1	0.48	0.408455994409287	MTD mean	1	CD
y_mean50	Dose-toxicity scenario 1	Dose-efficacy scenario 1	0.49	0.399340257908676	MTD mean	1	CD
y_mean51	Dose-toxicity scenario 1	Dose-efficacy scenario 1	0.5	0.390395850957233	MTD mean	1	CD
y_mean52	Dose-toxicity scenario 1	Dose-efficacy scenario 1	0.51	0.381617988335803	MTD mean	1	CD
y_mean53	Dose-toxicity scenario 1	Dose-efficacy scenario 1	0.52	0.373002061382487	MTD mean	1	CD
y_mean54	Dose-toxicity scenario 1	Dose-efficacy scenario 1	0.53	0.364543629924159	MTD mean	1	CD
y_mean55	Dose-toxicity scenario 1	Dose-efficacy scenario 1	0.54	0.356238414646446	MTD mean	1	CD
y_mean56	Dose-toxicity scenario 1	Dose-efficacy scenario 1	0.55	0.348082289874616	MTD mean	1	CD
y_mean57	Dose-toxicity scenario 1	Dose-efficacy scenario 1	0.56	0.340071276739788	MTD mean	1	CD
y_mean58	Dose-toxicity scenario 1	Dose-efficacy scenario 1	0.57	0.332201536706676	MTD mean	1	CD
y_mean59	Dose-toxicity scenario 1	Dose-efficacy scenario 1	0.58	0.324469365440762	MTD mean	1	CD
y_mean60	Dose-toxicity scenario 1	Dose-efficacy scenario 1	0.59	0.31687118699429	MTD mean	1	CD
y_mean61	Dose-toxicity scenario 1	Dose-efficacy scenario 1	0.6	0.309403548291932	MTD mean	1	CD
y_mean62	Dose-toxicity scenario 1	Dose-efficacy scenario 1	0.61	0.302063113898236	MTD mean	1	CD
y_mean63	Dose-toxicity scenario 1	Dose-efficacy scenario 1	0.62	0.294846661050226	MTD mean	1	CD
y_mean64	Dose-toxicity scenario 1	Dose-efficacy scenario 1	0.63	0.28775107493958	MTD mean	1	CD
y_mean65	Dose-toxicity scenario 1	Dose-efficacy scenario 1	0.64	0.280773344229903	MTD mean	1	CD
y_mean66	Dose-toxicity scenario 1	Dose-efficacy scenario 1	0.65	0.273910556795528	MTD mean	1	CD
y_mean67	Dose-toxicity scenario 1	Dose-efficacy scenario 1	0.66	0.267159895669177	MTD mean	1	CD
y_mean68	Dose-toxicity scenario 1	Dose-efficacy scenario 1	0.67	0.26051863518664	MTD mean	1	CD
y_mean69	Dose-toxicity scenario 1	Dose-efficacy scenario 1	0.68	0.253984137317383	MTD mean	1	CD
y_mean70	Dose-toxicity scenario 1	Dose-efficacy scenario 1	0.69	0.247553848170706	MTD mean	1	CD
y_mean71	Dose-toxicity scenario 1	Dose-efficacy scenario 1	0.7	0.241225294667742	MTD mean	1	CD
y_mean72	Dose-toxicity scenario 1	Dose-efficacy scenario 1	0.71	0.234996081370163	MTD mean	1	CD
y_mean73	Dose-toxicity scenario 1	Dose-efficacy scenario 1	0.72	0.228863887457077	MTD mean	1	CD
y_mean74	Dose-toxicity scenario 1	Dose-efficacy scenario 1	0.73	0.222826463842075	MTD mean	1	CD
y_mean75	Dose-toxicity scenario 1	Dose-efficacy scenario 1	0.74	0.216881630422926	MTD mean	1	CD
y_mean76	Dose-toxicity scenario 1	Dose-efficacy scenario 1	0.75	0.211027273456842	MTD mean	1	CD
y_mean77	Dose-toxicity scenario 1	Dose-efficacy scenario 1	0.76	0.20526134305468	MTD mean	1	CD
y_mean78	Dose-toxicity scenario 1	Dose-efficacy scenario 1	0.77	0.199581850787834	MTD mean	1	CD
y_mean79	Dose-toxicity scenario 1	Dose-efficacy scenario 1	0.78	0.193986867401959	MTD mean	1	CD
y_mean80	Dose-toxicity scenario 1	Dose-efficacy scenario 1	0.79	0.188474520631995	MTD mean	1	CD
y_mean81	Dose-toxicity scenario 1	Dose-efficacy scenario 1	0.8	0.183042993113296	MTD mean	1	CD
y_mean82	Dose-toxicity scenario 1	Dose-efficacy scenario 1	0.81	0.177690520383968	MTD mean	1	CD
y_mean83	Dose-toxicity scenario 1	Dose-efficacy scenario 1	0.82	0.172415388973806	MTD mean	1	CD
y_mean84	Dose-toxicity scenario 1	Dose-efficacy scenario 1	0.83	0.167215934575478	MTD mean	1	CD
y_mean85	Dose-toxicity scenario 1	Dose-efficacy scenario 1	0.84	0.162090540293854	MTD mean	1	CD
y_mean86	Dose-toxicity scenario 1	Dose-efficacy scenario 1	0.85	0.15703763496962	MTD mean	1	CD
y_mean87	Dose-toxicity scenario 1	Dose-efficacy scenario 1	0.86	0.152055691573515	MTD mean	1	CD
y_mean88	Dose-toxicity scenario 1	Dose-efficacy scenario 1	0.87	0.147143225667755	MTD mean	1	CD
y_mean89	Dose-toxicity scenario 1	Dose-efficacy scenario 1	0.88	0.14229879393138	MTD mean	1	CD
y_mean90	Dose-toxicity scenario 1	Dose-efficacy scenario 1	0.89	0.137520992746439	MTD mean	1	CD
y_mean91	Dose-toxicity scenario 1	Dose-efficacy scenario 1	0.9	0.13280845684213	MTD mean	1	CD
y_mean92	Dose-toxicity scenario 1	Dose-efficacy scenario 1	0.91	0.128159857994117	MTD mean	1	CD
y_mean93	Dose-toxicity scenario 1	Dose-efficacy scenario 1	0.92	0.123573903776426	MTD mean	1	CD
y_mean94	Dose-toxicity scenario 1	Dose-efficacy scenario 1	0.93	0.119049336363476	MTD mean	1	CD
y_mean95	Dose-toxicity scenario 1	Dose-efficacy scenario 1	0.94	0.114584931379883	MTD mean	1	CD
y_mean96	Dose-toxicity scenario 1	Dose-efficacy scenario 1	0.95	0.110179496795857	MTD mean	1	CD
y_mean97	Dose-toxicity scenario 1	Dose-efficacy scenario 1	0.96	0.105831871866067	MTD mean	1	CD
y_mean98	Dose-toxicity scenario 1	Dose-efficacy scenario 1	0.97	0.101540926110026	MTD mean	1	CD
y_mean99	Dose-toxicity scenario 1	Dose-efficacy scenario 1	0.98	0.0973055583320792	MTD mean	1	CD
y_mean100	Dose-toxicity scenario 1	Dose-efficacy scenario 1	0.99	0.09312469567924	MTD mean	1	CD
y_mean101	Dose-toxicity scenario 1	Dose-efficacy scenario 1	1	0.088997292735159	MTD mean	1	CD
y_00251	Dose-toxicity scenario 1	Dose-efficacy scenario 1	0	1.34351049116426	MTD 2.5% percentile	1	CD
y_00252	Dose-toxicity scenario 1	Dose-efficacy scenario 1	0.01	1.31766974199198	MTD 2.5% percentile	1	CD
y_00253	Dose-toxicity scenario 1	Dose-efficacy scenario 1	0.02	1.29243831800089	MTD 2.5% percentile	1	CD
y_00254	Dose-toxicity scenario 1	Dose-efficacy scenario 1	0.03	1.26779491848364	MTD 2.5% percentile	1	CD
y_00255	Dose-toxicity scenario 1	Dose-efficacy scenario 1	0.04	1.24371922413332	MTD 2.5% percentile	1	CD
y_00256	Dose-toxicity scenario 1	Dose-efficacy scenario 1	0.05	1.22019184116626	MTD 2.5% percentile	1	CD
y_00257	Dose-toxicity scenario 1	Dose-efficacy scenario 1	0.06	1.19719424921954	MTD 2.5% percentile	1	CD
y_00258	Dose-toxicity scenario 1	Dose-efficacy scenario 1	0.07	1.17470875272911	MTD 2.5% percentile	1	CD
y_00259	Dose-toxicity scenario 1	Dose-efficacy scenario 1	0.08	1.15271843552013	MTD 2.5% percentile	1	CD
y_002510	Dose-toxicity scenario 1	Dose-efficacy scenario 1	0.09	1.13120711836471	MTD 2.5% percentile	1	CD
y_002511	Dose-toxicity scenario 1	Dose-efficacy scenario 1	0.1	1.11015931928324	MTD 2.5% percentile	1	CD
y_002512	Dose-toxicity scenario 1	Dose-efficacy scenario 1	0.11	1.08956021638463	MTD 2.5% percentile	1	CD
y_002513	Dose-toxicity scenario 1	Dose-efficacy scenario 1	0.12	1.06939561305797	MTD 2.5% percentile	1	CD
y_002514	Dose-toxicity scenario 1	Dose-efficacy scenario 1	0.13	1.04965190534384	MTD 2.5% percentile	1	CD
y_002515	Dose-toxicity scenario 1	Dose-efficacy scenario 1	0.14	1.03031605132774	MTD 2.5% percentile	1	CD
y_002516	Dose-toxicity scenario 1	Dose-efficacy scenario 1	0.15	1.01137554241083	MTD 2.5% percentile	1	CD
y_002517	Dose-toxicity scenario 1	Dose-efficacy scenario 1	0.16	0.992818376325093	MTD 2.5% percentile	1	CD
y_002518	Dose-toxicity scenario 1	Dose-efficacy scenario 1	0.17	0.974633031770523	MTD 2.5% percentile	1	CD
y_002519	Dose-toxicity scenario 1	Dose-efficacy scenario 1	0.18	0.956808444561758	MTD 2.5% percentile	1	CD
y_002520	Dose-toxicity scenario 1	Dose-efficacy scenario 1	0.19	0.939333985180353	MTD 2.5% percentile	1	CD
y_002521	Dose-toxicity scenario 1	Dose-efficacy scenario 1	0.2	0.922199437637008	MTD 2.5% percentile	1	CD
y_002522	Dose-toxicity scenario 1	Dose-efficacy scenario 1	0.21	0.905394979555436	MTD 2.5% percentile	1	CD
y_002523	Dose-toxicity scenario 1	Dose-efficacy scenario 1	0.22	0.888911163396261	MTD 2.5% percentile	1	CD
y_002524	Dose-toxicity scenario 1	Dose-efficacy scenario 1	0.23	0.872738898745563	MTD 2.5% percentile	1	CD
y_002525	Dose-toxicity scenario 1	Dose-efficacy scenario 1	0.24	0.856869435598268	MTD 2.5% percentile	1	CD
y_002526	Dose-toxicity scenario 1	Dose-efficacy scenario 1	0.25	0.841294348571822	MTD 2.5% percentile	1	CD
y_002527	Dose-toxicity scenario 1	Dose-efficacy scenario 1	0.26	0.826005521990289	MTD 2.5% percentile	1	CD
y_002528	Dose-toxicity scenario 1	Dose-efficacy scenario 1	0.27	0.810995135783395	MTD 2.5% percentile	1	CD
y_002529	Dose-toxicity scenario 1	Dose-efficacy scenario 1	0.28	0.796255652149037	MTD 2.5% percentile	1	CD
y_002530	Dose-toxicity scenario 1	Dose-efficacy scenario 1	0.29	0.781779802931478	MTD 2.5% percentile	1	CD
y_002531	Dose-toxicity scenario 1	Dose-efficacy scenario 1	0.3	0.767560577670792	MTD 2.5% percentile	1	CD
y_002532	Dose-toxicity scenario 1	Dose-efficacy scenario 1	0.31	0.753591212282309	MTD 2.5% percentile	1	CD
y_002533	Dose-toxicity scenario 1	Dose-efficacy scenario 1	0.32	0.739865178327629	MTD 2.5% percentile	1	CD
y_002534	Dose-toxicity scenario 1	Dose-efficacy scenario 1	0.33	0.726376172841458	MTD 2.5% percentile	1	CD
y_002535	Dose-toxicity scenario 1	Dose-efficacy scenario 1	0.34	0.71311810868096	MTD 2.5% percentile	1	CD
y_002536	Dose-toxicity scenario 1	Dose-efficacy scenario 1	0.35	0.70008510536658	MTD 2.5% percentile	1	CD
y_002537	Dose-toxicity scenario 1	Dose-efficacy scenario 1	0.36	0.687271480385382	MTD 2.5% percentile	1	CD
y_002538	Dose-toxicity scenario 1	Dose-efficacy scenario 1	0.37	0.674671740929883	MTD 2.5% percentile	1	CD
y_002539	Dose-toxicity scenario 1	Dose-efficacy scenario 1	0.38	0.662280576047149	MTD 2.5% percentile	1	CD
y_002540	Dose-toxicity scenario 1	Dose-efficacy scenario 1	0.39	0.650092849174584	MTD 2.5% percentile	1	CD
y_002541	Dose-toxicity scenario 1	Dose-efficacy scenario 1	0.4	0.638103591040357	MTD 2.5% percentile	1	CD
y_002542	Dose-toxicity scenario 1	Dose-efficacy scenario 1	0.41	0.626307992907875	MTD 2.5% percentile	1	CD
y_002543	Dose-toxicity scenario 1	Dose-efficacy scenario 1	0.42	0.614701400144988	MTD 2.5% percentile	1	CD
y_002544	Dose-toxicity scenario 1	Dose-efficacy scenario 1	0.43	0.603279306099864	MTD 2.5% percentile	1	CD
y_002545	Dose-toxicity scenario 1	Dose-efficacy scenario 1	0.44	0.59203734626662	MTD 2.5% percentile	1	CD
y_002546	Dose-toxicity scenario 1	Dose-efficacy scenario 1	0.45	0.580971292724816	MTD 2.5% percentile	1	CD
y_002547	Dose-toxicity scenario 1	Dose-efficacy scenario 1	0.46	0.570077048837952	MTD 2.5% percentile	1	CD
y_002548	Dose-toxicity scenario 1	Dose-efficacy scenario 1	0.47	0.55935064419699	MTD 2.5% percentile	1	CD
y_002549	Dose-toxicity scenario 1	Dose-efficacy scenario 1	0.48	0.548788229795796	MTD 2.5% percentile	1	CD
y_002550	Dose-toxicity scenario 1	Dose-efficacy scenario 1	0.49	0.53838607342618	MTD 2.5% percentile	1	CD
y_002551	Dose-toxicity scenario 1	Dose-efficacy scenario 1	0.5	0.528140555280966	MTD 2.5% percentile	1	CD
y_002552	Dose-toxicity scenario 1	Dose-efficacy scenario 1	0.51	0.518048163754207	MTD 2.5% percentile	1	CD
y_002553	Dose-toxicity scenario 1	Dose-efficacy scenario 1	0.52	0.508105491428315	MTD 2.5% percentile	1	CD
y_002554	Dose-toxicity scenario 1	Dose-efficacy scenario 1	0.53	0.498309231238454	MTD 2.5% percentile	1	CD
y_002555	Dose-toxicity scenario 1	Dose-efficacy scenario 1	0.54	0.488656172805155	MTD 2.5% percentile	1	CD
y_002556	Dose-toxicity scenario 1	Dose-efficacy scenario 1	0.55	0.479143198926583	MTD 2.5% percentile	1	CD
y_002557	Dose-toxicity scenario 1	Dose-efficacy scenario 1	0.56	0.469767282222422	MTD 2.5% percentile	1	CD
y_002558	Dose-toxicity scenario 1	Dose-efficacy scenario 1	0.57	0.460525481921777	MTD 2.5% percentile	1	CD
y_002559	Dose-toxicity scenario 1	Dose-efficacy scenario 1	0.58	0.451414940787938	MTD 2.5% percentile	1	CD
y_002560	Dose-toxicity scenario 1	Dose-efficacy scenario 1	0.59	0.442432882173257	MTD 2.5% percentile	1	CD
y_002561	Dose-toxicity scenario 1	Dose-efficacy scenario 1	0.6	0.433576607197746	MTD 2.5% percentile	1	CD
y_002562	Dose-toxicity scenario 1	Dose-efficacy scenario 1	0.61	0.424843492045388	MTD 2.5% percentile	1	CD
y_002563	Dose-toxicity scenario 1	Dose-efficacy scenario 1	0.62	0.416230985372463	MTD 2.5% percentile	1	CD
y_002564	Dose-toxicity scenario 1	Dose-efficacy scenario 1	0.63	0.407736605822517	MTD 2.5% percentile	1	CD
y_002565	Dose-toxicity scenario 1	Dose-efficacy scenario 1	0.64	0.399357939642883	MTD 2.5% percentile	1	CD
y_002566	Dose-toxicity scenario 1	Dose-efficacy scenario 1	0.65	0.391092638397953	MTD 2.5% percentile	1	CD
y_002567	Dose-toxicity scenario 1	Dose-efficacy scenario 1	0.66	0.382938416774643	MTD 2.5% percentile	1	CD
y_002568	Dose-toxicity scenario 1	Dose-efficacy scenario 1	0.67	0.374893050475748	MTD 2.5% percentile	1	CD
y_002569	Dose-toxicity scenario 1	Dose-efficacy scenario 1	0.68	0.366954374197103	MTD 2.5% percentile	1	CD
y_002570	Dose-toxicity scenario 1	Dose-efficacy scenario 1	0.69	0.359120279684693	MTD 2.5% percentile	1	CD
y_002571	Dose-toxicity scenario 1	Dose-efficacy scenario 1	0.7	0.351388713868045	MTD 2.5% percentile	1	CD
y_002572	Dose-toxicity scenario 1	Dose-efficacy scenario 1	0.71	0.343757677066425	MTD 2.5% percentile	1	CD
y_002573	Dose-toxicity scenario 1	Dose-efficacy scenario 1	0.72	0.336225221264564	MTD 2.5% percentile	1	CD
y_002574	Dose-toxicity scenario 1	Dose-efficacy scenario 1	0.73	0.328789448454774	MTD 2.5% percentile	1	CD
y_002575	Dose-toxicity scenario 1	Dose-efficacy scenario 1	0.74	0.321448509042496	MTD 2.5% percentile	1	CD
y_002576	Dose-toxicity scenario 1	Dose-efficacy scenario 1	0.75	0.314200600312468	MTD 2.5% percentile	1	CD
y_002577	Dose-toxicity scenario 1	Dose-efficacy scenario 1	0.76	0.307043964952845	MTD 2.5% percentile	1	CD
y_002578	Dose-toxicity scenario 1	Dose-efficacy scenario 1	0.77	0.299976889634715	MTD 2.5% percentile	1	CD
y_002579	Dose-toxicity scenario 1	Dose-efficacy scenario 1	0.78	0.292997703644626	MTD 2.5% percentile	1	CD
y_002580	Dose-toxicity scenario 1	Dose-efficacy scenario 1	0.79	0.286104777567811	MTD 2.5% percentile	1	CD
y_002581	Dose-toxicity scenario 1	Dose-efficacy scenario 1	0.8	0.279296522019936	MTD 2.5% percentile	1	CD
y_002582	Dose-toxicity scenario 1	Dose-efficacy scenario 1	0.81	0.2725713864253	MTD 2.5% percentile	1	CD
y_002583	Dose-toxicity scenario 1	Dose-efficacy scenario 1	0.82	0.265927857839518	MTD 2.5% percentile	1	CD
y_002584	Dose-toxicity scenario 1	Dose-efficacy scenario 1	0.83	0.259364459814798	MTD 2.5% percentile	1	CD
y_002585	Dose-toxicity scenario 1	Dose-efficacy scenario 1	0.84	0.252879751306035	MTD 2.5% percentile	1	CD
y_002586	Dose-toxicity scenario 1	Dose-efficacy scenario 1	0.85	0.246472325616016	MTD 2.5% percentile	1	CD
y_002587	Dose-toxicity scenario 1	Dose-efficacy scenario 1	0.86	0.240140809378106	MTD 2.5% percentile	1	CD
y_002588	Dose-toxicity scenario 1	Dose-efficacy scenario 1	0.87	0.233883861574893	MTD 2.5% percentile	1	CD
y_002589	Dose-toxicity scenario 1	Dose-efficacy scenario 1	0.88	0.227700172591286	MTD 2.5% percentile	1	CD
y_002590	Dose-toxicity scenario 1	Dose-efficacy scenario 1	0.89	0.221588463300692	MTD 2.5% percentile	1	CD
y_002591	Dose-toxicity scenario 1	Dose-efficacy scenario 1	0.9	0.215547484182917	MTD 2.5% percentile	1	CD
y_002592	Dose-toxicity scenario 1	Dose-efficacy scenario 1	0.91	0.209576014472509	MTD 2.5% percentile	1	CD
y_002593	Dose-toxicity scenario 1	Dose-efficacy scenario 1	0.92	0.203672861336342	MTD 2.5% percentile	1	CD
y_002594	Dose-toxicity scenario 1	Dose-efficacy scenario 1	0.93	0.19783685907926	MTD 2.5% percentile	1	CD
y_002595	Dose-toxicity scenario 1	Dose-efficacy scenario 1	0.94	0.192066868376672	MTD 2.5% percentile	1	CD
y_002596	Dose-toxicity scenario 1	Dose-efficacy scenario 1	0.95	0.186361775533054	MTD 2.5% percentile	1	CD
y_002597	Dose-toxicity scenario 1	Dose-efficacy scenario 1	0.96	0.180720491765315	MTD 2.5% percentile	1	CD
y_002598	Dose-toxicity scenario 1	Dose-efficacy scenario 1	0.97	0.175141952510089	MTD 2.5% percentile	1	CD
y_002599	Dose-toxicity scenario 1	Dose-efficacy scenario 1	0.98	0.169625116754005	MTD 2.5% percentile	1	CD
y_0025100	Dose-toxicity scenario 1	Dose-efficacy scenario 1	0.99	0.164168966386058	MTD 2.5% percentile	1	CD
y_0025101	Dose-toxicity scenario 1	Dose-efficacy scenario 1	1	0.158772505571238	MTD 2.5% percentile	1	CD
y_0501	Dose-toxicity scenario 1	Dose-efficacy scenario 1	0	1.22608428920624	MTD 50% percentile	1	CD
y_0502	Dose-toxicity scenario 1	Dose-efficacy scenario 1	0.01	1.19540565625329	MTD 50% percentile	1	CD
y_0503	Dose-toxicity scenario 1	Dose-efficacy scenario 1	0.02	1.16576432946421	MTD 50% percentile	1	CD
y_0504	Dose-toxicity scenario 1	Dose-efficacy scenario 1	0.03	1.13710857337347	MTD 50% percentile	1	CD
y_0505	Dose-toxicity scenario 1	Dose-efficacy scenario 1	0.04	1.10939003665099	MTD 50% percentile	1	CD
y_0506	Dose-toxicity scenario 1	Dose-efficacy scenario 1	0.05	1.08256347984929	MTD 50% percentile	1	CD
y_0507	Dose-toxicity scenario 1	Dose-efficacy scenario 1	0.06	1.05658652901754	MTD 50% percentile	1	CD
y_0508	Dose-toxicity scenario 1	Dose-efficacy scenario 1	0.07	1.03141945236016	MTD 50% percentile	1	CD
y_0509	Dose-toxicity scenario 1	Dose-efficacy scenario 1	0.08	1.00702495746387	MTD 50% percentile	1	CD
y_05010	Dose-toxicity scenario 1	Dose-efficacy scenario 1	0.09	0.983368006916669	MTD 50% percentile	1	CD
y_05011	Dose-toxicity scenario 1	Dose-efficacy scenario 1	0.1	0.960415650401546	MTD 50% percentile	1	CD
y_05012	Dose-toxicity scenario 1	Dose-efficacy scenario 1	0.11	0.938136871572689	MTD 50% percentile	1	CD
y_05013	Dose-toxicity scenario 1	Dose-efficacy scenario 1	0.12	0.916502448217832	MTD 50% percentile	1	CD
y_05014	Dose-toxicity scenario 1	Dose-efficacy scenario 1	0.13	0.895484824380949	MTD 50% percentile	1	CD
y_05015	Dose-toxicity scenario 1	Dose-efficacy scenario 1	0.14	0.875057993268605	MTD 50% percentile	1	CD
y_05016	Dose-toxicity scenario 1	Dose-efficacy scenario 1	0.15	0.855197389893757	MTD 50% percentile	1	CD
y_05017	Dose-toxicity scenario 1	Dose-efficacy scenario 1	0.16	0.835879792525179	MTD 50% percentile	1	CD
y_05018	Dose-toxicity scenario 1	Dose-efficacy scenario 1	0.17	0.817083232111248	MTD 50% percentile	1	CD
y_05019	Dose-toxicity scenario 1	Dose-efficacy scenario 1	0.18	0.798786908935315	MTD 50% percentile	1	CD
y_05020	Dose-toxicity scenario 1	Dose-efficacy scenario 1	0.19	0.78097111583789	MTD 50% percentile	1	CD
y_05021	Dose-toxicity scenario 1	Dose-efficacy scenario 1	0.2	0.763617167409852	MTD 50% percentile	1	CD
y_05022	Dose-toxicity scenario 1	Dose-efficacy scenario 1	0.21	0.74670733462183	MTD 50% percentile	1	CD
y_05023	Dose-toxicity scenario 1	Dose-efficacy scenario 1	0.22	0.730224784408995	MTD 50% percentile	1	CD
y_05024	Dose-toxicity scenario 1	Dose-efficacy scenario 1	0.23	0.714153523778492	MTD 50% percentile	1	CD
y_05025	Dose-toxicity scenario 1	Dose-efficacy scenario 1	0.24	0.698478348049362	MTD 50% percentile	1	CD
y_05026	Dose-toxicity scenario 1	Dose-efficacy scenario 1	0.25	0.683184792872857	MTD 50% percentile	1	CD
y_05027	Dose-toxicity scenario 1	Dose-efficacy scenario 1	0.26	0.668259089714882	MTD 50% percentile	1	CD
y_05028	Dose-toxicity scenario 1	Dose-efficacy scenario 1	0.27	0.65368812451257	MTD 50% percentile	1	CD
y_05029	Dose-toxicity scenario 1	Dose-efficacy scenario 1	0.28	0.639459399244054	MTD 50% percentile	1	CD
y_05030	Dose-toxicity scenario 1	Dose-efficacy scenario 1	0.29	0.625560996174741	MTD 50% percentile	1	CD
y_05031	Dose-toxicity scenario 1	Dose-efficacy scenario 1	0.3	0.611981544565084	MTD 50% percentile	1	CD
y_05032	Dose-toxicity scenario 1	Dose-efficacy scenario 1	0.31	0.598710189644417	MTD 50% percentile	1	CD
y_05033	Dose-toxicity scenario 1	Dose-efficacy scenario 1	0.32	0.585736563672899	MTD 50% percentile	1	CD
y_05034	Dose-toxicity scenario 1	Dose-efficacy scenario 1	0.33	0.573050758929438	MTD 50% percentile	1	CD
y_05035	Dose-toxicity scenario 1	Dose-efficacy scenario 1	0.34	0.560643302477697	MTD 50% percentile	1	CD
y_05036	Dose-toxicity scenario 1	Dose-efficacy scenario 1	0.35	0.548505132575098	MTD 50% percentile	1	CD
y_05037	Dose-toxicity scenario 1	Dose-efficacy scenario 1	0.36	0.536627576601371	MTD 50% percentile	1	CD
y_05038	Dose-toxicity scenario 1	Dose-efficacy scenario 1	0.37	0.525002330393661	MTD 50% percentile	1	CD
y_05039	Dose-toxicity scenario 1	Dose-efficacy scenario 1	0.38	0.513621438884725	MTD 50% percentile	1	CD
y_05040	Dose-toxicity scenario 1	Dose-efficacy scenario 1	0.39	0.502477277949341	MTD 50% percentile	1	CD
y_05041	Dose-toxicity scenario 1	Dose-efficacy scenario 1	0.4	0.491562537371886	MTD 50% percentile	1	CD
y_05042	Dose-toxicity scenario 1	Dose-efficacy scenario 1	0.41	0.480870204855112	MTD 50% percentile	1	CD
y_05043	Dose-toxicity scenario 1	Dose-efficacy scenario 1	0.42	0.47039355099661	MTD 50% percentile	1	CD
y_05044	Dose-toxicity scenario 1	Dose-efficacy scenario 1	0.43	0.460126115165343	MTD 50% percentile	1	CD
y_05045	Dose-toxicity scenario 1	Dose-efficacy scenario 1	0.44	0.450061692215934	MTD 50% percentile	1	CD
y_05046	Dose-toxicity scenario 1	Dose-efficacy scenario 1	0.45	0.440194319983326	MTD 50% percentile	1	CD
y_05047	Dose-toxicity scenario 1	Dose-efficacy scenario 1	0.46	0.430518267504837	MTD 50% percentile	1	CD
y_05048	Dose-toxicity scenario 1	Dose-efficacy scenario 1	0.47	0.421028023920734	MTD 50% percentile	1	CD
y_05049	Dose-toxicity scenario 1	Dose-efficacy scenario 1	0.48	0.411718288008149	MTD 50% percentile	1	CD
y_05050	Dose-toxicity scenario 1	Dose-efficacy scenario 1	0.49	0.402583958306576	MTD 50% percentile	1	CD
y_05051	Dose-toxicity scenario 1	Dose-efficacy scenario 1	0.5	0.393620123796299	MTD 50% percentile	1	CD
y_05052	Dose-toxicity scenario 1	Dose-efficacy scenario 1	0.51	0.384822055093968	MTD 50% percentile	1	CD
y_05053	Dose-toxicity scenario 1	Dose-efficacy scenario 1	0.52	0.376185196132143	MTD 50% percentile	1	CD
y_05054	Dose-toxicity scenario 1	Dose-efficacy scenario 1	0.53	0.367705156292077	MTD 50% percentile	1	CD
y_05055	Dose-toxicity scenario 1	Dose-efficacy scenario 1	0.54	0.359377702961162	MTD 50% percentile	1	CD
y_05056	Dose-toxicity scenario 1	Dose-efficacy scenario 1	0.55	0.351198754488559	MTD 50% percentile	1	CD
y_05057	Dose-toxicity scenario 1	Dose-efficacy scenario 1	0.56	0.34316437351436	MTD 50% percentile	1	CD
y_05058	Dose-toxicity scenario 1	Dose-efficacy scenario 1	0.57	0.335270760649388	MTD 50% percentile	1	CD
y_05059	Dose-toxicity scenario 1	Dose-efficacy scenario 1	0.58	0.327514248484318	MTD 50% percentile	1	CD
y_05060	Dose-toxicity scenario 1	Dose-efficacy scenario 1	0.59	0.319891295908258	MTD 50% percentile	1	CD
y_05061	Dose-toxicity scenario 1	Dose-efficacy scenario 1	0.6	0.312398482718324	MTD 50% percentile	1	CD
y_05062	Dose-toxicity scenario 1	Dose-efficacy scenario 1	0.61	0.305032504502947	MTD 50% percentile	1	CD
y_05063	Dose-toxicity scenario 1	Dose-efficacy scenario 1	0.62	0.297790167782839	MTD 50% percentile	1	CD
y_05064	Dose-toxicity scenario 1	Dose-efficacy scenario 1	0.63	0.290668385394611	MTD 50% percentile	1	CD
y_05065	Dose-toxicity scenario 1	Dose-efficacy scenario 1	0.64	0.283664172103011	MTD 50% percentile	1	CD
y_05066	Dose-toxicity scenario 1	Dose-efficacy scenario 1	0.65	0.276774640428692	MTD 50% percentile	1	CD
y_05067	Dose-toxicity scenario 1	Dose-efficacy scenario 1	0.66	0.269996996679255	MTD 50% percentile	1	CD
y_05068	Dose-toxicity scenario 1	Dose-efficacy scenario 1	0.67	0.263328537172106	MTD 50% percentile	1	CD
y_05069	Dose-toxicity scenario 1	Dose-efficacy scenario 1	0.68	0.256766644638389	MTD 50% percentile	1	CD
y_05070	Dose-toxicity scenario 1	Dose-efficacy scenario 1	0.69	0.25030878479797	MTD 50% percentile	1	CD
y_05071	Dose-toxicity scenario 1	Dose-efficacy scenario 1	0.7	0.24395250309603	MTD 50% percentile	1	CD
y_05072	Dose-toxicity scenario 1	Dose-efficacy scenario 1	0.71	0.237695421592457	MTD 50% percentile	1	CD
y_05073	Dose-toxicity scenario 1	Dose-efficacy scenario 1	0.72	0.231535235995742	MTD 50% percentile	1	CD
y_05074	Dose-toxicity scenario 1	Dose-efficacy scenario 1	0.73	0.225469712833622	MTD 50% percentile	1	CD
y_05075	Dose-toxicity scenario 1	Dose-efficacy scenario 1	0.74	0.219496686753156	MTD 50% percentile	1	CD
y_05076	Dose-toxicity scenario 1	Dose-efficacy scenario 1	0.75	0.213614057943391	MTD 50% percentile	1	CD
y_05077	Dose-toxicity scenario 1	Dose-efficacy scenario 1	0.76	0.20781978967416	MTD 50% percentile	1	CD
y_05078	Dose-toxicity scenario 1	Dose-efficacy scenario 1	0.77	0.202111905944967	MTD 50% percentile	1	CD
y_05079	Dose-toxicity scenario 1	Dose-efficacy scenario 1	0.78	0.196488489238243	MTD 50% percentile	1	CD
y_05080	Dose-toxicity scenario 1	Dose-efficacy scenario 1	0.79	0.190947678371621	MTD 50% percentile	1	CD
y_05081	Dose-toxicity scenario 1	Dose-efficacy scenario 1	0.8	0.185487666444157	MTD 50% percentile	1	CD
y_05082	Dose-toxicity scenario 1	Dose-efficacy scenario 1	0.81	0.180106698871763	MTD 50% percentile	1	CD
y_05083	Dose-toxicity scenario 1	Dose-efficacy scenario 1	0.82	0.174803071507338	MTD 50% percentile	1	CD
y_05084	Dose-toxicity scenario 1	Dose-efficacy scenario 1	0.83	0.169575128841383	MTD 50% percentile	1	CD
y_05085	Dose-toxicity scenario 1	Dose-efficacy scenario 1	0.84	0.164421262279104	MTD 50% percentile	1	CD
y_05086	Dose-toxicity scenario 1	Dose-efficacy scenario 1	0.85	0.159339908490236	MTD 50% percentile	1	CD
y_05087	Dose-toxicity scenario 1	Dose-efficacy scenario 1	0.86	0.15432954782803	MTD 50% percentile	1	CD
y_05088	Dose-toxicity scenario 1	Dose-efficacy scenario 1	0.87	0.149388702814051	MTD 50% percentile	1	CD
y_05089	Dose-toxicity scenario 1	Dose-efficacy scenario 1	0.88	0.144515936685607	MTD 50% percentile	1	CD
y_05090	Dose-toxicity scenario 1	Dose-efficacy scenario 1	0.89	0.139709852002809	MTD 50% percentile	1	CD
y_05091	Dose-toxicity scenario 1	Dose-efficacy scenario 1	0.9	0.134969089312429	MTD 50% percentile	1	CD
y_05092	Dose-toxicity scenario 1	Dose-efficacy scenario 1	0.91	0.130292325865874	MTD 50% percentile	1	CD
y_05093	Dose-toxicity scenario 1	Dose-efficacy scenario 1	0.92	0.12567827438873	MTD 50% percentile	1	CD
y_05094	Dose-toxicity scenario 1	Dose-efficacy scenario 1	0.93	0.121125681899471	MTD 50% percentile	1	CD
y_05095	Dose-toxicity scenario 1	Dose-efficacy scenario 1	0.94	0.11663332857507	MTD 50% percentile	1	CD
y_05096	Dose-toxicity scenario 1	Dose-efficacy scenario 1	0.95	0.112200026661335	MTD 50% percentile	1	CD
y_05097	Dose-toxicity scenario 1	Dose-efficacy scenario 1	0.96	0.107824619425939	MTD 50% percentile	1	CD
y_05098	Dose-toxicity scenario 1	Dose-efficacy scenario 1	0.97	0.1035059801522	MTD 50% percentile	1	CD
y_05099	Dose-toxicity scenario 1	Dose-efficacy scenario 1	0.98	0.0992430111717761	MTD 50% percentile	1	CD
y_050100	Dose-toxicity scenario 1	Dose-efficacy scenario 1	0.99	0.0950346429345241	MTD 50% percentile	1	CD
y_050101	Dose-toxicity scenario 1	Dose-efficacy scenario 1	1	0.0908798331138754	MTD 50% percentile	1	CD
y_09751	Dose-toxicity scenario 1	Dose-efficacy scenario 1	0	1.12845149784256	MTD 97.5% percentile	1	CD
y_09752	Dose-toxicity scenario 1	Dose-efficacy scenario 1	0.01	1.09270951654092	MTD 97.5% percentile	1	CD
y_09753	Dose-toxicity scenario 1	Dose-efficacy scenario 1	0.02	1.05858385706587	MTD 97.5% percentile	1	CD
y_09754	Dose-toxicity scenario 1	Dose-efficacy scenario 1	0.03	1.02596730384634	MTD 97.5% percentile	1	CD
y_09755	Dose-toxicity scenario 1	Dose-efficacy scenario 1	0.04	0.994761918759781	MTD 97.5% percentile	1	CD
y_09756	Dose-toxicity scenario 1	Dose-efficacy scenario 1	0.05	0.964878058899343	MTD 97.5% percentile	1	CD
y_09757	Dose-toxicity scenario 1	Dose-efficacy scenario 1	0.06	0.93623351654385	MTD 97.5% percentile	1	CD
y_09758	Dose-toxicity scenario 1	Dose-efficacy scenario 1	0.07	0.908752763953492	MTD 97.5% percentile	1	CD
y_09759	Dose-toxicity scenario 1	Dose-efficacy scenario 1	0.08	0.882366288381656	MTD 97.5% percentile	1	CD
y_097510	Dose-toxicity scenario 1	Dose-efficacy scenario 1	0.09	0.857010004975024	MTD 97.5% percentile	1	CD
y_097511	Dose-toxicity scenario 1	Dose-efficacy scenario 1	0.1	0.832624737122418	MTD 97.5% percentile	1	CD
y_097512	Dose-toxicity scenario 1	Dose-efficacy scenario 1	0.11	0.809155755381937	MTD 97.5% percentile	1	CD
y_097513	Dose-toxicity scenario 1	Dose-efficacy scenario 1	0.12	0.786552367424594	MTD 97.5% percentile	1	CD
y_097514	Dose-toxicity scenario 1	Dose-efficacy scenario 1	0.13	0.764767552528065	MTD 97.5% percentile	1	CD
y_097515	Dose-toxicity scenario 1	Dose-efficacy scenario 1	0.14	0.743757635074188	MTD 97.5% percentile	1	CD
y_097516	Dose-toxicity scenario 1	Dose-efficacy scenario 1	0.15	0.723481992279223	MTD 97.5% percentile	1	CD
y_097517	Dose-toxicity scenario 1	Dose-efficacy scenario 1	0.16	0.703902792041402	MTD 97.5% percentile	1	CD
y_097518	Dose-toxicity scenario 1	Dose-efficacy scenario 1	0.17	0.68498475734617	MTD 97.5% percentile	1	CD
y_097519	Dose-toxicity scenario 1	Dose-efficacy scenario 1	0.18	0.666694954142374	MTD 97.5% percentile	1	CD
y_097520	Dose-toxicity scenario 1	Dose-efficacy scenario 1	0.19	0.649002600005966	MTD 97.5% percentile	1	CD
y_097521	Dose-toxicity scenario 1	Dose-efficacy scenario 1	0.2	0.631878891252772	MTD 97.5% percentile	1	CD
y_097522	Dose-toxicity scenario 1	Dose-efficacy scenario 1	0.21	0.615296846457782	MTD 97.5% percentile	1	CD
y_097523	Dose-toxicity scenario 1	Dose-efficacy scenario 1	0.22	0.599231164592805	MTD 97.5% percentile	1	CD
y_097524	Dose-toxicity scenario 1	Dose-efficacy scenario 1	0.23	0.58365809621368	MTD 97.5% percentile	1	CD
y_097525	Dose-toxicity scenario 1	Dose-efficacy scenario 1	0.24	0.568555326317717	MTD 97.5% percentile	1	CD
y_097526	Dose-toxicity scenario 1	Dose-efficacy scenario 1	0.25	0.553901867656204	MTD 97.5% percentile	1	CD
y_097527	Dose-toxicity scenario 1	Dose-efficacy scenario 1	0.26	0.539677963429289	MTD 97.5% percentile	1	CD
y_097528	Dose-toxicity scenario 1	Dose-efficacy scenario 1	0.27	0.525864998414515	MTD 97.5% percentile	1	CD
y_097529	Dose-toxicity scenario 1	Dose-efficacy scenario 1	0.28	0.51244541768836	MTD 97.5% percentile	1	CD
y_097530	Dose-toxicity scenario 1	Dose-efficacy scenario 1	0.29	0.499402652194554	MTD 97.5% percentile	1	CD
y_097531	Dose-toxicity scenario 1	Dose-efficacy scenario 1	0.3	0.486721050495599	MTD 97.5% percentile	1	CD
y_097532	Dose-toxicity scenario 1	Dose-efficacy scenario 1	0.31	0.474385816116423	MTD 97.5% percentile	1	CD
y_097533	Dose-toxicity scenario 1	Dose-efficacy scenario 1	0.32	0.462382949952778	MTD 97.5% percentile	1	CD
y_097534	Dose-toxicity scenario 1	Dose-efficacy scenario 1	0.33	0.450699197273113	MTD 97.5% percentile	1	CD
y_097535	Dose-toxicity scenario 1	Dose-efficacy scenario 1	0.34	0.439321998892085	MTD 97.5% percentile	1	CD
y_097536	Dose-toxicity scenario 1	Dose-efficacy scenario 1	0.35	0.428239446137583	MTD 97.5% percentile	1	CD
y_097537	Dose-toxicity scenario 1	Dose-efficacy scenario 1	0.36	0.4174402392718	MTD 97.5% percentile	1	CD
y_097538	Dose-toxicity scenario 1	Dose-efficacy scenario 1	0.37	0.406913649061181	MTD 97.5% percentile	1	CD
y_097539	Dose-toxicity scenario 1	Dose-efficacy scenario 1	0.38	0.396649481220498	MTD 97.5% percentile	1	CD
y_097540	Dose-toxicity scenario 1	Dose-efficacy scenario 1	0.39	0.38663804348335	MTD 97.5% percentile	1	CD
y_097541	Dose-toxicity scenario 1	Dose-efficacy scenario 1	0.4	0.376870115075516	MTD 97.5% percentile	1	CD
y_097542	Dose-toxicity scenario 1	Dose-efficacy scenario 1	0.41	0.367336918389045	MTD 97.5% percentile	1	CD
y_097543	Dose-toxicity scenario 1	Dose-efficacy scenario 1	0.42	0.358030092674192	MTD 97.5% percentile	1	CD
y_097544	Dose-toxicity scenario 1	Dose-efficacy scenario 1	0.43	0.348941669583466	MTD 97.5% percentile	1	CD
y_097545	Dose-toxicity scenario 1	Dose-efficacy scenario 1	0.44	0.340064050417424	MTD 97.5% percentile	1	CD
y_097546	Dose-toxicity scenario 1	Dose-efficacy scenario 1	0.45	0.331389984935646	MTD 97.5% percentile	1	CD
y_097547	Dose-toxicity scenario 1	Dose-efficacy scenario 1	0.46	0.322912551608722	MTD 97.5% percentile	1	CD
y_097548	Dose-toxicity scenario 1	Dose-efficacy scenario 1	0.47	0.314625139198176	MTD 97.5% percentile	1	CD
y_097549	Dose-toxicity scenario 1	Dose-efficacy scenario 1	0.48	0.306521429561324	MTD 97.5% percentile	1	CD
y_097550	Dose-toxicity scenario 1	Dose-efficacy scenario 1	0.49	0.298595381587059	MTD 97.5% percentile	1	CD
y_097551	Dose-toxicity scenario 1	Dose-efficacy scenario 1	0.5	0.290841216176734	MTD 97.5% percentile	1	CD
y_097552	Dose-toxicity scenario 1	Dose-efficacy scenario 1	0.51	0.283253402191669	MTD 97.5% percentile	1	CD
y_097553	Dose-toxicity scenario 1	Dose-efficacy scenario 1	0.52	0.275826643295469	MTD 97.5% percentile	1	CD
y_097554	Dose-toxicity scenario 1	Dose-efficacy scenario 1	0.53	0.268555865625381	MTD 97.5% percentile	1	CD
y_097555	Dose-toxicity scenario 1	Dose-efficacy scenario 1	0.54	0.261436206232373	MTD 97.5% percentile	1	CD
y_097556	Dose-toxicity scenario 1	Dose-efficacy scenario 1	0.55	0.254463002234605	MTD 97.5% percentile	1	CD
y_097557	Dose-toxicity scenario 1	Dose-efficacy scenario 1	0.56	0.247631780633434	MTD 97.5% percentile	1	CD
y_097558	Dose-toxicity scenario 1	Dose-efficacy scenario 1	0.57	0.240938248745229	MTD 97.5% percentile	1	CD
y_097559	Dose-toxicity scenario 1	Dose-efficacy scenario 1	0.58	0.234378285205977	MTD 97.5% percentile	1	CD
y_097560	Dose-toxicity scenario 1	Dose-efficacy scenario 1	0.59	0.227947931509076	MTD 97.5% percentile	1	CD
y_097561	Dose-toxicity scenario 1	Dose-efficacy scenario 1	0.6	0.221643384039804	MTD 97.5% percentile	1	CD
y_097562	Dose-toxicity scenario 1	Dose-efficacy scenario 1	0.61	0.215460986572778	MTD 97.5% percentile	1	CD
y_097563	Dose-toxicity scenario 1	Dose-efficacy scenario 1	0.62	0.209397223201317	MTD 97.5% percentile	1	CD
y_097564	Dose-toxicity scenario 1	Dose-efficacy scenario 1	0.63	0.203448711669969	MTD 97.5% percentile	1	CD
y_097565	Dose-toxicity scenario 1	Dose-efficacy scenario 1	0.64	0.19761219708364	MTD 97.5% percentile	1	CD
y_097566	Dose-toxicity scenario 1	Dose-efficacy scenario 1	0.65	0.191884545968737	MTD 97.5% percentile	1	CD
y_097567	Dose-toxicity scenario 1	Dose-efficacy scenario 1	0.66	0.186262740663555	MTD 97.5% percentile	1	CD
y_097568	Dose-toxicity scenario 1	Dose-efficacy scenario 1	0.67	0.180743874016816	MTD 97.5% percentile	1	CD
y_097569	Dose-toxicity scenario 1	Dose-efficacy scenario 1	0.68	0.175325144374779	MTD 97.5% percentile	1	CD
y_097570	Dose-toxicity scenario 1	Dose-efficacy scenario 1	0.69	0.170003850838768	MTD 97.5% percentile	1	CD
y_097571	Dose-toxicity scenario 1	Dose-efficacy scenario 1	0.7	0.164777388776252	MTD 97.5% percentile	1	CD
y_097572	Dose-toxicity scenario 1	Dose-efficacy scenario 1	0.71	0.15964324556979	MTD 97.5% percentile	1	CD
y_097573	Dose-toxicity scenario 1	Dose-efficacy scenario 1	0.72	0.154598996589282	MTD 97.5% percentile	1	CD
y_097574	Dose-toxicity scenario 1	Dose-efficacy scenario 1	0.73	0.149642301373943	MTD 97.5% percentile	1	CD
y_097575	Dose-toxicity scenario 1	Dose-efficacy scenario 1	0.74	0.144770900011384	MTD 97.5% percentile	1	CD
y_097576	Dose-toxicity scenario 1	Dose-efficacy scenario 1	0.75	0.139982609702012	MTD 97.5% percentile	1	CD
y_097577	Dose-toxicity scenario 1	Dose-efficacy scenario 1	0.76	0.1352753214978	MTD 97.5% percentile	1	CD
y_097578	Dose-toxicity scenario 1	Dose-efficacy scenario 1	0.77	0.130646997205167	MTD 97.5% percentile	1	CD
y_097579	Dose-toxicity scenario 1	Dose-efficacy scenario 1	0.78	0.126095666442424	MTD 97.5% percentile	1	CD
y_097580	Dose-toxicity scenario 1	Dose-efficacy scenario 1	0.79	0.121619423842865	MTD 97.5% percentile	1	CD
y_097581	Dose-toxicity scenario 1	Dose-efficacy scenario 1	0.8	0.117216426395152	MTD 97.5% percentile	1	CD
y_097582	Dose-toxicity scenario 1	Dose-efficacy scenario 1	0.81	0.112884890913193	MTD 97.5% percentile	1	CD
y_097583	Dose-toxicity scenario 1	Dose-efficacy scenario 1	0.82	0.108623091628239	MTD 97.5% percentile	1	CD
y_097584	Dose-toxicity scenario 1	Dose-efficacy scenario 1	0.83	0.104429357896329	MTD 97.5% percentile	1	CD
y_097585	Dose-toxicity scenario 1	Dose-efficacy scenario 1	0.84	0.100302072014732	MTD 97.5% percentile	1	CD
y_097586	Dose-toxicity scenario 1	Dose-efficacy scenario 1	0.85	0.096239667141347	MTD 97.5% percentile	1	CD
y_097587	Dose-toxicity scenario 1	Dose-efficacy scenario 1	0.86	0.0922406253114668	MTD 97.5% percentile	1	CD
y_097588	Dose-toxicity scenario 1	Dose-efficacy scenario 1	0.87	0.0883034755466266	MTD 97.5% percentile	1	CD
y_097589	Dose-toxicity scenario 1	Dose-efficacy scenario 1	0.88	0.0844267920505786	MTD 97.5% percentile	1	CD
y_097590	Dose-toxicity scenario 1	Dose-efficacy scenario 1	0.89	0.080609192487755	MTD 97.5% percentile	1	CD
y_097591	Dose-toxicity scenario 1	Dose-efficacy scenario 1	0.9	0.0768493363398478	MTD 97.5% percentile	1	CD
y_097592	Dose-toxicity scenario 1	Dose-efficacy scenario 1	0.91	0.073145923336402	MTD 97.5% percentile	1	CD
y_097593	Dose-toxicity scenario 1	Dose-efficacy scenario 1	0.92	0.0694976919555617	MTD 97.5% percentile	1	CD
y_097594	Dose-toxicity scenario 1	Dose-efficacy scenario 1	0.93	0.0659034179913393	MTD 97.5% percentile	1	CD
y_097595	Dose-toxicity scenario 1	Dose-efficacy scenario 1	0.94	0.0623619131839875	MTD 97.5% percentile	1	CD
y_097596	Dose-toxicity scenario 1	Dose-efficacy scenario 1	0.95	0.0588720239102561	MTD 97.5% percentile	1	CD
y_097597	Dose-toxicity scenario 1	Dose-efficacy scenario 1	0.96	0.0554326299305018	MTD 97.5% percentile	1	CD
y_097598	Dose-toxicity scenario 1	Dose-efficacy scenario 1	0.97	0.0520426431897903	MTD 97.5% percentile	1	CD
y_097599	Dose-toxicity scenario 1	Dose-efficacy scenario 1	0.98	0.0487010066702982	MTD 97.5% percentile	1	CD
y_0975100	Dose-toxicity scenario 1	Dose-efficacy scenario 1	0.99	0.0454066932924695	MTD 97.5% percentile	1	CD
y_0975101	Dose-toxicity scenario 1	Dose-efficacy scenario 1	1	0.0421587048625292	MTD 97.5% percentile	1	CD
