# Supplementary material for: A Bayesian adaptive design for dual‐agent phase I–II oncology trials integrating efficacy data across stages
Source: Biom J. 2023 May 18;65(7):2200288. doi: 10.1002/bimj.202200288 (PMC10952513; doi:10.1002/bimj.202200288)
Supplement: Supplementary file 1 — Supporting Information S1 [file BIMJ-65-0-s001.zip › Code_biometrical_journal2/Code_biometrical_journal/Data/intermediate_outputs/MTD_curve_DLT_sc1_EFF_sc1_CD_w1_H1.csv]

	DLT_scenario	EFF_scenario	x	y	type	omega	agreement
y_mean1	Dose-toxicity scenario 1	Dose-efficacy scenario 1	0	1.22877926778659	MTD mean	1	CD
y_mean2	Dose-toxicity scenario 1	Dose-efficacy scenario 1	0.01	1.19769477445934	MTD mean	1	CD
y_mean3	Dose-toxicity scenario 1	Dose-efficacy scenario 1	0.02	1.16767501731466	MTD mean	1	CD
y_mean4	Dose-toxicity scenario 1	Dose-efficacy scenario 1	0.03	1.13866621192769	MTD mean	1	CD
y_mean5	Dose-toxicity scenario 1	Dose-efficacy scenario 1	0.04	1.11061813639893	MTD mean	1	CD
y_mean6	Dose-toxicity scenario 1	Dose-efficacy scenario 1	0.05	1.08348384119485	MTD mean	1	CD
y_mean7	Dose-toxicity scenario 1	Dose-efficacy scenario 1	0.06	1.05721938689324	MTD mean	1	CD
y_mean8	Dose-toxicity scenario 1	Dose-efficacy scenario 1	0.07	1.0317836067519	MTD mean	1	CD
y_mean9	Dose-toxicity scenario 1	Dose-efficacy scenario 1	0.08	1.00713789140203	MTD mean	1	CD
y_mean10	Dose-toxicity scenario 1	Dose-efficacy scenario 1	0.09	0.983245993297758	MTD mean	1	CD
y_mean11	Dose-toxicity scenario 1	Dose-efficacy scenario 1	0.1	0.96007384883886	MTD mean	1	CD
y_mean12	Dose-toxicity scenario 1	Dose-efficacy scenario 1	0.11	0.937589416330765	MTD mean	1	CD
y_mean13	Dose-toxicity scenario 1	Dose-efficacy scenario 1	0.12	0.915762528160876	MTD mean	1	CD
y_mean14	Dose-toxicity scenario 1	Dose-efficacy scenario 1	0.13	0.894564755757046	MTD mean	1	CD
y_mean15	Dose-toxicity scenario 1	Dose-efficacy scenario 1	0.14	0.873969286057055	MTD mean	1	CD
y_mean16	Dose-toxicity scenario 1	Dose-efficacy scenario 1	0.15	0.853950808360389	MTD mean	1	CD
y_mean17	Dose-toxicity scenario 1	Dose-efficacy scenario 1	0.16	0.834485410558352	MTD mean	1	CD
y_mean18	Dose-toxicity scenario 1	Dose-efficacy scenario 1	0.17	0.815550483847994	MTD mean	1	CD
y_mean19	Dose-toxicity scenario 1	Dose-efficacy scenario 1	0.18	0.797124635131527	MTD mean	1	CD
y_mean20	Dose-toxicity scenario 1	Dose-efficacy scenario 1	0.19	0.77918760638761	MTD mean	1	CD
y_mean21	Dose-toxicity scenario 1	Dose-efficacy scenario 1	0.2	0.761720200375645	MTD mean	1	CD
y_mean22	Dose-toxicity scenario 1	Dose-efficacy scenario 1	0.21	0.744704212100236	MTD mean	1	CD
y_mean23	Dose-toxicity scenario 1	Dose-efficacy scenario 1	0.22	0.728122365521443	MTD mean	1	CD
y_mean24	Dose-toxicity scenario 1	Dose-efficacy scenario 1	0.23	0.711958255048299	MTD mean	1	CD
y_mean25	Dose-toxicity scenario 1	Dose-efficacy scenario 1	0.24	0.696196291399068	MTD mean	1	CD
y_mean26	Dose-toxicity scenario 1	Dose-efficacy scenario 1	0.25	0.680821651452684	MTD mean	1	CD
y_mean27	Dose-toxicity scenario 1	Dose-efficacy scenario 1	0.26	0.665820231752272	MTD mean	1	CD
y_mean28	Dose-toxicity scenario 1	Dose-efficacy scenario 1	0.27	0.651178605354169	MTD mean	1	CD
y_mean29	Dose-toxicity scenario 1	Dose-efficacy scenario 1	0.28	0.636883981744951	MTD mean	1	CD
y_mean30	Dose-toxicity scenario 1	Dose-efficacy scenario 1	0.29	0.622924169574954	MTD mean	1	CD
y_mean31	Dose-toxicity scenario 1	Dose-efficacy scenario 1	0.3	0.609287541980069	MTD mean	1	CD
y_mean32	Dose-toxicity scenario 1	Dose-efficacy scenario 1	0.31	0.595963004284489	MTD mean	1	CD
y_mean33	Dose-toxicity scenario 1	Dose-efficacy scenario 1	0.32	0.582939963895851	MTD mean	1	CD
y_mean34	Dose-toxicity scenario 1	Dose-efficacy scenario 1	0.33	0.570208302221079	MTD mean	1	CD
y_mean35	Dose-toxicity scenario 1	Dose-efficacy scenario 1	0.34	0.55775834844645	MTD mean	1	CD
y_mean36	Dose-toxicity scenario 1	Dose-efficacy scenario 1	0.35	0.545580855039084	MTD mean	1	CD
y_mean37	Dose-toxicity scenario 1	Dose-efficacy scenario 1	0.36	0.53366697483943	MTD mean	1	CD
y_mean38	Dose-toxicity scenario 1	Dose-efficacy scenario 1	0.37	0.522008239625508	MTD mean	1	CD
y_mean39	Dose-toxicity scenario 1	Dose-efficacy scenario 1	0.38	0.510596540039742	MTD mean	1	CD
y_mean40	Dose-toxicity scenario 1	Dose-efficacy scenario 1	0.39	0.499424106778406	MTD mean	1	CD
y_mean41	Dose-toxicity scenario 1	Dose-efficacy scenario 1	0.4	0.488483492951976	MTD mean	1	CD
y_mean42	Dose-toxicity scenario 1	Dose-efficacy scenario 1	0.41	0.47776755753225	MTD mean	1	CD
y_mean43	Dose-toxicity scenario 1	Dose-efficacy scenario 1	0.42	0.467269449808881	MTD mean	1	CD
y_mean44	Dose-toxicity scenario 1	Dose-efficacy scenario 1	0.43	0.45698259478427	MTD mean	1	CD
y_mean45	Dose-toxicity scenario 1	Dose-efficacy scenario 1	0.44	0.446900679441358	MTD mean	1	CD
y_mean46	Dose-toxicity scenario 1	Dose-efficacy scenario 1	0.45	0.437017639824064	MTD mean	1	CD
y_mean47	Dose-toxicity scenario 1	Dose-efficacy scenario 1	0.46	0.427327648874807	MTD mean	1	CD
y_mean48	Dose-toxicity scenario 1	Dose-efficacy scenario 1	0.47	0.417825104977865	MTD mean	1	CD
y_mean49	Dose-toxicity scenario 1	Dose-efficacy scenario 1	0.48	0.408504621161217	MTD mean	1	CD
y_mean50	Dose-toxicity scenario 1	Dose-efficacy scenario 1	0.49	0.399361014913154	MTD mean	1	CD
y_mean51	Dose-toxicity scenario 1	Dose-efficacy scenario 1	0.5	0.390389298573199	MTD mean	1	CD
y_mean52	Dose-toxicity scenario 1	Dose-efficacy scenario 1	0.51	0.381584670259895	MTD mean	1	CD
y_mean53	Dose-toxicity scenario 1	Dose-efficacy scenario 1	0.52	0.372942505300804	MTD mean	1	CD
y_mean54	Dose-toxicity scenario 1	Dose-efficacy scenario 1	0.53	0.364458348132567	MTD mean	1	CD
y_mean55	Dose-toxicity scenario 1	Dose-efficacy scenario 1	0.54	0.35612790464122	MTD mean	1	CD
y_mean56	Dose-toxicity scenario 1	Dose-efficacy scenario 1	0.55	0.347947034915104	MTD mean	1	CD
y_mean57	Dose-toxicity scenario 1	Dose-efficacy scenario 1	0.56	0.339911746384667	MTD mean	1	CD
y_mean58	Dose-toxicity scenario 1	Dose-efficacy scenario 1	0.57	0.332018187325275	MTD mean	1	CD
y_mean59	Dose-toxicity scenario 1	Dose-efficacy scenario 1	0.58	0.324262640700812	MTD mean	1	CD
y_mean60	Dose-toxicity scenario 1	Dose-efficacy scenario 1	0.59	0.316641518327407	MTD mean	1	CD
y_mean61	Dose-toxicity scenario 1	Dose-efficacy scenario 1	0.6	0.309151355338027	MTD mean	1	CD
y_mean62	Dose-toxicity scenario 1	Dose-efficacy scenario 1	0.61	0.30178880492999	MTD mean	1	CD
y_mean63	Dose-toxicity scenario 1	Dose-efficacy scenario 1	0.62	0.294550633378687	MTD mean	1	CD
y_mean64	Dose-toxicity scenario 1	Dose-efficacy scenario 1	0.63	0.287433715301878	MTD mean	1	CD
y_mean65	Dose-toxicity scenario 1	Dose-efficacy scenario 1	0.64	0.280435029160025	MTD mean	1	CD
y_mean66	Dose-toxicity scenario 1	Dose-efficacy scenario 1	0.65	0.273551652979022	MTD mean	1	CD
y_mean67	Dose-toxicity scenario 1	Dose-efficacy scenario 1	0.66	0.266780760282616	MTD mean	1	CD
y_mean68	Dose-toxicity scenario 1	Dose-efficacy scenario 1	0.67	0.260119616222626	MTD mean	1	CD
y_mean69	Dose-toxicity scenario 1	Dose-efficacy scenario 1	0.68	0.253565573895817	MTD mean	1	CD
y_mean70	Dose-toxicity scenario 1	Dose-efficacy scenario 1	0.69	0.247116070837019	MTD mean	1	CD
y_mean71	Dose-toxicity scenario 1	Dose-efficacy scenario 1	0.7	0.240768625678725	MTD mean	1	CD
y_mean72	Dose-toxicity scenario 1	Dose-efficacy scenario 1	0.71	0.234520834968025	MTD mean	1	CD
y_mean73	Dose-toxicity scenario 1	Dose-efficacy scenario 1	0.72	0.228370370132286	MTD mean	1	CD
y_mean74	Dose-toxicity scenario 1	Dose-efficacy scenario 1	0.73	0.222314974585548	MTD mean	1	CD
y_mean75	Dose-toxicity scenario 1	Dose-efficacy scenario 1	0.74	0.216352460968064	MTD mean	1	CD
y_mean76	Dose-toxicity scenario 1	Dose-efficacy scenario 1	0.75	0.210480708511908	MTD mean	1	CD
y_mean77	Dose-toxicity scenario 1	Dose-efficacy scenario 1	0.76	0.204697660525966	MTD mean	1	CD
y_mean78	Dose-toxicity scenario 1	Dose-efficacy scenario 1	0.77	0.199001321994062	MTD mean	1	CD
y_mean79	Dose-toxicity scenario 1	Dose-efficacy scenario 1	0.78	0.193389757280319	MTD mean	1	CD
y_mean80	Dose-toxicity scenario 1	Dose-efficacy scenario 1	0.79	0.187861087936207	MTD mean	1	CD
y_mean81	Dose-toxicity scenario 1	Dose-efficacy scenario 1	0.8	0.182413490604066	MTD mean	1	CD
y_mean82	Dose-toxicity scenario 1	Dose-efficacy scenario 1	0.81	0.177045195012183	MTD mean	1	CD
y_mean83	Dose-toxicity scenario 1	Dose-efficacy scenario 1	0.82	0.171754482056801	MTD mean	1	CD
y_mean84	Dose-toxicity scenario 1	Dose-efficacy scenario 1	0.83	0.166539681966675	MTD mean	1	CD
y_mean85	Dose-toxicity scenario 1	Dose-efficacy scenario 1	0.84	0.161399172546088	MTD mean	1	CD
y_mean86	Dose-toxicity scenario 1	Dose-efficacy scenario 1	0.85	0.156331377492413	MTD mean	1	CD
y_mean87	Dose-toxicity scenario 1	Dose-efficacy scenario 1	0.86	0.151334764784575	MTD mean	1	CD
y_mean88	Dose-toxicity scenario 1	Dose-efficacy scenario 1	0.87	0.146407845138951	MTD mean	1	CD
y_mean89	Dose-toxicity scenario 1	Dose-efficacy scenario 1	0.88	0.141549170529423	MTD mean	1	CD
y_mean90	Dose-toxicity scenario 1	Dose-efficacy scenario 1	0.89	0.136757332768518	MTD mean	1	CD
y_mean91	Dose-toxicity scenario 1	Dose-efficacy scenario 1	0.9	0.132030962146697	MTD mean	1	CD
y_mean92	Dose-toxicity scenario 1	Dose-efficacy scenario 1	0.91	0.127368726127034	MTD mean	1	CD
y_mean93	Dose-toxicity scenario 1	Dose-efficacy scenario 1	0.92	0.122769328092677	MTD mean	1	CD
y_mean94	Dose-toxicity scenario 1	Dose-efficacy scenario 1	0.93	0.118231506144622	MTD mean	1	CD
y_mean95	Dose-toxicity scenario 1	Dose-efficacy scenario 1	0.94	0.113754031947437	MTD mean	1	CD
y_mean96	Dose-toxicity scenario 1	Dose-efficacy scenario 1	0.95	0.10933570962075	MTD mean	1	CD
y_mean97	Dose-toxicity scenario 1	Dose-efficacy scenario 1	0.96	0.104975374674368	MTD mean	1	CD
y_mean98	Dose-toxicity scenario 1	Dose-efficacy scenario 1	0.97	0.100671892985059	MTD mean	1	CD
y_mean99	Dose-toxicity scenario 1	Dose-efficacy scenario 1	0.98	0.0964241598130982	MTD mean	1	CD
y_mean100	Dose-toxicity scenario 1	Dose-efficacy scenario 1	0.99	0.0922310988567827	MTD mean	1	CD
y_mean101	Dose-toxicity scenario 1	Dose-efficacy scenario 1	1	0.0880916613432268	MTD mean	1	CD
y_00251	Dose-toxicity scenario 1	Dose-efficacy scenario 1	0	1.33923662266017	MTD 2.5% percentile	1	CD
y_00252	Dose-toxicity scenario 1	Dose-efficacy scenario 1	0.01	1.31400111921994	MTD 2.5% percentile	1	CD
y_00253	Dose-toxicity scenario 1	Dose-efficacy scenario 1	0.02	1.28934260963256	MTD 2.5% percentile	1	CD
y_00254	Dose-toxicity scenario 1	Dose-efficacy scenario 1	0.03	1.26524152867109	MTD 2.5% percentile	1	CD
y_00255	Dose-toxicity scenario 1	Dose-efficacy scenario 1	0.04	1.2416791858024	MTD 2.5% percentile	1	CD
y_00256	Dose-toxicity scenario 1	Dose-efficacy scenario 1	0.05	1.21863771684677	MTD 2.5% percentile	1	CD
y_00257	Dose-toxicity scenario 1	Dose-efficacy scenario 1	0.06	1.19610003880831	MTD 2.5% percentile	1	CD
y_00258	Dose-toxicity scenario 1	Dose-efficacy scenario 1	0.07	1.17404980763617	MTD 2.5% percentile	1	CD
y_00259	Dose-toxicity scenario 1	Dose-efficacy scenario 1	0.08	1.15247137869709	MTD 2.5% percentile	1	CD
y_002510	Dose-toxicity scenario 1	Dose-efficacy scenario 1	0.09	1.13134976975834	MTD 2.5% percentile	1	CD
y_002511	Dose-toxicity scenario 1	Dose-efficacy scenario 1	0.1	1.110670626297	MTD 2.5% percentile	1	CD
y_002512	Dose-toxicity scenario 1	Dose-efficacy scenario 1	0.11	1.09042018896686	MTD 2.5% percentile	1	CD
y_002513	Dose-toxicity scenario 1	Dose-efficacy scenario 1	0.12	1.07058526306782	MTD 2.5% percentile	1	CD
y_002514	Dose-toxicity scenario 1	Dose-efficacy scenario 1	0.13	1.05115318987567	MTD 2.5% percentile	1	CD
y_002515	Dose-toxicity scenario 1	Dose-efficacy scenario 1	0.14	1.03211181970106	MTD 2.5% percentile	1	CD
y_002516	Dose-toxicity scenario 1	Dose-efficacy scenario 1	0.15	1.01344948655748	MTD 2.5% percentile	1	CD
y_002517	Dose-toxicity scenario 1	Dose-efficacy scenario 1	0.16	0.995154984327022	MTD 2.5% percentile	1	CD
y_002518	Dose-toxicity scenario 1	Dose-efficacy scenario 1	0.17	0.977217544321685	MTD 2.5% percentile	1	CD
y_002519	Dose-toxicity scenario 1	Dose-efficacy scenario 1	0.18	0.959626814145882	MTD 2.5% percentile	1	CD
y_002520	Dose-toxicity scenario 1	Dose-efficacy scenario 1	0.19	0.942372837772854	MTD 2.5% percentile	1	CD
y_002521	Dose-toxicity scenario 1	Dose-efficacy scenario 1	0.2	0.925446036754497	MTD 2.5% percentile	1	CD
y_002522	Dose-toxicity scenario 1	Dose-efficacy scenario 1	0.21	0.908837192490058	MTD 2.5% percentile	1	CD
y_002523	Dose-toxicity scenario 1	Dose-efficacy scenario 1	0.22	0.892537429484746	MTD 2.5% percentile	1	CD
y_002524	Dose-toxicity scenario 1	Dose-efficacy scenario 1	0.23	0.876538199534363	MTD 2.5% percentile	1	CD
y_002525	Dose-toxicity scenario 1	Dose-efficacy scenario 1	0.24	0.860831266776754	MTD 2.5% percentile	1	CD
y_002526	Dose-toxicity scenario 1	Dose-efficacy scenario 1	0.25	0.845408693555149	MTD 2.5% percentile	1	CD
y_002527	Dose-toxicity scenario 1	Dose-efficacy scenario 1	0.26	0.830262827042401	MTD 2.5% percentile	1	CD
y_002528	Dose-toxicity scenario 1	Dose-efficacy scenario 1	0.27	0.815386286578784	MTD 2.5% percentile	1	CD
y_002529	Dose-toxicity scenario 1	Dose-efficacy scenario 1	0.28	0.800771951679313	MTD 2.5% percentile	1	CD
y_002530	Dose-toxicity scenario 1	Dose-efficacy scenario 1	0.29	0.786412950669663	MTD 2.5% percentile	1	CD
y_002531	Dose-toxicity scenario 1	Dose-efficacy scenario 1	0.3	0.772302649912558	MTD 2.5% percentile	1	CD
y_002532	Dose-toxicity scenario 1	Dose-efficacy scenario 1	0.31	0.758434643589168	MTD 2.5% percentile	1	CD
y_002533	Dose-toxicity scenario 1	Dose-efficacy scenario 1	0.32	0.744802744002425	MTD 2.5% percentile	1	CD
y_002534	Dose-toxicity scenario 1	Dose-efficacy scenario 1	0.33	0.731400972371423	MTD 2.5% percentile	1	CD
y_002535	Dose-toxicity scenario 1	Dose-efficacy scenario 1	0.34	0.718223550088133	MTD 2.5% percentile	1	CD
y_002536	Dose-toxicity scenario 1	Dose-efficacy scenario 1	0.35	0.705264890409569	MTD 2.5% percentile	1	CD
y_002537	Dose-toxicity scenario 1	Dose-efficacy scenario 1	0.36	0.692519590560311	MTD 2.5% percentile	1	CD
y_002538	Dose-toxicity scenario 1	Dose-efficacy scenario 1	0.37	0.679982424221926	MTD 2.5% percentile	1	CD
y_002539	Dose-toxicity scenario 1	Dose-efficacy scenario 1	0.38	0.667648334387363	MTD 2.5% percentile	1	CD
y_002540	Dose-toxicity scenario 1	Dose-efficacy scenario 1	0.39	0.655512426559787	MTD 2.5% percentile	1	CD
y_002541	Dose-toxicity scenario 1	Dose-efficacy scenario 1	0.4	0.643569962276643	MTD 2.5% percentile	1	CD
y_002542	Dose-toxicity scenario 1	Dose-efficacy scenario 1	0.41	0.631816352940945	MTD 2.5% percentile	1	CD
y_002543	Dose-toxicity scenario 1	Dose-efficacy scenario 1	0.42	0.620247153942918	MTD 2.5% percentile	1	CD
y_002544	Dose-toxicity scenario 1	Dose-efficacy scenario 1	0.43	0.608858059056177	MTD 2.5% percentile	1	CD
y_002545	Dose-toxicity scenario 1	Dose-efficacy scenario 1	0.44	0.597644895093601	MTD 2.5% percentile	1	CD
y_002546	Dose-toxicity scenario 1	Dose-efficacy scenario 1	0.45	0.586603616808958	MTD 2.5% percentile	1	CD
y_002547	Dose-toxicity scenario 1	Dose-efficacy scenario 1	0.46	0.575730302031213	MTD 2.5% percentile	1	CD
y_002548	Dose-toxicity scenario 1	Dose-efficacy scenario 1	0.47	0.565021147019212	MTD 2.5% percentile	1	CD
y_002549	Dose-toxicity scenario 1	Dose-efficacy scenario 1	0.48	0.554472462025182	MTD 2.5% percentile	1	CD
y_002550	Dose-toxicity scenario 1	Dose-efficacy scenario 1	0.49	0.544080667056193	MTD 2.5% percentile	1	CD
y_002551	Dose-toxicity scenario 1	Dose-efficacy scenario 1	0.5	0.533842287823334	MTD 2.5% percentile	1	CD
y_002552	Dose-toxicity scenario 1	Dose-efficacy scenario 1	0.51	0.523753951868987	MTD 2.5% percentile	1	CD
y_002553	Dose-toxicity scenario 1	Dose-efficacy scenario 1	0.52	0.513812384863128	MTD 2.5% percentile	1	CD
y_002554	Dose-toxicity scenario 1	Dose-efficacy scenario 1	0.53	0.504014407060102	MTD 2.5% percentile	1	CD
y_002555	Dose-toxicity scenario 1	Dose-efficacy scenario 1	0.54	0.494356929907836	MTD 2.5% percentile	1	CD
y_002556	Dose-toxicity scenario 1	Dose-efficacy scenario 1	0.55	0.484836952801874	MTD 2.5% percentile	1	CD
y_002557	Dose-toxicity scenario 1	Dose-efficacy scenario 1	0.56	0.475451559977081	MTD 2.5% percentile	1	CD
y_002558	Dose-toxicity scenario 1	Dose-efficacy scenario 1	0.57	0.466197917530245	MTD 2.5% percentile	1	CD
y_002559	Dose-toxicity scenario 1	Dose-efficacy scenario 1	0.58	0.457073270567197	MTD 2.5% percentile	1	CD
y_002560	Dose-toxicity scenario 1	Dose-efficacy scenario 1	0.59	0.448074940468412	MTD 2.5% percentile	1	CD
y_002561	Dose-toxicity scenario 1	Dose-efficacy scenario 1	0.6	0.439200322267385	MTD 2.5% percentile	1	CD
y_002562	Dose-toxicity scenario 1	Dose-efficacy scenario 1	0.61	0.430446882136406	MTD 2.5% percentile	1	CD
y_002563	Dose-toxicity scenario 1	Dose-efficacy scenario 1	0.62	0.421812154974621	MTD 2.5% percentile	1	CD
y_002564	Dose-toxicity scenario 1	Dose-efficacy scenario 1	0.63	0.413293742093565	MTD 2.5% percentile	1	CD
y_002565	Dose-toxicity scenario 1	Dose-efficacy scenario 1	0.64	0.404889308995602	MTD 2.5% percentile	1	CD
y_002566	Dose-toxicity scenario 1	Dose-efficacy scenario 1	0.65	0.396596583240949	MTD 2.5% percentile	1	CD
y_002567	Dose-toxicity scenario 1	Dose-efficacy scenario 1	0.66	0.388413352399182	MTD 2.5% percentile	1	CD
y_002568	Dose-toxicity scenario 1	Dose-efficacy scenario 1	0.67	0.380337462081367	MTD 2.5% percentile	1	CD
y_002569	Dose-toxicity scenario 1	Dose-efficacy scenario 1	0.68	0.372366814049112	MTD 2.5% percentile	1	CD
y_002570	Dose-toxicity scenario 1	Dose-efficacy scenario 1	0.69	0.364499364397075	MTD 2.5% percentile	1	CD
y_002571	Dose-toxicity scenario 1	Dose-efficacy scenario 1	0.7	0.356733121805607	MTD 2.5% percentile	1	CD
y_002572	Dose-toxicity scenario 1	Dose-efficacy scenario 1	0.71	0.349066145860403	MTD 2.5% percentile	1	CD
y_002573	Dose-toxicity scenario 1	Dose-efficacy scenario 1	0.72	0.341496545436174	MTD 2.5% percentile	1	CD
y_002574	Dose-toxicity scenario 1	Dose-efficacy scenario 1	0.73	0.33402247714152	MTD 2.5% percentile	1	CD
y_002575	Dose-toxicity scenario 1	Dose-efficacy scenario 1	0.74	0.326642143822307	MTD 2.5% percentile	1	CD
y_002576	Dose-toxicity scenario 1	Dose-efficacy scenario 1	0.75	0.319353793121008	MTD 2.5% percentile	1	CD
y_002577	Dose-toxicity scenario 1	Dose-efficacy scenario 1	0.76	0.312155716089572	MTD 2.5% percentile	1	CD
y_002578	Dose-toxicity scenario 1	Dose-efficacy scenario 1	0.77	0.305046245853522	MTD 2.5% percentile	1	CD
y_002579	Dose-toxicity scenario 1	Dose-efficacy scenario 1	0.78	0.298023756325082	MTD 2.5% percentile	1	CD
y_002580	Dose-toxicity scenario 1	Dose-efficacy scenario 1	0.79	0.291086660963251	MTD 2.5% percentile	1	CD
y_002581	Dose-toxicity scenario 1	Dose-efficacy scenario 1	0.8	0.284233411578841	MTD 2.5% percentile	1	CD
y_002582	Dose-toxicity scenario 1	Dose-efficacy scenario 1	0.81	0.277462497182574	MTD 2.5% percentile	1	CD
y_002583	Dose-toxicity scenario 1	Dose-efficacy scenario 1	0.82	0.270772442874457	MTD 2.5% percentile	1	CD
y_002584	Dose-toxicity scenario 1	Dose-efficacy scenario 1	0.83	0.264161808772705	MTD 2.5% percentile	1	CD
y_002585	Dose-toxicity scenario 1	Dose-efficacy scenario 1	0.84	0.257629188980591	MTD 2.5% percentile	1	CD
y_002586	Dose-toxicity scenario 1	Dose-efficacy scenario 1	0.85	0.25117321058965	MTD 2.5% percentile	1	CD
y_002587	Dose-toxicity scenario 1	Dose-efficacy scenario 1	0.86	0.244792532717771	MTD 2.5% percentile	1	CD
y_002588	Dose-toxicity scenario 1	Dose-efficacy scenario 1	0.87	0.238485845580747	MTD 2.5% percentile	1	CD
y_002589	Dose-toxicity scenario 1	Dose-efficacy scenario 1	0.88	0.232251869595938	MTD 2.5% percentile	1	CD
y_002590	Dose-toxicity scenario 1	Dose-efficacy scenario 1	0.89	0.226089354516759	MTD 2.5% percentile	1	CD
y_002591	Dose-toxicity scenario 1	Dose-efficacy scenario 1	0.9	0.219997078596766	MTD 2.5% percentile	1	CD
y_002592	Dose-toxicity scenario 1	Dose-efficacy scenario 1	0.91	0.213973847782157	MTD 2.5% percentile	1	CD
y_002593	Dose-toxicity scenario 1	Dose-efficacy scenario 1	0.92	0.208018494931578	MTD 2.5% percentile	1	CD
y_002594	Dose-toxicity scenario 1	Dose-efficacy scenario 1	0.93	0.202129879062155	MTD 2.5% percentile	1	CD
y_002595	Dose-toxicity scenario 1	Dose-efficacy scenario 1	0.94	0.196306884620734	MTD 2.5% percentile	1	CD
y_002596	Dose-toxicity scenario 1	Dose-efficacy scenario 1	0.95	0.190548420779349	MTD 2.5% percentile	1	CD
y_002597	Dose-toxicity scenario 1	Dose-efficacy scenario 1	0.96	0.184853420753982	MTD 2.5% percentile	1	CD
y_002598	Dose-toxicity scenario 1	Dose-efficacy scenario 1	0.97	0.179220841145726	MTD 2.5% percentile	1	CD
y_002599	Dose-toxicity scenario 1	Dose-efficacy scenario 1	0.98	0.173649661303493	MTD 2.5% percentile	1	CD
y_0025100	Dose-toxicity scenario 1	Dose-efficacy scenario 1	0.99	0.168138882707447	MTD 2.5% percentile	1	CD
y_0025101	Dose-toxicity scenario 1	Dose-efficacy scenario 1	1	0.16268752837239	MTD 2.5% percentile	1	CD
y_0501	Dose-toxicity scenario 1	Dose-efficacy scenario 1	0	1.22861728410562	MTD 50% percentile	1	CD
y_0502	Dose-toxicity scenario 1	Dose-efficacy scenario 1	0.01	1.19776747367613	MTD 50% percentile	1	CD
y_0503	Dose-toxicity scenario 1	Dose-efficacy scenario 1	0.02	1.16796474288774	MTD 50% percentile	1	CD
y_0504	Dose-toxicity scenario 1	Dose-efficacy scenario 1	0.03	1.13915667261246	MTD 50% percentile	1	CD
y_0505	Dose-toxicity scenario 1	Dose-efficacy scenario 1	0.04	1.11129428524914	MTD 50% percentile	1	CD
y_0506	Dose-toxicity scenario 1	Dose-efficacy scenario 1	0.05	1.08433176684679	MTD 50% percentile	1	CD
y_0507	Dose-toxicity scenario 1	Dose-efficacy scenario 1	0.06	1.0582262157237	MTD 50% percentile	1	CD
y_0508	Dose-toxicity scenario 1	Dose-efficacy scenario 1	0.07	1.03293741468099	MTD 50% percentile	1	CD
y_0509	Dose-toxicity scenario 1	Dose-efficacy scenario 1	0.08	1.00842762426678	MTD 50% percentile	1	CD
y_05010	Dose-toxicity scenario 1	Dose-efficacy scenario 1	0.09	0.984661394855748	MTD 50% percentile	1	CD
y_05011	Dose-toxicity scenario 1	Dose-efficacy scenario 1	0.1	0.961605395576192	MTD 50% percentile	1	CD
y_05012	Dose-toxicity scenario 1	Dose-efficacy scenario 1	0.11	0.939228258348267	MTD 50% percentile	1	CD
y_05013	Dose-toxicity scenario 1	Dose-efficacy scenario 1	0.12	0.917500435498827	MTD 50% percentile	1	CD
y_05014	Dose-toxicity scenario 1	Dose-efficacy scenario 1	0.13	0.896394069593719	MTD 50% percentile	1	CD
y_05015	Dose-toxicity scenario 1	Dose-efficacy scenario 1	0.14	0.87588287428172	MTD 50% percentile	1	CD
y_05016	Dose-toxicity scenario 1	Dose-efficacy scenario 1	0.15	0.855942025078446	MTD 50% percentile	1	CD
y_05017	Dose-toxicity scenario 1	Dose-efficacy scenario 1	0.16	0.836548059136105	MTD 50% percentile	1	CD
y_05018	Dose-toxicity scenario 1	Dose-efficacy scenario 1	0.17	0.817678783148223	MTD 50% percentile	1	CD
y_05019	Dose-toxicity scenario 1	Dose-efficacy scenario 1	0.18	0.799313188629324	MTD 50% percentile	1	CD
y_05020	Dose-toxicity scenario 1	Dose-efficacy scenario 1	0.19	0.781431373889626	MTD 50% percentile	1	CD
y_05021	Dose-toxicity scenario 1	Dose-efficacy scenario 1	0.2	0.764014472095524	MTD 50% percentile	1	CD
y_05022	Dose-toxicity scenario 1	Dose-efficacy scenario 1	0.21	0.747044584869177	MTD 50% percentile	1	CD
y_05023	Dose-toxicity scenario 1	Dose-efficacy scenario 1	0.22	0.730504720935928	MTD 50% percentile	1	CD
y_05024	Dose-toxicity scenario 1	Dose-efficacy scenario 1	0.23	0.714378739377468	MTD 50% percentile	1	CD
y_05025	Dose-toxicity scenario 1	Dose-efficacy scenario 1	0.24	0.698651297092325	MTD 50% percentile	1	CD
y_05026	Dose-toxicity scenario 1	Dose-efficacy scenario 1	0.25	0.68330780010423	MTD 50% percentile	1	CD
y_05027	Dose-toxicity scenario 1	Dose-efficacy scenario 1	0.26	0.668334358393505	MTD 50% percentile	1	CD
y_05028	Dose-toxicity scenario 1	Dose-efficacy scenario 1	0.27	0.653717743957657	MTD 50% percentile	1	CD
y_05029	Dose-toxicity scenario 1	Dose-efficacy scenario 1	0.28	0.639445351834999	MTD 50% percentile	1	CD
y_05030	Dose-toxicity scenario 1	Dose-efficacy scenario 1	0.29	0.625505163849914	MTD 50% percentile	1	CD
y_05031	Dose-toxicity scenario 1	Dose-efficacy scenario 1	0.3	0.611885714860583	MTD 50% percentile	1	CD
y_05032	Dose-toxicity scenario 1	Dose-efficacy scenario 1	0.31	0.598576061309968	MTD 50% percentile	1	CD
y_05033	Dose-toxicity scenario 1	Dose-efficacy scenario 1	0.32	0.585565751898721	MTD 50% percentile	1	CD
y_05034	Dose-toxicity scenario 1	Dose-efficacy scenario 1	0.33	0.572844800214859	MTD 50% percentile	1	CD
y_05035	Dose-toxicity scenario 1	Dose-efficacy scenario 1	0.34	0.560403659169553	MTD 50% percentile	1	CD
y_05036	Dose-toxicity scenario 1	Dose-efficacy scenario 1	0.35	0.548233197101505	MTD 50% percentile	1	CD
y_05037	Dose-toxicity scenario 1	Dose-efficacy scenario 1	0.36	0.536324675424206	MTD 50% percentile	1	CD
y_05038	Dose-toxicity scenario 1	Dose-efficacy scenario 1	0.37	0.524669727701112	MTD 50% percentile	1	CD
y_05039	Dose-toxicity scenario 1	Dose-efficacy scenario 1	0.38	0.51326034004341	MTD 50% percentile	1	CD
y_05040	Dose-toxicity scenario 1	Dose-efficacy scenario 1	0.39	0.502088832733887	MTD 50% percentile	1	CD
y_05041	Dose-toxicity scenario 1	Dose-efficacy scenario 1	0.4	0.491147842988339	MTD 50% percentile	1	CD
y_05042	Dose-toxicity scenario 1	Dose-efficacy scenario 1	0.41	0.480430308773201	MTD 50% percentile	1	CD
y_05043	Dose-toxicity scenario 1	Dose-efficacy scenario 1	0.42	0.46992945360468	MTD 50% percentile	1	CD
y_05044	Dose-toxicity scenario 1	Dose-efficacy scenario 1	0.43	0.459638772260603	MTD 50% percentile	1	CD
y_05045	Dose-toxicity scenario 1	Dose-efficacy scenario 1	0.44	0.44955201734171	MTD 50% percentile	1	CD
y_05046	Dose-toxicity scenario 1	Dose-efficacy scenario 1	0.45	0.439663186624024	MTD 50% percentile	1	CD
y_05047	Dose-toxicity scenario 1	Dose-efficacy scenario 1	0.46	0.42996651114852	MTD 50% percentile	1	CD
y_05048	Dose-toxicity scenario 1	Dose-efficacy scenario 1	0.47	0.420456443998414	MTD 50% percentile	1	CD
y_05049	Dose-toxicity scenario 1	Dose-efficacy scenario 1	0.48	0.41112764971821	MTD 50% percentile	1	CD
y_05050	Dose-toxicity scenario 1	Dose-efficacy scenario 1	0.49	0.401974994332091	MTD 50% percentile	1	CD
y_05051	Dose-toxicity scenario 1	Dose-efficacy scenario 1	0.5	0.39299353592241	MTD 50% percentile	1	CD
y_05052	Dose-toxicity scenario 1	Dose-efficacy scenario 1	0.51	0.384178515731972	MTD 50% percentile	1	CD
y_05053	Dose-toxicity scenario 1	Dose-efficacy scenario 1	0.52	0.375525349756419	MTD 50% percentile	1	CD
y_05054	Dose-toxicity scenario 1	Dose-efficacy scenario 1	0.53	0.367029620795538	MTD 50% percentile	1	CD
y_05055	Dose-toxicity scenario 1	Dose-efficacy scenario 1	0.54	0.358687070934503	MTD 50% percentile	1	CD
y_05056	Dose-toxicity scenario 1	Dose-efficacy scenario 1	0.55	0.35049359442819	MTD 50% percentile	1	CD
y_05057	Dose-toxicity scenario 1	Dose-efficacy scenario 1	0.56	0.34244523096355	MTD 50% percentile	1	CD
y_05058	Dose-toxicity scenario 1	Dose-efficacy scenario 1	0.57	0.334538159276843	MTD 50% percentile	1	CD
y_05059	Dose-toxicity scenario 1	Dose-efficacy scenario 1	0.58	0.326768691104087	MTD 50% percentile	1	CD
y_05060	Dose-toxicity scenario 1	Dose-efficacy scenario 1	0.59	0.319133265444624	MTD 50% percentile	1	CD
y_05061	Dose-toxicity scenario 1	Dose-efficacy scenario 1	0.6	0.311628443119049	MTD 50% percentile	1	CD
y_05062	Dose-toxicity scenario 1	Dose-efficacy scenario 1	0.61	0.304250901604027	MTD 50% percentile	1	CD
y_05063	Dose-toxicity scenario 1	Dose-efficacy scenario 1	0.62	0.296997430127706	MTD 50% percentile	1	CD
y_05064	Dose-toxicity scenario 1	Dose-efficacy scenario 1	0.63	0.289864925010508	MTD 50% percentile	1	CD
y_05065	Dose-toxicity scenario 1	Dose-efficacy scenario 1	0.64	0.282850385237103	MTD 50% percentile	1	CD
y_05066	Dose-toxicity scenario 1	Dose-efficacy scenario 1	0.65	0.275950908246278	MTD 50% percentile	1	CD
y_05067	Dose-toxicity scenario 1	Dose-efficacy scenario 1	0.66	0.269163685926316	MTD 50% percentile	1	CD
y_05068	Dose-toxicity scenario 1	Dose-efficacy scenario 1	0.67	0.262486000804256	MTD 50% percentile	1	CD
y_05069	Dose-toxicity scenario 1	Dose-efficacy scenario 1	0.68	0.255915222418174	MTD 50% percentile	1	CD
y_05070	Dose-toxicity scenario 1	Dose-efficacy scenario 1	0.69	0.249448803862324	MTD 50% percentile	1	CD
y_05071	Dose-toxicity scenario 1	Dose-efficacy scenario 1	0.7	0.243084278495592	MTD 50% percentile	1	CD
y_05072	Dose-toxicity scenario 1	Dose-efficacy scenario 1	0.71	0.236819256804328	MTD 50% percentile	1	CD
y_05073	Dose-toxicity scenario 1	Dose-efficacy scenario 1	0.72	0.230651423411185	MTD 50% percentile	1	CD
y_05074	Dose-toxicity scenario 1	Dose-efficacy scenario 1	0.73	0.224578534222079	MTD 50% percentile	1	CD
y_05075	Dose-toxicity scenario 1	Dose-efficacy scenario 1	0.74	0.218598413703915	MTD 50% percentile	1	CD
y_05076	Dose-toxicity scenario 1	Dose-efficacy scenario 1	0.75	0.2127089522861	MTD 50% percentile	1	CD
y_05077	Dose-toxicity scenario 1	Dose-efficacy scenario 1	0.76	0.206908103879368	MTD 50% percentile	1	CD
y_05078	Dose-toxicity scenario 1	Dose-efficacy scenario 1	0.77	0.20119388350575	MTD 50% percentile	1	CD
y_05079	Dose-toxicity scenario 1	Dose-efficacy scenario 1	0.78	0.195564365033944	MTD 50% percentile	1	CD
y_05080	Dose-toxicity scenario 1	Dose-efficacy scenario 1	0.79	0.190017679014644	MTD 50% percentile	1	CD
y_05081	Dose-toxicity scenario 1	Dose-efficacy scenario 1	0.8	0.184552010610735	MTD 50% percentile	1	CD
y_05082	Dose-toxicity scenario 1	Dose-efficacy scenario 1	0.81	0.179165597617511	MTD 50% percentile	1	CD
y_05083	Dose-toxicity scenario 1	Dose-efficacy scenario 1	0.82	0.173856728568415	MTD 50% percentile	1	CD
y_05084	Dose-toxicity scenario 1	Dose-efficacy scenario 1	0.83	0.168623740921991	MTD 50% percentile	1	CD
y_05085	Dose-toxicity scenario 1	Dose-efficacy scenario 1	0.84	0.163465019326038	MTD 50% percentile	1	CD
y_05086	Dose-toxicity scenario 1	Dose-efficacy scenario 1	0.85	0.158378993955137	MTD 50% percentile	1	CD
y_05087	Dose-toxicity scenario 1	Dose-efficacy scenario 1	0.86	0.153364138917983	MTD 50% percentile	1	CD
y_05088	Dose-toxicity scenario 1	Dose-efficacy scenario 1	0.87	0.148418970731099	MTD 50% percentile	1	CD
y_05089	Dose-toxicity scenario 1	Dose-efficacy scenario 1	0.88	0.143542046855746	MTD 50% percentile	1	CD
y_05090	Dose-toxicity scenario 1	Dose-efficacy scenario 1	0.89	0.138731964294989	MTD 50% percentile	1	CD
y_05091	Dose-toxicity scenario 1	Dose-efficacy scenario 1	0.9	0.133987358248058	MTD 50% percentile	1	CD
y_05092	Dose-toxicity scenario 1	Dose-efficacy scenario 1	0.91	0.129306900819283	MTD 50% percentile	1	CD
y_05093	Dose-toxicity scenario 1	Dose-efficacy scenario 1	0.92	0.124689299779049	MTD 50% percentile	1	CD
y_05094	Dose-toxicity scenario 1	Dose-efficacy scenario 1	0.93	0.120133297374335	MTD 50% percentile	1	CD
y_05095	Dose-toxicity scenario 1	Dose-efficacy scenario 1	0.94	0.115637669186546	MTD 50% percentile	1	CD
y_05096	Dose-toxicity scenario 1	Dose-efficacy scenario 1	0.95	0.111201223034439	MTD 50% percentile	1	CD
y_05097	Dose-toxicity scenario 1	Dose-efficacy scenario 1	0.96	0.106822797920109	MTD 50% percentile	1	CD
y_05098	Dose-toxicity scenario 1	Dose-efficacy scenario 1	0.97	0.102501263016049	MTD 50% percentile	1	CD
y_05099	Dose-toxicity scenario 1	Dose-efficacy scenario 1	0.98	0.0982355166914417	MTD 50% percentile	1	CD
y_050100	Dose-toxicity scenario 1	Dose-efficacy scenario 1	0.99	0.0940244855759242	MTD 50% percentile	1	CD
y_050101	Dose-toxicity scenario 1	Dose-efficacy scenario 1	1	0.0898671236591428	MTD 50% percentile	1	CD
y_09751	Dose-toxicity scenario 1	Dose-efficacy scenario 1	0	1.13547988185771	MTD 97.5% percentile	1	CD
y_09752	Dose-toxicity scenario 1	Dose-efficacy scenario 1	0.01	1.09865296016747	MTD 97.5% percentile	1	CD
y_09753	Dose-toxicity scenario 1	Dose-efficacy scenario 1	0.02	1.06354466154503	MTD 97.5% percentile	1	CD
y_09754	Dose-toxicity scenario 1	Dose-efficacy scenario 1	0.03	1.03003742322291	MTD 97.5% percentile	1	CD
y_09755	Dose-toxicity scenario 1	Dose-efficacy scenario 1	0.04	0.998024165932316	MTD 97.5% percentile	1	CD
y_09756	Dose-toxicity scenario 1	Dose-efficacy scenario 1	0.05	0.967407150821808	MTD 97.5% percentile	1	CD
y_09757	Dose-toxicity scenario 1	Dose-efficacy scenario 1	0.06	0.938096982748687	MTD 97.5% percentile	1	CD
y_09758	Dose-toxicity scenario 1	Dose-efficacy scenario 1	0.07	0.910011738533075	MTD 97.5% percentile	1	CD
y_09759	Dose-toxicity scenario 1	Dose-efficacy scenario 1	0.08	0.883076202270323	MTD 97.5% percentile	1	CD
y_097510	Dose-toxicity scenario 1	Dose-efficacy scenario 1	0.09	0.857221192670402	MTD 97.5% percentile	1	CD
y_097511	Dose-toxicity scenario 1	Dose-efficacy scenario 1	0.1	0.832382969757424	MTD 97.5% percentile	1	CD
y_097512	Dose-toxicity scenario 1	Dose-efficacy scenario 1	0.11	0.808502710216605	MTD 97.5% percentile	1	CD
y_097513	Dose-toxicity scenario 1	Dose-efficacy scenario 1	0.12	0.785526042297374	MTD 97.5% percentile	1	CD
y_097514	Dose-toxicity scenario 1	Dose-efficacy scenario 1	0.13	0.763402632531793	MTD 97.5% percentile	1	CD
y_097515	Dose-toxicity scenario 1	Dose-efficacy scenario 1	0.14	0.742085817656335	MTD 97.5% percentile	1	CD
y_097516	Dose-toxicity scenario 1	Dose-efficacy scenario 1	0.15	0.721532276072062	MTD 97.5% percentile	1	CD
y_097517	Dose-toxicity scenario 1	Dose-efficacy scenario 1	0.16	0.701701733975348	MTD 97.5% percentile	1	CD
y_097518	Dose-toxicity scenario 1	Dose-efficacy scenario 1	0.17	0.682556701964368	MTD 97.5% percentile	1	CD
y_097519	Dose-toxicity scenario 1	Dose-efficacy scenario 1	0.18	0.664062238496766	MTD 97.5% percentile	1	CD
y_097520	Dose-toxicity scenario 1	Dose-efficacy scenario 1	0.19	0.646185737058338	MTD 97.5% percentile	1	CD
y_097521	Dose-toxicity scenario 1	Dose-efficacy scenario 1	0.2	0.628896734315368	MTD 97.5% percentile	1	CD
y_097522	Dose-toxicity scenario 1	Dose-efficacy scenario 1	0.21	0.612166736876001	MTD 97.5% percentile	1	CD
y_097523	Dose-toxicity scenario 1	Dose-efficacy scenario 1	0.22	0.595969064588248	MTD 97.5% percentile	1	CD
y_097524	Dose-toxicity scenario 1	Dose-efficacy scenario 1	0.23	0.580278708561853	MTD 97.5% percentile	1	CD
y_097525	Dose-toxicity scenario 1	Dose-efficacy scenario 1	0.24	0.565072202324882	MTD 97.5% percentile	1	CD
y_097526	Dose-toxicity scenario 1	Dose-efficacy scenario 1	0.25	0.550327504718894	MTD 97.5% percentile	1	CD
y_097527	Dose-toxicity scenario 1	Dose-efficacy scenario 1	0.26	0.536023893303661	MTD 97.5% percentile	1	CD
y_097528	Dose-toxicity scenario 1	Dose-efficacy scenario 1	0.27	0.52214186718726	MTD 97.5% percentile	1	CD
y_097529	Dose-toxicity scenario 1	Dose-efficacy scenario 1	0.28	0.508663058323362	MTD 97.5% percentile	1	CD
y_097530	Dose-toxicity scenario 1	Dose-efficacy scenario 1	0.29	0.495570150427249	MTD 97.5% percentile	1	CD
y_097531	Dose-toxicity scenario 1	Dose-efficacy scenario 1	0.3	0.482846804757891	MTD 97.5% percentile	1	CD
y_097532	Dose-toxicity scenario 1	Dose-efficacy scenario 1	0.31	0.47047759209722	MTD 97.5% percentile	1	CD
y_097533	Dose-toxicity scenario 1	Dose-efficacy scenario 1	0.32	0.458447930331174	MTD 97.5% percentile	1	CD
y_097534	Dose-toxicity scenario 1	Dose-efficacy scenario 1	0.33	0.446744027101585	MTD 97.5% percentile	1	CD
y_097535	Dose-toxicity scenario 1	Dose-efficacy scenario 1	0.34	0.435352827054718	MTD 97.5% percentile	1	CD
y_097536	Dose-toxicity scenario 1	Dose-efficacy scenario 1	0.35	0.424261963262297	MTD 97.5% percentile	1	CD
y_097537	Dose-toxicity scenario 1	Dose-efficacy scenario 1	0.36	0.41345971243497	MTD 97.5% percentile	1	CD
y_097538	Dose-toxicity scenario 1	Dose-efficacy scenario 1	0.37	0.402934953587264	MTD 97.5% percentile	1	CD
y_097539	Dose-toxicity scenario 1	Dose-efficacy scenario 1	0.38	0.392677129847619	MTD 97.5% percentile	1	CD
y_097540	Dose-toxicity scenario 1	Dose-efficacy scenario 1	0.39	0.382676213137831	MTD 97.5% percentile	1	CD
y_097541	Dose-toxicity scenario 1	Dose-efficacy scenario 1	0.4	0.372922671473479	MTD 97.5% percentile	1	CD
y_097542	Dose-toxicity scenario 1	Dose-efficacy scenario 1	0.41	0.363407438661203	MTD 97.5% percentile	1	CD
y_097543	Dose-toxicity scenario 1	Dose-efficacy scenario 1	0.42	0.354121886190343	MTD 97.5% percentile	1	CD
y_097544	Dose-toxicity scenario 1	Dose-efficacy scenario 1	0.43	0.345057797135753	MTD 97.5% percentile	1	CD
y_097545	Dose-toxicity scenario 1	Dose-efficacy scenario 1	0.44	0.336207341905893	MTD 97.5% percentile	1	CD
y_097546	Dose-toxicity scenario 1	Dose-efficacy scenario 1	0.45	0.327563055685743	MTD 97.5% percentile	1	CD
y_097547	Dose-toxicity scenario 1	Dose-efficacy scenario 1	0.46	0.319117817437956	MTD 97.5% percentile	1	CD
y_097548	Dose-toxicity scenario 1	Dose-efficacy scenario 1	0.47	0.310864830338085	MTD 97.5% percentile	1	CD
y_097549	Dose-toxicity scenario 1	Dose-efficacy scenario 1	0.48	0.302797603530929	MTD 97.5% percentile	1	CD
y_097550	Dose-toxicity scenario 1	Dose-efficacy scenario 1	0.49	0.294909935105048	MTD 97.5% percentile	1	CD
y_097551	Dose-toxicity scenario 1	Dose-efficacy scenario 1	0.5	0.287195896191636	MTD 97.5% percentile	1	CD
y_097552	Dose-toxicity scenario 1	Dose-efficacy scenario 1	0.51	0.279649816102026	MTD 97.5% percentile	1	CD
y_097553	Dose-toxicity scenario 1	Dose-efficacy scenario 1	0.52	0.272266268425561	MTD 97.5% percentile	1	CD
y_097554	Dose-toxicity scenario 1	Dose-efficacy scenario 1	0.53	0.265040058016192	MTD 97.5% percentile	1	CD
y_097555	Dose-toxicity scenario 1	Dose-efficacy scenario 1	0.54	0.257966208802214	MTD 97.5% percentile	1	CD
y_097556	Dose-toxicity scenario 1	Dose-efficacy scenario 1	0.55	0.251039952359045	MTD 97.5% percentile	1	CD
y_097557	Dose-toxicity scenario 1	Dose-efficacy scenario 1	0.56	0.244256717189884	MTD 97.5% percentile	1	CD
y_097558	Dose-toxicity scenario 1	Dose-efficacy scenario 1	0.57	0.237612118663623	MTD 97.5% percentile	1	CD
y_097559	Dose-toxicity scenario 1	Dose-efficacy scenario 1	0.58	0.231101949563467	MTD 97.5% percentile	1	CD
y_097560	Dose-toxicity scenario 1	Dose-efficacy scenario 1	0.59	0.224722171203455	MTD 97.5% percentile	1	CD
y_097561	Dose-toxicity scenario 1	Dose-efficacy scenario 1	0.6	0.218468905073461	MTD 97.5% percentile	1	CD
y_097562	Dose-toxicity scenario 1	Dose-efficacy scenario 1	0.61	0.212338424976364	MTD 97.5% percentile	1	CD
y_097563	Dose-toxicity scenario 1	Dose-efficacy scenario 1	0.62	0.206327149623881	MTD 97.5% percentile	1	CD
y_097564	Dose-toxicity scenario 1	Dose-efficacy scenario 1	0.63	0.200431635660159	MTD 97.5% percentile	1	CD
y_097565	Dose-toxicity scenario 1	Dose-efficacy scenario 1	0.64	0.194648571084559	MTD 97.5% percentile	1	CD
y_097566	Dose-toxicity scenario 1	Dose-efficacy scenario 1	0.65	0.188974769047253	MTD 97.5% percentile	1	CD
y_097567	Dose-toxicity scenario 1	Dose-efficacy scenario 1	0.66	0.183407161993181	MTD 97.5% percentile	1	CD
y_097568	Dose-toxicity scenario 1	Dose-efficacy scenario 1	0.67	0.177942796131798	MTD 97.5% percentile	1	CD
y_097569	Dose-toxicity scenario 1	Dose-efficacy scenario 1	0.68	0.172578826211619	MTD 97.5% percentile	1	CD
y_097570	Dose-toxicity scenario 1	Dose-efficacy scenario 1	0.69	0.167312510580183	MTD 97.5% percentile	1	CD
y_097571	Dose-toxicity scenario 1	Dose-efficacy scenario 1	0.7	0.162141206511372	MTD 97.5% percentile	1	CD
y_097572	Dose-toxicity scenario 1	Dose-efficacy scenario 1	0.71	0.15706236578339	MTD 97.5% percentile	1	CD
y_097573	Dose-toxicity scenario 1	Dose-efficacy scenario 1	0.72	0.152073530491827	MTD 97.5% percentile	1	CD
y_097574	Dose-toxicity scenario 1	Dose-efficacy scenario 1	0.73	0.147172329083376	MTD 97.5% percentile	1	CD
y_097575	Dose-toxicity scenario 1	Dose-efficacy scenario 1	0.74	0.142356472596735	MTD 97.5% percentile	1	CD
y_097576	Dose-toxicity scenario 1	Dose-efficacy scenario 1	0.75	0.137623751098195	MTD 97.5% percentile	1	CD
y_097577	Dose-toxicity scenario 1	Dose-efficacy scenario 1	0.76	0.132972030300238	MTD 97.5% percentile	1	CD
y_097578	Dose-toxicity scenario 1	Dose-efficacy scenario 1	0.77	0.128399248352284	MTD 97.5% percentile	1	CD
y_097579	Dose-toxicity scenario 1	Dose-efficacy scenario 1	0.78	0.123903412793439	MTD 97.5% percentile	1	CD
y_097580	Dose-toxicity scenario 1	Dose-efficacy scenario 1	0.79	0.119482597657796	MTD 97.5% percentile	1	CD
y_097581	Dose-toxicity scenario 1	Dose-efficacy scenario 1	0.8	0.115134940723439	MTD 97.5% percentile	1	CD
y_097582	Dose-toxicity scenario 1	Dose-efficacy scenario 1	0.81	0.110858640896904	MTD 97.5% percentile	1	CD
y_097583	Dose-toxicity scenario 1	Dose-efficacy scenario 1	0.82	0.106651955725379	MTD 97.5% percentile	1	CD
y_097584	Dose-toxicity scenario 1	Dose-efficacy scenario 1	0.83	0.102513199029413	MTD 97.5% percentile	1	CD
y_097585	Dose-toxicity scenario 1	Dose-efficacy scenario 1	0.84	0.0984407386493954	MTD 97.5% percentile	1	CD
y_097586	Dose-toxicity scenario 1	Dose-efficacy scenario 1	0.85	0.0944329942994639	MTD 97.5% percentile	1	CD
y_097587	Dose-toxicity scenario 1	Dose-efficacy scenario 1	0.86	0.0904884355229157	MTD 97.5% percentile	1	CD
y_097588	Dose-toxicity scenario 1	Dose-efficacy scenario 1	0.87	0.08660557974357	MTD 97.5% percentile	1	CD
y_097589	Dose-toxicity scenario 1	Dose-efficacy scenario 1	0.88	0.0827829904078636	MTD 97.5% percentile	1	CD
y_097590	Dose-toxicity scenario 1	Dose-efficacy scenario 1	0.89	0.0790192752127918	MTD 97.5% percentile	1	CD
y_097591	Dose-toxicity scenario 1	Dose-efficacy scenario 1	0.9	0.0753130844151014	MTD 97.5% percentile	1	CD
y_097592	Dose-toxicity scenario 1	Dose-efficacy scenario 1	0.91	0.0716631092174216	MTD 97.5% percentile	1	CD
y_097593	Dose-toxicity scenario 1	Dose-efficacy scenario 1	0.92	0.0680680802272809	MTD 97.5% percentile	1	CD
y_097594	Dose-toxicity scenario 1	Dose-efficacy scenario 1	0.93	0.0645267659851962	MTD 97.5% percentile	1	CD
y_097595	Dose-toxicity scenario 1	Dose-efficacy scenario 1	0.94	0.0610379715582504	MTD 97.5% percentile	1	CD
y_097596	Dose-toxicity scenario 1	Dose-efficacy scenario 1	0.95	0.0576005371957839	MTD 97.5% percentile	1	CD
y_097597	Dose-toxicity scenario 1	Dose-efficacy scenario 1	0.96	0.0542133370440224	MTD 97.5% percentile	1	CD
y_097598	Dose-toxicity scenario 1	Dose-efficacy scenario 1	0.97	0.0508752779166485	MTD 97.5% percentile	1	CD
y_097599	Dose-toxicity scenario 1	Dose-efficacy scenario 1	0.98	0.0475852981184975	MTD 97.5% percentile	1	CD
y_0975100	Dose-toxicity scenario 1	Dose-efficacy scenario 1	0.99	0.0443423663197179	MTD 97.5% percentile	1	CD
y_0975101	Dose-toxicity scenario 1	Dose-efficacy scenario 1	1	0.041145480477889	MTD 97.5% percentile	1	CD
