# Supplementary material for: A Bayesian adaptive design for dual‐agent phase I–II oncology trials integrating efficacy data across stages
Source: Biom J. 2023 May 18;65(7):2200288. doi: 10.1002/bimj.202200288 (PMC10952513; doi:10.1002/bimj.202200288)
Supplement: Supplementary file 1 — Supporting Information S1 [file BIMJ-65-0-s001.zip › Code_biometrical_journal2/Code_biometrical_journal/Data/intermediate_outputs/MTD_curve_DLT_sc1_EFF_sc1_PA_w025_H0.csv]

	DLT_scenario	EFF_scenario	x	y	type	omega	agreement
y_mean1	Dose-toxicity scenario 1	Dose-efficacy scenario 1	0	1.22964143888954	MTD mean	0.25	PA
y_mean2	Dose-toxicity scenario 1	Dose-efficacy scenario 1	0.01	1.19883945183904	MTD mean	0.25	PA
y_mean3	Dose-toxicity scenario 1	Dose-efficacy scenario 1	0.02	1.16907787552846	MTD mean	0.25	PA
y_mean4	Dose-toxicity scenario 1	Dose-efficacy scenario 1	0.03	1.14030487189554	MTD mean	0.25	PA
y_mean5	Dose-toxicity scenario 1	Dose-efficacy scenario 1	0.04	1.11247199036638	MTD mean	0.25	PA
y_mean6	Dose-toxicity scenario 1	Dose-efficacy scenario 1	0.05	1.08553389559843	MTD mean	0.25	PA
y_mean7	Dose-toxicity scenario 1	Dose-efficacy scenario 1	0.06	1.05944812106596	MTD mean	0.25	PA
y_mean8	Dose-toxicity scenario 1	Dose-efficacy scenario 1	0.07	1.03417484567096	MTD mean	0.25	PA
y_mean9	Dose-toxicity scenario 1	Dose-efficacy scenario 1	0.08	1.00967669090778	MTD mean	0.25	PA
y_mean10	Dose-toxicity scenario 1	Dose-efficacy scenario 1	0.09	0.985918536408529	MTD mean	0.25	PA
y_mean11	Dose-toxicity scenario 1	Dose-efficacy scenario 1	0.1	0.962867351954854	MTD mean	0.25	PA
y_mean12	Dose-toxicity scenario 1	Dose-efficacy scenario 1	0.11	0.940492044266382	MTD mean	0.25	PA
y_mean13	Dose-toxicity scenario 1	Dose-efficacy scenario 1	0.12	0.918763317071191	MTD mean	0.25	PA
y_mean14	Dose-toxicity scenario 1	Dose-efficacy scenario 1	0.13	0.897653543134188	MTD mean	0.25	PA
y_mean15	Dose-toxicity scenario 1	Dose-efficacy scenario 1	0.14	0.877136647067909	MTD mean	0.25	PA
y_mean16	Dose-toxicity scenario 1	Dose-efficacy scenario 1	0.15	0.857187997880523	MTD mean	0.25	PA
y_mean17	Dose-toxicity scenario 1	Dose-efficacy scenario 1	0.16	0.837784310330029	MTD mean	0.25	PA
y_mean18	Dose-toxicity scenario 1	Dose-efficacy scenario 1	0.17	0.818903554253998	MTD mean	0.25	PA
y_mean19	Dose-toxicity scenario 1	Dose-efficacy scenario 1	0.18	0.800524871132567	MTD mean	0.25	PA
y_mean20	Dose-toxicity scenario 1	Dose-efficacy scenario 1	0.19	0.782628497220307	MTD mean	0.25	PA
y_mean21	Dose-toxicity scenario 1	Dose-efficacy scenario 1	0.2	0.765195692651435	MTD mean	0.25	PA
y_mean22	Dose-toxicity scenario 1	Dose-efficacy scenario 1	0.21	0.748208675983744	MTD mean	0.25	PA
y_mean23	Dose-toxicity scenario 1	Dose-efficacy scenario 1	0.22	0.731650563700621	MTD mean	0.25	PA
y_mean24	Dose-toxicity scenario 1	Dose-efficacy scenario 1	0.23	0.715505314238472	MTD mean	0.25	PA
y_mean25	Dose-toxicity scenario 1	Dose-efficacy scenario 1	0.24	0.699757676149472	MTD mean	0.25	PA
y_mean26	Dose-toxicity scenario 1	Dose-efficacy scenario 1	0.25	0.684393140047553	MTD mean	0.25	PA
y_mean27	Dose-toxicity scenario 1	Dose-efficacy scenario 1	0.26	0.669397894019348	MTD mean	0.25	PA
y_mean28	Dose-toxicity scenario 1	Dose-efficacy scenario 1	0.27	0.654758782212083	MTD mean	0.25	PA
y_mean29	Dose-toxicity scenario 1	Dose-efficacy scenario 1	0.28	0.640463266337432	MTD mean	0.25	PA
y_mean30	Dose-toxicity scenario 1	Dose-efficacy scenario 1	0.29	0.62649938985457	MTD mean	0.25	PA
y_mean31	Dose-toxicity scenario 1	Dose-efficacy scenario 1	0.3	0.612855744617377	MTD mean	0.25	PA
y_mean32	Dose-toxicity scenario 1	Dose-efficacy scenario 1	0.31	0.599521439790252	MTD mean	0.25	PA
y_mean33	Dose-toxicity scenario 1	Dose-efficacy scenario 1	0.32	0.586486072854529	MTD mean	0.25	PA
y_mean34	Dose-toxicity scenario 1	Dose-efficacy scenario 1	0.33	0.573739702543272	MTD mean	0.25	PA
y_mean35	Dose-toxicity scenario 1	Dose-efficacy scenario 1	0.34	0.561272823556459	MTD mean	0.25	PA
y_mean36	Dose-toxicity scenario 1	Dose-efficacy scenario 1	0.35	0.549076342921399	MTD mean	0.25	PA
y_mean37	Dose-toxicity scenario 1	Dose-efficacy scenario 1	0.36	0.537141557874821	MTD mean	0.25	PA
y_mean38	Dose-toxicity scenario 1	Dose-efficacy scenario 1	0.37	0.525460135153592	MTD mean	0.25	PA
y_mean39	Dose-toxicity scenario 1	Dose-efficacy scenario 1	0.38	0.514024091590475	MTD mean	0.25	PA
y_mean40	Dose-toxicity scenario 1	Dose-efficacy scenario 1	0.39	0.50282577592	MTD mean	0.25	PA
y_mean41	Dose-toxicity scenario 1	Dose-efficacy scenario 1	0.4	0.491857851707294	MTD mean	0.25	PA
y_mean42	Dose-toxicity scenario 1	Dose-efficacy scenario 1	0.41	0.481113281319838	MTD mean	0.25	PA
y_mean43	Dose-toxicity scenario 1	Dose-efficacy scenario 1	0.42	0.470585310868568	MTD mean	0.25	PA
y_mean44	Dose-toxicity scenario 1	Dose-efficacy scenario 1	0.43	0.460267456050601	MTD mean	0.25	PA
y_mean45	Dose-toxicity scenario 1	Dose-efficacy scenario 1	0.44	0.450153488831236	MTD mean	0.25	PA
y_mean46	Dose-toxicity scenario 1	Dose-efficacy scenario 1	0.45	0.440237424907743	MTD mean	0.25	PA
y_mean47	Dose-toxicity scenario 1	Dose-efficacy scenario 1	0.46	0.43051351190193	MTD mean	0.25	PA
y_mean48	Dose-toxicity scenario 1	Dose-efficacy scenario 1	0.47	0.42097621823252	MTD mean	0.25	PA
y_mean49	Dose-toxicity scenario 1	Dose-efficacy scenario 1	0.48	0.411620222622121	MTD mean	0.25	PA
y_mean50	Dose-toxicity scenario 1	Dose-efficacy scenario 1	0.49	0.402440404196954	MTD mean	0.25	PA
y_mean51	Dose-toxicity scenario 1	Dose-efficacy scenario 1	0.5	0.39343183314065	MTD mean	0.25	PA
y_mean52	Dose-toxicity scenario 1	Dose-efficacy scenario 1	0.51	0.384589761866263	MTD mean	0.25	PA
y_mean53	Dose-toxicity scenario 1	Dose-efficacy scenario 1	0.52	0.375909616673286	MTD mean	0.25	PA
y_mean54	Dose-toxicity scenario 1	Dose-efficacy scenario 1	0.53	0.367386989858872	MTD mean	0.25	PA
y_mean55	Dose-toxicity scenario 1	Dose-efficacy scenario 1	0.54	0.35901763225466	MTD mean	0.25	PA
y_mean56	Dose-toxicity scenario 1	Dose-efficacy scenario 1	0.55	0.350797446162665	MTD mean	0.25	PA
y_mean57	Dose-toxicity scenario 1	Dose-efficacy scenario 1	0.56	0.34272247866555	MTD mean	0.25	PA
y_mean58	Dose-toxicity scenario 1	Dose-efficacy scenario 1	0.57	0.334788915288347	MTD mean	0.25	PA
y_mean59	Dose-toxicity scenario 1	Dose-efficacy scenario 1	0.58	0.32699307399025	MTD mean	0.25	PA
y_mean60	Dose-toxicity scenario 1	Dose-efficacy scenario 1	0.59	0.319331399466626	MTD mean	0.25	PA
y_mean61	Dose-toxicity scenario 1	Dose-efficacy scenario 1	0.6	0.311800457742695	MTD mean	0.25	PA
y_mean62	Dose-toxicity scenario 1	Dose-efficacy scenario 1	0.61	0.304396931041622	MTD mean	0.25	PA
y_mean63	Dose-toxicity scenario 1	Dose-efficacy scenario 1	0.62	0.297117612910903	MTD mean	0.25	PA
y_mean64	Dose-toxicity scenario 1	Dose-efficacy scenario 1	0.63	0.289959403591994	MTD mean	0.25	PA
y_mean65	Dose-toxicity scenario 1	Dose-efficacy scenario 1	0.64	0.282919305619158	MTD mean	0.25	PA
y_mean66	Dose-toxicity scenario 1	Dose-efficacy scenario 1	0.65	0.275994419634379	MTD mean	0.25	PA
y_mean67	Dose-toxicity scenario 1	Dose-efficacy scenario 1	0.66	0.26918194040608	MTD mean	0.25	PA
y_mean68	Dose-toxicity scenario 1	Dose-efficacy scenario 1	0.67	0.262479153040158	MTD mean	0.25	PA
y_mean69	Dose-toxicity scenario 1	Dose-efficacy scenario 1	0.68	0.255883429372576	MTD mean	0.25	PA
y_mean70	Dose-toxicity scenario 1	Dose-efficacy scenario 1	0.69	0.249392224533456	MTD mean	0.25	PA
y_mean71	Dose-toxicity scenario 1	Dose-efficacy scenario 1	0.7	0.243003073673227	MTD mean	0.25	PA
y_mean72	Dose-toxicity scenario 1	Dose-efficacy scenario 1	0.71	0.236713588841978	MTD mean	0.25	PA
y_mean73	Dose-toxicity scenario 1	Dose-efficacy scenario 1	0.72	0.230521456013725	MTD mean	0.25	PA
y_mean74	Dose-toxicity scenario 1	Dose-efficacy scenario 1	0.73	0.224424432247792	MTD mean	0.25	PA
y_mean75	Dose-toxicity scenario 1	Dose-efficacy scenario 1	0.74	0.218420342980005	MTD mean	0.25	PA
y_mean76	Dose-toxicity scenario 1	Dose-efficacy scenario 1	0.75	0.212507079436803	MTD mean	0.25	PA
y_mean77	Dose-toxicity scenario 1	Dose-efficacy scenario 1	0.76	0.206682596165832	MTD mean	0.25	PA
y_mean78	Dose-toxicity scenario 1	Dose-efficacy scenario 1	0.77	0.200944908676932	MTD mean	0.25	PA
y_mean79	Dose-toxicity scenario 1	Dose-efficacy scenario 1	0.78	0.195292091187804	MTD mean	0.25	PA
y_mean80	Dose-toxicity scenario 1	Dose-efficacy scenario 1	0.79	0.189722274468978	MTD mean	0.25	PA
y_mean81	Dose-toxicity scenario 1	Dose-efficacy scenario 1	0.8	0.18423364378302	MTD mean	0.25	PA
y_mean82	Dose-toxicity scenario 1	Dose-efficacy scenario 1	0.81	0.178824436913201	MTD mean	0.25	PA
y_mean83	Dose-toxicity scenario 1	Dose-efficacy scenario 1	0.82	0.173492942277125	MTD mean	0.25	PA
y_mean84	Dose-toxicity scenario 1	Dose-efficacy scenario 1	0.83	0.168237497121088	MTD mean	0.25	PA
y_mean85	Dose-toxicity scenario 1	Dose-efficacy scenario 1	0.84	0.163056485791155	MTD mean	0.25	PA
y_mean86	Dose-toxicity scenario 1	Dose-efficacy scenario 1	0.85	0.157948338077173	MTD mean	0.25	PA
y_mean87	Dose-toxicity scenario 1	Dose-efficacy scenario 1	0.86	0.15291152762618	MTD mean	0.25	PA
y_mean88	Dose-toxicity scenario 1	Dose-efficacy scenario 1	0.87	0.147944570421811	MTD mean	0.25	PA
y_mean89	Dose-toxicity scenario 1	Dose-efficacy scenario 1	0.88	0.14304602332654	MTD mean	0.25	PA
y_mean90	Dose-toxicity scenario 1	Dose-efficacy scenario 1	0.89	0.13821448268374	MTD mean	0.25	PA
y_mean91	Dose-toxicity scenario 1	Dose-efficacy scenario 1	0.9	0.133448582976726	MTD mean	0.25	PA
y_mean92	Dose-toxicity scenario 1	Dose-efficacy scenario 1	0.91	0.128746995542077	MTD mean	0.25	PA
y_mean93	Dose-toxicity scenario 1	Dose-efficacy scenario 1	0.92	0.124108427334699	MTD mean	0.25	PA
y_mean94	Dose-toxicity scenario 1	Dose-efficacy scenario 1	0.93	0.119531619742219	MTD mean	0.25	PA
y_mean95	Dose-toxicity scenario 1	Dose-efficacy scenario 1	0.94	0.115015347446421	MTD mean	0.25	PA
y_mean96	Dose-toxicity scenario 1	Dose-efficacy scenario 1	0.95	0.110558417329559	MTD mean	0.25	PA
y_mean97	Dose-toxicity scenario 1	Dose-efficacy scenario 1	0.96	0.106159667423513	MTD mean	0.25	PA
y_mean98	Dose-toxicity scenario 1	Dose-efficacy scenario 1	0.97	0.101817965899812	MTD mean	0.25	PA
y_mean99	Dose-toxicity scenario 1	Dose-efficacy scenario 1	0.98	0.0975322100987218	MTD mean	0.25	PA
y_mean100	Dose-toxicity scenario 1	Dose-efficacy scenario 1	0.99	0.0933013255956029	MTD mean	0.25	PA
y_mean101	Dose-toxicity scenario 1	Dose-efficacy scenario 1	1	0.0891242653029188	MTD mean	0.25	PA
y_00251	Dose-toxicity scenario 1	Dose-efficacy scenario 1	0	1.33149337515521	MTD 2.5% percentile	0.25	PA
y_00252	Dose-toxicity scenario 1	Dose-efficacy scenario 1	0.01	1.30582522625016	MTD 2.5% percentile	0.25	PA
y_00253	Dose-toxicity scenario 1	Dose-efficacy scenario 1	0.02	1.28076236229691	MTD 2.5% percentile	0.25	PA
y_00254	Dose-toxicity scenario 1	Dose-efficacy scenario 1	0.03	1.25628362280016	MTD 2.5% percentile	0.25	PA
y_00255	Dose-toxicity scenario 1	Dose-efficacy scenario 1	0.04	1.23236882225168	MTD 2.5% percentile	0.25	PA
y_00256	Dose-toxicity scenario 1	Dose-efficacy scenario 1	0.05	1.20899869461565	MTD 2.5% percentile	0.25	PA
y_00257	Dose-toxicity scenario 1	Dose-efficacy scenario 1	0.06	1.18615484156437	MTD 2.5% percentile	0.25	PA
y_00258	Dose-toxicity scenario 1	Dose-efficacy scenario 1	0.07	1.16381968417218	MTD 2.5% percentile	0.25	PA
y_00259	Dose-toxicity scenario 1	Dose-efficacy scenario 1	0.08	1.14197641780079	MTD 2.5% percentile	0.25	PA
y_002510	Dose-toxicity scenario 1	Dose-efficacy scenario 1	0.09	1.12060896993304	MTD 2.5% percentile	0.25	PA
y_002511	Dose-toxicity scenario 1	Dose-efficacy scenario 1	0.1	1.09970196073232	MTD 2.5% percentile	0.25	PA
y_002512	Dose-toxicity scenario 1	Dose-efficacy scenario 1	0.11	1.0792406661247	MTD 2.5% percentile	0.25	PA
y_002513	Dose-toxicity scenario 1	Dose-efficacy scenario 1	0.12	1.0592109832171	MTD 2.5% percentile	0.25	PA
y_002514	Dose-toxicity scenario 1	Dose-efficacy scenario 1	0.13	1.03959939788117	MTD 2.5% percentile	0.25	PA
y_002515	Dose-toxicity scenario 1	Dose-efficacy scenario 1	0.14	1.02039295434612	MTD 2.5% percentile	0.25	PA
y_002516	Dose-toxicity scenario 1	Dose-efficacy scenario 1	0.15	1.00157922665671	MTD 2.5% percentile	0.25	PA
y_002517	Dose-toxicity scenario 1	Dose-efficacy scenario 1	0.16	0.983146291864419	MTD 2.5% percentile	0.25	PA
y_002518	Dose-toxicity scenario 1	Dose-efficacy scenario 1	0.17	0.965082704830066	MTD 2.5% percentile	0.25	PA
y_002519	Dose-toxicity scenario 1	Dose-efficacy scenario 1	0.18	0.947377474526121	MTD 2.5% percentile	0.25	PA
y_002520	Dose-toxicity scenario 1	Dose-efficacy scenario 1	0.19	0.93002004173554	MTD 2.5% percentile	0.25	PA
y_002521	Dose-toxicity scenario 1	Dose-efficacy scenario 1	0.2	0.913000258052052	MTD 2.5% percentile	0.25	PA
y_002522	Dose-toxicity scenario 1	Dose-efficacy scenario 1	0.21	0.896308366094152	MTD 2.5% percentile	0.25	PA
y_002523	Dose-toxicity scenario 1	Dose-efficacy scenario 1	0.22	0.879934980851727	MTD 2.5% percentile	0.25	PA
y_002524	Dose-toxicity scenario 1	Dose-efficacy scenario 1	0.23	0.863871072090401	MTD 2.5% percentile	0.25	PA
y_002525	Dose-toxicity scenario 1	Dose-efficacy scenario 1	0.24	0.848107947744274	MTD 2.5% percentile	0.25	PA
y_002526	Dose-toxicity scenario 1	Dose-efficacy scenario 1	0.25	0.83263723823288	MTD 2.5% percentile	0.25	PA
y_002527	Dose-toxicity scenario 1	Dose-efficacy scenario 1	0.26	0.817450881642919	MTD 2.5% percentile	0.25	PA
y_002528	Dose-toxicity scenario 1	Dose-efficacy scenario 1	0.27	0.802541109719623	MTD 2.5% percentile	0.25	PA
y_002529	Dose-toxicity scenario 1	Dose-efficacy scenario 1	0.28	0.787900434616624	MTD 2.5% percentile	0.25	PA
y_002530	Dose-toxicity scenario 1	Dose-efficacy scenario 1	0.29	0.773521636356842	MTD 2.5% percentile	0.25	PA
y_002531	Dose-toxicity scenario 1	Dose-efficacy scenario 1	0.3	0.759397750960249	MTD 2.5% percentile	0.25	PA
y_002532	Dose-toxicity scenario 1	Dose-efficacy scenario 1	0.31	0.745522059197535	MTD 2.5% percentile	0.25	PA
y_002533	Dose-toxicity scenario 1	Dose-efficacy scenario 1	0.32	0.731888075931474	MTD 2.5% percentile	0.25	PA
y_002534	Dose-toxicity scenario 1	Dose-efficacy scenario 1	0.33	0.718489540010496	MTD 2.5% percentile	0.25	PA
y_002535	Dose-toxicity scenario 1	Dose-efficacy scenario 1	0.34	0.705320404681361	MTD 2.5% percentile	0.25	PA
y_002536	Dose-toxicity scenario 1	Dose-efficacy scenario 1	0.35	0.692374828490105	MTD 2.5% percentile	0.25	PA
y_002537	Dose-toxicity scenario 1	Dose-efficacy scenario 1	0.36	0.679647166642465	MTD 2.5% percentile	0.25	PA
y_002538	Dose-toxicity scenario 1	Dose-efficacy scenario 1	0.37	0.667131962796975	MTD 2.5% percentile	0.25	PA
y_002539	Dose-toxicity scenario 1	Dose-efficacy scenario 1	0.38	0.654823941265627	MTD 2.5% percentile	0.25	PA
y_002540	Dose-toxicity scenario 1	Dose-efficacy scenario 1	0.39	0.64271799959871	MTD 2.5% percentile	0.25	PA
y_002541	Dose-toxicity scenario 1	Dose-efficacy scenario 1	0.4	0.630809201531898	MTD 2.5% percentile	0.25	PA
y_002542	Dose-toxicity scenario 1	Dose-efficacy scenario 1	0.41	0.619092770275134	MTD 2.5% percentile	0.25	PA
y_002543	Dose-toxicity scenario 1	Dose-efficacy scenario 1	0.42	0.607564082124119	MTD 2.5% percentile	0.25	PA
y_002544	Dose-toxicity scenario 1	Dose-efficacy scenario 1	0.43	0.59621866037648	MTD 2.5% percentile	0.25	PA
y_002545	Dose-toxicity scenario 1	Dose-efficacy scenario 1	0.44	0.585052169535772	MTD 2.5% percentile	0.25	PA
y_002546	Dose-toxicity scenario 1	Dose-efficacy scenario 1	0.45	0.574060409787573	MTD 2.5% percentile	0.25	PA
y_002547	Dose-toxicity scenario 1	Dose-efficacy scenario 1	0.46	0.563239311732874	MTD 2.5% percentile	0.25	PA
y_002548	Dose-toxicity scenario 1	Dose-efficacy scenario 1	0.47	0.552584931364891	MTD 2.5% percentile	0.25	PA
y_002549	Dose-toxicity scenario 1	Dose-efficacy scenario 1	0.48	0.542093445276279	MTD 2.5% percentile	0.25	PA
y_002550	Dose-toxicity scenario 1	Dose-efficacy scenario 1	0.49	0.531761146084506	MTD 2.5% percentile	0.25	PA
y_002551	Dose-toxicity scenario 1	Dose-efficacy scenario 1	0.5	0.521584438063888	MTD 2.5% percentile	0.25	PA
y_002552	Dose-toxicity scenario 1	Dose-efficacy scenario 1	0.51	0.511559832973485	MTD 2.5% percentile	0.25	PA
y_002553	Dose-toxicity scenario 1	Dose-efficacy scenario 1	0.52	0.501683946070668	MTD 2.5% percentile	0.25	PA
y_002554	Dose-toxicity scenario 1	Dose-efficacy scenario 1	0.53	0.491953492300817	MTD 2.5% percentile	0.25	PA
y_002555	Dose-toxicity scenario 1	Dose-efficacy scenario 1	0.54	0.482365282654101	MTD 2.5% percentile	0.25	PA
y_002556	Dose-toxicity scenario 1	Dose-efficacy scenario 1	0.55	0.472916220680891	MTD 2.5% percentile	0.25	PA
y_002557	Dose-toxicity scenario 1	Dose-efficacy scenario 1	0.56	0.463603299157779	MTD 2.5% percentile	0.25	PA
y_002558	Dose-toxicity scenario 1	Dose-efficacy scenario 1	0.57	0.454423596896676	MTD 2.5% percentile	0.25	PA
y_002559	Dose-toxicity scenario 1	Dose-efficacy scenario 1	0.58	0.445374275689869	MTD 2.5% percentile	0.25	PA
y_002560	Dose-toxicity scenario 1	Dose-efficacy scenario 1	0.59	0.436452577384337	MTD 2.5% percentile	0.25	PA
y_002561	Dose-toxicity scenario 1	Dose-efficacy scenario 1	0.6	0.427655821078976	MTD 2.5% percentile	0.25	PA
y_002562	Dose-toxicity scenario 1	Dose-efficacy scenario 1	0.61	0.418981400438763	MTD 2.5% percentile	0.25	PA
y_002563	Dose-toxicity scenario 1	Dose-efficacy scenario 1	0.62	0.410426781120201	MTD 2.5% percentile	0.25	PA
y_002564	Dose-toxicity scenario 1	Dose-efficacy scenario 1	0.63	0.401989498302697	MTD 2.5% percentile	0.25	PA
y_002565	Dose-toxicity scenario 1	Dose-efficacy scenario 1	0.64	0.393667154320834	MTD 2.5% percentile	0.25	PA
y_002566	Dose-toxicity scenario 1	Dose-efficacy scenario 1	0.65	0.385457416392755	MTD 2.5% percentile	0.25	PA
y_002567	Dose-toxicity scenario 1	Dose-efficacy scenario 1	0.66	0.377358014440127	MTD 2.5% percentile	0.25	PA
y_002568	Dose-toxicity scenario 1	Dose-efficacy scenario 1	0.67	0.369366738995426	MTD 2.5% percentile	0.25	PA
y_002569	Dose-toxicity scenario 1	Dose-efficacy scenario 1	0.68	0.36148143919247	MTD 2.5% percentile	0.25	PA
y_002570	Dose-toxicity scenario 1	Dose-efficacy scenario 1	0.69	0.353700020836376	MTD 2.5% percentile	0.25	PA
y_002571	Dose-toxicity scenario 1	Dose-efficacy scenario 1	0.7	0.346020444549297	MTD 2.5% percentile	0.25	PA
y_002572	Dose-toxicity scenario 1	Dose-efficacy scenario 1	0.71	0.338440723988487	MTD 2.5% percentile	0.25	PA
y_002573	Dose-toxicity scenario 1	Dose-efficacy scenario 1	0.72	0.33095892413343	MTD 2.5% percentile	0.25	PA
y_002574	Dose-toxicity scenario 1	Dose-efficacy scenario 1	0.73	0.32357315963893	MTD 2.5% percentile	0.25	PA
y_002575	Dose-toxicity scenario 1	Dose-efficacy scenario 1	0.74	0.316281593251207	MTD 2.5% percentile	0.25	PA
y_002576	Dose-toxicity scenario 1	Dose-efficacy scenario 1	0.75	0.309082434284224	MTD 2.5% percentile	0.25	PA
y_002577	Dose-toxicity scenario 1	Dose-efficacy scenario 1	0.76	0.301973937153568	MTD 2.5% percentile	0.25	PA
y_002578	Dose-toxicity scenario 1	Dose-efficacy scenario 1	0.77	0.294954399965378	MTD 2.5% percentile	0.25	PA
y_002579	Dose-toxicity scenario 1	Dose-efficacy scenario 1	0.78	0.288022163157926	MTD 2.5% percentile	0.25	PA
y_002580	Dose-toxicity scenario 1	Dose-efficacy scenario 1	0.79	0.281175608193561	MTD 2.5% percentile	0.25	PA
y_002581	Dose-toxicity scenario 1	Dose-efficacy scenario 1	0.8	0.274413156298857	MTD 2.5% percentile	0.25	PA
y_002582	Dose-toxicity scenario 1	Dose-efficacy scenario 1	0.81	0.267733267250913	MTD 2.5% percentile	0.25	PA
y_002583	Dose-toxicity scenario 1	Dose-efficacy scenario 1	0.82	0.261134438207831	MTD 2.5% percentile	0.25	PA
y_002584	Dose-toxicity scenario 1	Dose-efficacy scenario 1	0.83	0.254615202581514	MTD 2.5% percentile	0.25	PA
y_002585	Dose-toxicity scenario 1	Dose-efficacy scenario 1	0.84	0.24817412895101	MTD 2.5% percentile	0.25	PA
y_002586	Dose-toxicity scenario 1	Dose-efficacy scenario 1	0.85	0.241809820014709	MTD 2.5% percentile	0.25	PA
y_002587	Dose-toxicity scenario 1	Dose-efficacy scenario 1	0.86	0.235520911579777	MTD 2.5% percentile	0.25	PA
y_002588	Dose-toxicity scenario 1	Dose-efficacy scenario 1	0.87	0.229306071587299	MTD 2.5% percentile	0.25	PA
y_002589	Dose-toxicity scenario 1	Dose-efficacy scenario 1	0.88	0.223163999171664	MTD 2.5% percentile	0.25	PA
y_002590	Dose-toxicity scenario 1	Dose-efficacy scenario 1	0.89	0.217093423752802	MTD 2.5% percentile	0.25	PA
y_002591	Dose-toxicity scenario 1	Dose-efficacy scenario 1	0.9	0.211093104159929	MTD 2.5% percentile	0.25	PA
y_002592	Dose-toxicity scenario 1	Dose-efficacy scenario 1	0.91	0.20516182778555	MTD 2.5% percentile	0.25	PA
y_002593	Dose-toxicity scenario 1	Dose-efficacy scenario 1	0.92	0.19929840976849	MTD 2.5% percentile	0.25	PA
y_002594	Dose-toxicity scenario 1	Dose-efficacy scenario 1	0.93	0.193501692204814	MTD 2.5% percentile	0.25	PA
y_002595	Dose-toxicity scenario 1	Dose-efficacy scenario 1	0.94	0.187770543385517	MTD 2.5% percentile	0.25	PA
y_002596	Dose-toxicity scenario 1	Dose-efficacy scenario 1	0.95	0.182103857059939	MTD 2.5% percentile	0.25	PA
y_002597	Dose-toxicity scenario 1	Dose-efficacy scenario 1	0.96	0.176500551723899	MTD 2.5% percentile	0.25	PA
y_002598	Dose-toxicity scenario 1	Dose-efficacy scenario 1	0.97	0.170959569931576	MTD 2.5% percentile	0.25	PA
y_002599	Dose-toxicity scenario 1	Dose-efficacy scenario 1	0.98	0.16547987763023	MTD 2.5% percentile	0.25	PA
y_0025100	Dose-toxicity scenario 1	Dose-efficacy scenario 1	0.99	0.160060463516874	MTD 2.5% percentile	0.25	PA
y_0025101	Dose-toxicity scenario 1	Dose-efficacy scenario 1	1	0.154700338416065	MTD 2.5% percentile	0.25	PA
y_0501	Dose-toxicity scenario 1	Dose-efficacy scenario 1	0	1.22966223614127	MTD 50% percentile	0.25	PA
y_0502	Dose-toxicity scenario 1	Dose-efficacy scenario 1	0.01	1.19923430999833	MTD 50% percentile	0.25	PA
y_0503	Dose-toxicity scenario 1	Dose-efficacy scenario 1	0.02	1.16981818424197	MTD 50% percentile	0.25	PA
y_0504	Dose-toxicity scenario 1	Dose-efficacy scenario 1	0.03	1.14136421709762	MTD 50% percentile	0.25	PA
y_0505	Dose-toxicity scenario 1	Dose-efficacy scenario 1	0.04	1.11382596195633	MTD 50% percentile	0.25	PA
y_0506	Dose-toxicity scenario 1	Dose-efficacy scenario 1	0.05	1.08715991437695	MTD 50% percentile	0.25	PA
y_0507	Dose-toxicity scenario 1	Dose-efficacy scenario 1	0.06	1.06132528275278	MTD 50% percentile	0.25	PA
y_0508	Dose-toxicity scenario 1	Dose-efficacy scenario 1	0.07	1.03628378010004	MTD 50% percentile	0.25	PA
y_0509	Dose-toxicity scenario 1	Dose-efficacy scenario 1	0.08	1.01199943473281	MTD 50% percentile	0.25	PA
y_05010	Dose-toxicity scenario 1	Dose-efficacy scenario 1	0.09	0.988438417855557	MTD 50% percentile	0.25	PA
y_05011	Dose-toxicity scenario 1	Dose-efficacy scenario 1	0.1	0.965568886335493	MTD 50% percentile	0.25	PA
y_05012	Dose-toxicity scenario 1	Dose-efficacy scenario 1	0.11	0.943360839118018	MTD 50% percentile	0.25	PA
y_05013	Dose-toxicity scenario 1	Dose-efficacy scenario 1	0.12	0.921785985923752	MTD 50% percentile	0.25	PA
y_05014	Dose-toxicity scenario 1	Dose-efficacy scenario 1	0.13	0.900817627018821	MTD 50% percentile	0.25	PA
y_05015	Dose-toxicity scenario 1	Dose-efficacy scenario 1	0.14	0.88043054298399	MTD 50% percentile	0.25	PA
y_05016	Dose-toxicity scenario 1	Dose-efficacy scenario 1	0.15	0.860600893525776	MTD 50% percentile	0.25	PA
y_05017	Dose-toxicity scenario 1	Dose-efficacy scenario 1	0.16	0.841306124475893	MTD 50% percentile	0.25	PA
y_05018	Dose-toxicity scenario 1	Dose-efficacy scenario 1	0.17	0.822524882216277	MTD 50% percentile	0.25	PA
y_05019	Dose-toxicity scenario 1	Dose-efficacy scenario 1	0.18	0.804236934847072	MTD 50% percentile	0.25	PA
y_05020	Dose-toxicity scenario 1	Dose-efficacy scenario 1	0.19	0.786423099485728	MTD 50% percentile	0.25	PA
y_05021	Dose-toxicity scenario 1	Dose-efficacy scenario 1	0.2	0.769065175148029	MTD 50% percentile	0.25	PA
y_05022	Dose-toxicity scenario 1	Dose-efficacy scenario 1	0.21	0.752145880717351	MTD 50% percentile	0.25	PA
y_05023	Dose-toxicity scenario 1	Dose-efficacy scenario 1	0.22	0.735648797557737	MTD 50% percentile	0.25	PA
y_05024	Dose-toxicity scenario 1	Dose-efficacy scenario 1	0.23	0.719558316370219	MTD 50% percentile	0.25	PA
y_05025	Dose-toxicity scenario 1	Dose-efficacy scenario 1	0.24	0.703859587930765	MTD 50% percentile	0.25	PA
y_05026	Dose-toxicity scenario 1	Dose-efficacy scenario 1	0.25	0.688538477383098	MTD 50% percentile	0.25	PA
y_05027	Dose-toxicity scenario 1	Dose-efficacy scenario 1	0.26	0.673581521790634	MTD 50% percentile	0.25	PA
y_05028	Dose-toxicity scenario 1	Dose-efficacy scenario 1	0.27	0.658975890679616	MTD 50% percentile	0.25	PA
y_05029	Dose-toxicity scenario 1	Dose-efficacy scenario 1	0.28	0.644709349330385	MTD 50% percentile	0.25	PA
y_05030	Dose-toxicity scenario 1	Dose-efficacy scenario 1	0.29	0.630770224596042	MTD 50% percentile	0.25	PA
y_05031	Dose-toxicity scenario 1	Dose-efficacy scenario 1	0.3	0.617147373047791	MTD 50% percentile	0.25	PA
y_05032	Dose-toxicity scenario 1	Dose-efficacy scenario 1	0.31	0.603830151264268	MTD 50% percentile	0.25	PA
y_05033	Dose-toxicity scenario 1	Dose-efficacy scenario 1	0.32	0.590808388098378	MTD 50% percentile	0.25	PA
y_05034	Dose-toxicity scenario 1	Dose-efficacy scenario 1	0.33	0.578072358769747	MTD 50% percentile	0.25	PA
y_05035	Dose-toxicity scenario 1	Dose-efficacy scenario 1	0.34	0.565612760644132	MTD 50% percentile	0.25	PA
y_05036	Dose-toxicity scenario 1	Dose-efficacy scenario 1	0.35	0.553420690572988	MTD 50% percentile	0.25	PA
y_05037	Dose-toxicity scenario 1	Dose-efficacy scenario 1	0.36	0.54148762367721	MTD 50% percentile	0.25	PA
y_05038	Dose-toxicity scenario 1	Dose-efficacy scenario 1	0.37	0.529805393468783	MTD 50% percentile	0.25	PA
y_05039	Dose-toxicity scenario 1	Dose-efficacy scenario 1	0.38	0.518366173212946	MTD 50% percentile	0.25	PA
y_05040	Dose-toxicity scenario 1	Dose-efficacy scenario 1	0.39	0.507162458441478	MTD 50% percentile	0.25	PA
y_05041	Dose-toxicity scenario 1	Dose-efficacy scenario 1	0.4	0.496187050535003	MTD 50% percentile	0.25	PA
y_05042	Dose-toxicity scenario 1	Dose-efficacy scenario 1	0.41	0.485433041298842	MTD 50% percentile	0.25	PA
y_05043	Dose-toxicity scenario 1	Dose-efficacy scenario 1	0.42	0.474893798462964	MTD 50% percentile	0.25	PA
y_05044	Dose-toxicity scenario 1	Dose-efficacy scenario 1	0.43	0.464562952042079	MTD 50% percentile	0.25	PA
y_05045	Dose-toxicity scenario 1	Dose-efficacy scenario 1	0.44	0.454434381496937	MTD 50% percentile	0.25	PA
y_05046	Dose-toxicity scenario 1	Dose-efficacy scenario 1	0.45	0.444502203642445	MTD 50% percentile	0.25	PA
y_05047	Dose-toxicity scenario 1	Dose-efficacy scenario 1	0.46	0.434760761252421	MTD 50% percentile	0.25	PA
y_05048	Dose-toxicity scenario 1	Dose-efficacy scenario 1	0.47	0.425204612314596	MTD 50% percentile	0.25	PA
y_05049	Dose-toxicity scenario 1	Dose-efficacy scenario 1	0.48	0.415828519892989	MTD 50% percentile	0.25	PA
y_05050	Dose-toxicity scenario 1	Dose-efficacy scenario 1	0.49	0.406627442557968	MTD 50% percentile	0.25	PA
y_05051	Dose-toxicity scenario 1	Dose-efficacy scenario 1	0.5	0.397596525347259	MTD 50% percentile	0.25	PA
y_05052	Dose-toxicity scenario 1	Dose-efficacy scenario 1	0.51	0.388731091223849	MTD 50% percentile	0.25	PA
y_05053	Dose-toxicity scenario 1	Dose-efficacy scenario 1	0.52	0.380026632999201	MTD 50% percentile	0.25	PA
y_05054	Dose-toxicity scenario 1	Dose-efficacy scenario 1	0.53	0.371478805692477	MTD 50% percentile	0.25	PA
y_05055	Dose-toxicity scenario 1	Dose-efficacy scenario 1	0.54	0.363083419298561	MTD 50% percentile	0.25	PA
y_05056	Dose-toxicity scenario 1	Dose-efficacy scenario 1	0.55	0.354836431939578	MTD 50% percentile	0.25	PA
y_05057	Dose-toxicity scenario 1	Dose-efficacy scenario 1	0.56	0.346733943376402	MTD 50% percentile	0.25	PA
y_05058	Dose-toxicity scenario 1	Dose-efficacy scenario 1	0.57	0.338772188858263	MTD 50% percentile	0.25	PA
y_05059	Dose-toxicity scenario 1	Dose-efficacy scenario 1	0.58	0.330947533290078	MTD 50% percentile	0.25	PA
y_05060	Dose-toxicity scenario 1	Dose-efficacy scenario 1	0.59	0.323256465698522	MTD 50% percentile	0.25	PA
y_05061	Dose-toxicity scenario 1	Dose-efficacy scenario 1	0.6	0.315695593979133	MTD 50% percentile	0.25	PA
y_05062	Dose-toxicity scenario 1	Dose-efficacy scenario 1	0.61	0.308261639907948	MTD 50% percentile	0.25	PA
y_05063	Dose-toxicity scenario 1	Dose-efficacy scenario 1	0.62	0.300951434402252	MTD 50% percentile	0.25	PA
y_05064	Dose-toxicity scenario 1	Dose-efficacy scenario 1	0.63	0.293761913016049	MTD 50% percentile	0.25	PA
y_05065	Dose-toxicity scenario 1	Dose-efficacy scenario 1	0.64	0.286690111656799	MTD 50% percentile	0.25	PA
y_05066	Dose-toxicity scenario 1	Dose-efficacy scenario 1	0.65	0.279733162510852	MTD 50% percentile	0.25	PA
y_05067	Dose-toxicity scenario 1	Dose-efficacy scenario 1	0.66	0.272888290165804	MTD 50% percentile	0.25	PA
y_05068	Dose-toxicity scenario 1	Dose-efficacy scenario 1	0.67	0.266152807918757	MTD 50% percentile	0.25	PA
y_05069	Dose-toxicity scenario 1	Dose-efficacy scenario 1	0.68	0.259524114260185	MTD 50% percentile	0.25	PA
y_05070	Dose-toxicity scenario 1	Dose-efficacy scenario 1	0.69	0.252999689523713	MTD 50% percentile	0.25	PA
y_05071	Dose-toxicity scenario 1	Dose-efficacy scenario 1	0.7	0.246577092692766	MTD 50% percentile	0.25	PA
y_05072	Dose-toxicity scenario 1	Dose-efficacy scenario 1	0.71	0.240253958355576	MTD 50% percentile	0.25	PA
y_05073	Dose-toxicity scenario 1	Dose-efficacy scenario 1	0.72	0.234027993800568	MTD 50% percentile	0.25	PA
y_05074	Dose-toxicity scenario 1	Dose-efficacy scenario 1	0.73	0.227896976244638	MTD 50% percentile	0.25	PA
y_05075	Dose-toxicity scenario 1	Dose-efficacy scenario 1	0.74	0.22185875018727	MTD 50% percentile	0.25	PA
y_05076	Dose-toxicity scenario 1	Dose-efficacy scenario 1	0.75	0.215911224883898	MTD 50% percentile	0.25	PA
y_05077	Dose-toxicity scenario 1	Dose-efficacy scenario 1	0.76	0.210052371932266	MTD 50% percentile	0.25	PA
y_05078	Dose-toxicity scenario 1	Dose-efficacy scenario 1	0.77	0.204280222965951	MTD 50% percentile	0.25	PA
y_05079	Dose-toxicity scenario 1	Dose-efficacy scenario 1	0.78	0.198592867449533	MTD 50% percentile	0.25	PA
y_05080	Dose-toxicity scenario 1	Dose-efficacy scenario 1	0.79	0.192988450570221	MTD 50% percentile	0.25	PA
y_05081	Dose-toxicity scenario 1	Dose-efficacy scenario 1	0.8	0.187465171221055	MTD 50% percentile	0.25	PA
y_05082	Dose-toxicity scenario 1	Dose-efficacy scenario 1	0.81	0.182021280071067	MTD 50% percentile	0.25	PA
y_05083	Dose-toxicity scenario 1	Dose-efficacy scenario 1	0.82	0.17665507771807	MTD 50% percentile	0.25	PA
y_05084	Dose-toxicity scenario 1	Dose-efficacy scenario 1	0.83	0.171364912919961	MTD 50% percentile	0.25	PA
y_05085	Dose-toxicity scenario 1	Dose-efficacy scenario 1	0.84	0.166149180900693	MTD 50% percentile	0.25	PA
y_05086	Dose-toxicity scenario 1	Dose-efficacy scenario 1	0.85	0.161006321727241	MTD 50% percentile	0.25	PA
y_05087	Dose-toxicity scenario 1	Dose-efficacy scenario 1	0.86	0.155934818754132	MTD 50% percentile	0.25	PA
y_05088	Dose-toxicity scenario 1	Dose-efficacy scenario 1	0.87	0.150933197132277	MTD 50% percentile	0.25	PA
y_05089	Dose-toxicity scenario 1	Dose-efficacy scenario 1	0.88	0.146000022379012	MTD 50% percentile	0.25	PA
y_05090	Dose-toxicity scenario 1	Dose-efficacy scenario 1	0.89	0.141133899006461	MTD 50% percentile	0.25	PA
y_05091	Dose-toxicity scenario 1	Dose-efficacy scenario 1	0.9	0.136333469205436	MTD 50% percentile	0.25	PA
y_05092	Dose-toxicity scenario 1	Dose-efficacy scenario 1	0.91	0.1315974115823	MTD 50% percentile	0.25	PA
y_05093	Dose-toxicity scenario 1	Dose-efficacy scenario 1	0.92	0.126924439946286	MTD 50% percentile	0.25	PA
y_05094	Dose-toxicity scenario 1	Dose-efficacy scenario 1	0.93	0.122313302144973	MTD 50% percentile	0.25	PA
y_05095	Dose-toxicity scenario 1	Dose-efficacy scenario 1	0.94	0.117762778945676	MTD 50% percentile	0.25	PA
y_05096	Dose-toxicity scenario 1	Dose-efficacy scenario 1	0.95	0.113271682960664	MTD 50% percentile	0.25	PA
y_05097	Dose-toxicity scenario 1	Dose-efficacy scenario 1	0.96	0.108838857614215	MTD 50% percentile	0.25	PA
y_05098	Dose-toxicity scenario 1	Dose-efficacy scenario 1	0.97	0.104463176149613	MTD 50% percentile	0.25	PA
y_05099	Dose-toxicity scenario 1	Dose-efficacy scenario 1	0.98	0.100143540674306	MTD 50% percentile	0.25	PA
y_050100	Dose-toxicity scenario 1	Dose-efficacy scenario 1	0.99	0.0958788812415232	MTD 50% percentile	0.25	PA
y_050101	Dose-toxicity scenario 1	Dose-efficacy scenario 1	1	0.0916681549667255	MTD 50% percentile	0.25	PA
y_09751	Dose-toxicity scenario 1	Dose-efficacy scenario 1	0	1.14378244695524	MTD 97.5% percentile	0.25	PA
y_09752	Dose-toxicity scenario 1	Dose-efficacy scenario 1	0.01	1.10739068817384	MTD 97.5% percentile	0.25	PA
y_09753	Dose-toxicity scenario 1	Dose-efficacy scenario 1	0.02	1.0726556443033	MTD 97.5% percentile	0.25	PA
y_09754	Dose-toxicity scenario 1	Dose-efficacy scenario 1	0.03	1.03946670159868	MTD 97.5% percentile	0.25	PA
y_09755	Dose-toxicity scenario 1	Dose-efficacy scenario 1	0.04	1.00772287905049	MTD 97.5% percentile	0.25	PA
y_09756	Dose-toxicity scenario 1	Dose-efficacy scenario 1	0.05	0.977331802150308	MTD 97.5% percentile	0.25	PA
y_09757	Dose-toxicity scenario 1	Dose-efficacy scenario 1	0.06	0.948208805116481	MTD 97.5% percentile	0.25	PA
y_09758	Dose-toxicity scenario 1	Dose-efficacy scenario 1	0.07	0.920276143203226	MTD 97.5% percentile	0.25	PA
y_09759	Dose-toxicity scenario 1	Dose-efficacy scenario 1	0.08	0.893462299660502	MTD 97.5% percentile	0.25	PA
y_097510	Dose-toxicity scenario 1	Dose-efficacy scenario 1	0.09	0.867701374336199	MTD 97.5% percentile	0.25	PA
y_097511	Dose-toxicity scenario 1	Dose-efficacy scenario 1	0.1	0.842932542916	MTD 97.5% percentile	0.25	PA
y_097512	Dose-toxicity scenario 1	Dose-efficacy scenario 1	0.11	0.819099577459519	MTD 97.5% percentile	0.25	PA
y_097513	Dose-toxicity scenario 1	Dose-efficacy scenario 1	0.12	0.796150420276947	MTD 97.5% percentile	0.25	PA
y_097514	Dose-toxicity scenario 1	Dose-efficacy scenario 1	0.13	0.774036804349049	MTD 97.5% percentile	0.25	PA
y_097515	Dose-toxicity scenario 1	Dose-efficacy scenario 1	0.14	0.75271391446559	MTD 97.5% percentile	0.25	PA
y_097516	Dose-toxicity scenario 1	Dose-efficacy scenario 1	0.15	0.732140084075717	MTD 97.5% percentile	0.25	PA
y_097517	Dose-toxicity scenario 1	Dose-efficacy scenario 1	0.16	0.712276523535237	MTD 97.5% percentile	0.25	PA
y_097518	Dose-toxicity scenario 1	Dose-efficacy scenario 1	0.17	0.693087076021437	MTD 97.5% percentile	0.25	PA
y_097519	Dose-toxicity scenario 1	Dose-efficacy scenario 1	0.18	0.674537997883947	MTD 97.5% percentile	0.25	PA
y_097520	Dose-toxicity scenario 1	Dose-efficacy scenario 1	0.19	0.656597760624393	MTD 97.5% percentile	0.25	PA
y_097521	Dose-toxicity scenario 1	Dose-efficacy scenario 1	0.2	0.639236872060212	MTD 97.5% percentile	0.25	PA
y_097522	Dose-toxicity scenario 1	Dose-efficacy scenario 1	0.21	0.622427714538773	MTD 97.5% percentile	0.25	PA
y_097523	Dose-toxicity scenario 1	Dose-efficacy scenario 1	0.22	0.606144398334957	MTD 97.5% percentile	0.25	PA
y_097524	Dose-toxicity scenario 1	Dose-efficacy scenario 1	0.23	0.590362628595342	MTD 97.5% percentile	0.25	PA
y_097525	Dose-toxicity scenario 1	Dose-efficacy scenario 1	0.24	0.575059584390776	MTD 97.5% percentile	0.25	PA
y_097526	Dose-toxicity scenario 1	Dose-efficacy scenario 1	0.25	0.560213808610987	MTD 97.5% percentile	0.25	PA
y_097527	Dose-toxicity scenario 1	Dose-efficacy scenario 1	0.26	0.545805107584049	MTD 97.5% percentile	0.25	PA
y_097528	Dose-toxicity scenario 1	Dose-efficacy scenario 1	0.27	0.531814459433131	MTD 97.5% percentile	0.25	PA
y_097529	Dose-toxicity scenario 1	Dose-efficacy scenario 1	0.28	0.518223930295986	MTD 97.5% percentile	0.25	PA
y_097530	Dose-toxicity scenario 1	Dose-efficacy scenario 1	0.29	0.50501659763122	MTD 97.5% percentile	0.25	PA
y_097531	Dose-toxicity scenario 1	Dose-efficacy scenario 1	0.3	0.492176479921704	MTD 97.5% percentile	0.25	PA
y_097532	Dose-toxicity scenario 1	Dose-efficacy scenario 1	0.31	0.479688472161152	MTD 97.5% percentile	0.25	PA
y_097533	Dose-toxicity scenario 1	Dose-efficacy scenario 1	0.32	0.467538286576288	MTD 97.5% percentile	0.25	PA
y_097534	Dose-toxicity scenario 1	Dose-efficacy scenario 1	0.33	0.455712398095516	MTD 97.5% percentile	0.25	PA
y_097535	Dose-toxicity scenario 1	Dose-efficacy scenario 1	0.34	0.444197994126536	MTD 97.5% percentile	0.25	PA
y_097536	Dose-toxicity scenario 1	Dose-efficacy scenario 1	0.35	0.432982928250815	MTD 97.5% percentile	0.25	PA
y_097537	Dose-toxicity scenario 1	Dose-efficacy scenario 1	0.36	0.42205567748312	MTD 97.5% percentile	0.25	PA
y_097538	Dose-toxicity scenario 1	Dose-efficacy scenario 1	0.37	0.411405302779938	MTD 97.5% percentile	0.25	PA
y_097539	Dose-toxicity scenario 1	Dose-efficacy scenario 1	0.38	0.401021412512268	MTD 97.5% percentile	0.25	PA
y_097540	Dose-toxicity scenario 1	Dose-efficacy scenario 1	0.39	0.39089412864639	MTD 97.5% percentile	0.25	PA
y_097541	Dose-toxicity scenario 1	Dose-efficacy scenario 1	0.4	0.381014055401258	MTD 97.5% percentile	0.25	PA
y_097542	Dose-toxicity scenario 1	Dose-efficacy scenario 1	0.41	0.371372250173461	MTD 97.5% percentile	0.25	PA
y_097543	Dose-toxicity scenario 1	Dose-efficacy scenario 1	0.42	0.361960196540648	MTD 97.5% percentile	0.25	PA
y_097544	Dose-toxicity scenario 1	Dose-efficacy scenario 1	0.43	0.352769779172117	MTD 97.5% percentile	0.25	PA
y_097545	Dose-toxicity scenario 1	Dose-efficacy scenario 1	0.44	0.34379326049119	MTD 97.5% percentile	0.25	PA
y_097546	Dose-toxicity scenario 1	Dose-efficacy scenario 1	0.45	0.335023258948343	MTD 97.5% percentile	0.25	PA
y_097547	Dose-toxicity scenario 1	Dose-efficacy scenario 1	0.46	0.326452728776842	MTD 97.5% percentile	0.25	PA
y_097548	Dose-toxicity scenario 1	Dose-efficacy scenario 1	0.47	0.318074941114216	MTD 97.5% percentile	0.25	PA
y_097549	Dose-toxicity scenario 1	Dose-efficacy scenario 1	0.48	0.309883466383232	MTD 97.5% percentile	0.25	PA
y_097550	Dose-toxicity scenario 1	Dose-efficacy scenario 1	0.49	0.301872157835432	MTD 97.5% percentile	0.25	PA
y_097551	Dose-toxicity scenario 1	Dose-efficacy scenario 1	0.5	0.294035136168711	MTD 97.5% percentile	0.25	PA
y_097552	Dose-toxicity scenario 1	Dose-efficacy scenario 1	0.51	0.286366775138025	MTD 97.5% percentile	0.25	PA
y_097553	Dose-toxicity scenario 1	Dose-efficacy scenario 1	0.52	0.278861688085223	MTD 97.5% percentile	0.25	PA
y_097554	Dose-toxicity scenario 1	Dose-efficacy scenario 1	0.53	0.271514715320241	MTD 97.5% percentile	0.25	PA
y_097555	Dose-toxicity scenario 1	Dose-efficacy scenario 1	0.54	0.264320912291519	MTD 97.5% percentile	0.25	PA
y_097556	Dose-toxicity scenario 1	Dose-efficacy scenario 1	0.55	0.257275538488659	MTD 97.5% percentile	0.25	PA
y_097557	Dose-toxicity scenario 1	Dose-efficacy scenario 1	0.56	0.250374047024975	MTD 97.5% percentile	0.25	PA
y_097558	Dose-toxicity scenario 1	Dose-efficacy scenario 1	0.57	0.243612074851845	MTD 97.5% percentile	0.25	PA
y_097559	Dose-toxicity scenario 1	Dose-efficacy scenario 1	0.58	0.236985433560589	MTD 97.5% percentile	0.25	PA
y_097560	Dose-toxicity scenario 1	Dose-efficacy scenario 1	0.59	0.23049010073114	MTD 97.5% percentile	0.25	PA
y_097561	Dose-toxicity scenario 1	Dose-efficacy scenario 1	0.6	0.224122211789957	MTD 97.5% percentile	0.25	PA
y_097562	Dose-toxicity scenario 1	Dose-efficacy scenario 1	0.61	0.217878052342538	MTD 97.5% percentile	0.25	PA
y_097563	Dose-toxicity scenario 1	Dose-efficacy scenario 1	0.62	0.211754050948583	MTD 97.5% percentile	0.25	PA
y_097564	Dose-toxicity scenario 1	Dose-efficacy scenario 1	0.63	0.205746772310267	MTD 97.5% percentile	0.25	PA
y_097565	Dose-toxicity scenario 1	Dose-efficacy scenario 1	0.64	0.199852910846329	MTD 97.5% percentile	0.25	PA
y_097566	Dose-toxicity scenario 1	Dose-efficacy scenario 1	0.65	0.194069284626721	MTD 97.5% percentile	0.25	PA
y_097567	Dose-toxicity scenario 1	Dose-efficacy scenario 1	0.66	0.18839282964443	MTD 97.5% percentile	0.25	PA
y_097568	Dose-toxicity scenario 1	Dose-efficacy scenario 1	0.67	0.18282059440281	MTD 97.5% percentile	0.25	PA
y_097569	Dose-toxicity scenario 1	Dose-efficacy scenario 1	0.68	0.177349734798331	MTD 97.5% percentile	0.25	PA
y_097570	Dose-toxicity scenario 1	Dose-efficacy scenario 1	0.69	0.171977509280106	MTD 97.5% percentile	0.25	PA
y_097571	Dose-toxicity scenario 1	Dose-efficacy scenario 1	0.7	0.166701274268881	MTD 97.5% percentile	0.25	PA
y_097572	Dose-toxicity scenario 1	Dose-efficacy scenario 1	0.71	0.161518479819418	MTD 97.5% percentile	0.25	PA
y_097573	Dose-toxicity scenario 1	Dose-efficacy scenario 1	0.72	0.156426665511301	MTD 97.5% percentile	0.25	PA
y_097574	Dose-toxicity scenario 1	Dose-efficacy scenario 1	0.73	0.151423456554265	MTD 97.5% percentile	0.25	PA
y_097575	Dose-toxicity scenario 1	Dose-efficacy scenario 1	0.74	0.146506560095091	MTD 97.5% percentile	0.25	PA
y_097576	Dose-toxicity scenario 1	Dose-efficacy scenario 1	0.75	0.141673761713998	MTD 97.5% percentile	0.25	PA
y_097577	Dose-toxicity scenario 1	Dose-efficacy scenario 1	0.76	0.136922922099291	MTD 97.5% percentile	0.25	PA
y_097578	Dose-toxicity scenario 1	Dose-efficacy scenario 1	0.77	0.132251973889762	MTD 97.5% percentile	0.25	PA
y_097579	Dose-toxicity scenario 1	Dose-efficacy scenario 1	0.78	0.127658918675068	MTD 97.5% percentile	0.25	PA
y_097580	Dose-toxicity scenario 1	Dose-efficacy scenario 1	0.79	0.123141824144927	MTD 97.5% percentile	0.25	PA
y_097581	Dose-toxicity scenario 1	Dose-efficacy scenario 1	0.8	0.118698821378601	MTD 97.5% percentile	0.25	PA
y_097582	Dose-toxicity scenario 1	Dose-efficacy scenario 1	0.81	0.114328102266665	MTD 97.5% percentile	0.25	PA
y_097583	Dose-toxicity scenario 1	Dose-efficacy scenario 1	0.82	0.110027917057603	MTD 97.5% percentile	0.25	PA
y_097584	Dose-toxicity scenario 1	Dose-efficacy scenario 1	0.83	0.105796572022233	MTD 97.5% percentile	0.25	PA
y_097585	Dose-toxicity scenario 1	Dose-efficacy scenario 1	0.84	0.101632427229397	MTD 97.5% percentile	0.25	PA
y_097586	Dose-toxicity scenario 1	Dose-efficacy scenario 1	0.85	0.0975338944268112	MTD 97.5% percentile	0.25	PA
y_097587	Dose-toxicity scenario 1	Dose-efficacy scenario 1	0.86	0.0934994350212854	MTD 97.5% percentile	0.25	PA
y_097588	Dose-toxicity scenario 1	Dose-efficacy scenario 1	0.87	0.0895275581529481	MTD 97.5% percentile	0.25	PA
y_097589	Dose-toxicity scenario 1	Dose-efficacy scenario 1	0.88	0.0856168188583937	MTD 97.5% percentile	0.25	PA
y_097590	Dose-toxicity scenario 1	Dose-efficacy scenario 1	0.89	0.0817658163180044	MTD 97.5% percentile	0.25	PA
y_097591	Dose-toxicity scenario 1	Dose-efficacy scenario 1	0.9	0.0779731921829815	MTD 97.5% percentile	0.25	PA
y_097592	Dose-toxicity scenario 1	Dose-efficacy scenario 1	0.91	0.0742376289778862	MTD 97.5% percentile	0.25	PA
y_097593	Dose-toxicity scenario 1	Dose-efficacy scenario 1	0.92	0.0705578485747445	MTD 97.5% percentile	0.25	PA
y_097594	Dose-toxicity scenario 1	Dose-efficacy scenario 1	0.93	0.0669326107350048	MTD 97.5% percentile	0.25	PA
y_097595	Dose-toxicity scenario 1	Dose-efficacy scenario 1	0.94	0.0633607117158511	MTD 97.5% percentile	0.25	PA
y_097596	Dose-toxicity scenario 1	Dose-efficacy scenario 1	0.95	0.0598409829375851	MTD 97.5% percentile	0.25	PA
y_097597	Dose-toxicity scenario 1	Dose-efficacy scenario 1	0.96	0.0563722897089762	MTD 97.5% percentile	0.25	PA
y_097598	Dose-toxicity scenario 1	Dose-efficacy scenario 1	0.97	0.0529535300076587	MTD 97.5% percentile	0.25	PA
y_097599	Dose-toxicity scenario 1	Dose-efficacy scenario 1	0.98	0.0495836333128235	MTD 97.5% percentile	0.25	PA
y_0975100	Dose-toxicity scenario 1	Dose-efficacy scenario 1	0.99	0.0462615594876061	MTD 97.5% percentile	0.25	PA
y_0975101	Dose-toxicity scenario 1	Dose-efficacy scenario 1	1	0.0429862977087197	MTD 97.5% percentile	0.25	PA
