# Supplementary material for: A Bayesian adaptive design for dual‐agent phase I–II oncology trials integrating efficacy data across stages
Source: Biom J. 2023 May 18;65(7):2200288. doi: 10.1002/bimj.202200288 (PMC10952513; doi:10.1002/bimj.202200288)
Supplement: Supplementary file 1 — Supporting Information S1 [file BIMJ-65-0-s001.zip › Code_biometrical_journal2/Code_biometrical_journal/Data/intermediate_outputs/MTD_curve_DLT_sc1_EFF_sc1_PA_w025_H1.csv]

	DLT_scenario	EFF_scenario	x	y	type	omega	agreement
y_mean1	Dose-toxicity scenario 1	Dose-efficacy scenario 1	0	1.22734667890467	MTD mean	0.25	PA
y_mean2	Dose-toxicity scenario 1	Dose-efficacy scenario 1	0.01	1.19664313521243	MTD mean	0.25	PA
y_mean3	Dose-toxicity scenario 1	Dose-efficacy scenario 1	0.02	1.16697526323662	MTD mean	0.25	PA
y_mean4	Dose-toxicity scenario 1	Dose-efficacy scenario 1	0.03	1.13829153021731	MTD mean	0.25	PA
y_mean5	Dose-toxicity scenario 1	Dose-efficacy scenario 1	0.04	1.1105437664911	MTD mean	0.25	PA
y_mean6	Dose-toxicity scenario 1	Dose-efficacy scenario 1	0.05	1.08368689554511	MTD mean	0.25	PA
y_mean7	Dose-toxicity scenario 1	Dose-efficacy scenario 1	0.06	1.05767868966162	MTD mean	0.25	PA
y_mean8	Dose-toxicity scenario 1	Dose-efficacy scenario 1	0.07	1.03247954836687	MTD mean	0.25	PA
y_mean9	Dose-toxicity scenario 1	Dose-efficacy scenario 1	0.08	1.0080522972393	MTD mean	0.25	PA
y_mean10	Dose-toxicity scenario 1	Dose-efficacy scenario 1	0.09	0.984362004927429	MTD mean	0.25	PA
y_mean11	Dose-toxicity scenario 1	Dose-efficacy scenario 1	0.1	0.961375816482985	MTD mean	0.25	PA
y_mean12	Dose-toxicity scenario 1	Dose-efficacy scenario 1	0.11	0.93906280133711	MTD mean	0.25	PA
y_mean13	Dose-toxicity scenario 1	Dose-efficacy scenario 1	0.12	0.917393814440292	MTD mean	0.25	PA
y_mean14	Dose-toxicity scenario 1	Dose-efficacy scenario 1	0.13	0.896341369255141	MTD mean	0.25	PA
y_mean15	Dose-toxicity scenario 1	Dose-efficacy scenario 1	0.14	0.875879521438201	MTD mean	0.25	PA
y_mean16	Dose-toxicity scenario 1	Dose-efficacy scenario 1	0.15	0.855983762175792	MTD mean	0.25	PA
y_mean17	Dose-toxicity scenario 1	Dose-efficacy scenario 1	0.16	0.836630920251829	MTD mean	0.25	PA
y_mean18	Dose-toxicity scenario 1	Dose-efficacy scenario 1	0.17	0.817799072024881	MTD mean	0.25	PA
y_mean19	Dose-toxicity scenario 1	Dose-efficacy scenario 1	0.18	0.799467458579132	MTD mean	0.25	PA
y_mean20	Dose-toxicity scenario 1	Dose-efficacy scenario 1	0.19	0.781616409391008	MTD mean	0.25	PA
y_mean21	Dose-toxicity scenario 1	Dose-efficacy scenario 1	0.2	0.764227271921398	MTD mean	0.25	PA
y_mean22	Dose-toxicity scenario 1	Dose-efficacy scenario 1	0.21	0.747282346603651	MTD mean	0.25	PA
y_mean23	Dose-toxicity scenario 1	Dose-efficacy scenario 1	0.22	0.730764826751003	MTD mean	0.25	PA
y_mean24	Dose-toxicity scenario 1	Dose-efficacy scenario 1	0.23	0.714658742954559	MTD mean	0.25	PA
y_mean25	Dose-toxicity scenario 1	Dose-efficacy scenario 1	0.24	0.698948911585148	MTD mean	0.25	PA
y_mean26	Dose-toxicity scenario 1	Dose-efficacy scenario 1	0.25	0.683620887049961	MTD mean	0.25	PA
y_mean27	Dose-toxicity scenario 1	Dose-efficacy scenario 1	0.26	0.668660917488412	MTD mean	0.25	PA
y_mean28	Dose-toxicity scenario 1	Dose-efficacy scenario 1	0.27	0.654055903621621	MTD mean	0.25	PA
y_mean29	Dose-toxicity scenario 1	Dose-efficacy scenario 1	0.28	0.639793360496693	MTD mean	0.25	PA
y_mean30	Dose-toxicity scenario 1	Dose-efficacy scenario 1	0.29	0.625861381890965	MTD mean	0.25	PA
y_mean31	Dose-toxicity scenario 1	Dose-efficacy scenario 1	0.3	0.612248607162922	MTD mean	0.25	PA
y_mean32	Dose-toxicity scenario 1	Dose-efficacy scenario 1	0.31	0.598944190355802	MTD mean	0.25	PA
y_mean33	Dose-toxicity scenario 1	Dose-efficacy scenario 1	0.32	0.585937771377291	MTD mean	0.25	PA
y_mean34	Dose-toxicity scenario 1	Dose-efficacy scenario 1	0.33	0.573219449094358	MTD mean	0.25	PA
y_mean35	Dose-toxicity scenario 1	Dose-efficacy scenario 1	0.34	0.560779756196381	MTD mean	0.25	PA
y_mean36	Dose-toxicity scenario 1	Dose-efficacy scenario 1	0.35	0.548609635692447	MTD mean	0.25	PA
y_mean37	Dose-toxicity scenario 1	Dose-efficacy scenario 1	0.36	0.536700418920211	MTD mean	0.25	PA
y_mean38	Dose-toxicity scenario 1	Dose-efficacy scenario 1	0.37	0.525043804954094	MTD mean	0.25	PA
y_mean39	Dose-toxicity scenario 1	Dose-efficacy scenario 1	0.38	0.513631841310032	MTD mean	0.25	PA
y_mean40	Dose-toxicity scenario 1	Dose-efficacy scenario 1	0.39	0.502456905852521	MTD mean	0.25	PA
y_mean41	Dose-toxicity scenario 1	Dose-efficacy scenario 1	0.4	0.491511689817453	MTD mean	0.25	PA
y_mean42	Dose-toxicity scenario 1	Dose-efficacy scenario 1	0.41	0.480789181871284	MTD mean	0.25	PA
y_mean43	Dose-toxicity scenario 1	Dose-efficacy scenario 1	0.42	0.470282653133471	MTD mean	0.25	PA
y_mean44	Dose-toxicity scenario 1	Dose-efficacy scenario 1	0.43	0.459985643094942	MTD mean	0.25	PA
y_mean45	Dose-toxicity scenario 1	Dose-efficacy scenario 1	0.44	0.449891946370689	MTD mean	0.25	PA
y_mean46	Dose-toxicity scenario 1	Dose-efficacy scenario 1	0.45	0.439995600229387	MTD mean	0.25	PA
y_mean47	Dose-toxicity scenario 1	Dose-efficacy scenario 1	0.46	0.430290872847394	MTD mean	0.25	PA
y_mean48	Dose-toxicity scenario 1	Dose-efficacy scenario 1	0.47	0.420772252238506	MTD mean	0.25	PA
y_mean49	Dose-toxicity scenario 1	Dose-efficacy scenario 1	0.48	0.411434435814542	MTD mean	0.25	PA
y_mean50	Dose-toxicity scenario 1	Dose-efficacy scenario 1	0.49	0.402272320535221	MTD mean	0.25	PA
y_mean51	Dose-toxicity scenario 1	Dose-efficacy scenario 1	0.5	0.393280993608867	MTD mean	0.25	PA
y_mean52	Dose-toxicity scenario 1	Dose-efficacy scenario 1	0.51	0.384455723708362	MTD mean	0.25	PA
y_mean53	Dose-toxicity scenario 1	Dose-efficacy scenario 1	0.52	0.375791952669325	MTD mean	0.25	PA
y_mean54	Dose-toxicity scenario 1	Dose-efficacy scenario 1	0.53	0.367285287639918	MTD mean	0.25	PA
y_mean55	Dose-toxicity scenario 1	Dose-efficacy scenario 1	0.54	0.358931493653877	MTD mean	0.25	PA
y_mean56	Dose-toxicity scenario 1	Dose-efficacy scenario 1	0.55	0.35072648660038	MTD mean	0.25	PA
y_mean57	Dose-toxicity scenario 1	Dose-efficacy scenario 1	0.56	0.342666326566233	MTD mean	0.25	PA
y_mean58	Dose-toxicity scenario 1	Dose-efficacy scenario 1	0.57	0.334747211527574	MTD mean	0.25	PA
y_mean59	Dose-toxicity scenario 1	Dose-efficacy scenario 1	0.58	0.326965471369869	MTD mean	0.25	PA
y_mean60	Dose-toxicity scenario 1	Dose-efficacy scenario 1	0.59	0.319317562216445	MTD mean	0.25	PA
y_mean61	Dose-toxicity scenario 1	Dose-efficacy scenario 1	0.6	0.31180006104714	MTD mean	0.25	PA
y_mean62	Dose-toxicity scenario 1	Dose-efficacy scenario 1	0.61	0.304409660589911	MTD mean	0.25	PA
y_mean63	Dose-toxicity scenario 1	Dose-efficacy scenario 1	0.62	0.297143164469368	MTD mean	0.25	PA
y_mean64	Dose-toxicity scenario 1	Dose-efficacy scenario 1	0.63	0.289997482597304	MTD mean	0.25	PA
y_mean65	Dose-toxicity scenario 1	Dose-efficacy scenario 1	0.64	0.282969626791231	MTD mean	0.25	PA
y_mean66	Dose-toxicity scenario 1	Dose-efficacy scenario 1	0.65	0.276056706607897	MTD mean	0.25	PA
y_mean67	Dose-toxicity scenario 1	Dose-efficacy scenario 1	0.66	0.26925592537955	MTD mean	0.25	PA
y_mean68	Dose-toxicity scenario 1	Dose-efficacy scenario 1	0.67	0.262564576441558	MTD mean	0.25	PA
y_mean69	Dose-toxicity scenario 1	Dose-efficacy scenario 1	0.68	0.255980039540674	MTD mean	0.25	PA
y_mean70	Dose-toxicity scenario 1	Dose-efficacy scenario 1	0.69	0.249499777413941	MTD mean	0.25	PA
y_mean71	Dose-toxicity scenario 1	Dose-efficacy scenario 1	0.7	0.243121332528853	MTD mean	0.25	PA
y_mean72	Dose-toxicity scenario 1	Dose-efficacy scenario 1	0.71	0.236842323975977	MTD mean	0.25	PA
y_mean73	Dose-toxicity scenario 1	Dose-efficacy scenario 1	0.72	0.230660444505772	MTD mean	0.25	PA
y_mean74	Dose-toxicity scenario 1	Dose-efficacy scenario 1	0.73	0.224573457701869	MTD mean	0.25	PA
y_mean75	Dose-toxicity scenario 1	Dose-efficacy scenario 1	0.74	0.218579195283526	MTD mean	0.25	PA
y_mean76	Dose-toxicity scenario 1	Dose-efficacy scenario 1	0.75	0.212675554530429	MTD mean	0.25	PA
y_mean77	Dose-toxicity scenario 1	Dose-efficacy scenario 1	0.76	0.206860495823421	MTD mean	0.25	PA
y_mean78	Dose-toxicity scenario 1	Dose-efficacy scenario 1	0.77	0.201132040295092	MTD mean	0.25	PA
y_mean79	Dose-toxicity scenario 1	Dose-efficacy scenario 1	0.78	0.195488267584581	MTD mean	0.25	PA
y_mean80	Dose-toxicity scenario 1	Dose-efficacy scenario 1	0.79	0.1899273136912	MTD mean	0.25	PA
y_mean81	Dose-toxicity scenario 1	Dose-efficacy scenario 1	0.8	0.184447368921876	MTD mean	0.25	PA
y_mean82	Dose-toxicity scenario 1	Dose-efficacy scenario 1	0.81	0.179046675927634	MTD mean	0.25	PA
y_mean83	Dose-toxicity scenario 1	Dose-efficacy scenario 1	0.82	0.173723527824667	MTD mean	0.25	PA
y_mean84	Dose-toxicity scenario 1	Dose-efficacy scenario 1	0.83	0.168476266395758	MTD mean	0.25	PA
y_mean85	Dose-toxicity scenario 1	Dose-efficacy scenario 1	0.84	0.163303280368081	MTD mean	0.25	PA
y_mean86	Dose-toxicity scenario 1	Dose-efficacy scenario 1	0.85	0.158203003763625	MTD mean	0.25	PA
y_mean87	Dose-toxicity scenario 1	Dose-efficacy scenario 1	0.86	0.153173914318684	MTD mean	0.25	PA
y_mean88	Dose-toxicity scenario 1	Dose-efficacy scenario 1	0.87	0.148214531969072	MTD mean	0.25	PA
y_mean89	Dose-toxicity scenario 1	Dose-efficacy scenario 1	0.88	0.143323417397895	MTD mean	0.25	PA
y_mean90	Dose-toxicity scenario 1	Dose-efficacy scenario 1	0.89	0.138499170642876	MTD mean	0.25	PA
y_mean91	Dose-toxicity scenario 1	Dose-efficacy scenario 1	0.9	0.133740429760421	MTD mean	0.25	PA
y_mean92	Dose-toxicity scenario 1	Dose-efficacy scenario 1	0.91	0.129045869543731	MTD mean	0.25	PA
y_mean93	Dose-toxicity scenario 1	Dose-efficacy scenario 1	0.92	0.124414200292437	MTD mean	0.25	PA
y_mean94	Dose-toxicity scenario 1	Dose-efficacy scenario 1	0.93	0.119844166631352	MTD mean	0.25	PA
y_mean95	Dose-toxicity scenario 1	Dose-efficacy scenario 1	0.94	0.115334546376067	MTD mean	0.25	PA
y_mean96	Dose-toxicity scenario 1	Dose-efficacy scenario 1	0.95	0.110884149443245	MTD mean	0.25	PA
y_mean97	Dose-toxicity scenario 1	Dose-efficacy scenario 1	0.96	0.106491816803567	MTD mean	0.25	PA
y_mean98	Dose-toxicity scenario 1	Dose-efficacy scenario 1	0.97	0.102156419475388	MTD mean	0.25	PA
y_mean99	Dose-toxicity scenario 1	Dose-efficacy scenario 1	0.98	0.097876857557283	MTD mean	0.25	PA
y_mean100	Dose-toxicity scenario 1	Dose-efficacy scenario 1	0.99	0.0936520592977301	MTD mean	0.25	PA
y_mean101	Dose-toxicity scenario 1	Dose-efficacy scenario 1	1	0.0894809802002813	MTD mean	0.25	PA
y_00251	Dose-toxicity scenario 1	Dose-efficacy scenario 1	0	1.34596903048619	MTD 2.5% percentile	0.25	PA
y_00252	Dose-toxicity scenario 1	Dose-efficacy scenario 1	0.01	1.31978478094838	MTD 2.5% percentile	0.25	PA
y_00253	Dose-toxicity scenario 1	Dose-efficacy scenario 1	0.02	1.29422783530931	MTD 2.5% percentile	0.25	PA
y_00254	Dose-toxicity scenario 1	Dose-efficacy scenario 1	0.03	1.26927591764377	MTD 2.5% percentile	0.25	PA
y_00255	Dose-toxicity scenario 1	Dose-efficacy scenario 1	0.04	1.24490779439619	MTD 2.5% percentile	0.25	PA
y_00256	Dose-toxicity scenario 1	Dose-efficacy scenario 1	0.05	1.22110321411541	MTD 2.5% percentile	0.25	PA
y_00257	Dose-toxicity scenario 1	Dose-efficacy scenario 1	0.06	1.19784285132283	MTD 2.5% percentile	0.25	PA
y_00258	Dose-toxicity scenario 1	Dose-efficacy scenario 1	0.07	1.17510825418685	MTD 2.5% percentile	0.25	PA
y_00259	Dose-toxicity scenario 1	Dose-efficacy scenario 1	0.08	1.15288179570585	MTD 2.5% percentile	0.25	PA
y_002510	Dose-toxicity scenario 1	Dose-efficacy scenario 1	0.09	1.13114662812836	MTD 2.5% percentile	0.25	PA
y_002511	Dose-toxicity scenario 1	Dose-efficacy scenario 1	0.1	1.10988664036266	MTD 2.5% percentile	0.25	PA
y_002512	Dose-toxicity scenario 1	Dose-efficacy scenario 1	0.11	1.0890864181495	MTD 2.5% percentile	0.25	PA
y_002513	Dose-toxicity scenario 1	Dose-efficacy scenario 1	0.12	1.06873120679111	MTD 2.5% percentile	0.25	PA
y_002514	Dose-toxicity scenario 1	Dose-efficacy scenario 1	0.13	1.04880687624707	MTD 2.5% percentile	0.25	PA
y_002515	Dose-toxicity scenario 1	Dose-efficacy scenario 1	0.14	1.02929988842352	MTD 2.5% percentile	0.25	PA
y_002516	Dose-toxicity scenario 1	Dose-efficacy scenario 1	0.15	1.0101972664966	MTD 2.5% percentile	0.25	PA
y_002517	Dose-toxicity scenario 1	Dose-efficacy scenario 1	0.16	0.99148656612401	MTD 2.5% percentile	0.25	PA
y_002518	Dose-toxicity scenario 1	Dose-efficacy scenario 1	0.17	0.973155848410516	MTD 2.5% percentile	0.25	PA
y_002519	Dose-toxicity scenario 1	Dose-efficacy scenario 1	0.18	0.955193654503963	MTD 2.5% percentile	0.25	PA
y_002520	Dose-toxicity scenario 1	Dose-efficacy scenario 1	0.19	0.937588981708229	MTD 2.5% percentile	0.25	PA
y_002521	Dose-toxicity scenario 1	Dose-efficacy scenario 1	0.2	0.920331261008469	MTD 2.5% percentile	0.25	PA
y_002522	Dose-toxicity scenario 1	Dose-efficacy scenario 1	0.21	0.903410335912184	MTD 2.5% percentile	0.25	PA
y_002523	Dose-toxicity scenario 1	Dose-efficacy scenario 1	0.22	0.886816442517118	MTD 2.5% percentile	0.25	PA
y_002524	Dose-toxicity scenario 1	Dose-efficacy scenario 1	0.23	0.870540190723769	MTD 2.5% percentile	0.25	PA
y_002525	Dose-toxicity scenario 1	Dose-efficacy scenario 1	0.24	0.854572546516578	MTD 2.5% percentile	0.25	PA
y_002526	Dose-toxicity scenario 1	Dose-efficacy scenario 1	0.25	0.838904815243524	MTD 2.5% percentile	0.25	PA
y_002527	Dose-toxicity scenario 1	Dose-efficacy scenario 1	0.26	0.823528625829106	MTD 2.5% percentile	0.25	PA
y_002528	Dose-toxicity scenario 1	Dose-efficacy scenario 1	0.27	0.808435915860499	MTD 2.5% percentile	0.25	PA
y_002529	Dose-toxicity scenario 1	Dose-efficacy scenario 1	0.28	0.793618917491025	MTD 2.5% percentile	0.25	PA
y_002530	Dose-toxicity scenario 1	Dose-efficacy scenario 1	0.29	0.779070144109182	MTD 2.5% percentile	0.25	PA
y_002531	Dose-toxicity scenario 1	Dose-efficacy scenario 1	0.3	0.764782377725153	MTD 2.5% percentile	0.25	PA
y_002532	Dose-toxicity scenario 1	Dose-efficacy scenario 1	0.31	0.750748657030134	MTD 2.5% percentile	0.25	PA
y_002533	Dose-toxicity scenario 1	Dose-efficacy scenario 1	0.32	0.736962266086999	MTD 2.5% percentile	0.25	PA
y_002534	Dose-toxicity scenario 1	Dose-efficacy scenario 1	0.33	0.723416723613678	MTD 2.5% percentile	0.25	PA
y_002535	Dose-toxicity scenario 1	Dose-efficacy scenario 1	0.34	0.710105772823338	MTD 2.5% percentile	0.25	PA
y_002536	Dose-toxicity scenario 1	Dose-efficacy scenario 1	0.35	0.697023371787888	MTD 2.5% percentile	0.25	PA
y_002537	Dose-toxicity scenario 1	Dose-efficacy scenario 1	0.36	0.684163684293651	MTD 2.5% percentile	0.25	PA
y_002538	Dose-toxicity scenario 1	Dose-efficacy scenario 1	0.37	0.671521071160093	MTD 2.5% percentile	0.25	PA
y_002539	Dose-toxicity scenario 1	Dose-efficacy scenario 1	0.38	0.659090081994516	MTD 2.5% percentile	0.25	PA
y_002540	Dose-toxicity scenario 1	Dose-efficacy scenario 1	0.39	0.646865447357352	MTD 2.5% percentile	0.25	PA
y_002541	Dose-toxicity scenario 1	Dose-efficacy scenario 1	0.4	0.634842071314423	MTD 2.5% percentile	0.25	PA
y_002542	Dose-toxicity scenario 1	Dose-efficacy scenario 1	0.41	0.623015024354042	MTD 2.5% percentile	0.25	PA
y_002543	Dose-toxicity scenario 1	Dose-efficacy scenario 1	0.42	0.611379536648265	MTD 2.5% percentile	0.25	PA
y_002544	Dose-toxicity scenario 1	Dose-efficacy scenario 1	0.43	0.599930991638961	MTD 2.5% percentile	0.25	PA
y_002545	Dose-toxicity scenario 1	Dose-efficacy scenario 1	0.44	0.588664919930559	MTD 2.5% percentile	0.25	PA
y_002546	Dose-toxicity scenario 1	Dose-efficacy scenario 1	0.45	0.577576993472513	MTD 2.5% percentile	0.25	PA
y_002547	Dose-toxicity scenario 1	Dose-efficacy scenario 1	0.46	0.566663020015571	MTD 2.5% percentile	0.25	PA
y_002548	Dose-toxicity scenario 1	Dose-efficacy scenario 1	0.47	0.555918937826933	MTD 2.5% percentile	0.25	PA
y_002549	Dose-toxicity scenario 1	Dose-efficacy scenario 1	0.48	0.545340810650299	MTD 2.5% percentile	0.25	PA
y_002550	Dose-toxicity scenario 1	Dose-efficacy scenario 1	0.49	0.53492482289767	MTD 2.5% percentile	0.25	PA
y_002551	Dose-toxicity scenario 1	Dose-efficacy scenario 1	0.5	0.524667275060574	MTD 2.5% percentile	0.25	PA
y_002552	Dose-toxicity scenario 1	Dose-efficacy scenario 1	0.51	0.514564579329096	MTD 2.5% percentile	0.25	PA
y_002553	Dose-toxicity scenario 1	Dose-efficacy scenario 1	0.52	0.504613255407855	MTD 2.5% percentile	0.25	PA
y_002554	Dose-toxicity scenario 1	Dose-efficacy scenario 1	0.53	0.494809926518632	MTD 2.5% percentile	0.25	PA
y_002555	Dose-toxicity scenario 1	Dose-efficacy scenario 1	0.54	0.485151315580042	MTD 2.5% percentile	0.25	PA
y_002556	Dose-toxicity scenario 1	Dose-efficacy scenario 1	0.55	0.475634241555152	MTD 2.5% percentile	0.25	PA
y_002557	Dose-toxicity scenario 1	Dose-efficacy scenario 1	0.56	0.466255615958489	MTD 2.5% percentile	0.25	PA
y_002558	Dose-toxicity scenario 1	Dose-efficacy scenario 1	0.57	0.4570124395144	MTD 2.5% percentile	0.25	PA
y_002559	Dose-toxicity scenario 1	Dose-efficacy scenario 1	0.58	0.447901798959148	MTD 2.5% percentile	0.25	PA
y_002560	Dose-toxicity scenario 1	Dose-efficacy scenario 1	0.59	0.438920863979597	MTD 2.5% percentile	0.25	PA
y_002561	Dose-toxicity scenario 1	Dose-efficacy scenario 1	0.6	0.430066884281719	MTD 2.5% percentile	0.25	PA
y_002562	Dose-toxicity scenario 1	Dose-efficacy scenario 1	0.61	0.421337186782547	MTD 2.5% percentile	0.25	PA
y_002563	Dose-toxicity scenario 1	Dose-efficacy scenario 1	0.62	0.412729172919556	MTD 2.5% percentile	0.25	PA
y_002564	Dose-toxicity scenario 1	Dose-efficacy scenario 1	0.63	0.404240316071776	MTD 2.5% percentile	0.25	PA
y_002565	Dose-toxicity scenario 1	Dose-efficacy scenario 1	0.64	0.395868159087268	MTD 2.5% percentile	0.25	PA
y_002566	Dose-toxicity scenario 1	Dose-efficacy scenario 1	0.65	0.387610311911869	MTD 2.5% percentile	0.25	PA
y_002567	Dose-toxicity scenario 1	Dose-efficacy scenario 1	0.66	0.379464449314417	MTD 2.5% percentile	0.25	PA
y_002568	Dose-toxicity scenario 1	Dose-efficacy scenario 1	0.67	0.371428308703888	MTD 2.5% percentile	0.25	PA
y_002569	Dose-toxicity scenario 1	Dose-efficacy scenario 1	0.68	0.363499688034155	MTD 2.5% percentile	0.25	PA
y_002570	Dose-toxicity scenario 1	Dose-efficacy scenario 1	0.69	0.355676443792286	MTD 2.5% percentile	0.25	PA
y_002571	Dose-toxicity scenario 1	Dose-efficacy scenario 1	0.7	0.347956489066529	MTD 2.5% percentile	0.25	PA
y_002572	Dose-toxicity scenario 1	Dose-efficacy scenario 1	0.71	0.340337791690307	MTD 2.5% percentile	0.25	PA
y_002573	Dose-toxicity scenario 1	Dose-efficacy scenario 1	0.72	0.332818372458785	MTD 2.5% percentile	0.25	PA
y_002574	Dose-toxicity scenario 1	Dose-efficacy scenario 1	0.73	0.325396303414688	MTD 2.5% percentile	0.25	PA
y_002575	Dose-toxicity scenario 1	Dose-efficacy scenario 1	0.74	0.318069706200287	MTD 2.5% percentile	0.25	PA
y_002576	Dose-toxicity scenario 1	Dose-efficacy scenario 1	0.75	0.310836750472557	MTD 2.5% percentile	0.25	PA
y_002577	Dose-toxicity scenario 1	Dose-efficacy scenario 1	0.76	0.303695652378729	MTD 2.5% percentile	0.25	PA
y_002578	Dose-toxicity scenario 1	Dose-efficacy scenario 1	0.77	0.296644673089552	MTD 2.5% percentile	0.25	PA
y_002579	Dose-toxicity scenario 1	Dose-efficacy scenario 1	0.78	0.289682117387739	MTD 2.5% percentile	0.25	PA
y_002580	Dose-toxicity scenario 1	Dose-efficacy scenario 1	0.79	0.282806332309179	MTD 2.5% percentile	0.25	PA
y_002581	Dose-toxicity scenario 1	Dose-efficacy scenario 1	0.8	0.27601570583465	MTD 2.5% percentile	0.25	PA
y_002582	Dose-toxicity scenario 1	Dose-efficacy scenario 1	0.81	0.269308665629832	MTD 2.5% percentile	0.25	PA
y_002583	Dose-toxicity scenario 1	Dose-efficacy scenario 1	0.82	0.262683677831564	MTD 2.5% percentile	0.25	PA
y_002584	Dose-toxicity scenario 1	Dose-efficacy scenario 1	0.83	0.256139245878385	MTD 2.5% percentile	0.25	PA
y_002585	Dose-toxicity scenario 1	Dose-efficacy scenario 1	0.84	0.249673909383466	MTD 2.5% percentile	0.25	PA
y_002586	Dose-toxicity scenario 1	Dose-efficacy scenario 1	0.85	0.243286243048169	MTD 2.5% percentile	0.25	PA
y_002587	Dose-toxicity scenario 1	Dose-efficacy scenario 1	0.86	0.236974855614524	MTD 2.5% percentile	0.25	PA
y_002588	Dose-toxicity scenario 1	Dose-efficacy scenario 1	0.87	0.23073838885501	MTD 2.5% percentile	0.25	PA
y_002589	Dose-toxicity scenario 1	Dose-efficacy scenario 1	0.88	0.224575516598105	MTD 2.5% percentile	0.25	PA
y_002590	Dose-toxicity scenario 1	Dose-efficacy scenario 1	0.89	0.218484943788123	MTD 2.5% percentile	0.25	PA
y_002591	Dose-toxicity scenario 1	Dose-efficacy scenario 1	0.9	0.212465405577955	MTD 2.5% percentile	0.25	PA
y_002592	Dose-toxicity scenario 1	Dose-efficacy scenario 1	0.91	0.206515666453361	MTD 2.5% percentile	0.25	PA
y_002593	Dose-toxicity scenario 1	Dose-efficacy scenario 1	0.92	0.20063451938756	MTD 2.5% percentile	0.25	PA
y_002594	Dose-toxicity scenario 1	Dose-efficacy scenario 1	0.93	0.194820785024881	MTD 2.5% percentile	0.25	PA
y_002595	Dose-toxicity scenario 1	Dose-efficacy scenario 1	0.94	0.189073310892331	MTD 2.5% percentile	0.25	PA
y_002596	Dose-toxicity scenario 1	Dose-efficacy scenario 1	0.95	0.183390970637971	MTD 2.5% percentile	0.25	PA
y_002597	Dose-toxicity scenario 1	Dose-efficacy scenario 1	0.96	0.177772663295035	MTD 2.5% percentile	0.25	PA
y_002598	Dose-toxicity scenario 1	Dose-efficacy scenario 1	0.97	0.172217312570785	MTD 2.5% percentile	0.25	PA
y_002599	Dose-toxicity scenario 1	Dose-efficacy scenario 1	0.98	0.16672386615915	MTD 2.5% percentile	0.25	PA
y_0025100	Dose-toxicity scenario 1	Dose-efficacy scenario 1	0.99	0.1612912950762	MTD 2.5% percentile	0.25	PA
y_0025101	Dose-toxicity scenario 1	Dose-efficacy scenario 1	1	0.155918593017606	MTD 2.5% percentile	0.25	PA
y_0501	Dose-toxicity scenario 1	Dose-efficacy scenario 1	0	1.22767388651133	MTD 50% percentile	0.25	PA
y_0502	Dose-toxicity scenario 1	Dose-efficacy scenario 1	0.01	1.19729086483094	MTD 50% percentile	0.25	PA
y_0503	Dose-toxicity scenario 1	Dose-efficacy scenario 1	0.02	1.1679192647296	MTD 50% percentile	0.25	PA
y_0504	Dose-toxicity scenario 1	Dose-efficacy scenario 1	0.03	1.13950940917967	MTD 50% percentile	0.25	PA
y_0505	Dose-toxicity scenario 1	Dose-efficacy scenario 1	0.04	1.11201482200138	MTD 50% percentile	0.25	PA
y_0506	Dose-toxicity scenario 1	Dose-efficacy scenario 1	0.05	1.08539197414874	MTD 50% percentile	0.25	PA
y_0507	Dose-toxicity scenario 1	Dose-efficacy scenario 1	0.06	1.0596000537516	MTD 50% percentile	0.25	PA
y_0508	Dose-toxicity scenario 1	Dose-efficacy scenario 1	0.07	1.03460075735853	MTD 50% percentile	0.25	PA
y_0509	Dose-toxicity scenario 1	Dose-efficacy scenario 1	0.08	1.01035810013469	MTD 50% percentile	0.25	PA
y_05010	Dose-toxicity scenario 1	Dose-efficacy scenario 1	0.09	0.98683824303666	MTD 50% percentile	0.25	PA
y_05011	Dose-toxicity scenario 1	Dose-efficacy scenario 1	0.1	0.964009335218726	MTD 50% percentile	0.25	PA
y_05012	Dose-toxicity scenario 1	Dose-efficacy scenario 1	0.11	0.941841370127054	MTD 50% percentile	0.25	PA
y_05013	Dose-toxicity scenario 1	Dose-efficacy scenario 1	0.12	0.920306053914648	MTD 50% percentile	0.25	PA
y_05014	Dose-toxicity scenario 1	Dose-efficacy scenario 1	0.13	0.89937668496366	MTD 50% percentile	0.25	PA
y_05015	Dose-toxicity scenario 1	Dose-efficacy scenario 1	0.14	0.879028043436392	MTD 50% percentile	0.25	PA
y_05016	Dose-toxicity scenario 1	Dose-efficacy scenario 1	0.15	0.859236289894382	MTD 50% percentile	0.25	PA
y_05017	Dose-toxicity scenario 1	Dose-efficacy scenario 1	0.16	0.839978872128705	MTD 50% percentile	0.25	PA
y_05018	Dose-toxicity scenario 1	Dose-efficacy scenario 1	0.17	0.821234439435918	MTD 50% percentile	0.25	PA
y_05019	Dose-toxicity scenario 1	Dose-efficacy scenario 1	0.18	0.802982763654603	MTD 50% percentile	0.25	PA
y_05020	Dose-toxicity scenario 1	Dose-efficacy scenario 1	0.19	0.785204666348523	MTD 50% percentile	0.25	PA
y_05021	Dose-toxicity scenario 1	Dose-efficacy scenario 1	0.2	0.76788195158535	MTD 50% percentile	0.25	PA
y_05022	Dose-toxicity scenario 1	Dose-efficacy scenario 1	0.21	0.750997343815656	MTD 50% percentile	0.25	PA
y_05023	Dose-toxicity scenario 1	Dose-efficacy scenario 1	0.22	0.734534430406329	MTD 50% percentile	0.25	PA
y_05024	Dose-toxicity scenario 1	Dose-efficacy scenario 1	0.23	0.71847760842658	MTD 50% percentile	0.25	PA
y_05025	Dose-toxicity scenario 1	Dose-efficacy scenario 1	0.24	0.702812035323881	MTD 50% percentile	0.25	PA
y_05026	Dose-toxicity scenario 1	Dose-efficacy scenario 1	0.25	0.687523583162056	MTD 50% percentile	0.25	PA
y_05027	Dose-toxicity scenario 1	Dose-efficacy scenario 1	0.26	0.672598796124987	MTD 50% percentile	0.25	PA
y_05028	Dose-toxicity scenario 1	Dose-efficacy scenario 1	0.27	0.65802485101724	MTD 50% percentile	0.25	PA
y_05029	Dose-toxicity scenario 1	Dose-efficacy scenario 1	0.28	0.643789520517903	MTD 50% percentile	0.25	PA
y_05030	Dose-toxicity scenario 1	Dose-efficacy scenario 1	0.29	0.629881138966325	MTD 50% percentile	0.25	PA
y_05031	Dose-toxicity scenario 1	Dose-efficacy scenario 1	0.3	0.616288570478525	MTD 50% percentile	0.25	PA
y_05032	Dose-toxicity scenario 1	Dose-efficacy scenario 1	0.31	0.603001179211129	MTD 50% percentile	0.25	PA
y_05033	Dose-toxicity scenario 1	Dose-efficacy scenario 1	0.32	0.590008801605965	MTD 50% percentile	0.25	PA
y_05034	Dose-toxicity scenario 1	Dose-efficacy scenario 1	0.33	0.577301720463064	MTD 50% percentile	0.25	PA
y_05035	Dose-toxicity scenario 1	Dose-efficacy scenario 1	0.34	0.564870640703104	MTD 50% percentile	0.25	PA
y_05036	Dose-toxicity scenario 1	Dose-efficacy scenario 1	0.35	0.55270666669221	MTD 50% percentile	0.25	PA
y_05037	Dose-toxicity scenario 1	Dose-efficacy scenario 1	0.36	0.540801281012891	MTD 50% percentile	0.25	PA
y_05038	Dose-toxicity scenario 1	Dose-efficacy scenario 1	0.37	0.529146324574628	MTD 50% percentile	0.25	PA
y_05039	Dose-toxicity scenario 1	Dose-efficacy scenario 1	0.38	0.517733977966515	MTD 50% percentile	0.25	PA
y_05040	Dose-toxicity scenario 1	Dose-efficacy scenario 1	0.39	0.506556743962406	MTD 50% percentile	0.25	PA
y_05041	Dose-toxicity scenario 1	Dose-efficacy scenario 1	0.4	0.495607431096295	MTD 50% percentile	0.25	PA
y_05042	Dose-toxicity scenario 1	Dose-efficacy scenario 1	0.41	0.484879138232326	MTD 50% percentile	0.25	PA
y_05043	Dose-toxicity scenario 1	Dose-efficacy scenario 1	0.42	0.474365240059868	MTD 50% percentile	0.25	PA
y_05044	Dose-toxicity scenario 1	Dose-efficacy scenario 1	0.43	0.464059373449584	MTD 50% percentile	0.25	PA
y_05045	Dose-toxicity scenario 1	Dose-efficacy scenario 1	0.44	0.453955424611463	MTD 50% percentile	0.25	PA
y_05046	Dose-toxicity scenario 1	Dose-efficacy scenario 1	0.45	0.444047517000336	MTD 50% percentile	0.25	PA
y_05047	Dose-toxicity scenario 1	Dose-efficacy scenario 1	0.46	0.43432999991863	MTD 50% percentile	0.25	PA
y_05048	Dose-toxicity scenario 1	Dose-efficacy scenario 1	0.47	0.424797437769891	MTD 50% percentile	0.25	PA
y_05049	Dose-toxicity scenario 1	Dose-efficacy scenario 1	0.48	0.415444599920136	MTD 50% percentile	0.25	PA
y_05050	Dose-toxicity scenario 1	Dose-efficacy scenario 1	0.49	0.406266451127313	MTD 50% percentile	0.25	PA
y_05051	Dose-toxicity scenario 1	Dose-efficacy scenario 1	0.5	0.397258142502059	MTD 50% percentile	0.25	PA
y_05052	Dose-toxicity scenario 1	Dose-efficacy scenario 1	0.51	0.388415002965669	MTD 50% percentile	0.25	PA
y_05053	Dose-toxicity scenario 1	Dose-efficacy scenario 1	0.52	0.379732531173652	MTD 50% percentile	0.25	PA
y_05054	Dose-toxicity scenario 1	Dose-efficacy scenario 1	0.53	0.371206387875547	MTD 50% percentile	0.25	PA
y_05055	Dose-toxicity scenario 1	Dose-efficacy scenario 1	0.54	0.362832388683728	MTD 50% percentile	0.25	PA
y_05056	Dose-toxicity scenario 1	Dose-efficacy scenario 1	0.55	0.354606497225914	MTD 50% percentile	0.25	PA
y_05057	Dose-toxicity scenario 1	Dose-efficacy scenario 1	0.56	0.346524818657804	MTD 50% percentile	0.25	PA
y_05058	Dose-toxicity scenario 1	Dose-efficacy scenario 1	0.57	0.338583593513958	MTD 50% percentile	0.25	PA
y_05059	Dose-toxicity scenario 1	Dose-efficacy scenario 1	0.58	0.330779191876514	MTD 50% percentile	0.25	PA
y_05060	Dose-toxicity scenario 1	Dose-efficacy scenario 1	0.59	0.323108107842743	MTD 50% percentile	0.25	PA
y_05061	Dose-toxicity scenario 1	Dose-efficacy scenario 1	0.6	0.315566954273723	MTD 50% percentile	0.25	PA
y_05062	Dose-toxicity scenario 1	Dose-efficacy scenario 1	0.61	0.308152457807609	MTD 50% percentile	0.25	PA
y_05063	Dose-toxicity scenario 1	Dose-efficacy scenario 1	0.62	0.300861454122071	MTD 50% percentile	0.25	PA
y_05064	Dose-toxicity scenario 1	Dose-efficacy scenario 1	0.63	0.293690883431502	MTD 50% percentile	0.25	PA
y_05065	Dose-toxicity scenario 1	Dose-efficacy scenario 1	0.64	0.286637786205529	MTD 50% percentile	0.25	PA
y_05066	Dose-toxicity scenario 1	Dose-efficacy scenario 1	0.65	0.279699299096239	MTD 50% percentile	0.25	PA
y_05067	Dose-toxicity scenario 1	Dose-efficacy scenario 1	0.66	0.272872651062348	MTD 50% percentile	0.25	PA
y_05068	Dose-toxicity scenario 1	Dose-efficacy scenario 1	0.67	0.266155159679295	MTD 50% percentile	0.25	PA
y_05069	Dose-toxicity scenario 1	Dose-efficacy scenario 1	0.68	0.259544227624932	MTD 50% percentile	0.25	PA
y_05070	Dose-toxicity scenario 1	Dose-efficacy scenario 1	0.69	0.253037339331138	MTD 50% percentile	0.25	PA
y_05071	Dose-toxicity scenario 1	Dose-efficacy scenario 1	0.7	0.246632057792296	MTD 50% percentile	0.25	PA
y_05072	Dose-toxicity scenario 1	Dose-efficacy scenario 1	0.71	0.240326021522115	MTD 50% percentile	0.25	PA
y_05073	Dose-toxicity scenario 1	Dose-efficacy scenario 1	0.72	0.234116941650826	MTD 50% percentile	0.25	PA
y_05074	Dose-toxicity scenario 1	Dose-efficacy scenario 1	0.73	0.228002599155245	MTD 50% percentile	0.25	PA
y_05075	Dose-toxicity scenario 1	Dose-efficacy scenario 1	0.74	0.221980842214669	MTD 50% percentile	0.25	PA
y_05076	Dose-toxicity scenario 1	Dose-efficacy scenario 1	0.75	0.216049583685984	MTD 50% percentile	0.25	PA
y_05077	Dose-toxicity scenario 1	Dose-efficacy scenario 1	0.76	0.210206798691756	MTD 50% percentile	0.25	PA
y_05078	Dose-toxicity scenario 1	Dose-efficacy scenario 1	0.77	0.204450522315462	MTD 50% percentile	0.25	PA
y_05079	Dose-toxicity scenario 1	Dose-efficacy scenario 1	0.78	0.198778847398332	MTD 50% percentile	0.25	PA
y_05080	Dose-toxicity scenario 1	Dose-efficacy scenario 1	0.79	0.193189922432637	MTD 50% percentile	0.25	PA
y_05081	Dose-toxicity scenario 1	Dose-efficacy scenario 1	0.8	0.187681949546507	MTD 50% percentile	0.25	PA
y_05082	Dose-toxicity scenario 1	Dose-efficacy scenario 1	0.81	0.182253182575692	MTD 50% percentile	0.25	PA
y_05083	Dose-toxicity scenario 1	Dose-efficacy scenario 1	0.82	0.176901925217916	MTD 50% percentile	0.25	PA
y_05084	Dose-toxicity scenario 1	Dose-efficacy scenario 1	0.83	0.171626529265722	MTD 50% percentile	0.25	PA
y_05085	Dose-toxicity scenario 1	Dose-efficacy scenario 1	0.84	0.166425392913941	MTD 50% percentile	0.25	PA
y_05086	Dose-toxicity scenario 1	Dose-efficacy scenario 1	0.85	0.161296959138144	MTD 50% percentile	0.25	PA
y_05087	Dose-toxicity scenario 1	Dose-efficacy scenario 1	0.86	0.156239714140613	MTD 50% percentile	0.25	PA
y_05088	Dose-toxicity scenario 1	Dose-efficacy scenario 1	0.87	0.15125218586059	MTD 50% percentile	0.25	PA
y_05089	Dose-toxicity scenario 1	Dose-efficacy scenario 1	0.88	0.146332942545702	MTD 50% percentile	0.25	PA
y_05090	Dose-toxicity scenario 1	Dose-efficacy scenario 1	0.89	0.141480591381681	MTD 50% percentile	0.25	PA
y_05091	Dose-toxicity scenario 1	Dose-efficacy scenario 1	0.9	0.13669377717759	MTD 50% percentile	0.25	PA
y_05092	Dose-toxicity scenario 1	Dose-efficacy scenario 1	0.91	0.131971181103976	MTD 50% percentile	0.25	PA
y_05093	Dose-toxicity scenario 1	Dose-efficacy scenario 1	0.92	0.127311519481459	MTD 50% percentile	0.25	PA
y_05094	Dose-toxicity scenario 1	Dose-efficacy scenario 1	0.93	0.122713542617446	MTD 50% percentile	0.25	PA
y_05095	Dose-toxicity scenario 1	Dose-efficacy scenario 1	0.94	0.118176033688724	MTD 50% percentile	0.25	PA
y_05096	Dose-toxicity scenario 1	Dose-efficacy scenario 1	0.95	0.11369780766786	MTD 50% percentile	0.25	PA
y_05097	Dose-toxicity scenario 1	Dose-efficacy scenario 1	0.96	0.109277710291406	MTD 50% percentile	0.25	PA
y_05098	Dose-toxicity scenario 1	Dose-efficacy scenario 1	0.97	0.104914617068026	MTD 50% percentile	0.25	PA
y_05099	Dose-toxicity scenario 1	Dose-efficacy scenario 1	0.98	0.100607432324741	MTD 50% percentile	0.25	PA
y_050100	Dose-toxicity scenario 1	Dose-efficacy scenario 1	0.99	0.0963550882896239	MTD 50% percentile	0.25	PA
y_050101	Dose-toxicity scenario 1	Dose-efficacy scenario 1	1	0.0921565442092937	MTD 50% percentile	0.25	PA
y_09751	Dose-toxicity scenario 1	Dose-efficacy scenario 1	0	1.14595723932149	MTD 97.5% percentile	0.25	PA
y_09752	Dose-toxicity scenario 1	Dose-efficacy scenario 1	0.01	1.10942203944205	MTD 97.5% percentile	0.25	PA
y_09753	Dose-toxicity scenario 1	Dose-efficacy scenario 1	0.02	1.07455310253303	MTD 97.5% percentile	0.25	PA
y_09754	Dose-toxicity scenario 1	Dose-efficacy scenario 1	0.03	1.0412389799887	MTD 97.5% percentile	0.25	PA
y_09755	Dose-toxicity scenario 1	Dose-efficacy scenario 1	0.04	1.00937794548464	MTD 97.5% percentile	0.25	PA
y_09756	Dose-toxicity scenario 1	Dose-efficacy scenario 1	0.05	0.978876957444446	MTD 97.5% percentile	0.25	PA
y_09757	Dose-toxicity scenario 1	Dose-efficacy scenario 1	0.06	0.949650751596795	MTD 97.5% percentile	0.25	PA
y_09758	Dose-toxicity scenario 1	Dose-efficacy scenario 1	0.07	0.921621044982676	MTD 97.5% percentile	0.25	PA
y_09759	Dose-toxicity scenario 1	Dose-efficacy scenario 1	0.08	0.894715835763655	MTD 97.5% percentile	0.25	PA
y_097510	Dose-toxicity scenario 1	Dose-efficacy scenario 1	0.09	0.868868785643988	MTD 97.5% percentile	0.25	PA
y_097511	Dose-toxicity scenario 1	Dose-efficacy scenario 1	0.1	0.844018673753927	MTD 97.5% percentile	0.25	PA
y_097512	Dose-toxicity scenario 1	Dose-efficacy scenario 1	0.11	0.820108912529674	MTD 97.5% percentile	0.25	PA
y_097513	Dose-toxicity scenario 1	Dose-efficacy scenario 1	0.12	0.797087117531417	MTD 97.5% percentile	0.25	PA
y_097514	Dose-toxicity scenario 1	Dose-efficacy scenario 1	0.13	0.774904724316197	MTD 97.5% percentile	0.25	PA
y_097515	Dose-toxicity scenario 1	Dose-efficacy scenario 1	0.14	0.753516646468237	MTD 97.5% percentile	0.25	PA
y_097516	Dose-toxicity scenario 1	Dose-efficacy scenario 1	0.15	0.732880969719261	MTD 97.5% percentile	0.25	PA
y_097517	Dose-toxicity scenario 1	Dose-efficacy scenario 1	0.16	0.712958677791992	MTD 97.5% percentile	0.25	PA
y_097518	Dose-toxicity scenario 1	Dose-efficacy scenario 1	0.17	0.693713406193699	MTD 97.5% percentile	0.25	PA
y_097519	Dose-toxicity scenario 1	Dose-efficacy scenario 1	0.18	0.675111220690896	MTD 97.5% percentile	0.25	PA
y_097520	Dose-toxicity scenario 1	Dose-efficacy scenario 1	0.19	0.657120417626113	MTD 97.5% percentile	0.25	PA
y_097521	Dose-toxicity scenario 1	Dose-efficacy scenario 1	0.2	0.639711343604814	MTD 97.5% percentile	0.25	PA
y_097522	Dose-toxicity scenario 1	Dose-efficacy scenario 1	0.21	0.622856232395191	MTD 97.5% percentile	0.25	PA
y_097523	Dose-toxicity scenario 1	Dose-efficacy scenario 1	0.22	0.606529057153837	MTD 97.5% percentile	0.25	PA
y_097524	Dose-toxicity scenario 1	Dose-efficacy scenario 1	0.23	0.590705396323076	MTD 97.5% percentile	0.25	PA
y_097525	Dose-toxicity scenario 1	Dose-efficacy scenario 1	0.24	0.575362311746682	MTD 97.5% percentile	0.25	PA
y_097526	Dose-toxicity scenario 1	Dose-efficacy scenario 1	0.25	0.560478237724635	MTD 97.5% percentile	0.25	PA
y_097527	Dose-toxicity scenario 1	Dose-efficacy scenario 1	0.26	0.546032879878383	MTD 97.5% percentile	0.25	PA
y_097528	Dose-toxicity scenario 1	Dose-efficacy scenario 1	0.27	0.532007122829232	MTD 97.5% percentile	0.25	PA
y_097529	Dose-toxicity scenario 1	Dose-efficacy scenario 1	0.28	0.518382945806682	MTD 97.5% percentile	0.25	PA
y_097530	Dose-toxicity scenario 1	Dose-efficacy scenario 1	0.29	0.505143345403258	MTD 97.5% percentile	0.25	PA
y_097531	Dose-toxicity scenario 1	Dose-efficacy scenario 1	0.3	0.492272264779629	MTD 97.5% percentile	0.25	PA
y_097532	Dose-toxicity scenario 1	Dose-efficacy scenario 1	0.31	0.47975452870023	MTD 97.5% percentile	0.25	PA
y_097533	Dose-toxicity scenario 1	Dose-efficacy scenario 1	0.32	0.46757578384676	MTD 97.5% percentile	0.25	PA
y_097534	Dose-toxicity scenario 1	Dose-efficacy scenario 1	0.33	0.455722443915993	MTD 97.5% percentile	0.25	PA
y_097535	Dose-toxicity scenario 1	Dose-efficacy scenario 1	0.34	0.444181639060371	MTD 97.5% percentile	0.25	PA
y_097536	Dose-toxicity scenario 1	Dose-efficacy scenario 1	0.35	0.432941169275841	MTD 97.5% percentile	0.25	PA
y_097537	Dose-toxicity scenario 1	Dose-efficacy scenario 1	0.36	0.421989461382015	MTD 97.5% percentile	0.25	PA
y_097538	Dose-toxicity scenario 1	Dose-efficacy scenario 1	0.37	0.41131552927576	MTD 97.5% percentile	0.25	PA
y_097539	Dose-toxicity scenario 1	Dose-efficacy scenario 1	0.38	0.400908937171255	MTD 97.5% percentile	0.25	PA
y_097540	Dose-toxicity scenario 1	Dose-efficacy scenario 1	0.39	0.390759765567975	MTD 97.5% percentile	0.25	PA
y_097541	Dose-toxicity scenario 1	Dose-efficacy scenario 1	0.4	0.380858579713281	MTD 97.5% percentile	0.25	PA
y_097542	Dose-toxicity scenario 1	Dose-efficacy scenario 1	0.41	0.371196400348889	MTD 97.5% percentile	0.25	PA
y_097543	Dose-toxicity scenario 1	Dose-efficacy scenario 1	0.42	0.361764676550529	MTD 97.5% percentile	0.25	PA
y_097544	Dose-toxicity scenario 1	Dose-efficacy scenario 1	0.43	0.352555260488142	MTD 97.5% percentile	0.25	PA
y_097545	Dose-toxicity scenario 1	Dose-efficacy scenario 1	0.44	0.343560383949999	MTD 97.5% percentile	0.25	PA
y_097546	Dose-toxicity scenario 1	Dose-efficacy scenario 1	0.45	0.334772636488597	MTD 97.5% percentile	0.25	PA
y_097547	Dose-toxicity scenario 1	Dose-efficacy scenario 1	0.46	0.326184945059105	MTD 97.5% percentile	0.25	PA
y_097548	Dose-toxicity scenario 1	Dose-efficacy scenario 1	0.47	0.31779055503276	MTD 97.5% percentile	0.25	PA
y_097549	Dose-toxicity scenario 1	Dose-efficacy scenario 1	0.48	0.309583012478127	MTD 97.5% percentile	0.25	PA
y_097550	Dose-toxicity scenario 1	Dose-efficacy scenario 1	0.49	0.301556147612503	MTD 97.5% percentile	0.25	PA
y_097551	Dose-toxicity scenario 1	Dose-efficacy scenario 1	0.5	0.293704059334318	MTD 97.5% percentile	0.25	PA
y_097552	Dose-toxicity scenario 1	Dose-efficacy scenario 1	0.51	0.286021100755019	MTD 97.5% percentile	0.25	PA
y_097553	Dose-toxicity scenario 1	Dose-efficacy scenario 1	0.52	0.278501865655904	MTD 97.5% percentile	0.25	PA
y_097554	Dose-toxicity scenario 1	Dose-efficacy scenario 1	0.53	0.27114117580164	MTD 97.5% percentile	0.25	PA
y_097555	Dose-toxicity scenario 1	Dose-efficacy scenario 1	0.54	0.263934069047897	MTD 97.5% percentile	0.25	PA
y_097556	Dose-toxicity scenario 1	Dose-efficacy scenario 1	0.55	0.256875788185719	MTD 97.5% percentile	0.25	PA
y_097557	Dose-toxicity scenario 1	Dose-efficacy scenario 1	0.56	0.249961770469914	MTD 97.5% percentile	0.25	PA
y_097558	Dose-toxicity scenario 1	Dose-efficacy scenario 1	0.57	0.243187637783033	MTD 97.5% percentile	0.25	PA
y_097559	Dose-toxicity scenario 1	Dose-efficacy scenario 1	0.58	0.23654918739038	MTD 97.5% percentile	0.25	PA
y_097560	Dose-toxicity scenario 1	Dose-efficacy scenario 1	0.59	0.230042383245031	MTD 97.5% percentile	0.25	PA
y_097561	Dose-toxicity scenario 1	Dose-efficacy scenario 1	0.6	0.223663347805058	MTD 97.5% percentile	0.25	PA
y_097562	Dose-toxicity scenario 1	Dose-efficacy scenario 1	0.61	0.217408354328111	MTD 97.5% percentile	0.25	PA
y_097563	Dose-toxicity scenario 1	Dose-efficacy scenario 1	0.62	0.211273819611158	MTD 97.5% percentile	0.25	PA
y_097564	Dose-toxicity scenario 1	Dose-efficacy scenario 1	0.63	0.205256297145694	MTD 97.5% percentile	0.25	PA
y_097565	Dose-toxicity scenario 1	Dose-efficacy scenario 1	0.64	0.199352470660922	MTD 97.5% percentile	0.25	PA
y_097566	Dose-toxicity scenario 1	Dose-efficacy scenario 1	0.65	0.193559148029496	MTD 97.5% percentile	0.25	PA
y_097567	Dose-toxicity scenario 1	Dose-efficacy scenario 1	0.66	0.1878732555123	MTD 97.5% percentile	0.25	PA
y_097568	Dose-toxicity scenario 1	Dose-efficacy scenario 1	0.67	0.182291832320455	MTD 97.5% percentile	0.25	PA
y_097569	Dose-toxicity scenario 1	Dose-efficacy scenario 1	0.68	0.176812025474339	MTD 97.5% percentile	0.25	PA
y_097570	Dose-toxicity scenario 1	Dose-efficacy scenario 1	0.69	0.171431084940871	MTD 97.5% percentile	0.25	PA
y_097571	Dose-toxicity scenario 1	Dose-efficacy scenario 1	0.7	0.166146359031635	MTD 97.5% percentile	0.25	PA
y_097572	Dose-toxicity scenario 1	Dose-efficacy scenario 1	0.71	0.160955290045672	MTD 97.5% percentile	0.25	PA
y_097573	Dose-toxicity scenario 1	Dose-efficacy scenario 1	0.72	0.155855410141899	MTD 97.5% percentile	0.25	PA
y_097574	Dose-toxicity scenario 1	Dose-efficacy scenario 1	0.73	0.15084433742715	MTD 97.5% percentile	0.25	PA
y_097575	Dose-toxicity scenario 1	Dose-efficacy scenario 1	0.74	0.145919772246821	MTD 97.5% percentile	0.25	PA
y_097576	Dose-toxicity scenario 1	Dose-efficacy scenario 1	0.75	0.141079493665975	MTD 97.5% percentile	0.25	PA
y_097577	Dose-toxicity scenario 1	Dose-efficacy scenario 1	0.76	0.136321356129599	MTD 97.5% percentile	0.25	PA
y_097578	Dose-toxicity scenario 1	Dose-efficacy scenario 1	0.77	0.131643286291458	MTD 97.5% percentile	0.25	PA
y_097579	Dose-toxicity scenario 1	Dose-efficacy scenario 1	0.78	0.127043280001705	MTD 97.5% percentile	0.25	PA
y_097580	Dose-toxicity scenario 1	Dose-efficacy scenario 1	0.79	0.122519399444043	MTD 97.5% percentile	0.25	PA
y_097581	Dose-toxicity scenario 1	Dose-efficacy scenario 1	0.8	0.118069770413854	MTD 97.5% percentile	0.25	PA
y_097582	Dose-toxicity scenario 1	Dose-efficacy scenario 1	0.81	0.113692579729262	MTD 97.5% percentile	0.25	PA
y_097583	Dose-toxicity scenario 1	Dose-efficacy scenario 1	0.82	0.109386072767615	MTD 97.5% percentile	0.25	PA
y_097584	Dose-toxicity scenario 1	Dose-efficacy scenario 1	0.83	0.105148551120356	MTD 97.5% percentile	0.25	PA
y_097585	Dose-toxicity scenario 1	Dose-efficacy scenario 1	0.84	0.100978370359697	MTD 97.5% percentile	0.25	PA
y_097586	Dose-toxicity scenario 1	Dose-efficacy scenario 1	0.85	0.0968739379109263	MTD 97.5% percentile	0.25	PA
y_097587	Dose-toxicity scenario 1	Dose-efficacy scenario 1	0.86	0.092833711024567	MTD 97.5% percentile	0.25	PA
y_097588	Dose-toxicity scenario 1	Dose-efficacy scenario 1	0.87	0.088856194842961	MTD 97.5% percentile	0.25	PA
y_097589	Dose-toxicity scenario 1	Dose-efficacy scenario 1	0.88	0.0849399405561885	MTD 97.5% percentile	0.25	PA
y_097590	Dose-toxicity scenario 1	Dose-efficacy scenario 1	0.89	0.081083543642545	MTD 97.5% percentile	0.25	PA
y_097591	Dose-toxicity scenario 1	Dose-efficacy scenario 1	0.9	0.077285642189085	MTD 97.5% percentile	0.25	PA
y_097592	Dose-toxicity scenario 1	Dose-efficacy scenario 1	0.91	0.0735449152880148	MTD 97.5% percentile	0.25	PA
y_097593	Dose-toxicity scenario 1	Dose-efficacy scenario 1	0.92	0.0698600815049679	MTD 97.5% percentile	0.25	PA
y_097594	Dose-toxicity scenario 1	Dose-efficacy scenario 1	0.93	0.0662298974154308	MTD 97.5% percentile	0.25	PA
y_097595	Dose-toxicity scenario 1	Dose-efficacy scenario 1	0.94	0.0626531562058086	MTD 97.5% percentile	0.25	PA
y_097596	Dose-toxicity scenario 1	Dose-efficacy scenario 1	0.95	0.0591286863358232	MTD 97.5% percentile	0.25	PA
y_097597	Dose-toxicity scenario 1	Dose-efficacy scenario 1	0.96	0.0556553502591311	MTD 97.5% percentile	0.25	PA
y_097598	Dose-toxicity scenario 1	Dose-efficacy scenario 1	0.97	0.0522320431992234	MTD 97.5% percentile	0.25	PA
y_097599	Dose-toxicity scenario 1	Dose-efficacy scenario 1	0.98	0.0488576919778439	MTD 97.5% percentile	0.25	PA
y_0975100	Dose-toxicity scenario 1	Dose-efficacy scenario 1	0.99	0.0455312538933129	MTD 97.5% percentile	0.25	PA
y_0975101	Dose-toxicity scenario 1	Dose-efficacy scenario 1	1	0.0422517156462954	MTD 97.5% percentile	0.25	PA
