# Supplementary material for: A Bayesian adaptive design for dual‐agent phase I–II oncology trials integrating efficacy data across stages
Source: Biom J. 2023 May 18;65(7):2200288. doi: 10.1002/bimj.202200288 (PMC10952513; doi:10.1002/bimj.202200288)
Supplement: Supplementary file 1 — Supporting Information S1 [file BIMJ-65-0-s001.zip › Code_biometrical_journal2/Code_biometrical_journal/Data/intermediate_outputs/MTD_curve_DLT_sc1_EFF_sc1_PA_w050_H0.csv]

	DLT_scenario	EFF_scenario	x	y	type	omega	agreement
y_mean1	Dose-toxicity scenario 1	Dose-efficacy scenario 1	0	1.22484326107303	MTD mean	0.5	PA
y_mean2	Dose-toxicity scenario 1	Dose-efficacy scenario 1	0.01	1.19417290523966	MTD mean	0.5	PA
y_mean3	Dose-toxicity scenario 1	Dose-efficacy scenario 1	0.02	1.16453943357967	MTD mean	0.5	PA
y_mean4	Dose-toxicity scenario 1	Dose-efficacy scenario 1	0.03	1.13589113864386	MTD mean	0.5	PA
y_mean5	Dose-toxicity scenario 1	Dose-efficacy scenario 1	0.04	1.10817969483754	MTD mean	0.5	PA
y_mean6	Dose-toxicity scenario 1	Dose-efficacy scenario 1	0.05	1.08135988638655	MTD mean	0.5	PA
y_mean7	Dose-toxicity scenario 1	Dose-efficacy scenario 1	0.06	1.05538936114628	MTD mean	0.5	PA
y_mean8	Dose-toxicity scenario 1	Dose-efficacy scenario 1	0.07	1.03022840743395	MTD mean	0.5	PA
y_mean9	Dose-toxicity scenario 1	Dose-efficacy scenario 1	0.08	1.00583975141084	MTD mean	0.5	PA
y_mean10	Dose-toxicity scenario 1	Dose-efficacy scenario 1	0.09	0.982188372840171	MTD mean	0.5	PA
y_mean11	Dose-toxicity scenario 1	Dose-efficacy scenario 1	0.1	0.95924133730518	MTD mean	0.5	PA
y_mean12	Dose-toxicity scenario 1	Dose-efficacy scenario 1	0.11	0.936967643197146	MTD mean	0.5	PA
y_mean13	Dose-toxicity scenario 1	Dose-efficacy scenario 1	0.12	0.91533808197819	MTD mean	0.5	PA
y_mean14	Dose-toxicity scenario 1	Dose-efficacy scenario 1	0.13	0.894325110394492	MTD mean	0.5	PA
y_mean15	Dose-toxicity scenario 1	Dose-efficacy scenario 1	0.14	0.873902733464294	MTD mean	0.5	PA
y_mean16	Dose-toxicity scenario 1	Dose-efficacy scenario 1	0.15	0.854046397195467	MTD mean	0.5	PA
y_mean17	Dose-toxicity scenario 1	Dose-efficacy scenario 1	0.16	0.834732890101681	MTD mean	0.5	PA
y_mean18	Dose-toxicity scenario 1	Dose-efficacy scenario 1	0.17	0.815940252686663	MTD mean	0.5	PA
y_mean19	Dose-toxicity scenario 1	Dose-efficacy scenario 1	0.18	0.797647694154426	MTD mean	0.5	PA
y_mean20	Dose-toxicity scenario 1	Dose-efficacy scenario 1	0.19	0.779835515681304	MTD mean	0.5	PA
y_mean21	Dose-toxicity scenario 1	Dose-efficacy scenario 1	0.2	0.762485039654496	MTD mean	0.5	PA
y_mean22	Dose-toxicity scenario 1	Dose-efficacy scenario 1	0.21	0.745578544342742	MTD mean	0.5	PA
y_mean23	Dose-toxicity scenario 1	Dose-efficacy scenario 1	0.22	0.729099203518776	MTD mean	0.5	PA
y_mean24	Dose-toxicity scenario 1	Dose-efficacy scenario 1	0.23	0.713031030601128	MTD mean	0.5	PA
y_mean25	Dose-toxicity scenario 1	Dose-efficacy scenario 1	0.24	0.697358826925486	MTD mean	0.5	PA
y_mean26	Dose-toxicity scenario 1	Dose-efficacy scenario 1	0.25	0.682068133793761	MTD mean	0.5	PA
y_mean27	Dose-toxicity scenario 1	Dose-efficacy scenario 1	0.26	0.667145187982874	MTD mean	0.5	PA
y_mean28	Dose-toxicity scenario 1	Dose-efficacy scenario 1	0.27	0.652576880425496	MTD mean	0.5	PA
y_mean29	Dose-toxicity scenario 1	Dose-efficacy scenario 1	0.28	0.638350717802002	MTD mean	0.5	PA
y_mean30	Dose-toxicity scenario 1	Dose-efficacy scenario 1	0.29	0.624454786807125	MTD mean	0.5	PA
y_mean31	Dose-toxicity scenario 1	Dose-efficacy scenario 1	0.3	0.61087772087649	MTD mean	0.5	PA
y_mean32	Dose-toxicity scenario 1	Dose-efficacy scenario 1	0.31	0.597608669177709	MTD mean	0.5	PA
y_mean33	Dose-toxicity scenario 1	Dose-efficacy scenario 1	0.32	0.584637267688242	MTD mean	0.5	PA
y_mean34	Dose-toxicity scenario 1	Dose-efficacy scenario 1	0.33	0.571953612198012	MTD mean	0.5	PA
y_mean35	Dose-toxicity scenario 1	Dose-efficacy scenario 1	0.34	0.559548233088963	MTD mean	0.5	PA
y_mean36	Dose-toxicity scenario 1	Dose-efficacy scenario 1	0.35	0.547412071756599	MTD mean	0.5	PA
y_mean37	Dose-toxicity scenario 1	Dose-efficacy scenario 1	0.36	0.535536458550123	MTD mean	0.5	PA
y_mean38	Dose-toxicity scenario 1	Dose-efficacy scenario 1	0.37	0.523913092118282	MTD mean	0.5	PA
y_mean39	Dose-toxicity scenario 1	Dose-efficacy scenario 1	0.38	0.512534020057503	MTD mean	0.5	PA
y_mean40	Dose-toxicity scenario 1	Dose-efficacy scenario 1	0.39	0.501391620767528	MTD mean	0.5	PA
y_mean41	Dose-toxicity scenario 1	Dose-efficacy scenario 1	0.4	0.490478586427552	MTD mean	0.5	PA
y_mean42	Dose-toxicity scenario 1	Dose-efficacy scenario 1	0.41	0.479787907012945	MTD mean	0.5	PA
y_mean43	Dose-toxicity scenario 1	Dose-efficacy scenario 1	0.42	0.469312855279113	MTD mean	0.5	PA
y_mean44	Dose-toxicity scenario 1	Dose-efficacy scenario 1	0.43	0.459046972644898	MTD mean	0.5	PA
y_mean45	Dose-toxicity scenario 1	Dose-efficacy scenario 1	0.44	0.448984055913271	MTD mean	0.5	PA
y_mean46	Dose-toxicity scenario 1	Dose-efficacy scenario 1	0.45	0.439118144771952	MTD mean	0.5	PA
y_mean47	Dose-toxicity scenario 1	Dose-efficacy scenario 1	0.46	0.429443510021022	MTD mean	0.5	PA
y_mean48	Dose-toxicity scenario 1	Dose-efficacy scenario 1	0.47	0.419954642478685	MTD mean	0.5	PA
y_mean49	Dose-toxicity scenario 1	Dose-efficacy scenario 1	0.48	0.41064624252002	MTD mean	0.5	PA
y_mean50	Dose-toxicity scenario 1	Dose-efficacy scenario 1	0.49	0.401513210207002	MTD mean	0.5	PA
y_mean51	Dose-toxicity scenario 1	Dose-efficacy scenario 1	0.5	0.392550635971159	MTD mean	0.5	PA
y_mean52	Dose-toxicity scenario 1	Dose-efficacy scenario 1	0.51	0.383753791813092	MTD mean	0.5	PA
y_mean53	Dose-toxicity scenario 1	Dose-efficacy scenario 1	0.52	0.375118122985734	MTD mean	0.5	PA
y_mean54	Dose-toxicity scenario 1	Dose-efficacy scenario 1	0.53	0.366639240130583	MTD mean	0.5	PA
y_mean55	Dose-toxicity scenario 1	Dose-efficacy scenario 1	0.54	0.358312911838405	MTD mean	0.5	PA
y_mean56	Dose-toxicity scenario 1	Dose-efficacy scenario 1	0.55	0.350135057607905	MTD mean	0.5	PA
y_mean57	Dose-toxicity scenario 1	Dose-efficacy scenario 1	0.56	0.342101741177746	MTD mean	0.5	PA
y_mean58	Dose-toxicity scenario 1	Dose-efficacy scenario 1	0.57	0.33420916420903	MTD mean	0.5	PA
y_mean59	Dose-toxicity scenario 1	Dose-efficacy scenario 1	0.58	0.326453660296937	MTD mean	0.5	PA
y_mean60	Dose-toxicity scenario 1	Dose-efficacy scenario 1	0.59	0.318831689291676	MTD mean	0.5	PA
y_mean61	Dose-toxicity scenario 1	Dose-efficacy scenario 1	0.6	0.311339831910282	MTD mean	0.5	PA
y_mean62	Dose-toxicity scenario 1	Dose-efficacy scenario 1	0.61	0.303974784622017	MTD mean	0.5	PA
y_mean63	Dose-toxicity scenario 1	Dose-efficacy scenario 1	0.62	0.296733354791311	MTD mean	0.5	PA
y_mean64	Dose-toxicity scenario 1	Dose-efficacy scenario 1	0.63	0.289612456063227	MTD mean	0.5	PA
y_mean65	Dose-toxicity scenario 1	Dose-efficacy scenario 1	0.64	0.282609103977458	MTD mean	0.5	PA
y_mean66	Dose-toxicity scenario 1	Dose-efficacy scenario 1	0.65	0.275720411797738	MTD mean	0.5	PA
y_mean67	Dose-toxicity scenario 1	Dose-efficacy scenario 1	0.66	0.268943586544441	MTD mean	0.5	PA
y_mean68	Dose-toxicity scenario 1	Dose-efficacy scenario 1	0.67	0.262275925218903	MTD mean	0.5	PA
y_mean69	Dose-toxicity scenario 1	Dose-efficacy scenario 1	0.68	0.255714811208744	MTD mean	0.5	PA
y_mean70	Dose-toxicity scenario 1	Dose-efficacy scenario 1	0.69	0.249257710864158	MTD mean	0.5	PA
y_mean71	Dose-toxicity scenario 1	Dose-efficacy scenario 1	0.7	0.242902170235743	MTD mean	0.5	PA
y_mean72	Dose-toxicity scenario 1	Dose-efficacy scenario 1	0.71	0.236645811965059	MTD mean	0.5	PA
y_mean73	Dose-toxicity scenario 1	Dose-efficacy scenario 1	0.72	0.230486332319635	MTD mean	0.5	PA
y_mean74	Dose-toxicity scenario 1	Dose-efficacy scenario 1	0.73	0.224421498364653	MTD mean	0.5	PA
y_mean75	Dose-toxicity scenario 1	Dose-efficacy scenario 1	0.74	0.218449145264015	MTD mean	0.5	PA
y_mean76	Dose-toxicity scenario 1	Dose-efficacy scenario 1	0.75	0.212567173703946	MTD mean	0.5	PA
y_mean77	Dose-toxicity scenario 1	Dose-efficacy scenario 1	0.76	0.206773547432684	MTD mean	0.5	PA
y_mean78	Dose-toxicity scenario 1	Dose-efficacy scenario 1	0.77	0.201066290910201	MTD mean	0.5	PA
y_mean79	Dose-toxicity scenario 1	Dose-efficacy scenario 1	0.78	0.195443487062265	MTD mean	0.5	PA
y_mean80	Dose-toxicity scenario 1	Dose-efficacy scenario 1	0.79	0.18990327513346	MTD mean	0.5	PA
y_mean81	Dose-toxicity scenario 1	Dose-efficacy scenario 1	0.8	0.184443848634142	MTD mean	0.5	PA
y_mean82	Dose-toxicity scenario 1	Dose-efficacy scenario 1	0.81	0.179063453376536	MTD mean	0.5	PA
y_mean83	Dose-toxicity scenario 1	Dose-efficacy scenario 1	0.82	0.17376038559553	MTD mean	0.5	PA
y_mean84	Dose-toxicity scenario 1	Dose-efficacy scenario 1	0.83	0.168532990149897	MTD mean	0.5	PA
y_mean85	Dose-toxicity scenario 1	Dose-efficacy scenario 1	0.84	0.163379658799983	MTD mean	0.5	PA
y_mean86	Dose-toxicity scenario 1	Dose-efficacy scenario 1	0.85	0.15829882855809	MTD mean	0.5	PA
y_mean87	Dose-toxicity scenario 1	Dose-efficacy scenario 1	0.86	0.153288980107992	MTD mean	0.5	PA
y_mean88	Dose-toxicity scenario 1	Dose-efficacy scenario 1	0.87	0.148348636290232	MTD mean	0.5	PA
y_mean89	Dose-toxicity scenario 1	Dose-efficacy scenario 1	0.88	0.143476360650032	MTD mean	0.5	PA
y_mean90	Dose-toxicity scenario 1	Dose-efficacy scenario 1	0.89	0.13867075604481	MTD mean	0.5	PA
y_mean91	Dose-toxicity scenario 1	Dose-efficacy scenario 1	0.9	0.13393046330847	MTD mean	0.5	PA
y_mean92	Dose-toxicity scenario 1	Dose-efficacy scenario 1	0.91	0.129254159969793	MTD mean	0.5	PA
y_mean93	Dose-toxicity scenario 1	Dose-efficacy scenario 1	0.92	0.124640559022368	MTD mean	0.5	PA
y_mean94	Dose-toxicity scenario 1	Dose-efficacy scenario 1	0.93	0.120088407743685	MTD mean	0.5	PA
y_mean95	Dose-toxicity scenario 1	Dose-efficacy scenario 1	0.94	0.115596486561097	MTD mean	0.5	PA
y_mean96	Dose-toxicity scenario 1	Dose-efficacy scenario 1	0.95	0.111163607962505	MTD mean	0.5	PA
y_mean97	Dose-toxicity scenario 1	Dose-efficacy scenario 1	0.96	0.106788615449707	MTD mean	0.5	PA
y_mean98	Dose-toxicity scenario 1	Dose-efficacy scenario 1	0.97	0.102470382532493	MTD mean	0.5	PA
y_mean99	Dose-toxicity scenario 1	Dose-efficacy scenario 1	0.98	0.0982078117616389	MTD mean	0.5	PA
y_mean100	Dose-toxicity scenario 1	Dose-efficacy scenario 1	0.99	0.0939998337990439	MTD mean	0.5	PA
y_mean101	Dose-toxicity scenario 1	Dose-efficacy scenario 1	1	0.0898454065233821	MTD mean	0.5	PA
y_00251	Dose-toxicity scenario 1	Dose-efficacy scenario 1	0	1.31310746385858	MTD 2.5% percentile	0.5	PA
y_00252	Dose-toxicity scenario 1	Dose-efficacy scenario 1	0.01	1.28839838585419	MTD 2.5% percentile	0.5	PA
y_00253	Dose-toxicity scenario 1	Dose-efficacy scenario 1	0.02	1.26425239877172	MTD 2.5% percentile	0.5	PA
y_00254	Dose-toxicity scenario 1	Dose-efficacy scenario 1	0.03	1.24065047119005	MTD 2.5% percentile	0.5	PA
y_00255	Dose-toxicity scenario 1	Dose-efficacy scenario 1	0.04	1.21757441976882	MTD 2.5% percentile	0.5	PA
y_00256	Dose-toxicity scenario 1	Dose-efficacy scenario 1	0.05	1.19500686252861	MTD 2.5% percentile	0.5	PA
y_00257	Dose-toxicity scenario 1	Dose-efficacy scenario 1	0.06	1.17293117518585	MTD 2.5% percentile	0.5	PA
y_00258	Dose-toxicity scenario 1	Dose-efficacy scenario 1	0.07	1.15133145031211	MTD 2.5% percentile	0.5	PA
y_00259	Dose-toxicity scenario 1	Dose-efficacy scenario 1	0.08	1.13019245910686	MTD 2.5% percentile	0.5	PA
y_002510	Dose-toxicity scenario 1	Dose-efficacy scenario 1	0.09	1.10949961559061	MTD 2.5% percentile	0.5	PA
y_002511	Dose-toxicity scenario 1	Dose-efficacy scenario 1	0.1	1.08923894304155	MTD 2.5% percentile	0.5	PA
y_002512	Dose-toxicity scenario 1	Dose-efficacy scenario 1	0.11	1.06939704251336	MTD 2.5% percentile	0.5	PA
y_002513	Dose-toxicity scenario 1	Dose-efficacy scenario 1	0.12	1.04996106328519	MTD 2.5% percentile	0.5	PA
y_002514	Dose-toxicity scenario 1	Dose-efficacy scenario 1	0.13	1.03091867510688	MTD 2.5% percentile	0.5	PA
y_002515	Dose-toxicity scenario 1	Dose-efficacy scenario 1	0.14	1.01225804211343	MTD 2.5% percentile	0.5	PA
y_002516	Dose-toxicity scenario 1	Dose-efficacy scenario 1	0.15	0.993967798292708	MTD 2.5% percentile	0.5	PA
y_002517	Dose-toxicity scenario 1	Dose-efficacy scenario 1	0.16	0.976037024399709	MTD 2.5% percentile	0.5	PA
y_002518	Dose-toxicity scenario 1	Dose-efficacy scenario 1	0.17	0.958455226218616	MTD 2.5% percentile	0.5	PA
y_002519	Dose-toxicity scenario 1	Dose-efficacy scenario 1	0.18	0.94121231408192	MTD 2.5% percentile	0.5	PA
y_002520	Dose-toxicity scenario 1	Dose-efficacy scenario 1	0.19	0.924298583562495	MTD 2.5% percentile	0.5	PA
y_002521	Dose-toxicity scenario 1	Dose-efficacy scenario 1	0.2	0.907704697261046	MTD 2.5% percentile	0.5	PA
y_002522	Dose-toxicity scenario 1	Dose-efficacy scenario 1	0.21	0.891421667617091	MTD 2.5% percentile	0.5	PA
y_002523	Dose-toxicity scenario 1	Dose-efficacy scenario 1	0.22	0.875440840676992	MTD 2.5% percentile	0.5	PA
y_002524	Dose-toxicity scenario 1	Dose-efficacy scenario 1	0.23	0.859753880757449	MTD 2.5% percentile	0.5	PA
y_002525	Dose-toxicity scenario 1	Dose-efficacy scenario 1	0.24	0.84435275594733	MTD 2.5% percentile	0.5	PA
y_002526	Dose-toxicity scenario 1	Dose-efficacy scenario 1	0.25	0.829229724394884	MTD 2.5% percentile	0.5	PA
y_002527	Dose-toxicity scenario 1	Dose-efficacy scenario 1	0.26	0.814377321331115	MTD 2.5% percentile	0.5	PA
y_002528	Dose-toxicity scenario 1	Dose-efficacy scenario 1	0.27	0.79978834678364	MTD 2.5% percentile	0.5	PA
y_002529	Dose-toxicity scenario 1	Dose-efficacy scenario 1	0.28	0.785455853938541	MTD 2.5% percentile	0.5	PA
y_002530	Dose-toxicity scenario 1	Dose-efficacy scenario 1	0.29	0.77137313811067	MTD 2.5% percentile	0.5	PA
y_002531	Dose-toxicity scenario 1	Dose-efficacy scenario 1	0.3	0.75753372628564	MTD 2.5% percentile	0.5	PA
y_002532	Dose-toxicity scenario 1	Dose-efficacy scenario 1	0.31	0.743931367199209	MTD 2.5% percentile	0.5	PA
y_002533	Dose-toxicity scenario 1	Dose-efficacy scenario 1	0.32	0.730560021922121	MTD 2.5% percentile	0.5	PA
y_002534	Dose-toxicity scenario 1	Dose-efficacy scenario 1	0.33	0.717413854920612	MTD 2.5% percentile	0.5	PA
y_002535	Dose-toxicity scenario 1	Dose-efficacy scenario 1	0.34	0.704487225564777	MTD 2.5% percentile	0.5	PA
y_002536	Dose-toxicity scenario 1	Dose-efficacy scenario 1	0.35	0.691774680058841	MTD 2.5% percentile	0.5	PA
y_002537	Dose-toxicity scenario 1	Dose-efficacy scenario 1	0.36	0.679270943769072	MTD 2.5% percentile	0.5	PA
y_002538	Dose-toxicity scenario 1	Dose-efficacy scenario 1	0.37	0.666970913926672	MTD 2.5% percentile	0.5	PA
y_002539	Dose-toxicity scenario 1	Dose-efficacy scenario 1	0.38	0.654869652684427	MTD 2.5% percentile	0.5	PA
y_002540	Dose-toxicity scenario 1	Dose-efficacy scenario 1	0.39	0.642962380507279	MTD 2.5% percentile	0.5	PA
y_002541	Dose-toxicity scenario 1	Dose-efficacy scenario 1	0.4	0.631244469878219	MTD 2.5% percentile	0.5	PA
y_002542	Dose-toxicity scenario 1	Dose-efficacy scenario 1	0.41	0.619711439302105	MTD 2.5% percentile	0.5	PA
y_002543	Dose-toxicity scenario 1	Dose-efficacy scenario 1	0.42	0.608358947591071	MTD 2.5% percentile	0.5	PA
y_002544	Dose-toxicity scenario 1	Dose-efficacy scenario 1	0.43	0.597182788416219	MTD 2.5% percentile	0.5	PA
y_002545	Dose-toxicity scenario 1	Dose-efficacy scenario 1	0.44	0.586178885111238	MTD 2.5% percentile	0.5	PA
y_002546	Dose-toxicity scenario 1	Dose-efficacy scenario 1	0.45	0.57534328571445	MTD 2.5% percentile	0.5	PA
y_002547	Dose-toxicity scenario 1	Dose-efficacy scenario 1	0.46	0.56467215823663	MTD 2.5% percentile	0.5	PA
y_002548	Dose-toxicity scenario 1	Dose-efficacy scenario 1	0.47	0.554161786142691	MTD 2.5% percentile	0.5	PA
y_002549	Dose-toxicity scenario 1	Dose-efficacy scenario 1	0.48	0.543808564036034	MTD 2.5% percentile	0.5	PA
y_002550	Dose-toxicity scenario 1	Dose-efficacy scenario 1	0.49	0.533608993535048	MTD 2.5% percentile	0.5	PA
y_002551	Dose-toxicity scenario 1	Dose-efficacy scenario 1	0.5	0.523559679331851	MTD 2.5% percentile	0.5	PA
y_002552	Dose-toxicity scenario 1	Dose-efficacy scenario 1	0.51	0.513657325423933	MTD 2.5% percentile	0.5	PA
y_002553	Dose-toxicity scenario 1	Dose-efficacy scenario 1	0.52	0.503898731509929	MTD 2.5% percentile	0.5	PA
y_002554	Dose-toxicity scenario 1	Dose-efficacy scenario 1	0.53	0.494280789541234	MTD 2.5% percentile	0.5	PA
y_002555	Dose-toxicity scenario 1	Dose-efficacy scenario 1	0.54	0.484800480421658	MTD 2.5% percentile	0.5	PA
y_002556	Dose-toxicity scenario 1	Dose-efficacy scenario 1	0.55	0.475454870847758	MTD 2.5% percentile	0.5	PA
y_002557	Dose-toxicity scenario 1	Dose-efficacy scenario 1	0.56	0.466241110282905	MTD 2.5% percentile	0.5	PA
y_002558	Dose-toxicity scenario 1	Dose-efficacy scenario 1	0.57	0.457156428058517	MTD 2.5% percentile	0.5	PA
y_002559	Dose-toxicity scenario 1	Dose-efficacy scenario 1	0.58	0.448198130596279	MTD 2.5% percentile	0.5	PA
y_002560	Dose-toxicity scenario 1	Dose-efficacy scenario 1	0.59	0.439363598745492	MTD 2.5% percentile	0.5	PA
y_002561	Dose-toxicity scenario 1	Dose-efficacy scenario 1	0.6	0.430650285230029	MTD 2.5% percentile	0.5	PA
y_002562	Dose-toxicity scenario 1	Dose-efficacy scenario 1	0.61	0.422055712199659	MTD 2.5% percentile	0.5	PA
y_002563	Dose-toxicity scenario 1	Dose-efficacy scenario 1	0.62	0.413577468880806	MTD 2.5% percentile	0.5	PA
y_002564	Dose-toxicity scenario 1	Dose-efficacy scenario 1	0.63	0.405213209322055	MTD 2.5% percentile	0.5	PA
y_002565	Dose-toxicity scenario 1	Dose-efficacy scenario 1	0.64	0.396960650229989	MTD 2.5% percentile	0.5	PA
y_002566	Dose-toxicity scenario 1	Dose-efficacy scenario 1	0.65	0.388817568891146	MTD 2.5% percentile	0.5	PA
y_002567	Dose-toxicity scenario 1	Dose-efficacy scenario 1	0.66	0.380781801176137	MTD 2.5% percentile	0.5	PA
y_002568	Dose-toxicity scenario 1	Dose-efficacy scenario 1	0.67	0.372851239622156	MTD 2.5% percentile	0.5	PA
y_002569	Dose-toxicity scenario 1	Dose-efficacy scenario 1	0.68	0.365023831590308	MTD 2.5% percentile	0.5	PA
y_002570	Dose-toxicity scenario 1	Dose-efficacy scenario 1	0.69	0.357297577494386	MTD 2.5% percentile	0.5	PA
y_002571	Dose-toxicity scenario 1	Dose-efficacy scenario 1	0.7	0.349670529097862	MTD 2.5% percentile	0.5	PA
y_002572	Dose-toxicity scenario 1	Dose-efficacy scenario 1	0.71	0.342140787876074	MTD 2.5% percentile	0.5	PA
y_002573	Dose-toxicity scenario 1	Dose-efficacy scenario 1	0.72	0.33470650344069	MTD 2.5% percentile	0.5	PA
y_002574	Dose-toxicity scenario 1	Dose-efficacy scenario 1	0.73	0.327365872023725	MTD 2.5% percentile	0.5	PA
y_002575	Dose-toxicity scenario 1	Dose-efficacy scenario 1	0.74	0.320117135018484	MTD 2.5% percentile	0.5	PA
y_002576	Dose-toxicity scenario 1	Dose-efficacy scenario 1	0.75	0.312958577574966	MTD 2.5% percentile	0.5	PA
y_002577	Dose-toxicity scenario 1	Dose-efficacy scenario 1	0.76	0.305888527247365	MTD 2.5% percentile	0.5	PA
y_002578	Dose-toxicity scenario 1	Dose-efficacy scenario 1	0.77	0.298905352691423	MTD 2.5% percentile	0.5	PA
y_002579	Dose-toxicity scenario 1	Dose-efficacy scenario 1	0.78	0.292007462409522	MTD 2.5% percentile	0.5	PA
y_002580	Dose-toxicity scenario 1	Dose-efficacy scenario 1	0.79	0.285193303541466	MTD 2.5% percentile	0.5	PA
y_002581	Dose-toxicity scenario 1	Dose-efficacy scenario 1	0.8	0.27846136069903	MTD 2.5% percentile	0.5	PA
y_002582	Dose-toxicity scenario 1	Dose-efficacy scenario 1	0.81	0.271810154842452	MTD 2.5% percentile	0.5	PA
y_002583	Dose-toxicity scenario 1	Dose-efficacy scenario 1	0.82	0.265238242197096	MTD 2.5% percentile	0.5	PA
y_002584	Dose-toxicity scenario 1	Dose-efficacy scenario 1	0.83	0.258744213208639	MTD 2.5% percentile	0.5	PA
y_002585	Dose-toxicity scenario 1	Dose-efficacy scenario 1	0.84	0.252326691535179	MTD 2.5% percentile	0.5	PA
y_002586	Dose-toxicity scenario 1	Dose-efficacy scenario 1	0.85	0.245984333074761	MTD 2.5% percentile	0.5	PA
y_002587	Dose-toxicity scenario 1	Dose-efficacy scenario 1	0.86	0.239715825026873	MTD 2.5% percentile	0.5	PA
y_002588	Dose-toxicity scenario 1	Dose-efficacy scenario 1	0.87	0.233519884986534	MTD 2.5% percentile	0.5	PA
y_002589	Dose-toxicity scenario 1	Dose-efficacy scenario 1	0.88	0.227395260069667	MTD 2.5% percentile	0.5	PA
y_002590	Dose-toxicity scenario 1	Dose-efficacy scenario 1	0.89	0.221340726068493	MTD 2.5% percentile	0.5	PA
y_002591	Dose-toxicity scenario 1	Dose-efficacy scenario 1	0.9	0.215355086635765	MTD 2.5% percentile	0.5	PA
y_002592	Dose-toxicity scenario 1	Dose-efficacy scenario 1	0.91	0.209437172496689	MTD 2.5% percentile	0.5	PA
y_002593	Dose-toxicity scenario 1	Dose-efficacy scenario 1	0.92	0.203585840687443	MTD 2.5% percentile	0.5	PA
y_002594	Dose-toxicity scenario 1	Dose-efficacy scenario 1	0.93	0.197799973819258	MTD 2.5% percentile	0.5	PA
y_002595	Dose-toxicity scenario 1	Dose-efficacy scenario 1	0.94	0.192078479367061	MTD 2.5% percentile	0.5	PA
y_002596	Dose-toxicity scenario 1	Dose-efficacy scenario 1	0.95	0.186420288981726	MTD 2.5% percentile	0.5	PA
y_002597	Dose-toxicity scenario 1	Dose-efficacy scenario 1	0.96	0.180824357825037	MTD 2.5% percentile	0.5	PA
y_002598	Dose-toxicity scenario 1	Dose-efficacy scenario 1	0.97	0.17528966392647	MTD 2.5% percentile	0.5	PA
y_002599	Dose-toxicity scenario 1	Dose-efficacy scenario 1	0.98	0.169815207560994	MTD 2.5% percentile	0.5	PA
y_0025100	Dose-toxicity scenario 1	Dose-efficacy scenario 1	0.99	0.164400010647058	MTD 2.5% percentile	0.5	PA
y_0025101	Dose-toxicity scenario 1	Dose-efficacy scenario 1	1	0.159043116164041	MTD 2.5% percentile	0.5	PA
y_0501	Dose-toxicity scenario 1	Dose-efficacy scenario 1	0	1.2275021192794	MTD 50% percentile	0.5	PA
y_0502	Dose-toxicity scenario 1	Dose-efficacy scenario 1	0.01	1.19714147685995	MTD 50% percentile	0.5	PA
y_0503	Dose-toxicity scenario 1	Dose-efficacy scenario 1	0.02	1.16779132935227	MTD 50% percentile	0.5	PA
y_0504	Dose-toxicity scenario 1	Dose-efficacy scenario 1	0.03	1.1394020540189	MTD 50% percentile	0.5	PA
y_0505	Dose-toxicity scenario 1	Dose-efficacy scenario 1	0.04	1.11192722491586	MTD 50% percentile	0.5	PA
y_0506	Dose-toxicity scenario 1	Dose-efficacy scenario 1	0.05	1.08532335954336	MTD 50% percentile	0.5	PA
y_0507	Dose-toxicity scenario 1	Dose-efficacy scenario 1	0.06	1.05954968921449	MTD 50% percentile	0.5	PA
y_0508	Dose-toxicity scenario 1	Dose-efficacy scenario 1	0.07	1.03456795059102	MTD 50% percentile	0.5	PA
y_0509	Dose-toxicity scenario 1	Dose-efficacy scenario 1	0.08	1.01034219614459	MTD 50% percentile	0.5	PA
y_05010	Dose-toxicity scenario 1	Dose-efficacy scenario 1	0.09	0.986838621568517	MTD 50% percentile	0.5	PA
y_05011	Dose-toxicity scenario 1	Dose-efficacy scenario 1	0.1	0.964025408397803	MTD 50% percentile	0.5	PA
y_05012	Dose-toxicity scenario 1	Dose-efficacy scenario 1	0.11	0.941872580296293	MTD 50% percentile	0.5	PA
y_05013	Dose-toxicity scenario 1	Dose-efficacy scenario 1	0.12	0.920351871646223	MTD 50% percentile	0.5	PA
y_05014	Dose-toxicity scenario 1	Dose-efficacy scenario 1	0.13	0.899436607228688	MTD 50% percentile	0.5	PA
y_05015	Dose-toxicity scenario 1	Dose-efficacy scenario 1	0.14	0.879101591918139	MTD 50% percentile	0.5	PA
y_05016	Dose-toxicity scenario 1	Dose-efficacy scenario 1	0.15	0.859323009431842	MTD 50% percentile	0.5	PA
y_05017	Dose-toxicity scenario 1	Dose-efficacy scenario 1	0.16	0.840078329278794	MTD 50% percentile	0.5	PA
y_05018	Dose-toxicity scenario 1	Dose-efficacy scenario 1	0.17	0.821346221143745	MTD 50% percentile	0.5	PA
y_05019	Dose-toxicity scenario 1	Dose-efficacy scenario 1	0.18	0.803106476022321	MTD 50% percentile	0.5	PA
y_05020	Dose-toxicity scenario 1	Dose-efficacy scenario 1	0.19	0.785339933494241	MTD 50% percentile	0.5	PA
y_05021	Dose-toxicity scenario 1	Dose-efficacy scenario 1	0.2	0.768028414584401	MTD 50% percentile	0.5	PA
y_05022	Dose-toxicity scenario 1	Dose-efficacy scenario 1	0.21	0.751154659717282	MTD 50% percentile	0.5	PA
y_05023	Dose-toxicity scenario 1	Dose-efficacy scenario 1	0.22	0.734702271319505	MTD 50% percentile	0.5	PA
y_05024	Dose-toxicity scenario 1	Dose-efficacy scenario 1	0.23	0.718655660669295	MTD 50% percentile	0.5	PA
y_05025	Dose-toxicity scenario 1	Dose-efficacy scenario 1	0.24	0.702999998630722	MTD 50% percentile	0.5	PA
y_05026	Dose-toxicity scenario 1	Dose-efficacy scenario 1	0.25	0.687721169945428	MTD 50% percentile	0.5	PA
y_05027	Dose-toxicity scenario 1	Dose-efficacy scenario 1	0.26	0.672805730785719	MTD 50% percentile	0.5	PA
y_05028	Dose-toxicity scenario 1	Dose-efficacy scenario 1	0.27	0.658240869300715	MTD 50% percentile	0.5	PA
y_05029	Dose-toxicity scenario 1	Dose-efficacy scenario 1	0.28	0.644014368912194	MTD 50% percentile	0.5	PA
y_05030	Dose-toxicity scenario 1	Dose-efficacy scenario 1	0.29	0.630114574139125	MTD 50% percentile	0.5	PA
y_05031	Dose-toxicity scenario 1	Dose-efficacy scenario 1	0.3	0.61653035874995	MTD 50% percentile	0.5	PA
y_05032	Dose-toxicity scenario 1	Dose-efficacy scenario 1	0.31	0.603251096059716	MTD 50% percentile	0.5	PA
y_05033	Dose-toxicity scenario 1	Dose-efficacy scenario 1	0.32	0.590266631205408	MTD 50% percentile	0.5	PA
y_05034	Dose-toxicity scenario 1	Dose-efficacy scenario 1	0.33	0.577567255247462	MTD 50% percentile	0.5	PA
y_05035	Dose-toxicity scenario 1	Dose-efficacy scenario 1	0.34	0.565143680958647	MTD 50% percentile	0.5	PA
y_05036	Dose-toxicity scenario 1	Dose-efficacy scenario 1	0.35	0.552987020173438	MTD 50% percentile	0.5	PA
y_05037	Dose-toxicity scenario 1	Dose-efficacy scenario 1	0.36	0.541088762581773	MTD 50% percentile	0.5	PA
y_05038	Dose-toxicity scenario 1	Dose-efficacy scenario 1	0.37	0.52944075586088	MTD 50% percentile	0.5	PA
y_05039	Dose-toxicity scenario 1	Dose-efficacy scenario 1	0.38	0.518035187047697	MTD 50% percentile	0.5	PA
y_05040	Dose-toxicity scenario 1	Dose-efficacy scenario 1	0.39	0.506864565062431	MTD 50% percentile	0.5	PA
y_05041	Dose-toxicity scenario 1	Dose-efficacy scenario 1	0.4	0.495921704301115	MTD 50% percentile	0.5	PA
y_05042	Dose-toxicity scenario 1	Dose-efficacy scenario 1	0.41	0.485199709221653	MTD 50% percentile	0.5	PA
y_05043	Dose-toxicity scenario 1	Dose-efficacy scenario 1	0.42	0.474691959853855	MTD 50% percentile	0.5	PA
y_05044	Dose-toxicity scenario 1	Dose-efficacy scenario 1	0.43	0.464392098169501	MTD 50% percentile	0.5	PA
y_05045	Dose-toxicity scenario 1	Dose-efficacy scenario 1	0.44	0.454294015253443	MTD 50% percentile	0.5	PA
y_05046	Dose-toxicity scenario 1	Dose-efficacy scenario 1	0.45	0.444391839221371	MTD 50% percentile	0.5	PA
y_05047	Dose-toxicity scenario 1	Dose-efficacy scenario 1	0.46	0.434679923834024	MTD 50% percentile	0.5	PA
y_05048	Dose-toxicity scenario 1	Dose-efficacy scenario 1	0.47	0.425152837761455	MTD 50% percentile	0.5	PA
y_05049	Dose-toxicity scenario 1	Dose-efficacy scenario 1	0.48	0.41580535445446	MTD 50% percentile	0.5	PA
y_05050	Dose-toxicity scenario 1	Dose-efficacy scenario 1	0.49	0.40663244258348	MTD 50% percentile	0.5	PA
y_05051	Dose-toxicity scenario 1	Dose-efficacy scenario 1	0.5	0.397629257008238	MTD 50% percentile	0.5	PA
y_05052	Dose-toxicity scenario 1	Dose-efficacy scenario 1	0.51	0.388791130244042	MTD 50% percentile	0.5	PA
y_05053	Dose-toxicity scenario 1	Dose-efficacy scenario 1	0.52	0.380113564393175	MTD 50% percentile	0.5	PA
y_05054	Dose-toxicity scenario 1	Dose-efficacy scenario 1	0.53	0.37159222351208	MTD 50% percentile	0.5	PA
y_05055	Dose-toxicity scenario 1	Dose-efficacy scenario 1	0.54	0.363222926387107	MTD 50% percentile	0.5	PA
y_05056	Dose-toxicity scenario 1	Dose-efficacy scenario 1	0.55	0.355001639693545	MTD 50% percentile	0.5	PA
y_05057	Dose-toxicity scenario 1	Dose-efficacy scenario 1	0.56	0.346924471514419	MTD 50% percentile	0.5	PA
y_05058	Dose-toxicity scenario 1	Dose-efficacy scenario 1	0.57	0.338987665197168	MTD 50% percentile	0.5	PA
y_05059	Dose-toxicity scenario 1	Dose-efficacy scenario 1	0.58	0.331187593527835	MTD 50% percentile	0.5	PA
y_05060	Dose-toxicity scenario 1	Dose-efficacy scenario 1	0.59	0.323520753203784	MTD 50% percentile	0.5	PA
y_05061	Dose-toxicity scenario 1	Dose-efficacy scenario 1	0.6	0.315983759587253	MTD 50% percentile	0.5	PA
y_05062	Dose-toxicity scenario 1	Dose-efficacy scenario 1	0.61	0.308573341723226	MTD 50% percentile	0.5	PA
y_05063	Dose-toxicity scenario 1	Dose-efficacy scenario 1	0.62	0.30128633760623	MTD 50% percentile	0.5	PA
y_05064	Dose-toxicity scenario 1	Dose-efficacy scenario 1	0.63	0.294119689681654	MTD 50% percentile	0.5	PA
y_05065	Dose-toxicity scenario 1	Dose-efficacy scenario 1	0.64	0.287070440568159	MTD 50% percentile	0.5	PA
y_05066	Dose-toxicity scenario 1	Dose-efficacy scenario 1	0.65	0.280135728988588	MTD 50% percentile	0.5	PA
y_05067	Dose-toxicity scenario 1	Dose-efficacy scenario 1	0.66	0.273312785897629	MTD 50% percentile	0.5	PA
y_05068	Dose-toxicity scenario 1	Dose-efficacy scenario 1	0.67	0.266598930795216	MTD 50% percentile	0.5	PA
y_05069	Dose-toxicity scenario 1	Dose-efficacy scenario 1	0.68	0.259991568215354	MTD 50% percentile	0.5	PA
y_05070	Dose-toxicity scenario 1	Dose-efficacy scenario 1	0.69	0.253488184380705	MTD 50% percentile	0.5	PA
y_05071	Dose-toxicity scenario 1	Dose-efficacy scenario 1	0.7	0.24708634401389	MTD 50% percentile	0.5	PA
y_05072	Dose-toxicity scenario 1	Dose-efficacy scenario 1	0.71	0.240783687296983	MTD 50% percentile	0.5	PA
y_05073	Dose-toxicity scenario 1	Dose-efficacy scenario 1	0.72	0.234577926971253	MTD 50% percentile	0.5	PA
y_05074	Dose-toxicity scenario 1	Dose-efficacy scenario 1	0.73	0.22846684556964	MTD 50% percentile	0.5	PA
y_05075	Dose-toxicity scenario 1	Dose-efficacy scenario 1	0.74	0.222448292774947	MTD 50% percentile	0.5	PA
y_05076	Dose-toxicity scenario 1	Dose-efficacy scenario 1	0.75	0.216520182897128	MTD 50% percentile	0.5	PA
y_05077	Dose-toxicity scenario 1	Dose-efficacy scenario 1	0.76	0.210680492463457	MTD 50% percentile	0.5	PA
y_05078	Dose-toxicity scenario 1	Dose-efficacy scenario 1	0.77	0.204927257915728	MTD 50% percentile	0.5	PA
y_05079	Dose-toxicity scenario 1	Dose-efficacy scenario 1	0.78	0.199258573408985	MTD 50% percentile	0.5	PA
y_05080	Dose-toxicity scenario 1	Dose-efficacy scenario 1	0.79	0.193672588706588	MTD 50% percentile	0.5	PA
y_05081	Dose-toxicity scenario 1	Dose-efficacy scenario 1	0.8	0.188167507166745	MTD 50% percentile	0.5	PA
y_05082	Dose-toxicity scenario 1	Dose-efficacy scenario 1	0.81	0.182741583815892	MTD 50% percentile	0.5	PA
y_05083	Dose-toxicity scenario 1	Dose-efficacy scenario 1	0.82	0.177393123504597	MTD 50% percentile	0.5	PA
y_05084	Dose-toxicity scenario 1	Dose-efficacy scenario 1	0.83	0.172120479141881	MTD 50% percentile	0.5	PA
y_05085	Dose-toxicity scenario 1	Dose-efficacy scenario 1	0.84	0.166922050004096	MTD 50% percentile	0.5	PA
y_05086	Dose-toxicity scenario 1	Dose-efficacy scenario 1	0.85	0.161796280114718	MTD 50% percentile	0.5	PA
y_05087	Dose-toxicity scenario 1	Dose-efficacy scenario 1	0.86	0.156741656691607	MTD 50% percentile	0.5	PA
y_05088	Dose-toxicity scenario 1	Dose-efficacy scenario 1	0.87	0.151756708658473	MTD 50% percentile	0.5	PA
y_05089	Dose-toxicity scenario 1	Dose-efficacy scenario 1	0.88	0.146840005217479	MTD 50% percentile	0.5	PA
y_05090	Dose-toxicity scenario 1	Dose-efficacy scenario 1	0.89	0.141990154480073	MTD 50% percentile	0.5	PA
y_05091	Dose-toxicity scenario 1	Dose-efficacy scenario 1	0.9	0.137205802153288	MTD 50% percentile	0.5	PA
y_05092	Dose-toxicity scenario 1	Dose-efficacy scenario 1	0.91	0.132485630278913	MTD 50% percentile	0.5	PA
y_05093	Dose-toxicity scenario 1	Dose-efficacy scenario 1	0.92	0.127828356023062	MTD 50% percentile	0.5	PA
y_05094	Dose-toxicity scenario 1	Dose-efficacy scenario 1	0.93	0.123232730513821	MTD 50% percentile	0.5	PA
y_05095	Dose-toxicity scenario 1	Dose-efficacy scenario 1	0.94	0.118697537724738	MTD 50% percentile	0.5	PA
y_05096	Dose-toxicity scenario 1	Dose-efficacy scenario 1	0.95	0.114221593402082	MTD 50% percentile	0.5	PA
y_05097	Dose-toxicity scenario 1	Dose-efficacy scenario 1	0.96	0.109803744033863	MTD 50% percentile	0.5	PA
y_05098	Dose-toxicity scenario 1	Dose-efficacy scenario 1	0.97	0.105442865858748	MTD 50% percentile	0.5	PA
y_05099	Dose-toxicity scenario 1	Dose-efficacy scenario 1	0.98	0.101137863913063	MTD 50% percentile	0.5	PA
y_050100	Dose-toxicity scenario 1	Dose-efficacy scenario 1	0.99	0.0968876711142027	MTD 50% percentile	0.5	PA
y_050101	Dose-toxicity scenario 1	Dose-efficacy scenario 1	1	0.0926912473788215	MTD 50% percentile	0.5	PA
y_09751	Dose-toxicity scenario 1	Dose-efficacy scenario 1	0	1.13663084350451	MTD 97.5% percentile	0.5	PA
y_09752	Dose-toxicity scenario 1	Dose-efficacy scenario 1	0.01	1.10047893301901	MTD 97.5% percentile	0.5	PA
y_09753	Dose-toxicity scenario 1	Dose-efficacy scenario 1	0.02	1.06597569918003	MTD 97.5% percentile	0.5	PA
y_09754	Dose-toxicity scenario 1	Dose-efficacy scenario 1	0.03	1.03301087655614	MTD 97.5% percentile	0.5	PA
y_09755	Dose-toxicity scenario 1	Dose-efficacy scenario 1	0.04	1.00148381819308	MTD 97.5% percentile	0.5	PA
y_09756	Dose-toxicity scenario 1	Dose-efficacy scenario 1	0.05	0.971302469219585	MTD 97.5% percentile	0.5	PA
y_09757	Dose-toxicity scenario 1	Dose-efficacy scenario 1	0.06	0.942382469139503	MTD 97.5% percentile	0.5	PA
y_09758	Dose-toxicity scenario 1	Dose-efficacy scenario 1	0.07	0.914646364372007	MTD 97.5% percentile	0.5	PA
y_09759	Dose-toxicity scenario 1	Dose-efficacy scenario 1	0.08	0.888022915560566	MTD 97.5% percentile	0.5	PA
y_097510	Dose-toxicity scenario 1	Dose-efficacy scenario 1	0.09	0.862446486606244	MTD 97.5% percentile	0.5	PA
y_097511	Dose-toxicity scenario 1	Dose-efficacy scenario 1	0.1	0.837856504393371	MTD 97.5% percentile	0.5	PA
y_097512	Dose-toxicity scenario 1	Dose-efficacy scenario 1	0.11	0.814196979845364	MTD 97.5% percentile	0.5	PA
y_097513	Dose-toxicity scenario 1	Dose-efficacy scenario 1	0.12	0.791416082339171	MTD 97.5% percentile	0.5	PA
y_097514	Dose-toxicity scenario 1	Dose-efficacy scenario 1	0.13	0.769465760669393	MTD 97.5% percentile	0.5	PA
y_097515	Dose-toxicity scenario 1	Dose-efficacy scenario 1	0.14	0.748301404728329	MTD 97.5% percentile	0.5	PA
y_097516	Dose-toxicity scenario 1	Dose-efficacy scenario 1	0.15	0.727881542889047	MTD 97.5% percentile	0.5	PA
y_097517	Dose-toxicity scenario 1	Dose-efficacy scenario 1	0.16	0.708167570771752	MTD 97.5% percentile	0.5	PA
y_097518	Dose-toxicity scenario 1	Dose-efficacy scenario 1	0.17	0.689123507660877	MTD 97.5% percentile	0.5	PA
y_097519	Dose-toxicity scenario 1	Dose-efficacy scenario 1	0.18	0.670715777339198	MTD 97.5% percentile	0.5	PA
y_097520	Dose-toxicity scenario 1	Dose-efficacy scenario 1	0.19	0.652913010530375	MTD 97.5% percentile	0.5	PA
y_097521	Dose-toxicity scenario 1	Dose-efficacy scenario 1	0.2	0.635685866504569	MTD 97.5% percentile	0.5	PA
y_097522	Dose-toxicity scenario 1	Dose-efficacy scenario 1	0.21	0.619006871713007	MTD 97.5% percentile	0.5	PA
y_097523	Dose-toxicity scenario 1	Dose-efficacy scenario 1	0.22	0.602850273584758	MTD 97.5% percentile	0.5	PA
y_097524	Dose-toxicity scenario 1	Dose-efficacy scenario 1	0.23	0.587191907849215	MTD 97.5% percentile	0.5	PA
y_097525	Dose-toxicity scenario 1	Dose-efficacy scenario 1	0.24	0.57200907794661	MTD 97.5% percentile	0.5	PA
y_097526	Dose-toxicity scenario 1	Dose-efficacy scenario 1	0.25	0.557280445260896	MTD 97.5% percentile	0.5	PA
y_097527	Dose-toxicity scenario 1	Dose-efficacy scenario 1	0.26	0.542985929058569	MTD 97.5% percentile	0.5	PA
y_097528	Dose-toxicity scenario 1	Dose-efficacy scenario 1	0.27	0.529106615146697	MTD 97.5% percentile	0.5	PA
y_097529	Dose-toxicity scenario 1	Dose-efficacy scenario 1	0.28	0.515624672376433	MTD 97.5% percentile	0.5	PA
y_097530	Dose-toxicity scenario 1	Dose-efficacy scenario 1	0.29	0.502523276216952	MTD 97.5% percentile	0.5	PA
y_097531	Dose-toxicity scenario 1	Dose-efficacy scenario 1	0.3	0.489786538711007	MTD 97.5% percentile	0.5	PA
y_097532	Dose-toxicity scenario 1	Dose-efficacy scenario 1	0.31	0.477399444198977	MTD 97.5% percentile	0.5	PA
y_097533	Dose-toxicity scenario 1	Dose-efficacy scenario 1	0.32	0.465347790264659	MTD 97.5% percentile	0.5	PA
y_097534	Dose-toxicity scenario 1	Dose-efficacy scenario 1	0.33	0.453618133414506	MTD 97.5% percentile	0.5	PA
y_097535	Dose-toxicity scenario 1	Dose-efficacy scenario 1	0.34	0.442197739053505	MTD 97.5% percentile	0.5	PA
y_097536	Dose-toxicity scenario 1	Dose-efficacy scenario 1	0.35	0.431074535366361	MTD 97.5% percentile	0.5	PA
y_097537	Dose-toxicity scenario 1	Dose-efficacy scenario 1	0.36	0.420237070752857	MTD 97.5% percentile	0.5	PA
y_097538	Dose-toxicity scenario 1	Dose-efficacy scenario 1	0.37	0.409674474501887	MTD 97.5% percentile	0.5	PA
y_097539	Dose-toxicity scenario 1	Dose-efficacy scenario 1	0.38	0.399376420420272	MTD 97.5% percentile	0.5	PA
y_097540	Dose-toxicity scenario 1	Dose-efficacy scenario 1	0.39	0.389333093160541	MTD 97.5% percentile	0.5	PA
y_097541	Dose-toxicity scenario 1	Dose-efficacy scenario 1	0.4	0.379535157016881	MTD 97.5% percentile	0.5	PA
y_097542	Dose-toxicity scenario 1	Dose-efficacy scenario 1	0.41	0.369973726980732	MTD 97.5% percentile	0.5	PA
y_097543	Dose-toxicity scenario 1	Dose-efficacy scenario 1	0.42	0.360640341867393	MTD 97.5% percentile	0.5	PA
y_097544	Dose-toxicity scenario 1	Dose-efficacy scenario 1	0.43	0.3515269393428	MTD 97.5% percentile	0.5	PA
y_097545	Dose-toxicity scenario 1	Dose-efficacy scenario 1	0.44	0.342625832695562	MTD 97.5% percentile	0.5	PA
y_097546	Dose-toxicity scenario 1	Dose-efficacy scenario 1	0.45	0.33392968921357	MTD 97.5% percentile	0.5	PA
y_097547	Dose-toxicity scenario 1	Dose-efficacy scenario 1	0.46	0.325431510037364	MTD 97.5% percentile	0.5	PA
y_097548	Dose-toxicity scenario 1	Dose-efficacy scenario 1	0.47	0.317124611373898	MTD 97.5% percentile	0.5	PA
y_097549	Dose-toxicity scenario 1	Dose-efficacy scenario 1	0.48	0.309002606964739	MTD 97.5% percentile	0.5	PA
y_097550	Dose-toxicity scenario 1	Dose-efficacy scenario 1	0.49	0.301059391712038	MTD 97.5% percentile	0.5	PA
y_097551	Dose-toxicity scenario 1	Dose-efficacy scenario 1	0.5	0.293289126374056	MTD 97.5% percentile	0.5	PA
y_097552	Dose-toxicity scenario 1	Dose-efficacy scenario 1	0.51	0.285686223249609	MTD 97.5% percentile	0.5	PA
y_097553	Dose-toxicity scenario 1	Dose-efficacy scenario 1	0.52	0.278245332777674	MTD 97.5% percentile	0.5	PA
y_097554	Dose-toxicity scenario 1	Dose-efficacy scenario 1	0.53	0.270961330984625	MTD 97.5% percentile	0.5	PA
y_097555	Dose-toxicity scenario 1	Dose-efficacy scenario 1	0.54	0.263829307717202	MTD 97.5% percentile	0.5	PA
y_097556	Dose-toxicity scenario 1	Dose-efficacy scenario 1	0.55	0.256844555604415	MTD 97.5% percentile	0.5	PA
y_097557	Dose-toxicity scenario 1	Dose-efficacy scenario 1	0.56	0.250002559696253	MTD 97.5% percentile	0.5	PA
y_097558	Dose-toxicity scenario 1	Dose-efficacy scenario 1	0.57	0.243298987731264	MTD 97.5% percentile	0.5	PA
y_097559	Dose-toxicity scenario 1	Dose-efficacy scenario 1	0.58	0.236729680988921	MTD 97.5% percentile	0.5	PA
y_097560	Dose-toxicity scenario 1	Dose-efficacy scenario 1	0.59	0.230290645686198	MTD 97.5% percentile	0.5	PA
y_097561	Dose-toxicity scenario 1	Dose-efficacy scenario 1	0.6	0.223978044880938	MTD 97.5% percentile	0.5	PA
y_097562	Dose-toxicity scenario 1	Dose-efficacy scenario 1	0.61	0.217788190847535	MTD 97.5% percentile	0.5	PA
y_097563	Dose-toxicity scenario 1	Dose-efficacy scenario 1	0.62	0.211717537893096	MTD 97.5% percentile	0.5	PA
y_097564	Dose-toxicity scenario 1	Dose-efficacy scenario 1	0.63	0.205762675584662	MTD 97.5% percentile	0.5	PA
y_097565	Dose-toxicity scenario 1	Dose-efficacy scenario 1	0.64	0.199920322360331	MTD 97.5% percentile	0.5	PA
y_097566	Dose-toxicity scenario 1	Dose-efficacy scenario 1	0.65	0.194187319499104	MTD 97.5% percentile	0.5	PA
y_097567	Dose-toxicity scenario 1	Dose-efficacy scenario 1	0.66	0.188560625426205	MTD 97.5% percentile	0.5	PA
y_097568	Dose-toxicity scenario 1	Dose-efficacy scenario 1	0.67	0.183037310332268	MTD 97.5% percentile	0.5	PA
y_097569	Dose-toxicity scenario 1	Dose-efficacy scenario 1	0.68	0.177614551086422	MTD 97.5% percentile	0.5	PA
y_097570	Dose-toxicity scenario 1	Dose-efficacy scenario 1	0.69	0.172289626424693	MTD 97.5% percentile	0.5	PA
y_097571	Dose-toxicity scenario 1	Dose-efficacy scenario 1	0.7	0.167059912396511	MTD 97.5% percentile	0.5	PA
y_097572	Dose-toxicity scenario 1	Dose-efficacy scenario 1	0.71	0.161922878053298	MTD 97.5% percentile	0.5	PA
y_097573	Dose-toxicity scenario 1	Dose-efficacy scenario 1	0.72	0.156876081364262	MTD 97.5% percentile	0.5	PA
y_097574	Dose-toxicity scenario 1	Dose-efficacy scenario 1	0.73	0.151917165345551	MTD 97.5% percentile	0.5	PA
y_097575	Dose-toxicity scenario 1	Dose-efficacy scenario 1	0.74	0.147043854389866	MTD 97.5% percentile	0.5	PA
y_097576	Dose-toxicity scenario 1	Dose-efficacy scenario 1	0.75	0.142253950784539	MTD 97.5% percentile	0.5	PA
y_097577	Dose-toxicity scenario 1	Dose-efficacy scenario 1	0.76	0.137545331406867	MTD 97.5% percentile	0.5	PA
y_097578	Dose-toxicity scenario 1	Dose-efficacy scenario 1	0.77	0.13291594458628	MTD 97.5% percentile	0.5	PA
y_097579	Dose-toxicity scenario 1	Dose-efficacy scenario 1	0.78	0.128363807123577	MTD 97.5% percentile	0.5	PA
y_097580	Dose-toxicity scenario 1	Dose-efficacy scenario 1	0.79	0.123887001458156	MTD 97.5% percentile	0.5	PA
y_097581	Dose-toxicity scenario 1	Dose-efficacy scenario 1	0.8	0.119483672974722	MTD 97.5% percentile	0.5	PA
y_097582	Dose-toxicity scenario 1	Dose-efficacy scenario 1	0.81	0.115152027441524	MTD 97.5% percentile	0.5	PA
y_097583	Dose-toxicity scenario 1	Dose-efficacy scenario 1	0.82	0.110890328572701	MTD 97.5% percentile	0.5	PA
y_097584	Dose-toxicity scenario 1	Dose-efficacy scenario 1	0.83	0.106696895707767	MTD 97.5% percentile	0.5	PA
y_097585	Dose-toxicity scenario 1	Dose-efficacy scenario 1	0.84	0.102570101601723	MTD 97.5% percentile	0.5	PA
y_097586	Dose-toxicity scenario 1	Dose-efficacy scenario 1	0.85	0.0985083703196918	MTD 97.5% percentile	0.5	PA
y_097587	Dose-toxicity scenario 1	Dose-efficacy scenario 1	0.86	0.0945101752303534	MTD 97.5% percentile	0.5	PA
y_097588	Dose-toxicity scenario 1	Dose-efficacy scenario 1	0.87	0.0905740370928161	MTD 97.5% percentile	0.5	PA
y_097589	Dose-toxicity scenario 1	Dose-efficacy scenario 1	0.88	0.0866985222318797	MTD 97.5% percentile	0.5	PA
y_097590	Dose-toxicity scenario 1	Dose-efficacy scenario 1	0.89	0.0828822407969702	MTD 97.5% percentile	0.5	PA
y_097591	Dose-toxicity scenario 1	Dose-efficacy scenario 1	0.9	0.079123845100298	MTD 97.5% percentile	0.5	PA
y_097592	Dose-toxicity scenario 1	Dose-efficacy scenario 1	0.91	0.0754220280300696	MTD 97.5% percentile	0.5	PA
y_097593	Dose-toxicity scenario 1	Dose-efficacy scenario 1	0.92	0.0717755215348249	MTD 97.5% percentile	0.5	PA
y_097594	Dose-toxicity scenario 1	Dose-efficacy scenario 1	0.93	0.0681830951752102	MTD 97.5% percentile	0.5	PA
y_097595	Dose-toxicity scenario 1	Dose-efficacy scenario 1	0.94	0.0646435547397109	MTD 97.5% percentile	0.5	PA
y_097596	Dose-toxicity scenario 1	Dose-efficacy scenario 1	0.95	0.0611557409210737	MTD 97.5% percentile	0.5	PA
y_097597	Dose-toxicity scenario 1	Dose-efficacy scenario 1	0.96	0.0577185280503346	MTD 97.5% percentile	0.5	PA
y_097598	Dose-toxicity scenario 1	Dose-efficacy scenario 1	0.97	0.0543308228855515	MTD 97.5% percentile	0.5	PA
y_097599	Dose-toxicity scenario 1	Dose-efficacy scenario 1	0.98	0.0509915634525007	MTD 97.5% percentile	0.5	PA
y_0975100	Dose-toxicity scenario 1	Dose-efficacy scenario 1	0.99	0.0476997179347568	MTD 97.5% percentile	0.5	PA
y_0975101	Dose-toxicity scenario 1	Dose-efficacy scenario 1	1	0.0444542836107177	MTD 97.5% percentile	0.5	PA
