# Supplementary material for: A Bayesian adaptive design for dual‐agent phase I–II oncology trials integrating efficacy data across stages
Source: Biom J. 2023 May 18;65(7):2200288. doi: 10.1002/bimj.202200288 (PMC10952513; doi:10.1002/bimj.202200288)
Supplement: Supplementary file 1 — Supporting Information S1 [file BIMJ-65-0-s001.zip › Code_biometrical_journal2/Code_biometrical_journal/Data/intermediate_outputs/MTD_curve_DLT_sc1_EFF_sc1_PA_w050_H1.csv]

	DLT_scenario	EFF_scenario	x	y	type	omega	agreement
y_mean1	Dose-toxicity scenario 1	Dose-efficacy scenario 1	0	1.22601035296795	MTD mean	0.5	PA
y_mean2	Dose-toxicity scenario 1	Dose-efficacy scenario 1	0.01	1.19511849337676	MTD mean	0.5	PA
y_mean3	Dose-toxicity scenario 1	Dose-efficacy scenario 1	0.02	1.16527995738539	MTD mean	0.5	PA
y_mean4	Dose-toxicity scenario 1	Dose-efficacy scenario 1	0.03	1.13644177509471	MTD mean	0.5	PA
y_mean5	Dose-toxicity scenario 1	Dose-efficacy scenario 1	0.04	1.10855446974222	MTD mean	0.5	PA
y_mean6	Dose-toxicity scenario 1	Dose-efficacy scenario 1	0.05	1.08157177442563	MTD mean	0.5	PA
y_mean7	Dose-toxicity scenario 1	Dose-efficacy scenario 1	0.06	1.05545037595328	MTD mean	0.5	PA
y_mean8	Dose-toxicity scenario 1	Dose-efficacy scenario 1	0.07	1.03014968283836	MTD mean	0.5	PA
y_mean9	Dose-toxicity scenario 1	Dose-efficacy scenario 1	0.08	1.005631614823	MTD mean	0.5	PA
y_mean10	Dose-toxicity scenario 1	Dose-efficacy scenario 1	0.09	0.981860411636804	MTD mean	0.5	PA
y_mean11	Dose-toxicity scenario 1	Dose-efficacy scenario 1	0.1	0.958802458969854	MTD mean	0.5	PA
y_mean12	Dose-toxicity scenario 1	Dose-efficacy scenario 1	0.11	0.936426129879162	MTD mean	0.5	PA
y_mean13	Dose-toxicity scenario 1	Dose-efficacy scenario 1	0.12	0.914701640054922	MTD mean	0.5	PA
y_mean14	Dose-toxicity scenario 1	Dose-efficacy scenario 1	0.13	0.893600915553814	MTD mean	0.5	PA
y_mean15	Dose-toxicity scenario 1	Dose-efficacy scenario 1	0.14	0.873097471764185	MTD mean	0.5	PA
y_mean16	Dose-toxicity scenario 1	Dose-efficacy scenario 1	0.15	0.853166302505897	MTD mean	0.5	PA
y_mean17	Dose-toxicity scenario 1	Dose-efficacy scenario 1	0.16	0.833783778288412	MTD mean	0.5	PA
y_mean18	Dose-toxicity scenario 1	Dose-efficacy scenario 1	0.17	0.814927552856754	MTD mean	0.5	PA
y_mean19	Dose-toxicity scenario 1	Dose-efficacy scenario 1	0.18	0.796576477248248	MTD mean	0.5	PA
y_mean20	Dose-toxicity scenario 1	Dose-efficacy scenario 1	0.19	0.778710520665098	MTD mean	0.5	PA
y_mean21	Dose-toxicity scenario 1	Dose-efficacy scenario 1	0.2	0.761310697540426	MTD mean	0.5	PA
y_mean22	Dose-toxicity scenario 1	Dose-efficacy scenario 1	0.21	0.744359000239451	MTD mean	0.5	PA
y_mean23	Dose-toxicity scenario 1	Dose-efficacy scenario 1	0.22	0.727838336894344	MTD mean	0.5	PA
y_mean24	Dose-toxicity scenario 1	Dose-efficacy scenario 1	0.23	0.711732473921592	MTD mean	0.5	PA
y_mean25	Dose-toxicity scenario 1	Dose-efficacy scenario 1	0.24	0.696025982815507	MTD mean	0.5	PA
y_mean26	Dose-toxicity scenario 1	Dose-efficacy scenario 1	0.25	0.680704190851286	MTD mean	0.5	PA
y_mean27	Dose-toxicity scenario 1	Dose-efficacy scenario 1	0.26	0.66575313536655	MTD mean	0.5	PA
y_mean28	Dose-toxicity scenario 1	Dose-efficacy scenario 1	0.27	0.651159521321902	MTD mean	0.5	PA
y_mean29	Dose-toxicity scenario 1	Dose-efficacy scenario 1	0.28	0.636910681869396	MTD mean	0.5	PA
y_mean30	Dose-toxicity scenario 1	Dose-efficacy scenario 1	0.29	0.622994541683089	MTD mean	0.5	PA
y_mean31	Dose-toxicity scenario 1	Dose-efficacy scenario 1	0.3	0.609399582828555	MTD mean	0.5	PA
y_mean32	Dose-toxicity scenario 1	Dose-efficacy scenario 1	0.31	0.596114812968624	MTD mean	0.5	PA
y_mean33	Dose-toxicity scenario 1	Dose-efficacy scenario 1	0.32	0.583129735720854	MTD mean	0.5	PA
y_mean34	Dose-toxicity scenario 1	Dose-efficacy scenario 1	0.33	0.570434322998769	MTD mean	0.5	PA
y_mean35	Dose-toxicity scenario 1	Dose-efficacy scenario 1	0.34	0.558018989183668	MTD mean	0.5	PA
y_mean36	Dose-toxicity scenario 1	Dose-efficacy scenario 1	0.35	0.5458745669872	MTD mean	0.5	PA
y_mean37	Dose-toxicity scenario 1	Dose-efficacy scenario 1	0.36	0.533992284876979	MTD mean	0.5	PA
y_mean38	Dose-toxicity scenario 1	Dose-efficacy scenario 1	0.37	0.522363745948407	MTD mean	0.5	PA
y_mean39	Dose-toxicity scenario 1	Dose-efficacy scenario 1	0.38	0.510980908135759	MTD mean	0.5	PA
y_mean40	Dose-toxicity scenario 1	Dose-efficacy scenario 1	0.39	0.499836065664528	MTD mean	0.5	PA
y_mean41	Dose-toxicity scenario 1	Dose-efficacy scenario 1	0.4	0.488921831655121	MTD mean	0.5	PA
y_mean42	Dose-toxicity scenario 1	Dose-efficacy scenario 1	0.41	0.478231121795396	MTD mean	0.5	PA
y_mean43	Dose-toxicity scenario 1	Dose-efficacy scenario 1	0.42	0.467757139006191	MTD mean	0.5	PA
y_mean44	Dose-toxicity scenario 1	Dose-efficacy scenario 1	0.43	0.457493359030093	MTD mean	0.5	PA
y_mean45	Dose-toxicity scenario 1	Dose-efficacy scenario 1	0.44	0.447433516879251	MTD mean	0.5	PA
y_mean46	Dose-toxicity scenario 1	Dose-efficacy scenario 1	0.45	0.437571594083073	MTD mean	0.5	PA
y_mean47	Dose-toxicity scenario 1	Dose-efficacy scenario 1	0.46	0.427901806681264	MTD mean	0.5	PA
y_mean48	Dose-toxicity scenario 1	Dose-efficacy scenario 1	0.47	0.41841859391187	MTD mean	0.5	PA
y_mean49	Dose-toxicity scenario 1	Dose-efficacy scenario 1	0.48	0.409116607547854	MTD mean	0.5	PA
y_mean50	Dose-toxicity scenario 1	Dose-efficacy scenario 1	0.49	0.399990701839214	MTD mean	0.5	PA
y_mean51	Dose-toxicity scenario 1	Dose-efficacy scenario 1	0.5	0.391035924020923	MTD mean	0.5	PA
y_mean52	Dose-toxicity scenario 1	Dose-efficacy scenario 1	0.51	0.382247505349889	MTD mean	0.5	PA
y_mean53	Dose-toxicity scenario 1	Dose-efficacy scenario 1	0.52	0.373620852636853	MTD mean	0.5	PA
y_mean54	Dose-toxicity scenario 1	Dose-efficacy scenario 1	0.53	0.365151540241635	MTD mean	0.5	PA
y_mean55	Dose-toxicity scenario 1	Dose-efficacy scenario 1	0.54	0.356835302502414	MTD mean	0.5	PA
y_mean56	Dose-toxicity scenario 1	Dose-efficacy scenario 1	0.55	0.348668026571831	MTD mean	0.5	PA
y_mean57	Dose-toxicity scenario 1	Dose-efficacy scenario 1	0.56	0.340645745634639	MTD mean	0.5	PA
y_mean58	Dose-toxicity scenario 1	Dose-efficacy scenario 1	0.57	0.332764632483399	MTD mean	0.5	PA
y_mean59	Dose-toxicity scenario 1	Dose-efficacy scenario 1	0.58	0.325020993430359	MTD mean	0.5	PA
y_mean60	Dose-toxicity scenario 1	Dose-efficacy scenario 1	0.59	0.317411262535182	MTD mean	0.5	PA
y_mean61	Dose-toxicity scenario 1	Dose-efficacy scenario 1	0.6	0.309931996129551	MTD mean	0.5	PA
y_mean62	Dose-toxicity scenario 1	Dose-efficacy scenario 1	0.61	0.302579867620999	MTD mean	0.5	PA
y_mean63	Dose-toxicity scenario 1	Dose-efficacy scenario 1	0.62	0.295351662559499	MTD mean	0.5	PA
y_mean64	Dose-toxicity scenario 1	Dose-efficacy scenario 1	0.63	0.288244273951427	MTD mean	0.5	PA
y_mean65	Dose-toxicity scenario 1	Dose-efficacy scenario 1	0.64	0.281254697806548	MTD mean	0.5	PA
y_mean66	Dose-toxicity scenario 1	Dose-efficacy scenario 1	0.65	0.274380028904635	MTD mean	0.5	PA
y_mean67	Dose-toxicity scenario 1	Dose-efficacy scenario 1	0.66	0.267617456769164	MTD mean	0.5	PA
y_mean68	Dose-toxicity scenario 1	Dose-efficacy scenario 1	0.67	0.260964261836372	MTD mean	0.5	PA
y_mean69	Dose-toxicity scenario 1	Dose-efficacy scenario 1	0.68	0.254417811808715	MTD mean	0.5	PA
y_mean70	Dose-toxicity scenario 1	Dose-efficacy scenario 1	0.69	0.247975558182439	MTD mean	0.5	PA
y_mean71	Dose-toxicity scenario 1	Dose-efficacy scenario 1	0.7	0.241635032939652	MTD mean	0.5	PA
y_mean72	Dose-toxicity scenario 1	Dose-efficacy scenario 1	0.71	0.235393845395871	MTD mean	0.5	PA
y_mean73	Dose-toxicity scenario 1	Dose-efficacy scenario 1	0.72	0.229249679194589	MTD mean	0.5	PA
y_mean74	Dose-toxicity scenario 1	Dose-efficacy scenario 1	0.73	0.223200289440922	MTD mean	0.5	PA
y_mean75	Dose-toxicity scenario 1	Dose-efficacy scenario 1	0.74	0.217243499966881	MTD mean	0.5	PA
y_mean76	Dose-toxicity scenario 1	Dose-efficacy scenario 1	0.75	0.211377200721282	MTD mean	0.5	PA
y_mean77	Dose-toxicity scenario 1	Dose-efficacy scenario 1	0.76	0.205599345277704	MTD mean	0.5	PA
y_mean78	Dose-toxicity scenario 1	Dose-efficacy scenario 1	0.77	0.199907948454318	MTD mean	0.5	PA
y_mean79	Dose-toxicity scenario 1	Dose-efficacy scenario 1	0.78	0.194301084039777	MTD mean	0.5	PA
y_mean80	Dose-toxicity scenario 1	Dose-efficacy scenario 1	0.79	0.188776882619683	MTD mean	0.5	PA
y_mean81	Dose-toxicity scenario 1	Dose-efficacy scenario 1	0.8	0.183333529498488	MTD mean	0.5	PA
y_mean82	Dose-toxicity scenario 1	Dose-efficacy scenario 1	0.81	0.17796926271197	MTD mean	0.5	PA
y_mean83	Dose-toxicity scenario 1	Dose-efficacy scenario 1	0.82	0.172682371125723	MTD mean	0.5	PA
y_mean84	Dose-toxicity scenario 1	Dose-efficacy scenario 1	0.83	0.167471192615325	MTD mean	0.5	PA
y_mean85	Dose-toxicity scenario 1	Dose-efficacy scenario 1	0.84	0.162334112324153	MTD mean	0.5	PA
y_mean86	Dose-toxicity scenario 1	Dose-efficacy scenario 1	0.85	0.157269560994976	MTD mean	0.5	PA
y_mean87	Dose-toxicity scenario 1	Dose-efficacy scenario 1	0.86	0.152276013371729	MTD mean	0.5	PA
y_mean88	Dose-toxicity scenario 1	Dose-efficacy scenario 1	0.87	0.147351986668033	MTD mean	0.5	PA
y_mean89	Dose-toxicity scenario 1	Dose-efficacy scenario 1	0.88	0.142496039099245	MTD mean	0.5	PA
y_mean90	Dose-toxicity scenario 1	Dose-efficacy scenario 1	0.89	0.137706768474967	MTD mean	0.5	PA
y_mean91	Dose-toxicity scenario 1	Dose-efficacy scenario 1	0.9	0.132982810849147	MTD mean	0.5	PA
y_mean92	Dose-toxicity scenario 1	Dose-efficacy scenario 1	0.91	0.128322839225029	MTD mean	0.5	PA
y_mean93	Dose-toxicity scenario 1	Dose-efficacy scenario 1	0.92	0.123725562312374	MTD mean	0.5	PA
y_mean94	Dose-toxicity scenario 1	Dose-efficacy scenario 1	0.93	0.119189723334506	MTD mean	0.5	PA
y_mean95	Dose-toxicity scenario 1	Dose-efficacy scenario 1	0.94	0.114714098882873	MTD mean	0.5	PA
y_mean96	Dose-toxicity scenario 1	Dose-efficacy scenario 1	0.95	0.110297497816916	MTD mean	0.5	PA
y_mean97	Dose-toxicity scenario 1	Dose-efficacy scenario 1	0.96	0.105938760207186	MTD mean	0.5	PA
y_mean98	Dose-toxicity scenario 1	Dose-efficacy scenario 1	0.97	0.101636756319727	MTD mean	0.5	PA
y_mean99	Dose-toxicity scenario 1	Dose-efficacy scenario 1	0.98	0.0973903856398614	MTD mean	0.5	PA
y_mean100	Dose-toxicity scenario 1	Dose-efficacy scenario 1	0.99	0.0931985759336038	MTD mean	0.5	PA
y_mean101	Dose-toxicity scenario 1	Dose-efficacy scenario 1	1	0.0890602823450246	MTD mean	0.5	PA
y_00251	Dose-toxicity scenario 1	Dose-efficacy scenario 1	0	1.33152718260174	MTD 2.5% percentile	0.5	PA
y_00252	Dose-toxicity scenario 1	Dose-efficacy scenario 1	0.01	1.30565474178942	MTD 2.5% percentile	0.5	PA
y_00253	Dose-toxicity scenario 1	Dose-efficacy scenario 1	0.02	1.28039909673718	MTD 2.5% percentile	0.5	PA
y_00254	Dose-toxicity scenario 1	Dose-efficacy scenario 1	0.03	1.25573845075924	MTD 2.5% percentile	0.5	PA
y_00255	Dose-toxicity scenario 1	Dose-efficacy scenario 1	0.04	1.23165202223141	MTD 2.5% percentile	0.5	PA
y_00256	Dose-toxicity scenario 1	Dose-efficacy scenario 1	0.05	1.20811998618244	MTD 2.5% percentile	0.5	PA
y_00257	Dose-toxicity scenario 1	Dose-efficacy scenario 1	0.06	1.18512341987257	MTD 2.5% percentile	0.5	PA
y_00258	Dose-toxicity scenario 1	Dose-efficacy scenario 1	0.07	1.16264425204541	MTD 2.5% percentile	0.5	PA
y_00259	Dose-toxicity scenario 1	Dose-efficacy scenario 1	0.08	1.14066521556703	MTD 2.5% percentile	0.5	PA
y_002510	Dose-toxicity scenario 1	Dose-efficacy scenario 1	0.09	1.11916980319143	MTD 2.5% percentile	0.5	PA
y_002511	Dose-toxicity scenario 1	Dose-efficacy scenario 1	0.1	1.09814222621418	MTD 2.5% percentile	0.5	PA
y_002512	Dose-toxicity scenario 1	Dose-efficacy scenario 1	0.11	1.07756737579674	MTD 2.5% percentile	0.5	PA
y_002513	Dose-toxicity scenario 1	Dose-efficacy scenario 1	0.12	1.05743078676216	MTD 2.5% percentile	0.5	PA
y_002514	Dose-toxicity scenario 1	Dose-efficacy scenario 1	0.13	1.03771860367994	MTD 2.5% percentile	0.5	PA
y_002515	Dose-toxicity scenario 1	Dose-efficacy scenario 1	0.14	1.01841754907307	MTD 2.5% percentile	0.5	PA
y_002516	Dose-toxicity scenario 1	Dose-efficacy scenario 1	0.15	0.99951489359364	MTD 2.5% percentile	0.5	PA
y_002517	Dose-toxicity scenario 1	Dose-efficacy scenario 1	0.16	0.980998428026588	MTD 2.5% percentile	0.5	PA
y_002518	Dose-toxicity scenario 1	Dose-efficacy scenario 1	0.17	0.962856436991915	MTD 2.5% percentile	0.5	PA
y_002519	Dose-toxicity scenario 1	Dose-efficacy scenario 1	0.18	0.945077674226519	MTD 2.5% percentile	0.5	PA
y_002520	Dose-toxicity scenario 1	Dose-efficacy scenario 1	0.19	0.927651339335958	MTD 2.5% percentile	0.5	PA
y_002521	Dose-toxicity scenario 1	Dose-efficacy scenario 1	0.2	0.910567055915209	MTD 2.5% percentile	0.5	PA
y_002522	Dose-toxicity scenario 1	Dose-efficacy scenario 1	0.21	0.893814850945265	MTD 2.5% percentile	0.5	PA
y_002523	Dose-toxicity scenario 1	Dose-efficacy scenario 1	0.22	0.877385135379612	MTD 2.5% percentile	0.5	PA
y_002524	Dose-toxicity scenario 1	Dose-efficacy scenario 1	0.23	0.861268685841184	MTD 2.5% percentile	0.5	PA
y_002525	Dose-toxicity scenario 1	Dose-efficacy scenario 1	0.24	0.845456627356382	MTD 2.5% percentile	0.5	PA
y_002526	Dose-toxicity scenario 1	Dose-efficacy scenario 1	0.25	0.829940417058255	MTD 2.5% percentile	0.5	PA
y_002527	Dose-toxicity scenario 1	Dose-efficacy scenario 1	0.26	0.814711828795947	MTD 2.5% percentile	0.5	PA
y_002528	Dose-toxicity scenario 1	Dose-efficacy scenario 1	0.27	0.79976293859217	MTD 2.5% percentile	0.5	PA
y_002529	Dose-toxicity scenario 1	Dose-efficacy scenario 1	0.28	0.785086110894676	MTD 2.5% percentile	0.5	PA
y_002530	Dose-toxicity scenario 1	Dose-efficacy scenario 1	0.29	0.770673985571607	MTD 2.5% percentile	0.5	PA
y_002531	Dose-toxicity scenario 1	Dose-efficacy scenario 1	0.3	0.75651946560419	MTD 2.5% percentile	0.5	PA
y_002532	Dose-toxicity scenario 1	Dose-efficacy scenario 1	0.31	0.742615705433541	MTD 2.5% percentile	0.5	PA
y_002533	Dose-toxicity scenario 1	Dose-efficacy scenario 1	0.32	0.728956099921359	MTD 2.5% percentile	0.5	PA
y_002534	Dose-toxicity scenario 1	Dose-efficacy scenario 1	0.33	0.715534273887135	MTD 2.5% percentile	0.5	PA
y_002535	Dose-toxicity scenario 1	Dose-efficacy scenario 1	0.34	0.702344072187024	MTD 2.5% percentile	0.5	PA
y_002536	Dose-toxicity scenario 1	Dose-efficacy scenario 1	0.35	0.689379550301974	MTD 2.5% percentile	0.5	PA
y_002537	Dose-toxicity scenario 1	Dose-efficacy scenario 1	0.36	0.676634965404844	MTD 2.5% percentile	0.5	PA
y_002538	Dose-toxicity scenario 1	Dose-efficacy scenario 1	0.37	0.664104767878335	MTD 2.5% percentile	0.5	PA
y_002539	Dose-toxicity scenario 1	Dose-efficacy scenario 1	0.38	0.651783593257399	MTD 2.5% percentile	0.5	PA
y_002540	Dose-toxicity scenario 1	Dose-efficacy scenario 1	0.39	0.639666254571549	MTD 2.5% percentile	0.5	PA
y_002541	Dose-toxicity scenario 1	Dose-efficacy scenario 1	0.4	0.627747735064111	MTD 2.5% percentile	0.5	PA
y_002542	Dose-toxicity scenario 1	Dose-efficacy scenario 1	0.41	0.616023181266943	MTD 2.5% percentile	0.5	PA
y_002543	Dose-toxicity scenario 1	Dose-efficacy scenario 1	0.42	0.604487896410536	MTD 2.5% percentile	0.5	PA
y_002544	Dose-toxicity scenario 1	Dose-efficacy scenario 1	0.43	0.593137334150699	MTD 2.5% percentile	0.5	PA
y_002545	Dose-toxicity scenario 1	Dose-efficacy scenario 1	0.44	0.581967092594235	MTD 2.5% percentile	0.5	PA
y_002546	Dose-toxicity scenario 1	Dose-efficacy scenario 1	0.45	0.570972908607094	MTD 2.5% percentile	0.5	PA
y_002547	Dose-toxicity scenario 1	Dose-efficacy scenario 1	0.46	0.560150652389569	MTD 2.5% percentile	0.5	PA
y_002548	Dose-toxicity scenario 1	Dose-efficacy scenario 1	0.47	0.549496322304005	MTD 2.5% percentile	0.5	PA
y_002549	Dose-toxicity scenario 1	Dose-efficacy scenario 1	0.48	0.539006039941432	MTD 2.5% percentile	0.5	PA
y_002550	Dose-toxicity scenario 1	Dose-efficacy scenario 1	0.49	0.528676045414338	MTD 2.5% percentile	0.5	PA
y_002551	Dose-toxicity scenario 1	Dose-efficacy scenario 1	0.5	0.51850269286358	MTD 2.5% percentile	0.5	PA
y_002552	Dose-toxicity scenario 1	Dose-efficacy scenario 1	0.51	0.508482446168152	MTD 2.5% percentile	0.5	PA
y_002553	Dose-toxicity scenario 1	Dose-efficacy scenario 1	0.52	0.498611874847209	MTD 2.5% percentile	0.5	PA
y_002554	Dose-toxicity scenario 1	Dose-efficacy scenario 1	0.53	0.488887650144368	MTD 2.5% percentile	0.5	PA
y_002555	Dose-toxicity scenario 1	Dose-efficacy scenario 1	0.54	0.47930654128489	MTD 2.5% percentile	0.5	PA
y_002556	Dose-toxicity scenario 1	Dose-efficacy scenario 1	0.55	0.46986541189692	MTD 2.5% percentile	0.5	PA
y_002557	Dose-toxicity scenario 1	Dose-efficacy scenario 1	0.56	0.460561216588435	MTD 2.5% percentile	0.5	PA
y_002558	Dose-toxicity scenario 1	Dose-efficacy scenario 1	0.57	0.451390997672072	MTD 2.5% percentile	0.5	PA
y_002559	Dose-toxicity scenario 1	Dose-efficacy scenario 1	0.58	0.442351882030423	MTD 2.5% percentile	0.5	PA
y_002560	Dose-toxicity scenario 1	Dose-efficacy scenario 1	0.59	0.433441078114821	MTD 2.5% percentile	0.5	PA
y_002561	Dose-toxicity scenario 1	Dose-efficacy scenario 1	0.6	0.424655873071043	MTD 2.5% percentile	0.5	PA
y_002562	Dose-toxicity scenario 1	Dose-efficacy scenario 1	0.61	0.41599362998569	MTD 2.5% percentile	0.5	PA
y_002563	Dose-toxicity scenario 1	Dose-efficacy scenario 1	0.62	0.407451785247397	MTD 2.5% percentile	0.5	PA
y_002564	Dose-toxicity scenario 1	Dose-efficacy scenario 1	0.63	0.39902784601731	MTD 2.5% percentile	0.5	PA
y_002565	Dose-toxicity scenario 1	Dose-efficacy scenario 1	0.64	0.390719387803595	MTD 2.5% percentile	0.5	PA
y_002566	Dose-toxicity scenario 1	Dose-efficacy scenario 1	0.65	0.382524052135013	MTD 2.5% percentile	0.5	PA
y_002567	Dose-toxicity scenario 1	Dose-efficacy scenario 1	0.66	0.374439544328885	MTD 2.5% percentile	0.5	PA
y_002568	Dose-toxicity scenario 1	Dose-efficacy scenario 1	0.67	0.366463631348997	MTD 2.5% percentile	0.5	PA
y_002569	Dose-toxicity scenario 1	Dose-efficacy scenario 1	0.68	0.358594139749254	MTD 2.5% percentile	0.5	PA
y_002570	Dose-toxicity scenario 1	Dose-efficacy scenario 1	0.69	0.350828953699096	MTD 2.5% percentile	0.5	PA
y_002571	Dose-toxicity scenario 1	Dose-efficacy scenario 1	0.7	0.343166013086918	MTD 2.5% percentile	0.5	PA
y_002572	Dose-toxicity scenario 1	Dose-efficacy scenario 1	0.71	0.335603311697913	MTD 2.5% percentile	0.5	PA
y_002573	Dose-toxicity scenario 1	Dose-efficacy scenario 1	0.72	0.328138895462963	MTD 2.5% percentile	0.5	PA
y_002574	Dose-toxicity scenario 1	Dose-efficacy scenario 1	0.73	0.320770860775355	MTD 2.5% percentile	0.5	PA
y_002575	Dose-toxicity scenario 1	Dose-efficacy scenario 1	0.74	0.313497352872292	MTD 2.5% percentile	0.5	PA
y_002576	Dose-toxicity scenario 1	Dose-efficacy scenario 1	0.75	0.306316564278288	MTD 2.5% percentile	0.5	PA
y_002577	Dose-toxicity scenario 1	Dose-efficacy scenario 1	0.76	0.299226733307724	MTD 2.5% percentile	0.5	PA
y_002578	Dose-toxicity scenario 1	Dose-efficacy scenario 1	0.77	0.292226142623946	MTD 2.5% percentile	0.5	PA
y_002579	Dose-toxicity scenario 1	Dose-efficacy scenario 1	0.78	0.28531311785243	MTD 2.5% percentile	0.5	PA
y_002580	Dose-toxicity scenario 1	Dose-efficacy scenario 1	0.79	0.278486026245672	MTD 2.5% percentile	0.5	PA
y_002581	Dose-toxicity scenario 1	Dose-efficacy scenario 1	0.8	0.271743275397551	MTD 2.5% percentile	0.5	PA
y_002582	Dose-toxicity scenario 1	Dose-efficacy scenario 1	0.81	0.265083312005052	MTD 2.5% percentile	0.5	PA
y_002583	Dose-toxicity scenario 1	Dose-efficacy scenario 1	0.82	0.258504620675321	MTD 2.5% percentile	0.5	PA
y_002584	Dose-toxicity scenario 1	Dose-efficacy scenario 1	0.83	0.252005722776127	MTD 2.5% percentile	0.5	PA
y_002585	Dose-toxicity scenario 1	Dose-efficacy scenario 1	0.84	0.245585175327898	MTD 2.5% percentile	0.5	PA
y_002586	Dose-toxicity scenario 1	Dose-efficacy scenario 1	0.85	0.239241569935597	MTD 2.5% percentile	0.5	PA
y_002587	Dose-toxicity scenario 1	Dose-efficacy scenario 1	0.86	0.232973531758759	MTD 2.5% percentile	0.5	PA
y_002588	Dose-toxicity scenario 1	Dose-efficacy scenario 1	0.87	0.226779718518129	MTD 2.5% percentile	0.5	PA
y_002589	Dose-toxicity scenario 1	Dose-efficacy scenario 1	0.88	0.220658819537373	MTD 2.5% percentile	0.5	PA
y_002590	Dose-toxicity scenario 1	Dose-efficacy scenario 1	0.89	0.214609554818438	MTD 2.5% percentile	0.5	PA
y_002591	Dose-toxicity scenario 1	Dose-efficacy scenario 1	0.9	0.208630674149189	MTD 2.5% percentile	0.5	PA
y_002592	Dose-toxicity scenario 1	Dose-efficacy scenario 1	0.91	0.202720956242009	MTD 2.5% percentile	0.5	PA
y_002593	Dose-toxicity scenario 1	Dose-efficacy scenario 1	0.92	0.196879207902124	MTD 2.5% percentile	0.5	PA
y_002594	Dose-toxicity scenario 1	Dose-efficacy scenario 1	0.93	0.191104263224464	MTD 2.5% percentile	0.5	PA
y_002595	Dose-toxicity scenario 1	Dose-efficacy scenario 1	0.94	0.185394982817907	MTD 2.5% percentile	0.5	PA
y_002596	Dose-toxicity scenario 1	Dose-efficacy scenario 1	0.95	0.179750253055854	MTD 2.5% percentile	0.5	PA
y_002597	Dose-toxicity scenario 1	Dose-efficacy scenario 1	0.96	0.174168985352065	MTD 2.5% percentile	0.5	PA
y_002598	Dose-toxicity scenario 1	Dose-efficacy scenario 1	0.97	0.168650115460792	MTD 2.5% percentile	0.5	PA
y_002599	Dose-toxicity scenario 1	Dose-efficacy scenario 1	0.98	0.163192602800253	MTD 2.5% percentile	0.5	PA
y_0025100	Dose-toxicity scenario 1	Dose-efficacy scenario 1	0.99	0.157795429798543	MTD 2.5% percentile	0.5	PA
y_0025101	Dose-toxicity scenario 1	Dose-efficacy scenario 1	1	0.152457601261124	MTD 2.5% percentile	0.5	PA
y_0501	Dose-toxicity scenario 1	Dose-efficacy scenario 1	0	1.22473348150036	MTD 50% percentile	0.5	PA
y_0502	Dose-toxicity scenario 1	Dose-efficacy scenario 1	0.01	1.19430829338283	MTD 50% percentile	0.5	PA
y_0503	Dose-toxicity scenario 1	Dose-efficacy scenario 1	0.02	1.16490189565753	MTD 50% percentile	0.5	PA
y_0504	Dose-toxicity scenario 1	Dose-efficacy scenario 1	0.03	1.13646395951352	MTD 50% percentile	0.5	PA
y_0505	Dose-toxicity scenario 1	Dose-efficacy scenario 1	0.04	1.1089474174644	MTD 50% percentile	0.5	PA
y_0506	Dose-toxicity scenario 1	Dose-efficacy scenario 1	0.05	1.08230820339088	MTD 50% percentile	0.5	PA
y_0507	Dose-toxicity scenario 1	Dose-efficacy scenario 1	0.06	1.05650501705845	MTD 50% percentile	0.5	PA
y_0508	Dose-toxicity scenario 1	Dose-efficacy scenario 1	0.07	1.03149911046315	MTD 50% percentile	0.5	PA
y_0509	Dose-toxicity scenario 1	Dose-efficacy scenario 1	0.08	1.00725409368078	MTD 50% percentile	0.5	PA
y_05010	Dose-toxicity scenario 1	Dose-efficacy scenario 1	0.09	0.983735758173707	MTD 50% percentile	0.5	PA
y_05011	Dose-toxicity scenario 1	Dose-efficacy scenario 1	0.1	0.960911915750722	MTD 50% percentile	0.5	PA
y_05012	Dose-toxicity scenario 1	Dose-efficacy scenario 1	0.11	0.938752251585887	MTD 50% percentile	0.5	PA
y_05013	Dose-toxicity scenario 1	Dose-efficacy scenario 1	0.12	0.917228189884856	MTD 50% percentile	0.5	PA
y_05014	Dose-toxicity scenario 1	Dose-efficacy scenario 1	0.13	0.896312770947002	MTD 50% percentile	0.5	PA
y_05015	Dose-toxicity scenario 1	Dose-efficacy scenario 1	0.14	0.875980538511195	MTD 50% percentile	0.5	PA
y_05016	Dose-toxicity scenario 1	Dose-efficacy scenario 1	0.15	0.856207436395465	MTD 50% percentile	0.5	PA
y_05017	Dose-toxicity scenario 1	Dose-efficacy scenario 1	0.16	0.836970713548138	MTD 50% percentile	0.5	PA
y_05018	Dose-toxicity scenario 1	Dose-efficacy scenario 1	0.17	0.818248836722516	MTD 50% percentile	0.5	PA
y_05019	Dose-toxicity scenario 1	Dose-efficacy scenario 1	0.18	0.800021410070431	MTD 50% percentile	0.5	PA
y_05020	Dose-toxicity scenario 1	Dose-efficacy scenario 1	0.19	0.782269101023432	MTD 50% percentile	0.5	PA
y_05021	Dose-toxicity scenario 1	Dose-efficacy scenario 1	0.2	0.764973571895372	MTD 50% percentile	0.5	PA
y_05022	Dose-toxicity scenario 1	Dose-efficacy scenario 1	0.21	0.748117416697673	MTD 50% percentile	0.5	PA
y_05023	Dose-toxicity scenario 1	Dose-efficacy scenario 1	0.22	0.731684102709615	MTD 50% percentile	0.5	PA
y_05024	Dose-toxicity scenario 1	Dose-efficacy scenario 1	0.23	0.715657916391329	MTD 50% percentile	0.5	PA
y_05025	Dose-toxicity scenario 1	Dose-efficacy scenario 1	0.24	0.700023913267541	MTD 50% percentile	0.5	PA
y_05026	Dose-toxicity scenario 1	Dose-efficacy scenario 1	0.25	0.684767871446093	MTD 50% percentile	0.5	PA
y_05027	Dose-toxicity scenario 1	Dose-efficacy scenario 1	0.26	0.669876248467349	MTD 50% percentile	0.5	PA
y_05028	Dose-toxicity scenario 1	Dose-efficacy scenario 1	0.27	0.655336141209302	MTD 50% percentile	0.5	PA
y_05029	Dose-toxicity scenario 1	Dose-efficacy scenario 1	0.28	0.641135248598869	MTD 50% percentile	0.5	PA
y_05030	Dose-toxicity scenario 1	Dose-efficacy scenario 1	0.29	0.627261836902893	MTD 50% percentile	0.5	PA
y_05031	Dose-toxicity scenario 1	Dose-efficacy scenario 1	0.3	0.613704707392994	MTD 50% percentile	0.5	PA
y_05032	Dose-toxicity scenario 1	Dose-efficacy scenario 1	0.31	0.600453166197004	MTD 50% percentile	0.5	PA
y_05033	Dose-toxicity scenario 1	Dose-efficacy scenario 1	0.32	0.587496996166396	MTD 50% percentile	0.5	PA
y_05034	Dose-toxicity scenario 1	Dose-efficacy scenario 1	0.33	0.574826430604168	MTD 50% percentile	0.5	PA
y_05035	Dose-toxicity scenario 1	Dose-efficacy scenario 1	0.34	0.562432128711206	MTD 50% percentile	0.5	PA
y_05036	Dose-toxicity scenario 1	Dose-efficacy scenario 1	0.35	0.550305152621393	MTD 50% percentile	0.5	PA
y_05037	Dose-toxicity scenario 1	Dose-efficacy scenario 1	0.36	0.538436945906828	MTD 50% percentile	0.5	PA
y_05038	Dose-toxicity scenario 1	Dose-efficacy scenario 1	0.37	0.52681931344449	MTD 50% percentile	0.5	PA
y_05039	Dose-toxicity scenario 1	Dose-efficacy scenario 1	0.38	0.515444402544822	MTD 50% percentile	0.5	PA
y_05040	Dose-toxicity scenario 1	Dose-efficacy scenario 1	0.39	0.504304685250901	MTD 50% percentile	0.5	PA
y_05041	Dose-toxicity scenario 1	Dose-efficacy scenario 1	0.4	0.49339294172434	MTD 50% percentile	0.5	PA
y_05042	Dose-toxicity scenario 1	Dose-efficacy scenario 1	0.41	0.482702244640883	MTD 50% percentile	0.5	PA
y_05043	Dose-toxicity scenario 1	Dose-efficacy scenario 1	0.42	0.47222594452482	MTD 50% percentile	0.5	PA
y_05044	Dose-toxicity scenario 1	Dose-efficacy scenario 1	0.43	0.461957655956972	MTD 50% percentile	0.5	PA
y_05045	Dose-toxicity scenario 1	Dose-efficacy scenario 1	0.44	0.451891244596145	MTD 50% percentile	0.5	PA
y_05046	Dose-toxicity scenario 1	Dose-efficacy scenario 1	0.45	0.442020814958609	MTD 50% percentile	0.5	PA
y_05047	Dose-toxicity scenario 1	Dose-efficacy scenario 1	0.46	0.432340698904463	MTD 50% percentile	0.5	PA
y_05048	Dose-toxicity scenario 1	Dose-efficacy scenario 1	0.47	0.42284544478363	MTD 50% percentile	0.5	PA
y_05049	Dose-toxicity scenario 1	Dose-efficacy scenario 1	0.48	0.413529807197805	MTD 50% percentile	0.5	PA
y_05050	Dose-toxicity scenario 1	Dose-efficacy scenario 1	0.49	0.404388737337964	MTD 50% percentile	0.5	PA
y_05051	Dose-toxicity scenario 1	Dose-efficacy scenario 1	0.5	0.395417373860037	MTD 50% percentile	0.5	PA
y_05052	Dose-toxicity scenario 1	Dose-efficacy scenario 1	0.51	0.386611034264088	MTD 50% percentile	0.5	PA
y_05053	Dose-toxicity scenario 1	Dose-efficacy scenario 1	0.52	0.37796520674489	MTD 50% percentile	0.5	PA
y_05054	Dose-toxicity scenario 1	Dose-efficacy scenario 1	0.53	0.369475542484093	MTD 50% percentile	0.5	PA
y_05055	Dose-toxicity scenario 1	Dose-efficacy scenario 1	0.54	0.36113784835631	MTD 50% percentile	0.5	PA
y_05056	Dose-toxicity scenario 1	Dose-efficacy scenario 1	0.55	0.352948080023434	MTD 50% percentile	0.5	PA
y_05057	Dose-toxicity scenario 1	Dose-efficacy scenario 1	0.56	0.344902335393273	MTD 50% percentile	0.5	PA
y_05058	Dose-toxicity scenario 1	Dose-efficacy scenario 1	0.57	0.336996848420288	MTD 50% percentile	0.5	PA
y_05059	Dose-toxicity scenario 1	Dose-efficacy scenario 1	0.58	0.329227983227729	MTD 50% percentile	0.5	PA
y_05060	Dose-toxicity scenario 1	Dose-efficacy scenario 1	0.59	0.321592228531915	MTD 50% percentile	0.5	PA
y_05061	Dose-toxicity scenario 1	Dose-efficacy scenario 1	0.6	0.314086192350665	MTD 50% percentile	0.5	PA
y_05062	Dose-toxicity scenario 1	Dose-efficacy scenario 1	0.61	0.306706596979149	MTD 50% percentile	0.5	PA
y_05063	Dose-toxicity scenario 1	Dose-efficacy scenario 1	0.62	0.299450274217524	MTD 50% percentile	0.5	PA
y_05064	Dose-toxicity scenario 1	Dose-efficacy scenario 1	0.63	0.292314160835732	MTD 50% percentile	0.5	PA
y_05065	Dose-toxicity scenario 1	Dose-efficacy scenario 1	0.64	0.285295294261858	MTD 50% percentile	0.5	PA
y_05066	Dose-toxicity scenario 1	Dose-efficacy scenario 1	0.65	0.278390808481261	MTD 50% percentile	0.5	PA
y_05067	Dose-toxicity scenario 1	Dose-efficacy scenario 1	0.66	0.271597930134587	MTD 50% percentile	0.5	PA
y_05068	Dose-toxicity scenario 1	Dose-efficacy scenario 1	0.67	0.264913974803468	MTD 50% percentile	0.5	PA
y_05069	Dose-toxicity scenario 1	Dose-efficacy scenario 1	0.68	0.258336343473491	MTD 50% percentile	0.5	PA
y_05070	Dose-toxicity scenario 1	Dose-efficacy scenario 1	0.69	0.251862519164619	MTD 50% percentile	0.5	PA
y_05071	Dose-toxicity scenario 1	Dose-efficacy scenario 1	0.7	0.245490063719903	MTD 50% percentile	0.5	PA
y_05072	Dose-toxicity scenario 1	Dose-efficacy scenario 1	0.71	0.239216614743867	MTD 50% percentile	0.5	PA
y_05073	Dose-toxicity scenario 1	Dose-efficacy scenario 1	0.72	0.233039882682499	MTD 50% percentile	0.5	PA
y_05074	Dose-toxicity scenario 1	Dose-efficacy scenario 1	0.73	0.226957648037257	MTD 50% percentile	0.5	PA
y_05075	Dose-toxicity scenario 1	Dose-efficacy scenario 1	0.74	0.220967758705978	MTD 50% percentile	0.5	PA
y_05076	Dose-toxicity scenario 1	Dose-efficacy scenario 1	0.75	0.215068127443985	MTD 50% percentile	0.5	PA
y_05077	Dose-toxicity scenario 1	Dose-efficacy scenario 1	0.76	0.209256729439113	MTD 50% percentile	0.5	PA
y_05078	Dose-toxicity scenario 1	Dose-efficacy scenario 1	0.77	0.203531599994725	MTD 50% percentile	0.5	PA
y_05079	Dose-toxicity scenario 1	Dose-efficacy scenario 1	0.78	0.197890832315154	MTD 50% percentile	0.5	PA
y_05080	Dose-toxicity scenario 1	Dose-efficacy scenario 1	0.79	0.192332575388326	MTD 50% percentile	0.5	PA
y_05081	Dose-toxicity scenario 1	Dose-efficacy scenario 1	0.8	0.186855031960627	MTD 50% percentile	0.5	PA
y_05082	Dose-toxicity scenario 1	Dose-efficacy scenario 1	0.81	0.181456456599351	MTD 50% percentile	0.5	PA
y_05083	Dose-toxicity scenario 1	Dose-efficacy scenario 1	0.82	0.176135153838357	MTD 50% percentile	0.5	PA
y_05084	Dose-toxicity scenario 1	Dose-efficacy scenario 1	0.83	0.170889476402773	MTD 50% percentile	0.5	PA
y_05085	Dose-toxicity scenario 1	Dose-efficacy scenario 1	0.84	0.165717823508872	MTD 50% percentile	0.5	PA
y_05086	Dose-toxicity scenario 1	Dose-efficacy scenario 1	0.85	0.160618639235407	MTD 50% percentile	0.5	PA
y_05087	Dose-toxicity scenario 1	Dose-efficacy scenario 1	0.86	0.155590410962939	MTD 50% percentile	0.5	PA
y_05088	Dose-toxicity scenario 1	Dose-efficacy scenario 1	0.87	0.150631667877865	MTD 50% percentile	0.5	PA
y_05089	Dose-toxicity scenario 1	Dose-efficacy scenario 1	0.88	0.145740979538041	MTD 50% percentile	0.5	PA
y_05090	Dose-toxicity scenario 1	Dose-efficacy scenario 1	0.89	0.140916954497058	MTD 50% percentile	0.5	PA
y_05091	Dose-toxicity scenario 1	Dose-efficacy scenario 1	0.9	0.136158238984392	MTD 50% percentile	0.5	PA
y_05092	Dose-toxicity scenario 1	Dose-efficacy scenario 1	0.91	0.131463515638803	MTD 50% percentile	0.5	PA
y_05093	Dose-toxicity scenario 1	Dose-efficacy scenario 1	0.92	0.126831502292486	MTD 50% percentile	0.5	PA
y_05094	Dose-toxicity scenario 1	Dose-efficacy scenario 1	0.93	0.122260950803624	MTD 50% percentile	0.5	PA
y_05095	Dose-toxicity scenario 1	Dose-efficacy scenario 1	0.94	0.117750645935106	MTD 50% percentile	0.5	PA
y_05096	Dose-toxicity scenario 1	Dose-efficacy scenario 1	0.95	0.113299404277294	MTD 50% percentile	0.5	PA
y_05097	Dose-toxicity scenario 1	Dose-efficacy scenario 1	0.96	0.108906073212838	MTD 50% percentile	0.5	PA
y_05098	Dose-toxicity scenario 1	Dose-efficacy scenario 1	0.97	0.104569529921629	MTD 50% percentile	0.5	PA
y_05099	Dose-toxicity scenario 1	Dose-efficacy scenario 1	0.98	0.100288680424092	MTD 50% percentile	0.5	PA
y_050100	Dose-toxicity scenario 1	Dose-efficacy scenario 1	0.99	0.0960624586611014	MTD 50% percentile	0.5	PA
y_050101	Dose-toxicity scenario 1	Dose-efficacy scenario 1	1	0.0918898256089041	MTD 50% percentile	0.5	PA
y_09751	Dose-toxicity scenario 1	Dose-efficacy scenario 1	0	1.14316772645949	MTD 97.5% percentile	0.5	PA
y_09752	Dose-toxicity scenario 1	Dose-efficacy scenario 1	0.01	1.10657613667016	MTD 97.5% percentile	0.5	PA
y_09753	Dose-toxicity scenario 1	Dose-efficacy scenario 1	0.02	1.07166691660187	MTD 97.5% percentile	0.5	PA
y_09754	Dose-toxicity scenario 1	Dose-efficacy scenario 1	0.03	1.0383266482177	MTD 97.5% percentile	0.5	PA
y_09755	Dose-toxicity scenario 1	Dose-efficacy scenario 1	0.04	1.00645188428456	MTD 97.5% percentile	0.5	PA
y_09756	Dose-toxicity scenario 1	Dose-efficacy scenario 1	0.05	0.975948076245067	MTD 97.5% percentile	0.5	PA
y_09757	Dose-toxicity scenario 1	Dose-efficacy scenario 1	0.06	0.946728637515999	MTD 97.5% percentile	0.5	PA
y_09758	Dose-toxicity scenario 1	Dose-efficacy scenario 1	0.07	0.918714122667165	MTD 97.5% percentile	0.5	PA
y_09759	Dose-toxicity scenario 1	Dose-efficacy scenario 1	0.08	0.891831506093662	MTD 97.5% percentile	0.5	PA
y_097510	Dose-toxicity scenario 1	Dose-efficacy scenario 1	0.09	0.86601354639033	MTD 97.5% percentile	0.5	PA
y_097511	Dose-toxicity scenario 1	Dose-efficacy scenario 1	0.1	0.841198224779591	MTD 97.5% percentile	0.5	PA
y_097512	Dose-toxicity scenario 1	Dose-efficacy scenario 1	0.11	0.81732824771889	MTD 97.5% percentile	0.5	PA
y_097513	Dose-toxicity scenario 1	Dose-efficacy scenario 1	0.12	0.794350605290417	MTD 97.5% percentile	0.5	PA
y_097514	Dose-toxicity scenario 1	Dose-efficacy scenario 1	0.13	0.772216178208431	MTD 97.5% percentile	0.5	PA
y_097515	Dose-toxicity scenario 1	Dose-efficacy scenario 1	0.14	0.750879387312223	MTD 97.5% percentile	0.5	PA
y_097516	Dose-toxicity scenario 1	Dose-efficacy scenario 1	0.15	0.730297880281038	MTD 97.5% percentile	0.5	PA
y_097517	Dose-toxicity scenario 1	Dose-efficacy scenario 1	0.16	0.710432251039577	MTD 97.5% percentile	0.5	PA
y_097518	Dose-toxicity scenario 1	Dose-efficacy scenario 1	0.17	0.69124578794239	MTD 97.5% percentile	0.5	PA
y_097519	Dose-toxicity scenario 1	Dose-efficacy scenario 1	0.18	0.672704247351423	MTD 97.5% percentile	0.5	PA
y_097520	Dose-toxicity scenario 1	Dose-efficacy scenario 1	0.19	0.654775649668655	MTD 97.5% percentile	0.5	PA
y_097521	Dose-toxicity scenario 1	Dose-efficacy scenario 1	0.2	0.637430095267975	MTD 97.5% percentile	0.5	PA
y_097522	Dose-toxicity scenario 1	Dose-efficacy scenario 1	0.21	0.620639598097584	MTD 97.5% percentile	0.5	PA
y_097523	Dose-toxicity scenario 1	Dose-efficacy scenario 1	0.22	0.604377935004989	MTD 97.5% percentile	0.5	PA
y_097524	Dose-toxicity scenario 1	Dose-efficacy scenario 1	0.23	0.58862050907826	MTD 97.5% percentile	0.5	PA
y_097525	Dose-toxicity scenario 1	Dose-efficacy scenario 1	0.24	0.573344225505642	MTD 97.5% percentile	0.5	PA
y_097526	Dose-toxicity scenario 1	Dose-efficacy scenario 1	0.25	0.558527378635789	MTD 97.5% percentile	0.5	PA
y_097527	Dose-toxicity scenario 1	Dose-efficacy scenario 1	0.26	0.544149549077079	MTD 97.5% percentile	0.5	PA
y_097528	Dose-toxicity scenario 1	Dose-efficacy scenario 1	0.27	0.530191509810123	MTD 97.5% percentile	0.5	PA
y_097529	Dose-toxicity scenario 1	Dose-efficacy scenario 1	0.28	0.516635140405661	MTD 97.5% percentile	0.5	PA
y_097530	Dose-toxicity scenario 1	Dose-efficacy scenario 1	0.29	0.503463348543057	MTD 97.5% percentile	0.5	PA
y_097531	Dose-toxicity scenario 1	Dose-efficacy scenario 1	0.3	0.490659998114645	MTD 97.5% percentile	0.5	PA
y_097532	Dose-toxicity scenario 1	Dose-efficacy scenario 1	0.31	0.478209843280066	MTD 97.5% percentile	0.5	PA
y_097533	Dose-toxicity scenario 1	Dose-efficacy scenario 1	0.32	0.466098467903908	MTD 97.5% percentile	0.5	PA
y_097534	Dose-toxicity scenario 1	Dose-efficacy scenario 1	0.33	0.454312229870855	MTD 97.5% percentile	0.5	PA
y_097535	Dose-toxicity scenario 1	Dose-efficacy scenario 1	0.34	0.442838209826117	MTD 97.5% percentile	0.5	PA
y_097536	Dose-toxicity scenario 1	Dose-efficacy scenario 1	0.35	0.431664163936216	MTD 97.5% percentile	0.5	PA
y_097537	Dose-toxicity scenario 1	Dose-efficacy scenario 1	0.36	0.420778480306997	MTD 97.5% percentile	0.5	PA
y_097538	Dose-toxicity scenario 1	Dose-efficacy scenario 1	0.37	0.410170138732747	MTD 97.5% percentile	0.5	PA
y_097539	Dose-toxicity scenario 1	Dose-efficacy scenario 1	0.38	0.39982867348311	MTD 97.5% percentile	0.5	PA
y_097540	Dose-toxicity scenario 1	Dose-efficacy scenario 1	0.39	0.38974413886365	MTD 97.5% percentile	0.5	PA
y_097541	Dose-toxicity scenario 1	Dose-efficacy scenario 1	0.4	0.379907077311828	MTD 97.5% percentile	0.5	PA
y_097542	Dose-toxicity scenario 1	Dose-efficacy scenario 1	0.41	0.370308489813275	MTD 97.5% percentile	0.5	PA
y_097543	Dose-toxicity scenario 1	Dose-efficacy scenario 1	0.42	0.360939808443831	MTD 97.5% percentile	0.5	PA
y_097544	Dose-toxicity scenario 1	Dose-efficacy scenario 1	0.43	0.35179287086127	MTD 97.5% percentile	0.5	PA
y_097545	Dose-toxicity scenario 1	Dose-efficacy scenario 1	0.44	0.342859896587073	MTD 97.5% percentile	0.5	PA
y_097546	Dose-toxicity scenario 1	Dose-efficacy scenario 1	0.45	0.334133464933396	MTD 97.5% percentile	0.5	PA
y_097547	Dose-toxicity scenario 1	Dose-efficacy scenario 1	0.46	0.325606494443617	MTD 97.5% percentile	0.5	PA
y_097548	Dose-toxicity scenario 1	Dose-efficacy scenario 1	0.47	0.317272223726741	MTD 97.5% percentile	0.5	PA
y_097549	Dose-toxicity scenario 1	Dose-efficacy scenario 1	0.48	0.309124193576652	MTD 97.5% percentile	0.5	PA
y_097550	Dose-toxicity scenario 1	Dose-efficacy scenario 1	0.49	0.301156230276825	MTD 97.5% percentile	0.5	PA
y_097551	Dose-toxicity scenario 1	Dose-efficacy scenario 1	0.5	0.293362429999815	MTD 97.5% percentile	0.5	PA
y_097552	Dose-toxicity scenario 1	Dose-efficacy scenario 1	0.51	0.285737144218661	MTD 97.5% percentile	0.5	PA
y_097553	Dose-toxicity scenario 1	Dose-efficacy scenario 1	0.52	0.278274966054467	MTD 97.5% percentile	0.5	PA
y_097554	Dose-toxicity scenario 1	Dose-efficacy scenario 1	0.53	0.270970717490798	MTD 97.5% percentile	0.5	PA
y_097555	Dose-toxicity scenario 1	Dose-efficacy scenario 1	0.54	0.263819437391357	MTD 97.5% percentile	0.5	PA
y_097556	Dose-toxicity scenario 1	Dose-efficacy scenario 1	0.55	0.256816370262679	MTD 97.5% percentile	0.5	PA
y_097557	Dose-toxicity scenario 1	Dose-efficacy scenario 1	0.56	0.249956955708352	MTD 97.5% percentile	0.5	PA
y_097558	Dose-toxicity scenario 1	Dose-efficacy scenario 1	0.57	0.24323681852562	MTD 97.5% percentile	0.5	PA
y_097559	Dose-toxicity scenario 1	Dose-efficacy scenario 1	0.58	0.236651759399173	MTD 97.5% percentile	0.5	PA
y_097560	Dose-toxicity scenario 1	Dose-efficacy scenario 1	0.59	0.230197746150532	MTD 97.5% percentile	0.5	PA
y_097561	Dose-toxicity scenario 1	Dose-efficacy scenario 1	0.6	0.223870905504714	MTD 97.5% percentile	0.5	PA
y_097562	Dose-toxicity scenario 1	Dose-efficacy scenario 1	0.61	0.217667515338847	MTD 97.5% percentile	0.5	PA
y_097563	Dose-toxicity scenario 1	Dose-efficacy scenario 1	0.62	0.211583997380136	MTD 97.5% percentile	0.5	PA
y_097564	Dose-toxicity scenario 1	Dose-efficacy scenario 1	0.63	0.205616910323093	MTD 97.5% percentile	0.5	PA
y_097565	Dose-toxicity scenario 1	Dose-efficacy scenario 1	0.64	0.199762943338194	MTD 97.5% percentile	0.5	PA
y_097566	Dose-toxicity scenario 1	Dose-efficacy scenario 1	0.65	0.194018909946253	MTD 97.5% percentile	0.5	PA
y_097567	Dose-toxicity scenario 1	Dose-efficacy scenario 1	0.66	0.18838174223469	MTD 97.5% percentile	0.5	PA
y_097568	Dose-toxicity scenario 1	Dose-efficacy scenario 1	0.67	0.18284848539363	MTD 97.5% percentile	0.5	PA
y_097569	Dose-toxicity scenario 1	Dose-efficacy scenario 1	0.68	0.177416292551404	MTD 97.5% percentile	0.5	PA
y_097570	Dose-toxicity scenario 1	Dose-efficacy scenario 1	0.69	0.172082419890467	MTD 97.5% percentile	0.5	PA
y_097571	Dose-toxicity scenario 1	Dose-efficacy scenario 1	0.7	0.166844222026138	MTD 97.5% percentile	0.5	PA
y_097572	Dose-toxicity scenario 1	Dose-efficacy scenario 1	0.71	0.161699147631813	MTD 97.5% percentile	0.5	PA
y_097573	Dose-toxicity scenario 1	Dose-efficacy scenario 1	0.72	0.156644735295433	MTD 97.5% percentile	0.5	PA
y_097574	Dose-toxicity scenario 1	Dose-efficacy scenario 1	0.73	0.151678609593091	MTD 97.5% percentile	0.5	PA
y_097575	Dose-toxicity scenario 1	Dose-efficacy scenario 1	0.74	0.146798477366605	MTD 97.5% percentile	0.5	PA
y_097576	Dose-toxicity scenario 1	Dose-efficacy scenario 1	0.75	0.142002124192795	MTD 97.5% percentile	0.5	PA
y_097577	Dose-toxicity scenario 1	Dose-efficacy scenario 1	0.76	0.137287411033065	MTD 97.5% percentile	0.5	PA
y_097578	Dose-toxicity scenario 1	Dose-efficacy scenario 1	0.77	0.132652271052619	MTD 97.5% percentile	0.5	PA
y_097579	Dose-toxicity scenario 1	Dose-efficacy scenario 1	0.78	0.12809470659938	MTD 97.5% percentile	0.5	PA
y_097580	Dose-toxicity scenario 1	Dose-efficacy scenario 1	0.79	0.123612786333345	MTD 97.5% percentile	0.5	PA
y_097581	Dose-toxicity scenario 1	Dose-efficacy scenario 1	0.8	0.119204642497688	MTD 97.5% percentile	0.5	PA
y_097582	Dose-toxicity scenario 1	Dose-efficacy scenario 1	0.81	0.114868468323533	MTD 97.5% percentile	0.5	PA
y_097583	Dose-toxicity scenario 1	Dose-efficacy scenario 1	0.82	0.110602515560807	MTD 97.5% percentile	0.5	PA
y_097584	Dose-toxicity scenario 1	Dose-efficacy scenario 1	0.83	0.106405092128089	MTD 97.5% percentile	0.5	PA
y_097585	Dose-toxicity scenario 1	Dose-efficacy scenario 1	0.84	0.102274559874814	MTD 97.5% percentile	0.5	PA
y_097586	Dose-toxicity scenario 1	Dose-efficacy scenario 1	0.85	0.0982093324496208	MTD 97.5% percentile	0.5	PA
y_097587	Dose-toxicity scenario 1	Dose-efficacy scenario 1	0.86	0.0942078732690129	MTD 97.5% percentile	0.5	PA
y_097588	Dose-toxicity scenario 1	Dose-efficacy scenario 1	0.87	0.090268693580864	MTD 97.5% percentile	0.5	PA
y_097589	Dose-toxicity scenario 1	Dose-efficacy scenario 1	0.88	0.0863903506176495	MTD 97.5% percentile	0.5	PA
y_097590	Dose-toxicity scenario 1	Dose-efficacy scenario 1	0.89	0.0825714458345848	MTD 97.5% percentile	0.5	PA
y_097591	Dose-toxicity scenario 1	Dose-efficacy scenario 1	0.9	0.0788106232281527	MTD 97.5% percentile	0.5	PA
y_097592	Dose-toxicity scenario 1	Dose-efficacy scenario 1	0.91	0.0751065677307736	MTD 97.5% percentile	0.5	PA
y_097593	Dose-toxicity scenario 1	Dose-efficacy scenario 1	0.92	0.0714580036776249	MTD 97.5% percentile	0.5	PA
y_097594	Dose-toxicity scenario 1	Dose-efficacy scenario 1	0.93	0.0678636933418549	MTD 97.5% percentile	0.5	PA
y_097595	Dose-toxicity scenario 1	Dose-efficacy scenario 1	0.94	0.0643224355346587	MTD 97.5% percentile	0.5	PA
y_097596	Dose-toxicity scenario 1	Dose-efficacy scenario 1	0.95	0.0608330642668882	MTD 97.5% percentile	0.5	PA
y_097597	Dose-toxicity scenario 1	Dose-efficacy scenario 1	0.96	0.0573944474690658	MTD 97.5% percentile	0.5	PA
y_097598	Dose-toxicity scenario 1	Dose-efficacy scenario 1	0.97	0.0540054857668473	MTD 97.5% percentile	0.5	PA
y_097599	Dose-toxicity scenario 1	Dose-efficacy scenario 1	0.98	0.0506651113091544	MTD 97.5% percentile	0.5	PA
y_0975100	Dose-toxicity scenario 1	Dose-efficacy scenario 1	0.99	0.0473722866463506	MTD 97.5% percentile	0.5	PA
y_0975101	Dose-toxicity scenario 1	Dose-efficacy scenario 1	1	0.0441260036559856	MTD 97.5% percentile	0.5	PA
