# Supplementary material for: A Bayesian adaptive design for dual‐agent phase I–II oncology trials integrating efficacy data across stages
Source: Biom J. 2023 May 18;65(7):2200288. doi: 10.1002/bimj.202200288 (PMC10952513; doi:10.1002/bimj.202200288)
Supplement: Supplementary file 1 — Supporting Information S1 [file BIMJ-65-0-s001.zip › Code_biometrical_journal2/Code_biometrical_journal/Data/intermediate_outputs/MTD_curve_DLT_sc1_EFF_sc1_PA_w075_H0.csv]

	DLT_scenario	EFF_scenario	x	y	type	omega	agreement
y_mean1	Dose-toxicity scenario 1	Dose-efficacy scenario 1	0	1.22682323377829	MTD mean	0.75	PA
y_mean2	Dose-toxicity scenario 1	Dose-efficacy scenario 1	0.01	1.19578561913766	MTD mean	0.75	PA
y_mean3	Dose-toxicity scenario 1	Dose-efficacy scenario 1	0.02	1.16581260789753	MTD mean	0.75	PA
y_mean4	Dose-toxicity scenario 1	Dose-efficacy scenario 1	0.03	1.13685034908844	MTD mean	0.75	PA
y_mean5	Dose-toxicity scenario 1	Dose-efficacy scenario 1	0.04	1.1088485634521	MTD mean	0.75	PA
y_mean6	Dose-toxicity scenario 1	Dose-efficacy scenario 1	0.05	1.08176025215043	MTD mean	0.75	PA
y_mean7	Dose-toxicity scenario 1	Dose-efficacy scenario 1	0.06	1.05554143352464	MTD mean	0.75	PA
y_mean8	Dose-toxicity scenario 1	Dose-efficacy scenario 1	0.07	1.03015090480267	MTD mean	0.75	PA
y_mean9	Dose-toxicity scenario 1	Dose-efficacy scenario 1	0.08	1.00555002603955	MTD mean	0.75	PA
y_mean10	Dose-toxicity scenario 1	Dose-efficacy scenario 1	0.09	0.981702523907506	MTD mean	0.75	PA
y_mean11	Dose-toxicity scenario 1	Dose-efficacy scenario 1	0.1	0.958574313240459	MTD mean	0.75	PA
y_mean12	Dose-toxicity scenario 1	Dose-efficacy scenario 1	0.11	0.936133334486336	MTD mean	0.75	PA
y_mean13	Dose-toxicity scenario 1	Dose-efficacy scenario 1	0.12	0.914349405437141	MTD mean	0.75	PA
y_mean14	Dose-toxicity scenario 1	Dose-efficacy scenario 1	0.13	0.893194085794687	MTD mean	0.75	PA
y_mean15	Dose-toxicity scenario 1	Dose-efficacy scenario 1	0.14	0.872640553294083	MTD mean	0.75	PA
y_mean16	Dose-toxicity scenario 1	Dose-efficacy scenario 1	0.15	0.852663490250388	MTD mean	0.75	PA
y_mean17	Dose-toxicity scenario 1	Dose-efficacy scenario 1	0.16	0.833238979519406	MTD mean	0.75	PA
y_mean18	Dose-toxicity scenario 1	Dose-efficacy scenario 1	0.17	0.81434440897368	MTD mean	0.75	PA
y_mean19	Dose-toxicity scenario 1	Dose-efficacy scenario 1	0.18	0.79595838369154	MTD mean	0.75	PA
y_mean20	Dose-toxicity scenario 1	Dose-efficacy scenario 1	0.19	0.778060645142272	MTD mean	0.75	PA
y_mean21	Dose-toxicity scenario 1	Dose-efficacy scenario 1	0.2	0.760631996725619	MTD mean	0.75	PA
y_mean22	Dose-toxicity scenario 1	Dose-efficacy scenario 1	0.21	0.743654235090268	MTD mean	0.75	PA
y_mean23	Dose-toxicity scenario 1	Dose-efficacy scenario 1	0.22	0.727110086714723	MTD mean	0.75	PA
y_mean24	Dose-toxicity scenario 1	Dose-efficacy scenario 1	0.23	0.710983149286097	MTD mean	0.75	PA
y_mean25	Dose-toxicity scenario 1	Dose-efficacy scenario 1	0.24	0.695257837458621	MTD mean	0.75	PA
y_mean26	Dose-toxicity scenario 1	Dose-efficacy scenario 1	0.25	0.679919332614796	MTD mean	0.75	PA
y_mean27	Dose-toxicity scenario 1	Dose-efficacy scenario 1	0.26	0.664953536288799	MTD mean	0.75	PA
y_mean28	Dose-toxicity scenario 1	Dose-efficacy scenario 1	0.27	0.650347026944399	MTD mean	0.75	PA
y_mean29	Dose-toxicity scenario 1	Dose-efficacy scenario 1	0.28	0.636087019828889	MTD mean	0.75	PA
y_mean30	Dose-toxicity scenario 1	Dose-efficacy scenario 1	0.29	0.622161329650604	MTD mean	0.75	PA
y_mean31	Dose-toxicity scenario 1	Dose-efficacy scenario 1	0.3	0.608558335851034	MTD mean	0.75	PA
y_mean32	Dose-toxicity scenario 1	Dose-efficacy scenario 1	0.31	0.595266950263515	MTD mean	0.75	PA
y_mean33	Dose-toxicity scenario 1	Dose-efficacy scenario 1	0.32	0.582276586969296	MTD mean	0.75	PA
y_mean34	Dose-toxicity scenario 1	Dose-efficacy scenario 1	0.33	0.569577134178778	MTD mean	0.75	PA
y_mean35	Dose-toxicity scenario 1	Dose-efficacy scenario 1	0.34	0.557158927980929	MTD mean	0.75	PA
y_mean36	Dose-toxicity scenario 1	Dose-efficacy scenario 1	0.35	0.54501272781767	MTD mean	0.75	PA
y_mean37	Dose-toxicity scenario 1	Dose-efficacy scenario 1	0.36	0.533129693552407	MTD mean	0.75	PA
y_mean38	Dose-toxicity scenario 1	Dose-efficacy scenario 1	0.37	0.521501364013133	MTD mean	0.75	PA
y_mean39	Dose-toxicity scenario 1	Dose-efficacy scenario 1	0.38	0.51011963690063	MTD mean	0.75	PA
y_mean40	Dose-toxicity scenario 1	Dose-efficacy scenario 1	0.39	0.498976749961535	MTD mean	0.75	PA
y_mean41	Dose-toxicity scenario 1	Dose-efficacy scenario 1	0.4	0.488065263334315	MTD mean	0.75	PA
y_mean42	Dose-toxicity scenario 1	Dose-efficacy scenario 1	0.41	0.47737804298378	MTD mean	0.75	PA
y_mean43	Dose-toxicity scenario 1	Dose-efficacy scenario 1	0.42	0.46690824514664	MTD mean	0.75	PA
y_mean44	Dose-toxicity scenario 1	Dose-efficacy scenario 1	0.43	0.456649301716817	MTD mean	0.75	PA
y_mean45	Dose-toxicity scenario 1	Dose-efficacy scenario 1	0.44	0.446594906504953	MTD mean	0.75	PA
y_mean46	Dose-toxicity scenario 1	Dose-efficacy scenario 1	0.45	0.43673900231169	MTD mean	0.75	PA
y_mean47	Dose-toxicity scenario 1	Dose-efficacy scenario 1	0.46	0.427075768759067	MTD mean	0.75	PA
y_mean48	Dose-toxicity scenario 1	Dose-efficacy scenario 1	0.47	0.417599610828637	MTD mean	0.75	PA
y_mean49	Dose-toxicity scenario 1	Dose-efficacy scenario 1	0.48	0.408305148058907	MTD mean	0.75	PA
y_mean50	Dose-toxicity scenario 1	Dose-efficacy scenario 1	0.49	0.399187204358249	MTD mean	0.75	PA
y_mean51	Dose-toxicity scenario 1	Dose-efficacy scenario 1	0.5	0.39024079839277	MTD mean	0.75	PA
y_mean52	Dose-toxicity scenario 1	Dose-efficacy scenario 1	0.51	0.381461134511632	MTD mean	0.75	PA
y_mean53	Dose-toxicity scenario 1	Dose-efficacy scenario 1	0.52	0.372843594175087	MTD mean	0.75	PA
y_mean54	Dose-toxicity scenario 1	Dose-efficacy scenario 1	0.53	0.364383727853026	MTD mean	0.75	PA
y_mean55	Dose-toxicity scenario 1	Dose-efficacy scenario 1	0.54	0.356077247364202	MTD mean	0.75	PA
y_mean56	Dose-toxicity scenario 1	Dose-efficacy scenario 1	0.55	0.347920018628385	MTD mean	0.75	PA
y_mean57	Dose-toxicity scenario 1	Dose-efficacy scenario 1	0.56	0.339908054805749	MTD mean	0.75	PA
y_mean58	Dose-toxicity scenario 1	Dose-efficacy scenario 1	0.57	0.332037509799528	MTD mean	0.75	PA
y_mean59	Dose-toxicity scenario 1	Dose-efficacy scenario 1	0.58	0.324304672099732	MTD mean	0.75	PA
y_mean60	Dose-toxicity scenario 1	Dose-efficacy scenario 1	0.59	0.316705958947188	MTD mean	0.75	PA
y_mean61	Dose-toxicity scenario 1	Dose-efficacy scenario 1	0.6	0.309237910798652	MTD mean	0.75	PA
y_mean62	Dose-toxicity scenario 1	Dose-efficacy scenario 1	0.61	0.301897186075007	MTD mean	0.75	PA
y_mean63	Dose-toxicity scenario 1	Dose-efficacy scenario 1	0.62	0.29468055617581	MTD mean	0.75	PA
y_mean64	Dose-toxicity scenario 1	Dose-efficacy scenario 1	0.63	0.287584900744559	MTD mean	0.75	PA
y_mean65	Dose-toxicity scenario 1	Dose-efficacy scenario 1	0.64	0.28060720317008	MTD mean	0.75	PA
y_mean66	Dose-toxicity scenario 1	Dose-efficacy scenario 1	0.65	0.273744546310433	MTD mean	0.75	PA
y_mean67	Dose-toxicity scenario 1	Dose-efficacy scenario 1	0.66	0.266994108426577	MTD mean	0.75	PA
y_mean68	Dose-toxicity scenario 1	Dose-efficacy scenario 1	0.67	0.260353159313899	MTD mean	0.75	PA
y_mean69	Dose-toxicity scenario 1	Dose-efficacy scenario 1	0.68	0.253819056620468	MTD mean	0.75	PA
y_mean70	Dose-toxicity scenario 1	Dose-efficacy scenario 1	0.69	0.247389242341568	MTD mean	0.75	PA
y_mean71	Dose-toxicity scenario 1	Dose-efficacy scenario 1	0.7	0.241061239480764	MTD mean	0.75	PA
y_mean72	Dose-toxicity scenario 1	Dose-efficacy scenario 1	0.71	0.234832648868315	MTD mean	0.75	PA
y_mean73	Dose-toxicity scenario 1	Dose-efficacy scenario 1	0.72	0.22870114612838	MTD mean	0.75	PA
y_mean74	Dose-toxicity scenario 1	Dose-efficacy scenario 1	0.73	0.222664478786942	MTD mean	0.75	PA
y_mean75	Dose-toxicity scenario 1	Dose-efficacy scenario 1	0.74	0.216720463512891	MTD mean	0.75	PA
y_mean76	Dose-toxicity scenario 1	Dose-efficacy scenario 1	0.75	0.210866983485183	MTD mean	0.75	PA
y_mean77	Dose-toxicity scenario 1	Dose-efficacy scenario 1	0.76	0.205101985879389	MTD mean	0.75	PA
y_mean78	Dose-toxicity scenario 1	Dose-efficacy scenario 1	0.77	0.199423479467372	MTD mean	0.75	PA
y_mean79	Dose-toxicity scenario 1	Dose-efficacy scenario 1	0.78	0.19382953232419	MTD mean	0.75	PA
y_mean80	Dose-toxicity scenario 1	Dose-efficacy scenario 1	0.79	0.188318269636692	MTD mean	0.75	PA
y_mean81	Dose-toxicity scenario 1	Dose-efficacy scenario 1	0.8	0.182887871608565	MTD mean	0.75	PA
y_mean82	Dose-toxicity scenario 1	Dose-efficacy scenario 1	0.81	0.177536571456932	MTD mean	0.75	PA
y_mean83	Dose-toxicity scenario 1	Dose-efficacy scenario 1	0.82	0.172262653495852	MTD mean	0.75	PA
y_mean84	Dose-toxicity scenario 1	Dose-efficacy scenario 1	0.83	0.167064451302374	MTD mean	0.75	PA
y_mean85	Dose-toxicity scenario 1	Dose-efficacy scenario 1	0.84	0.161940345961008	MTD mean	0.75	PA
y_mean86	Dose-toxicity scenario 1	Dose-efficacy scenario 1	0.85	0.15688876438274	MTD mean	0.75	PA
y_mean87	Dose-toxicity scenario 1	Dose-efficacy scenario 1	0.86	0.151908177694916	MTD mean	0.75	PA
y_mean88	Dose-toxicity scenario 1	Dose-efficacy scenario 1	0.87	0.146997099698549	MTD mean	0.75	PA
y_mean89	Dose-toxicity scenario 1	Dose-efficacy scenario 1	0.88	0.142154085389752	MTD mean	0.75	PA
y_mean90	Dose-toxicity scenario 1	Dose-efficacy scenario 1	0.89	0.137377729542236	MTD mean	0.75	PA
y_mean91	Dose-toxicity scenario 1	Dose-efficacy scenario 1	0.9	0.132666665347934	MTD mean	0.75	PA
y_mean92	Dose-toxicity scenario 1	Dose-efficacy scenario 1	0.91	0.128019563112991	MTD mean	0.75	PA
y_mean93	Dose-toxicity scenario 1	Dose-efficacy scenario 1	0.92	0.123435129006517	MTD mean	0.75	PA
y_mean94	Dose-toxicity scenario 1	Dose-efficacy scenario 1	0.93	0.11891210385961	MTD mean	0.75	PA
y_mean95	Dose-toxicity scenario 1	Dose-efficacy scenario 1	0.94	0.114449262012334	MTD mean	0.75	PA
y_mean96	Dose-toxicity scenario 1	Dose-efficacy scenario 1	0.95	0.110045410206404	MTD mean	0.75	PA
y_mean97	Dose-toxicity scenario 1	Dose-efficacy scenario 1	0.96	0.105699386521507	MTD mean	0.75	PA
y_mean98	Dose-toxicity scenario 1	Dose-efficacy scenario 1	0.97	0.101410059353239	MTD mean	0.75	PA
y_mean99	Dose-toxicity scenario 1	Dose-efficacy scenario 1	0.98	0.0971763264307916	MTD mean	0.75	PA
y_mean100	Dose-toxicity scenario 1	Dose-efficacy scenario 1	0.99	0.0929971138725859	MTD mean	0.75	PA
y_mean101	Dose-toxicity scenario 1	Dose-efficacy scenario 1	1	0.0888713752781543	MTD mean	0.75	PA
y_00251	Dose-toxicity scenario 1	Dose-efficacy scenario 1	0	1.33251279312137	MTD 2.5% percentile	0.75	PA
y_00252	Dose-toxicity scenario 1	Dose-efficacy scenario 1	0.01	1.30722996350553	MTD 2.5% percentile	0.75	PA
y_00253	Dose-toxicity scenario 1	Dose-efficacy scenario 1	0.02	1.28253034578545	MTD 2.5% percentile	0.75	PA
y_00254	Dose-toxicity scenario 1	Dose-efficacy scenario 1	0.03	1.25839399018857	MTD 2.5% percentile	0.75	PA
y_00255	Dose-toxicity scenario 1	Dose-efficacy scenario 1	0.04	1.23480184657317	MTD 2.5% percentile	0.75	PA
y_00256	Dose-toxicity scenario 1	Dose-efficacy scenario 1	0.05	1.21173571428292	MTD 2.5% percentile	0.75	PA
y_00257	Dose-toxicity scenario 1	Dose-efficacy scenario 1	0.06	1.18917819531849	MTD 2.5% percentile	0.75	PA
y_00258	Dose-toxicity scenario 1	Dose-efficacy scenario 1	0.07	1.16711265057314	MTD 2.5% percentile	0.75	PA
y_00259	Dose-toxicity scenario 1	Dose-efficacy scenario 1	0.08	1.14552315890091	MTD 2.5% percentile	0.75	PA
y_002510	Dose-toxicity scenario 1	Dose-efficacy scenario 1	0.09	1.12439447880582	MTD 2.5% percentile	0.75	PA
y_002511	Dose-toxicity scenario 1	Dose-efficacy scenario 1	0.1	1.10371201255818	MTD 2.5% percentile	0.75	PA
y_002512	Dose-toxicity scenario 1	Dose-efficacy scenario 1	0.11	1.08346177256079	MTD 2.5% percentile	0.75	PA
y_002513	Dose-toxicity scenario 1	Dose-efficacy scenario 1	0.12	1.06363034980188	MTD 2.5% percentile	0.75	PA
y_002514	Dose-toxicity scenario 1	Dose-efficacy scenario 1	0.13	1.04420488424537	MTD 2.5% percentile	0.75	PA
y_002515	Dose-toxicity scenario 1	Dose-efficacy scenario 1	0.14	1.02517303702121	MTD 2.5% percentile	0.75	PA
y_002516	Dose-toxicity scenario 1	Dose-efficacy scenario 1	0.15	1.00652296428913	MTD 2.5% percentile	0.75	PA
y_002517	Dose-toxicity scenario 1	Dose-efficacy scenario 1	0.16	0.988243292659752	MTD 2.5% percentile	0.75	PA
y_002518	Dose-toxicity scenario 1	Dose-efficacy scenario 1	0.17	0.970323096065675	MTD 2.5% percentile	0.75	PA
y_002519	Dose-toxicity scenario 1	Dose-efficacy scenario 1	0.18	0.952751873983836	MTD 2.5% percentile	0.75	PA
y_002520	Dose-toxicity scenario 1	Dose-efficacy scenario 1	0.19	0.935519530917855	MTD 2.5% percentile	0.75	PA
y_002521	Dose-toxicity scenario 1	Dose-efficacy scenario 1	0.2	0.918616357056166	MTD 2.5% percentile	0.75	PA
y_002522	Dose-toxicity scenario 1	Dose-efficacy scenario 1	0.21	0.902033010028056	MTD 2.5% percentile	0.75	PA
y_002523	Dose-toxicity scenario 1	Dose-efficacy scenario 1	0.22	0.885760497685577	MTD 2.5% percentile	0.75	PA
y_002524	Dose-toxicity scenario 1	Dose-efficacy scenario 1	0.23	0.869790161844681	MTD 2.5% percentile	0.75	PA
y_002525	Dose-toxicity scenario 1	Dose-efficacy scenario 1	0.24	0.854113662923777	MTD 2.5% percentile	0.75	PA
y_002526	Dose-toxicity scenario 1	Dose-efficacy scenario 1	0.25	0.838722965422468	MTD 2.5% percentile	0.75	PA
y_002527	Dose-toxicity scenario 1	Dose-efficacy scenario 1	0.26	0.823610324187333	MTD 2.5% percentile	0.75	PA
y_002528	Dose-toxicity scenario 1	Dose-efficacy scenario 1	0.27	0.808768271415433	MTD 2.5% percentile	0.75	PA
y_002529	Dose-toxicity scenario 1	Dose-efficacy scenario 1	0.28	0.794189604349721	MTD 2.5% percentile	0.75	PA
y_002530	Dose-toxicity scenario 1	Dose-efficacy scenario 1	0.29	0.779867373623754	MTD 2.5% percentile	0.75	PA
y_002531	Dose-toxicity scenario 1	Dose-efficacy scenario 1	0.3	0.7657948722161	MTD 2.5% percentile	0.75	PA
y_002532	Dose-toxicity scenario 1	Dose-efficacy scenario 1	0.31	0.751965624977521	MTD 2.5% percentile	0.75	PA
y_002533	Dose-toxicity scenario 1	Dose-efficacy scenario 1	0.32	0.738373378696615	MTD 2.5% percentile	0.75	PA
y_002534	Dose-toxicity scenario 1	Dose-efficacy scenario 1	0.33	0.725012092671856	MTD 2.5% percentile	0.75	PA
y_002535	Dose-toxicity scenario 1	Dose-efficacy scenario 1	0.34	0.711875929760198	MTD 2.5% percentile	0.75	PA
y_002536	Dose-toxicity scenario 1	Dose-efficacy scenario 1	0.35	0.69895924787436	MTD 2.5% percentile	0.75	PA
y_002537	Dose-toxicity scenario 1	Dose-efficacy scenario 1	0.36	0.68625659190277	MTD 2.5% percentile	0.75	PA
y_002538	Dose-toxicity scenario 1	Dose-efficacy scenario 1	0.37	0.673762686027868	MTD 2.5% percentile	0.75	PA
y_002539	Dose-toxicity scenario 1	Dose-efficacy scenario 1	0.38	0.66147242642003	MTD 2.5% percentile	0.75	PA
y_002540	Dose-toxicity scenario 1	Dose-efficacy scenario 1	0.39	0.649380874285871	MTD 2.5% percentile	0.75	PA
y_002541	Dose-toxicity scenario 1	Dose-efficacy scenario 1	0.4	0.637483249251014	MTD 2.5% percentile	0.75	PA
y_002542	Dose-toxicity scenario 1	Dose-efficacy scenario 1	0.41	0.625774923058729	MTD 2.5% percentile	0.75	PA
y_002543	Dose-toxicity scenario 1	Dose-efficacy scenario 1	0.42	0.614251413566958	MTD 2.5% percentile	0.75	PA
y_002544	Dose-toxicity scenario 1	Dose-efficacy scenario 1	0.43	0.602908379027398	MTD 2.5% percentile	0.75	PA
y_002545	Dose-toxicity scenario 1	Dose-efficacy scenario 1	0.44	0.591741612631281	MTD 2.5% percentile	0.75	PA
y_002546	Dose-toxicity scenario 1	Dose-efficacy scenario 1	0.45	0.580747037307472	MTD 2.5% percentile	0.75	PA
y_002547	Dose-toxicity scenario 1	Dose-efficacy scenario 1	0.46	0.569920700759361	MTD 2.5% percentile	0.75	PA
y_002548	Dose-toxicity scenario 1	Dose-efficacy scenario 1	0.47	0.55925877072786	MTD 2.5% percentile	0.75	PA
y_002549	Dose-toxicity scenario 1	Dose-efficacy scenario 1	0.48	0.548757530468588	MTD 2.5% percentile	0.75	PA
y_002550	Dose-toxicity scenario 1	Dose-efficacy scenario 1	0.49	0.538413374432007	MTD 2.5% percentile	0.75	PA
y_002551	Dose-toxicity scenario 1	Dose-efficacy scenario 1	0.5	0.52822280413599	MTD 2.5% percentile	0.75	PA
y_002552	Dose-toxicity scenario 1	Dose-efficacy scenario 1	0.51	0.518182424220877	MTD 2.5% percentile	0.75	PA
y_002553	Dose-toxicity scenario 1	Dose-efficacy scenario 1	0.52	0.508288938677673	MTD 2.5% percentile	0.75	PA
y_002554	Dose-toxicity scenario 1	Dose-efficacy scenario 1	0.53	0.4985391472406	MTD 2.5% percentile	0.75	PA
y_002555	Dose-toxicity scenario 1	Dose-efficacy scenario 1	0.54	0.4889299419357	MTD 2.5% percentile	0.75	PA
y_002556	Dose-toxicity scenario 1	Dose-efficacy scenario 1	0.55	0.479458303777664	MTD 2.5% percentile	0.75	PA
y_002557	Dose-toxicity scenario 1	Dose-efficacy scenario 1	0.56	0.470121299607526	MTD 2.5% percentile	0.75	PA
y_002558	Dose-toxicity scenario 1	Dose-efficacy scenario 1	0.57	0.460916079064257	MTD 2.5% percentile	0.75	PA
y_002559	Dose-toxicity scenario 1	Dose-efficacy scenario 1	0.58	0.451839871683679	MTD 2.5% percentile	0.75	PA
y_002560	Dose-toxicity scenario 1	Dose-efficacy scenario 1	0.59	0.442889984118527	MTD 2.5% percentile	0.75	PA
y_002561	Dose-toxicity scenario 1	Dose-efficacy scenario 1	0.6	0.43406379747376	MTD 2.5% percentile	0.75	PA
y_002562	Dose-toxicity scenario 1	Dose-efficacy scenario 1	0.61	0.425358764751619	MTD 2.5% percentile	0.75	PA
y_002563	Dose-toxicity scenario 1	Dose-efficacy scenario 1	0.62	0.416772408401173	MTD 2.5% percentile	0.75	PA
y_002564	Dose-toxicity scenario 1	Dose-efficacy scenario 1	0.63	0.408302317967408	MTD 2.5% percentile	0.75	PA
y_002565	Dose-toxicity scenario 1	Dose-efficacy scenario 1	0.64	0.399946147835175	MTD 2.5% percentile	0.75	PA
y_002566	Dose-toxicity scenario 1	Dose-efficacy scenario 1	0.65	0.391701615063562	MTD 2.5% percentile	0.75	PA
y_002567	Dose-toxicity scenario 1	Dose-efficacy scenario 1	0.66	0.383566497306479	MTD 2.5% percentile	0.75	PA
y_002568	Dose-toxicity scenario 1	Dose-efficacy scenario 1	0.67	0.3755386308155	MTD 2.5% percentile	0.75	PA
y_002569	Dose-toxicity scenario 1	Dose-efficacy scenario 1	0.68	0.367615908521162	MTD 2.5% percentile	0.75	PA
y_002570	Dose-toxicity scenario 1	Dose-efficacy scenario 1	0.69	0.359796278189179	MTD 2.5% percentile	0.75	PA
y_002571	Dose-toxicity scenario 1	Dose-efficacy scenario 1	0.7	0.352077740648153	MTD 2.5% percentile	0.75	PA
y_002572	Dose-toxicity scenario 1	Dose-efficacy scenario 1	0.71	0.344458348085588	MTD 2.5% percentile	0.75	PA
y_002573	Dose-toxicity scenario 1	Dose-efficacy scenario 1	0.72	0.336936202409146	MTD 2.5% percentile	0.75	PA
y_002574	Dose-toxicity scenario 1	Dose-efficacy scenario 1	0.73	0.329509453670251	MTD 2.5% percentile	0.75	PA
y_002575	Dose-toxicity scenario 1	Dose-efficacy scenario 1	0.74	0.32217629854729	MTD 2.5% percentile	0.75	PA
y_002576	Dose-toxicity scenario 1	Dose-efficacy scenario 1	0.75	0.314934978885809	MTD 2.5% percentile	0.75	PA
y_002577	Dose-toxicity scenario 1	Dose-efficacy scenario 1	0.76	0.307783780293194	MTD 2.5% percentile	0.75	PA
y_002578	Dose-toxicity scenario 1	Dose-efficacy scenario 1	0.77	0.300721030785518	MTD 2.5% percentile	0.75	PA
y_002579	Dose-toxicity scenario 1	Dose-efficacy scenario 1	0.78	0.293745099484274	MTD 2.5% percentile	0.75	PA
y_002580	Dose-toxicity scenario 1	Dose-efficacy scenario 1	0.79	0.286854395360881	MTD 2.5% percentile	0.75	PA
y_002581	Dose-toxicity scenario 1	Dose-efficacy scenario 1	0.8	0.280047366026925	MTD 2.5% percentile	0.75	PA
y_002582	Dose-toxicity scenario 1	Dose-efficacy scenario 1	0.81	0.273322496568208	MTD 2.5% percentile	0.75	PA
y_002583	Dose-toxicity scenario 1	Dose-efficacy scenario 1	0.82	0.266678308420757	MTD 2.5% percentile	0.75	PA
y_002584	Dose-toxicity scenario 1	Dose-efficacy scenario 1	0.83	0.260113358287052	MTD 2.5% percentile	0.75	PA
y_002585	Dose-toxicity scenario 1	Dose-efficacy scenario 1	0.84	0.253626237090796	MTD 2.5% percentile	0.75	PA
y_002586	Dose-toxicity scenario 1	Dose-efficacy scenario 1	0.85	0.247215568968641	MTD 2.5% percentile	0.75	PA
y_002587	Dose-toxicity scenario 1	Dose-efficacy scenario 1	0.86	0.240880010297356	MTD 2.5% percentile	0.75	PA
y_002588	Dose-toxicity scenario 1	Dose-efficacy scenario 1	0.87	0.234618248754986	MTD 2.5% percentile	0.75	PA
y_002589	Dose-toxicity scenario 1	Dose-efficacy scenario 1	0.88	0.22842900241463	MTD 2.5% percentile	0.75	PA
y_002590	Dose-toxicity scenario 1	Dose-efficacy scenario 1	0.89	0.222311018869523	MTD 2.5% percentile	0.75	PA
y_002591	Dose-toxicity scenario 1	Dose-efficacy scenario 1	0.9	0.216263074388163	MTD 2.5% percentile	0.75	PA
y_002592	Dose-toxicity scenario 1	Dose-efficacy scenario 1	0.91	0.210283973098293	MTD 2.5% percentile	0.75	PA
y_002593	Dose-toxicity scenario 1	Dose-efficacy scenario 1	0.92	0.20437254619859	MTD 2.5% percentile	0.75	PA
y_002594	Dose-toxicity scenario 1	Dose-efficacy scenario 1	0.93	0.198527651196969	MTD 2.5% percentile	0.75	PA
y_002595	Dose-toxicity scenario 1	Dose-efficacy scenario 1	0.94	0.192748171174463	MTD 2.5% percentile	0.75	PA
y_002596	Dose-toxicity scenario 1	Dose-efficacy scenario 1	0.95	0.187033014073682	MTD 2.5% percentile	0.75	PA
y_002597	Dose-toxicity scenario 1	Dose-efficacy scenario 1	0.96	0.181381112010894	MTD 2.5% percentile	0.75	PA
y_002598	Dose-toxicity scenario 1	Dose-efficacy scenario 1	0.97	0.175791420610829	MTD 2.5% percentile	0.75	PA
y_002599	Dose-toxicity scenario 1	Dose-efficacy scenario 1	0.98	0.170262918363319	MTD 2.5% percentile	0.75	PA
y_0025100	Dose-toxicity scenario 1	Dose-efficacy scenario 1	0.99	0.164794606000958	MTD 2.5% percentile	0.75	PA
y_0025101	Dose-toxicity scenario 1	Dose-efficacy scenario 1	1	0.159385505896978	MTD 2.5% percentile	0.75	PA
y_0501	Dose-toxicity scenario 1	Dose-efficacy scenario 1	0	1.22635596996344	MTD 50% percentile	0.75	PA
y_0502	Dose-toxicity scenario 1	Dose-efficacy scenario 1	0.01	1.19575975623547	MTD 50% percentile	0.75	PA
y_0503	Dose-toxicity scenario 1	Dose-efficacy scenario 1	0.02	1.16619405967213	MTD 50% percentile	0.75	PA
y_0504	Dose-toxicity scenario 1	Dose-efficacy scenario 1	0.03	1.13760767895372	MTD 50% percentile	0.75	PA
y_0505	Dose-toxicity scenario 1	Dose-efficacy scenario 1	0.04	1.10995274942149	MTD 50% percentile	0.75	PA
y_0506	Dose-toxicity scenario 1	Dose-efficacy scenario 1	0.05	1.08318447563257	MTD 50% percentile	0.75	PA
y_0507	Dose-toxicity scenario 1	Dose-efficacy scenario 1	0.06	1.05726088923305	MTD 50% percentile	0.75	PA
y_0508	Dose-toxicity scenario 1	Dose-efficacy scenario 1	0.07	1.0321426293964	MTD 50% percentile	0.75	PA
y_0509	Dose-toxicity scenario 1	Dose-efficacy scenario 1	0.08	1.0077927434111	MTD 50% percentile	0.75	PA
y_05010	Dose-toxicity scenario 1	Dose-efficacy scenario 1	0.09	0.984176505292963	MTD 50% percentile	0.75	PA
y_05011	Dose-toxicity scenario 1	Dose-efficacy scenario 1	0.1	0.96126125054934	MTD 50% percentile	0.75	PA
y_05012	Dose-toxicity scenario 1	Dose-efficacy scenario 1	0.11	0.939016225441902	MTD 50% percentile	0.75	PA
y_05013	Dose-toxicity scenario 1	Dose-efficacy scenario 1	0.12	0.917412449285158	MTD 50% percentile	0.75	PA
y_05014	Dose-toxicity scenario 1	Dose-efficacy scenario 1	0.13	0.896422588484172	MTD 50% percentile	0.75	PA
y_05015	Dose-toxicity scenario 1	Dose-efficacy scenario 1	0.14	0.87602084116027	MTD 50% percentile	0.75	PA
y_05016	Dose-toxicity scenario 1	Dose-efficacy scenario 1	0.15	0.856182831340752	MTD 50% percentile	0.75	PA
y_05017	Dose-toxicity scenario 1	Dose-efficacy scenario 1	0.16	0.836885511800268	MTD 50% percentile	0.75	PA
y_05018	Dose-toxicity scenario 1	Dose-efficacy scenario 1	0.17	0.818107074739638	MTD 50% percentile	0.75	PA
y_05019	Dose-toxicity scenario 1	Dose-efficacy scenario 1	0.18	0.799826869574323	MTD 50% percentile	0.75	PA
y_05020	Dose-toxicity scenario 1	Dose-efficacy scenario 1	0.19	0.78202532718095	MTD 50% percentile	0.75	PA
y_05021	Dose-toxicity scenario 1	Dose-efficacy scenario 1	0.2	0.764683890017709	MTD 50% percentile	0.75	PA
y_05022	Dose-toxicity scenario 1	Dose-efficacy scenario 1	0.21	0.747784947594011	MTD 50% percentile	0.75	PA
y_05023	Dose-toxicity scenario 1	Dose-efficacy scenario 1	0.22	0.731311776817711	MTD 50% percentile	0.75	PA
y_05024	Dose-toxicity scenario 1	Dose-efficacy scenario 1	0.23	0.715248486795113	MTD 50% percentile	0.75	PA
y_05025	Dose-toxicity scenario 1	Dose-efficacy scenario 1	0.24	0.699579967700767	MTD 50% percentile	0.75	PA
y_05026	Dose-toxicity scenario 1	Dose-efficacy scenario 1	0.25	0.684291843371218	MTD 50% percentile	0.75	PA
y_05027	Dose-toxicity scenario 1	Dose-efficacy scenario 1	0.26	0.669370427310086	MTD 50% percentile	0.75	PA
y_05028	Dose-toxicity scenario 1	Dose-efficacy scenario 1	0.27	0.654802681821481	MTD 50% percentile	0.75	PA
y_05029	Dose-toxicity scenario 1	Dose-efficacy scenario 1	0.28	0.640576180015263	MTD 50% percentile	0.75	PA
y_05030	Dose-toxicity scenario 1	Dose-efficacy scenario 1	0.29	0.626679070451428	MTD 50% percentile	0.75	PA
y_05031	Dose-toxicity scenario 1	Dose-efficacy scenario 1	0.3	0.613100044212205	MTD 50% percentile	0.75	PA
y_05032	Dose-toxicity scenario 1	Dose-efficacy scenario 1	0.31	0.599828304209566	MTD 50% percentile	0.75	PA
y_05033	Dose-toxicity scenario 1	Dose-efficacy scenario 1	0.32	0.586853536553102	MTD 50% percentile	0.75	PA
y_05034	Dose-toxicity scenario 1	Dose-efficacy scenario 1	0.33	0.574165883818663	MTD 50% percentile	0.75	PA
y_05035	Dose-toxicity scenario 1	Dose-efficacy scenario 1	0.34	0.56175592007218	MTD 50% percentile	0.75	PA
y_05036	Dose-toxicity scenario 1	Dose-efficacy scenario 1	0.35	0.549614627515653	MTD 50% percentile	0.75	PA
y_05037	Dose-toxicity scenario 1	Dose-efficacy scenario 1	0.36	0.537733374633719	MTD 50% percentile	0.75	PA
y_05038	Dose-toxicity scenario 1	Dose-efficacy scenario 1	0.37	0.526103895729501	MTD 50% percentile	0.75	PA
y_05039	Dose-toxicity scenario 1	Dose-efficacy scenario 1	0.38	0.51471827174777	MTD 50% percentile	0.75	PA
y_05040	Dose-toxicity scenario 1	Dose-efficacy scenario 1	0.39	0.503568912291932	MTD 50% percentile	0.75	PA
y_05041	Dose-toxicity scenario 1	Dose-efficacy scenario 1	0.4	0.492648538749029	MTD 50% percentile	0.75	PA
y_05042	Dose-toxicity scenario 1	Dose-efficacy scenario 1	0.41	0.481950168443896	MTD 50% percentile	0.75	PA
y_05043	Dose-toxicity scenario 1	Dose-efficacy scenario 1	0.42	0.471467099750011	MTD 50% percentile	0.75	PA
y_05044	Dose-toxicity scenario 1	Dose-efficacy scenario 1	0.43	0.461192898090298	MTD 50% percentile	0.75	PA
y_05045	Dose-toxicity scenario 1	Dose-efficacy scenario 1	0.44	0.451121382766455	MTD 50% percentile	0.75	PA
y_05046	Dose-toxicity scenario 1	Dose-efficacy scenario 1	0.45	0.441246614560143	MTD 50% percentile	0.75	PA
y_05047	Dose-toxicity scenario 1	Dose-efficacy scenario 1	0.46	0.431562884053779	MTD 50% percentile	0.75	PA
y_05048	Dose-toxicity scenario 1	Dose-efficacy scenario 1	0.47	0.422064700622683	MTD 50% percentile	0.75	PA
y_05049	Dose-toxicity scenario 1	Dose-efficacy scenario 1	0.48	0.41274678205396	MTD 50% percentile	0.75	PA
y_05050	Dose-toxicity scenario 1	Dose-efficacy scenario 1	0.49	0.403604044750907	MTD 50% percentile	0.75	PA
y_05051	Dose-toxicity scenario 1	Dose-efficacy scenario 1	0.5	0.394631594484752	MTD 50% percentile	0.75	PA
y_05052	Dose-toxicity scenario 1	Dose-efficacy scenario 1	0.51	0.385824717658379	MTD 50% percentile	0.75	PA
y_05053	Dose-toxicity scenario 1	Dose-efficacy scenario 1	0.52	0.37717887304929	MTD 50% percentile	0.75	PA
y_05054	Dose-toxicity scenario 1	Dose-efficacy scenario 1	0.53	0.368689684001384	MTD 50% percentile	0.75	PA
y_05055	Dose-toxicity scenario 1	Dose-efficacy scenario 1	0.54	0.360352931037372	MTD 50% percentile	0.75	PA
y_05056	Dose-toxicity scenario 1	Dose-efficacy scenario 1	0.55	0.352164544865607	MTD 50% percentile	0.75	PA
y_05057	Dose-toxicity scenario 1	Dose-efficacy scenario 1	0.56	0.344120599756997	MTD 50% percentile	0.75	PA
y_05058	Dose-toxicity scenario 1	Dose-efficacy scenario 1	0.57	0.336217307269336	MTD 50% percentile	0.75	PA
y_05059	Dose-toxicity scenario 1	Dose-efficacy scenario 1	0.58	0.328451010297982	MTD 50% percentile	0.75	PA
y_05060	Dose-toxicity scenario 1	Dose-efficacy scenario 1	0.59	0.320818177433257	MTD 50% percentile	0.75	PA
y_05061	Dose-toxicity scenario 1	Dose-efficacy scenario 1	0.6	0.313315397606267	MTD 50% percentile	0.75	PA
y_05062	Dose-toxicity scenario 1	Dose-efficacy scenario 1	0.61	0.305939375006104	MTD 50% percentile	0.75	PA
y_05063	Dose-toxicity scenario 1	Dose-efficacy scenario 1	0.62	0.298686924252496	MTD 50% percentile	0.75	PA
y_05064	Dose-toxicity scenario 1	Dose-efficacy scenario 1	0.63	0.291554965809068	MTD 50% percentile	0.75	PA
y_05065	Dose-toxicity scenario 1	Dose-efficacy scenario 1	0.64	0.284540521623334	MTD 50% percentile	0.75	PA
y_05066	Dose-toxicity scenario 1	Dose-efficacy scenario 1	0.65	0.277640710980441	MTD 50% percentile	0.75	PA
y_05067	Dose-toxicity scenario 1	Dose-efficacy scenario 1	0.66	0.270852746558557	MTD 50% percentile	0.75	PA
y_05068	Dose-toxicity scenario 1	Dose-efficacy scenario 1	0.67	0.264173930674533	MTD 50% percentile	0.75	PA
y_05069	Dose-toxicity scenario 1	Dose-efficacy scenario 1	0.68	0.257601651709233	MTD 50% percentile	0.75	PA
y_05070	Dose-toxicity scenario 1	Dose-efficacy scenario 1	0.69	0.251133380702577	MTD 50% percentile	0.75	PA
y_05071	Dose-toxicity scenario 1	Dose-efficacy scenario 1	0.7	0.244766668108955	MTD 50% percentile	0.75	PA
y_05072	Dose-toxicity scenario 1	Dose-efficacy scenario 1	0.71	0.238499140704297	MTD 50% percentile	0.75	PA
y_05073	Dose-toxicity scenario 1	Dose-efficacy scenario 1	0.72	0.232328498636564	MTD 50% percentile	0.75	PA
y_05074	Dose-toxicity scenario 1	Dose-efficacy scenario 1	0.73	0.226252512611982	MTD 50% percentile	0.75	PA
y_05075	Dose-toxicity scenario 1	Dose-efficacy scenario 1	0.74	0.220269021209771	MTD 50% percentile	0.75	PA
y_05076	Dose-toxicity scenario 1	Dose-efficacy scenario 1	0.75	0.214375928318586	MTD 50% percentile	0.75	PA
y_05077	Dose-toxicity scenario 1	Dose-efficacy scenario 1	0.76	0.208571200688275	MTD 50% percentile	0.75	PA
y_05078	Dose-toxicity scenario 1	Dose-efficacy scenario 1	0.77	0.202852865590952	MTD 50% percentile	0.75	PA
y_05079	Dose-toxicity scenario 1	Dose-efficacy scenario 1	0.78	0.197219008585726	MTD 50% percentile	0.75	PA
y_05080	Dose-toxicity scenario 1	Dose-efficacy scenario 1	0.79	0.191667771381773	MTD 50% percentile	0.75	PA
y_05081	Dose-toxicity scenario 1	Dose-efficacy scenario 1	0.8	0.186197349794739	MTD 50% percentile	0.75	PA
y_05082	Dose-toxicity scenario 1	Dose-efficacy scenario 1	0.81	0.180805991791745	MTD 50% percentile	0.75	PA
y_05083	Dose-toxicity scenario 1	Dose-efficacy scenario 1	0.82	0.175491995620555	MTD 50% percentile	0.75	PA
y_05084	Dose-toxicity scenario 1	Dose-efficacy scenario 1	0.83	0.170253708018705	MTD 50% percentile	0.75	PA
y_05085	Dose-toxicity scenario 1	Dose-efficacy scenario 1	0.84	0.165089522498628	MTD 50% percentile	0.75	PA
y_05086	Dose-toxicity scenario 1	Dose-efficacy scenario 1	0.85	0.159997877705056	MTD 50% percentile	0.75	PA
y_05087	Dose-toxicity scenario 1	Dose-efficacy scenario 1	0.86	0.15497725584115	MTD 50% percentile	0.75	PA
y_05088	Dose-toxicity scenario 1	Dose-efficacy scenario 1	0.87	0.150026181160039	MTD 50% percentile	0.75	PA
y_05089	Dose-toxicity scenario 1	Dose-efficacy scenario 1	0.88	0.145143218518612	MTD 50% percentile	0.75	PA
y_05090	Dose-toxicity scenario 1	Dose-efficacy scenario 1	0.89	0.140326971990597	MTD 50% percentile	0.75	PA
y_05091	Dose-toxicity scenario 1	Dose-efficacy scenario 1	0.9	0.13557608353609	MTD 50% percentile	0.75	PA
y_05092	Dose-toxicity scenario 1	Dose-efficacy scenario 1	0.91	0.130889231724895	MTD 50% percentile	0.75	PA
y_05093	Dose-toxicity scenario 1	Dose-efficacy scenario 1	0.92	0.126265130511138	MTD 50% percentile	0.75	PA
y_05094	Dose-toxicity scenario 1	Dose-efficacy scenario 1	0.93	0.121702528056769	MTD 50% percentile	0.75	PA
y_05095	Dose-toxicity scenario 1	Dose-efficacy scenario 1	0.94	0.117200205601703	MTD 50% percentile	0.75	PA
y_05096	Dose-toxicity scenario 1	Dose-efficacy scenario 1	0.95	0.112756976378442	MTD 50% percentile	0.75	PA
y_05097	Dose-toxicity scenario 1	Dose-efficacy scenario 1	0.96	0.108371684569156	MTD 50% percentile	0.75	PA
y_05098	Dose-toxicity scenario 1	Dose-efficacy scenario 1	0.97	0.104043204303304	MTD 50% percentile	0.75	PA
y_05099	Dose-toxicity scenario 1	Dose-efficacy scenario 1	0.98	0.0997704386939537	MTD 50% percentile	0.75	PA
y_050100	Dose-toxicity scenario 1	Dose-efficacy scenario 1	0.99	0.0955523189110787	MTD 50% percentile	0.75	PA
y_050101	Dose-toxicity scenario 1	Dose-efficacy scenario 1	1	0.0913878032901871	MTD 50% percentile	0.75	PA
y_09751	Dose-toxicity scenario 1	Dose-efficacy scenario 1	0	1.15206503011323	MTD 97.5% percentile	0.75	PA
y_09752	Dose-toxicity scenario 1	Dose-efficacy scenario 1	0.01	1.11448284920083	MTD 97.5% percentile	0.75	PA
y_09753	Dose-toxicity scenario 1	Dose-efficacy scenario 1	0.02	1.0786756036122	MTD 97.5% percentile	0.75	PA
y_09754	Dose-toxicity scenario 1	Dose-efficacy scenario 1	0.03	1.0445204538289	MTD 97.5% percentile	0.75	PA
y_09755	Dose-toxicity scenario 1	Dose-efficacy scenario 1	0.04	1.01190564001623	MTD 97.5% percentile	0.75	PA
y_09756	Dose-toxicity scenario 1	Dose-efficacy scenario 1	0.05	0.980729260385432	MTD 97.5% percentile	0.75	PA
y_09757	Dose-toxicity scenario 1	Dose-efficacy scenario 1	0.06	0.950898207704672	MTD 97.5% percentile	0.75	PA
y_09758	Dose-toxicity scenario 1	Dose-efficacy scenario 1	0.07	0.922327240577694	MTD 97.5% percentile	0.75	PA
y_09759	Dose-toxicity scenario 1	Dose-efficacy scenario 1	0.08	0.894938169977855	MTD 97.5% percentile	0.75	PA
y_097510	Dose-toxicity scenario 1	Dose-efficacy scenario 1	0.09	0.868659144688484	MTD 97.5% percentile	0.75	PA
y_097511	Dose-toxicity scenario 1	Dose-efficacy scenario 1	0.1	0.843424021898287	MTD 97.5% percentile	0.75	PA
y_097512	Dose-toxicity scenario 1	Dose-efficacy scenario 1	0.11	0.819171811342999	MTD 97.5% percentile	0.75	PA
y_097513	Dose-toxicity scenario 1	Dose-efficacy scenario 1	0.12	0.795846183158571	MTD 97.5% percentile	0.75	PA
y_097514	Dose-toxicity scenario 1	Dose-efficacy scenario 1	0.13	0.773395031086005	MTD 97.5% percentile	0.75	PA
y_097515	Dose-toxicity scenario 1	Dose-efficacy scenario 1	0.14	0.751770083898517	MTD 97.5% percentile	0.75	PA
y_097516	Dose-toxicity scenario 1	Dose-efficacy scenario 1	0.15	0.730926558952199	MTD 97.5% percentile	0.75	PA
y_097517	Dose-toxicity scenario 1	Dose-efficacy scenario 1	0.16	0.710822852627222	MTD 97.5% percentile	0.75	PA
y_097518	Dose-toxicity scenario 1	Dose-efficacy scenario 1	0.17	0.691420263156642	MTD 97.5% percentile	0.75	PA
y_097519	Dose-toxicity scenario 1	Dose-efficacy scenario 1	0.18	0.672682741957231	MTD 97.5% percentile	0.75	PA
y_097520	Dose-toxicity scenario 1	Dose-efficacy scenario 1	0.19	0.654576670100564	MTD 97.5% percentile	0.75	PA
y_097521	Dose-toxicity scenario 1	Dose-efficacy scenario 1	0.2	0.63707065700822	MTD 97.5% percentile	0.75	PA
y_097522	Dose-toxicity scenario 1	Dose-efficacy scenario 1	0.21	0.620135358835245	MTD 97.5% percentile	0.75	PA
y_097523	Dose-toxicity scenario 1	Dose-efficacy scenario 1	0.22	0.603743314331403	MTD 97.5% percentile	0.75	PA
y_097524	Dose-toxicity scenario 1	Dose-efficacy scenario 1	0.23	0.587868796248893	MTD 97.5% percentile	0.75	PA
y_097525	Dose-toxicity scenario 1	Dose-efficacy scenario 1	0.24	0.572487676605335	MTD 97.5% percentile	0.75	PA
y_097526	Dose-toxicity scenario 1	Dose-efficacy scenario 1	0.25	0.557577304317842	MTD 97.5% percentile	0.75	PA
y_097527	Dose-toxicity scenario 1	Dose-efficacy scenario 1	0.26	0.543116393902982	MTD 97.5% percentile	0.75	PA
y_097528	Dose-toxicity scenario 1	Dose-efficacy scenario 1	0.27	0.529084924092452	MTD 97.5% percentile	0.75	PA
y_097529	Dose-toxicity scenario 1	Dose-efficacy scenario 1	0.28	0.515464045348928	MTD 97.5% percentile	0.75	PA
y_097530	Dose-toxicity scenario 1	Dose-efficacy scenario 1	0.29	0.502235995383692	MTD 97.5% percentile	0.75	PA
y_097531	Dose-toxicity scenario 1	Dose-efficacy scenario 1	0.3	0.489384021879819	MTD 97.5% percentile	0.75	PA
y_097532	Dose-toxicity scenario 1	Dose-efficacy scenario 1	0.31	0.476892311713985	MTD 97.5% percentile	0.75	PA
y_097533	Dose-toxicity scenario 1	Dose-efficacy scenario 1	0.32	0.464745926048103	MTD 97.5% percentile	0.75	PA
y_097534	Dose-toxicity scenario 1	Dose-efficacy scenario 1	0.33	0.452930740730614	MTD 97.5% percentile	0.75	PA
y_097535	Dose-toxicity scenario 1	Dose-efficacy scenario 1	0.34	0.441433391507506	MTD 97.5% percentile	0.75	PA
y_097536	Dose-toxicity scenario 1	Dose-efficacy scenario 1	0.35	0.430241223596227	MTD 97.5% percentile	0.75	PA
y_097537	Dose-toxicity scenario 1	Dose-efficacy scenario 1	0.36	0.419342245222477	MTD 97.5% percentile	0.75	PA
y_097538	Dose-toxicity scenario 1	Dose-efficacy scenario 1	0.37	0.408725084761237	MTD 97.5% percentile	0.75	PA
y_097539	Dose-toxicity scenario 1	Dose-efficacy scenario 1	0.38	0.398378951160012	MTD 97.5% percentile	0.75	PA
y_097540	Dose-toxicity scenario 1	Dose-efficacy scenario 1	0.39	0.388293597354734	MTD 97.5% percentile	0.75	PA
y_097541	Dose-toxicity scenario 1	Dose-efficacy scenario 1	0.4	0.378459286417596	MTD 97.5% percentile	0.75	PA
y_097542	Dose-toxicity scenario 1	Dose-efficacy scenario 1	0.41	0.368866760201747	MTD 97.5% percentile	0.75	PA
y_097543	Dose-toxicity scenario 1	Dose-efficacy scenario 1	0.42	0.359507210270577	MTD 97.5% percentile	0.75	PA
y_097544	Dose-toxicity scenario 1	Dose-efficacy scenario 1	0.43	0.350372250919747	MTD 97.5% percentile	0.75	PA
y_097545	Dose-toxicity scenario 1	Dose-efficacy scenario 1	0.44	0.341453894118267	MTD 97.5% percentile	0.75	PA
y_097546	Dose-toxicity scenario 1	Dose-efficacy scenario 1	0.45	0.332744526211233	MTD 97.5% percentile	0.75	PA
y_097547	Dose-toxicity scenario 1	Dose-efficacy scenario 1	0.46	0.324236886241418	MTD 97.5% percentile	0.75	PA
y_097548	Dose-toxicity scenario 1	Dose-efficacy scenario 1	0.47	0.315924045759961	MTD 97.5% percentile	0.75	PA
y_097549	Dose-toxicity scenario 1	Dose-efficacy scenario 1	0.48	0.3077993900082	MTD 97.5% percentile	0.75	PA
y_097550	Dose-toxicity scenario 1	Dose-efficacy scenario 1	0.49	0.299856600363195	MTD 97.5% percentile	0.75	PA
y_097551	Dose-toxicity scenario 1	Dose-efficacy scenario 1	0.5	0.292089637949053	MTD 97.5% percentile	0.75	PA
y_097552	Dose-toxicity scenario 1	Dose-efficacy scenario 1	0.51	0.284492728324712	MTD 97.5% percentile	0.75	PA
y_097553	Dose-toxicity scenario 1	Dose-efficacy scenario 1	0.52	0.277060347166585	MTD 97.5% percentile	0.75	PA
y_097554	Dose-toxicity scenario 1	Dose-efficacy scenario 1	0.53	0.269787206871468	MTD 97.5% percentile	0.75	PA
y_097555	Dose-toxicity scenario 1	Dose-efficacy scenario 1	0.54	0.262668244011429	MTD 97.5% percentile	0.75	PA
y_097556	Dose-toxicity scenario 1	Dose-efficacy scenario 1	0.55	0.255698607578128	MTD 97.5% percentile	0.75	PA
y_097557	Dose-toxicity scenario 1	Dose-efficacy scenario 1	0.56	0.248873647959223	MTD 97.5% percentile	0.75	PA
y_097558	Dose-toxicity scenario 1	Dose-efficacy scenario 1	0.57	0.242188906594205	MTD 97.5% percentile	0.75	PA
y_097559	Dose-toxicity scenario 1	Dose-efficacy scenario 1	0.58	0.235640106261311	MTD 97.5% percentile	0.75	PA
y_097560	Dose-toxicity scenario 1	Dose-efficacy scenario 1	0.59	0.229223141951056	MTD 97.5% percentile	0.75	PA
y_097561	Dose-toxicity scenario 1	Dose-efficacy scenario 1	0.6	0.22293407228545	MTD 97.5% percentile	0.75	PA
y_097562	Dose-toxicity scenario 1	Dose-efficacy scenario 1	0.61	0.216769111445215	MTD 97.5% percentile	0.75	PA
y_097563	Dose-toxicity scenario 1	Dose-efficacy scenario 1	0.62	0.210724621570262	MTD 97.5% percentile	0.75	PA
y_097564	Dose-toxicity scenario 1	Dose-efficacy scenario 1	0.63	0.204797105601369	MTD 97.5% percentile	0.75	PA
y_097565	Dose-toxicity scenario 1	Dose-efficacy scenario 1	0.64	0.198983200533461	MTD 97.5% percentile	0.75	PA
y_097566	Dose-toxicity scenario 1	Dose-efficacy scenario 1	0.65	0.193279671053143	MTD 97.5% percentile	0.75	PA
y_097567	Dose-toxicity scenario 1	Dose-efficacy scenario 1	0.66	0.187683403535206	MTD 97.5% percentile	0.75	PA
y_097568	Dose-toxicity scenario 1	Dose-efficacy scenario 1	0.67	0.18219140037467	MTD 97.5% percentile	0.75	PA
y_097569	Dose-toxicity scenario 1	Dose-efficacy scenario 1	0.68	0.176800774632719	MTD 97.5% percentile	0.75	PA
y_097570	Dose-toxicity scenario 1	Dose-efficacy scenario 1	0.69	0.171508744976408	MTD 97.5% percentile	0.75	PA
y_097571	Dose-toxicity scenario 1	Dose-efficacy scenario 1	0.7	0.166312630893523	MTD 97.5% percentile	0.75	PA
y_097572	Dose-toxicity scenario 1	Dose-efficacy scenario 1	0.71	0.161209848165282	MTD 97.5% percentile	0.75	PA
y_097573	Dose-toxicity scenario 1	Dose-efficacy scenario 1	0.72	0.156197904580828	MTD 97.5% percentile	0.75	PA
y_097574	Dose-toxicity scenario 1	Dose-efficacy scenario 1	0.73	0.151274395878568	MTD 97.5% percentile	0.75	PA
y_097575	Dose-toxicity scenario 1	Dose-efficacy scenario 1	0.74	0.146437001900476	MTD 97.5% percentile	0.75	PA
y_097576	Dose-toxicity scenario 1	Dose-efficacy scenario 1	0.75	0.141683482946439	MTD 97.5% percentile	0.75	PA
y_097577	Dose-toxicity scenario 1	Dose-efficacy scenario 1	0.76	0.137011676316605	MTD 97.5% percentile	0.75	PA
y_097578	Dose-toxicity scenario 1	Dose-efficacy scenario 1	0.77	0.132419493030523	MTD 97.5% percentile	0.75	PA
y_097579	Dose-toxicity scenario 1	Dose-efficacy scenario 1	0.78	0.127904914712618	MTD 97.5% percentile	0.75	PA
y_097580	Dose-toxicity scenario 1	Dose-efficacy scenario 1	0.79	0.123465990634236	MTD 97.5% percentile	0.75	PA
y_097581	Dose-toxicity scenario 1	Dose-efficacy scenario 1	0.8	0.119100834903172	MTD 97.5% percentile	0.75	PA
y_097582	Dose-toxicity scenario 1	Dose-efficacy scenario 1	0.81	0.114807623792148	MTD 97.5% percentile	0.75	PA
y_097583	Dose-toxicity scenario 1	Dose-efficacy scenario 1	0.82	0.110584593198311	MTD 97.5% percentile	0.75	PA
y_097584	Dose-toxicity scenario 1	Dose-efficacy scenario 1	0.83	0.10643003622631	MTD 97.5% percentile	0.75	PA
y_097585	Dose-toxicity scenario 1	Dose-efficacy scenario 1	0.84	0.102342300887989	MTD 97.5% percentile	0.75	PA
y_097586	Dose-toxicity scenario 1	Dose-efficacy scenario 1	0.85	0.0983197879121901	MTD 97.5% percentile	0.75	PA
y_097587	Dose-toxicity scenario 1	Dose-efficacy scenario 1	0.86	0.0943609486585679	MTD 97.5% percentile	0.75	PA
y_097588	Dose-toxicity scenario 1	Dose-efficacy scenario 1	0.87	0.0904642831296903	MTD 97.5% percentile	0.75	PA
y_097589	Dose-toxicity scenario 1	Dose-efficacy scenario 1	0.88	0.0866283380760724	MTD 97.5% percentile	0.75	PA
y_097590	Dose-toxicity scenario 1	Dose-efficacy scenario 1	0.89	0.0828517051891106	MTD 97.5% percentile	0.75	PA
y_097591	Dose-toxicity scenario 1	Dose-efficacy scenario 1	0.9	0.0791330193771972	MTD 97.5% percentile	0.75	PA
y_097592	Dose-toxicity scenario 1	Dose-efficacy scenario 1	0.91	0.0754709571205832	MTD 97.5% percentile	0.75	PA
y_097593	Dose-toxicity scenario 1	Dose-efficacy scenario 1	0.92	0.071864234900823	MTD 97.5% percentile	0.75	PA
y_097594	Dose-toxicity scenario 1	Dose-efficacy scenario 1	0.93	0.0683116077008866	MTD 97.5% percentile	0.75	PA
y_097595	Dose-toxicity scenario 1	Dose-efficacy scenario 1	0.94	0.0648118675722573	MTD 97.5% percentile	0.75	PA
y_097596	Dose-toxicity scenario 1	Dose-efficacy scenario 1	0.95	0.0613638422655506	MTD 97.5% percentile	0.75	PA
y_097597	Dose-toxicity scenario 1	Dose-efficacy scenario 1	0.96	0.0579663939213925	MTD 97.5% percentile	0.75	PA
y_097598	Dose-toxicity scenario 1	Dose-efficacy scenario 1	0.97	0.0546184178184863	MTD 97.5% percentile	0.75	PA
y_097599	Dose-toxicity scenario 1	Dose-efficacy scenario 1	0.98	0.0513188411759755	MTD 97.5% percentile	0.75	PA
y_0975100	Dose-toxicity scenario 1	Dose-efficacy scenario 1	0.99	0.0480666220073731	MTD 97.5% percentile	0.75	PA
y_0975101	Dose-toxicity scenario 1	Dose-efficacy scenario 1	1	0.0448607480234871	MTD 97.5% percentile	0.75	PA
