# Supplementary material for: A Bayesian adaptive design for dual‐agent phase I–II oncology trials integrating efficacy data across stages
Source: Biom J. 2023 May 18;65(7):2200288. doi: 10.1002/bimj.202200288 (PMC10952513; doi:10.1002/bimj.202200288)
Supplement: Supplementary file 1 — Supporting Information S1 [file BIMJ-65-0-s001.zip › Code_biometrical_journal2/Code_biometrical_journal/Data/intermediate_outputs/MTD_curve_DLT_sc1_EFF_sc1_PA_w075_H1.csv]

	DLT_scenario	EFF_scenario	x	y	type	omega	agreement
y_mean1	Dose-toxicity scenario 1	Dose-efficacy scenario 1	0	1.22751928654097	MTD mean	0.75	PA
y_mean2	Dose-toxicity scenario 1	Dose-efficacy scenario 1	0.01	1.19652742909865	MTD mean	0.75	PA
y_mean3	Dose-toxicity scenario 1	Dose-efficacy scenario 1	0.02	1.16659572260464	MTD mean	0.75	PA
y_mean4	Dose-toxicity scenario 1	Dose-efficacy scenario 1	0.03	1.13767068429649	MTD mean	0.75	PA
y_mean5	Dose-toxicity scenario 1	Dose-efficacy scenario 1	0.04	1.10970236939919	MTD mean	0.75	PA
y_mean6	Dose-toxicity scenario 1	Dose-efficacy scenario 1	0.05	1.08264408332889	MTD mean	0.75	PA
y_mean7	Dose-toxicity scenario 1	Dose-efficacy scenario 1	0.06	1.05645212153975	MTD mean	0.75	PA
y_mean8	Dose-toxicity scenario 1	Dose-efficacy scenario 1	0.07	1.03108553396499	MTD mean	0.75	PA
y_mean9	Dose-toxicity scenario 1	Dose-efficacy scenario 1	0.08	1.00650591138167	MTD mean	0.75	PA
y_mean10	Dose-toxicity scenario 1	Dose-efficacy scenario 1	0.09	0.982677191355011	MTD mean	0.75	PA
y_mean11	Dose-toxicity scenario 1	Dose-efficacy scenario 1	0.1	0.959565481700245	MTD mean	0.75	PA
y_mean12	Dose-toxicity scenario 1	Dose-efficacy scenario 1	0.11	0.937138899644406	MTD mean	0.75	PA
y_mean13	Dose-toxicity scenario 1	Dose-efficacy scenario 1	0.12	0.915367425082986	MTD mean	0.75	PA
y_mean14	Dose-toxicity scenario 1	Dose-efficacy scenario 1	0.13	0.894222766511117	MTD mean	0.75	PA
y_mean15	Dose-toxicity scenario 1	Dose-efficacy scenario 1	0.14	0.87367823837022	MTD mean	0.75	PA
y_mean16	Dose-toxicity scenario 1	Dose-efficacy scenario 1	0.15	0.853708648692024	MTD mean	0.75	PA
y_mean17	Dose-toxicity scenario 1	Dose-efficacy scenario 1	0.16	0.83429019604525	MTD mean	0.75	PA
y_mean18	Dose-toxicity scenario 1	Dose-efficacy scenario 1	0.17	0.815400374898613	MTD mean	0.75	PA
y_mean19	Dose-toxicity scenario 1	Dose-efficacy scenario 1	0.18	0.797017888608981	MTD mean	0.75	PA
y_mean20	Dose-toxicity scenario 1	Dose-efficacy scenario 1	0.19	0.779122569327417	MTD mean	0.75	PA
y_mean21	Dose-toxicity scenario 1	Dose-efficacy scenario 1	0.2	0.761695304189824	MTD mean	0.75	PA
y_mean22	Dose-toxicity scenario 1	Dose-efficacy scenario 1	0.21	0.744717967224305	MTD mean	0.75	PA
y_mean23	Dose-toxicity scenario 1	Dose-efficacy scenario 1	0.22	0.728173356465249	MTD mean	0.75	PA
y_mean24	Dose-toxicity scenario 1	Dose-efficacy scenario 1	0.23	0.71204513581551	MTD mean	0.75	PA
y_mean25	Dose-toxicity scenario 1	Dose-efficacy scenario 1	0.24	0.696317781243616	MTD mean	0.75	PA
y_mean26	Dose-toxicity scenario 1	Dose-efficacy scenario 1	0.25	0.680976530943531	MTD mean	0.75	PA
y_mean27	Dose-toxicity scenario 1	Dose-efficacy scenario 1	0.26	0.666007339120625	MTD mean	0.75	PA
y_mean28	Dose-toxicity scenario 1	Dose-efficacy scenario 1	0.27	0.651396833099721	MTD mean	0.75	PA
y_mean29	Dose-toxicity scenario 1	Dose-efficacy scenario 1	0.28	0.637132273479922	MTD mean	0.75	PA
y_mean30	Dose-toxicity scenario 1	Dose-efficacy scenario 1	0.29	0.623201517086677	MTD mean	0.75	PA
y_mean31	Dose-toxicity scenario 1	Dose-efficacy scenario 1	0.3	0.609592982494627	MTD mean	0.75	PA
y_mean32	Dose-toxicity scenario 1	Dose-efficacy scenario 1	0.31	0.596295617915497	MTD mean	0.75	PA
y_mean33	Dose-toxicity scenario 1	Dose-efficacy scenario 1	0.32	0.58329887126389	MTD mean	0.75	PA
y_mean34	Dose-toxicity scenario 1	Dose-efficacy scenario 1	0.33	0.570592662230592	MTD mean	0.75	PA
y_mean35	Dose-toxicity scenario 1	Dose-efficacy scenario 1	0.34	0.558167356208045	MTD mean	0.75	PA
y_mean36	Dose-toxicity scenario 1	Dose-efficacy scenario 1	0.35	0.546013739926247	MTD mean	0.75	PA
y_mean37	Dose-toxicity scenario 1	Dose-efficacy scenario 1	0.36	0.534122998669589	MTD mean	0.75	PA
y_mean38	Dose-toxicity scenario 1	Dose-efficacy scenario 1	0.37	0.522486694956233	MTD mean	0.75	PA
y_mean39	Dose-toxicity scenario 1	Dose-efficacy scenario 1	0.38	0.511096748571656	MTD mean	0.75	PA
y_mean40	Dose-toxicity scenario 1	Dose-efficacy scenario 1	0.39	0.499945417857063	MTD mean	0.75	PA
y_mean41	Dose-toxicity scenario 1	Dose-efficacy scenario 1	0.4	0.48902528216162	MTD mean	0.75	PA
y_mean42	Dose-toxicity scenario 1	Dose-efficacy scenario 1	0.41	0.478329225374907	MTD mean	0.75	PA
y_mean43	Dose-toxicity scenario 1	Dose-efficacy scenario 1	0.42	0.467850420462819	MTD mean	0.75	PA
y_mean44	Dose-toxicity scenario 1	Dose-efficacy scenario 1	0.43	0.457582314936279	MTD mean	0.75	PA
y_mean45	Dose-toxicity scenario 1	Dose-efficacy scenario 1	0.44	0.447518617187774	MTD mean	0.75	PA
y_mean46	Dose-toxicity scenario 1	Dose-efficacy scenario 1	0.45	0.437653283635859	MTD mean	0.75	PA
y_mean47	Dose-toxicity scenario 1	Dose-efficacy scenario 1	0.46	0.427980506622406	MTD mean	0.75	PA
y_mean48	Dose-toxicity scenario 1	Dose-efficacy scenario 1	0.47	0.418494703011699	MTD mean	0.75	PA
y_mean49	Dose-toxicity scenario 1	Dose-efficacy scenario 1	0.48	0.409190503444326	MTD mean	0.75	PA
y_mean50	Dose-toxicity scenario 1	Dose-efficacy scenario 1	0.49	0.400062742202417	MTD mean	0.75	PA
y_mean51	Dose-toxicity scenario 1	Dose-efficacy scenario 1	0.5	0.391106447646039	MTD mean	0.75	PA
y_mean52	Dose-toxicity scenario 1	Dose-efficacy scenario 1	0.51	0.382316833183528	MTD mean	0.75	PA
y_mean53	Dose-toxicity scenario 1	Dose-efficacy scenario 1	0.52	0.373689288741318	MTD mean	0.75	PA
y_mean54	Dose-toxicity scenario 1	Dose-efficacy scenario 1	0.53	0.365219372701312	MTD mean	0.75	PA
y_mean55	Dose-toxicity scenario 1	Dose-efficacy scenario 1	0.54	0.356902804276181	MTD mean	0.75	PA
y_mean56	Dose-toxicity scenario 1	Dose-efficacy scenario 1	0.55	0.348735456295075	MTD mean	0.75	PA
y_mean57	Dose-toxicity scenario 1	Dose-efficacy scenario 1	0.56	0.340713348374214	MTD mean	0.75	PA
y_mean58	Dose-toxicity scenario 1	Dose-efficacy scenario 1	0.57	0.332832640448613	MTD mean	0.75	PA
y_mean59	Dose-toxicity scenario 1	Dose-efficacy scenario 1	0.58	0.325089626642846	MTD mean	0.75	PA
y_mean60	Dose-toxicity scenario 1	Dose-efficacy scenario 1	0.59	0.317480729460309	MTD mean	0.75	PA
y_mean61	Dose-toxicity scenario 1	Dose-efficacy scenario 1	0.6	0.310002494271836	MTD mean	0.75	PA
y_mean62	Dose-toxicity scenario 1	Dose-efficacy scenario 1	0.61	0.302651584085816	MTD mean	0.75	PA
y_mean63	Dose-toxicity scenario 1	Dose-efficacy scenario 1	0.62	0.295424774583204	MTD mean	0.75	PA
y_mean64	Dose-toxicity scenario 1	Dose-efficacy scenario 1	0.63	0.288318949401872	MTD mean	0.75	PA
y_mean65	Dose-toxicity scenario 1	Dose-efficacy scenario 1	0.64	0.281331095655843	MTD mean	0.75	PA
y_mean66	Dose-toxicity scenario 1	Dose-efficacy scenario 1	0.65	0.27445829967585	MTD mean	0.75	PA
y_mean67	Dose-toxicity scenario 1	Dose-efficacy scenario 1	0.66	0.267697742958579	MTD mean	0.75	PA
y_mean68	Dose-toxicity scenario 1	Dose-efficacy scenario 1	0.67	0.261046698312763	MTD mean	0.75	PA
y_mean69	Dose-toxicity scenario 1	Dose-efficacy scenario 1	0.68	0.254502526191057	MTD mean	0.75	PA
y_mean70	Dose-toxicity scenario 1	Dose-efficacy scenario 1	0.69	0.248062671197321	MTD mean	0.75	PA
y_mean71	Dose-toxicity scenario 1	Dose-efficacy scenario 1	0.7	0.241724658759623	MTD mean	0.75	PA
y_mean72	Dose-toxicity scenario 1	Dose-efficacy scenario 1	0.71	0.235486091959832	MTD mean	0.75	PA
y_mean73	Dose-toxicity scenario 1	Dose-efficacy scenario 1	0.72	0.229344648511291	MTD mean	0.75	PA
y_mean74	Dose-toxicity scenario 1	Dose-efficacy scenario 1	0.73	0.223298077876559	MTD mean	0.75	PA
y_mean75	Dose-toxicity scenario 1	Dose-efficacy scenario 1	0.74	0.217344198517697	MTD mean	0.75	PA
y_mean76	Dose-toxicity scenario 1	Dose-efficacy scenario 1	0.75	0.211480895272054	MTD mean	0.75	PA
y_mean77	Dose-toxicity scenario 1	Dose-efficacy scenario 1	0.76	0.205706116846914	MTD mean	0.75	PA
y_mean78	Dose-toxicity scenario 1	Dose-efficacy scenario 1	0.77	0.200017873426766	MTD mean	0.75	PA
y_mean79	Dose-toxicity scenario 1	Dose-efficacy scenario 1	0.78	0.194414234387348	MTD mean	0.75	PA
y_mean80	Dose-toxicity scenario 1	Dose-efficacy scenario 1	0.79	0.188893326110928	MTD mean	0.75	PA
y_mean81	Dose-toxicity scenario 1	Dose-efficacy scenario 1	0.8	0.183453329897653	MTD mean	0.75	PA
y_mean82	Dose-toxicity scenario 1	Dose-efficacy scenario 1	0.81	0.178092479968048	MTD mean	0.75	PA
y_mean83	Dose-toxicity scenario 1	Dose-efficacy scenario 1	0.82	0.17280906155208	MTD mean	0.75	PA
y_mean84	Dose-toxicity scenario 1	Dose-efficacy scenario 1	0.83	0.167601409060426	MTD mean	0.75	PA
y_mean85	Dose-toxicity scenario 1	Dose-efficacy scenario 1	0.84	0.162467904333857	MTD mean	0.75	PA
y_mean86	Dose-toxicity scenario 1	Dose-efficacy scenario 1	0.85	0.157406974966873	MTD mean	0.75	PA
y_mean87	Dose-toxicity scenario 1	Dose-efficacy scenario 1	0.86	0.152417092701932	MTD mean	0.75	PA
y_mean88	Dose-toxicity scenario 1	Dose-efficacy scenario 1	0.87	0.147496771890844	MTD mean	0.75	PA
y_mean89	Dose-toxicity scenario 1	Dose-efficacy scenario 1	0.88	0.142644568020055	MTD mean	0.75	PA
y_mean90	Dose-toxicity scenario 1	Dose-efficacy scenario 1	0.89	0.137859076296766	MTD mean	0.75	PA
y_mean91	Dose-toxicity scenario 1	Dose-efficacy scenario 1	0.9	0.133138930292972	MTD mean	0.75	PA
y_mean92	Dose-toxicity scenario 1	Dose-efficacy scenario 1	0.91	0.128482800644662	MTD mean	0.75	PA
y_mean93	Dose-toxicity scenario 1	Dose-efficacy scenario 1	0.92	0.123889393803603	MTD mean	0.75	PA
y_mean94	Dose-toxicity scenario 1	Dose-efficacy scenario 1	0.93	0.119357450839215	MTD mean	0.75	PA
y_mean95	Dose-toxicity scenario 1	Dose-efficacy scenario 1	0.94	0.114885746288234	MTD mean	0.75	PA
y_mean96	Dose-toxicity scenario 1	Dose-efficacy scenario 1	0.95	0.110473087049937	MTD mean	0.75	PA
y_mean97	Dose-toxicity scenario 1	Dose-efficacy scenario 1	0.96	0.106118311324845	MTD mean	0.75	PA
y_mean98	Dose-toxicity scenario 1	Dose-efficacy scenario 1	0.97	0.101820287594918	MTD mean	0.75	PA
y_mean99	Dose-toxicity scenario 1	Dose-efficacy scenario 1	0.98	0.097577913643363	MTD mean	0.75	PA
y_mean100	Dose-toxicity scenario 1	Dose-efficacy scenario 1	0.99	0.0933901156122726	MTD mean	0.75	PA
y_mean101	Dose-toxicity scenario 1	Dose-efficacy scenario 1	1	0.0892558470963962	MTD mean	0.75	PA
y_00251	Dose-toxicity scenario 1	Dose-efficacy scenario 1	0	1.33103920936654	MTD 2.5% percentile	0.75	PA
y_00252	Dose-toxicity scenario 1	Dose-efficacy scenario 1	0.01	1.30539783257161	MTD 2.5% percentile	0.75	PA
y_00253	Dose-toxicity scenario 1	Dose-efficacy scenario 1	0.02	1.28036181103985	MTD 2.5% percentile	0.75	PA
y_00254	Dose-toxicity scenario 1	Dose-efficacy scenario 1	0.03	1.25590995754728	MTD 2.5% percentile	0.75	PA
y_00255	Dose-toxicity scenario 1	Dose-efficacy scenario 1	0.04	1.23202206219521	MTD 2.5% percentile	0.75	PA
y_00256	Dose-toxicity scenario 1	Dose-efficacy scenario 1	0.05	1.20867883670009	MTD 2.5% percentile	0.75	PA
y_00257	Dose-toxicity scenario 1	Dose-efficacy scenario 1	0.06	1.18586186245104	MTD 2.5% percentile	0.75	PA
y_00258	Dose-toxicity scenario 1	Dose-efficacy scenario 1	0.07	1.1635535420414	MTD 2.5% percentile	0.75	PA
y_00259	Dose-toxicity scenario 1	Dose-efficacy scenario 1	0.08	1.14173705400583	MTD 2.5% percentile	0.75	PA
y_002510	Dose-toxicity scenario 1	Dose-efficacy scenario 1	0.09	1.12039631051868	MTD 2.5% percentile	0.75	PA
y_002511	Dose-toxicity scenario 1	Dose-efficacy scenario 1	0.1	1.09951591782977	MTD 2.5% percentile	0.75	PA
y_002512	Dose-toxicity scenario 1	Dose-efficacy scenario 1	0.11	1.07908113923326	MTD 2.5% percentile	0.75	PA
y_002513	Dose-toxicity scenario 1	Dose-efficacy scenario 1	0.12	1.05907786038238	MTD 2.5% percentile	0.75	PA
y_002514	Dose-toxicity scenario 1	Dose-efficacy scenario 1	0.13	1.03949255677842	MTD 2.5% percentile	0.75	PA
y_002515	Dose-toxicity scenario 1	Dose-efficacy scenario 1	0.14	1.02031226327663	MTD 2.5% percentile	0.75	PA
y_002516	Dose-toxicity scenario 1	Dose-efficacy scenario 1	0.15	1.00152454546456	MTD 2.5% percentile	0.75	PA
y_002517	Dose-toxicity scenario 1	Dose-efficacy scenario 1	0.16	0.983117472780052	MTD 2.5% percentile	0.75	PA
y_002518	Dose-toxicity scenario 1	Dose-efficacy scenario 1	0.17	0.965079593246742	MTD 2.5% percentile	0.75	PA
y_002519	Dose-toxicity scenario 1	Dose-efficacy scenario 1	0.18	0.9473999097147	MTD 2.5% percentile	0.75	PA
y_002520	Dose-toxicity scenario 1	Dose-efficacy scenario 1	0.19	0.930067857502567	MTD 2.5% percentile	0.75	PA
y_002521	Dose-toxicity scenario 1	Dose-efficacy scenario 1	0.2	0.913073283345713	MTD 2.5% percentile	0.75	PA
y_002522	Dose-toxicity scenario 1	Dose-efficacy scenario 1	0.21	0.896406425562259	MTD 2.5% percentile	0.75	PA
y_002523	Dose-toxicity scenario 1	Dose-efficacy scenario 1	0.22	0.880057895355557	MTD 2.5% percentile	0.75	PA
y_002524	Dose-toxicity scenario 1	Dose-efficacy scenario 1	0.23	0.864018659177864	MTD 2.5% percentile	0.75	PA
y_002525	Dose-toxicity scenario 1	Dose-efficacy scenario 1	0.24	0.848280022085616	MTD 2.5% percentile	0.75	PA
y_002526	Dose-toxicity scenario 1	Dose-efficacy scenario 1	0.25	0.832833612021849	MTD 2.5% percentile	0.75	PA
y_002527	Dose-toxicity scenario 1	Dose-efficacy scenario 1	0.26	0.817671364966082	MTD 2.5% percentile	0.75	PA
y_002528	Dose-toxicity scenario 1	Dose-efficacy scenario 1	0.27	0.802785510896297	MTD 2.5% percentile	0.75	PA
y_002529	Dose-toxicity scenario 1	Dose-efficacy scenario 1	0.28	0.788168560511699	MTD 2.5% percentile	0.75	PA
y_002530	Dose-toxicity scenario 1	Dose-efficacy scenario 1	0.29	0.773813292668558	MTD 2.5% percentile	0.75	PA
y_002531	Dose-toxicity scenario 1	Dose-efficacy scenario 1	0.3	0.759712742484867	MTD 2.5% percentile	0.75	PA
y_002532	Dose-toxicity scenario 1	Dose-efficacy scenario 1	0.31	0.745860190072633	MTD 2.5% percentile	0.75	PA
y_002533	Dose-toxicity scenario 1	Dose-efficacy scenario 1	0.32	0.73224914985952	MTD 2.5% percentile	0.75	PA
y_002534	Dose-toxicity scenario 1	Dose-efficacy scenario 1	0.33	0.718873360464164	MTD 2.5% percentile	0.75	PA
y_002535	Dose-toxicity scenario 1	Dose-efficacy scenario 1	0.34	0.705726775091985	MTD 2.5% percentile	0.75	PA
y_002536	Dose-toxicity scenario 1	Dose-efficacy scenario 1	0.35	0.69280355242052	MTD 2.5% percentile	0.75	PA
y_002537	Dose-toxicity scenario 1	Dose-efficacy scenario 1	0.36	0.680098047945424	MTD 2.5% percentile	0.75	PA
y_002538	Dose-toxicity scenario 1	Dose-efficacy scenario 1	0.37	0.667604805760206	MTD 2.5% percentile	0.75	PA
y_002539	Dose-toxicity scenario 1	Dose-efficacy scenario 1	0.38	0.655318550744532	MTD 2.5% percentile	0.75	PA
y_002540	Dose-toxicity scenario 1	Dose-efficacy scenario 1	0.39	0.643234181137621	MTD 2.5% percentile	0.75	PA
y_002541	Dose-toxicity scenario 1	Dose-efficacy scenario 1	0.4	0.631346761474744	MTD 2.5% percentile	0.75	PA
y_002542	Dose-toxicity scenario 1	Dose-efficacy scenario 1	0.41	0.619651515866307	MTD 2.5% percentile	0.75	PA
y_002543	Dose-toxicity scenario 1	Dose-efficacy scenario 1	0.42	0.608143821600257	MTD 2.5% percentile	0.75	PA
y_002544	Dose-toxicity scenario 1	Dose-efficacy scenario 1	0.43	0.596819203049839	MTD 2.5% percentile	0.75	PA
y_002545	Dose-toxicity scenario 1	Dose-efficacy scenario 1	0.44	0.58567332586982	MTD 2.5% percentile	0.75	PA
y_002546	Dose-toxicity scenario 1	Dose-efficacy scenario 1	0.45	0.574701991465365	MTD 2.5% percentile	0.75	PA
y_002547	Dose-toxicity scenario 1	Dose-efficacy scenario 1	0.46	0.563901131718753	MTD 2.5% percentile	0.75	PA
y_002548	Dose-toxicity scenario 1	Dose-efficacy scenario 1	0.47	0.553266803960005	MTD 2.5% percentile	0.75	PA
y_002549	Dose-toxicity scenario 1	Dose-efficacy scenario 1	0.48	0.542795186168366	MTD 2.5% percentile	0.75	PA
y_002550	Dose-toxicity scenario 1	Dose-efficacy scenario 1	0.49	0.532482572392377	MTD 2.5% percentile	0.75	PA
y_002551	Dose-toxicity scenario 1	Dose-efficacy scenario 1	0.5	0.522325368377001	MTD 2.5% percentile	0.75	PA
y_002552	Dose-toxicity scenario 1	Dose-efficacy scenario 1	0.51	0.512320087386966	MTD 2.5% percentile	0.75	PA
y_002553	Dose-toxicity scenario 1	Dose-efficacy scenario 1	0.52	0.502463346216133	MTD 2.5% percentile	0.75	PA
y_002554	Dose-toxicity scenario 1	Dose-efficacy scenario 1	0.53	0.492751861373286	MTD 2.5% percentile	0.75	PA
y_002555	Dose-toxicity scenario 1	Dose-efficacy scenario 1	0.54	0.483182445435321	MTD 2.5% percentile	0.75	PA
y_002556	Dose-toxicity scenario 1	Dose-efficacy scenario 1	0.55	0.473752003559316	MTD 2.5% percentile	0.75	PA
y_002557	Dose-toxicity scenario 1	Dose-efficacy scenario 1	0.56	0.464457530145469	MTD 2.5% percentile	0.75	PA
y_002558	Dose-toxicity scenario 1	Dose-efficacy scenario 1	0.57	0.455296105643348	MTD 2.5% percentile	0.75	PA
y_002559	Dose-toxicity scenario 1	Dose-efficacy scenario 1	0.58	0.446264893494316	MTD 2.5% percentile	0.75	PA
y_002560	Dose-toxicity scenario 1	Dose-efficacy scenario 1	0.59	0.437361137203407	MTD 2.5% percentile	0.75	PA
y_002561	Dose-toxicity scenario 1	Dose-efficacy scenario 1	0.6	0.428582157534317	MTD 2.5% percentile	0.75	PA
y_002562	Dose-toxicity scenario 1	Dose-efficacy scenario 1	0.61	0.419925349821489	MTD 2.5% percentile	0.75	PA
y_002563	Dose-toxicity scenario 1	Dose-efficacy scenario 1	0.62	0.411388181393645	MTD 2.5% percentile	0.75	PA
y_002564	Dose-toxicity scenario 1	Dose-efficacy scenario 1	0.63	0.402968189103414	MTD 2.5% percentile	0.75	PA
y_002565	Dose-toxicity scenario 1	Dose-efficacy scenario 1	0.64	0.394662976957976	MTD 2.5% percentile	0.75	PA
y_002566	Dose-toxicity scenario 1	Dose-efficacy scenario 1	0.65	0.386470213845957	MTD 2.5% percentile	0.75	PA
y_002567	Dose-toxicity scenario 1	Dose-efficacy scenario 1	0.66	0.378387631356024	MTD 2.5% percentile	0.75	PA
y_002568	Dose-toxicity scenario 1	Dose-efficacy scenario 1	0.67	0.37041302168291	MTD 2.5% percentile	0.75	PA
y_002569	Dose-toxicity scenario 1	Dose-efficacy scenario 1	0.68	0.362544235616799	MTD 2.5% percentile	0.75	PA
y_002570	Dose-toxicity scenario 1	Dose-efficacy scenario 1	0.69	0.354779180612221	MTD 2.5% percentile	0.75	PA
y_002571	Dose-toxicity scenario 1	Dose-efficacy scenario 1	0.7	0.347115818932823	MTD 2.5% percentile	0.75	PA
y_002572	Dose-toxicity scenario 1	Dose-efficacy scenario 1	0.71	0.339552165868557	MTD 2.5% percentile	0.75	PA
y_002573	Dose-toxicity scenario 1	Dose-efficacy scenario 1	0.72	0.332086288022002	MTD 2.5% percentile	0.75	PA
y_002574	Dose-toxicity scenario 1	Dose-efficacy scenario 1	0.73	0.32471630166072	MTD 2.5% percentile	0.75	PA
y_002575	Dose-toxicity scenario 1	Dose-efficacy scenario 1	0.74	0.317440371132695	MTD 2.5% percentile	0.75	PA
y_002576	Dose-toxicity scenario 1	Dose-efficacy scenario 1	0.75	0.310256707342051	MTD 2.5% percentile	0.75	PA
y_002577	Dose-toxicity scenario 1	Dose-efficacy scenario 1	0.76	0.303163566282396	MTD 2.5% percentile	0.75	PA
y_002578	Dose-toxicity scenario 1	Dose-efficacy scenario 1	0.77	0.296159247625262	MTD 2.5% percentile	0.75	PA
y_002579	Dose-toxicity scenario 1	Dose-efficacy scenario 1	0.78	0.289242093361243	MTD 2.5% percentile	0.75	PA
y_002580	Dose-toxicity scenario 1	Dose-efficacy scenario 1	0.79	0.28241048649155	MTD 2.5% percentile	0.75	PA
y_002581	Dose-toxicity scenario 1	Dose-efficacy scenario 1	0.8	0.275662849767816	MTD 2.5% percentile	0.75	PA
y_002582	Dose-toxicity scenario 1	Dose-efficacy scenario 1	0.81	0.268997644478082	MTD 2.5% percentile	0.75	PA
y_002583	Dose-toxicity scenario 1	Dose-efficacy scenario 1	0.82	0.26241336927701	MTD 2.5% percentile	0.75	PA
y_002584	Dose-toxicity scenario 1	Dose-efficacy scenario 1	0.83	0.255908559058446	MTD 2.5% percentile	0.75	PA
y_002585	Dose-toxicity scenario 1	Dose-efficacy scenario 1	0.84	0.24948178386856	MTD 2.5% percentile	0.75	PA
y_002586	Dose-toxicity scenario 1	Dose-efficacy scenario 1	0.85	0.24313164785787	MTD 2.5% percentile	0.75	PA
y_002587	Dose-toxicity scenario 1	Dose-efficacy scenario 1	0.86	0.236856788270533	MTD 2.5% percentile	0.75	PA
y_002588	Dose-toxicity scenario 1	Dose-efficacy scenario 1	0.87	0.230655874469371	MTD 2.5% percentile	0.75	PA
y_002589	Dose-toxicity scenario 1	Dose-efficacy scenario 1	0.88	0.224527606995159	MTD 2.5% percentile	0.75	PA
y_002590	Dose-toxicity scenario 1	Dose-efficacy scenario 1	0.89	0.218470716658788	MTD 2.5% percentile	0.75	PA
y_002591	Dose-toxicity scenario 1	Dose-efficacy scenario 1	0.9	0.212483963664962	MTD 2.5% percentile	0.75	PA
y_002592	Dose-toxicity scenario 1	Dose-efficacy scenario 1	0.91	0.206566136766162	MTD 2.5% percentile	0.75	PA
y_002593	Dose-toxicity scenario 1	Dose-efficacy scenario 1	0.92	0.200716052445668	MTD 2.5% percentile	0.75	PA
y_002594	Dose-toxicity scenario 1	Dose-efficacy scenario 1	0.93	0.194932554128473	MTD 2.5% percentile	0.75	PA
y_002595	Dose-toxicity scenario 1	Dose-efficacy scenario 1	0.94	0.189214511418991	MTD 2.5% percentile	0.75	PA
y_002596	Dose-toxicity scenario 1	Dose-efficacy scenario 1	0.95	0.183560819364502	MTD 2.5% percentile	0.75	PA
y_002597	Dose-toxicity scenario 1	Dose-efficacy scenario 1	0.96	0.177970397743325	MTD 2.5% percentile	0.75	PA
y_002598	Dose-toxicity scenario 1	Dose-efficacy scenario 1	0.97	0.172442190376755	MTD 2.5% percentile	0.75	PA
y_002599	Dose-toxicity scenario 1	Dose-efficacy scenario 1	0.98	0.166975164463844	MTD 2.5% percentile	0.75	PA
y_0025100	Dose-toxicity scenario 1	Dose-efficacy scenario 1	0.99	0.161568309938151	MTD 2.5% percentile	0.75	PA
y_0025101	Dose-toxicity scenario 1	Dose-efficacy scenario 1	1	0.156220638845611	MTD 2.5% percentile	0.75	PA
y_0501	Dose-toxicity scenario 1	Dose-efficacy scenario 1	0	1.2261556826596	MTD 50% percentile	0.75	PA
y_0502	Dose-toxicity scenario 1	Dose-efficacy scenario 1	0.01	1.19557548170665	MTD 50% percentile	0.75	PA
y_0503	Dose-toxicity scenario 1	Dose-efficacy scenario 1	0.02	1.16602344603311	MTD 50% percentile	0.75	PA
y_0504	Dose-toxicity scenario 1	Dose-efficacy scenario 1	0.03	1.13744857958504	MTD 50% percentile	0.75	PA
y_0505	Dose-toxicity scenario 1	Dose-efficacy scenario 1	0.04	1.10980320393473	MTD 50% percentile	0.75	PA
y_0506	Dose-toxicity scenario 1	Dose-efficacy scenario 1	0.05	1.08304269280682	MTD 50% percentile	0.75	PA
y_0507	Dose-toxicity scenario 1	Dose-efficacy scenario 1	0.06	1.05712523169453	MTD 50% percentile	0.75	PA
y_0508	Dose-toxicity scenario 1	Dose-efficacy scenario 1	0.07	1.03201159984235	MTD 50% percentile	0.75	PA
y_0509	Dose-toxicity scenario 1	Dose-efficacy scenario 1	0.08	1.00766497220441	MTD 50% percentile	0.75	PA
y_05010	Dose-toxicity scenario 1	Dose-efficacy scenario 1	0.09	0.984050739275258	MTD 50% percentile	0.75	PA
y_05011	Dose-toxicity scenario 1	Dose-efficacy scenario 1	0.1	0.96113634293923	MTD 50% percentile	0.75	PA
y_05012	Dose-toxicity scenario 1	Dose-efficacy scenario 1	0.11	0.938891126701188	MTD 50% percentile	0.75	PA
y_05013	Dose-toxicity scenario 1	Dose-efficacy scenario 1	0.12	0.91728619884972	MTD 50% percentile	0.75	PA
y_05014	Dose-toxicity scenario 1	Dose-efficacy scenario 1	0.13	0.896294307268517	MTD 50% percentile	0.75	PA
y_05015	Dose-toxicity scenario 1	Dose-efficacy scenario 1	0.14	0.875889724755308	MTD 50% percentile	0.75	PA
y_05016	Dose-toxicity scenario 1	Dose-efficacy scenario 1	0.15	0.85604814383359	MTD 50% percentile	0.75	PA
y_05017	Dose-toxicity scenario 1	Dose-efficacy scenario 1	0.16	0.836746580152922	MTD 50% percentile	0.75	PA
y_05018	Dose-toxicity scenario 1	Dose-efficacy scenario 1	0.17	0.817963283670622	MTD 50% percentile	0.75	PA
y_05019	Dose-toxicity scenario 1	Dose-efficacy scenario 1	0.18	0.799677656893278	MTD 50% percentile	0.75	PA
y_05020	Dose-toxicity scenario 1	Dose-efficacy scenario 1	0.19	0.781870179531947	MTD 50% percentile	0.75	PA
y_05021	Dose-toxicity scenario 1	Dose-efficacy scenario 1	0.2	0.764522338991632	MTD 50% percentile	0.75	PA
y_05022	Dose-toxicity scenario 1	Dose-efficacy scenario 1	0.21	0.747616566174679	MTD 50% percentile	0.75	PA
y_05023	Dose-toxicity scenario 1	Dose-efficacy scenario 1	0.22	0.731136176130112	MTD 50% percentile	0.75	PA
y_05024	Dose-toxicity scenario 1	Dose-efficacy scenario 1	0.23	0.715065313127456	MTD 50% percentile	0.75	PA
y_05025	Dose-toxicity scenario 1	Dose-efficacy scenario 1	0.24	0.69938889977494	MTD 50% percentile	0.75	PA
y_05026	Dose-toxicity scenario 1	Dose-efficacy scenario 1	0.25	0.684092589838869	MTD 50% percentile	0.75	PA
y_05027	Dose-toxicity scenario 1	Dose-efficacy scenario 1	0.26	0.669162724453832	MTD 50% percentile	0.75	PA
y_05028	Dose-toxicity scenario 1	Dose-efficacy scenario 1	0.27	0.654586291442801	MTD 50% percentile	0.75	PA
y_05029	Dose-toxicity scenario 1	Dose-efficacy scenario 1	0.28	0.640350887492451	MTD 50% percentile	0.75	PA
y_05030	Dose-toxicity scenario 1	Dose-efficacy scenario 1	0.29	0.626444682952622	MTD 50% percentile	0.75	PA
y_05031	Dose-toxicity scenario 1	Dose-efficacy scenario 1	0.3	0.612856389049942	MTD 50% percentile	0.75	PA
y_05032	Dose-toxicity scenario 1	Dose-efficacy scenario 1	0.31	0.599575227324632	MTD 50% percentile	0.75	PA
y_05033	Dose-toxicity scenario 1	Dose-efficacy scenario 1	0.32	0.586590901116585	MTD 50% percentile	0.75	PA
y_05034	Dose-toxicity scenario 1	Dose-efficacy scenario 1	0.33	0.573893568942185	MTD 50% percentile	0.75	PA
y_05035	Dose-toxicity scenario 1	Dose-efficacy scenario 1	0.34	0.561473819617193	MTD 50% percentile	0.75	PA
y_05036	Dose-toxicity scenario 1	Dose-efficacy scenario 1	0.35	0.549322648993547	MTD 50% percentile	0.75	PA
y_05037	Dose-toxicity scenario 1	Dose-efficacy scenario 1	0.36	0.537431438189227	MTD 50% percentile	0.75	PA
y_05038	Dose-toxicity scenario 1	Dose-efficacy scenario 1	0.37	0.525791933200569	MTD 50% percentile	0.75	PA
y_05039	Dose-toxicity scenario 1	Dose-efficacy scenario 1	0.38	0.514396225795685	MTD 50% percentile	0.75	PA
y_05040	Dose-toxicity scenario 1	Dose-efficacy scenario 1	0.39	0.503236735596037	MTD 50% percentile	0.75	PA
y_05041	Dose-toxicity scenario 1	Dose-efficacy scenario 1	0.4	0.49230619326086	MTD 50% percentile	0.75	PA
y_05042	Dose-toxicity scenario 1	Dose-efficacy scenario 1	0.41	0.481597624696033	MTD 50% percentile	0.75	PA
y_05043	Dose-toxicity scenario 1	Dose-efficacy scenario 1	0.42	0.471104336215327	MTD 50% percentile	0.75	PA
y_05044	Dose-toxicity scenario 1	Dose-efficacy scenario 1	0.43	0.460819900587681	MTD 50% percentile	0.75	PA
y_05045	Dose-toxicity scenario 1	Dose-efficacy scenario 1	0.44	0.450738143909388	MTD 50% percentile	0.75	PA
y_05046	Dose-toxicity scenario 1	Dose-efficacy scenario 1	0.45	0.440853133244855	MTD 50% percentile	0.75	PA
y_05047	Dose-toxicity scenario 1	Dose-efficacy scenario 1	0.46	0.431159164983942	MTD 50% percentile	0.75	PA
y_05048	Dose-toxicity scenario 1	Dose-efficacy scenario 1	0.47	0.421650753867878	MTD 50% percentile	0.75	PA
y_05049	Dose-toxicity scenario 1	Dose-efficacy scenario 1	0.48	0.412322622639378	MTD 50% percentile	0.75	PA
y_05050	Dose-toxicity scenario 1	Dose-efficacy scenario 1	0.49	0.403169692275944	MTD 50% percentile	0.75	PA
y_05051	Dose-toxicity scenario 1	Dose-efficacy scenario 1	0.5	0.394187072768351	MTD 50% percentile	0.75	PA
y_05052	Dose-toxicity scenario 1	Dose-efficacy scenario 1	0.51	0.385370054409155	MTD 50% percentile	0.75	PA
y_05053	Dose-toxicity scenario 1	Dose-efficacy scenario 1	0.52	0.376714099558603	MTD 50% percentile	0.75	PA
y_05054	Dose-toxicity scenario 1	Dose-efficacy scenario 1	0.53	0.368214834857713	MTD 50% percentile	0.75	PA
y_05055	Dose-toxicity scenario 1	Dose-efficacy scenario 1	0.54	0.359868043860424	MTD 50% percentile	0.75	PA
y_05056	Dose-toxicity scenario 1	Dose-efficacy scenario 1	0.55	0.351669660058764	MTD 50% percentile	0.75	PA
y_05057	Dose-toxicity scenario 1	Dose-efficacy scenario 1	0.56	0.343615760276771	MTD 50% percentile	0.75	PA
y_05058	Dose-toxicity scenario 1	Dose-efficacy scenario 1	0.57	0.335702558410634	MTD 50% percentile	0.75	PA
y_05059	Dose-toxicity scenario 1	Dose-efficacy scenario 1	0.58	0.32792639949406	MTD 50% percentile	0.75	PA
y_05060	Dose-toxicity scenario 1	Dose-efficacy scenario 1	0.59	0.320283754069333	MTD 50% percentile	0.75	PA
y_05061	Dose-toxicity scenario 1	Dose-efficacy scenario 1	0.6	0.312771212845839	MTD 50% percentile	0.75	PA
y_05062	Dose-toxicity scenario 1	Dose-efficacy scenario 1	0.61	0.305385481629081	MTD 50% percentile	0.75	PA
y_05063	Dose-toxicity scenario 1	Dose-efficacy scenario 1	0.62	0.298123376504339	MTD 50% percentile	0.75	PA
y_05064	Dose-toxicity scenario 1	Dose-efficacy scenario 1	0.63	0.290981819260174	MTD 50% percentile	0.75	PA
y_05065	Dose-toxicity scenario 1	Dose-efficacy scenario 1	0.64	0.283957833037962	MTD 50% percentile	0.75	PA
y_05066	Dose-toxicity scenario 1	Dose-efficacy scenario 1	0.65	0.277048538194538	MTD 50% percentile	0.75	PA
y_05067	Dose-toxicity scenario 1	Dose-efficacy scenario 1	0.66	0.270251148365868	MTD 50% percentile	0.75	PA
y_05068	Dose-toxicity scenario 1	Dose-efficacy scenario 1	0.67	0.263562966720446	MTD 50% percentile	0.75	PA
y_05069	Dose-toxicity scenario 1	Dose-efficacy scenario 1	0.68	0.25698138239184	MTD 50% percentile	0.75	PA
y_05070	Dose-toxicity scenario 1	Dose-efficacy scenario 1	0.69	0.250503867080453	MTD 50% percentile	0.75	PA
y_05071	Dose-toxicity scenario 1	Dose-efficacy scenario 1	0.7	0.244127971815231	MTD 50% percentile	0.75	PA
y_05072	Dose-toxicity scenario 1	Dose-efficacy scenario 1	0.71	0.237851323866587	MTD 50% percentile	0.75	PA
y_05073	Dose-toxicity scenario 1	Dose-efficacy scenario 1	0.72	0.231671623802374	MTD 50% percentile	0.75	PA
y_05074	Dose-toxicity scenario 1	Dose-efficacy scenario 1	0.73	0.225586642679232	MTD 50% percentile	0.75	PA
y_05075	Dose-toxicity scenario 1	Dose-efficacy scenario 1	0.74	0.219594219362098	MTD 50% percentile	0.75	PA
y_05076	Dose-toxicity scenario 1	Dose-efficacy scenario 1	0.75	0.213692257965115	MTD 50% percentile	0.75	PA
y_05077	Dose-toxicity scenario 1	Dose-efficacy scenario 1	0.76	0.207878725407564	MTD 50% percentile	0.75	PA
y_05078	Dose-toxicity scenario 1	Dose-efficacy scenario 1	0.77	0.202151649078841	MTD 50% percentile	0.75	PA
y_05079	Dose-toxicity scenario 1	Dose-efficacy scenario 1	0.78	0.196509114606843	MTD 50% percentile	0.75	PA
y_05080	Dose-toxicity scenario 1	Dose-efficacy scenario 1	0.79	0.190949263724449	MTD 50% percentile	0.75	PA
y_05081	Dose-toxicity scenario 1	Dose-efficacy scenario 1	0.8	0.185470292229121	MTD 50% percentile	0.75	PA
y_05082	Dose-toxicity scenario 1	Dose-efficacy scenario 1	0.81	0.180070448030904	MTD 50% percentile	0.75	PA
y_05083	Dose-toxicity scenario 1	Dose-efficacy scenario 1	0.82	0.174748029284382	MTD 50% percentile	0.75	PA
y_05084	Dose-toxicity scenario 1	Dose-efficacy scenario 1	0.83	0.169501382600434	MTD 50% percentile	0.75	PA
y_05085	Dose-toxicity scenario 1	Dose-efficacy scenario 1	0.84	0.164328901333813	MTD 50% percentile	0.75	PA
y_05086	Dose-toxicity scenario 1	Dose-efficacy scenario 1	0.85	0.159229023942834	MTD 50% percentile	0.75	PA
y_05087	Dose-toxicity scenario 1	Dose-efficacy scenario 1	0.86	0.154200232417663	MTD 50% percentile	0.75	PA
y_05088	Dose-toxicity scenario 1	Dose-efficacy scenario 1	0.87	0.149241050773861	MTD 50% percentile	0.75	PA
y_05089	Dose-toxicity scenario 1	Dose-efficacy scenario 1	0.88	0.144350043608069	MTD 50% percentile	0.75	PA
y_05090	Dose-toxicity scenario 1	Dose-efficacy scenario 1	0.89	0.139525814712846	MTD 50% percentile	0.75	PA
y_05091	Dose-toxicity scenario 1	Dose-efficacy scenario 1	0.9	0.134767005747853	MTD 50% percentile	0.75	PA
y_05092	Dose-toxicity scenario 1	Dose-efficacy scenario 1	0.91	0.130072294964745	MTD 50% percentile	0.75	PA
y_05093	Dose-toxicity scenario 1	Dose-efficacy scenario 1	0.92	0.12544039598323	MTD 50% percentile	0.75	PA
y_05094	Dose-toxicity scenario 1	Dose-efficacy scenario 1	0.93	0.120870056615937	MTD 50% percentile	0.75	PA
y_05095	Dose-toxicity scenario 1	Dose-efficacy scenario 1	0.94	0.116360057739822	MTD 50% percentile	0.75	PA
y_05096	Dose-toxicity scenario 1	Dose-efficacy scenario 1	0.95	0.111909212211987	MTD 50% percentile	0.75	PA
y_05097	Dose-toxicity scenario 1	Dose-efficacy scenario 1	0.96	0.10751636382788	MTD 50% percentile	0.75	PA
y_05098	Dose-toxicity scenario 1	Dose-efficacy scenario 1	0.97	0.103180386319955	MTD 50% percentile	0.75	PA
y_05099	Dose-toxicity scenario 1	Dose-efficacy scenario 1	0.98	0.098900182394974	MTD 50% percentile	0.75	PA
y_050100	Dose-toxicity scenario 1	Dose-efficacy scenario 1	0.99	0.0946746828082245	MTD 50% percentile	0.75	PA
y_050101	Dose-toxicity scenario 1	Dose-efficacy scenario 1	1	0.0905028454730024	MTD 50% percentile	0.75	PA
y_09751	Dose-toxicity scenario 1	Dose-efficacy scenario 1	0	1.14628132083345	MTD 97.5% percentile	0.75	PA
y_09752	Dose-toxicity scenario 1	Dose-efficacy scenario 1	0.01	1.10918457672109	MTD 97.5% percentile	0.75	PA
y_09753	Dose-toxicity scenario 1	Dose-efficacy scenario 1	0.02	1.07382242351368	MTD 97.5% percentile	0.75	PA
y_09754	Dose-toxicity scenario 1	Dose-efficacy scenario 1	0.03	1.04007598006835	MTD 97.5% percentile	0.75	PA
y_09755	Dose-toxicity scenario 1	Dose-efficacy scenario 1	0.04	1.00783698605397	MTD 97.5% percentile	0.75	PA
y_09756	Dose-toxicity scenario 1	Dose-efficacy scenario 1	0.05	0.977006641787465	MTD 97.5% percentile	0.75	PA
y_09757	Dose-toxicity scenario 1	Dose-efficacy scenario 1	0.06	0.947494596895256	MTD 97.5% percentile	0.75	PA
y_09758	Dose-toxicity scenario 1	Dose-efficacy scenario 1	0.07	0.91921806599298	MTD 97.5% percentile	0.75	PA
y_09759	Dose-toxicity scenario 1	Dose-efficacy scenario 1	0.08	0.892101053153498	MTD 97.5% percentile	0.75	PA
y_097510	Dose-toxicity scenario 1	Dose-efficacy scenario 1	0.09	0.866073669863366	MTD 97.5% percentile	0.75	PA
y_097511	Dose-toxicity scenario 1	Dose-efficacy scenario 1	0.1	0.841071533578632	MTD 97.5% percentile	0.75	PA
y_097512	Dose-toxicity scenario 1	Dose-efficacy scenario 1	0.11	0.817035235982431	MTD 97.5% percentile	0.75	PA
y_097513	Dose-toxicity scenario 1	Dose-efficacy scenario 1	0.12	0.793909871698892	MTD 97.5% percentile	0.75	PA
y_097514	Dose-toxicity scenario 1	Dose-efficacy scenario 1	0.13	0.771644619593313	MTD 97.5% percentile	0.75	PA
y_097515	Dose-toxicity scenario 1	Dose-efficacy scenario 1	0.14	0.750192369938062	MTD 97.5% percentile	0.75	PA
y_097516	Dose-toxicity scenario 1	Dose-efficacy scenario 1	0.15	0.729509391687643	MTD 97.5% percentile	0.75	PA
y_097517	Dose-toxicity scenario 1	Dose-efficacy scenario 1	0.16	0.709555034917542	MTD 97.5% percentile	0.75	PA
y_097518	Dose-toxicity scenario 1	Dose-efficacy scenario 1	0.17	0.690291464166253	MTD 97.5% percentile	0.75	PA
y_097519	Dose-toxicity scenario 1	Dose-efficacy scenario 1	0.18	0.671683418999859	MTD 97.5% percentile	0.75	PA
y_097520	Dose-toxicity scenario 1	Dose-efficacy scenario 1	0.19	0.653697998611109	MTD 97.5% percentile	0.75	PA
y_097521	Dose-toxicity scenario 1	Dose-efficacy scenario 1	0.2	0.636304467684657	MTD 97.5% percentile	0.75	PA
y_097522	Dose-toxicity scenario 1	Dose-efficacy scenario 1	0.21	0.619474081118597	MTD 97.5% percentile	0.75	PA
y_097523	Dose-toxicity scenario 1	Dose-efficacy scenario 1	0.22	0.603179925499576	MTD 97.5% percentile	0.75	PA
y_097524	Dose-toxicity scenario 1	Dose-efficacy scenario 1	0.23	0.587396775492541	MTD 97.5% percentile	0.75	PA
y_097525	Dose-toxicity scenario 1	Dose-efficacy scenario 1	0.24	0.572100963533295	MTD 97.5% percentile	0.75	PA
y_097526	Dose-toxicity scenario 1	Dose-efficacy scenario 1	0.25	0.557270261408082	MTD 97.5% percentile	0.75	PA
y_097527	Dose-toxicity scenario 1	Dose-efficacy scenario 1	0.26	0.542883772474059	MTD 97.5% percentile	0.75	PA
y_097528	Dose-toxicity scenario 1	Dose-efficacy scenario 1	0.27	0.528921833421583	MTD 97.5% percentile	0.75	PA
y_097529	Dose-toxicity scenario 1	Dose-efficacy scenario 1	0.28	0.515365924607131	MTD 97.5% percentile	0.75	PA
y_097530	Dose-toxicity scenario 1	Dose-efficacy scenario 1	0.29	0.502198588096965	MTD 97.5% percentile	0.75	PA
y_097531	Dose-toxicity scenario 1	Dose-efficacy scenario 1	0.3	0.489403352658931	MTD 97.5% percentile	0.75	PA
y_097532	Dose-toxicity scenario 1	Dose-efficacy scenario 1	0.31	0.4769646650247	MTD 97.5% percentile	0.75	PA
y_097533	Dose-toxicity scenario 1	Dose-efficacy scenario 1	0.32	0.464867826819329	MTD 97.5% percentile	0.75	PA
y_097534	Dose-toxicity scenario 1	Dose-efficacy scenario 1	0.33	0.453098936620382	MTD 97.5% percentile	0.75	PA
y_097535	Dose-toxicity scenario 1	Dose-efficacy scenario 1	0.34	0.441644836666397	MTD 97.5% percentile	0.75	PA
y_097536	Dose-toxicity scenario 1	Dose-efficacy scenario 1	0.35	0.430493063785189	MTD 97.5% percentile	0.75	PA
y_097537	Dose-toxicity scenario 1	Dose-efficacy scenario 1	0.36	0.419631804157234	MTD 97.5% percentile	0.75	PA
y_097538	Dose-toxicity scenario 1	Dose-efficacy scenario 1	0.37	0.409049851568954	MTD 97.5% percentile	0.75	PA
y_097539	Dose-toxicity scenario 1	Dose-efficacy scenario 1	0.38	0.398736568845774	MTD 97.5% percentile	0.75	PA
y_097540	Dose-toxicity scenario 1	Dose-efficacy scenario 1	0.39	0.388681852185945	MTD 97.5% percentile	0.75	PA
y_097541	Dose-toxicity scenario 1	Dose-efficacy scenario 1	0.4	0.378876098143719	MTD 97.5% percentile	0.75	PA
y_097542	Dose-toxicity scenario 1	Dose-efficacy scenario 1	0.41	0.369310173035114	MTD 97.5% percentile	0.75	PA
y_097543	Dose-toxicity scenario 1	Dose-efficacy scenario 1	0.42	0.359975384561367	MTD 97.5% percentile	0.75	PA
y_097544	Dose-toxicity scenario 1	Dose-efficacy scenario 1	0.43	0.350863455464783	MTD 97.5% percentile	0.75	PA
y_097545	Dose-toxicity scenario 1	Dose-efficacy scenario 1	0.44	0.341966499049151	MTD 97.5% percentile	0.75	PA
y_097546	Dose-toxicity scenario 1	Dose-efficacy scenario 1	0.45	0.333276996412563	MTD 97.5% percentile	0.75	PA
y_097547	Dose-toxicity scenario 1	Dose-efficacy scenario 1	0.46	0.324787775254485	MTD 97.5% percentile	0.75	PA
y_097548	Dose-toxicity scenario 1	Dose-efficacy scenario 1	0.47	0.31649199013155	MTD 97.5% percentile	0.75	PA
y_097549	Dose-toxicity scenario 1	Dose-efficacy scenario 1	0.48	0.308383104047818	MTD 97.5% percentile	0.75	PA
y_097550	Dose-toxicity scenario 1	Dose-efficacy scenario 1	0.49	0.300454871275458	MTD 97.5% percentile	0.75	PA
y_097551	Dose-toxicity scenario 1	Dose-efficacy scenario 1	0.5	0.292701321310969	MTD 97.5% percentile	0.75	PA
y_097552	Dose-toxicity scenario 1	Dose-efficacy scenario 1	0.51	0.285116743880322	MTD 97.5% percentile	0.75	PA
y_097553	Dose-toxicity scenario 1	Dose-efficacy scenario 1	0.52	0.27769567491388	MTD 97.5% percentile	0.75	PA
y_097554	Dose-toxicity scenario 1	Dose-efficacy scenario 1	0.53	0.270432883418703	MTD 97.5% percentile	0.75	PA
y_097555	Dose-toxicity scenario 1	Dose-efficacy scenario 1	0.54	0.26332335918196	MTD 97.5% percentile	0.75	PA
y_097556	Dose-toxicity scenario 1	Dose-efficacy scenario 1	0.55	0.256362301244697	MTD 97.5% percentile	0.75	PA
y_097557	Dose-toxicity scenario 1	Dose-efficacy scenario 1	0.56	0.249545107090246	MTD 97.5% percentile	0.75	PA
y_097558	Dose-toxicity scenario 1	Dose-efficacy scenario 1	0.57	0.242867362496097	MTD 97.5% percentile	0.75	PA
y_097559	Dose-toxicity scenario 1	Dose-efficacy scenario 1	0.58	0.236324832002231	MTD 97.5% percentile	0.75	PA
y_097560	Dose-toxicity scenario 1	Dose-efficacy scenario 1	0.59	0.229913449952649	MTD 97.5% percentile	0.75	PA
y_097561	Dose-toxicity scenario 1	Dose-efficacy scenario 1	0.6	0.223629312070291	MTD 97.5% percentile	0.75	PA
y_097562	Dose-toxicity scenario 1	Dose-efficacy scenario 1	0.61	0.217468667528651	MTD 97.5% percentile	0.75	PA
y_097563	Dose-toxicity scenario 1	Dose-efficacy scenario 1	0.62	0.211427911486256	MTD 97.5% percentile	0.75	PA
y_097564	Dose-toxicity scenario 1	Dose-efficacy scenario 1	0.63	0.205503578052803	MTD 97.5% percentile	0.75	PA
y_097565	Dose-toxicity scenario 1	Dose-efficacy scenario 1	0.64	0.19969233365809	MTD 97.5% percentile	0.75	PA
y_097566	Dose-toxicity scenario 1	Dose-efficacy scenario 1	0.65	0.193990970797104	MTD 97.5% percentile	0.75	PA
y_097567	Dose-toxicity scenario 1	Dose-efficacy scenario 1	0.66	0.188396402126589	MTD 97.5% percentile	0.75	PA
y_097568	Dose-toxicity scenario 1	Dose-efficacy scenario 1	0.67	0.182905654890289	MTD 97.5% percentile	0.75	PA
y_097569	Dose-toxicity scenario 1	Dose-efficacy scenario 1	0.68	0.177515865651679	MTD 97.5% percentile	0.75	PA
y_097570	Dose-toxicity scenario 1	Dose-efficacy scenario 1	0.69	0.172224275314615	MTD 97.5% percentile	0.75	PA
y_097571	Dose-toxicity scenario 1	Dose-efficacy scenario 1	0.7	0.167028224413676	MTD 97.5% percentile	0.75	PA
y_097572	Dose-toxicity scenario 1	Dose-efficacy scenario 1	0.71	0.161925148657327	MTD 97.5% percentile	0.75	PA
y_097573	Dose-toxicity scenario 1	Dose-efficacy scenario 1	0.72	0.156912574708211	MTD 97.5% percentile	0.75	PA
y_097574	Dose-toxicity scenario 1	Dose-efficacy scenario 1	0.73	0.151988116185957	MTD 97.5% percentile	0.75	PA
y_097575	Dose-toxicity scenario 1	Dose-efficacy scenario 1	0.74	0.147149469878972	MTD 97.5% percentile	0.75	PA
y_097576	Dose-toxicity scenario 1	Dose-efficacy scenario 1	0.75	0.14239441215254	MTD 97.5% percentile	0.75	PA
y_097577	Dose-toxicity scenario 1	Dose-efficacy scenario 1	0.76	0.137720795541492	MTD 97.5% percentile	0.75	PA
y_097578	Dose-toxicity scenario 1	Dose-efficacy scenario 1	0.77	0.133126545516454	MTD 97.5% percentile	0.75	PA
y_097579	Dose-toxicity scenario 1	Dose-efficacy scenario 1	0.78	0.128609657413464	MTD 97.5% percentile	0.75	PA
y_097580	Dose-toxicity scenario 1	Dose-efficacy scenario 1	0.79	0.124168193517392	MTD 97.5% percentile	0.75	PA
y_097581	Dose-toxicity scenario 1	Dose-efficacy scenario 1	0.8	0.119800280290253	MTD 97.5% percentile	0.75	PA
y_097582	Dose-toxicity scenario 1	Dose-efficacy scenario 1	0.81	0.115504105736098	MTD 97.5% percentile	0.75	PA
y_097583	Dose-toxicity scenario 1	Dose-efficacy scenario 1	0.82	0.111277916894673	MTD 97.5% percentile	0.75	PA
y_097584	Dose-toxicity scenario 1	Dose-efficacy scenario 1	0.83	0.107120017456579	MTD 97.5% percentile	0.75	PA
y_097585	Dose-toxicity scenario 1	Dose-efficacy scenario 1	0.84	0.103028765493119	MTD 97.5% percentile	0.75	PA
y_097586	Dose-toxicity scenario 1	Dose-efficacy scenario 1	0.85	0.0990025712944311	MTD 97.5% percentile	0.75	PA
y_097587	Dose-toxicity scenario 1	Dose-efficacy scenario 1	0.86	0.095039895309949	MTD 97.5% percentile	0.75	PA
y_097588	Dose-toxicity scenario 1	Dose-efficacy scenario 1	0.87	0.091139246185572	MTD 97.5% percentile	0.75	PA
y_097589	Dose-toxicity scenario 1	Dose-efficacy scenario 1	0.88	0.0872991788922899	MTD 97.5% percentile	0.75	PA
y_097590	Dose-toxicity scenario 1	Dose-efficacy scenario 1	0.89	0.0835182929413309	MTD 97.5% percentile	0.75	PA
y_097591	Dose-toxicity scenario 1	Dose-efficacy scenario 1	0.9	0.0797952306812005	MTD 97.5% percentile	0.75	PA
y_097592	Dose-toxicity scenario 1	Dose-efficacy scenario 1	0.91	0.0761286756722609	MTD 97.5% percentile	0.75	PA
y_097593	Dose-toxicity scenario 1	Dose-efficacy scenario 1	0.92	0.0725173511347627	MTD 97.5% percentile	0.75	PA
y_097594	Dose-toxicity scenario 1	Dose-efficacy scenario 1	0.93	0.0689600184664868	MTD 97.5% percentile	0.75	PA
y_097595	Dose-toxicity scenario 1	Dose-efficacy scenario 1	0.94	0.0654554758263785	MTD 97.5% percentile	0.75	PA
y_097596	Dose-toxicity scenario 1	Dose-efficacy scenario 1	0.95	0.062002556780774	MTD 97.5% percentile	0.75	PA
y_097597	Dose-toxicity scenario 1	Dose-efficacy scenario 1	0.96	0.0586001290090138	MTD 97.5% percentile	0.75	PA
y_097598	Dose-toxicity scenario 1	Dose-efficacy scenario 1	0.97	0.0552470930654276	MTD 97.5% percentile	0.75	PA
y_097599	Dose-toxicity scenario 1	Dose-efficacy scenario 1	0.98	0.0519423811948446	MTD 97.5% percentile	0.75	PA
y_0975100	Dose-toxicity scenario 1	Dose-efficacy scenario 1	0.99	0.0486849561989521	MTD 97.5% percentile	0.75	PA
y_0975101	Dose-toxicity scenario 1	Dose-efficacy scenario 1	1	0.04547381035097	MTD 97.5% percentile	0.75	PA
