# Supplementary material for: A Bayesian adaptive design for dual‐agent phase I–II oncology trials integrating efficacy data across stages
Source: Biom J. 2023 May 18;65(7):2200288. doi: 10.1002/bimj.202200288 (PMC10952513; doi:10.1002/bimj.202200288)
Supplement: Supplementary file 1 — Supporting Information S1 [file BIMJ-65-0-s001.zip › Code_biometrical_journal2/Code_biometrical_journal/Data/intermediate_outputs/MTD_curve_DLT_sc1_EFF_sc1_PA_w0_H0.csv]

	DLT_scenario	EFF_scenario	x	y	type	omega	agreement
y_mean1	Dose-toxicity scenario 1	Dose-efficacy scenario 1	0	1.22679829061855	MTD mean	0	PA
y_mean2	Dose-toxicity scenario 1	Dose-efficacy scenario 1	0.01	1.19593359380051	MTD mean	0	PA
y_mean3	Dose-toxicity scenario 1	Dose-efficacy scenario 1	0.02	1.16611888725247	MTD mean	0	PA
y_mean4	Dose-toxicity scenario 1	Dose-efficacy scenario 1	0.03	1.13730148745803	MTD mean	0	PA
y_mean5	Dose-toxicity scenario 1	Dose-efficacy scenario 1	0.04	1.10943217746648	MTD mean	0	PA
y_mean6	Dose-toxicity scenario 1	Dose-efficacy scenario 1	0.05	1.08246492638295	MTD mean	0	PA
y_mean7	Dose-toxicity scenario 1	Dose-efficacy scenario 1	0.06	1.05635663566292	MTD mean	0	PA
y_mean8	Dose-toxicity scenario 1	Dose-efficacy scenario 1	0.07	1.03106690926979	MTD mean	0	PA
y_mean9	Dose-toxicity scenario 1	Dose-efficacy scenario 1	0.08	1.00655784511726	MTD mean	0	PA
y_mean10	Dose-toxicity scenario 1	Dose-efficacy scenario 1	0.09	0.982793845531891	MTD mean	0	PA
y_mean11	Dose-toxicity scenario 1	Dose-efficacy scenario 1	0.1	0.959741444742482	MTD mean	0	PA
y_mean12	Dose-toxicity scenario 1	Dose-efficacy scenario 1	0.11	0.937369151637923	MTD mean	0	PA
y_mean13	Dose-toxicity scenario 1	Dose-efficacy scenario 1	0.12	0.91564730624001	MTD mean	0	PA
y_mean14	Dose-toxicity scenario 1	Dose-efficacy scenario 1	0.13	0.894547948515504	MTD mean	0	PA
y_mean15	Dose-toxicity scenario 1	Dose-efficacy scenario 1	0.14	0.874044698307308	MTD mean	0	PA
y_mean16	Dose-toxicity scenario 1	Dose-efficacy scenario 1	0.15	0.854112645300596	MTD mean	0	PA
y_mean17	Dose-toxicity scenario 1	Dose-efficacy scenario 1	0.16	0.834728248058853	MTD mean	0	PA
y_mean18	Dose-toxicity scenario 1	Dose-efficacy scenario 1	0.17	0.815869241269428	MTD mean	0	PA
y_mean19	Dose-toxicity scenario 1	Dose-efficacy scenario 1	0.18	0.797514550430242	MTD mean	0	PA
y_mean20	Dose-toxicity scenario 1	Dose-efficacy scenario 1	0.19	0.77964421329037	MTD mean	0	PA
y_mean21	Dose-toxicity scenario 1	Dose-efficacy scenario 1	0.2	0.762239307428846	MTD mean	0	PA
y_mean22	Dose-toxicity scenario 1	Dose-efficacy scenario 1	0.21	0.745281883419335	MTD mean	0	PA
y_mean23	Dose-toxicity scenario 1	Dose-efficacy scenario 1	0.22	0.728754903084405	MTD mean	0	PA
y_mean24	Dose-toxicity scenario 1	Dose-efficacy scenario 1	0.23	0.712642182392899	MTD mean	0	PA
y_mean25	Dose-toxicity scenario 1	Dose-efficacy scenario 1	0.24	0.696928338598087	MTD mean	0	PA
y_mean26	Dose-toxicity scenario 1	Dose-efficacy scenario 1	0.25	0.681598741253687	MTD mean	0	PA
y_mean27	Dose-toxicity scenario 1	Dose-efficacy scenario 1	0.26	0.666639466779841	MTD mean	0	PA
y_mean28	Dose-toxicity scenario 1	Dose-efficacy scenario 1	0.27	0.652037256282513	MTD mean	0	PA
y_mean29	Dose-toxicity scenario 1	Dose-efficacy scenario 1	0.28	0.637779476357683	MTD mean	0	PA
y_mean30	Dose-toxicity scenario 1	Dose-efficacy scenario 1	0.29	0.623854082636826	MTD mean	0	PA
y_mean31	Dose-toxicity scenario 1	Dose-efficacy scenario 1	0.3	0.610249585852554	MTD mean	0	PA
y_mean32	Dose-toxicity scenario 1	Dose-efficacy scenario 1	0.31	0.596955020223497	MTD mean	0	PA
y_mean33	Dose-toxicity scenario 1	Dose-efficacy scenario 1	0.32	0.583959913975564	MTD mean	0	PA
y_mean34	Dose-toxicity scenario 1	Dose-efficacy scenario 1	0.33	0.571254261833045	MTD mean	0	PA
y_mean35	Dose-toxicity scenario 1	Dose-efficacy scenario 1	0.34	0.558828499327666	MTD mean	0	PA
y_mean36	Dose-toxicity scenario 1	Dose-efficacy scenario 1	0.35	0.546673478786975	MTD mean	0	PA
y_mean37	Dose-toxicity scenario 1	Dose-efficacy scenario 1	0.36	0.534780446875352	MTD mean	0	PA
y_mean38	Dose-toxicity scenario 1	Dose-efficacy scenario 1	0.37	0.523141023571786	MTD mean	0	PA
y_mean39	Dose-toxicity scenario 1	Dose-efficacy scenario 1	0.38	0.511747182478298	MTD mean	0	PA
y_mean40	Dose-toxicity scenario 1	Dose-efficacy scenario 1	0.39	0.50059123236178	MTD mean	0	PA
y_mean41	Dose-toxicity scenario 1	Dose-efficacy scenario 1	0.4	0.489665799840056	MTD mean	0	PA
y_mean42	Dose-toxicity scenario 1	Dose-efficacy scenario 1	0.41	0.478963813130244	MTD mean	0	PA
y_mean43	Dose-toxicity scenario 1	Dose-efficacy scenario 1	0.42	0.468478486784157	MTD mean	0	PA
y_mean44	Dose-toxicity scenario 1	Dose-efficacy scenario 1	0.43	0.458203307341502	MTD mean	0	PA
y_mean45	Dose-toxicity scenario 1	Dose-efficacy scenario 1	0.44	0.448132019837141	MTD mean	0	PA
y_mean46	Dose-toxicity scenario 1	Dose-efficacy scenario 1	0.45	0.438258615103673	MTD mean	0	PA
y_mean47	Dose-toxicity scenario 1	Dose-efficacy scenario 1	0.46	0.428577317815176	MTD mean	0	PA
y_mean48	Dose-toxicity scenario 1	Dose-efficacy scenario 1	0.47	0.419082575222136	MTD mean	0	PA
y_mean49	Dose-toxicity scenario 1	Dose-efficacy scenario 1	0.48	0.409769046531366	MTD mean	0	PA
y_mean50	Dose-toxicity scenario 1	Dose-efficacy scenario 1	0.49	0.400631592888272	MTD mean	0	PA
y_mean51	Dose-toxicity scenario 1	Dose-efficacy scenario 1	0.5	0.391665267921944	MTD mean	0	PA
y_mean52	Dose-toxicity scenario 1	Dose-efficacy scenario 1	0.51	0.382865308816554	MTD mean	0	PA
y_mean53	Dose-toxicity scenario 1	Dose-efficacy scenario 1	0.52	0.374227127875181	MTD mean	0	PA
y_mean54	Dose-toxicity scenario 1	Dose-efficacy scenario 1	0.53	0.365746304544663	MTD mean	0	PA
y_mean55	Dose-toxicity scenario 1	Dose-efficacy scenario 1	0.54	0.357418577872361	MTD mean	0	PA
y_mean56	Dose-toxicity scenario 1	Dose-efficacy scenario 1	0.55	0.349239839367779	MTD mean	0	PA
y_mean57	Dose-toxicity scenario 1	Dose-efficacy scenario 1	0.56	0.341206126243917	MTD mean	0	PA
y_mean58	Dose-toxicity scenario 1	Dose-efficacy scenario 1	0.57	0.333313615015	MTD mean	0	PA
y_mean59	Dose-toxicity scenario 1	Dose-efficacy scenario 1	0.58	0.325558615428842	MTD mean	0	PA
y_mean60	Dose-toxicity scenario 1	Dose-efficacy scenario 1	0.59	0.317937564713632	MTD mean	0	PA
y_mean61	Dose-toxicity scenario 1	Dose-efficacy scenario 1	0.6	0.310447022120273	MTD mean	0	PA
y_mean62	Dose-toxicity scenario 1	Dose-efficacy scenario 1	0.61	0.303083663742733	MTD mean	0	PA
y_mean63	Dose-toxicity scenario 1	Dose-efficacy scenario 1	0.62	0.295844277600014	MTD mean	0	PA
y_mean64	Dose-toxicity scenario 1	Dose-efficacy scenario 1	0.63	0.288725758964446	MTD mean	0	PA
y_mean65	Dose-toxicity scenario 1	Dose-efficacy scenario 1	0.64	0.281725105922044	MTD mean	0	PA
y_mean66	Dose-toxicity scenario 1	Dose-efficacy scenario 1	0.65	0.274839415151585	MTD mean	0	PA
y_mean67	Dose-toxicity scenario 1	Dose-efficacy scenario 1	0.66	0.268065877909927	MTD mean	0	PA
y_mean68	Dose-toxicity scenario 1	Dose-efficacy scenario 1	0.67	0.261401776211928	MTD mean	0	PA
y_mean69	Dose-toxicity scenario 1	Dose-efficacy scenario 1	0.68	0.254844479194023	MTD mean	0	PA
y_mean70	Dose-toxicity scenario 1	Dose-efficacy scenario 1	0.69	0.248391439651262	MTD mean	0	PA
y_mean71	Dose-toxicity scenario 1	Dose-efficacy scenario 1	0.7	0.24204019073822	MTD mean	0	PA
y_mean72	Dose-toxicity scenario 1	Dose-efficacy scenario 1	0.71	0.235788342824806	MTD mean	0	PA
y_mean73	Dose-toxicity scenario 1	Dose-efficacy scenario 1	0.72	0.22963358049855	MTD mean	0	PA
y_mean74	Dose-toxicity scenario 1	Dose-efficacy scenario 1	0.73	0.22357365970547	MTD mean	0	PA
y_mean75	Dose-toxicity scenario 1	Dose-efficacy scenario 1	0.74	0.217606405022104	MTD mean	0	PA
y_mean76	Dose-toxicity scenario 1	Dose-efficacy scenario 1	0.75	0.211729707051732	MTD mean	0	PA
y_mean77	Dose-toxicity scenario 1	Dose-efficacy scenario 1	0.76	0.205941519938252	MTD mean	0	PA
y_mean78	Dose-toxicity scenario 1	Dose-efficacy scenario 1	0.77	0.200239858991551	MTD mean	0	PA
y_mean79	Dose-toxicity scenario 1	Dose-efficacy scenario 1	0.78	0.19462279841857	MTD mean	0	PA
y_mean80	Dose-toxicity scenario 1	Dose-efficacy scenario 1	0.79	0.189088469154634	MTD mean	0	PA
y_mean81	Dose-toxicity scenario 1	Dose-efficacy scenario 1	0.8	0.1836350567899	MTD mean	0	PA
y_mean82	Dose-toxicity scenario 1	Dose-efficacy scenario 1	0.81	0.178260799586097	MTD mean	0	PA
y_mean83	Dose-toxicity scenario 1	Dose-efficacy scenario 1	0.82	0.172963986579006	MTD mean	0	PA
y_mean84	Dose-toxicity scenario 1	Dose-efficacy scenario 1	0.83	0.167742955762381	MTD mean	0	PA
y_mean85	Dose-toxicity scenario 1	Dose-efficacy scenario 1	0.84	0.16259609234927	MTD mean	0	PA
y_mean86	Dose-toxicity scenario 1	Dose-efficacy scenario 1	0.85	0.1575218271069	MTD mean	0	PA
y_mean87	Dose-toxicity scenario 1	Dose-efficacy scenario 1	0.86	0.152518634761542	MTD mean	0	PA
y_mean88	Dose-toxicity scenario 1	Dose-efficacy scenario 1	0.87	0.14758503246993	MTD mean	0	PA
y_mean89	Dose-toxicity scenario 1	Dose-efficacy scenario 1	0.88	0.14271957835402	MTD mean	0	PA
y_mean90	Dose-toxicity scenario 1	Dose-efficacy scenario 1	0.89	0.13792087009606	MTD mean	0	PA
y_mean91	Dose-toxicity scenario 1	Dose-efficacy scenario 1	0.9	0.133187543591078	MTD mean	0	PA
y_mean92	Dose-toxicity scenario 1	Dose-efficacy scenario 1	0.91	0.128518271654079	MTD mean	0	PA
y_mean93	Dose-toxicity scenario 1	Dose-efficacy scenario 1	0.92	0.123911762779376	MTD mean	0	PA
y_mean94	Dose-toxicity scenario 1	Dose-efficacy scenario 1	0.93	0.119366759949616	MTD mean	0	PA
y_mean95	Dose-toxicity scenario 1	Dose-efficacy scenario 1	0.94	0.114882039492192	MTD mean	0	PA
y_mean96	Dose-toxicity scenario 1	Dose-efficacy scenario 1	0.95	0.110456409980868	MTD mean	0	PA
y_mean97	Dose-toxicity scenario 1	Dose-efficacy scenario 1	0.96	0.106088711180526	MTD mean	0	PA
y_mean98	Dose-toxicity scenario 1	Dose-efficacy scenario 1	0.97	0.101777813033086	MTD mean	0	PA
y_mean99	Dose-toxicity scenario 1	Dose-efficacy scenario 1	0.98	0.0975226146827421	MTD mean	0	PA
y_mean100	Dose-toxicity scenario 1	Dose-efficacy scenario 1	0.99	0.0933220435387266	MTD mean	0	PA
y_mean101	Dose-toxicity scenario 1	Dose-efficacy scenario 1	1	0.0891750543739496	MTD mean	0	PA
y_00251	Dose-toxicity scenario 1	Dose-efficacy scenario 1	0	1.34608795375647	MTD 2.5% percentile	0	PA
y_00252	Dose-toxicity scenario 1	Dose-efficacy scenario 1	0.01	1.32013872294385	MTD 2.5% percentile	0	PA
y_00253	Dose-toxicity scenario 1	Dose-efficacy scenario 1	0.02	1.29480507665243	MTD 2.5% percentile	0	PA
y_00254	Dose-toxicity scenario 1	Dose-efficacy scenario 1	0.03	1.27006536671394	MTD 2.5% percentile	0	PA
y_00255	Dose-toxicity scenario 1	Dose-efficacy scenario 1	0.04	1.24589894826293	MTD 2.5% percentile	0	PA
y_00256	Dose-toxicity scenario 1	Dose-efficacy scenario 1	0.05	1.22228612227886	MTD 2.5% percentile	0	PA
y_00257	Dose-toxicity scenario 1	Dose-efficacy scenario 1	0.06	1.19920808203213	MTD 2.5% percentile	0	PA
y_00258	Dose-toxicity scenario 1	Dose-efficacy scenario 1	0.07	1.17664686312804	MTD 2.5% percentile	0	PA
y_00259	Dose-toxicity scenario 1	Dose-efficacy scenario 1	0.08	1.15458529686977	MTD 2.5% percentile	0	PA
y_002510	Dose-toxicity scenario 1	Dose-efficacy scenario 1	0.09	1.13300696668606	MTD 2.5% percentile	0	PA
y_002511	Dose-toxicity scenario 1	Dose-efficacy scenario 1	0.1	1.11189616739099	MTD 2.5% percentile	0	PA
y_002512	Dose-toxicity scenario 1	Dose-efficacy scenario 1	0.11	1.09123786706361	MTD 2.5% percentile	0	PA
y_002513	Dose-toxicity scenario 1	Dose-efficacy scenario 1	0.12	1.0710176713527	MTD 2.5% percentile	0	PA
y_002514	Dose-toxicity scenario 1	Dose-efficacy scenario 1	0.13	1.05122179002886	MTD 2.5% percentile	0	PA
y_002515	Dose-toxicity scenario 1	Dose-efficacy scenario 1	0.14	1.03183700562026	MTD 2.5% percentile	0	PA
y_002516	Dose-toxicity scenario 1	Dose-efficacy scenario 1	0.15	1.01285064398245	MTD 2.5% percentile	0	PA
y_002517	Dose-toxicity scenario 1	Dose-efficacy scenario 1	0.16	0.99425054666426	MTD 2.5% percentile	0	PA
y_002518	Dose-toxicity scenario 1	Dose-efficacy scenario 1	0.17	0.976025044943392	MTD 2.5% percentile	0	PA
y_002519	Dose-toxicity scenario 1	Dose-efficacy scenario 1	0.18	0.958162935415066	MTD 2.5% percentile	0	PA
y_002520	Dose-toxicity scenario 1	Dose-efficacy scenario 1	0.19	0.940653457026437	MTD 2.5% percentile	0	PA
y_002521	Dose-toxicity scenario 1	Dose-efficacy scenario 1	0.2	0.923486269457883	MTD 2.5% percentile	0	PA
y_002522	Dose-toxicity scenario 1	Dose-efficacy scenario 1	0.21	0.906651432759871	MTD 2.5% percentile	0	PA
y_002523	Dose-toxicity scenario 1	Dose-efficacy scenario 1	0.22	0.890139388161164	MTD 2.5% percentile	0	PA
y_002524	Dose-toxicity scenario 1	Dose-efficacy scenario 1	0.23	0.873940939970493	MTD 2.5% percentile	0	PA
y_002525	Dose-toxicity scenario 1	Dose-efficacy scenario 1	0.24	0.858047238499706	MTD 2.5% percentile	0	PA
y_002526	Dose-toxicity scenario 1	Dose-efficacy scenario 1	0.25	0.842449763941738	MTD 2.5% percentile	0	PA
y_002527	Dose-toxicity scenario 1	Dose-efficacy scenario 1	0.26	0.827140311141724	MTD 2.5% percentile	0	PA
y_002528	Dose-toxicity scenario 1	Dose-efficacy scenario 1	0.27	0.812110975204026	MTD 2.5% percentile	0	PA
y_002529	Dose-toxicity scenario 1	Dose-efficacy scenario 1	0.28	0.797354137882144	MTD 2.5% percentile	0	PA
y_002530	Dose-toxicity scenario 1	Dose-efficacy scenario 1	0.29	0.782862454702284	MTD 2.5% percentile	0	PA
y_002531	Dose-toxicity scenario 1	Dose-efficacy scenario 1	0.3	0.768628842774832	MTD 2.5% percentile	0	PA
y_002532	Dose-toxicity scenario 1	Dose-efficacy scenario 1	0.31	0.754646469251259	MTD 2.5% percentile	0	PA
y_002533	Dose-toxicity scenario 1	Dose-efficacy scenario 1	0.32	0.740908740386921	MTD 2.5% percentile	0	PA
y_002534	Dose-toxicity scenario 1	Dose-efficacy scenario 1	0.33	0.727409291172967	MTD 2.5% percentile	0	PA
y_002535	Dose-toxicity scenario 1	Dose-efficacy scenario 1	0.34	0.714141975503116	MTD 2.5% percentile	0	PA
y_002536	Dose-toxicity scenario 1	Dose-efficacy scenario 1	0.35	0.701100856843377	MTD 2.5% percentile	0	PA
y_002537	Dose-toxicity scenario 1	Dose-efficacy scenario 1	0.36	0.688280199374959	MTD 2.5% percentile	0	PA
y_002538	Dose-toxicity scenario 1	Dose-efficacy scenario 1	0.37	0.6756744595826	MTD 2.5% percentile	0	PA
y_002539	Dose-toxicity scenario 1	Dose-efficacy scenario 1	0.38	0.663278278262406	MTD 2.5% percentile	0	PA
y_002540	Dose-toxicity scenario 1	Dose-efficacy scenario 1	0.39	0.651086472924998	MTD 2.5% percentile	0	PA
y_002541	Dose-toxicity scenario 1	Dose-efficacy scenario 1	0.4	0.639094030571324	MTD 2.5% percentile	0	PA
y_002542	Dose-toxicity scenario 1	Dose-efficacy scenario 1	0.41	0.627296100819998	MTD 2.5% percentile	0	PA
y_002543	Dose-toxicity scenario 1	Dose-efficacy scenario 1	0.42	0.615687989366362	MTD 2.5% percentile	0	PA
y_002544	Dose-toxicity scenario 1	Dose-efficacy scenario 1	0.43	0.604265151754742	MTD 2.5% percentile	0	PA
y_002545	Dose-toxicity scenario 1	Dose-efficacy scenario 1	0.44	0.593023187446545	MTD 2.5% percentile	0	PA
y_002546	Dose-toxicity scenario 1	Dose-efficacy scenario 1	0.45	0.58195783416792	MTD 2.5% percentile	0	PA
y_002547	Dose-toxicity scenario 1	Dose-efficacy scenario 1	0.46	0.571064962521739	MTD 2.5% percentile	0	PA
y_002548	Dose-toxicity scenario 1	Dose-efficacy scenario 1	0.47	0.560340570849593	MTD 2.5% percentile	0	PA
y_002549	Dose-toxicity scenario 1	Dose-efficacy scenario 1	0.48	0.549780780330359	MTD 2.5% percentile	0	PA
y_002550	Dose-toxicity scenario 1	Dose-efficacy scenario 1	0.49	0.539381830302736	MTD 2.5% percentile	0	PA
y_002551	Dose-toxicity scenario 1	Dose-efficacy scenario 1	0.5	0.529140073799907	MTD 2.5% percentile	0	PA
y_002552	Dose-toxicity scenario 1	Dose-efficacy scenario 1	0.51	0.519051973285165	MTD 2.5% percentile	0	PA
y_002553	Dose-toxicity scenario 1	Dose-efficacy scenario 1	0.52	0.509114096578056	MTD 2.5% percentile	0	PA
y_002554	Dose-toxicity scenario 1	Dose-efficacy scenario 1	0.53	0.49932311296117	MTD 2.5% percentile	0	PA
y_002555	Dose-toxicity scenario 1	Dose-efficacy scenario 1	0.54	0.489675789458292	MTD 2.5% percentile	0	PA
y_002556	Dose-toxicity scenario 1	Dose-efficacy scenario 1	0.55	0.480168987275204	MTD 2.5% percentile	0	PA
y_002557	Dose-toxicity scenario 1	Dose-efficacy scenario 1	0.56	0.470799658394882	MTD 2.5% percentile	0	PA
y_002558	Dose-toxicity scenario 1	Dose-efficacy scenario 1	0.57	0.461564842319337	MTD 2.5% percentile	0	PA
y_002559	Dose-toxicity scenario 1	Dose-efficacy scenario 1	0.58	0.452461662950789	MTD 2.5% percentile	0	PA
y_002560	Dose-toxicity scenario 1	Dose-efficacy scenario 1	0.59	0.443487325605269	MTD 2.5% percentile	0	PA
y_002561	Dose-toxicity scenario 1	Dose-efficacy scenario 1	0.6	0.43463911415213	MTD 2.5% percentile	0	PA
y_002562	Dose-toxicity scenario 1	Dose-efficacy scenario 1	0.61	0.425914388273326	MTD 2.5% percentile	0	PA
y_002563	Dose-toxicity scenario 1	Dose-efficacy scenario 1	0.62	0.417310580836637	MTD 2.5% percentile	0	PA
y_002564	Dose-toxicity scenario 1	Dose-efficacy scenario 1	0.63	0.408825195377364	MTD 2.5% percentile	0	PA
y_002565	Dose-toxicity scenario 1	Dose-efficacy scenario 1	0.64	0.4004558036833	MTD 2.5% percentile	0	PA
y_002566	Dose-toxicity scenario 1	Dose-efficacy scenario 1	0.65	0.39220004347806	MTD 2.5% percentile	0	PA
y_002567	Dose-toxicity scenario 1	Dose-efficacy scenario 1	0.66	0.384055616198142	MTD 2.5% percentile	0	PA
y_002568	Dose-toxicity scenario 1	Dose-efficacy scenario 1	0.67	0.376020284859315	MTD 2.5% percentile	0	PA
y_002569	Dose-toxicity scenario 1	Dose-efficacy scenario 1	0.68	0.368091872008178	MTD 2.5% percentile	0	PA
y_002570	Dose-toxicity scenario 1	Dose-efficacy scenario 1	0.69	0.360268257754948	MTD 2.5% percentile	0	PA
y_002571	Dose-toxicity scenario 1	Dose-efficacy scenario 1	0.7	0.352547377883743	MTD 2.5% percentile	0	PA
y_002572	Dose-toxicity scenario 1	Dose-efficacy scenario 1	0.71	0.344927222036827	MTD 2.5% percentile	0	PA
y_002573	Dose-toxicity scenario 1	Dose-efficacy scenario 1	0.72	0.337405831969452	MTD 2.5% percentile	0	PA
y_002574	Dose-toxicity scenario 1	Dose-efficacy scenario 1	0.73	0.329981299872125	MTD 2.5% percentile	0	PA
y_002575	Dose-toxicity scenario 1	Dose-efficacy scenario 1	0.74	0.322651766757272	MTD 2.5% percentile	0	PA
y_002576	Dose-toxicity scenario 1	Dose-efficacy scenario 1	0.75	0.315415420907445	MTD 2.5% percentile	0	PA
y_002577	Dose-toxicity scenario 1	Dose-efficacy scenario 1	0.76	0.308270496382336	MTD 2.5% percentile	0	PA
y_002578	Dose-toxicity scenario 1	Dose-efficacy scenario 1	0.77	0.301215271582023	MTD 2.5% percentile	0	PA
y_002579	Dose-toxicity scenario 1	Dose-efficacy scenario 1	0.78	0.294248067863994	MTD 2.5% percentile	0	PA
y_002580	Dose-toxicity scenario 1	Dose-efficacy scenario 1	0.79	0.287367248211607	MTD 2.5% percentile	0	PA
y_002581	Dose-toxicity scenario 1	Dose-efficacy scenario 1	0.8	0.280571215951781	MTD 2.5% percentile	0	PA
y_002582	Dose-toxicity scenario 1	Dose-efficacy scenario 1	0.81	0.273858413519788	MTD 2.5% percentile	0	PA
y_002583	Dose-toxicity scenario 1	Dose-efficacy scenario 1	0.82	0.267227321269163	MTD 2.5% percentile	0	PA
y_002584	Dose-toxicity scenario 1	Dose-efficacy scenario 1	0.83	0.260676456324801	MTD 2.5% percentile	0	PA
y_002585	Dose-toxicity scenario 1	Dose-efficacy scenario 1	0.84	0.254204371477434	MTD 2.5% percentile	0	PA
y_002586	Dose-toxicity scenario 1	Dose-efficacy scenario 1	0.85	0.247809654117759	MTD 2.5% percentile	0	PA
y_002587	Dose-toxicity scenario 1	Dose-efficacy scenario 1	0.86	0.241490925208553	MTD 2.5% percentile	0	PA
y_002588	Dose-toxicity scenario 1	Dose-efficacy scenario 1	0.87	0.235246838293226	MTD 2.5% percentile	0	PA
y_002589	Dose-toxicity scenario 1	Dose-efficacy scenario 1	0.88	0.229076078539296	MTD 2.5% percentile	0	PA
y_002590	Dose-toxicity scenario 1	Dose-efficacy scenario 1	0.89	0.222977361815369	MTD 2.5% percentile	0	PA
y_002591	Dose-toxicity scenario 1	Dose-efficacy scenario 1	0.9	0.216949433800254	MTD 2.5% percentile	0	PA
y_002592	Dose-toxicity scenario 1	Dose-efficacy scenario 1	0.91	0.210991069122934	MTD 2.5% percentile	0	PA
y_002593	Dose-toxicity scenario 1	Dose-efficacy scenario 1	0.92	0.205101070532124	MTD 2.5% percentile	0	PA
y_002594	Dose-toxicity scenario 1	Dose-efficacy scenario 1	0.93	0.199278268094268	MTD 2.5% percentile	0	PA
y_002595	Dose-toxicity scenario 1	Dose-efficacy scenario 1	0.94	0.193521518418814	MTD 2.5% percentile	0	PA
y_002596	Dose-toxicity scenario 1	Dose-efficacy scenario 1	0.95	0.187829703909716	MTD 2.5% percentile	0	PA
y_002597	Dose-toxicity scenario 1	Dose-efficacy scenario 1	0.96	0.18220173204212	MTD 2.5% percentile	0	PA
y_002598	Dose-toxicity scenario 1	Dose-efficacy scenario 1	0.97	0.176636534663251	MTD 2.5% percentile	0	PA
y_002599	Dose-toxicity scenario 1	Dose-efficacy scenario 1	0.98	0.171133067316565	MTD 2.5% percentile	0	PA
y_0025100	Dose-toxicity scenario 1	Dose-efficacy scenario 1	0.99	0.165690308588271	MTD 2.5% percentile	0	PA
y_0025101	Dose-toxicity scenario 1	Dose-efficacy scenario 1	1	0.160307259475354	MTD 2.5% percentile	0	PA
y_0501	Dose-toxicity scenario 1	Dose-efficacy scenario 1	0	1.22762246486635	MTD 50% percentile	0	PA
y_0502	Dose-toxicity scenario 1	Dose-efficacy scenario 1	0.01	1.19689154257205	MTD 50% percentile	0	PA
y_0503	Dose-toxicity scenario 1	Dose-efficacy scenario 1	0.02	1.16720101386202	MTD 50% percentile	0	PA
y_0504	Dose-toxicity scenario 1	Dose-efficacy scenario 1	0.03	1.13849892449389	MTD 50% percentile	0	PA
y_0505	Dose-toxicity scenario 1	Dose-efficacy scenario 1	0.04	1.11073672284549	MTD 50% percentile	0	PA
y_0506	Dose-toxicity scenario 1	Dose-efficacy scenario 1	0.05	1.08386898584402	MTD 50% percentile	0	PA
y_0507	Dose-toxicity scenario 1	Dose-efficacy scenario 1	0.06	1.05785317096601	MTD 50% percentile	0	PA
y_0508	Dose-toxicity scenario 1	Dose-efficacy scenario 1	0.07	1.03264939145981	MTD 50% percentile	0	PA
y_0509	Dose-toxicity scenario 1	Dose-efficacy scenario 1	0.08	1.00822021229265	MTD 50% percentile	0	PA
y_05010	Dose-toxicity scenario 1	Dose-efficacy scenario 1	0.09	0.984530464626818	MTD 50% percentile	0	PA
y_05011	Dose-toxicity scenario 1	Dose-efficacy scenario 1	0.1	0.961547076891172	MTD 50% percentile	0	PA
y_05012	Dose-toxicity scenario 1	Dose-efficacy scenario 1	0.11	0.939238920741525	MTD 50% percentile	0	PA
y_05013	Dose-toxicity scenario 1	Dose-efficacy scenario 1	0.12	0.91757667040117	MTD 50% percentile	0	PA
y_05014	Dose-toxicity scenario 1	Dose-efficacy scenario 1	0.13	0.896532674044904	MTD 50% percentile	0	PA
y_05015	Dose-toxicity scenario 1	Dose-efficacy scenario 1	0.14	0.87608083604046	MTD 50% percentile	0	PA
y_05016	Dose-toxicity scenario 1	Dose-efficacy scenario 1	0.15	0.856196508992862	MTD 50% percentile	0	PA
y_05017	Dose-toxicity scenario 1	Dose-efficacy scenario 1	0.16	0.836856394652673	MTD 50% percentile	0	PA
y_05018	Dose-toxicity scenario 1	Dose-efficacy scenario 1	0.17	0.818038452850507	MTD 50% percentile	0	PA
y_05019	Dose-toxicity scenario 1	Dose-efficacy scenario 1	0.18	0.799721817709455	MTD 50% percentile	0	PA
y_05020	Dose-toxicity scenario 1	Dose-efficacy scenario 1	0.19	0.78188672046574	MTD 50% percentile	0	PA
y_05021	Dose-toxicity scenario 1	Dose-efficacy scenario 1	0.2	0.764514418297459	MTD 50% percentile	0	PA
y_05022	Dose-toxicity scenario 1	Dose-efficacy scenario 1	0.21	0.74758712862273	MTD 50% percentile	0	PA
y_05023	Dose-toxicity scenario 1	Dose-efficacy scenario 1	0.22	0.731087968383089	MTD 50% percentile	0	PA
y_05024	Dose-toxicity scenario 1	Dose-efficacy scenario 1	0.23	0.715000897876335	MTD 50% percentile	0	PA
y_05025	Dose-toxicity scenario 1	Dose-efficacy scenario 1	0.24	0.699310668746023	MTD 50% percentile	0	PA
y_05026	Dose-toxicity scenario 1	Dose-efficacy scenario 1	0.25	0.684002775773107	MTD 50% percentile	0	PA
y_05027	Dose-toxicity scenario 1	Dose-efficacy scenario 1	0.26	0.669063412149343	MTD 50% percentile	0	PA
y_05028	Dose-toxicity scenario 1	Dose-efficacy scenario 1	0.27	0.654479427942592	MTD 50% percentile	0	PA
y_05029	Dose-toxicity scenario 1	Dose-efficacy scenario 1	0.28	0.640238291491365	MTD 50% percentile	0	PA
y_05030	Dose-toxicity scenario 1	Dose-efficacy scenario 1	0.29	0.626328053490418	MTD 50% percentile	0	PA
y_05031	Dose-toxicity scenario 1	Dose-efficacy scenario 1	0.3	0.612737313551048	MTD 50% percentile	0	PA
y_05032	Dose-toxicity scenario 1	Dose-efficacy scenario 1	0.31	0.599455189039413	MTD 50% percentile	0	PA
y_05033	Dose-toxicity scenario 1	Dose-efficacy scenario 1	0.32	0.586471286013859	MTD 50% percentile	0	PA
y_05034	Dose-toxicity scenario 1	Dose-efficacy scenario 1	0.33	0.573775672098127	MTD 50% percentile	0	PA
y_05035	Dose-toxicity scenario 1	Dose-efficacy scenario 1	0.34	0.561358851141669	MTD 50% percentile	0	PA
y_05036	Dose-toxicity scenario 1	Dose-efficacy scenario 1	0.35	0.549211739531176	MTD 50% percentile	0	PA
y_05037	Dose-toxicity scenario 1	Dose-efficacy scenario 1	0.36	0.537325644029176	MTD 50% percentile	0	PA
y_05038	Dose-toxicity scenario 1	Dose-efficacy scenario 1	0.37	0.525692241026032	MTD 50% percentile	0	PA
y_05039	Dose-toxicity scenario 1	Dose-efficacy scenario 1	0.38	0.514303557101315	MTD 50% percentile	0	PA
y_05040	Dose-toxicity scenario 1	Dose-efficacy scenario 1	0.39	0.503151950799128	MTD 50% percentile	0	PA
y_05041	Dose-toxicity scenario 1	Dose-efficacy scenario 1	0.4	0.492230095529849	MTD 50% percentile	0	PA
y_05042	Dose-toxicity scenario 1	Dose-efficacy scenario 1	0.41	0.481530963517908	MTD 50% percentile	0	PA
y_05043	Dose-toxicity scenario 1	Dose-efficacy scenario 1	0.42	0.471047810721679	MTD 50% percentile	0	PA
y_05044	Dose-toxicity scenario 1	Dose-efficacy scenario 1	0.43	0.460774162657494	MTD 50% percentile	0	PA
y_05045	Dose-toxicity scenario 1	Dose-efficacy scenario 1	0.44	0.450703801065165	MTD 50% percentile	0	PA
y_05046	Dose-toxicity scenario 1	Dose-efficacy scenario 1	0.45	0.440830751357315	MTD 50% percentile	0	PA
y_05047	Dose-toxicity scenario 1	Dose-efficacy scenario 1	0.46	0.431149270799265	MTD 50% percentile	0	PA
y_05048	Dose-toxicity scenario 1	Dose-efficacy scenario 1	0.47	0.421653837370368	MTD 50% percentile	0	PA
y_05049	Dose-toxicity scenario 1	Dose-efficacy scenario 1	0.48	0.412339139261376	MTD 50% percentile	0	PA
y_05050	Dose-toxicity scenario 1	Dose-efficacy scenario 1	0.49	0.403200064965871	MTD 50% percentile	0	PA
y_05051	Dose-toxicity scenario 1	Dose-efficacy scenario 1	0.5	0.394231693926924	MTD 50% percentile	0	PA
y_05052	Dose-toxicity scenario 1	Dose-efficacy scenario 1	0.51	0.385429287703027	MTD 50% percentile	0	PA
y_05053	Dose-toxicity scenario 1	Dose-efficacy scenario 1	0.52	0.376788281619956	MTD 50% percentile	0	PA
y_05054	Dose-toxicity scenario 1	Dose-efficacy scenario 1	0.53	0.368304276877688	MTD 50% percentile	0	PA
y_05055	Dose-toxicity scenario 1	Dose-efficacy scenario 1	0.54	0.359973033083667	MTD 50% percentile	0	PA
y_05056	Dose-toxicity scenario 1	Dose-efficacy scenario 1	0.55	0.351790461185814	MTD 50% percentile	0	PA
y_05057	Dose-toxicity scenario 1	Dose-efficacy scenario 1	0.56	0.343752616780521	MTD 50% percentile	0	PA
y_05058	Dose-toxicity scenario 1	Dose-efficacy scenario 1	0.57	0.335855693772623	MTD 50% percentile	0	PA
y_05059	Dose-toxicity scenario 1	Dose-efficacy scenario 1	0.58	0.328096018365931	MTD 50% percentile	0	PA
y_05060	Dose-toxicity scenario 1	Dose-efficacy scenario 1	0.59	0.320470043364413	MTD 50% percentile	0	PA
y_05061	Dose-toxicity scenario 1	Dose-efficacy scenario 1	0.6	0.312974342765413	MTD 50% percentile	0	PA
y_05062	Dose-toxicity scenario 1	Dose-efficacy scenario 1	0.61	0.30560560662763	MTD 50% percentile	0	PA
y_05063	Dose-toxicity scenario 1	Dose-efficacy scenario 1	0.62	0.298360636197685	MTD 50% percentile	0	PA
y_05064	Dose-toxicity scenario 1	Dose-efficacy scenario 1	0.63	0.291236339280207	MTD 50% percentile	0	PA
y_05065	Dose-toxicity scenario 1	Dose-efficacy scenario 1	0.64	0.284229725837357	MTD 50% percentile	0	PA
y_05066	Dose-toxicity scenario 1	Dose-efficacy scenario 1	0.65	0.277337903804633	MTD 50% percentile	0	PA
y_05067	Dose-toxicity scenario 1	Dose-efficacy scenario 1	0.66	0.270558075110667	MTD 50% percentile	0	PA
y_05068	Dose-toxicity scenario 1	Dose-efficacy scenario 1	0.67	0.263887531889478	MTD 50% percentile	0	PA
y_05069	Dose-toxicity scenario 1	Dose-efficacy scenario 1	0.68	0.257323652874446	MTD 50% percentile	0	PA
y_05070	Dose-toxicity scenario 1	Dose-efficacy scenario 1	0.69	0.250863899963881	MTD 50% percentile	0	PA
y_05071	Dose-toxicity scenario 1	Dose-efficacy scenario 1	0.7	0.244505814948767	MTD 50% percentile	0	PA
y_05072	Dose-toxicity scenario 1	Dose-efficacy scenario 1	0.71	0.238247016393791	MTD 50% percentile	0	PA
y_05073	Dose-toxicity scenario 1	Dose-efficacy scenario 1	0.72	0.232085196663364	MTD 50% percentile	0	PA
y_05074	Dose-toxicity scenario 1	Dose-efficacy scenario 1	0.73	0.226018119084814	MTD 50% percentile	0	PA
y_05075	Dose-toxicity scenario 1	Dose-efficacy scenario 1	0.74	0.220043615241447	MTD 50% percentile	0	PA
y_05076	Dose-toxicity scenario 1	Dose-efficacy scenario 1	0.75	0.214159582388565	MTD 50% percentile	0	PA
y_05077	Dose-toxicity scenario 1	Dose-efficacy scenario 1	0.76	0.208363980986002	MTD 50% percentile	0	PA
y_05078	Dose-toxicity scenario 1	Dose-efficacy scenario 1	0.77	0.202654832341069	MTD 50% percentile	0	PA
y_05079	Dose-toxicity scenario 1	Dose-efficacy scenario 1	0.78	0.197030216356212	MTD 50% percentile	0	PA
y_05080	Dose-toxicity scenario 1	Dose-efficacy scenario 1	0.79	0.191488269375968	MTD 50% percentile	0	PA
y_05081	Dose-toxicity scenario 1	Dose-efficacy scenario 1	0.8	0.186027182128176	MTD 50% percentile	0	PA
y_05082	Dose-toxicity scenario 1	Dose-efficacy scenario 1	0.81	0.180645197754644	MTD 50% percentile	0	PA
y_05083	Dose-toxicity scenario 1	Dose-efficacy scenario 1	0.82	0.175340609926776	MTD 50% percentile	0	PA
y_05084	Dose-toxicity scenario 1	Dose-efficacy scenario 1	0.83	0.170111761041923	MTD 50% percentile	0	PA
y_05085	Dose-toxicity scenario 1	Dose-efficacy scenario 1	0.84	0.164957040496433	MTD 50% percentile	0	PA
y_05086	Dose-toxicity scenario 1	Dose-efficacy scenario 1	0.85	0.15987488303164	MTD 50% percentile	0	PA
y_05087	Dose-toxicity scenario 1	Dose-efficacy scenario 1	0.86	0.154863767149211	MTD 50% percentile	0	PA
y_05088	Dose-toxicity scenario 1	Dose-efficacy scenario 1	0.87	0.149922213592487	MTD 50% percentile	0	PA
y_05089	Dose-toxicity scenario 1	Dose-efficacy scenario 1	0.88	0.145048783890633	MTD 50% percentile	0	PA
y_05090	Dose-toxicity scenario 1	Dose-efficacy scenario 1	0.89	0.140242078962586	MTD 50% percentile	0	PA
y_05091	Dose-toxicity scenario 1	Dose-efficacy scenario 1	0.9	0.135500737777954	MTD 50% percentile	0	PA
y_05092	Dose-toxicity scenario 1	Dose-efficacy scenario 1	0.91	0.130823436072176	MTD 50% percentile	0	PA
y_05093	Dose-toxicity scenario 1	Dose-efficacy scenario 1	0.92	0.126208885113399	MTD 50% percentile	0	PA
y_05094	Dose-toxicity scenario 1	Dose-efficacy scenario 1	0.93	0.121655830518644	MTD 50% percentile	0	PA
y_05095	Dose-toxicity scenario 1	Dose-efficacy scenario 1	0.94	0.117163051117001	MTD 50% percentile	0	PA
y_05096	Dose-toxicity scenario 1	Dose-efficacy scenario 1	0.95	0.112729357857667	MTD 50% percentile	0	PA
y_05097	Dose-toxicity scenario 1	Dose-efficacy scenario 1	0.96	0.108353592760788	MTD 50% percentile	0	PA
y_05098	Dose-toxicity scenario 1	Dose-efficacy scenario 1	0.97	0.104034627909154	MTD 50% percentile	0	PA
y_05099	Dose-toxicity scenario 1	Dose-efficacy scenario 1	0.98	0.0997713644789148	MTD 50% percentile	0	PA
y_050100	Dose-toxicity scenario 1	Dose-efficacy scenario 1	0.99	0.0955627318075469	MTD 50% percentile	0	PA
y_050101	Dose-toxicity scenario 1	Dose-efficacy scenario 1	1	0.0914076864974293	MTD 50% percentile	0	PA
y_09751	Dose-toxicity scenario 1	Dose-efficacy scenario 1	0	1.13983422365244	MTD 97.5% percentile	0	PA
y_09752	Dose-toxicity scenario 1	Dose-efficacy scenario 1	0.01	1.1038948189905	MTD 97.5% percentile	0	PA
y_09753	Dose-toxicity scenario 1	Dose-efficacy scenario 1	0.02	1.06957041971386	MTD 97.5% percentile	0	PA
y_09754	Dose-toxicity scenario 1	Dose-efficacy scenario 1	0.03	1.03675455798959	MTD 97.5% percentile	0	PA
y_09755	Dose-toxicity scenario 1	Dose-efficacy scenario 1	0.04	1.00534992315828	MTD 97.5% percentile	0	PA
y_09756	Dose-toxicity scenario 1	Dose-efficacy scenario 1	0.05	0.975267397960012	MTD 97.5% percentile	0	PA
y_09757	Dose-toxicity scenario 1	Dose-efficacy scenario 1	0.06	0.946425213973419	MTD 97.5% percentile	0	PA
y_09758	Dose-toxicity scenario 1	Dose-efficacy scenario 1	0.07	0.91874820941151	MTD 97.5% percentile	0	PA
y_09759	Dose-toxicity scenario 1	Dose-efficacy scenario 1	0.08	0.892167175088229	MTD 97.5% percentile	0	PA
y_097510	Dose-toxicity scenario 1	Dose-efficacy scenario 1	0.09	0.866618276572945	MTD 97.5% percentile	0	PA
y_097511	Dose-toxicity scenario 1	Dose-efficacy scenario 1	0.1	0.842042542375796	MTD 97.5% percentile	0	PA
y_097512	Dose-toxicity scenario 1	Dose-efficacy scenario 1	0.11	0.81838540952547	MTD 97.5% percentile	0	PA
y_097513	Dose-toxicity scenario 1	Dose-efficacy scenario 1	0.12	0.79559631916882	MTD 97.5% percentile	0	PA
y_097514	Dose-toxicity scenario 1	Dose-efficacy scenario 1	0.13	0.77362835588404	MTD 97.5% percentile	0	PA
y_097515	Dose-toxicity scenario 1	Dose-efficacy scenario 1	0.14	0.752437925292226	MTD 97.5% percentile	0	PA
y_097516	Dose-toxicity scenario 1	Dose-efficacy scenario 1	0.15	0.731984465305456	MTD 97.5% percentile	0	PA
y_097517	Dose-toxicity scenario 1	Dose-efficacy scenario 1	0.16	0.712230186986985	MTD 97.5% percentile	0	PA
y_097518	Dose-toxicity scenario 1	Dose-efficacy scenario 1	0.17	0.693139841540169	MTD 97.5% percentile	0	PA
y_097519	Dose-toxicity scenario 1	Dose-efficacy scenario 1	0.18	0.674680510403318	MTD 97.5% percentile	0	PA
y_097520	Dose-toxicity scenario 1	Dose-efficacy scenario 1	0.19	0.656821415820806	MTD 97.5% percentile	0	PA
y_097521	Dose-toxicity scenario 1	Dose-efficacy scenario 1	0.2	0.63953374959737	MTD 97.5% percentile	0	PA
y_097522	Dose-toxicity scenario 1	Dose-efficacy scenario 1	0.21	0.622790518031353	MTD 97.5% percentile	0	PA
y_097523	Dose-toxicity scenario 1	Dose-efficacy scenario 1	0.22	0.606566401271234	MTD 97.5% percentile	0	PA
y_097524	Dose-toxicity scenario 1	Dose-efficacy scenario 1	0.23	0.590837625554173	MTD 97.5% percentile	0	PA
y_097525	Dose-toxicity scenario 1	Dose-efficacy scenario 1	0.24	0.575581846970725	MTD 97.5% percentile	0	PA
y_097526	Dose-toxicity scenario 1	Dose-efficacy scenario 1	0.25	0.560778045560529	MTD 97.5% percentile	0	PA
y_097527	Dose-toxicity scenario 1	Dose-efficacy scenario 1	0.26	0.546406428683355	MTD 97.5% percentile	0	PA
y_097528	Dose-toxicity scenario 1	Dose-efficacy scenario 1	0.27	0.532448342731402	MTD 97.5% percentile	0	PA
y_097529	Dose-toxicity scenario 1	Dose-efficacy scenario 1	0.28	0.518886192354706	MTD 97.5% percentile	0	PA
y_097530	Dose-toxicity scenario 1	Dose-efficacy scenario 1	0.29	0.505703366464191	MTD 97.5% percentile	0	PA
y_097531	Dose-toxicity scenario 1	Dose-efficacy scenario 1	0.3	0.492884170358024	MTD 97.5% percentile	0	PA
y_097532	Dose-toxicity scenario 1	Dose-efficacy scenario 1	0.31	0.480413763388161	MTD 97.5% percentile	0	PA
y_097533	Dose-toxicity scenario 1	Dose-efficacy scenario 1	0.32	0.468278101646572	MTD 97.5% percentile	0	PA
y_097534	Dose-toxicity scenario 1	Dose-efficacy scenario 1	0.33	0.456463885205793	MTD 97.5% percentile	0	PA
y_097535	Dose-toxicity scenario 1	Dose-efficacy scenario 1	0.34	0.444958509497101	MTD 97.5% percentile	0	PA
y_097536	Dose-toxicity scenario 1	Dose-efficacy scenario 1	0.35	0.433750020452625	MTD 97.5% percentile	0	PA
y_097537	Dose-toxicity scenario 1	Dose-efficacy scenario 1	0.36	0.422827073075793	MTD 97.5% percentile	0	PA
y_097538	Dose-toxicity scenario 1	Dose-efficacy scenario 1	0.37	0.412178893138258	MTD 97.5% percentile	0	PA
y_097539	Dose-toxicity scenario 1	Dose-efficacy scenario 1	0.38	0.401795241731479	MTD 97.5% percentile	0	PA
y_097540	Dose-toxicity scenario 1	Dose-efficacy scenario 1	0.39	0.391666382427771	MTD 97.5% percentile	0	PA
y_097541	Dose-toxicity scenario 1	Dose-efficacy scenario 1	0.4	0.381783050829456	MTD 97.5% percentile	0	PA
y_097542	Dose-toxicity scenario 1	Dose-efficacy scenario 1	0.41	0.372136426305908	MTD 97.5% percentile	0	PA
y_097543	Dose-toxicity scenario 1	Dose-efficacy scenario 1	0.42	0.36271810573728	MTD 97.5% percentile	0	PA
y_097544	Dose-toxicity scenario 1	Dose-efficacy scenario 1	0.43	0.353520079100625	MTD 97.5% percentile	0	PA
y_097545	Dose-toxicity scenario 1	Dose-efficacy scenario 1	0.44	0.344534706749335	MTD 97.5% percentile	0	PA
y_097546	Dose-toxicity scenario 1	Dose-efficacy scenario 1	0.45	0.335754698250431	MTD 97.5% percentile	0	PA
y_097547	Dose-toxicity scenario 1	Dose-efficacy scenario 1	0.46	0.327173092656513	MTD 97.5% percentile	0	PA
y_097548	Dose-toxicity scenario 1	Dose-efficacy scenario 1	0.47	0.318783240100151	MTD 97.5% percentile	0	PA
y_097549	Dose-toxicity scenario 1	Dose-efficacy scenario 1	0.48	0.310578784608448	MTD 97.5% percentile	0	PA
y_097550	Dose-toxicity scenario 1	Dose-efficacy scenario 1	0.49	0.302553648044434	MTD 97.5% percentile	0	PA
y_097551	Dose-toxicity scenario 1	Dose-efficacy scenario 1	0.5	0.294702015090019	MTD 97.5% percentile	0	PA
y_097552	Dose-toxicity scenario 1	Dose-efficacy scenario 1	0.51	0.287018319192538	MTD 97.5% percentile	0	PA
y_097553	Dose-toxicity scenario 1	Dose-efficacy scenario 1	0.52	0.279497229403514	MTD 97.5% percentile	0	PA
y_097554	Dose-toxicity scenario 1	Dose-efficacy scenario 1	0.53	0.272133638044246	MTD 97.5% percentile	0	PA
y_097555	Dose-toxicity scenario 1	Dose-efficacy scenario 1	0.54	0.264922649138248	MTD 97.5% percentile	0	PA
y_097556	Dose-toxicity scenario 1	Dose-efficacy scenario 1	0.55	0.257859567555488	MTD 97.5% percentile	0	PA
y_097557	Dose-toxicity scenario 1	Dose-efficacy scenario 1	0.56	0.250939888817845	MTD 97.5% percentile	0	PA
y_097558	Dose-toxicity scenario 1	Dose-efficacy scenario 1	0.57	0.244159289519273	MTD 97.5% percentile	0	PA
y_097559	Dose-toxicity scenario 1	Dose-efficacy scenario 1	0.58	0.237513618317855	MTD 97.5% percentile	0	PA
y_097560	Dose-toxicity scenario 1	Dose-efficacy scenario 1	0.59	0.230998887460306	MTD 97.5% percentile	0	PA
y_097561	Dose-toxicity scenario 1	Dose-efficacy scenario 1	0.6	0.224611264802576	MTD 97.5% percentile	0	PA
y_097562	Dose-toxicity scenario 1	Dose-efficacy scenario 1	0.61	0.218347066292994	MTD 97.5% percentile	0	PA
y_097563	Dose-toxicity scenario 1	Dose-efficacy scenario 1	0.62	0.212202748886973	MTD 97.5% percentile	0	PA
y_097564	Dose-toxicity scenario 1	Dose-efficacy scenario 1	0.63	0.206174903864641	MTD 97.5% percentile	0	PA
y_097565	Dose-toxicity scenario 1	Dose-efficacy scenario 1	0.64	0.200260250524924	MTD 97.5% percentile	0	PA
y_097566	Dose-toxicity scenario 1	Dose-efficacy scenario 1	0.65	0.194455630231566	MTD 97.5% percentile	0	PA
y_097567	Dose-toxicity scenario 1	Dose-efficacy scenario 1	0.66	0.188758000788372	MTD 97.5% percentile	0	PA
y_097568	Dose-toxicity scenario 1	Dose-efficacy scenario 1	0.67	0.183164431122647	MTD 97.5% percentile	0	PA
y_097569	Dose-toxicity scenario 1	Dose-efficacy scenario 1	0.68	0.177672096257294	MTD 97.5% percentile	0	PA
y_097570	Dose-toxicity scenario 1	Dose-efficacy scenario 1	0.69	0.172278272553455	MTD 97.5% percentile	0	PA
y_097571	Dose-toxicity scenario 1	Dose-efficacy scenario 1	0.7	0.166980333206867	MTD 97.5% percentile	0	PA
y_097572	Dose-toxicity scenario 1	Dose-efficacy scenario 1	0.71	0.161775743982274	MTD 97.5% percentile	0	PA
y_097573	Dose-toxicity scenario 1	Dose-efficacy scenario 1	0.72	0.156662059171358	MTD 97.5% percentile	0	PA
y_097574	Dose-toxicity scenario 1	Dose-efficacy scenario 1	0.73	0.151636917760629	MTD 97.5% percentile	0	PA
y_097575	Dose-toxicity scenario 1	Dose-efficacy scenario 1	0.74	0.146698039796671	MTD 97.5% percentile	0	PA
y_097576	Dose-toxicity scenario 1	Dose-efficacy scenario 1	0.75	0.141843222936974	MTD 97.5% percentile	0	PA
y_097577	Dose-toxicity scenario 1	Dose-efficacy scenario 1	0.76	0.137070339175403	MTD 97.5% percentile	0	PA
y_097578	Dose-toxicity scenario 1	Dose-efficacy scenario 1	0.77	0.132377331732071	MTD 97.5% percentile	0	PA
y_097579	Dose-toxicity scenario 1	Dose-efficacy scenario 1	0.78	0.127762212098057	MTD 97.5% percentile	0	PA
y_097580	Dose-toxicity scenario 1	Dose-efficacy scenario 1	0.79	0.123223057226061	MTD 97.5% percentile	0	PA
y_097581	Dose-toxicity scenario 1	Dose-efficacy scenario 1	0.8	0.118758006858653	MTD 97.5% percentile	0	PA
y_097582	Dose-toxicity scenario 1	Dose-efficacy scenario 1	0.81	0.114365260986308	MTD 97.5% percentile	0	PA
y_097583	Dose-toxicity scenario 1	Dose-efficacy scenario 1	0.82	0.110043077427954	MTD 97.5% percentile	0	PA
y_097584	Dose-toxicity scenario 1	Dose-efficacy scenario 1	0.83	0.105789769527165	MTD 97.5% percentile	0	PA
y_097585	Dose-toxicity scenario 1	Dose-efficacy scenario 1	0.84	0.101603703957639	MTD 97.5% percentile	0	PA
y_097586	Dose-toxicity scenario 1	Dose-efficacy scenario 1	0.85	0.097483298631926	MTD 97.5% percentile	0	PA
y_097587	Dose-toxicity scenario 1	Dose-efficacy scenario 1	0.86	0.0934270207078087	MTD 97.5% percentile	0	PA
y_097588	Dose-toxicity scenario 1	Dose-efficacy scenario 1	0.87	0.0894333846870419	MTD 97.5% percentile	0	PA
y_097589	Dose-toxicity scenario 1	Dose-efficacy scenario 1	0.88	0.0855009506015019	MTD 97.5% percentile	0	PA
y_097590	Dose-toxicity scenario 1	Dose-efficacy scenario 1	0.89	0.0816283222820939	MTD 97.5% percentile	0	PA
y_097591	Dose-toxicity scenario 1	Dose-efficacy scenario 1	0.9	0.0778141457060441	MTD 97.5% percentile	0	PA
y_097592	Dose-toxicity scenario 1	Dose-efficacy scenario 1	0.91	0.0740571074184661	MTD 97.5% percentile	0	PA
y_097593	Dose-toxicity scenario 1	Dose-efficacy scenario 1	0.92	0.0703559330243386	MTD 97.5% percentile	0	PA
y_097594	Dose-toxicity scenario 1	Dose-efficacy scenario 1	0.93	0.0667093857472545	MTD 97.5% percentile	0	PA
y_097595	Dose-toxicity scenario 1	Dose-efficacy scenario 1	0.94	0.0631162650515191	MTD 97.5% percentile	0	PA
y_097596	Dose-toxicity scenario 1	Dose-efficacy scenario 1	0.95	0.0595754053243715	MTD 97.5% percentile	0	PA
y_097597	Dose-toxicity scenario 1	Dose-efficacy scenario 1	0.96	0.0560856746152914	MTD 97.5% percentile	0	PA
y_097598	Dose-toxicity scenario 1	Dose-efficacy scenario 1	0.97	0.0526459734295261	MTD 97.5% percentile	0	PA
y_097599	Dose-toxicity scenario 1	Dose-efficacy scenario 1	0.98	0.0492552335731379	MTD 97.5% percentile	0	PA
y_0975100	Dose-toxicity scenario 1	Dose-efficacy scenario 1	0.99	0.0459124170470215	MTD 97.5% percentile	0	PA
y_0975101	Dose-toxicity scenario 1	Dose-efficacy scenario 1	1	0.0426165149874872	MTD 97.5% percentile	0	PA
