# Supplementary material for: A Bayesian adaptive design for dual‐agent phase I–II oncology trials integrating efficacy data across stages
Source: Biom J. 2023 May 18;65(7):2200288. doi: 10.1002/bimj.202200288 (PMC10952513; doi:10.1002/bimj.202200288)
Supplement: Supplementary file 1 — Supporting Information S1 [file BIMJ-65-0-s001.zip › Code_biometrical_journal2/Code_biometrical_journal/Data/intermediate_outputs/MTD_curve_DLT_sc1_EFF_sc1_PA_w0_H1.csv]

	DLT_scenario	EFF_scenario	x	y	type	omega	agreement
y_mean1	Dose-toxicity scenario 1	Dose-efficacy scenario 1	0	1.227139321075	MTD mean	0	PA
y_mean2	Dose-toxicity scenario 1	Dose-efficacy scenario 1	0.01	1.19627093117482	MTD mean	0	PA
y_mean3	Dose-toxicity scenario 1	Dose-efficacy scenario 1	0.02	1.16645217910945	MTD mean	0	PA
y_mean4	Dose-toxicity scenario 1	Dose-efficacy scenario 1	0.03	1.13763042262157	MTD mean	0	PA
y_mean5	Dose-toxicity scenario 1	Dose-efficacy scenario 1	0.04	1.10975648177966	MTD mean	0	PA
y_mean6	Dose-toxicity scenario 1	Dose-efficacy scenario 1	0.05	1.08278435893252	MTD mean	0	PA
y_mean7	Dose-toxicity scenario 1	Dose-efficacy scenario 1	0.06	1.05667098541252	MTD mean	0	PA
y_mean8	Dose-toxicity scenario 1	Dose-efficacy scenario 1	0.07	1.03137599205336	MTD mean	0	PA
y_mean9	Dose-toxicity scenario 1	Dose-efficacy scenario 1	0.08	1.0068615009505	MTD mean	0	PA
y_mean10	Dose-toxicity scenario 1	Dose-efficacy scenario 1	0.09	0.983091936205179	MTD mean	0	PA
y_mean11	Dose-toxicity scenario 1	Dose-efficacy scenario 1	0.1	0.960033851662914	MTD mean	0	PA
y_mean12	Dose-toxicity scenario 1	Dose-efficacy scenario 1	0.11	0.937655773892643	MTD mean	0	PA
y_mean13	Dose-toxicity scenario 1	Dose-efficacy scenario 1	0.12	0.915928058856055	MTD mean	0	PA
y_mean14	Dose-toxicity scenario 1	Dose-efficacy scenario 1	0.13	0.89482276089459	MTD mean	0	PA
y_mean15	Dose-toxicity scenario 1	Dose-efficacy scenario 1	0.14	0.874313512816531	MTD mean	0	PA
y_mean16	Dose-toxicity scenario 1	Dose-efficacy scenario 1	0.15	0.854375416002274	MTD mean	0	PA
y_mean17	Dose-toxicity scenario 1	Dose-efficacy scenario 1	0.16	0.834984939564707	MTD mean	0	PA
y_mean18	Dose-toxicity scenario 1	Dose-efficacy scenario 1	0.17	0.816119827706027	MTD mean	0	PA
y_mean19	Dose-toxicity scenario 1	Dose-efficacy scenario 1	0.18	0.797759014504117	MTD mean	0	PA
y_mean20	Dose-toxicity scenario 1	Dose-efficacy scenario 1	0.19	0.779882545442526	MTD mean	0	PA
y_mean21	Dose-toxicity scenario 1	Dose-efficacy scenario 1	0.2	0.762471505069554	MTD mean	0	PA
y_mean22	Dose-toxicity scenario 1	Dose-efficacy scenario 1	0.21	0.745507950235089	MTD mean	0	PA
y_mean23	Dose-toxicity scenario 1	Dose-efficacy scenario 1	0.22	0.728974848409819	MTD mean	0	PA
y_mean24	Dose-toxicity scenario 1	Dose-efficacy scenario 1	0.23	0.712856020641104	MTD mean	0	PA
y_mean25	Dose-toxicity scenario 1	Dose-efficacy scenario 1	0.24	0.697136088743893	MTD mean	0	PA
y_mean26	Dose-toxicity scenario 1	Dose-efficacy scenario 1	0.25	0.68180042636435	MTD mean	0	PA
y_mean27	Dose-toxicity scenario 1	Dose-efficacy scenario 1	0.26	0.666835113588858	MTD mean	0	PA
y_mean28	Dose-toxicity scenario 1	Dose-efficacy scenario 1	0.27	0.652226894802309	MTD mean	0	PA
y_mean29	Dose-toxicity scenario 1	Dose-efficacy scenario 1	0.28	0.637963139527511	MTD mean	0	PA
y_mean30	Dose-toxicity scenario 1	Dose-efficacy scenario 1	0.29	0.624031806002553	MTD mean	0	PA
y_mean31	Dose-toxicity scenario 1	Dose-efficacy scenario 1	0.3	0.610421407275357	MTD mean	0	PA
y_mean32	Dose-toxicity scenario 1	Dose-efficacy scenario 1	0.31	0.597120979614781	MTD mean	0	PA
y_mean33	Dose-toxicity scenario 1	Dose-efficacy scenario 1	0.32	0.584120053055695	MTD mean	0	PA
y_mean34	Dose-toxicity scenario 1	Dose-efficacy scenario 1	0.33	0.57140862391171	MTD mean	0	PA
y_mean35	Dose-toxicity scenario 1	Dose-efficacy scenario 1	0.34	0.558977129103908	MTD mean	0	PA
y_mean36	Dose-toxicity scenario 1	Dose-efficacy scenario 1	0.35	0.546816422167111	MTD mean	0	PA
y_mean37	Dose-toxicity scenario 1	Dose-efficacy scenario 1	0.36	0.534917750807184	MTD mean	0	PA
y_mean38	Dose-toxicity scenario 1	Dose-efficacy scenario 1	0.37	0.523272735893645	MTD mean	0	PA
y_mean39	Dose-toxicity scenario 1	Dose-efficacy scenario 1	0.38	0.511873351781613	MTD mean	0	PA
y_mean40	Dose-toxicity scenario 1	Dose-efficacy scenario 1	0.39	0.500711907865974	MTD mean	0	PA
y_mean41	Dose-toxicity scenario 1	Dose-efficacy scenario 1	0.4	0.489781031278693	MTD mean	0	PA
y_mean42	Dose-toxicity scenario 1	Dose-efficacy scenario 1	0.41	0.479073650647442	MTD mean	0	PA
y_mean43	Dose-toxicity scenario 1	Dose-efficacy scenario 1	0.42	0.468582980840379	MTD mean	0	PA
y_mean44	Dose-toxicity scenario 1	Dose-efficacy scenario 1	0.43	0.45830250862792	MTD mean	0	PA
y_mean45	Dose-toxicity scenario 1	Dose-efficacy scenario 1	0.44	0.448225979197824	MTD mean	0	PA
y_mean46	Dose-toxicity scenario 1	Dose-efficacy scenario 1	0.45	0.438347383464938	MTD mean	0	PA
y_mean47	Dose-toxicity scenario 1	Dose-efficacy scenario 1	0.46	0.42866094612149	MTD mean	0	PA
y_mean48	Dose-toxicity scenario 1	Dose-efficacy scenario 1	0.47	0.419161114378005	MTD mean	0	PA
y_mean49	Dose-toxicity scenario 1	Dose-efficacy scenario 1	0.48	0.409842547348721	MTD mean	0	PA
y_mean50	Dose-toxicity scenario 1	Dose-efficacy scenario 1	0.49	0.400700106038859	MTD mean	0	PA
y_mean51	Dose-toxicity scenario 1	Dose-efficacy scenario 1	0.5	0.391728843894329	MTD mean	0	PA
y_mean52	Dose-toxicity scenario 1	Dose-efficacy scenario 1	0.51	0.38292399787733	MTD mean	0	PA
y_mean53	Dose-toxicity scenario 1	Dose-efficacy scenario 1	0.52	0.374280980034035	MTD mean	0	PA
y_mean54	Dose-toxicity scenario 1	Dose-efficacy scenario 1	0.53	0.365795369522978	MTD mean	0	PA
y_mean55	Dose-toxicity scenario 1	Dose-efficacy scenario 1	0.54	0.35746290507506	MTD mean	0	PA
y_mean56	Dose-toxicity scenario 1	Dose-efficacy scenario 1	0.55	0.349279477858136	MTD mean	0	PA
y_mean57	Dose-toxicity scenario 1	Dose-efficacy scenario 1	0.56	0.341241124721086	MTD mean	0	PA
y_mean58	Dose-toxicity scenario 1	Dose-efficacy scenario 1	0.57	0.333344021794039	MTD mean	0	PA
y_mean59	Dose-toxicity scenario 1	Dose-efficacy scenario 1	0.58	0.325584478423026	MTD mean	0	PA
y_mean60	Dose-toxicity scenario 1	Dose-efficacy scenario 1	0.59	0.317958931418852	MTD mean	0	PA
y_mean61	Dose-toxicity scenario 1	Dose-efficacy scenario 1	0.6	0.31046393960136	MTD mean	0	PA
y_mean62	Dose-toxicity scenario 1	Dose-efficacy scenario 1	0.61	0.303096178621538	MTD mean	0	PA
y_mean63	Dose-toxicity scenario 1	Dose-efficacy scenario 1	0.62	0.295852436045095	MTD mean	0	PA
y_mean64	Dose-toxicity scenario 1	Dose-efficacy scenario 1	0.63	0.288729606682232	MTD mean	0	PA
y_mean65	Dose-toxicity scenario 1	Dose-efficacy scenario 1	0.64	0.281724688149353	MTD mean	0	PA
y_mean66	Dose-toxicity scenario 1	Dose-efficacy scenario 1	0.65	0.274834776649366	MTD mean	0	PA
y_mean67	Dose-toxicity scenario 1	Dose-efficacy scenario 1	0.66	0.268057062958144	MTD mean	0	PA
y_mean68	Dose-toxicity scenario 1	Dose-efficacy scenario 1	0.67	0.261388828605466	MTD mean	0	PA
y_mean69	Dose-toxicity scenario 1	Dose-efficacy scenario 1	0.68	0.254827442239545	MTD mean	0	PA
y_mean70	Dose-toxicity scenario 1	Dose-efficacy scenario 1	0.69	0.248370356164929	MTD mean	0	PA
y_mean71	Dose-toxicity scenario 1	Dose-efficacy scenario 1	0.7	0.242015103044191	MTD mean	0	PA
y_mean72	Dose-toxicity scenario 1	Dose-efficacy scenario 1	0.71	0.235759292754461	MTD mean	0	PA
y_mean73	Dose-toxicity scenario 1	Dose-efficacy scenario 1	0.72	0.229600609390363	MTD mean	0	PA
y_mean74	Dose-toxicity scenario 1	Dose-efficacy scenario 1	0.73	0.223536808405479	MTD mean	0	PA
y_mean75	Dose-toxicity scenario 1	Dose-efficacy scenario 1	0.74	0.217565713884919	MTD mean	0	PA
y_mean76	Dose-toxicity scenario 1	Dose-efficacy scenario 1	0.75	0.211685215942036	MTD mean	0	PA
y_mean77	Dose-toxicity scenario 1	Dose-efficacy scenario 1	0.76	0.205893268232746	MTD mean	0	PA
y_mean78	Dose-toxicity scenario 1	Dose-efficacy scenario 1	0.77	0.2001878855813	MTD mean	0	PA
y_mean79	Dose-toxicity scenario 1	Dose-efficacy scenario 1	0.78	0.194567141711714	MTD mean	0	PA
y_mean80	Dose-toxicity scenario 1	Dose-efficacy scenario 1	0.79	0.189029167079429	MTD mean	0	PA
y_mean81	Dose-toxicity scenario 1	Dose-efficacy scenario 1	0.8	0.183572146798047	MTD mean	0	PA
y_mean82	Dose-toxicity scenario 1	Dose-efficacy scenario 1	0.81	0.178194318656343	MTD mean	0	PA
y_mean83	Dose-toxicity scenario 1	Dose-efficacy scenario 1	0.82	0.172893971220979	MTD mean	0	PA
y_mean84	Dose-toxicity scenario 1	Dose-efficacy scenario 1	0.83	0.167669442020632	MTD mean	0	PA
y_mean85	Dose-toxicity scenario 1	Dose-efficacy scenario 1	0.84	0.162519115807504	MTD mean	0	PA
y_mean86	Dose-toxicity scenario 1	Dose-efficacy scenario 1	0.85	0.157441422892378	MTD mean	0	PA
y_mean87	Dose-toxicity scenario 1	Dose-efficacy scenario 1	0.86	0.15243483754962	MTD mean	0	PA
y_mean88	Dose-toxicity scenario 1	Dose-efficacy scenario 1	0.87	0.147497876488727	MTD mean	0	PA
y_mean89	Dose-toxicity scenario 1	Dose-efficacy scenario 1	0.88	0.1426290973892	MTD mean	0	PA
y_mean90	Dose-toxicity scenario 1	Dose-efficacy scenario 1	0.89	0.1378270974957	MTD mean	0	PA
y_mean91	Dose-toxicity scenario 1	Dose-efficacy scenario 1	0.9	0.133090512270623	MTD mean	0	PA
y_mean92	Dose-toxicity scenario 1	Dose-efficacy scenario 1	0.91	0.128418014101363	MTD mean	0	PA
y_mean93	Dose-toxicity scenario 1	Dose-efficacy scenario 1	0.92	0.123808311059694	MTD mean	0	PA
y_mean94	Dose-toxicity scenario 1	Dose-efficacy scenario 1	0.93	0.11926014571084	MTD mean	0	PA
y_mean95	Dose-toxicity scenario 1	Dose-efficacy scenario 1	0.94	0.114772293969926	MTD mean	0	PA
y_mean96	Dose-toxicity scenario 1	Dose-efficacy scenario 1	0.95	0.110343564003618	MTD mean	0	PA
y_mean97	Dose-toxicity scenario 1	Dose-efficacy scenario 1	0.96	0.105972795174891	MTD mean	0	PA
y_mean98	Dose-toxicity scenario 1	Dose-efficacy scenario 1	0.97	0.101658857028961	MTD mean	0	PA
y_mean99	Dose-toxicity scenario 1	Dose-efficacy scenario 1	0.98	0.0974006483185116	MTD mean	0	PA
y_mean100	Dose-toxicity scenario 1	Dose-efficacy scenario 1	0.99	0.0931970960664606	MTD mean	0	PA
y_mean101	Dose-toxicity scenario 1	Dose-efficacy scenario 1	1	0.0890471546645843	MTD mean	0	PA
y_00251	Dose-toxicity scenario 1	Dose-efficacy scenario 1	0	1.33325936467433	MTD 2.5% percentile	0	PA
y_00252	Dose-toxicity scenario 1	Dose-efficacy scenario 1	0.01	1.3073674114519	MTD 2.5% percentile	0	PA
y_00253	Dose-toxicity scenario 1	Dose-efficacy scenario 1	0.02	1.28209695185575	MTD 2.5% percentile	0	PA
y_00254	Dose-toxicity scenario 1	Dose-efficacy scenario 1	0.03	1.25742587436722	MTD 2.5% percentile	0	PA
y_00255	Dose-toxicity scenario 1	Dose-efficacy scenario 1	0.04	1.23333310408635	MTD 2.5% percentile	0	PA
y_00256	Dose-toxicity scenario 1	Dose-efficacy scenario 1	0.05	1.20979854268803	MTD 2.5% percentile	0	PA
y_00257	Dose-toxicity scenario 1	Dose-efficacy scenario 1	0.06	1.18680301250373	MTD 2.5% percentile	0	PA
y_00258	Dose-toxicity scenario 1	Dose-efficacy scenario 1	0.07	1.16432820440202	MTD 2.5% percentile	0	PA
y_00259	Dose-toxicity scenario 1	Dose-efficacy scenario 1	0.08	1.14235662917008	MTD 2.5% percentile	0	PA
y_002510	Dose-toxicity scenario 1	Dose-efficacy scenario 1	0.09	1.1208715721249	MTD 2.5% percentile	0	PA
y_002511	Dose-toxicity scenario 1	Dose-efficacy scenario 1	0.1	1.09985705070665	MTD 2.5% percentile	0	PA
y_002512	Dose-toxicity scenario 1	Dose-efficacy scenario 1	0.11	1.07929777482797	MTD 2.5% percentile	0	PA
y_002513	Dose-toxicity scenario 1	Dose-efficacy scenario 1	0.12	1.05917910977265	MTD 2.5% percentile	0	PA
y_002514	Dose-toxicity scenario 1	Dose-efficacy scenario 1	0.13	1.03948704145434	MTD 2.5% percentile	0	PA
y_002515	Dose-toxicity scenario 1	Dose-efficacy scenario 1	0.14	1.02020814386208	MTD 2.5% percentile	0	PA
y_002516	Dose-toxicity scenario 1	Dose-efficacy scenario 1	0.15	1.00132954853362	MTD 2.5% percentile	0	PA
y_002517	Dose-toxicity scenario 1	Dose-efficacy scenario 1	0.16	0.982838915910866	MTD 2.5% percentile	0	PA
y_002518	Dose-toxicity scenario 1	Dose-efficacy scenario 1	0.17	0.964724408443217	MTD 2.5% percentile	0	PA
y_002519	Dose-toxicity scenario 1	Dose-efficacy scenario 1	0.18	0.946974665315787	MTD 2.5% percentile	0	PA
y_002520	Dose-toxicity scenario 1	Dose-efficacy scenario 1	0.19	0.929578778689058	MTD 2.5% percentile	0	PA
y_002521	Dose-toxicity scenario 1	Dose-efficacy scenario 1	0.2	0.912526271345556	MTD 2.5% percentile	0	PA
y_002522	Dose-toxicity scenario 1	Dose-efficacy scenario 1	0.21	0.89580707564729	MTD 2.5% percentile	0	PA
y_002523	Dose-toxicity scenario 1	Dose-efficacy scenario 1	0.22	0.879411513715164	MTD 2.5% percentile	0	PA
y_002524	Dose-toxicity scenario 1	Dose-efficacy scenario 1	0.23	0.863330278748349	MTD 2.5% percentile	0	PA
y_002525	Dose-toxicity scenario 1	Dose-efficacy scenario 1	0.24	0.847554417407865	MTD 2.5% percentile	0	PA
y_002526	Dose-toxicity scenario 1	Dose-efficacy scenario 1	0.25	0.832075313194299	MTD 2.5% percentile	0	PA
y_002527	Dose-toxicity scenario 1	Dose-efficacy scenario 1	0.26	0.816884670754821	MTD 2.5% percentile	0	PA
y_002528	Dose-toxicity scenario 1	Dose-efficacy scenario 1	0.27	0.801974501059439	MTD 2.5% percentile	0	PA
y_002529	Dose-toxicity scenario 1	Dose-efficacy scenario 1	0.28	0.787337107390848	MTD 2.5% percentile	0	PA
y_002530	Dose-toxicity scenario 1	Dose-efficacy scenario 1	0.29	0.772965072096229	MTD 2.5% percentile	0	PA
y_002531	Dose-toxicity scenario 1	Dose-efficacy scenario 1	0.3	0.758851244053109	MTD 2.5% percentile	0	PA
y_002532	Dose-toxicity scenario 1	Dose-efficacy scenario 1	0.31	0.744988726804757	MTD 2.5% percentile	0	PA
y_002533	Dose-toxicity scenario 1	Dose-efficacy scenario 1	0.32	0.731370867323783	MTD 2.5% percentile	0	PA
y_002534	Dose-toxicity scenario 1	Dose-efficacy scenario 1	0.33	0.717991245365455	MTD 2.5% percentile	0	PA
y_002535	Dose-toxicity scenario 1	Dose-efficacy scenario 1	0.34	0.704843663374948	MTD 2.5% percentile	0	PA
y_002536	Dose-toxicity scenario 1	Dose-efficacy scenario 1	0.35	0.691922136915186	MTD 2.5% percentile	0	PA
y_002537	Dose-toxicity scenario 1	Dose-efficacy scenario 1	0.36	0.679220885584221	MTD 2.5% percentile	0	PA
y_002538	Dose-toxicity scenario 1	Dose-efficacy scenario 1	0.37	0.666734324393181	MTD 2.5% percentile	0	PA
y_002539	Dose-toxicity scenario 1	Dose-efficacy scenario 1	0.38	0.654457055577775	MTD 2.5% percentile	0	PA
y_002540	Dose-toxicity scenario 1	Dose-efficacy scenario 1	0.39	0.642383860818126	MTD 2.5% percentile	0	PA
y_002541	Dose-toxicity scenario 1	Dose-efficacy scenario 1	0.4	0.630509693843372	MTD 2.5% percentile	0	PA
y_002542	Dose-toxicity scenario 1	Dose-efficacy scenario 1	0.41	0.618829673399027	MTD 2.5% percentile	0	PA
y_002543	Dose-toxicity scenario 1	Dose-efficacy scenario 1	0.42	0.60733907655649	MTD 2.5% percentile	0	PA
y_002544	Dose-toxicity scenario 1	Dose-efficacy scenario 1	0.43	0.596033332345461	MTD 2.5% percentile	0	PA
y_002545	Dose-toxicity scenario 1	Dose-efficacy scenario 1	0.44	0.584908015691211	MTD 2.5% percentile	0	PA
y_002546	Dose-toxicity scenario 1	Dose-efficacy scenario 1	0.45	0.57395884163982	MTD 2.5% percentile	0	PA
y_002547	Dose-toxicity scenario 1	Dose-efficacy scenario 1	0.46	0.563181659855546	MTD 2.5% percentile	0	PA
y_002548	Dose-toxicity scenario 1	Dose-efficacy scenario 1	0.47	0.552572449375488	MTD 2.5% percentile	0	PA
y_002549	Dose-toxicity scenario 1	Dose-efficacy scenario 1	0.48	0.542127313607608	MTD 2.5% percentile	0	PA
y_002550	Dose-toxicity scenario 1	Dose-efficacy scenario 1	0.49	0.531842475559043	MTD 2.5% percentile	0	PA
y_002551	Dose-toxicity scenario 1	Dose-efficacy scenario 1	0.5	0.521714273282436	MTD 2.5% percentile	0	PA
y_002552	Dose-toxicity scenario 1	Dose-efficacy scenario 1	0.51	0.511739155528746	MTD 2.5% percentile	0	PA
y_002553	Dose-toxicity scenario 1	Dose-efficacy scenario 1	0.52	0.501913677595696	MTD 2.5% percentile	0	PA
y_002554	Dose-toxicity scenario 1	Dose-efficacy scenario 1	0.53	0.492234497361672	MTD 2.5% percentile	0	PA
y_002555	Dose-toxicity scenario 1	Dose-efficacy scenario 1	0.54	0.482698371495473	MTD 2.5% percentile	0	PA
y_002556	Dose-toxicity scenario 1	Dose-efficacy scenario 1	0.55	0.473302151832875	MTD 2.5% percentile	0	PA
y_002557	Dose-toxicity scenario 1	Dose-efficacy scenario 1	0.56	0.464042781911528	MTD 2.5% percentile	0	PA
y_002558	Dose-toxicity scenario 1	Dose-efficacy scenario 1	0.57	0.454917293656146	MTD 2.5% percentile	0	PA
y_002559	Dose-toxicity scenario 1	Dose-efficacy scenario 1	0.58	0.445922804206462	MTD 2.5% percentile	0	PA
y_002560	Dose-toxicity scenario 1	Dose-efficacy scenario 1	0.59	0.437056512880808	MTD 2.5% percentile	0	PA
y_002561	Dose-toxicity scenario 1	Dose-efficacy scenario 1	0.6	0.428315698268615	MTD 2.5% percentile	0	PA
y_002562	Dose-toxicity scenario 1	Dose-efficacy scenario 1	0.61	0.41969771544549	MTD 2.5% percentile	0	PA
y_002563	Dose-toxicity scenario 1	Dose-efficacy scenario 1	0.62	0.41119999330487	MTD 2.5% percentile	0	PA
y_002564	Dose-toxicity scenario 1	Dose-efficacy scenario 1	0.63	0.402820032000622	MTD 2.5% percentile	0	PA
y_002565	Dose-toxicity scenario 1	Dose-efficacy scenario 1	0.64	0.394555400495226	MTD 2.5% percentile	0	PA
y_002566	Dose-toxicity scenario 1	Dose-efficacy scenario 1	0.65	0.386403734208493	MTD 2.5% percentile	0	PA
y_002567	Dose-toxicity scenario 1	Dose-efficacy scenario 1	0.66	0.378362732762052	MTD 2.5% percentile	0	PA
y_002568	Dose-toxicity scenario 1	Dose-efficacy scenario 1	0.67	0.37043015781507	MTD 2.5% percentile	0	PA
y_002569	Dose-toxicity scenario 1	Dose-efficacy scenario 1	0.68	0.362603830986944	MTD 2.5% percentile	0	PA
y_002570	Dose-toxicity scenario 1	Dose-efficacy scenario 1	0.69	0.3548816318629	MTD 2.5% percentile	0	PA
y_002571	Dose-toxicity scenario 1	Dose-efficacy scenario 1	0.7	0.347261496078681	MTD 2.5% percentile	0	PA
y_002572	Dose-toxicity scenario 1	Dose-efficacy scenario 1	0.71	0.339741413480668	MTD 2.5% percentile	0	PA
y_002573	Dose-toxicity scenario 1	Dose-efficacy scenario 1	0.72	0.332319426358012	MTD 2.5% percentile	0	PA
y_002574	Dose-toxicity scenario 1	Dose-efficacy scenario 1	0.73	0.324993627743493	MTD 2.5% percentile	0	PA
y_002575	Dose-toxicity scenario 1	Dose-efficacy scenario 1	0.74	0.317762159780023	MTD 2.5% percentile	0	PA
y_002576	Dose-toxicity scenario 1	Dose-efficacy scenario 1	0.75	0.310623212149836	MTD 2.5% percentile	0	PA
y_002577	Dose-toxicity scenario 1	Dose-efficacy scenario 1	0.76	0.3035750205636	MTD 2.5% percentile	0	PA
y_002578	Dose-toxicity scenario 1	Dose-efficacy scenario 1	0.77	0.296615865306778	MTD 2.5% percentile	0	PA
y_002579	Dose-toxicity scenario 1	Dose-efficacy scenario 1	0.78	0.289744069840733	MTD 2.5% percentile	0	PA
y_002580	Dose-toxicity scenario 1	Dose-efficacy scenario 1	0.79	0.282957999456192	MTD 2.5% percentile	0	PA
y_002581	Dose-toxicity scenario 1	Dose-efficacy scenario 1	0.8	0.276256059976784	MTD 2.5% percentile	0	PA
y_002582	Dose-toxicity scenario 1	Dose-efficacy scenario 1	0.81	0.269636696510508	MTD 2.5% percentile	0	PA
y_002583	Dose-toxicity scenario 1	Dose-efficacy scenario 1	0.82	0.263098392247062	MTD 2.5% percentile	0	PA
y_002584	Dose-toxicity scenario 1	Dose-efficacy scenario 1	0.83	0.256639667299091	MTD 2.5% percentile	0	PA
y_002585	Dose-toxicity scenario 1	Dose-efficacy scenario 1	0.84	0.250259077585483	MTD 2.5% percentile	0	PA
y_002586	Dose-toxicity scenario 1	Dose-efficacy scenario 1	0.85	0.243955213754957	MTD 2.5% percentile	0	PA
y_002587	Dose-toxicity scenario 1	Dose-efficacy scenario 1	0.86	0.237726700148248	MTD 2.5% percentile	0	PA
y_002588	Dose-toxicity scenario 1	Dose-efficacy scenario 1	0.87	0.23157219379728	MTD 2.5% percentile	0	PA
y_002589	Dose-toxicity scenario 1	Dose-efficacy scenario 1	0.88	0.225490383459813	MTD 2.5% percentile	0	PA
y_002590	Dose-toxicity scenario 1	Dose-efficacy scenario 1	0.89	0.219479988688092	MTD 2.5% percentile	0	PA
y_002591	Dose-toxicity scenario 1	Dose-efficacy scenario 1	0.9	0.213539758930112	MTD 2.5% percentile	0	PA
y_002592	Dose-toxicity scenario 1	Dose-efficacy scenario 1	0.91	0.207668472662181	MTD 2.5% percentile	0	PA
y_002593	Dose-toxicity scenario 1	Dose-efficacy scenario 1	0.92	0.201864936551506	MTD 2.5% percentile	0	PA
y_002594	Dose-toxicity scenario 1	Dose-efficacy scenario 1	0.93	0.196127984647605	MTD 2.5% percentile	0	PA
y_002595	Dose-toxicity scenario 1	Dose-efficacy scenario 1	0.94	0.190456477601394	MTD 2.5% percentile	0	PA
y_002596	Dose-toxicity scenario 1	Dose-efficacy scenario 1	0.95	0.18484930191084	MTD 2.5% percentile	0	PA
y_002597	Dose-toxicity scenario 1	Dose-efficacy scenario 1	0.96	0.179305369192145	MTD 2.5% percentile	0	PA
y_002598	Dose-toxicity scenario 1	Dose-efficacy scenario 1	0.97	0.17382361547545	MTD 2.5% percentile	0	PA
y_002599	Dose-toxicity scenario 1	Dose-efficacy scenario 1	0.98	0.168403000524107	MTD 2.5% percentile	0	PA
y_0025100	Dose-toxicity scenario 1	Dose-efficacy scenario 1	0.99	0.163042507176594	MTD 2.5% percentile	0	PA
y_0025101	Dose-toxicity scenario 1	Dose-efficacy scenario 1	1	0.157741140710217	MTD 2.5% percentile	0	PA
y_0501	Dose-toxicity scenario 1	Dose-efficacy scenario 1	0	1.22838511288215	MTD 50% percentile	0	PA
y_0502	Dose-toxicity scenario 1	Dose-efficacy scenario 1	0.01	1.19771214954317	MTD 50% percentile	0	PA
y_0503	Dose-toxicity scenario 1	Dose-efficacy scenario 1	0.02	1.1680725264371	MTD 50% percentile	0	PA
y_0504	Dose-toxicity scenario 1	Dose-efficacy scenario 1	0.03	1.13941489034564	MTD 50% percentile	0	PA
y_0505	Dose-toxicity scenario 1	Dose-efficacy scenario 1	0.04	1.11169123535629	MTD 50% percentile	0	PA
y_0506	Dose-toxicity scenario 1	Dose-efficacy scenario 1	0.05	1.08485663450518	MTD 50% percentile	0	PA
y_0507	Dose-toxicity scenario 1	Dose-efficacy scenario 1	0.06	1.05886899682993	MTD 50% percentile	0	PA
y_0508	Dose-toxicity scenario 1	Dose-efficacy scenario 1	0.07	1.03368884706907	MTD 50% percentile	0	PA
y_0509	Dose-toxicity scenario 1	Dose-efficacy scenario 1	0.08	1.00927912558276	MTD 50% percentile	0	PA
y_05010	Dose-toxicity scenario 1	Dose-efficacy scenario 1	0.09	0.985605006362152	MTD 50% percentile	0	PA
y_05011	Dose-toxicity scenario 1	Dose-efficacy scenario 1	0.1	0.962633731247672	MTD 50% percentile	0	PA
y_05012	Dose-toxicity scenario 1	Dose-efficacy scenario 1	0.11	0.940334458696652	MTD 50% percentile	0	PA
y_05013	Dose-toxicity scenario 1	Dose-efficacy scenario 1	0.12	0.918678125632116	MTD 50% percentile	0	PA
y_05014	Dose-toxicity scenario 1	Dose-efficacy scenario 1	0.13	0.8976373210714	MTD 50% percentile	0	PA
y_05015	Dose-toxicity scenario 1	Dose-efficacy scenario 1	0.14	0.877186170379169	MTD 50% percentile	0	PA
y_05016	Dose-toxicity scenario 1	Dose-efficacy scenario 1	0.15	0.857300229117157	MTD 50% percentile	0	PA
y_05017	Dose-toxicity scenario 1	Dose-efficacy scenario 1	0.16	0.837956385574987	MTD 50% percentile	0	PA
y_05018	Dose-toxicity scenario 1	Dose-efficacy scenario 1	0.17	0.819132771164932	MTD 50% percentile	0	PA
y_05019	Dose-toxicity scenario 1	Dose-efficacy scenario 1	0.18	0.800808677950226	MTD 50% percentile	0	PA
y_05020	Dose-toxicity scenario 1	Dose-efficacy scenario 1	0.19	0.782964482653043	MTD 50% percentile	0	PA
y_05021	Dose-toxicity scenario 1	Dose-efficacy scenario 1	0.2	0.765581576555859	MTD 50% percentile	0	PA
y_05022	Dose-toxicity scenario 1	Dose-efficacy scenario 1	0.21	0.748642300769807	MTD 50% percentile	0	PA
y_05023	Dose-toxicity scenario 1	Dose-efficacy scenario 1	0.22	0.732129886396635	MTD 50% percentile	0	PA
y_05024	Dose-toxicity scenario 1	Dose-efficacy scenario 1	0.23	0.716028399158052	MTD 50% percentile	0	PA
y_05025	Dose-toxicity scenario 1	Dose-efficacy scenario 1	0.24	0.700322688108117	MTD 50% percentile	0	PA
y_05026	Dose-toxicity scenario 1	Dose-efficacy scenario 1	0.25	0.684998338081681	MTD 50% percentile	0	PA
y_05027	Dose-toxicity scenario 1	Dose-efficacy scenario 1	0.26	0.670041625565171	MTD 50% percentile	0	PA
y_05028	Dose-toxicity scenario 1	Dose-efficacy scenario 1	0.27	0.655439477705762	MTD 50% percentile	0	PA
y_05029	Dose-toxicity scenario 1	Dose-efficacy scenario 1	0.28	0.641179434201595	MTD 50% percentile	0	PA
y_05030	Dose-toxicity scenario 1	Dose-efficacy scenario 1	0.29	0.62724961183953	MTD 50% percentile	0	PA
y_05031	Dose-toxicity scenario 1	Dose-efficacy scenario 1	0.3	0.613638671468304	MTD 50% percentile	0	PA
y_05032	Dose-toxicity scenario 1	Dose-efficacy scenario 1	0.31	0.600335787214183	MTD 50% percentile	0	PA
y_05033	Dose-toxicity scenario 1	Dose-efficacy scenario 1	0.32	0.587330617763443	MTD 50% percentile	0	PA
y_05034	Dose-toxicity scenario 1	Dose-efficacy scenario 1	0.33	0.574613279551589	MTD 50% percentile	0	PA
y_05035	Dose-toxicity scenario 1	Dose-efficacy scenario 1	0.34	0.562174321713222	MTD 50% percentile	0	PA
y_05036	Dose-toxicity scenario 1	Dose-efficacy scenario 1	0.35	0.550004702659127	MTD 50% percentile	0	PA
y_05037	Dose-toxicity scenario 1	Dose-efficacy scenario 1	0.36	0.538095768158582	MTD 50% percentile	0	PA
y_05038	Dose-toxicity scenario 1	Dose-efficacy scenario 1	0.37	0.526439230815231	MTD 50% percentile	0	PA
y_05039	Dose-toxicity scenario 1	Dose-efficacy scenario 1	0.38	0.515027150834243	MTD 50% percentile	0	PA
y_05040	Dose-toxicity scenario 1	Dose-efficacy scenario 1	0.39	0.503851917986936	MTD 50% percentile	0	PA
y_05041	Dose-toxicity scenario 1	Dose-efficacy scenario 1	0.4	0.492906234686804	MTD 50% percentile	0	PA
y_05042	Dose-toxicity scenario 1	Dose-efficacy scenario 1	0.41	0.482183100097837	MTD 50% percentile	0	PA
y_05043	Dose-toxicity scenario 1	Dose-efficacy scenario 1	0.42	0.47167579520242	MTD 50% percentile	0	PA
y_05044	Dose-toxicity scenario 1	Dose-efficacy scenario 1	0.43	0.461377868761885	MTD 50% percentile	0	PA
y_05045	Dose-toxicity scenario 1	Dose-efficacy scenario 1	0.44	0.451283124108076	MTD 50% percentile	0	PA
y_05046	Dose-toxicity scenario 1	Dose-efficacy scenario 1	0.45	0.441385606709095	MTD 50% percentile	0	PA
y_05047	Dose-toxicity scenario 1	Dose-efficacy scenario 1	0.46	0.431679592456807	MTD 50% percentile	0	PA
y_05048	Dose-toxicity scenario 1	Dose-efficacy scenario 1	0.47	0.422159576627687	MTD 50% percentile	0	PA
y_05049	Dose-toxicity scenario 1	Dose-efficacy scenario 1	0.48	0.41282026347229	MTD 50% percentile	0	PA
y_05050	Dose-toxicity scenario 1	Dose-efficacy scenario 1	0.49	0.403656556391952	MTD 50% percentile	0	PA
y_05051	Dose-toxicity scenario 1	Dose-efficacy scenario 1	0.5	0.394663548664465	MTD 50% percentile	0	PA
y_05052	Dose-toxicity scenario 1	Dose-efficacy scenario 1	0.51	0.385836514683235	MTD 50% percentile	0	PA
y_05053	Dose-toxicity scenario 1	Dose-efficacy scenario 1	0.52	0.37717090167708	MTD 50% percentile	0	PA
y_05054	Dose-toxicity scenario 1	Dose-efficacy scenario 1	0.53	0.36866232188017	MTD 50% percentile	0	PA
y_05055	Dose-toxicity scenario 1	Dose-efficacy scenario 1	0.54	0.360306545123826	MTD 50% percentile	0	PA
y_05056	Dose-toxicity scenario 1	Dose-efficacy scenario 1	0.55	0.352099491823887	MTD 50% percentile	0	PA
y_05057	Dose-toxicity scenario 1	Dose-efficacy scenario 1	0.56	0.344037226339225	MTD 50% percentile	0	PA
y_05058	Dose-toxicity scenario 1	Dose-efficacy scenario 1	0.57	0.336115950678695	MTD 50% percentile	0	PA
y_05059	Dose-toxicity scenario 1	Dose-efficacy scenario 1	0.58	0.328331998535374	MTD 50% percentile	0	PA
y_05060	Dose-toxicity scenario 1	Dose-efficacy scenario 1	0.59	0.320681829628393	MTD 50% percentile	0	PA
y_05061	Dose-toxicity scenario 1	Dose-efficacy scenario 1	0.6	0.313162024334041	MTD 50% percentile	0	PA
y_05062	Dose-toxicity scenario 1	Dose-efficacy scenario 1	0.61	0.305769278589003	MTD 50% percentile	0	PA
y_05063	Dose-toxicity scenario 1	Dose-efficacy scenario 1	0.62	0.298500399049799	MTD 50% percentile	0	PA
y_05064	Dose-toxicity scenario 1	Dose-efficacy scenario 1	0.63	0.291352298493506	MTD 50% percentile	0	PA
y_05065	Dose-toxicity scenario 1	Dose-efficacy scenario 1	0.64	0.284321991445859	MTD 50% percentile	0	PA
y_05066	Dose-toxicity scenario 1	Dose-efficacy scenario 1	0.65	0.277406590023719	MTD 50% percentile	0	PA
y_05067	Dose-toxicity scenario 1	Dose-efficacy scenario 1	0.66	0.270603299979743	MTD 50% percentile	0	PA
y_05068	Dose-toxicity scenario 1	Dose-efficacy scenario 1	0.67	0.263909416937876	MTD 50% percentile	0	PA
y_05069	Dose-toxicity scenario 1	Dose-efficacy scenario 1	0.68	0.257322322809017	MTD 50% percentile	0	PA
y_05070	Dose-toxicity scenario 1	Dose-efficacy scenario 1	0.69	0.250839482376862	MTD 50% percentile	0	PA
y_05071	Dose-toxicity scenario 1	Dose-efficacy scenario 1	0.7	0.244458440044593	MTD 50% percentile	0	PA
y_05072	Dose-toxicity scenario 1	Dose-efficacy scenario 1	0.71	0.238176816733619	MTD 50% percentile	0	PA
y_05073	Dose-toxicity scenario 1	Dose-efficacy scenario 1	0.72	0.231992306926165	MTD 50% percentile	0	PA
y_05074	Dose-toxicity scenario 1	Dose-efficacy scenario 1	0.73	0.22590267584396	MTD 50% percentile	0	PA
y_05075	Dose-toxicity scenario 1	Dose-efficacy scenario 1	0.74	0.219905756755795	MTD 50% percentile	0	PA
y_05076	Dose-toxicity scenario 1	Dose-efficacy scenario 1	0.75	0.213999448407122	MTD 50% percentile	0	PA
y_05077	Dose-toxicity scenario 1	Dose-efficacy scenario 1	0.76	0.208181712565292	MTD 50% percentile	0	PA
y_05078	Dose-toxicity scenario 1	Dose-efficacy scenario 1	0.77	0.202450571674406	MTD 50% percentile	0	PA
y_05079	Dose-toxicity scenario 1	Dose-efficacy scenario 1	0.78	0.196804106614117	MTD 50% percentile	0	PA
y_05080	Dose-toxicity scenario 1	Dose-efficacy scenario 1	0.79	0.191240454557041	MTD 50% percentile	0	PA
y_05081	Dose-toxicity scenario 1	Dose-efficacy scenario 1	0.8	0.185757806919747	MTD 50% percentile	0	PA
y_05082	Dose-toxicity scenario 1	Dose-efficacy scenario 1	0.81	0.180354407402611	MTD 50% percentile	0	PA
y_05083	Dose-toxicity scenario 1	Dose-efficacy scenario 1	0.82	0.175028550114048	MTD 50% percentile	0	PA
y_05084	Dose-toxicity scenario 1	Dose-efficacy scenario 1	0.83	0.169778577774925	MTD 50% percentile	0	PA
y_05085	Dose-toxicity scenario 1	Dose-efficacy scenario 1	0.84	0.164602879999191	MTD 50% percentile	0	PA
y_05086	Dose-toxicity scenario 1	Dose-efficacy scenario 1	0.85	0.159499891646959	MTD 50% percentile	0	PA
y_05087	Dose-toxicity scenario 1	Dose-efficacy scenario 1	0.86	0.154468091246521	MTD 50% percentile	0	PA
y_05088	Dose-toxicity scenario 1	Dose-efficacy scenario 1	0.87	0.149505999481943	MTD 50% percentile	0	PA
y_05089	Dose-toxicity scenario 1	Dose-efficacy scenario 1	0.88	0.144612177743081	MTD 50% percentile	0	PA
y_05090	Dose-toxicity scenario 1	Dose-efficacy scenario 1	0.89	0.139785226735042	MTD 50% percentile	0	PA
y_05091	Dose-toxicity scenario 1	Dose-efficacy scenario 1	0.9	0.135023785144254	MTD 50% percentile	0	PA
y_05092	Dose-toxicity scenario 1	Dose-efficacy scenario 1	0.91	0.13032652835849	MTD 50% percentile	0	PA
y_05093	Dose-toxicity scenario 1	Dose-efficacy scenario 1	0.92	0.125692167238295	MTD 50% percentile	0	PA
y_05094	Dose-toxicity scenario 1	Dose-efficacy scenario 1	0.93	0.121119446937448	MTD 50% percentile	0	PA
y_05095	Dose-toxicity scenario 1	Dose-efficacy scenario 1	0.94	0.116607145770173	MTD 50% percentile	0	PA
y_05096	Dose-toxicity scenario 1	Dose-efficacy scenario 1	0.95	0.112154074122962	MTD 50% percentile	0	PA
y_05097	Dose-toxicity scenario 1	Dose-efficacy scenario 1	0.96	0.107759073408963	MTD 50% percentile	0	PA
y_05098	Dose-toxicity scenario 1	Dose-efficacy scenario 1	0.97	0.103421015063019	MTD 50% percentile	0	PA
y_05099	Dose-toxicity scenario 1	Dose-efficacy scenario 1	0.98	0.099138799575505	MTD 50% percentile	0	PA
y_050100	Dose-toxicity scenario 1	Dose-efficacy scenario 1	0.99	0.0949113555632511	MTD 50% percentile	0	PA
y_050101	Dose-toxicity scenario 1	Dose-efficacy scenario 1	1	0.0907376388758778	MTD 50% percentile	0	PA
y_09751	Dose-toxicity scenario 1	Dose-efficacy scenario 1	0	1.13121534185704	MTD 97.5% percentile	0	PA
y_09752	Dose-toxicity scenario 1	Dose-efficacy scenario 1	0.01	1.09546538038744	MTD 97.5% percentile	0	PA
y_09753	Dose-toxicity scenario 1	Dose-efficacy scenario 1	0.02	1.06132698843889	MTD 97.5% percentile	0	PA
y_09754	Dose-toxicity scenario 1	Dose-efficacy scenario 1	0.03	1.02869359632307	MTD 97.5% percentile	0	PA
y_09755	Dose-toxicity scenario 1	Dose-efficacy scenario 1	0.04	0.997467828003917	MTD 97.5% percentile	0	PA
y_09756	Dose-toxicity scenario 1	Dose-efficacy scenario 1	0.05	0.967560530620014	MTD 97.5% percentile	0	PA
y_09757	Dose-toxicity scenario 1	Dose-efficacy scenario 1	0.06	0.938889924397143	MTD 97.5% percentile	0	PA
y_09758	Dose-toxicity scenario 1	Dose-efficacy scenario 1	0.07	0.911380855880081	MTD 97.5% percentile	0	PA
y_09759	Dose-toxicity scenario 1	Dose-efficacy scenario 1	0.08	0.884964140124264	MTD 97.5% percentile	0	PA
y_097510	Dose-toxicity scenario 1	Dose-efficacy scenario 1	0.09	0.859575979724288	MTD 97.5% percentile	0	PA
y_097511	Dose-toxicity scenario 1	Dose-efficacy scenario 1	0.1	0.835157450408236	MTD 97.5% percentile	0	PA
y_097512	Dose-toxicity scenario 1	Dose-efficacy scenario 1	0.11	0.811654044466537	MTD 97.5% percentile	0	PA
y_097513	Dose-toxicity scenario 1	Dose-efficacy scenario 1	0.12	0.789015264568834	MTD 97.5% percentile	0	PA
y_097514	Dose-toxicity scenario 1	Dose-efficacy scenario 1	0.13	0.767194261598304	MTD 97.5% percentile	0	PA
y_097515	Dose-toxicity scenario 1	Dose-efficacy scenario 1	0.14	0.746147511037056	MTD 97.5% percentile	0	PA
y_097516	Dose-toxicity scenario 1	Dose-efficacy scenario 1	0.15	0.725834523198508	MTD 97.5% percentile	0	PA
y_097517	Dose-toxicity scenario 1	Dose-efficacy scenario 1	0.16	0.706217583247419	MTD 97.5% percentile	0	PA
y_097518	Dose-toxicity scenario 1	Dose-efficacy scenario 1	0.17	0.687261517495294	MTD 97.5% percentile	0	PA
y_097519	Dose-toxicity scenario 1	Dose-efficacy scenario 1	0.18	0.668933482924294	MTD 97.5% percentile	0	PA
y_097520	Dose-toxicity scenario 1	Dose-efficacy scenario 1	0.19	0.651202777290034	MTD 97.5% percentile	0	PA
y_097521	Dose-toxicity scenario 1	Dose-efficacy scenario 1	0.2	0.634040667493491	MTD 97.5% percentile	0	PA
y_097522	Dose-toxicity scenario 1	Dose-efficacy scenario 1	0.21	0.617420234203864	MTD 97.5% percentile	0	PA
y_097523	Dose-toxicity scenario 1	Dose-efficacy scenario 1	0.22	0.601316230965078	MTD 97.5% percentile	0	PA
y_097524	Dose-toxicity scenario 1	Dose-efficacy scenario 1	0.23	0.585704956234885	MTD 97.5% percentile	0	PA
y_097525	Dose-toxicity scenario 1	Dose-efficacy scenario 1	0.24	0.570564136992515	MTD 97.5% percentile	0	PA
y_097526	Dose-toxicity scenario 1	Dose-efficacy scenario 1	0.25	0.555872822712792	MTD 97.5% percentile	0	PA
y_097527	Dose-toxicity scenario 1	Dose-efficacy scenario 1	0.26	0.541611288645306	MTD 97.5% percentile	0	PA
y_097528	Dose-toxicity scenario 1	Dose-efficacy scenario 1	0.27	0.527760947459635	MTD 97.5% percentile	0	PA
y_097529	Dose-toxicity scenario 1	Dose-efficacy scenario 1	0.28	0.514304268424379	MTD 97.5% percentile	0	PA
y_097530	Dose-toxicity scenario 1	Dose-efficacy scenario 1	0.29	0.501224703381041	MTD 97.5% percentile	0	PA
y_097531	Dose-toxicity scenario 1	Dose-efficacy scenario 1	0.3	0.488506618855501	MTD 97.5% percentile	0	PA
y_097532	Dose-toxicity scenario 1	Dose-efficacy scenario 1	0.31	0.476135233721485	MTD 97.5% percentile	0	PA
y_097533	Dose-toxicity scenario 1	Dose-efficacy scenario 1	0.32	0.464096561893422	MTD 97.5% percentile	0	PA
y_097534	Dose-toxicity scenario 1	Dose-efficacy scenario 1	0.33	0.452377359581581	MTD 97.5% percentile	0	PA
y_097535	Dose-toxicity scenario 1	Dose-efficacy scenario 1	0.34	0.440965076691276	MTD 97.5% percentile	0	PA
y_097536	Dose-toxicity scenario 1	Dose-efficacy scenario 1	0.35	0.429847811991197	MTD 97.5% percentile	0	PA
y_097537	Dose-toxicity scenario 1	Dose-efficacy scenario 1	0.36	0.419014271714207	MTD 97.5% percentile	0	PA
y_097538	Dose-toxicity scenario 1	Dose-efficacy scenario 1	0.37	0.408453731287847	MTD 97.5% percentile	0	PA
y_097539	Dose-toxicity scenario 1	Dose-efficacy scenario 1	0.38	0.398155999921965	MTD 97.5% percentile	0	PA
y_097540	Dose-toxicity scenario 1	Dose-efficacy scenario 1	0.39	0.38811138780766	MTD 97.5% percentile	0	PA
y_097541	Dose-toxicity scenario 1	Dose-efficacy scenario 1	0.4	0.378310675705623	MTD 97.5% percentile	0	PA
y_097542	Dose-toxicity scenario 1	Dose-efficacy scenario 1	0.41	0.368745086723242	MTD 97.5% percentile	0	PA
y_097543	Dose-toxicity scenario 1	Dose-efficacy scenario 1	0.42	0.359406260098862	MTD 97.5% percentile	0	PA
y_097544	Dose-toxicity scenario 1	Dose-efficacy scenario 1	0.43	0.350286226828632	MTD 97.5% percentile	0	PA
y_097545	Dose-toxicity scenario 1	Dose-efficacy scenario 1	0.44	0.341377386986571	MTD 97.5% percentile	0	PA
y_097546	Dose-toxicity scenario 1	Dose-efficacy scenario 1	0.45	0.332672488602216	MTD 97.5% percentile	0	PA
y_097547	Dose-toxicity scenario 1	Dose-efficacy scenario 1	0.46	0.324164607972447	MTD 97.5% percentile	0	PA
y_097548	Dose-toxicity scenario 1	Dose-efficacy scenario 1	0.47	0.315847131295166	MTD 97.5% percentile	0	PA
y_097549	Dose-toxicity scenario 1	Dose-efficacy scenario 1	0.48	0.30771373752242	MTD 97.5% percentile	0	PA
y_097550	Dose-toxicity scenario 1	Dose-efficacy scenario 1	0.49	0.299758382339561	MTD 97.5% percentile	0	PA
y_097551	Dose-toxicity scenario 1	Dose-efficacy scenario 1	0.5	0.29197528318509	MTD 97.5% percentile	0	PA
y_097552	Dose-toxicity scenario 1	Dose-efficacy scenario 1	0.51	0.28435890523317	MTD 97.5% percentile	0	PA
y_097553	Dose-toxicity scenario 1	Dose-efficacy scenario 1	0.52	0.276903948267392	MTD 97.5% percentile	0	PA
y_097554	Dose-toxicity scenario 1	Dose-efficacy scenario 1	0.53	0.269605334380386	MTD 97.5% percentile	0	PA
y_097555	Dose-toxicity scenario 1	Dose-efficacy scenario 1	0.54	0.262458196439273	MTD 97.5% percentile	0	PA
y_097556	Dose-toxicity scenario 1	Dose-efficacy scenario 1	0.55	0.255457867261916	MTD 97.5% percentile	0	PA
y_097557	Dose-toxicity scenario 1	Dose-efficacy scenario 1	0.56	0.248599869453374	MTD 97.5% percentile	0	PA
y_097558	Dose-toxicity scenario 1	Dose-efficacy scenario 1	0.57	0.241879905856056	MTD 97.5% percentile	0	PA
y_097559	Dose-toxicity scenario 1	Dose-efficacy scenario 1	0.58	0.235293850570774	MTD 97.5% percentile	0	PA
y_097560	Dose-toxicity scenario 1	Dose-efficacy scenario 1	0.59	0.228837740509272	MTD 97.5% percentile	0	PA
y_097561	Dose-toxicity scenario 1	Dose-efficacy scenario 1	0.6	0.22250776744188	MTD 97.5% percentile	0	PA
y_097562	Dose-toxicity scenario 1	Dose-efficacy scenario 1	0.61	0.216300270506771	MTD 97.5% percentile	0	PA
y_097563	Dose-toxicity scenario 1	Dose-efficacy scenario 1	0.62	0.21021172914986	MTD 97.5% percentile	0	PA
y_097564	Dose-toxicity scenario 1	Dose-efficacy scenario 1	0.63	0.20423875646673	MTD 97.5% percentile	0	PA
y_097565	Dose-toxicity scenario 1	Dose-efficacy scenario 1	0.64	0.198378092920131	MTD 97.5% percentile	0	PA
y_097566	Dose-toxicity scenario 1	Dose-efficacy scenario 1	0.65	0.192626600408572	MTD 97.5% percentile	0	PA
y_097567	Dose-toxicity scenario 1	Dose-efficacy scenario 1	0.66	0.186981256663314	MTD 97.5% percentile	0	PA
y_097568	Dose-toxicity scenario 1	Dose-efficacy scenario 1	0.67	0.18143914995275	MTD 97.5% percentile	0	PA
y_097569	Dose-toxicity scenario 1	Dose-efficacy scenario 1	0.68	0.175997474074687	MTD 97.5% percentile	0	PA
y_097570	Dose-toxicity scenario 1	Dose-efficacy scenario 1	0.69	0.170653523618415	MTD 97.5% percentile	0	PA
y_097571	Dose-toxicity scenario 1	Dose-efficacy scenario 1	0.7	0.16540468947977	MTD 97.5% percentile	0	PA
y_097572	Dose-toxicity scenario 1	Dose-efficacy scenario 1	0.71	0.160248454613564	MTD 97.5% percentile	0	PA
y_097573	Dose-toxicity scenario 1	Dose-efficacy scenario 1	0.72	0.155182390008853	MTD 97.5% percentile	0	PA
y_097574	Dose-toxicity scenario 1	Dose-efficacy scenario 1	0.73	0.150204150873528	MTD 97.5% percentile	0	PA
y_097575	Dose-toxicity scenario 1	Dose-efficacy scenario 1	0.74	0.145311473015629	MTD 97.5% percentile	0	PA
y_097576	Dose-toxicity scenario 1	Dose-efficacy scenario 1	0.75	0.140502169409654	MTD 97.5% percentile	0	PA
y_097577	Dose-toxicity scenario 1	Dose-efficacy scenario 1	0.76	0.135774126936921	MTD 97.5% percentile	0	PA
y_097578	Dose-toxicity scenario 1	Dose-efficacy scenario 1	0.77	0.13112530328978	MTD 97.5% percentile	0	PA
y_097579	Dose-toxicity scenario 1	Dose-efficacy scenario 1	0.78	0.12655372403014	MTD 97.5% percentile	0	PA
y_097580	Dose-toxicity scenario 1	Dose-efficacy scenario 1	0.79	0.122057479793412	MTD 97.5% percentile	0	PA
y_097581	Dose-toxicity scenario 1	Dose-efficacy scenario 1	0.8	0.117634723629554	MTD 97.5% percentile	0	PA
y_097582	Dose-toxicity scenario 1	Dose-efficacy scenario 1	0.81	0.113283668473435	MTD 97.5% percentile	0	PA
y_097583	Dose-toxicity scenario 1	Dose-efficacy scenario 1	0.82	0.10900258473724	MTD 97.5% percentile	0	PA
y_097584	Dose-toxicity scenario 1	Dose-efficacy scenario 1	0.83	0.104789798018099	MTD 97.5% percentile	0	PA
y_097585	Dose-toxicity scenario 1	Dose-efficacy scenario 1	0.84	0.100643686914567	MTD 97.5% percentile	0	PA
y_097586	Dose-toxicity scenario 1	Dose-efficacy scenario 1	0.85	0.0965626809459518	MTD 97.5% percentile	0	PA
y_097587	Dose-toxicity scenario 1	Dose-efficacy scenario 1	0.86	0.0925452585689124	MTD 97.5% percentile	0	PA
y_097588	Dose-toxicity scenario 1	Dose-efficacy scenario 1	0.87	0.0885899452860324	MTD 97.5% percentile	0	PA
y_097589	Dose-toxicity scenario 1	Dose-efficacy scenario 1	0.88	0.0846953118414522	MTD 97.5% percentile	0	PA
y_097590	Dose-toxicity scenario 1	Dose-efficacy scenario 1	0.89	0.0808599724989113	MTD 97.5% percentile	0	PA
y_097591	Dose-toxicity scenario 1	Dose-efficacy scenario 1	0.9	0.0770825833978444	MTD 97.5% percentile	0	PA
y_097592	Dose-toxicity scenario 1	Dose-efficacy scenario 1	0.91	0.0733618409834352	MTD 97.5% percentile	0	PA
y_097593	Dose-toxicity scenario 1	Dose-efficacy scenario 1	0.92	0.0696964805067743	MTD 97.5% percentile	0	PA
y_097594	Dose-toxicity scenario 1	Dose-efficacy scenario 1	0.93	0.0660852745914958	MTD 97.5% percentile	0	PA
y_097595	Dose-toxicity scenario 1	Dose-efficacy scenario 1	0.94	0.0625270318634815	MTD 97.5% percentile	0	PA
y_097596	Dose-toxicity scenario 1	Dose-efficacy scenario 1	0.95	0.0590205956404166	MTD 97.5% percentile	0	PA
y_097597	Dose-toxicity scenario 1	Dose-efficacy scenario 1	0.96	0.0555648426781716	MTD 97.5% percentile	0	PA
y_097598	Dose-toxicity scenario 1	Dose-efficacy scenario 1	0.97	0.0521586819711534	MTD 97.5% percentile	0	PA
y_097599	Dose-toxicity scenario 1	Dose-efficacy scenario 1	0.98	0.048801053603937	MTD 97.5% percentile	0	PA
y_0975100	Dose-toxicity scenario 1	Dose-efficacy scenario 1	0.99	0.0454909276516367	MTD 97.5% percentile	0	PA
y_0975101	Dose-toxicity scenario 1	Dose-efficacy scenario 1	1	0.0422273031266199	MTD 97.5% percentile	0	PA
