# Supplementary material for: A Bayesian adaptive design for dual‐agent phase I–II oncology trials integrating efficacy data across stages
Source: Biom J. 2023 May 18;65(7):2200288. doi: 10.1002/bimj.202200288 (PMC10952513; doi:10.1002/bimj.202200288)
Supplement: Supplementary file 1 — Supporting Information S1 [file BIMJ-65-0-s001.zip › Code_biometrical_journal2/Code_biometrical_journal/Data/intermediate_outputs/MTD_curve_DLT_sc1_EFF_sc1_PA_w1_H0.csv]

	DLT_scenario	EFF_scenario	x	y	type	omega	agreement
y_mean1	Dose-toxicity scenario 1	Dose-efficacy scenario 1	0	1.22496837262593	MTD mean	1	PA
y_mean2	Dose-toxicity scenario 1	Dose-efficacy scenario 1	0.01	1.19401963389853	MTD mean	1	PA
y_mean3	Dose-toxicity scenario 1	Dose-efficacy scenario 1	0.02	1.16413062461761	MTD mean	1	PA
y_mean4	Dose-toxicity scenario 1	Dose-efficacy scenario 1	0.03	1.13524783098128	MTD mean	1	PA
y_mean5	Dose-toxicity scenario 1	Dose-efficacy scenario 1	0.04	1.10732128263438	MTD mean	1	PA
y_mean6	Dose-toxicity scenario 1	Dose-efficacy scenario 1	0.05	1.08030426415539	MTD mean	1	PA
y_mean7	Dose-toxicity scenario 1	Dose-efficacy scenario 1	0.06	1.05415305428101	MTD mean	1	PA
y_mean8	Dose-toxicity scenario 1	Dose-efficacy scenario 1	0.07	1.0288266898064	MTD mean	1	PA
y_mean9	Dose-toxicity scenario 1	Dose-efficacy scenario 1	0.08	1.00428675147932	MTD mean	1	PA
y_mean10	Dose-toxicity scenario 1	Dose-efficacy scenario 1	0.09	0.980497169534366	MTD mean	1	PA
y_mean11	Dose-toxicity scenario 1	Dose-efficacy scenario 1	0.1	0.957424046797126	MTD mean	1	PA
y_mean12	Dose-toxicity scenario 1	Dose-efficacy scenario 1	0.11	0.93503549753365	MTD mean	1	PA
y_mean13	Dose-toxicity scenario 1	Dose-efficacy scenario 1	0.12	0.913301500434157	MTD mean	1	PA
y_mean14	Dose-toxicity scenario 1	Dose-efficacy scenario 1	0.13	0.892193764305467	MTD mean	1	PA
y_mean15	Dose-toxicity scenario 1	Dose-efficacy scenario 1	0.14	0.871685605208684	MTD mean	1	PA
y_mean16	Dose-toxicity scenario 1	Dose-efficacy scenario 1	0.15	0.851751833920171	MTD mean	1	PA
y_mean17	Dose-toxicity scenario 1	Dose-efficacy scenario 1	0.16	0.832368652717841	MTD mean	1	PA
y_mean18	Dose-toxicity scenario 1	Dose-efficacy scenario 1	0.17	0.813513560603525	MTD mean	1	PA
y_mean19	Dose-toxicity scenario 1	Dose-efficacy scenario 1	0.18	0.795165266167804	MTD mean	1	PA
y_mean20	Dose-toxicity scenario 1	Dose-efficacy scenario 1	0.19	0.777303607387863	MTD mean	1	PA
y_mean21	Dose-toxicity scenario 1	Dose-efficacy scenario 1	0.2	0.759909477723229	MTD mean	1	PA
y_mean22	Dose-toxicity scenario 1	Dose-efficacy scenario 1	0.21	0.742964757939862	MTD mean	1	PA
y_mean23	Dose-toxicity scenario 1	Dose-efficacy scenario 1	0.22	0.726452253151218	MTD mean	1	PA
y_mean24	Dose-toxicity scenario 1	Dose-efficacy scenario 1	0.23	0.710355634616385	MTD mean	1	PA
y_mean25	Dose-toxicity scenario 1	Dose-efficacy scenario 1	0.24	0.694659385881171	MTD mean	1	PA
y_mean26	Dose-toxicity scenario 1	Dose-efficacy scenario 1	0.25	0.679348752888707	MTD mean	1	PA
y_mean27	Dose-toxicity scenario 1	Dose-efficacy scenario 1	0.26	0.664409697722385	MTD mean	1	PA
y_mean28	Dose-toxicity scenario 1	Dose-efficacy scenario 1	0.27	0.649828855676304	MTD mean	1	PA
y_mean29	Dose-toxicity scenario 1	Dose-efficacy scenario 1	0.28	0.635593495377248	MTD mean	1	PA
y_mean30	Dose-toxicity scenario 1	Dose-efficacy scenario 1	0.29	0.621691481708122	MTD mean	1	PA
y_mean31	Dose-toxicity scenario 1	Dose-efficacy scenario 1	0.3	0.608111241305886	MTD mean	1	PA
y_mean32	Dose-toxicity scenario 1	Dose-efficacy scenario 1	0.31	0.594841730427815	MTD mean	1	PA
y_mean33	Dose-toxicity scenario 1	Dose-efficacy scenario 1	0.32	0.581872404998562	MTD mean	1	PA
y_mean34	Dose-toxicity scenario 1	Dose-efficacy scenario 1	0.33	0.569193192667293	MTD mean	1	PA
y_mean35	Dose-toxicity scenario 1	Dose-efficacy scenario 1	0.34	0.556794466719258	MTD mean	1	PA
y_mean36	Dose-toxicity scenario 1	Dose-efficacy scenario 1	0.35	0.544667021699783	MTD mean	1	PA
y_mean37	Dose-toxicity scenario 1	Dose-efficacy scenario 1	0.36	0.53280205062097	MTD mean	1	PA
y_mean38	Dose-toxicity scenario 1	Dose-efficacy scenario 1	0.37	0.5211911236325	MTD mean	1	PA
y_mean39	Dose-toxicity scenario 1	Dose-efficacy scenario 1	0.38	0.509826168047975	MTD mean	1	PA
y_mean40	Dose-toxicity scenario 1	Dose-efficacy scenario 1	0.39	0.498699449627357	MTD mean	1	PA
y_mean41	Dose-toxicity scenario 1	Dose-efficacy scenario 1	0.4	0.487803555024289	MTD mean	1	PA
y_mean42	Dose-toxicity scenario 1	Dose-efficacy scenario 1	0.41	0.47713137531459	MTD mean	1	PA
y_mean43	Dose-toxicity scenario 1	Dose-efficacy scenario 1	0.42	0.466676090529032	MTD mean	1	PA
y_mean44	Dose-toxicity scenario 1	Dose-efficacy scenario 1	0.43	0.456431155119655	MTD mean	1	PA
y_mean45	Dose-toxicity scenario 1	Dose-efficacy scenario 1	0.44	0.446390284294566	MTD mean	1	PA
y_mean46	Dose-toxicity scenario 1	Dose-efficacy scenario 1	0.45	0.436547441161253	MTD mean	1	PA
y_mean47	Dose-toxicity scenario 1	Dose-efficacy scenario 1	0.46	0.426896824623158	MTD mean	1	PA
y_mean48	Dose-toxicity scenario 1	Dose-efficacy scenario 1	0.47	0.417432857978515	MTD mean	1	PA
y_mean49	Dose-toxicity scenario 1	Dose-efficacy scenario 1	0.48	0.40815017817438	MTD mean	1	PA
y_mean50	Dose-toxicity scenario 1	Dose-efficacy scenario 1	0.49	0.399043625672322	MTD mean	1	PA
y_mean51	Dose-toxicity scenario 1	Dose-efficacy scenario 1	0.5	0.390108234885563	MTD mean	1	PA
y_mean52	Dose-toxicity scenario 1	Dose-efficacy scenario 1	0.51	0.381339225150305	MTD mean	1	PA
y_mean53	Dose-toxicity scenario 1	Dose-efficacy scenario 1	0.52	0.372731992196762	MTD mean	1	PA
y_mean54	Dose-toxicity scenario 1	Dose-efficacy scenario 1	0.53	0.364282100087922	MTD mean	1	PA
y_mean55	Dose-toxicity scenario 1	Dose-efficacy scenario 1	0.54	0.355985273596384	MTD mean	1	PA
y_mean56	Dose-toxicity scenario 1	Dose-efficacy scenario 1	0.55	0.347837390991746	MTD mean	1	PA
y_mean57	Dose-toxicity scenario 1	Dose-efficacy scenario 1	0.56	0.339834477212979	MTD mean	1	PA
y_mean58	Dose-toxicity scenario 1	Dose-efficacy scenario 1	0.57	0.331972697402024	MTD mean	1	PA
y_mean59	Dose-toxicity scenario 1	Dose-efficacy scenario 1	0.58	0.324248350776506	MTD mean	1	PA
y_mean60	Dose-toxicity scenario 1	Dose-efficacy scenario 1	0.59	0.316657864821006	MTD mean	1	PA
y_mean61	Dose-toxicity scenario 1	Dose-efficacy scenario 1	0.6	0.309197789777723	MTD mean	1	PA
y_mean62	Dose-toxicity scenario 1	Dose-efficacy scenario 1	0.61	0.30186479341869	MTD mean	1	PA
y_mean63	Dose-toxicity scenario 1	Dose-efficacy scenario 1	0.62	0.294655656082883	MTD mean	1	PA
y_mean64	Dose-toxicity scenario 1	Dose-efficacy scenario 1	0.63	0.287567265962713	MTD mean	1	PA
y_mean65	Dose-toxicity scenario 1	Dose-efficacy scenario 1	0.64	0.280596614625384	MTD mean	1	PA
y_mean66	Dose-toxicity scenario 1	Dose-efficacy scenario 1	0.65	0.273740792755593	MTD mean	1	PA
y_mean67	Dose-toxicity scenario 1	Dose-efficacy scenario 1	0.66	0.266996986106901	MTD mean	1	PA
y_mean68	Dose-toxicity scenario 1	Dose-efficacy scenario 1	0.67	0.260362471649941	MTD mean	1	PA
y_mean69	Dose-toxicity scenario 1	Dose-efficacy scenario 1	0.68	0.253834613906403	MTD mean	1	PA
y_mean70	Dose-toxicity scenario 1	Dose-efficacy scenario 1	0.69	0.2474108614584	MTD mean	1	PA
y_mean71	Dose-toxicity scenario 1	Dose-efficacy scenario 1	0.7	0.241088743623526	MTD mean	1	PA
y_mean72	Dose-toxicity scenario 1	Dose-efficacy scenario 1	0.71	0.234865867286491	MTD mean	1	PA
y_mean73	Dose-toxicity scenario 1	Dose-efficacy scenario 1	0.72	0.228739913878799	MTD mean	1	PA
y_mean74	Dose-toxicity scenario 1	Dose-efficacy scenario 1	0.73	0.222708636498466	MTD mean	1	PA
y_mean75	Dose-toxicity scenario 1	Dose-efficacy scenario 1	0.74	0.216769857162256	MTD mean	1	PA
y_mean76	Dose-toxicity scenario 1	Dose-efficacy scenario 1	0.75	0.210921464183373	MTD mean	1	PA
y_mean77	Dose-toxicity scenario 1	Dose-efficacy scenario 1	0.76	0.205161409667988	MTD mean	1	PA
y_mean78	Dose-toxicity scenario 1	Dose-efficacy scenario 1	0.77	0.199487707124354	MTD mean	1	PA
y_mean79	Dose-toxicity scenario 1	Dose-efficacy scenario 1	0.78	0.193898429178651	MTD mean	1	PA
y_mean80	Dose-toxicity scenario 1	Dose-efficacy scenario 1	0.79	0.188391705392045	MTD mean	1	PA
y_mean81	Dose-toxicity scenario 1	Dose-efficacy scenario 1	0.8	0.182965720173756	MTD mean	1	PA
y_mean82	Dose-toxicity scenario 1	Dose-efficacy scenario 1	0.81	0.177618710785267	MTD mean	1	PA
y_mean83	Dose-toxicity scenario 1	Dose-efficacy scenario 1	0.82	0.172348965431038	MTD mean	1	PA
y_mean84	Dose-toxicity scenario 1	Dose-efficacy scenario 1	0.83	0.167154821431394	MTD mean	1	PA
y_mean85	Dose-toxicity scenario 1	Dose-efficacy scenario 1	0.84	0.162034663473504	MTD mean	1	PA
y_mean86	Dose-toxicity scenario 1	Dose-efficacy scenario 1	0.85	0.15698692193655	MTD mean	1	PA
y_mean87	Dose-toxicity scenario 1	Dose-efficacy scenario 1	0.86	0.152010071287477	MTD mean	1	PA
y_mean88	Dose-toxicity scenario 1	Dose-efficacy scenario 1	0.87	0.147102628543857	MTD mean	1	PA
y_mean89	Dose-toxicity scenario 1	Dose-efficacy scenario 1	0.88	0.142263151800615	MTD mean	1	PA
y_mean90	Dose-toxicity scenario 1	Dose-efficacy scenario 1	0.89	0.137490238817554	MTD mean	1	PA
y_mean91	Dose-toxicity scenario 1	Dose-efficacy scenario 1	0.9	0.132782525664758	MTD mean	1	PA
y_mean92	Dose-toxicity scenario 1	Dose-efficacy scenario 1	0.91	0.128138685423139	MTD mean	1	PA
y_mean93	Dose-toxicity scenario 1	Dose-efficacy scenario 1	0.92	0.12355742693751	MTD mean	1	PA
y_mean94	Dose-toxicity scenario 1	Dose-efficacy scenario 1	0.93	0.119037493619741	MTD mean	1	PA
y_mean95	Dose-toxicity scenario 1	Dose-efficacy scenario 1	0.94	0.114577662299652	MTD mean	1	PA
y_mean96	Dose-toxicity scenario 1	Dose-efficacy scenario 1	0.95	0.110176742121449	MTD mean	1	PA
y_mean97	Dose-toxicity scenario 1	Dose-efficacy scenario 1	0.96	0.1058335734836	MTD mean	1	PA
y_mean98	Dose-toxicity scenario 1	Dose-efficacy scenario 1	0.97	0.101547027020175	MTD mean	1	PA
y_mean99	Dose-toxicity scenario 1	Dose-efficacy scenario 1	0.98	0.0973160026217702	MTD mean	1	PA
y_mean100	Dose-toxicity scenario 1	Dose-efficacy scenario 1	0.99	0.0931394284942308	MTD mean	1	PA
y_mean101	Dose-toxicity scenario 1	Dose-efficacy scenario 1	1	0.0890162602534829	MTD mean	1	PA
y_00251	Dose-toxicity scenario 1	Dose-efficacy scenario 1	0	1.33832535409054	MTD 2.5% percentile	1	PA
y_00252	Dose-toxicity scenario 1	Dose-efficacy scenario 1	0.01	1.31229976253107	MTD 2.5% percentile	1	PA
y_00253	Dose-toxicity scenario 1	Dose-efficacy scenario 1	0.02	1.28689982155786	MTD 2.5% percentile	1	PA
y_00254	Dose-toxicity scenario 1	Dose-efficacy scenario 1	0.03	1.26210323833579	MTD 2.5% percentile	1	PA
y_00255	Dose-toxicity scenario 1	Dose-efficacy scenario 1	0.04	1.23788876669957	MTD 2.5% percentile	1	PA
y_00256	Dose-toxicity scenario 1	Dose-efficacy scenario 1	0.05	1.21423614643868	MTD 2.5% percentile	1	PA
y_00257	Dose-toxicity scenario 1	Dose-efficacy scenario 1	0.06	1.19112604676026	MTD 2.5% percentile	1	PA
y_00258	Dose-toxicity scenario 1	Dose-efficacy scenario 1	0.07	1.16854001359818	MTD 2.5% percentile	1	PA
y_00259	Dose-toxicity scenario 1	Dose-efficacy scenario 1	0.08	1.14646042046661	MTD 2.5% percentile	1	PA
y_002510	Dose-toxicity scenario 1	Dose-efficacy scenario 1	0.09	1.12487042258284	MTD 2.5% percentile	1	PA
y_002511	Dose-toxicity scenario 1	Dose-efficacy scenario 1	0.1	1.10375391400858	MTD 2.5% percentile	1	PA
y_002512	Dose-toxicity scenario 1	Dose-efficacy scenario 1	0.11	1.0830954875804	MTD 2.5% percentile	1	PA
y_002513	Dose-toxicity scenario 1	Dose-efficacy scenario 1	0.12	1.06288039741993	MTD 2.5% percentile	1	PA
y_002514	Dose-toxicity scenario 1	Dose-efficacy scenario 1	0.13	1.04309452383205	MTD 2.5% percentile	1	PA
y_002515	Dose-toxicity scenario 1	Dose-efficacy scenario 1	0.14	1.02372434041548	MTD 2.5% percentile	1	PA
y_002516	Dose-toxicity scenario 1	Dose-efficacy scenario 1	0.15	1.00475688322478	MTD 2.5% percentile	1	PA
y_002517	Dose-toxicity scenario 1	Dose-efficacy scenario 1	0.16	0.986179721836076	MTD 2.5% percentile	1	PA
y_002518	Dose-toxicity scenario 1	Dose-efficacy scenario 1	0.17	0.967980932180658	MTD 2.5% percentile	1	PA
y_002519	Dose-toxicity scenario 1	Dose-efficacy scenario 1	0.18	0.950149071021872	MTD 2.5% percentile	1	PA
y_002520	Dose-toxicity scenario 1	Dose-efficacy scenario 1	0.19	0.932673151960362	MTD 2.5% percentile	1	PA
y_002521	Dose-toxicity scenario 1	Dose-efficacy scenario 1	0.2	0.915542622862008	MTD 2.5% percentile	1	PA
y_002522	Dose-toxicity scenario 1	Dose-efficacy scenario 1	0.21	0.898747344611097	MTD 2.5% percentile	1	PA
y_002523	Dose-toxicity scenario 1	Dose-efficacy scenario 1	0.22	0.882277571098824	MTD 2.5% percentile	1	PA
y_002524	Dose-toxicity scenario 1	Dose-efficacy scenario 1	0.23	0.86612393036415	MTD 2.5% percentile	1	PA
y_002525	Dose-toxicity scenario 1	Dose-efficacy scenario 1	0.24	0.850277406810309	MTD 2.5% percentile	1	PA
y_002526	Dose-toxicity scenario 1	Dose-efficacy scenario 1	0.25	0.834729324426092	MTD 2.5% percentile	1	PA
y_002527	Dose-toxicity scenario 1	Dose-efficacy scenario 1	0.26	0.819471330946268	MTD 2.5% percentile	1	PA
y_002528	Dose-toxicity scenario 1	Dose-efficacy scenario 1	0.27	0.804495382890404	MTD 2.5% percentile	1	PA
y_002529	Dose-toxicity scenario 1	Dose-efficacy scenario 1	0.28	0.78979373142375	MTD 2.5% percentile	1	PA
y_002530	Dose-toxicity scenario 1	Dose-efficacy scenario 1	0.29	0.775358908987993	MTD 2.5% percentile	1	PA
y_002531	Dose-toxicity scenario 1	Dose-efficacy scenario 1	0.3	0.761183716653401	MTD 2.5% percentile	1	PA
y_002532	Dose-toxicity scenario 1	Dose-efficacy scenario 1	0.31	0.747261212147346	MTD 2.5% percentile	1	PA
y_002533	Dose-toxicity scenario 1	Dose-efficacy scenario 1	0.32	0.73358469851739	MTD 2.5% percentile	1	PA
y_002534	Dose-toxicity scenario 1	Dose-efficacy scenario 1	0.33	0.720147713390031	MTD 2.5% percentile	1	PA
y_002535	Dose-toxicity scenario 1	Dose-efficacy scenario 1	0.34	0.706944018788904	MTD 2.5% percentile	1	PA
y_002536	Dose-toxicity scenario 1	Dose-efficacy scenario 1	0.35	0.693967591478751	MTD 2.5% percentile	1	PA
y_002537	Dose-toxicity scenario 1	Dose-efficacy scenario 1	0.36	0.681212613803742	MTD 2.5% percentile	1	PA
y_002538	Dose-toxicity scenario 1	Dose-efficacy scenario 1	0.37	0.668673464990873	MTD 2.5% percentile	1	PA
y_002539	Dose-toxicity scenario 1	Dose-efficacy scenario 1	0.38	0.656344712891138	MTD 2.5% percentile	1	PA
y_002540	Dose-toxicity scenario 1	Dose-efficacy scenario 1	0.39	0.644221106132957	MTD 2.5% percentile	1	PA
y_002541	Dose-toxicity scenario 1	Dose-efficacy scenario 1	0.4	0.63229756666408	MTD 2.5% percentile	1	PA
y_002542	Dose-toxicity scenario 1	Dose-efficacy scenario 1	0.41	0.620569182659681	MTD 2.5% percentile	1	PA
y_002543	Dose-toxicity scenario 1	Dose-efficacy scenario 1	0.42	0.609031201775864	MTD 2.5% percentile	1	PA
y_002544	Dose-toxicity scenario 1	Dose-efficacy scenario 1	0.43	0.597679024729086	MTD 2.5% percentile	1	PA
y_002545	Dose-toxicity scenario 1	Dose-efficacy scenario 1	0.44	0.586508199183298	MTD 2.5% percentile	1	PA
y_002546	Dose-toxicity scenario 1	Dose-efficacy scenario 1	0.45	0.575514413927718	MTD 2.5% percentile	1	PA
y_002547	Dose-toxicity scenario 1	Dose-efficacy scenario 1	0.46	0.564693493329246	MTD 2.5% percentile	1	PA
y_002548	Dose-toxicity scenario 1	Dose-efficacy scenario 1	0.47	0.554041392044534	MTD 2.5% percentile	1	PA
y_002549	Dose-toxicity scenario 1	Dose-efficacy scenario 1	0.48	0.543554189977623	MTD 2.5% percentile	1	PA
y_002550	Dose-toxicity scenario 1	Dose-efficacy scenario 1	0.49	0.533228087469967	MTD 2.5% percentile	1	PA
y_002551	Dose-toxicity scenario 1	Dose-efficacy scenario 1	0.5	0.523059400710426	MTD 2.5% percentile	1	PA
y_002552	Dose-toxicity scenario 1	Dose-efficacy scenario 1	0.51	0.513044557353586	MTD 2.5% percentile	1	PA
y_002553	Dose-toxicity scenario 1	Dose-efficacy scenario 1	0.52	0.503180092335468	MTD 2.5% percentile	1	PA
y_002554	Dose-toxicity scenario 1	Dose-efficacy scenario 1	0.53	0.493462643876311	MTD 2.5% percentile	1	PA
y_002555	Dose-toxicity scenario 1	Dose-efficacy scenario 1	0.54	0.483888949660756	MTD 2.5% percentile	1	PA
y_002556	Dose-toxicity scenario 1	Dose-efficacy scenario 1	0.55	0.474455843186315	MTD 2.5% percentile	1	PA
y_002557	Dose-toxicity scenario 1	Dose-efficacy scenario 1	0.56	0.46516025027152	MTD 2.5% percentile	1	PA
y_002558	Dose-toxicity scenario 1	Dose-efficacy scenario 1	0.57	0.455999185715695	MTD 2.5% percentile	1	PA
y_002559	Dose-toxicity scenario 1	Dose-efficacy scenario 1	0.58	0.446969750102691	MTD 2.5% percentile	1	PA
y_002560	Dose-toxicity scenario 1	Dose-efficacy scenario 1	0.59	0.438069126741425	MTD 2.5% percentile	1	PA
y_002561	Dose-toxicity scenario 1	Dose-efficacy scenario 1	0.6	0.429294578736423	MTD 2.5% percentile	1	PA
y_002562	Dose-toxicity scenario 1	Dose-efficacy scenario 1	0.61	0.420643446181974	MTD 2.5% percentile	1	PA
y_002563	Dose-toxicity scenario 1	Dose-efficacy scenario 1	0.62	0.412113143473853	MTD 2.5% percentile	1	PA
y_002564	Dose-toxicity scenario 1	Dose-efficacy scenario 1	0.63	0.403701156732901	MTD 2.5% percentile	1	PA
y_002565	Dose-toxicity scenario 1	Dose-efficacy scenario 1	0.64	0.395405041335075	MTD 2.5% percentile	1	PA
y_002566	Dose-toxicity scenario 1	Dose-efficacy scenario 1	0.65	0.387222419542863	MTD 2.5% percentile	1	PA
y_002567	Dose-toxicity scenario 1	Dose-efficacy scenario 1	0.66	0.379150978233252	MTD 2.5% percentile	1	PA
y_002568	Dose-toxicity scenario 1	Dose-efficacy scenario 1	0.67	0.371188466717685	MTD 2.5% percentile	1	PA
y_002569	Dose-toxicity scenario 1	Dose-efficacy scenario 1	0.68	0.363332694649683	MTD 2.5% percentile	1	PA
y_002570	Dose-toxicity scenario 1	Dose-efficacy scenario 1	0.69	0.35558153001606	MTD 2.5% percentile	1	PA
y_002571	Dose-toxicity scenario 1	Dose-efficacy scenario 1	0.7	0.347932897207851	MTD 2.5% percentile	1	PA
y_002572	Dose-toxicity scenario 1	Dose-efficacy scenario 1	0.71	0.340384775167292	MTD 2.5% percentile	1	PA
y_002573	Dose-toxicity scenario 1	Dose-efficacy scenario 1	0.72	0.332935195607374	MTD 2.5% percentile	1	PA
y_002574	Dose-toxicity scenario 1	Dose-efficacy scenario 1	0.73	0.325582241300674	MTD 2.5% percentile	1	PA
y_002575	Dose-toxicity scenario 1	Dose-efficacy scenario 1	0.74	0.318324044434346	MTD 2.5% percentile	1	PA
y_002576	Dose-toxicity scenario 1	Dose-efficacy scenario 1	0.75	0.311158785028302	MTD 2.5% percentile	1	PA
y_002577	Dose-toxicity scenario 1	Dose-efficacy scenario 1	0.76	0.304084689413766	MTD 2.5% percentile	1	PA
y_002578	Dose-toxicity scenario 1	Dose-efficacy scenario 1	0.77	0.297100028769536	MTD 2.5% percentile	1	PA
y_002579	Dose-toxicity scenario 1	Dose-efficacy scenario 1	0.78	0.290203117713415	MTD 2.5% percentile	1	PA
y_002580	Dose-toxicity scenario 1	Dose-efficacy scenario 1	0.79	0.283392312946393	MTD 2.5% percentile	1	PA
y_002581	Dose-toxicity scenario 1	Dose-efficacy scenario 1	0.8	0.276666011947304	MTD 2.5% percentile	1	PA
y_002582	Dose-toxicity scenario 1	Dose-efficacy scenario 1	0.81	0.27002265171576	MTD 2.5% percentile	1	PA
y_002583	Dose-toxicity scenario 1	Dose-efficacy scenario 1	0.82	0.263460707561313	MTD 2.5% percentile	1	PA
y_002584	Dose-toxicity scenario 1	Dose-efficacy scenario 1	0.83	0.256978691936858	MTD 2.5% percentile	1	PA
y_002585	Dose-toxicity scenario 1	Dose-efficacy scenario 1	0.84	0.250575153314404	MTD 2.5% percentile	1	PA
y_002586	Dose-toxicity scenario 1	Dose-efficacy scenario 1	0.85	0.244248675101438	MTD 2.5% percentile	1	PA
y_002587	Dose-toxicity scenario 1	Dose-efficacy scenario 1	0.86	0.237997874596176	MTD 2.5% percentile	1	PA
y_002588	Dose-toxicity scenario 1	Dose-efficacy scenario 1	0.87	0.231821401980079	MTD 2.5% percentile	1	PA
y_002589	Dose-toxicity scenario 1	Dose-efficacy scenario 1	0.88	0.2257179393461	MTD 2.5% percentile	1	PA
y_002590	Dose-toxicity scenario 1	Dose-efficacy scenario 1	0.89	0.219686199761186	MTD 2.5% percentile	1	PA
y_002591	Dose-toxicity scenario 1	Dose-efficacy scenario 1	0.9	0.213724926361642	MTD 2.5% percentile	1	PA
y_002592	Dose-toxicity scenario 1	Dose-efficacy scenario 1	0.91	0.20783289148001	MTD 2.5% percentile	1	PA
y_002593	Dose-toxicity scenario 1	Dose-efficacy scenario 1	0.92	0.202008895802202	MTD 2.5% percentile	1	PA
y_002594	Dose-toxicity scenario 1	Dose-efficacy scenario 1	0.93	0.196251767553657	MTD 2.5% percentile	1	PA
y_002595	Dose-toxicity scenario 1	Dose-efficacy scenario 1	0.94	0.190560361713378	MTD 2.5% percentile	1	PA
y_002596	Dose-toxicity scenario 1	Dose-efficacy scenario 1	0.95	0.184933559254728	MTD 2.5% percentile	1	PA
y_002597	Dose-toxicity scenario 1	Dose-efficacy scenario 1	0.96	0.179370266411937	MTD 2.5% percentile	1	PA
y_002598	Dose-toxicity scenario 1	Dose-efficacy scenario 1	0.97	0.173869413971303	MTD 2.5% percentile	1	PA
y_002599	Dose-toxicity scenario 1	Dose-efficacy scenario 1	0.98	0.16842995658613	MTD 2.5% percentile	1	PA
y_0025100	Dose-toxicity scenario 1	Dose-efficacy scenario 1	0.99	0.163050872114471	MTD 2.5% percentile	1	PA
y_0025101	Dose-toxicity scenario 1	Dose-efficacy scenario 1	1	0.157731160978805	MTD 2.5% percentile	1	PA
y_0501	Dose-toxicity scenario 1	Dose-efficacy scenario 1	0	1.2258378319949	MTD 50% percentile	1	PA
y_0502	Dose-toxicity scenario 1	Dose-efficacy scenario 1	0.01	1.19509921662625	MTD 50% percentile	1	PA
y_0503	Dose-toxicity scenario 1	Dose-efficacy scenario 1	0.02	1.16540354088614	MTD 50% percentile	1	PA
y_0504	Dose-toxicity scenario 1	Dose-efficacy scenario 1	0.03	1.1366986109116	MTD 50% percentile	1	PA
y_0505	Dose-toxicity scenario 1	Dose-efficacy scenario 1	0.04	1.10893565841448	MTD 50% percentile	1	PA
y_0506	Dose-toxicity scenario 1	Dose-efficacy scenario 1	0.05	1.08206906418517	MTD 50% percentile	1	PA
y_0507	Dose-toxicity scenario 1	Dose-efficacy scenario 1	0.06	1.05605610795168	MTD 50% percentile	1	PA
y_0508	Dose-toxicity scenario 1	Dose-efficacy scenario 1	0.07	1.03085674170927	MTD 50% percentile	1	PA
y_0509	Dose-toxicity scenario 1	Dose-efficacy scenario 1	0.08	1.0064333839909	MTD 50% percentile	1	PA
y_05010	Dose-toxicity scenario 1	Dose-efficacy scenario 1	0.09	0.982750732855552	MTD 50% percentile	1	PA
y_05011	Dose-toxicity scenario 1	Dose-efficacy scenario 1	0.1	0.959775595637449	MTD 50% percentile	1	PA
y_05012	Dose-toxicity scenario 1	Dose-efficacy scenario 1	0.11	0.937476733729232	MTD 50% percentile	1	PA
y_05013	Dose-toxicity scenario 1	Dose-efficacy scenario 1	0.12	0.915824720872862	MTD 50% percentile	1	PA
y_05014	Dose-toxicity scenario 1	Dose-efficacy scenario 1	0.13	0.894791813606351	MTD 50% percentile	1	PA
y_05015	Dose-toxicity scenario 1	Dose-efficacy scenario 1	0.14	0.874351832666969	MTD 50% percentile	1	PA
y_05016	Dose-toxicity scenario 1	Dose-efficacy scenario 1	0.15	0.854480054284937	MTD 50% percentile	1	PA
y_05017	Dose-toxicity scenario 1	Dose-efficacy scenario 1	0.16	0.835153110418465	MTD 50% percentile	1	PA
y_05018	Dose-toxicity scenario 1	Dose-efficacy scenario 1	0.17	0.816348897083759	MTD 50% percentile	1	PA
y_05019	Dose-toxicity scenario 1	Dose-efficacy scenario 1	0.18	0.79804649002388	MTD 50% percentile	1	PA
y_05020	Dose-toxicity scenario 1	Dose-efficacy scenario 1	0.19	0.780226067040063	MTD 50% percentile	1	PA
y_05021	Dose-toxicity scenario 1	Dose-efficacy scenario 1	0.2	0.762868836379379	MTD 50% percentile	1	PA
y_05022	Dose-toxicity scenario 1	Dose-efficacy scenario 1	0.21	0.745956970634834	MTD 50% percentile	1	PA
y_05023	Dose-toxicity scenario 1	Dose-efficacy scenario 1	0.22	0.72947354566916	MTD 50% percentile	1	PA
y_05024	Dose-toxicity scenario 1	Dose-efficacy scenario 1	0.23	0.713402484122398	MTD 50% percentile	1	PA
y_05025	Dose-toxicity scenario 1	Dose-efficacy scenario 1	0.24	0.697728503106887	MTD 50% percentile	1	PA
y_05026	Dose-toxicity scenario 1	Dose-efficacy scenario 1	0.25	0.682437065731979	MTD 50% percentile	1	PA
y_05027	Dose-toxicity scenario 1	Dose-efficacy scenario 1	0.26	0.667514336135256	MTD 50% percentile	1	PA
y_05028	Dose-toxicity scenario 1	Dose-efficacy scenario 1	0.27	0.652947137727875	MTD 50% percentile	1	PA
y_05029	Dose-toxicity scenario 1	Dose-efficacy scenario 1	0.28	0.638722914389157	MTD 50% percentile	1	PA
y_05030	Dose-toxicity scenario 1	Dose-efficacy scenario 1	0.29	0.624829694370247	MTD 50% percentile	1	PA
y_05031	Dose-toxicity scenario 1	Dose-efficacy scenario 1	0.3	0.611256056688699	MTD 50% percentile	1	PA
y_05032	Dose-toxicity scenario 1	Dose-efficacy scenario 1	0.31	0.59799109981576	MTD 50% percentile	1	PA
y_05033	Dose-toxicity scenario 1	Dose-efficacy scenario 1	0.32	0.585024412475894	MTD 50% percentile	1	PA
y_05034	Dose-toxicity scenario 1	Dose-efficacy scenario 1	0.33	0.572346046394174	MTD 50% percentile	1	PA
y_05035	Dose-toxicity scenario 1	Dose-efficacy scenario 1	0.34	0.559946490841609	MTD 50% percentile	1	PA
y_05036	Dose-toxicity scenario 1	Dose-efficacy scenario 1	0.35	0.547816648841543	MTD 50% percentile	1	PA
y_05037	Dose-toxicity scenario 1	Dose-efficacy scenario 1	0.36	0.535947814911998	MTD 50% percentile	1	PA
y_05038	Dose-toxicity scenario 1	Dose-efficacy scenario 1	0.37	0.524331654229552	MTD 50% percentile	1	PA
y_05039	Dose-toxicity scenario 1	Dose-efficacy scenario 1	0.38	0.512960183109915	MTD 50% percentile	1	PA
y_05040	Dose-toxicity scenario 1	Dose-efficacy scenario 1	0.39	0.501825750709161	MTD 50% percentile	1	PA
y_05041	Dose-toxicity scenario 1	Dose-efficacy scenario 1	0.4	0.490921021857472	MTD 50% percentile	1	PA
y_05042	Dose-toxicity scenario 1	Dose-efficacy scenario 1	0.41	0.480238960944454	MTD 50% percentile	1	PA
y_05043	Dose-toxicity scenario 1	Dose-efficacy scenario 1	0.42	0.469772816781629	MTD 50% percentile	1	PA
y_05044	Dose-toxicity scenario 1	Dose-efficacy scenario 1	0.43	0.459516108373677	MTD 50% percentile	1	PA
y_05045	Dose-toxicity scenario 1	Dose-efficacy scenario 1	0.44	0.449462611535392	MTD 50% percentile	1	PA
y_05046	Dose-toxicity scenario 1	Dose-efficacy scenario 1	0.45	0.439606346296296	MTD 50% percentile	1	PA
y_05047	Dose-toxicity scenario 1	Dose-efficacy scenario 1	0.46	0.429941565039351	MTD 50% percentile	1	PA
y_05048	Dose-toxicity scenario 1	Dose-efficacy scenario 1	0.47	0.420462741324325	MTD 50% percentile	1	PA
y_05049	Dose-toxicity scenario 1	Dose-efficacy scenario 1	0.48	0.411164559350159	MTD 50% percentile	1	PA
y_05050	Dose-toxicity scenario 1	Dose-efficacy scenario 1	0.49	0.402041904014102	MTD 50% percentile	1	PA
y_05051	Dose-toxicity scenario 1	Dose-efficacy scenario 1	0.5	0.393089851528553	MTD 50% percentile	1	PA
y_05052	Dose-toxicity scenario 1	Dose-efficacy scenario 1	0.51	0.384303660559467	MTD 50% percentile	1	PA
y_05053	Dose-toxicity scenario 1	Dose-efficacy scenario 1	0.52	0.375678763852775	MTD 50% percentile	1	PA
y_05054	Dose-toxicity scenario 1	Dose-efficacy scenario 1	0.53	0.367210760317788	MTD 50% percentile	1	PA
y_05055	Dose-toxicity scenario 1	Dose-efficacy scenario 1	0.54	0.358895407538716	MTD 50% percentile	1	PA
y_05056	Dose-toxicity scenario 1	Dose-efficacy scenario 1	0.55	0.350728614687565	MTD 50% percentile	1	PA
y_05057	Dose-toxicity scenario 1	Dose-efficacy scenario 1	0.56	0.342706435813505	MTD 50% percentile	1	PA
y_05058	Dose-toxicity scenario 1	Dose-efficacy scenario 1	0.57	0.334825063485609	MTD 50% percentile	1	PA
y_05059	Dose-toxicity scenario 1	Dose-efficacy scenario 1	0.58	0.327080822767418	MTD 50% percentile	1	PA
y_05060	Dose-toxicity scenario 1	Dose-efficacy scenario 1	0.59	0.319470165503324	MTD 50% percentile	1	PA
y_05061	Dose-toxicity scenario 1	Dose-efficacy scenario 1	0.6	0.311989664898086	MTD 50% percentile	1	PA
y_05062	Dose-toxicity scenario 1	Dose-efficacy scenario 1	0.61	0.304636010372093	MTD 50% percentile	1	PA
y_05063	Dose-toxicity scenario 1	Dose-efficacy scenario 1	0.62	0.297406002676137	MTD 50% percentile	1	PA
y_05064	Dose-toxicity scenario 1	Dose-efficacy scenario 1	0.63	0.290296549250569	MTD 50% percentile	1	PA
y_05065	Dose-toxicity scenario 1	Dose-efficacy scenario 1	0.64	0.28330465981467	MTD 50% percentile	1	PA
y_05066	Dose-toxicity scenario 1	Dose-efficacy scenario 1	0.65	0.276427442173041	MTD 50% percentile	1	PA
y_05067	Dose-toxicity scenario 1	Dose-efficacy scenario 1	0.66	0.269662098226648	MTD 50% percentile	1	PA
y_05068	Dose-toxicity scenario 1	Dose-efficacy scenario 1	0.67	0.263005920176961	MTD 50% percentile	1	PA
y_05069	Dose-toxicity scenario 1	Dose-efficacy scenario 1	0.68	0.256456286912379	MTD 50% percentile	1	PA
y_05070	Dose-toxicity scenario 1	Dose-efficacy scenario 1	0.69	0.250010660566798	MTD 50% percentile	1	PA
y_05071	Dose-toxicity scenario 1	Dose-efficacy scenario 1	0.7	0.24366658324084	MTD 50% percentile	1	PA
y_05072	Dose-toxicity scenario 1	Dose-efficacy scenario 1	0.71	0.237421673876836	MTD 50% percentile	1	PA
y_05073	Dose-toxicity scenario 1	Dose-efficacy scenario 1	0.72	0.231273625279219	MTD 50% percentile	1	PA
y_05074	Dose-toxicity scenario 1	Dose-efficacy scenario 1	0.73	0.2252202012725	MTD 50% percentile	1	PA
y_05075	Dose-toxicity scenario 1	Dose-efficacy scenario 1	0.74	0.219259233989456	MTD 50% percentile	1	PA
y_05076	Dose-toxicity scenario 1	Dose-efficacy scenario 1	0.75	0.213388621282645	MTD 50% percentile	1	PA
y_05077	Dose-toxicity scenario 1	Dose-efficacy scenario 1	0.76	0.207606324252733	MTD 50% percentile	1	PA
y_05078	Dose-toxicity scenario 1	Dose-efficacy scenario 1	0.77	0.201910364887539	MTD 50% percentile	1	PA
y_05079	Dose-toxicity scenario 1	Dose-efficacy scenario 1	0.78	0.196298823806058	MTD 50% percentile	1	PA
y_05080	Dose-toxicity scenario 1	Dose-efficacy scenario 1	0.79	0.190769838102047	MTD 50% percentile	1	PA
y_05081	Dose-toxicity scenario 1	Dose-efficacy scenario 1	0.8	0.185321599282091	MTD 50% percentile	1	PA
y_05082	Dose-toxicity scenario 1	Dose-efficacy scenario 1	0.81	0.179952351293352	MTD 50% percentile	1	PA
y_05083	Dose-toxicity scenario 1	Dose-efficacy scenario 1	0.82	0.17466038863649	MTD 50% percentile	1	PA
y_05084	Dose-toxicity scenario 1	Dose-efficacy scenario 1	0.83	0.169444054559481	MTD 50% percentile	1	PA
y_05085	Dose-toxicity scenario 1	Dose-efficacy scenario 1	0.84	0.16430173932833	MTD 50% percentile	1	PA
y_05086	Dose-toxicity scenario 1	Dose-efficacy scenario 1	0.85	0.159231878570877	MTD 50% percentile	1	PA
y_05087	Dose-toxicity scenario 1	Dose-efficacy scenario 1	0.86	0.154232951690125	MTD 50% percentile	1	PA
y_05088	Dose-toxicity scenario 1	Dose-efficacy scenario 1	0.87	0.149303480343692	MTD 50% percentile	1	PA
y_05089	Dose-toxicity scenario 1	Dose-efficacy scenario 1	0.88	0.144442026986221	MTD 50% percentile	1	PA
y_05090	Dose-toxicity scenario 1	Dose-efficacy scenario 1	0.89	0.139647193471703	MTD 50% percentile	1	PA
y_05091	Dose-toxicity scenario 1	Dose-efficacy scenario 1	0.9	0.134917619712869	MTD 50% percentile	1	PA
y_05092	Dose-toxicity scenario 1	Dose-efficacy scenario 1	0.91	0.130251982394959	MTD 50% percentile	1	PA
y_05093	Dose-toxicity scenario 1	Dose-efficacy scenario 1	0.92	0.125648993741293	MTD 50% percentile	1	PA
y_05094	Dose-toxicity scenario 1	Dose-efficacy scenario 1	0.93	0.121107400328246	MTD 50% percentile	1	PA
y_05095	Dose-toxicity scenario 1	Dose-efficacy scenario 1	0.94	0.116625981947323	MTD 50% percentile	1	PA
y_05096	Dose-toxicity scenario 1	Dose-efficacy scenario 1	0.95	0.112203550512169	MTD 50% percentile	1	PA
y_05097	Dose-toxicity scenario 1	Dose-efficacy scenario 1	0.96	0.107838949008452	MTD 50% percentile	1	PA
y_05098	Dose-toxicity scenario 1	Dose-efficacy scenario 1	0.97	0.103531050484684	MTD 50% percentile	1	PA
y_05099	Dose-toxicity scenario 1	Dose-efficacy scenario 1	0.98	0.0992787570821098	MTD 50% percentile	1	PA
y_050100	Dose-toxicity scenario 1	Dose-efficacy scenario 1	0.99	0.0950809991019282	MTD 50% percentile	1	PA
y_050101	Dose-toxicity scenario 1	Dose-efficacy scenario 1	1	0.0909367341081684	MTD 50% percentile	1	PA
y_09751	Dose-toxicity scenario 1	Dose-efficacy scenario 1	0	1.12965449239243	MTD 97.5% percentile	1	PA
y_09752	Dose-toxicity scenario 1	Dose-efficacy scenario 1	0.01	1.09336810169311	MTD 97.5% percentile	1	PA
y_09753	Dose-toxicity scenario 1	Dose-efficacy scenario 1	0.02	1.05876183117248	MTD 97.5% percentile	1	PA
y_09754	Dose-toxicity scenario 1	Dose-efficacy scenario 1	0.03	1.02572163260798	MTD 97.5% percentile	1	PA
y_09755	Dose-toxicity scenario 1	Dose-efficacy scenario 1	0.04	0.99414355165799	MTD 97.5% percentile	1	PA
y_09756	Dose-toxicity scenario 1	Dose-efficacy scenario 1	0.05	0.963932635332079	MTD 97.5% percentile	1	PA
y_09757	Dose-toxicity scenario 1	Dose-efficacy scenario 1	0.06	0.935001978356912	MTD 97.5% percentile	1	PA
y_09758	Dose-toxicity scenario 1	Dose-efficacy scenario 1	0.07	0.907271888264118	MTD 97.5% percentile	1	PA
y_09759	Dose-toxicity scenario 1	Dose-efficacy scenario 1	0.08	0.88066915230706	MTD 97.5% percentile	1	PA
y_097510	Dose-toxicity scenario 1	Dose-efficacy scenario 1	0.09	0.855126392005871	MTD 97.5% percentile	1	PA
y_097511	Dose-toxicity scenario 1	Dose-efficacy scenario 1	0.1	0.830581493339124	MTD 97.5% percentile	1	PA
y_097512	Dose-toxicity scenario 1	Dose-efficacy scenario 1	0.11	0.806977102437	MTD 97.5% percentile	1	PA
y_097513	Dose-toxicity scenario 1	Dose-efficacy scenario 1	0.12	0.784260178156523	MTD 97.5% percentile	1	PA
y_097514	Dose-toxicity scenario 1	Dose-efficacy scenario 1	0.13	0.762381594191774	MTD 97.5% percentile	1	PA
y_097515	Dose-toxicity scenario 1	Dose-efficacy scenario 1	0.14	0.741295784436934	MTD 97.5% percentile	1	PA
y_097516	Dose-toxicity scenario 1	Dose-efficacy scenario 1	0.15	0.72096042621428	MTD 97.5% percentile	1	PA
y_097517	Dose-toxicity scenario 1	Dose-efficacy scenario 1	0.16	0.701336156732934	MTD 97.5% percentile	1	PA
y_097518	Dose-toxicity scenario 1	Dose-efficacy scenario 1	0.17	0.682386318781177	MTD 97.5% percentile	1	PA
y_097519	Dose-toxicity scenario 1	Dose-efficacy scenario 1	0.18	0.664076732195372	MTD 97.5% percentile	1	PA
y_097520	Dose-toxicity scenario 1	Dose-efficacy scenario 1	0.19	0.646375488107964	MTD 97.5% percentile	1	PA
y_097521	Dose-toxicity scenario 1	Dose-efficacy scenario 1	0.2	0.629252763368896	MTD 97.5% percentile	1	PA
y_097522	Dose-toxicity scenario 1	Dose-efficacy scenario 1	0.21	0.612680652869937	MTD 97.5% percentile	1	PA
y_097523	Dose-toxicity scenario 1	Dose-efficacy scenario 1	0.22	0.596633017788846	MTD 97.5% percentile	1	PA
y_097524	Dose-toxicity scenario 1	Dose-efficacy scenario 1	0.23	0.581085348017429	MTD 97.5% percentile	1	PA
y_097525	Dose-toxicity scenario 1	Dose-efficacy scenario 1	0.24	0.566014637250571	MTD 97.5% percentile	1	PA
y_097526	Dose-toxicity scenario 1	Dose-efficacy scenario 1	0.25	0.551399269397346	MTD 97.5% percentile	1	PA
y_097527	Dose-toxicity scenario 1	Dose-efficacy scenario 1	0.26	0.537218915134762	MTD 97.5% percentile	1	PA
y_097528	Dose-toxicity scenario 1	Dose-efficacy scenario 1	0.27	0.523454437563007	MTD 97.5% percentile	1	PA
y_097529	Dose-toxicity scenario 1	Dose-efficacy scenario 1	0.28	0.510087806041475	MTD 97.5% percentile	1	PA
y_097530	Dose-toxicity scenario 1	Dose-efficacy scenario 1	0.29	0.497102017389752	MTD 97.5% percentile	1	PA
y_097531	Dose-toxicity scenario 1	Dose-efficacy scenario 1	0.3	0.484481023729446	MTD 97.5% percentile	1	PA
y_097532	Dose-toxicity scenario 1	Dose-efficacy scenario 1	0.31	0.472209666322944	MTD 97.5% percentile	1	PA
y_097533	Dose-toxicity scenario 1	Dose-efficacy scenario 1	0.32	0.4602736148356	MTD 97.5% percentile	1	PA
y_097534	Dose-toxicity scenario 1	Dose-efficacy scenario 1	0.33	0.448659311509669	MTD 97.5% percentile	1	PA
y_097535	Dose-toxicity scenario 1	Dose-efficacy scenario 1	0.34	0.437353919792742	MTD 97.5% percentile	1	PA
y_097536	Dose-toxicity scenario 1	Dose-efficacy scenario 1	0.35	0.426345277011449	MTD 97.5% percentile	1	PA
y_097537	Dose-toxicity scenario 1	Dose-efficacy scenario 1	0.36	0.415621850723615	MTD 97.5% percentile	1	PA
y_097538	Dose-toxicity scenario 1	Dose-efficacy scenario 1	0.37	0.40517269841957	MTD 97.5% percentile	1	PA
y_097539	Dose-toxicity scenario 1	Dose-efficacy scenario 1	0.38	0.394987430276581	MTD 97.5% percentile	1	PA
y_097540	Dose-toxicity scenario 1	Dose-efficacy scenario 1	0.39	0.385056174699904	MTD 97.5% percentile	1	PA
y_097541	Dose-toxicity scenario 1	Dose-efficacy scenario 1	0.4	0.375369546410235	MTD 97.5% percentile	1	PA
y_097542	Dose-toxicity scenario 1	Dose-efficacy scenario 1	0.41	0.365918616860671	MTD 97.5% percentile	1	PA
y_097543	Dose-toxicity scenario 1	Dose-efficacy scenario 1	0.42	0.3566948867872	MTD 97.5% percentile	1	PA
y_097544	Dose-toxicity scenario 1	Dose-efficacy scenario 1	0.43	0.347690260715326	MTD 97.5% percentile	1	PA
y_097545	Dose-toxicity scenario 1	Dose-efficacy scenario 1	0.44	0.338897023262111	MTD 97.5% percentile	1	PA
y_097546	Dose-toxicity scenario 1	Dose-efficacy scenario 1	0.45	0.33030781708782	MTD 97.5% percentile	1	PA
y_097547	Dose-toxicity scenario 1	Dose-efficacy scenario 1	0.46	0.32191562236474	MTD 97.5% percentile	1	PA
y_097548	Dose-toxicity scenario 1	Dose-efficacy scenario 1	0.47	0.313713737642761	MTD 97.5% percentile	1	PA
y_097549	Dose-toxicity scenario 1	Dose-efficacy scenario 1	0.48	0.305695762002097	MTD 97.5% percentile	1	PA
y_097550	Dose-toxicity scenario 1	Dose-efficacy scenario 1	0.49	0.297855578393253	MTD 97.5% percentile	1	PA
y_097551	Dose-toxicity scenario 1	Dose-efficacy scenario 1	0.5	0.290187338073102	MTD 97.5% percentile	1	PA
y_097552	Dose-toxicity scenario 1	Dose-efficacy scenario 1	0.51	0.282685446053863	MTD 97.5% percentile	1	PA
y_097553	Dose-toxicity scenario 1	Dose-efficacy scenario 1	0.52	0.275344547488886	MTD 97.5% percentile	1	PA
y_097554	Dose-toxicity scenario 1	Dose-efficacy scenario 1	0.53	0.268159514925626	MTD 97.5% percentile	1	PA
y_097555	Dose-toxicity scenario 1	Dose-efficacy scenario 1	0.54	0.261125436362048	MTD 97.5% percentile	1	PA
y_097556	Dose-toxicity scenario 1	Dose-efficacy scenario 1	0.55	0.254237604047997	MTD 97.5% percentile	1	PA
y_097557	Dose-toxicity scenario 1	Dose-efficacy scenario 1	0.56	0.247491503977869	MTD 97.5% percentile	1	PA
y_097558	Dose-toxicity scenario 1	Dose-efficacy scenario 1	0.57	0.240882806025314	MTD 97.5% percentile	1	PA
y_097559	Dose-toxicity scenario 1	Dose-efficacy scenario 1	0.58	0.234407354674665	MTD 97.5% percentile	1	PA
y_097560	Dose-toxicity scenario 1	Dose-efficacy scenario 1	0.59	0.228061160307388	MTD 97.5% percentile	1	PA
y_097561	Dose-toxicity scenario 1	Dose-efficacy scenario 1	0.6	0.221840391005186	MTD 97.5% percentile	1	PA
y_097562	Dose-toxicity scenario 1	Dose-efficacy scenario 1	0.61	0.215741364834338	MTD 97.5% percentile	1	PA
y_097563	Dose-toxicity scenario 1	Dose-efficacy scenario 1	0.62	0.209760542578655	MTD 97.5% percentile	1	PA
y_097564	Dose-toxicity scenario 1	Dose-efficacy scenario 1	0.63	0.203894520890903	MTD 97.5% percentile	1	PA
y_097565	Dose-toxicity scenario 1	Dose-efficacy scenario 1	0.64	0.198140025834842	MTD 97.5% percentile	1	PA
y_097566	Dose-toxicity scenario 1	Dose-efficacy scenario 1	0.65	0.192493906792143	MTD 97.5% percentile	1	PA
y_097567	Dose-toxicity scenario 1	Dose-efficacy scenario 1	0.66	0.186953130710356	MTD 97.5% percentile	1	PA
y_097568	Dose-toxicity scenario 1	Dose-efficacy scenario 1	0.67	0.181514776669847	MTD 97.5% percentile	1	PA
y_097569	Dose-toxicity scenario 1	Dose-efficacy scenario 1	0.68	0.176176030749282	MTD 97.5% percentile	1	PA
y_097570	Dose-toxicity scenario 1	Dose-efficacy scenario 1	0.69	0.170934181170671	MTD 97.5% percentile	1	PA
y_097571	Dose-toxicity scenario 1	Dose-efficacy scenario 1	0.7	0.165786613706389	MTD 97.5% percentile	1	PA
y_097572	Dose-toxicity scenario 1	Dose-efficacy scenario 1	0.71	0.160730807331811	MTD 97.5% percentile	1	PA
y_097573	Dose-toxicity scenario 1	Dose-efficacy scenario 1	0.72	0.155764330108396	MTD 97.5% percentile	1	PA
y_097574	Dose-toxicity scenario 1	Dose-efficacy scenario 1	0.73	0.150884835283073	MTD 97.5% percentile	1	PA
y_097575	Dose-toxicity scenario 1	Dose-efficacy scenario 1	0.74	0.146090057590791	MTD 97.5% percentile	1	PA
y_097576	Dose-toxicity scenario 1	Dose-efficacy scenario 1	0.75	0.141377809748005	MTD 97.5% percentile	1	PA
y_097577	Dose-toxicity scenario 1	Dose-efficacy scenario 1	0.76	0.136745979125669	MTD 97.5% percentile	1	PA
y_097578	Dose-toxicity scenario 1	Dose-efficacy scenario 1	0.77	0.132192524591139	MTD 97.5% percentile	1	PA
y_097579	Dose-toxicity scenario 1	Dose-efficacy scenario 1	0.78	0.127715473509027	MTD 97.5% percentile	1	PA
y_097580	Dose-toxicity scenario 1	Dose-efficacy scenario 1	0.79	0.123312918891786	MTD 97.5% percentile	1	PA
y_097581	Dose-toxicity scenario 1	Dose-efficacy scenario 1	0.8	0.118983016691352	MTD 97.5% percentile	1	PA
y_097582	Dose-toxicity scenario 1	Dose-efficacy scenario 1	0.81	0.11472398322377	MTD 97.5% percentile	1	PA
y_097583	Dose-toxicity scenario 1	Dose-efficacy scenario 1	0.82	0.110534092719255	MTD 97.5% percentile	1	PA
y_097584	Dose-toxicity scenario 1	Dose-efficacy scenario 1	0.83	0.106411674990613	MTD 97.5% percentile	1	PA
y_097585	Dose-toxicity scenario 1	Dose-efficacy scenario 1	0.84	0.102355113213392	MTD 97.5% percentile	1	PA
y_097586	Dose-toxicity scenario 1	Dose-efficacy scenario 1	0.85	0.0983628418115931	MTD 97.5% percentile	1	PA
y_097587	Dose-toxicity scenario 1	Dose-efficacy scenario 1	0.86	0.0944333444431035	MTD 97.5% percentile	1	PA
y_097588	Dose-toxicity scenario 1	Dose-efficacy scenario 1	0.87	0.0905651520794241	MTD 97.5% percentile	1	PA
y_097589	Dose-toxicity scenario 1	Dose-efficacy scenario 1	0.88	0.0867568411745767	MTD 97.5% percentile	1	PA
y_097590	Dose-toxicity scenario 1	Dose-efficacy scenario 1	0.89	0.0830070319183957	MTD 97.5% percentile	1	PA
y_097591	Dose-toxicity scenario 1	Dose-efficacy scenario 1	0.9	0.0793143865697042	MTD 97.5% percentile	1	PA
y_097592	Dose-toxicity scenario 1	Dose-efficacy scenario 1	0.91	0.0756776078651412	MTD 97.5% percentile	1	PA
y_097593	Dose-toxicity scenario 1	Dose-efficacy scenario 1	0.92	0.0720954374996679	MTD 97.5% percentile	1	PA
y_097594	Dose-toxicity scenario 1	Dose-efficacy scenario 1	0.93	0.0685666546750107	MTD 97.5% percentile	1	PA
y_097595	Dose-toxicity scenario 1	Dose-efficacy scenario 1	0.94	0.0650900747125252	MTD 97.5% percentile	1	PA
y_097596	Dose-toxicity scenario 1	Dose-efficacy scenario 1	0.95	0.0616645477271706	MTD 97.5% percentile	1	PA
y_097597	Dose-toxicity scenario 1	Dose-efficacy scenario 1	0.96	0.0582889573594741	MTD 97.5% percentile	1	PA
y_097598	Dose-toxicity scenario 1	Dose-efficacy scenario 1	0.97	0.0549622195625508	MTD 97.5% percentile	1	PA
y_097599	Dose-toxicity scenario 1	Dose-efficacy scenario 1	0.98	0.0516832814414089	MTD 97.5% percentile	1	PA
y_0975100	Dose-toxicity scenario 1	Dose-efficacy scenario 1	0.99	0.0484511201419288	MTD 97.5% percentile	1	PA
y_0975101	Dose-toxicity scenario 1	Dose-efficacy scenario 1	1	0.0452647417870561	MTD 97.5% percentile	1	PA
