# Supplementary material for: A Bayesian adaptive design for dual‐agent phase I–II oncology trials integrating efficacy data across stages
Source: Biom J. 2023 May 18;65(7):2200288. doi: 10.1002/bimj.202200288 (PMC10952513; doi:10.1002/bimj.202200288)
Supplement: Supplementary file 1 — Supporting Information S1 [file BIMJ-65-0-s001.zip › Code_biometrical_journal2/Code_biometrical_journal/Data/intermediate_outputs/MTD_curve_DLT_sc1_EFF_sc1_PA_w1_H1.csv]

	DLT_scenario	EFF_scenario	x	y	type	omega	agreement
y_mean1	Dose-toxicity scenario 1	Dose-efficacy scenario 1	0	1.22554657509544	MTD mean	1	PA
y_mean2	Dose-toxicity scenario 1	Dose-efficacy scenario 1	0.01	1.19464512169243	MTD mean	1	PA
y_mean3	Dose-toxicity scenario 1	Dose-efficacy scenario 1	0.02	1.16479877195061	MTD mean	1	PA
y_mean4	Dose-toxicity scenario 1	Dose-efficacy scenario 1	0.03	1.13595439451595	MTD mean	1	PA
y_mean5	Dose-toxicity scenario 1	Dose-efficacy scenario 1	0.04	1.10806236649035	MTD mean	1	PA
y_mean6	Dose-toxicity scenario 1	Dose-efficacy scenario 1	0.05	1.0810762885397	MTD mean	1	PA
y_mean7	Dose-toxicity scenario 1	Dose-efficacy scenario 1	0.06	1.05495272731863	MTD mean	1	PA
y_mean8	Dose-toxicity scenario 1	Dose-efficacy scenario 1	0.07	1.02965098220435	MTD mean	1	PA
y_mean9	Dose-toxicity scenario 1	Dose-efficacy scenario 1	0.08	1.00513287370438	MTD mean	1	PA
y_mean10	Dose-toxicity scenario 1	Dose-efficacy scenario 1	0.09	0.98136255122455	MTD mean	1	PA
y_mean11	Dose-toxicity scenario 1	Dose-efficacy scenario 1	0.1	0.958306318161663	MTD mean	1	PA
y_mean12	Dose-toxicity scenario 1	Dose-efficacy scenario 1	0.11	0.935932472526141	MTD mean	1	PA
y_mean13	Dose-toxicity scenario 1	Dose-efficacy scenario 1	0.12	0.914211161509457	MTD mean	1	PA
y_mean14	Dose-toxicity scenario 1	Dose-efficacy scenario 1	0.13	0.893114248593317	MTD mean	1	PA
y_mean15	Dose-toxicity scenario 1	Dose-efficacy scenario 1	0.14	0.872615191956642	MTD mean	1	PA
y_mean16	Dose-toxicity scenario 1	Dose-efficacy scenario 1	0.15	0.852688933075444	MTD mean	1	PA
y_mean17	Dose-toxicity scenario 1	Dose-efficacy scenario 1	0.16	0.833311794532469	MTD mean	1	PA
y_mean18	Dose-toxicity scenario 1	Dose-efficacy scenario 1	0.17	0.814461386160385	MTD mean	1	PA
y_mean19	Dose-toxicity scenario 1	Dose-efficacy scenario 1	0.18	0.796116518736286	MTD mean	1	PA
y_mean20	Dose-toxicity scenario 1	Dose-efficacy scenario 1	0.19	0.778257124528082	MTD mean	1	PA
y_mean21	Dose-toxicity scenario 1	Dose-efficacy scenario 1	0.2	0.760864184066431	MTD mean	1	PA
y_mean22	Dose-toxicity scenario 1	Dose-efficacy scenario 1	0.21	0.743919658580442	MTD mean	1	PA
y_mean23	Dose-toxicity scenario 1	Dose-efficacy scenario 1	0.22	0.727406427592586	MTD mean	1	PA
y_mean24	Dose-toxicity scenario 1	Dose-efficacy scenario 1	0.23	0.711308231218975	MTD mean	1	PA
y_mean25	Dose-toxicity scenario 1	Dose-efficacy scenario 1	0.24	0.695609616766225	MTD mean	1	PA
y_mean26	Dose-toxicity scenario 1	Dose-efficacy scenario 1	0.25	0.68029588925622	MTD mean	1	PA
y_mean27	Dose-toxicity scenario 1	Dose-efficacy scenario 1	0.26	0.665353065545792	MTD mean	1	PA
y_mean28	Dose-toxicity scenario 1	Dose-efficacy scenario 1	0.27	0.650767831740227	MTD mean	1	PA
y_mean29	Dose-toxicity scenario 1	Dose-efficacy scenario 1	0.28	0.636527503627977	MTD mean	1	PA
y_mean30	Dose-toxicity scenario 1	Dose-efficacy scenario 1	0.29	0.622619989889436	MTD mean	1	PA
y_mean31	Dose-toxicity scenario 1	Dose-efficacy scenario 1	0.3	0.609033757855506	MTD mean	1	PA
y_mean32	Dose-toxicity scenario 1	Dose-efficacy scenario 1	0.31	0.595757801612113	MTD mean	1	PA
y_mean33	Dose-toxicity scenario 1	Dose-efficacy scenario 1	0.32	0.582781612265311	MTD mean	1	PA
y_mean34	Dose-toxicity scenario 1	Dose-efficacy scenario 1	0.33	0.570095150198095	MTD mean	1	PA
y_mean35	Dose-toxicity scenario 1	Dose-efficacy scenario 1	0.34	0.557688819165034	MTD mean	1	PA
y_mean36	Dose-toxicity scenario 1	Dose-efficacy scenario 1	0.35	0.545553442084203	MTD mean	1	PA
y_mean37	Dose-toxicity scenario 1	Dose-efficacy scenario 1	0.36	0.533680238398105	MTD mean	1	PA
y_mean38	Dose-toxicity scenario 1	Dose-efficacy scenario 1	0.37	0.522060802886194	MTD mean	1	PA
y_mean39	Dose-toxicity scenario 1	Dose-efficacy scenario 1	0.38	0.510687085821572	MTD mean	1	PA
y_mean40	Dose-toxicity scenario 1	Dose-efficacy scenario 1	0.39	0.499551374373395	MTD mean	1	PA
y_mean41	Dose-toxicity scenario 1	Dose-efficacy scenario 1	0.4	0.488646275164714	MTD mean	1	PA
y_mean42	Dose-toxicity scenario 1	Dose-efficacy scenario 1	0.41	0.477964697902849	MTD mean	1	PA
y_mean43	Dose-toxicity scenario 1	Dose-efficacy scenario 1	0.42	0.467499840006136	MTD mean	1	PA
y_mean44	Dose-toxicity scenario 1	Dose-efficacy scenario 1	0.43	0.457245172157008	MTD mean	1	PA
y_mean45	Dose-toxicity scenario 1	Dose-efficacy scenario 1	0.44	0.447194424716928	MTD mean	1	PA
y_mean46	Dose-toxicity scenario 1	Dose-efficacy scenario 1	0.45	0.437341574943793	MTD mean	1	PA
y_mean47	Dose-toxicity scenario 1	Dose-efficacy scenario 1	0.46	0.427680834957029	MTD mean	1	PA
y_mean48	Dose-toxicity scenario 1	Dose-efficacy scenario 1	0.47	0.418206640399867	MTD mean	1	PA
y_mean49	Dose-toxicity scenario 1	Dose-efficacy scenario 1	0.48	0.408913639752112	MTD mean	1	PA
y_mean50	Dose-toxicity scenario 1	Dose-efficacy scenario 1	0.49	0.399796684250287	MTD mean	1	PA
y_mean51	Dose-toxicity scenario 1	Dose-efficacy scenario 1	0.5	0.390850818375252	MTD mean	1	PA
y_mean52	Dose-toxicity scenario 1	Dose-efficacy scenario 1	0.51	0.382071270870384	MTD mean	1	PA
y_mean53	Dose-toxicity scenario 1	Dose-efficacy scenario 1	0.52	0.373453446256091	MTD mean	1	PA
y_mean54	Dose-toxicity scenario 1	Dose-efficacy scenario 1	0.53	0.364992916808979	MTD mean	1	PA
y_mean55	Dose-toxicity scenario 1	Dose-efficacy scenario 1	0.54	0.35668541497623	MTD mean	1	PA
y_mean56	Dose-toxicity scenario 1	Dose-efficacy scenario 1	0.55	0.348526826197909	MTD mean	1	PA
y_mean57	Dose-toxicity scenario 1	Dose-efficacy scenario 1	0.56	0.340513182111822	MTD mean	1	PA
y_mean58	Dose-toxicity scenario 1	Dose-efficacy scenario 1	0.57	0.332640654117351	MTD mean	1	PA
y_mean59	Dose-toxicity scenario 1	Dose-efficacy scenario 1	0.58	0.324905547276333	MTD mean	1	PA
y_mean60	Dose-toxicity scenario 1	Dose-efficacy scenario 1	0.59	0.317304294530573	MTD mean	1	PA
y_mean61	Dose-toxicity scenario 1	Dose-efficacy scenario 1	0.6	0.309833451216974	MTD mean	1	PA
y_mean62	Dose-toxicity scenario 1	Dose-efficacy scenario 1	0.61	0.302489689862563	MTD mean	1	PA
y_mean63	Dose-toxicity scenario 1	Dose-efficacy scenario 1	0.62	0.2952697952429	MTD mean	1	PA
y_mean64	Dose-toxicity scenario 1	Dose-efficacy scenario 1	0.63	0.288170659688436	MTD mean	1	PA
y_mean65	Dose-toxicity scenario 1	Dose-efficacy scenario 1	0.64	0.281189278624442	MTD mean	1	PA
y_mean66	Dose-toxicity scenario 1	Dose-efficacy scenario 1	0.65	0.274322746331047	MTD mean	1	PA
y_mean67	Dose-toxicity scenario 1	Dose-efficacy scenario 1	0.66	0.267568251910817	MTD mean	1	PA
y_mean68	Dose-toxicity scenario 1	Dose-efficacy scenario 1	0.67	0.260923075452133	MTD mean	1	PA
y_mean69	Dose-toxicity scenario 1	Dose-efficacy scenario 1	0.68	0.254384584377342	MTD mean	1	PA
y_mean70	Dose-toxicity scenario 1	Dose-efficacy scenario 1	0.69	0.247950229965402	MTD mean	1	PA
y_mean71	Dose-toxicity scenario 1	Dose-efficacy scenario 1	0.7	0.241617544039362	MTD mean	1	PA
y_mean72	Dose-toxicity scenario 1	Dose-efficacy scenario 1	0.71	0.23538413580963	MTD mean	1	PA
y_mean73	Dose-toxicity scenario 1	Dose-efficacy scenario 1	0.72	0.229247688864554	MTD mean	1	PA
y_mean74	Dose-toxicity scenario 1	Dose-efficacy scenario 1	0.73	0.223205958300353	MTD mean	1	PA
y_mean75	Dose-toxicity scenario 1	Dose-efficacy scenario 1	0.74	0.217256767982927	MTD mean	1	PA
y_mean76	Dose-toxicity scenario 1	Dose-efficacy scenario 1	0.75	0.211398007934542	MTD mean	1	PA
y_mean77	Dose-toxicity scenario 1	Dose-efficacy scenario 1	0.76	0.205627631838772	MTD mean	1	PA
y_mean78	Dose-toxicity scenario 1	Dose-efficacy scenario 1	0.77	0.199943654657525	MTD mean	1	PA
y_mean79	Dose-toxicity scenario 1	Dose-efficacy scenario 1	0.78	0.194344150354312	MTD mean	1	PA
y_mean80	Dose-toxicity scenario 1	Dose-efficacy scenario 1	0.79	0.188827249718274	MTD mean	1	PA
y_mean81	Dose-toxicity scenario 1	Dose-efficacy scenario 1	0.8	0.183391138283801	MTD mean	1	PA
y_mean82	Dose-toxicity scenario 1	Dose-efficacy scenario 1	0.81	0.178034054340885	MTD mean	1	PA
y_mean83	Dose-toxicity scenario 1	Dose-efficacy scenario 1	0.82	0.172754287031619	MTD mean	1	PA
y_mean84	Dose-toxicity scenario 1	Dose-efficacy scenario 1	0.83	0.167550174528525	MTD mean	1	PA
y_mean85	Dose-toxicity scenario 1	Dose-efficacy scenario 1	0.84	0.162420102290629	MTD mean	1	PA
y_mean86	Dose-toxicity scenario 1	Dose-efficacy scenario 1	0.85	0.157362501393448	MTD mean	1	PA
y_mean87	Dose-toxicity scenario 1	Dose-efficacy scenario 1	0.86	0.152375846929258	MTD mean	1	PA
y_mean88	Dose-toxicity scenario 1	Dose-efficacy scenario 1	0.87	0.147458656474209	MTD mean	1	PA
y_mean89	Dose-toxicity scenario 1	Dose-efficacy scenario 1	0.88	0.142609488619063	MTD mean	1	PA
y_mean90	Dose-toxicity scenario 1	Dose-efficacy scenario 1	0.89	0.137826941560482	MTD mean	1	PA
y_mean91	Dose-toxicity scenario 1	Dose-efficacy scenario 1	0.9	0.133109651749986	MTD mean	1	PA
y_mean92	Dose-toxicity scenario 1	Dose-efficacy scenario 1	0.91	0.128456292597837	MTD mean	1	PA
y_mean93	Dose-toxicity scenario 1	Dose-efficacy scenario 1	0.92	0.12386557322927	MTD mean	1	PA
y_mean94	Dose-toxicity scenario 1	Dose-efficacy scenario 1	0.93	0.119336237290611	MTD mean	1	PA
y_mean95	Dose-toxicity scenario 1	Dose-efficacy scenario 1	0.94	0.114867061802969	MTD mean	1	PA
y_mean96	Dose-toxicity scenario 1	Dose-efficacy scenario 1	0.95	0.110456856061305	MTD mean	1	PA
y_mean97	Dose-toxicity scenario 1	Dose-efficacy scenario 1	0.96	0.106104460576796	MTD mean	1	PA
y_mean98	Dose-toxicity scenario 1	Dose-efficacy scenario 1	0.97	0.101808746060514	MTD mean	1	PA
y_mean99	Dose-toxicity scenario 1	Dose-efficacy scenario 1	0.98	0.0975686124465645	MTD mean	1	PA
y_mean100	Dose-toxicity scenario 1	Dose-efficacy scenario 1	0.99	0.0933829879528876	MTD mean	1	PA
y_mean101	Dose-toxicity scenario 1	Dose-efficacy scenario 1	1	0.0892508281780587	MTD mean	1	PA
y_00251	Dose-toxicity scenario 1	Dose-efficacy scenario 1	0	1.34163914726963	MTD 2.5% percentile	1	PA
y_00252	Dose-toxicity scenario 1	Dose-efficacy scenario 1	0.01	1.31608367424163	MTD 2.5% percentile	1	PA
y_00253	Dose-toxicity scenario 1	Dose-efficacy scenario 1	0.02	1.29112284097796	MTD 2.5% percentile	1	PA
y_00254	Dose-toxicity scenario 1	Dose-efficacy scenario 1	0.03	1.26673613152603	MTD 2.5% percentile	1	PA
y_00255	Dose-toxicity scenario 1	Dose-efficacy scenario 1	0.04	1.24290396297709	MTD 2.5% percentile	1	PA
y_00256	Dose-toxicity scenario 1	Dose-efficacy scenario 1	0.05	1.21960763302026	MTD 2.5% percentile	1	PA
y_00257	Dose-toxicity scenario 1	Dose-efficacy scenario 1	0.06	1.19682927099476	MTD 2.5% percentile	1	PA
y_00258	Dose-toxicity scenario 1	Dose-efficacy scenario 1	0.07	1.17455179217106	MTD 2.5% percentile	1	PA
y_00259	Dose-toxicity scenario 1	Dose-efficacy scenario 1	0.08	1.15275885501537	MTD 2.5% percentile	1	PA
y_002510	Dose-toxicity scenario 1	Dose-efficacy scenario 1	0.09	1.13143482121256	MTD 2.5% percentile	1	PA
y_002511	Dose-toxicity scenario 1	Dose-efficacy scenario 1	0.1	1.11056471824208	MTD 2.5% percentile	1	PA
y_002512	Dose-toxicity scenario 1	Dose-efficacy scenario 1	0.11	1.09013420431878	MTD 2.5% percentile	1	PA
y_002513	Dose-toxicity scenario 1	Dose-efficacy scenario 1	0.12	1.0701295355259	MTD 2.5% percentile	1	PA
y_002514	Dose-toxicity scenario 1	Dose-efficacy scenario 1	0.13	1.05053753498212	MTD 2.5% percentile	1	PA
y_002515	Dose-toxicity scenario 1	Dose-efficacy scenario 1	0.14	1.03134556389723	MTD 2.5% percentile	1	PA
y_002516	Dose-toxicity scenario 1	Dose-efficacy scenario 1	0.15	1.01254149438287	MTD 2.5% percentile	1	PA
y_002517	Dose-toxicity scenario 1	Dose-efficacy scenario 1	0.16	0.994113683895312	MTD 2.5% percentile	1	PA
y_002518	Dose-toxicity scenario 1	Dose-efficacy scenario 1	0.17	0.976050951197339	MTD 2.5% percentile	1	PA
y_002519	Dose-toxicity scenario 1	Dose-efficacy scenario 1	0.18	0.958342553734653	MTD 2.5% percentile	1	PA
y_002520	Dose-toxicity scenario 1	Dose-efficacy scenario 1	0.19	0.940978166330846	MTD 2.5% percentile	1	PA
y_002521	Dose-toxicity scenario 1	Dose-efficacy scenario 1	0.2	0.923947861112034	MTD 2.5% percentile	1	PA
y_002522	Dose-toxicity scenario 1	Dose-efficacy scenario 1	0.21	0.907242088579183	MTD 2.5% percentile	1	PA
y_002523	Dose-toxicity scenario 1	Dose-efficacy scenario 1	0.22	0.890851659752284	MTD 2.5% percentile	1	PA
y_002524	Dose-toxicity scenario 1	Dose-efficacy scenario 1	0.23	0.874767729316233	MTD 2.5% percentile	1	PA
y_002525	Dose-toxicity scenario 1	Dose-efficacy scenario 1	0.24	0.858981779703462	MTD 2.5% percentile	1	PA
y_002526	Dose-toxicity scenario 1	Dose-efficacy scenario 1	0.25	0.843485606053132	MTD 2.5% percentile	1	PA
y_002527	Dose-toxicity scenario 1	Dose-efficacy scenario 1	0.26	0.828271301991088	MTD 2.5% percentile	1	PA
y_002528	Dose-toxicity scenario 1	Dose-efficacy scenario 1	0.27	0.813331246178793	MTD 2.5% percentile	1	PA
y_002529	Dose-toxicity scenario 1	Dose-efficacy scenario 1	0.28	0.798658089583157	MTD 2.5% percentile	1	PA
y_002530	Dose-toxicity scenario 1	Dose-efficacy scenario 1	0.29	0.784244743422584	MTD 2.5% percentile	1	PA
y_002531	Dose-toxicity scenario 1	Dose-efficacy scenario 1	0.3	0.770084367747711	MTD 2.5% percentile	1	PA
y_002532	Dose-toxicity scenario 1	Dose-efficacy scenario 1	0.31	0.756170360618165	MTD 2.5% percentile	1	PA
y_002533	Dose-toxicity scenario 1	Dose-efficacy scenario 1	0.32	0.74249634783938	MTD 2.5% percentile	1	PA
y_002534	Dose-toxicity scenario 1	Dose-efficacy scenario 1	0.33	0.729056173225943	MTD 2.5% percentile	1	PA
y_002535	Dose-toxicity scenario 1	Dose-efficacy scenario 1	0.34	0.715843889360219	MTD 2.5% percentile	1	PA
y_002536	Dose-toxicity scenario 1	Dose-efficacy scenario 1	0.35	0.702853748817113	MTD 2.5% percentile	1	PA
y_002537	Dose-toxicity scenario 1	Dose-efficacy scenario 1	0.36	0.690080195827771	MTD 2.5% percentile	1	PA
y_002538	Dose-toxicity scenario 1	Dose-efficacy scenario 1	0.37	0.677517858356808	MTD 2.5% percentile	1	PA
y_002539	Dose-toxicity scenario 1	Dose-efficacy scenario 1	0.38	0.66516154056933	MTD 2.5% percentile	1	PA
y_002540	Dose-toxicity scenario 1	Dose-efficacy scenario 1	0.39	0.653006215665566	MTD 2.5% percentile	1	PA
y_002541	Dose-toxicity scenario 1	Dose-efficacy scenario 1	0.4	0.641047019062339	MTD 2.5% percentile	1	PA
y_002542	Dose-toxicity scenario 1	Dose-efficacy scenario 1	0.41	0.629279241901946	MTD 2.5% percentile	1	PA
y_002543	Dose-toxicity scenario 1	Dose-efficacy scenario 1	0.42	0.617698324870266	MTD 2.5% percentile	1	PA
y_002544	Dose-toxicity scenario 1	Dose-efficacy scenario 1	0.43	0.606299852307025	MTD 2.5% percentile	1	PA
y_002545	Dose-toxicity scenario 1	Dose-efficacy scenario 1	0.44	0.595079546592246	MTD 2.5% percentile	1	PA
y_002546	Dose-toxicity scenario 1	Dose-efficacy scenario 1	0.45	0.584033262793891	MTD 2.5% percentile	1	PA
y_002547	Dose-toxicity scenario 1	Dose-efficacy scenario 1	0.46	0.573156983562629	MTD 2.5% percentile	1	PA
y_002548	Dose-toxicity scenario 1	Dose-efficacy scenario 1	0.47	0.562446814260505	MTD 2.5% percentile	1	PA
y_002549	Dose-toxicity scenario 1	Dose-efficacy scenario 1	0.48	0.551898978311123	MTD 2.5% percentile	1	PA
y_002550	Dose-toxicity scenario 1	Dose-efficacy scenario 1	0.49	0.541509812759665	MTD 2.5% percentile	1	PA
y_002551	Dose-toxicity scenario 1	Dose-efficacy scenario 1	0.5	0.531275764031785	MTD 2.5% percentile	1	PA
y_002552	Dose-toxicity scenario 1	Dose-efficacy scenario 1	0.51	0.521193383881064	MTD 2.5% percentile	1	PA
y_002553	Dose-toxicity scenario 1	Dose-efficacy scenario 1	0.52	0.511259325515311	MTD 2.5% percentile	1	PA
y_002554	Dose-toxicity scenario 1	Dose-efficacy scenario 1	0.53	0.501470339892584	MTD 2.5% percentile	1	PA
y_002555	Dose-toxicity scenario 1	Dose-efficacy scenario 1	0.54	0.491823272178299	MTD 2.5% percentile	1	PA
y_002556	Dose-toxicity scenario 1	Dose-efficacy scenario 1	0.55	0.482315058355323	MTD 2.5% percentile	1	PA
y_002557	Dose-toxicity scenario 1	Dose-efficacy scenario 1	0.56	0.472942721979403	MTD 2.5% percentile	1	PA
y_002558	Dose-toxicity scenario 1	Dose-efficacy scenario 1	0.57	0.463703371072701	MTD 2.5% percentile	1	PA
y_002559	Dose-toxicity scenario 1	Dose-efficacy scenario 1	0.58	0.454594195148639	MTD 2.5% percentile	1	PA
y_002560	Dose-toxicity scenario 1	Dose-efficacy scenario 1	0.59	0.445612462361611	MTD 2.5% percentile	1	PA
y_002561	Dose-toxicity scenario 1	Dose-efficacy scenario 1	0.6	0.436755516775497	MTD 2.5% percentile	1	PA
y_002562	Dose-toxicity scenario 1	Dose-efficacy scenario 1	0.61	0.428020775745245	MTD 2.5% percentile	1	PA
y_002563	Dose-toxicity scenario 1	Dose-efficacy scenario 1	0.62	0.419405727406089	MTD 2.5% percentile	1	PA
y_002564	Dose-toxicity scenario 1	Dose-efficacy scenario 1	0.63	0.410907928265284	MTD 2.5% percentile	1	PA
y_002565	Dose-toxicity scenario 1	Dose-efficacy scenario 1	0.64	0.402525000891502	MTD 2.5% percentile	1	PA
y_002566	Dose-toxicity scenario 1	Dose-efficacy scenario 1	0.65	0.394254631697303	MTD 2.5% percentile	1	PA
y_002567	Dose-toxicity scenario 1	Dose-efficacy scenario 1	0.66	0.386094568810339	MTD 2.5% percentile	1	PA
y_002568	Dose-toxicity scenario 1	Dose-efficacy scenario 1	0.67	0.378042620029165	MTD 2.5% percentile	1	PA
y_002569	Dose-toxicity scenario 1	Dose-efficacy scenario 1	0.68	0.37009665085977	MTD 2.5% percentile	1	PA
y_002570	Dose-toxicity scenario 1	Dose-efficacy scenario 1	0.69	0.362254582629135	MTD 2.5% percentile	1	PA
y_002571	Dose-toxicity scenario 1	Dose-efficacy scenario 1	0.7	0.354514390672303	MTD 2.5% percentile	1	PA
y_002572	Dose-toxicity scenario 1	Dose-efficacy scenario 1	0.71	0.346874102589658	MTD 2.5% percentile	1	PA
y_002573	Dose-toxicity scenario 1	Dose-efficacy scenario 1	0.72	0.339331796571238	MTD 2.5% percentile	1	PA
y_002574	Dose-toxicity scenario 1	Dose-efficacy scenario 1	0.73	0.331885599785126	MTD 2.5% percentile	1	PA
y_002575	Dose-toxicity scenario 1	Dose-efficacy scenario 1	0.74	0.324533686827039	MTD 2.5% percentile	1	PA
y_002576	Dose-toxicity scenario 1	Dose-efficacy scenario 1	0.75	0.317274278228456	MTD 2.5% percentile	1	PA
y_002577	Dose-toxicity scenario 1	Dose-efficacy scenario 1	0.76	0.310105639020698	MTD 2.5% percentile	1	PA
y_002578	Dose-toxicity scenario 1	Dose-efficacy scenario 1	0.77	0.303026077352542	MTD 2.5% percentile	1	PA
y_002579	Dose-toxicity scenario 1	Dose-efficacy scenario 1	0.78	0.296033943159048	MTD 2.5% percentile	1	PA
y_002580	Dose-toxicity scenario 1	Dose-efficacy scenario 1	0.79	0.289127626879398	MTD 2.5% percentile	1	PA
y_002581	Dose-toxicity scenario 1	Dose-efficacy scenario 1	0.8	0.282305558221659	MTD 2.5% percentile	1	PA
y_002582	Dose-toxicity scenario 1	Dose-efficacy scenario 1	0.81	0.275566204972477	MTD 2.5% percentile	1	PA
y_002583	Dose-toxicity scenario 1	Dose-efficacy scenario 1	0.82	0.268908071849805	MTD 2.5% percentile	1	PA
y_002584	Dose-toxicity scenario 1	Dose-efficacy scenario 1	0.83	0.262329699396863	MTD 2.5% percentile	1	PA
y_002585	Dose-toxicity scenario 1	Dose-efficacy scenario 1	0.84	0.25582966291561	MTD 2.5% percentile	1	PA
y_002586	Dose-toxicity scenario 1	Dose-efficacy scenario 1	0.85	0.249406571438091	MTD 2.5% percentile	1	PA
y_002587	Dose-toxicity scenario 1	Dose-efficacy scenario 1	0.86	0.2430590667341	MTD 2.5% percentile	1	PA
y_002588	Dose-toxicity scenario 1	Dose-efficacy scenario 1	0.87	0.236785822353672	MTD 2.5% percentile	1	PA
y_002589	Dose-toxicity scenario 1	Dose-efficacy scenario 1	0.88	0.230585542702988	MTD 2.5% percentile	1	PA
y_002590	Dose-toxicity scenario 1	Dose-efficacy scenario 1	0.89	0.224456962152328	MTD 2.5% percentile	1	PA
y_002591	Dose-toxicity scenario 1	Dose-efficacy scenario 1	0.9	0.218398844174808	MTD 2.5% percentile	1	PA
y_002592	Dose-toxicity scenario 1	Dose-efficacy scenario 1	0.91	0.212409980514641	MTD 2.5% percentile	1	PA
y_002593	Dose-toxicity scenario 1	Dose-efficacy scenario 1	0.92	0.206489190383767	MTD 2.5% percentile	1	PA
y_002594	Dose-toxicity scenario 1	Dose-efficacy scenario 1	0.93	0.200635319685721	MTD 2.5% percentile	1	PA
y_002595	Dose-toxicity scenario 1	Dose-efficacy scenario 1	0.94	0.194847240265673	MTD 2.5% percentile	1	PA
y_002596	Dose-toxicity scenario 1	Dose-efficacy scenario 1	0.95	0.189123849185604	MTD 2.5% percentile	1	PA
y_002597	Dose-toxicity scenario 1	Dose-efficacy scenario 1	0.96	0.183464068023662	MTD 2.5% percentile	1	PA
y_002598	Dose-toxicity scenario 1	Dose-efficacy scenario 1	0.97	0.177866842196739	MTD 2.5% percentile	1	PA
y_002599	Dose-toxicity scenario 1	Dose-efficacy scenario 1	0.98	0.172331140305391	MTD 2.5% percentile	1	PA
y_0025100	Dose-toxicity scenario 1	Dose-efficacy scenario 1	0.99	0.166855953500243	MTD 2.5% percentile	1	PA
y_0025101	Dose-toxicity scenario 1	Dose-efficacy scenario 1	1	0.161440294869056	MTD 2.5% percentile	1	PA
y_0501	Dose-toxicity scenario 1	Dose-efficacy scenario 1	0	1.22684511753043	MTD 50% percentile	1	PA
y_0502	Dose-toxicity scenario 1	Dose-efficacy scenario 1	0.01	1.19619075095979	MTD 50% percentile	1	PA
y_0503	Dose-toxicity scenario 1	Dose-efficacy scenario 1	0.02	1.16657062095374	MTD 50% percentile	1	PA
y_0504	Dose-toxicity scenario 1	Dose-efficacy scenario 1	0.03	1.1379332552159	MTD 50% percentile	1	PA
y_0505	Dose-toxicity scenario 1	Dose-efficacy scenario 1	0.04	1.1102305413033	MTD 50% percentile	1	PA
y_0506	Dose-toxicity scenario 1	Dose-efficacy scenario 1	0.05	1.08341745688527	MTD 50% percentile	1	PA
y_0507	Dose-toxicity scenario 1	Dose-efficacy scenario 1	0.06	1.05745182557856	MTD 50% percentile	1	PA
y_0508	Dose-toxicity scenario 1	Dose-efficacy scenario 1	0.07	1.03229409557349	MTD 50% percentile	1	PA
y_0509	Dose-toxicity scenario 1	Dose-efficacy scenario 1	0.08	1.00790713860722	MTD 50% percentile	1	PA
y_05010	Dose-toxicity scenario 1	Dose-efficacy scenario 1	0.09	0.984256067135189	MTD 50% percentile	1	PA
y_05011	Dose-toxicity scenario 1	Dose-efficacy scenario 1	0.1	0.961308067807303	MTD 50% percentile	1	PA
y_05012	Dose-toxicity scenario 1	Dose-efficacy scenario 1	0.11	0.939032249577308	MTD 50% percentile	1	PA
y_05013	Dose-toxicity scenario 1	Dose-efficacy scenario 1	0.12	0.91739950496683	MTD 50% percentile	1	PA
y_05014	Dose-toxicity scenario 1	Dose-efficacy scenario 1	0.13	0.896382383173814	MTD 50% percentile	1	PA
y_05015	Dose-toxicity scenario 1	Dose-efficacy scenario 1	0.14	0.875954973862186	MTD 50% percentile	1	PA
y_05016	Dose-toxicity scenario 1	Dose-efficacy scenario 1	0.15	0.856092800598309	MTD 50% percentile	1	PA
y_05017	Dose-toxicity scenario 1	Dose-efficacy scenario 1	0.16	0.836772723012701	MTD 50% percentile	1	PA
y_05018	Dose-toxicity scenario 1	Dose-efficacy scenario 1	0.17	0.817972846864775	MTD 50% percentile	1	PA
y_05019	Dose-toxicity scenario 1	Dose-efficacy scenario 1	0.18	0.799672441275715	MTD 50% percentile	1	PA
y_05020	Dose-toxicity scenario 1	Dose-efficacy scenario 1	0.19	0.781851862471674	MTD 50% percentile	1	PA
y_05021	Dose-toxicity scenario 1	Dose-efficacy scenario 1	0.2	0.764492483447593	MTD 50% percentile	1	PA
y_05022	Dose-toxicity scenario 1	Dose-efficacy scenario 1	0.21	0.747576629022203	MTD 50% percentile	1	PA
y_05023	Dose-toxicity scenario 1	Dose-efficacy scenario 1	0.22	0.731087515808178	MTD 50% percentile	1	PA
y_05024	Dose-toxicity scenario 1	Dose-efficacy scenario 1	0.23	0.715009196668872	MTD 50% percentile	1	PA
y_05025	Dose-toxicity scenario 1	Dose-efficacy scenario 1	0.24	0.699326509275236	MTD 50% percentile	1	PA
y_05026	Dose-toxicity scenario 1	Dose-efficacy scenario 1	0.25	0.684025028414091	MTD 50% percentile	1	PA
y_05027	Dose-toxicity scenario 1	Dose-efficacy scenario 1	0.26	0.669091021732437	MTD 50% percentile	1	PA
y_05028	Dose-toxicity scenario 1	Dose-efficacy scenario 1	0.27	0.654511408632408	MTD 50% percentile	1	PA
y_05029	Dose-toxicity scenario 1	Dose-efficacy scenario 1	0.28	0.64027372205826	MTD 50% percentile	1	PA
y_05030	Dose-toxicity scenario 1	Dose-efficacy scenario 1	0.29	0.626366072940757	MTD 50% percentile	1	PA
y_05031	Dose-toxicity scenario 1	Dose-efficacy scenario 1	0.3	0.612777117085821	MTD 50% percentile	1	PA
y_05032	Dose-toxicity scenario 1	Dose-efficacy scenario 1	0.31	0.59949602431364	MTD 50% percentile	1	PA
y_05033	Dose-toxicity scenario 1	Dose-efficacy scenario 1	0.32	0.586512449671765	MTD 50% percentile	1	PA
y_05034	Dose-toxicity scenario 1	Dose-efficacy scenario 1	0.33	0.573816506561419	MTD 50% percentile	1	PA
y_05035	Dose-toxicity scenario 1	Dose-efficacy scenario 1	0.34	0.561398741630254	MTD 50% percentile	1	PA
y_05036	Dose-toxicity scenario 1	Dose-efficacy scenario 1	0.35	0.549250111297606	MTD 50% percentile	1	PA
y_05037	Dose-toxicity scenario 1	Dose-efficacy scenario 1	0.36	0.537361959789695	MTD 50% percentile	1	PA
y_05038	Dose-toxicity scenario 1	Dose-efficacy scenario 1	0.37	0.525725998572697	MTD 50% percentile	1	PA
y_05039	Dose-toxicity scenario 1	Dose-efficacy scenario 1	0.38	0.514334287080966	MTD 50% percentile	1	PA
y_05040	Dose-toxicity scenario 1	Dose-efficacy scenario 1	0.39	0.503179214646248	MTD 50% percentile	1	PA
y_05041	Dose-toxicity scenario 1	Dose-efficacy scenario 1	0.4	0.492253483541474	MTD 50% percentile	1	PA
y_05042	Dose-toxicity scenario 1	Dose-efficacy scenario 1	0.41	0.481550093059731	MTD 50% percentile	1	PA
y_05043	Dose-toxicity scenario 1	Dose-efficacy scenario 1	0.42	0.471062324555432	MTD 50% percentile	1	PA
y_05044	Dose-toxicity scenario 1	Dose-efficacy scenario 1	0.43	0.460783727380523	MTD 50% percentile	1	PA
y_05045	Dose-toxicity scenario 1	Dose-efficacy scenario 1	0.44	0.450708105653852	MTD 50% percentile	1	PA
y_05046	Dose-toxicity scenario 1	Dose-efficacy scenario 1	0.45	0.440829505806687	MTD 50% percentile	1	PA
y_05047	Dose-toxicity scenario 1	Dose-efficacy scenario 1	0.46	0.43114220485178	MTD 50% percentile	1	PA
y_05048	Dose-toxicity scenario 1	Dose-efficacy scenario 1	0.47	0.421640699327403	MTD 50% percentile	1	PA
y_05049	Dose-toxicity scenario 1	Dose-efficacy scenario 1	0.48	0.41231969487147	MTD 50% percentile	1	PA
y_05050	Dose-toxicity scenario 1	Dose-efficacy scenario 1	0.49	0.403174096384268	MTD 50% percentile	1	PA
y_05051	Dose-toxicity scenario 1	Dose-efficacy scenario 1	0.5	0.394198998741357	MTD 50% percentile	1	PA
y_05052	Dose-toxicity scenario 1	Dose-efficacy scenario 1	0.51	0.385389678021105	MTD 50% percentile	1	PA
y_05053	Dose-toxicity scenario 1	Dose-efficacy scenario 1	0.52	0.376741583213865	MTD 50% percentile	1	PA
y_05054	Dose-toxicity scenario 1	Dose-efficacy scenario 1	0.53	0.368250328382245	MTD 50% percentile	1	PA
y_05055	Dose-toxicity scenario 1	Dose-efficacy scenario 1	0.54	0.359911685244072	MTD 50% percentile	1	PA
y_05056	Dose-toxicity scenario 1	Dose-efficacy scenario 1	0.55	0.35172157615172	MTD 50% percentile	1	PA
y_05057	Dose-toxicity scenario 1	Dose-efficacy scenario 1	0.56	0.343676067443291	MTD 50% percentile	1	PA
y_05058	Dose-toxicity scenario 1	Dose-efficacy scenario 1	0.57	0.335771363142881	MTD 50% percentile	1	PA
y_05059	Dose-toxicity scenario 1	Dose-efficacy scenario 1	0.58	0.328003798988735	MTD 50% percentile	1	PA
y_05060	Dose-toxicity scenario 1	Dose-efficacy scenario 1	0.59	0.320369836769541	MTD 50% percentile	1	PA
y_05061	Dose-toxicity scenario 1	Dose-efficacy scenario 1	0.6	0.312866058950486	MTD 50% percentile	1	PA
y_05062	Dose-toxicity scenario 1	Dose-efficacy scenario 1	0.61	0.305489163571918	MTD 50% percentile	1	PA
y_05063	Dose-toxicity scenario 1	Dose-efficacy scenario 1	0.62	0.298235959404611	MTD 50% percentile	1	PA
y_05064	Dose-toxicity scenario 1	Dose-efficacy scenario 1	0.63	0.291103361346709	MTD 50% percentile	1	PA
y_05065	Dose-toxicity scenario 1	Dose-efficacy scenario 1	0.64	0.284088386048394	MTD 50% percentile	1	PA
y_05066	Dose-toxicity scenario 1	Dose-efficacy scenario 1	0.65	0.277188147751243	MTD 50% percentile	1	PA
y_05067	Dose-toxicity scenario 1	Dose-efficacy scenario 1	0.66	0.270399854330083	MTD 50% percentile	1	PA
y_05068	Dose-toxicity scenario 1	Dose-efficacy scenario 1	0.67	0.26372080352594	MTD 50% percentile	1	PA
y_05069	Dose-toxicity scenario 1	Dose-efficacy scenario 1	0.68	0.257148379359398	MTD 50% percentile	1	PA
y_05070	Dose-toxicity scenario 1	Dose-efficacy scenario 1	0.69	0.250680048714387	MTD 50% percentile	1	PA
y_05071	Dose-toxicity scenario 1	Dose-efficacy scenario 1	0.7	0.244313358082993	MTD 50% percentile	1	PA
y_05072	Dose-toxicity scenario 1	Dose-efficacy scenario 1	0.71	0.238045930462538	MTD 50% percentile	1	PA
y_05073	Dose-toxicity scenario 1	Dose-efficacy scenario 1	0.72	0.231875462396668	MTD 50% percentile	1	PA
y_05074	Dose-toxicity scenario 1	Dose-efficacy scenario 1	0.73	0.225799721152702	MTD 50% percentile	1	PA
y_05075	Dose-toxicity scenario 1	Dose-efficacy scenario 1	0.74	0.219816542028008	MTD 50% percentile	1	PA
y_05076	Dose-toxicity scenario 1	Dose-efficacy scenario 1	0.75	0.213923825778535	MTD 50% percentile	1	PA
y_05077	Dose-toxicity scenario 1	Dose-efficacy scenario 1	0.76	0.208119536163129	MTD 50% percentile	1	PA
y_05078	Dose-toxicity scenario 1	Dose-efficacy scenario 1	0.77	0.20240169759756	MTD 50% percentile	1	PA
y_05079	Dose-toxicity scenario 1	Dose-efficacy scenario 1	0.78	0.196768392912611	MTD 50% percentile	1	PA
y_05080	Dose-toxicity scenario 1	Dose-efficacy scenario 1	0.79	0.191217761210865	MTD 50% percentile	1	PA
y_05081	Dose-toxicity scenario 1	Dose-efficacy scenario 1	0.8	0.185747995817166	MTD 50% percentile	1	PA
y_05082	Dose-toxicity scenario 1	Dose-efficacy scenario 1	0.81	0.180357342318015	MTD 50% percentile	1	PA
y_05083	Dose-toxicity scenario 1	Dose-efficacy scenario 1	0.82	0.175044096685417	MTD 50% percentile	1	PA
y_05084	Dose-toxicity scenario 1	Dose-efficacy scenario 1	0.83	0.169806603480987	MTD 50% percentile	1	PA
y_05085	Dose-toxicity scenario 1	Dose-efficacy scenario 1	0.84	0.164643254136315	MTD 50% percentile	1	PA
y_05086	Dose-toxicity scenario 1	Dose-efficacy scenario 1	0.85	0.159552485305854	MTD 50% percentile	1	PA
y_05087	Dose-toxicity scenario 1	Dose-efficacy scenario 1	0.86	0.154532777288786	MTD 50% percentile	1	PA
y_05088	Dose-toxicity scenario 1	Dose-efficacy scenario 1	0.87	0.149582652516506	MTD 50% percentile	1	PA
y_05089	Dose-toxicity scenario 1	Dose-efficacy scenario 1	0.88	0.144700674102589	MTD 50% percentile	1	PA
y_05090	Dose-toxicity scenario 1	Dose-efficacy scenario 1	0.89	0.139885444452213	MTD 50% percentile	1	PA
y_05091	Dose-toxicity scenario 1	Dose-efficacy scenario 1	0.9	0.135135603928252	MTD 50% percentile	1	PA
y_05092	Dose-toxicity scenario 1	Dose-efficacy scenario 1	0.91	0.130449829571333	MTD 50% percentile	1	PA
y_05093	Dose-toxicity scenario 1	Dose-efficacy scenario 1	0.92	0.12582683387134	MTD 50% percentile	1	PA
y_05094	Dose-toxicity scenario 1	Dose-efficacy scenario 1	0.93	0.121265363587971	MTD 50% percentile	1	PA
y_05095	Dose-toxicity scenario 1	Dose-efficacy scenario 1	0.94	0.116764198618065	MTD 50% percentile	1	PA
y_05096	Dose-toxicity scenario 1	Dose-efficacy scenario 1	0.95	0.112322150907569	MTD 50% percentile	1	PA
y_05097	Dose-toxicity scenario 1	Dose-efficacy scenario 1	0.96	0.107938063406087	MTD 50% percentile	1	PA
y_05098	Dose-toxicity scenario 1	Dose-efficacy scenario 1	0.97	0.103610809062086	MTD 50% percentile	1	PA
y_05099	Dose-toxicity scenario 1	Dose-efficacy scenario 1	0.98	0.099339289856938	MTD 50% percentile	1	PA
y_050100	Dose-toxicity scenario 1	Dose-efficacy scenario 1	0.99	0.0951224358760342	MTD 50% percentile	1	PA
y_050101	Dose-toxicity scenario 1	Dose-efficacy scenario 1	1	0.0909592044153452	MTD 50% percentile	1	PA
y_09751	Dose-toxicity scenario 1	Dose-efficacy scenario 1	0	1.13658692130372	MTD 97.5% percentile	1	PA
y_09752	Dose-toxicity scenario 1	Dose-efficacy scenario 1	0.01	1.09994613537939	MTD 97.5% percentile	1	PA
y_09753	Dose-toxicity scenario 1	Dose-efficacy scenario 1	0.02	1.06500459174468	MTD 97.5% percentile	1	PA
y_09754	Dose-toxicity scenario 1	Dose-efficacy scenario 1	0.03	1.03164676387221	MTD 97.5% percentile	1	PA
y_09755	Dose-toxicity scenario 1	Dose-efficacy scenario 1	0.04	0.999767365579774	MTD 97.5% percentile	1	PA
y_09756	Dose-toxicity scenario 1	Dose-efficacy scenario 1	0.05	0.969270240990529	MTD 97.5% percentile	1	PA
y_09757	Dose-toxicity scenario 1	Dose-efficacy scenario 1	0.06	0.940067395821511	MTD 97.5% percentile	1	PA
y_09758	Dose-toxicity scenario 1	Dose-efficacy scenario 1	0.07	0.912078149443944	MTD 97.5% percentile	1	PA
y_09759	Dose-toxicity scenario 1	Dose-efficacy scenario 1	0.08	0.885228390506548	MTD 97.5% percentile	1	PA
y_097510	Dose-toxicity scenario 1	Dose-efficacy scenario 1	0.09	0.859449921659458	MTD 97.5% percentile	1	PA
y_097511	Dose-toxicity scenario 1	Dose-efficacy scenario 1	0.1	0.834679881179418	MTD 97.5% percentile	1	PA
y_097512	Dose-toxicity scenario 1	Dose-efficacy scenario 1	0.11	0.810860231169178	MTD 97.5% percentile	1	PA
y_097513	Dose-toxicity scenario 1	Dose-efficacy scenario 1	0.12	0.787937303559129	MTD 97.5% percentile	1	PA
y_097514	Dose-toxicity scenario 1	Dose-efficacy scenario 1	0.13	0.76586139643575	MTD 97.5% percentile	1	PA
y_097515	Dose-toxicity scenario 1	Dose-efficacy scenario 1	0.14	0.744586414306273	MTD 97.5% percentile	1	PA
y_097516	Dose-toxicity scenario 1	Dose-efficacy scenario 1	0.15	0.724069546819868	MTD 97.5% percentile	1	PA
y_097517	Dose-toxicity scenario 1	Dose-efficacy scenario 1	0.16	0.704270981233053	MTD 97.5% percentile	1	PA
y_097518	Dose-toxicity scenario 1	Dose-efficacy scenario 1	0.17	0.685153644555552	MTD 97.5% percentile	1	PA
y_097519	Dose-toxicity scenario 1	Dose-efficacy scenario 1	0.18	0.666682971862733	MTD 97.5% percentile	1	PA
y_097520	Dose-toxicity scenario 1	Dose-efficacy scenario 1	0.19	0.648826697728221	MTD 97.5% percentile	1	PA
y_097521	Dose-toxicity scenario 1	Dose-efficacy scenario 1	0.2	0.631554668129052	MTD 97.5% percentile	1	PA
y_097522	Dose-toxicity scenario 1	Dose-efficacy scenario 1	0.21	0.614838670516619	MTD 97.5% percentile	1	PA
y_097523	Dose-toxicity scenario 1	Dose-efficacy scenario 1	0.22	0.598652280039034	MTD 97.5% percentile	1	PA
y_097524	Dose-toxicity scenario 1	Dose-efficacy scenario 1	0.23	0.582970720151808	MTD 97.5% percentile	1	PA
y_097525	Dose-toxicity scenario 1	Dose-efficacy scenario 1	0.24	0.567770736070331	MTD 97.5% percentile	1	PA
y_097526	Dose-toxicity scenario 1	Dose-efficacy scenario 1	0.25	0.553030479704763	MTD 97.5% percentile	1	PA
y_097527	Dose-toxicity scenario 1	Dose-efficacy scenario 1	0.26	0.538729404879896	MTD 97.5% percentile	1	PA
y_097528	Dose-toxicity scenario 1	Dose-efficacy scenario 1	0.27	0.524848171783238	MTD 97.5% percentile	1	PA
y_097529	Dose-toxicity scenario 1	Dose-efficacy scenario 1	0.28	0.511368559706797	MTD 97.5% percentile	1	PA
y_097530	Dose-toxicity scenario 1	Dose-efficacy scenario 1	0.29	0.498273387254706	MTD 97.5% percentile	1	PA
y_097531	Dose-toxicity scenario 1	Dose-efficacy scenario 1	0.3	0.485546439281917	MTD 97.5% percentile	1	PA
y_097532	Dose-toxicity scenario 1	Dose-efficacy scenario 1	0.31	0.473172399910695	MTD 97.5% percentile	1	PA
y_097533	Dose-toxicity scenario 1	Dose-efficacy scenario 1	0.32	0.461136791043122	MTD 97.5% percentile	1	PA
y_097534	Dose-toxicity scenario 1	Dose-efficacy scenario 1	0.33	0.449425915850596	MTD 97.5% percentile	1	PA
y_097535	Dose-toxicity scenario 1	Dose-efficacy scenario 1	0.34	0.438026806776581	MTD 97.5% percentile	1	PA
y_097536	Dose-toxicity scenario 1	Dose-efficacy scenario 1	0.35	0.426927177637615	MTD 97.5% percentile	1	PA
y_097537	Dose-toxicity scenario 1	Dose-efficacy scenario 1	0.36	0.416115379450605	MTD 97.5% percentile	1	PA
y_097538	Dose-toxicity scenario 1	Dose-efficacy scenario 1	0.37	0.405580359652536	MTD 97.5% percentile	1	PA
y_097539	Dose-toxicity scenario 1	Dose-efficacy scenario 1	0.38	0.395311624412493	MTD 97.5% percentile	1	PA
y_097540	Dose-toxicity scenario 1	Dose-efficacy scenario 1	0.39	0.385299203765828	MTD 97.5% percentile	1	PA
y_097541	Dose-toxicity scenario 1	Dose-efficacy scenario 1	0.4	0.375533619326973	MTD 97.5% percentile	1	PA
y_097542	Dose-toxicity scenario 1	Dose-efficacy scenario 1	0.41	0.366005854361105	MTD 97.5% percentile	1	PA
y_097543	Dose-toxicity scenario 1	Dose-efficacy scenario 1	0.42	0.356707326016022	MTD 97.5% percentile	1	PA
y_097544	Dose-toxicity scenario 1	Dose-efficacy scenario 1	0.43	0.347629859534487	MTD 97.5% percentile	1	PA
y_097545	Dose-toxicity scenario 1	Dose-efficacy scenario 1	0.44	0.338765664284184	MTD 97.5% percentile	1	PA
y_097546	Dose-toxicity scenario 1	Dose-efficacy scenario 1	0.45	0.33010731145755	MTD 97.5% percentile	1	PA
y_097547	Dose-toxicity scenario 1	Dose-efficacy scenario 1	0.46	0.321647713307334	MTD 97.5% percentile	1	PA
y_097548	Dose-toxicity scenario 1	Dose-efficacy scenario 1	0.47	0.313380103795876	MTD 97.5% percentile	1	PA
y_097549	Dose-toxicity scenario 1	Dose-efficacy scenario 1	0.48	0.305298020547097	MTD 97.5% percentile	1	PA
y_097550	Dose-toxicity scenario 1	Dose-efficacy scenario 1	0.49	0.297395288000001	MTD 97.5% percentile	1	PA
y_097551	Dose-toxicity scenario 1	Dose-efficacy scenario 1	0.5	0.289666001671395	MTD 97.5% percentile	1	PA
y_097552	Dose-toxicity scenario 1	Dose-efficacy scenario 1	0.51	0.282104513443561	MTD 97.5% percentile	1	PA
y_097553	Dose-toxicity scenario 1	Dose-efficacy scenario 1	0.52	0.274705417799813	MTD 97.5% percentile	1	PA
y_097554	Dose-toxicity scenario 1	Dose-efficacy scenario 1	0.53	0.267463538937467	MTD 97.5% percentile	1	PA
y_097555	Dose-toxicity scenario 1	Dose-efficacy scenario 1	0.54	0.260373918693649	MTD 97.5% percentile	1	PA
y_097556	Dose-toxicity scenario 1	Dose-efficacy scenario 1	0.55	0.253431805224747	MTD 97.5% percentile	1	PA
y_097557	Dose-toxicity scenario 1	Dose-efficacy scenario 1	0.56	0.246632642385202	MTD 97.5% percentile	1	PA
y_097558	Dose-toxicity scenario 1	Dose-efficacy scenario 1	0.57	0.239972059755731	MTD 97.5% percentile	1	PA
y_097559	Dose-toxicity scenario 1	Dose-efficacy scenario 1	0.58	0.233445863275144	MTD 97.5% percentile	1	PA
y_097560	Dose-toxicity scenario 1	Dose-efficacy scenario 1	0.59	0.227050026433535	MTD 97.5% percentile	1	PA
y_097561	Dose-toxicity scenario 1	Dose-efficacy scenario 1	0.6	0.220780681988002	MTD 97.5% percentile	1	PA
y_097562	Dose-toxicity scenario 1	Dose-efficacy scenario 1	0.61	0.214634114165075	MTD 97.5% percentile	1	PA
y_097563	Dose-toxicity scenario 1	Dose-efficacy scenario 1	0.62	0.208606751316817	MTD 97.5% percentile	1	PA
y_097564	Dose-toxicity scenario 1	Dose-efficacy scenario 1	0.63	0.2026951590001	MTD 97.5% percentile	1	PA
y_097565	Dose-toxicity scenario 1	Dose-efficacy scenario 1	0.64	0.196896033450872	MTD 97.5% percentile	1	PA
y_097566	Dose-toxicity scenario 1	Dose-efficacy scenario 1	0.65	0.191206195427374	MTD 97.5% percentile	1	PA
y_097567	Dose-toxicity scenario 1	Dose-efficacy scenario 1	0.66	0.185622584398183	MTD 97.5% percentile	1	PA
y_097568	Dose-toxicity scenario 1	Dose-efficacy scenario 1	0.67	0.180142253052771	MTD 97.5% percentile	1	PA
y_097569	Dose-toxicity scenario 1	Dose-efficacy scenario 1	0.68	0.174762362113882	MTD 97.5% percentile	1	PA
y_097570	Dose-toxicity scenario 1	Dose-efficacy scenario 1	0.69	0.169480175432554	MTD 97.5% percentile	1	PA
y_097571	Dose-toxicity scenario 1	Dose-efficacy scenario 1	0.7	0.16429305534796	MTD 97.5% percentile	1	PA
y_097572	Dose-toxicity scenario 1	Dose-efficacy scenario 1	0.71	0.159198458295566	MTD 97.5% percentile	1	PA
y_097573	Dose-toxicity scenario 1	Dose-efficacy scenario 1	0.72	0.154193930648211	MTD 97.5% percentile	1	PA
y_097574	Dose-toxicity scenario 1	Dose-efficacy scenario 1	0.73	0.149277104775848	MTD 97.5% percentile	1	PA
y_097575	Dose-toxicity scenario 1	Dose-efficacy scenario 1	0.74	0.144445695310624	MTD 97.5% percentile	1	PA
y_097576	Dose-toxicity scenario 1	Dose-efficacy scenario 1	0.75	0.13969749560495	MTD 97.5% percentile	1	PA
y_097577	Dose-toxicity scenario 1	Dose-efficacy scenario 1	0.76	0.135030374371004	MTD 97.5% percentile	1	PA
y_097578	Dose-toxicity scenario 1	Dose-efficacy scenario 1	0.77	0.130442272490931	MTD 97.5% percentile	1	PA
y_097579	Dose-toxicity scenario 1	Dose-efficacy scenario 1	0.78	0.125931199987693	MTD 97.5% percentile	1	PA
y_097580	Dose-toxicity scenario 1	Dose-efficacy scenario 1	0.79	0.121495233147231	MTD 97.5% percentile	1	PA
y_097581	Dose-toxicity scenario 1	Dose-efficacy scenario 1	0.8	0.117132511783169	MTD 97.5% percentile	1	PA
y_097582	Dose-toxicity scenario 1	Dose-efficacy scenario 1	0.81	0.112841236635912	MTD 97.5% percentile	1	PA
y_097583	Dose-toxicity scenario 1	Dose-efficacy scenario 1	0.82	0.108619666898479	MTD 97.5% percentile	1	PA
y_097584	Dose-toxicity scenario 1	Dose-efficacy scenario 1	0.83	0.104466117861936	MTD 97.5% percentile	1	PA
y_097585	Dose-toxicity scenario 1	Dose-efficacy scenario 1	0.84	0.100378958673737	MTD 97.5% percentile	1	PA
y_097586	Dose-toxicity scenario 1	Dose-efficacy scenario 1	0.85	0.0963566102026985	MTD 97.5% percentile	1	PA
y_097587	Dose-toxicity scenario 1	Dose-efficacy scenario 1	0.86	0.092397543004745	MTD 97.5% percentile	1	PA
y_097588	Dose-toxicity scenario 1	Dose-efficacy scenario 1	0.87	0.0885002753839162	MTD 97.5% percentile	1	PA
y_097589	Dose-toxicity scenario 1	Dose-efficacy scenario 1	0.88	0.0846633715434703	MTD 97.5% percentile	1	PA
y_097590	Dose-toxicity scenario 1	Dose-efficacy scenario 1	0.89	0.0808854398222394	MTD 97.5% percentile	1	PA
y_097591	Dose-toxicity scenario 1	Dose-efficacy scenario 1	0.9	0.0771651310116848	MTD 97.5% percentile	1	PA
y_097592	Dose-toxicity scenario 1	Dose-efficacy scenario 1	0.91	0.0735011367493767	MTD 97.5% percentile	1	PA
y_097593	Dose-toxicity scenario 1	Dose-efficacy scenario 1	0.92	0.0698921879848799	MTD 97.5% percentile	1	PA
y_097594	Dose-toxicity scenario 1	Dose-efficacy scenario 1	0.93	0.0663370535142664	MTD 97.5% percentile	1	PA
y_097595	Dose-toxicity scenario 1	Dose-efficacy scenario 1	0.94	0.0628345385797008	MTD 97.5% percentile	1	PA
y_097596	Dose-toxicity scenario 1	Dose-efficacy scenario 1	0.95	0.0593834835307503	MTD 97.5% percentile	1	PA
y_097597	Dose-toxicity scenario 1	Dose-efficacy scenario 1	0.96	0.0559827625442708	MTD 97.5% percentile	1	PA
y_097598	Dose-toxicity scenario 1	Dose-efficacy scenario 1	0.97	0.0526312823998985	MTD 97.5% percentile	1	PA
y_097599	Dose-toxicity scenario 1	Dose-efficacy scenario 1	0.98	0.0493279813083503	MTD 97.5% percentile	1	PA
y_0975100	Dose-toxicity scenario 1	Dose-efficacy scenario 1	0.99	0.0460718277898951	MTD 97.5% percentile	1	PA
y_0975101	Dose-toxicity scenario 1	Dose-efficacy scenario 1	1	0.0428618196005065	MTD 97.5% percentile	1	PA
