# Supplementary material for: A Bayesian adaptive design for dual‐agent phase I–II oncology trials integrating efficacy data across stages
Source: Biom J. 2023 May 18;65(7):2200288. doi: 10.1002/bimj.202200288 (PMC10952513; doi:10.1002/bimj.202200288)
Supplement: Supplementary file 1 — Supporting Information S1 [file BIMJ-65-0-s001.zip › Code_biometrical_journal2/Code_biometrical_journal/Data/intermediate_outputs/MTD_curve_DLT_sc1_EFF_sc2_CA_w025_H0.csv]

	DLT_scenario	EFF_scenario	x	y	type	omega	agreement
y_mean1	Dose-toxicity scenario 1	Dose-efficacy scenario 2	0	1.22758754812093	MTD mean	0.25	CA
y_mean2	Dose-toxicity scenario 1	Dose-efficacy scenario 2	0.01	1.19680868194793	MTD mean	0.25	CA
y_mean3	Dose-toxicity scenario 1	Dose-efficacy scenario 2	0.02	1.16707118898919	MTD mean	0.25	CA
y_mean4	Dose-toxicity scenario 1	Dose-efficacy scenario 2	0.03	1.13832309766323	MTD mean	0.25	CA
y_mean5	Dose-toxicity scenario 1	Dose-efficacy scenario 2	0.04	1.11051583811115	MTD mean	0.25	CA
y_mean6	Dose-toxicity scenario 1	Dose-efficacy scenario 2	0.05	1.0836039683591	MTD mean	0.25	CA
y_mean7	Dose-toxicity scenario 1	Dose-efficacy scenario 2	0.06	1.05754492651435	MTD mean	0.25	CA
y_mean8	Dose-toxicity scenario 1	Dose-efficacy scenario 2	0.07	1.03229880615222	MTD mean	0.25	CA
y_mean9	Dose-toxicity scenario 1	Dose-efficacy scenario 2	0.08	1.00782815240097	MTD mean	0.25	CA
y_mean10	Dose-toxicity scenario 1	Dose-efficacy scenario 2	0.09	0.984097776532865	MTD mean	0.25	CA
y_mean11	Dose-toxicity scenario 1	Dose-efficacy scenario 2	0.1	0.961074587131454	MTD mean	0.25	CA
y_mean12	Dose-toxicity scenario 1	Dose-efficacy scenario 2	0.11	0.938727436131193	MTD mean	0.25	CA
y_mean13	Dose-toxicity scenario 1	Dose-efficacy scenario 2	0.12	0.917026978223308	MTD mean	0.25	CA
y_mean14	Dose-toxicity scenario 1	Dose-efficacy scenario 2	0.13	0.895945542293291	MTD mean	0.25	CA
y_mean15	Dose-toxicity scenario 1	Dose-efficacy scenario 2	0.14	0.875457013705709	MTD mean	0.25	CA
y_mean16	Dose-toxicity scenario 1	Dose-efficacy scenario 2	0.15	0.855536726383371	MTD mean	0.25	CA
y_mean17	Dose-toxicity scenario 1	Dose-efficacy scenario 2	0.16	0.836161363743103	MTD mean	0.25	CA
y_mean18	Dose-toxicity scenario 1	Dose-efficacy scenario 2	0.17	0.817308867651609	MTD mean	0.25	CA
y_mean19	Dose-toxicity scenario 1	Dose-efficacy scenario 2	0.18	0.798958354653996	MTD mean	0.25	CA
y_mean20	Dose-toxicity scenario 1	Dose-efficacy scenario 2	0.19	0.781090038806096	MTD mean	0.25	CA
y_mean21	Dose-toxicity scenario 1	Dose-efficacy scenario 2	0.2	0.763685160511118	MTD mean	0.25	CA
y_mean22	Dose-toxicity scenario 1	Dose-efficacy scenario 2	0.21	0.746725920822548	MTD mean	0.25	CA
y_mean23	Dose-toxicity scenario 1	Dose-efficacy scenario 2	0.22	0.730195420729633	MTD mean	0.25	CA
y_mean24	Dose-toxicity scenario 1	Dose-efficacy scenario 2	0.23	0.714077604990079	MTD mean	0.25	CA
y_mean25	Dose-toxicity scenario 1	Dose-efficacy scenario 2	0.24	0.698357210117554	MTD mean	0.25	CA
y_mean26	Dose-toxicity scenario 1	Dose-efficacy scenario 2	0.25	0.683019716169772	MTD mean	0.25	CA
y_mean27	Dose-toxicity scenario 1	Dose-efficacy scenario 2	0.26	0.668051302017089	MTD mean	0.25	CA
y_mean28	Dose-toxicity scenario 1	Dose-efficacy scenario 2	0.27	0.653438803801935	MTD mean	0.25	CA
y_mean29	Dose-toxicity scenario 1	Dose-efficacy scenario 2	0.28	0.639169676326665	MTD mean	0.25	CA
y_mean30	Dose-toxicity scenario 1	Dose-efficacy scenario 2	0.29	0.625231957131769	MTD mean	0.25	CA
y_mean31	Dose-toxicity scenario 1	Dose-efficacy scenario 2	0.3	0.611614233048266	MTD mean	0.25	CA
y_mean32	Dose-toxicity scenario 1	Dose-efficacy scenario 2	0.31	0.59830560902771	MTD mean	0.25	CA
y_mean33	Dose-toxicity scenario 1	Dose-efficacy scenario 2	0.32	0.585295679070904	MTD mean	0.25	CA
y_mean34	Dose-toxicity scenario 1	Dose-efficacy scenario 2	0.33	0.572574499092292	MTD mean	0.25	CA
y_mean35	Dose-toxicity scenario 1	Dose-efficacy scenario 2	0.34	0.560132561571302	MTD mean	0.25	CA
y_mean36	Dose-toxicity scenario 1	Dose-efficacy scenario 2	0.35	0.547960771854862	MTD mean	0.25	CA
y_mean37	Dose-toxicity scenario 1	Dose-efficacy scenario 2	0.36	0.536050425986941	MTD mean	0.25	CA
y_mean38	Dose-toxicity scenario 1	Dose-efficacy scenario 2	0.37	0.524393189951534	MTD mean	0.25	CA
y_mean39	Dose-toxicity scenario 1	Dose-efficacy scenario 2	0.38	0.512981080225084	MTD mean	0.25	CA
y_mean40	Dose-toxicity scenario 1	Dose-efficacy scenario 2	0.39	0.50180644554295	MTD mean	0.25	CA
y_mean41	Dose-toxicity scenario 1	Dose-efficacy scenario 2	0.4	0.490861949792427	MTD mean	0.25	CA
y_mean42	Dose-toxicity scenario 1	Dose-efficacy scenario 2	0.41	0.48014055595193	MTD mean	0.25	CA
y_mean43	Dose-toxicity scenario 1	Dose-efficacy scenario 2	0.42	0.469635511002467	MTD mean	0.25	CA
y_mean44	Dose-toxicity scenario 1	Dose-efficacy scenario 2	0.43	0.459340331743404	MTD mean	0.25	CA
y_mean45	Dose-toxicity scenario 1	Dose-efficacy scenario 2	0.44	0.449248791449927	MTD mean	0.25	CA
y_mean46	Dose-toxicity scenario 1	Dose-efficacy scenario 2	0.45	0.439354907314497	MTD mean	0.25	CA
y_mean47	Dose-toxicity scenario 1	Dose-efficacy scenario 2	0.46	0.429652928619075	MTD mean	0.25	CA
y_mean48	Dose-toxicity scenario 1	Dose-efficacy scenario 2	0.47	0.420137325588985	MTD mean	0.25	CA
y_mean49	Dose-toxicity scenario 1	Dose-efficacy scenario 2	0.48	0.410802778883021	MTD mean	0.25	CA
y_mean50	Dose-toxicity scenario 1	Dose-efficacy scenario 2	0.49	0.40164416967782	MTD mean	0.25	CA
y_mean51	Dose-toxicity scenario 1	Dose-efficacy scenario 2	0.5	0.39265657030768	MTD mean	0.25	CA
y_mean52	Dose-toxicity scenario 1	Dose-efficacy scenario 2	0.51	0.383835235423835	MTD mean	0.25	CA
y_mean53	Dose-toxicity scenario 1	Dose-efficacy scenario 2	0.52	0.375175593639888	MTD mean	0.25	CA
y_mean54	Dose-toxicity scenario 1	Dose-efficacy scenario 2	0.53	0.36667323963248	MTD mean	0.25	CA
y_mean55	Dose-toxicity scenario 1	Dose-efficacy scenario 2	0.54	0.358323926668512	MTD mean	0.25	CA
y_mean56	Dose-toxicity scenario 1	Dose-efficacy scenario 2	0.55	0.350123559532309	MTD mean	0.25	CA
y_mean57	Dose-toxicity scenario 1	Dose-efficacy scenario 2	0.56	0.342068187827943	MTD mean	0.25	CA
y_mean58	Dose-toxicity scenario 1	Dose-efficacy scenario 2	0.57	0.334153999633735	MTD mean	0.25	CA
y_mean59	Dose-toxicity scenario 1	Dose-efficacy scenario 2	0.58	0.326377315487496	MTD mean	0.25	CA
y_mean60	Dose-toxicity scenario 1	Dose-efficacy scenario 2	0.59	0.318734582682573	MTD mean	0.25	CA
y_mean61	Dose-toxicity scenario 1	Dose-efficacy scenario 2	0.6	0.311222369856135	MTD mean	0.25	CA
y_mean62	Dose-toxicity scenario 1	Dose-efficacy scenario 2	0.61	0.303837361852361	MTD mean	0.25	CA
y_mean63	Dose-toxicity scenario 1	Dose-efficacy scenario 2	0.62	0.296576354844389	MTD mean	0.25	CA
y_mean64	Dose-toxicity scenario 1	Dose-efficacy scenario 2	0.63	0.289436251699936	MTD mean	0.25	CA
y_mean65	Dose-toxicity scenario 1	Dose-efficacy scenario 2	0.64	0.282414057576512	MTD mean	0.25	CA
y_mean66	Dose-toxicity scenario 1	Dose-efficacy scenario 2	0.65	0.275506875733063	MTD mean	0.25	CA
y_mean67	Dose-toxicity scenario 1	Dose-efficacy scenario 2	0.66	0.268711903545738	MTD mean	0.25	CA
y_mean68	Dose-toxicity scenario 1	Dose-efficacy scenario 2	0.67	0.262026428716268	MTD mean	0.25	CA
y_mean69	Dose-toxicity scenario 1	Dose-efficacy scenario 2	0.68	0.255447825662176	MTD mean	0.25	CA
y_mean70	Dose-toxicity scenario 1	Dose-efficacy scenario 2	0.69	0.248973552078738	MTD mean	0.25	CA
y_mean71	Dose-toxicity scenario 1	Dose-efficacy scenario 2	0.7	0.242601145663218	MTD mean	0.25	CA
y_mean72	Dose-toxicity scenario 1	Dose-efficacy scenario 2	0.71	0.236328220992525	MTD mean	0.25	CA
y_mean73	Dose-toxicity scenario 1	Dose-efficacy scenario 2	0.72	0.230152466545969	MTD mean	0.25	CA
y_mean74	Dose-toxicity scenario 1	Dose-efficacy scenario 2	0.73	0.224071641865309	MTD mean	0.25	CA
y_mean75	Dose-toxicity scenario 1	Dose-efficacy scenario 2	0.74	0.218083574844764	MTD mean	0.25	CA
y_mean76	Dose-toxicity scenario 1	Dose-efficacy scenario 2	0.75	0.212186159144102	MTD mean	0.25	CA
y_mean77	Dose-toxicity scenario 1	Dose-efficacy scenario 2	0.76	0.206377351718333	MTD mean	0.25	CA
y_mean78	Dose-toxicity scenario 1	Dose-efficacy scenario 2	0.77	0.200655170457916	MTD mean	0.25	CA
y_mean79	Dose-toxicity scenario 1	Dose-efficacy scenario 2	0.78	0.19501769193377	MTD mean	0.25	CA
y_mean80	Dose-toxicity scenario 1	Dose-efficacy scenario 2	0.79	0.189463049241671	MTD mean	0.25	CA
y_mean81	Dose-toxicity scenario 1	Dose-efficacy scenario 2	0.8	0.183989429940998	MTD mean	0.25	CA
y_mean82	Dose-toxicity scenario 1	Dose-efficacy scenario 2	0.81	0.178595074083005	MTD mean	0.25	CA
y_mean83	Dose-toxicity scenario 1	Dose-efficacy scenario 2	0.82	0.173278272324153	MTD mean	0.25	CA
y_mean84	Dose-toxicity scenario 1	Dose-efficacy scenario 2	0.83	0.168037364120223	MTD mean	0.25	CA
y_mean85	Dose-toxicity scenario 1	Dose-efficacy scenario 2	0.84	0.162870735997219	MTD mean	0.25	CA
y_mean86	Dose-toxicity scenario 1	Dose-efficacy scenario 2	0.85	0.157776819895273	MTD mean	0.25	CA
y_mean87	Dose-toxicity scenario 1	Dose-efficacy scenario 2	0.86	0.152754091581982	MTD mean	0.25	CA
y_mean88	Dose-toxicity scenario 1	Dose-efficacy scenario 2	0.87	0.147801069131804	MTD mean	0.25	CA
y_mean89	Dose-toxicity scenario 1	Dose-efficacy scenario 2	0.88	0.142916311468328	MTD mean	0.25	CA
y_mean90	Dose-toxicity scenario 1	Dose-efficacy scenario 2	0.89	0.138098416966404	MTD mean	0.25	CA
y_mean91	Dose-toxicity scenario 1	Dose-efficacy scenario 2	0.9	0.133346022111286	MTD mean	0.25	CA
y_mean92	Dose-toxicity scenario 1	Dose-efficacy scenario 2	0.91	0.128657800212092	MTD mean	0.25	CA
y_mean93	Dose-toxicity scenario 1	Dose-efficacy scenario 2	0.92	0.124032460167033	MTD mean	0.25	CA
y_mean94	Dose-toxicity scenario 1	Dose-efficacy scenario 2	0.93	0.119468745277996	MTD mean	0.25	CA
y_mean95	Dose-toxicity scenario 1	Dose-efficacy scenario 2	0.94	0.114965432112193	MTD mean	0.25	CA
y_mean96	Dose-toxicity scenario 1	Dose-efficacy scenario 2	0.95	0.110521329408716	MTD mean	0.25	CA
y_mean97	Dose-toxicity scenario 1	Dose-efficacy scenario 2	0.96	0.106135277027934	MTD mean	0.25	CA
y_mean98	Dose-toxicity scenario 1	Dose-efficacy scenario 2	0.97	0.101806144941799	MTD mean	0.25	CA
y_mean99	Dose-toxicity scenario 1	Dose-efficacy scenario 2	0.98	0.0975328322632068	MTD mean	0.25	CA
y_mean100	Dose-toxicity scenario 1	Dose-efficacy scenario 2	0.99	0.0933142663126626	MTD mean	0.25	CA
y_mean101	Dose-toxicity scenario 1	Dose-efficacy scenario 2	1	0.0891494017205895	MTD mean	0.25	CA
y_00251	Dose-toxicity scenario 1	Dose-efficacy scenario 2	0	1.33160943149489	MTD 2.5% percentile	0.25	CA
y_00252	Dose-toxicity scenario 1	Dose-efficacy scenario 2	0.01	1.30572350168548	MTD 2.5% percentile	0.25	CA
y_00253	Dose-toxicity scenario 1	Dose-efficacy scenario 2	0.02	1.28045646154828	MTD 2.5% percentile	0.25	CA
y_00254	Dose-toxicity scenario 1	Dose-efficacy scenario 2	0.03	1.25578637833188	MTD 2.5% percentile	0.25	CA
y_00255	Dose-toxicity scenario 1	Dose-efficacy scenario 2	0.04	1.23169234354795	MTD 2.5% percentile	0.25	CA
y_00256	Dose-toxicity scenario 1	Dose-efficacy scenario 2	0.05	1.2081544138696	MTD 2.5% percentile	0.25	CA
y_00257	Dose-toxicity scenario 1	Dose-efficacy scenario 2	0.06	1.18515355607549	MTD 2.5% percentile	0.25	CA
y_00258	Dose-toxicity scenario 1	Dose-efficacy scenario 2	0.07	1.16267159572007	MTD 2.5% percentile	0.25	CA
y_00259	Dose-toxicity scenario 1	Dose-efficacy scenario 2	0.08	1.14069116923904	MTD 2.5% percentile	0.25	CA
y_002510	Dose-toxicity scenario 1	Dose-efficacy scenario 2	0.09	1.1191956792248	MTD 2.5% percentile	0.25	CA
y_002511	Dose-toxicity scenario 1	Dose-efficacy scenario 2	0.1	1.09816925262977	MTD 2.5% percentile	0.25	CA
y_002512	Dose-toxicity scenario 1	Dose-efficacy scenario 2	0.11	1.07759670167635	MTD 2.5% percentile	0.25	CA
y_002513	Dose-toxicity scenario 1	Dose-efficacy scenario 2	0.12	1.05746348727131	MTD 2.5% percentile	0.25	CA
y_002514	Dose-toxicity scenario 1	Dose-efficacy scenario 2	0.13	1.03775568473922	MTD 2.5% percentile	0.25	CA
y_002515	Dose-toxicity scenario 1	Dose-efficacy scenario 2	0.14	1.01845995170539	MTD 2.5% percentile	0.25	CA
y_002516	Dose-toxicity scenario 1	Dose-efficacy scenario 2	0.15	0.999563497972556	MTD 2.5% percentile	0.25	CA
y_002517	Dose-toxicity scenario 1	Dose-efficacy scenario 2	0.16	0.981054057248403	MTD 2.5% percentile	0.25	CA
y_002518	Dose-toxicity scenario 1	Dose-efficacy scenario 2	0.17	0.962919860592577	MTD 2.5% percentile	0.25	CA
y_002519	Dose-toxicity scenario 1	Dose-efficacy scenario 2	0.18	0.945149611462463	MTD 2.5% percentile	0.25	CA
y_002520	Dose-toxicity scenario 1	Dose-efficacy scenario 2	0.19	0.927732462246487	MTD 2.5% percentile	0.25	CA
y_002521	Dose-toxicity scenario 1	Dose-efficacy scenario 2	0.2	0.910657992182533	MTD 2.5% percentile	0.25	CA
y_002522	Dose-toxicity scenario 1	Dose-efficacy scenario 2	0.21	0.89391618656701	MTD 2.5% percentile	0.25	CA
y_002523	Dose-toxicity scenario 1	Dose-efficacy scenario 2	0.22	0.877497417167422	MTD 2.5% percentile	0.25	CA
y_002524	Dose-toxicity scenario 1	Dose-efficacy scenario 2	0.23	0.861392423757923	MTD 2.5% percentile	0.25	CA
y_002525	Dose-toxicity scenario 1	Dose-efficacy scenario 2	0.24	0.845592296703473	MTD 2.5% percentile	0.25	CA
y_002526	Dose-toxicity scenario 1	Dose-efficacy scenario 2	0.25	0.830088460523758	MTD 2.5% percentile	0.25	CA
y_002527	Dose-toxicity scenario 1	Dose-efficacy scenario 2	0.26	0.81487265837317	MTD 2.5% percentile	0.25	CA
y_002528	Dose-toxicity scenario 1	Dose-efficacy scenario 2	0.27	0.799936937377832	MTD 2.5% percentile	0.25	CA
y_002529	Dose-toxicity scenario 1	Dose-efficacy scenario 2	0.28	0.785273634774952	MTD 2.5% percentile	0.25	CA
y_002530	Dose-toxicity scenario 1	Dose-efficacy scenario 2	0.29	0.770875364803755	MTD 2.5% percentile	0.25	CA
y_002531	Dose-toxicity scenario 1	Dose-efficacy scenario 2	0.3	0.756735006300865	MTD 2.5% percentile	0.25	CA
y_002532	Dose-toxicity scenario 1	Dose-efficacy scenario 2	0.31	0.742845690956377	MTD 2.5% percentile	0.25	CA
y_002533	Dose-toxicity scenario 1	Dose-efficacy scenario 2	0.32	0.729200792189908	MTD 2.5% percentile	0.25	CA
y_002534	Dose-toxicity scenario 1	Dose-efficacy scenario 2	0.33	0.715793914608799	MTD 2.5% percentile	0.25	CA
y_002535	Dose-toxicity scenario 1	Dose-efficacy scenario 2	0.34	0.702618884013204	MTD 2.5% percentile	0.25	CA
y_002536	Dose-toxicity scenario 1	Dose-efficacy scenario 2	0.35	0.68966973791528	MTD 2.5% percentile	0.25	CA
y_002537	Dose-toxicity scenario 1	Dose-efficacy scenario 2	0.36	0.676940716541857	MTD 2.5% percentile	0.25	CA
y_002538	Dose-toxicity scenario 1	Dose-efficacy scenario 2	0.37	0.664426254292103	MTD 2.5% percentile	0.25	CA
y_002539	Dose-toxicity scenario 1	Dose-efficacy scenario 2	0.38	0.652120971623525	MTD 2.5% percentile	0.25	CA
y_002540	Dose-toxicity scenario 1	Dose-efficacy scenario 2	0.39	0.640019667341487	MTD 2.5% percentile	0.25	CA
y_002541	Dose-toxicity scenario 1	Dose-efficacy scenario 2	0.4	0.628117311269013	MTD 2.5% percentile	0.25	CA
y_002542	Dose-toxicity scenario 1	Dose-efficacy scenario 2	0.41	0.616409037275169	MTD 2.5% percentile	0.25	CA
y_002543	Dose-toxicity scenario 1	Dose-efficacy scenario 2	0.42	0.60489013664173	MTD 2.5% percentile	0.25	CA
y_002544	Dose-toxicity scenario 1	Dose-efficacy scenario 2	0.43	0.593556051749134	MTD 2.5% percentile	0.25	CA
y_002545	Dose-toxicity scenario 1	Dose-efficacy scenario 2	0.44	0.582402370063938	MTD 2.5% percentile	0.25	CA
y_002546	Dose-toxicity scenario 1	Dose-efficacy scenario 2	0.45	0.571424818411107	MTD 2.5% percentile	0.25	CA
y_002547	Dose-toxicity scenario 1	Dose-efficacy scenario 2	0.46	0.560619257515517	MTD 2.5% percentile	0.25	CA
y_002548	Dose-toxicity scenario 1	Dose-efficacy scenario 2	0.47	0.549981676798036	MTD 2.5% percentile	0.25	CA
y_002549	Dose-toxicity scenario 1	Dose-efficacy scenario 2	0.48	0.539508189412419	MTD 2.5% percentile	0.25	CA
y_002550	Dose-toxicity scenario 1	Dose-efficacy scenario 2	0.49	0.529195027510129	MTD 2.5% percentile	0.25	CA
y_002551	Dose-toxicity scenario 1	Dose-efficacy scenario 2	0.5	0.519038537720964	MTD 2.5% percentile	0.25	CA
y_002552	Dose-toxicity scenario 1	Dose-efficacy scenario 2	0.51	0.509035176838093	MTD 2.5% percentile	0.25	CA
y_002553	Dose-toxicity scenario 1	Dose-efficacy scenario 2	0.52	0.499181507696806	MTD 2.5% percentile	0.25	CA
y_002554	Dose-toxicity scenario 1	Dose-efficacy scenario 2	0.53	0.489474195236902	MTD 2.5% percentile	0.25	CA
y_002555	Dose-toxicity scenario 1	Dose-efficacy scenario 2	0.54	0.479910002739238	MTD 2.5% percentile	0.25	CA
y_002556	Dose-toxicity scenario 1	Dose-efficacy scenario 2	0.55	0.470485788227519	MTD 2.5% percentile	0.25	CA
y_002557	Dose-toxicity scenario 1	Dose-efficacy scenario 2	0.56	0.461198501026933	MTD 2.5% percentile	0.25	CA
y_002558	Dose-toxicity scenario 1	Dose-efficacy scenario 2	0.57	0.452045178471695	MTD 2.5% percentile	0.25	CA
y_002559	Dose-toxicity scenario 1	Dose-efficacy scenario 2	0.58	0.443022942754059	MTD 2.5% percentile	0.25	CA
y_002560	Dose-toxicity scenario 1	Dose-efficacy scenario 2	0.59	0.434128997907735	MTD 2.5% percentile	0.25	CA
y_002561	Dose-toxicity scenario 1	Dose-efficacy scenario 2	0.6	0.425360626919087	MTD 2.5% percentile	0.25	CA
y_002562	Dose-toxicity scenario 1	Dose-efficacy scenario 2	0.61	0.416715188959832	MTD 2.5% percentile	0.25	CA
y_002563	Dose-toxicity scenario 1	Dose-efficacy scenario 2	0.62	0.408190116735321	MTD 2.5% percentile	0.25	CA
y_002564	Dose-toxicity scenario 1	Dose-efficacy scenario 2	0.63	0.399782913942811	MTD 2.5% percentile	0.25	CA
y_002565	Dose-toxicity scenario 1	Dose-efficacy scenario 2	0.64	0.391491152834439	MTD 2.5% percentile	0.25	CA
y_002566	Dose-toxicity scenario 1	Dose-efficacy scenario 2	0.65	0.383312471879905	MTD 2.5% percentile	0.25	CA
y_002567	Dose-toxicity scenario 1	Dose-efficacy scenario 2	0.66	0.375244573524131	MTD 2.5% percentile	0.25	CA
y_002568	Dose-toxicity scenario 1	Dose-efficacy scenario 2	0.67	0.367285222035424	MTD 2.5% percentile	0.25	CA
y_002569	Dose-toxicity scenario 1	Dose-efficacy scenario 2	0.68	0.359432241439923	MTD 2.5% percentile	0.25	CA
y_002570	Dose-toxicity scenario 1	Dose-efficacy scenario 2	0.69	0.351683513538296	MTD 2.5% percentile	0.25	CA
y_002571	Dose-toxicity scenario 1	Dose-efficacy scenario 2	0.7	0.344036976000912	MTD 2.5% percentile	0.25	CA
y_002572	Dose-toxicity scenario 1	Dose-efficacy scenario 2	0.71	0.336490620537887	MTD 2.5% percentile	0.25	CA
y_002573	Dose-toxicity scenario 1	Dose-efficacy scenario 2	0.72	0.329042491140573	MTD 2.5% percentile	0.25	CA
y_002574	Dose-toxicity scenario 1	Dose-efficacy scenario 2	0.73	0.321690682391289	MTD 2.5% percentile	0.25	CA
y_002575	Dose-toxicity scenario 1	Dose-efficacy scenario 2	0.74	0.314433337838193	MTD 2.5% percentile	0.25	CA
y_002576	Dose-toxicity scenario 1	Dose-efficacy scenario 2	0.75	0.307268648432408	MTD 2.5% percentile	0.25	CA
y_002577	Dose-toxicity scenario 1	Dose-efficacy scenario 2	0.76	0.300194851024621	MTD 2.5% percentile	0.25	CA
y_002578	Dose-toxicity scenario 1	Dose-efficacy scenario 2	0.77	0.293210226918546	MTD 2.5% percentile	0.25	CA
y_002579	Dose-toxicity scenario 1	Dose-efficacy scenario 2	0.78	0.286313100478742	MTD 2.5% percentile	0.25	CA
y_002580	Dose-toxicity scenario 1	Dose-efficacy scenario 2	0.79	0.279501837790432	MTD 2.5% percentile	0.25	CA
y_002581	Dose-toxicity scenario 1	Dose-efficacy scenario 2	0.8	0.272774845369061	MTD 2.5% percentile	0.25	CA
y_002582	Dose-toxicity scenario 1	Dose-efficacy scenario 2	0.81	0.266130568917461	MTD 2.5% percentile	0.25	CA
y_002583	Dose-toxicity scenario 1	Dose-efficacy scenario 2	0.82	0.259567492128575	MTD 2.5% percentile	0.25	CA
y_002584	Dose-toxicity scenario 1	Dose-efficacy scenario 2	0.83	0.253084135531816	MTD 2.5% percentile	0.25	CA
y_002585	Dose-toxicity scenario 1	Dose-efficacy scenario 2	0.84	0.246679055381209	MTD 2.5% percentile	0.25	CA
y_002586	Dose-toxicity scenario 1	Dose-efficacy scenario 2	0.85	0.240350842583563	MTD 2.5% percentile	0.25	CA
y_002587	Dose-toxicity scenario 1	Dose-efficacy scenario 2	0.86	0.234098121665006	MTD 2.5% percentile	0.25	CA
y_002588	Dose-toxicity scenario 1	Dose-efficacy scenario 2	0.87	0.227919549774277	MTD 2.5% percentile	0.25	CA
y_002589	Dose-toxicity scenario 1	Dose-efficacy scenario 2	0.88	0.221813815721277	MTD 2.5% percentile	0.25	CA
y_002590	Dose-toxicity scenario 1	Dose-efficacy scenario 2	0.89	0.215779639049421	MTD 2.5% percentile	0.25	CA
y_002591	Dose-toxicity scenario 1	Dose-efficacy scenario 2	0.9	0.209815769140415	MTD 2.5% percentile	0.25	CA
y_002592	Dose-toxicity scenario 1	Dose-efficacy scenario 2	0.91	0.203920984350142	MTD 2.5% percentile	0.25	CA
y_002593	Dose-toxicity scenario 1	Dose-efficacy scenario 2	0.92	0.198094091174406	MTD 2.5% percentile	0.25	CA
y_002594	Dose-toxicity scenario 1	Dose-efficacy scenario 2	0.93	0.192333923443338	MTD 2.5% percentile	0.25	CA
y_002595	Dose-toxicity scenario 1	Dose-efficacy scenario 2	0.94	0.186639341543317	MTD 2.5% percentile	0.25	CA
y_002596	Dose-toxicity scenario 1	Dose-efficacy scenario 2	0.95	0.181009231665316	MTD 2.5% percentile	0.25	CA
y_002597	Dose-toxicity scenario 1	Dose-efficacy scenario 2	0.96	0.175442505078643	MTD 2.5% percentile	0.25	CA
y_002598	Dose-toxicity scenario 1	Dose-efficacy scenario 2	0.97	0.169938097429063	MTD 2.5% percentile	0.25	CA
y_002599	Dose-toxicity scenario 1	Dose-efficacy scenario 2	0.98	0.164494968060366	MTD 2.5% percentile	0.25	CA
y_0025100	Dose-toxicity scenario 1	Dose-efficacy scenario 2	0.99	0.15911209935847	MTD 2.5% percentile	0.25	CA
y_0025101	Dose-toxicity scenario 1	Dose-efficacy scenario 2	1	0.153788496117183	MTD 2.5% percentile	0.25	CA
y_0501	Dose-toxicity scenario 1	Dose-efficacy scenario 2	0	1.2274675947037	MTD 50% percentile	0.25	CA
y_0502	Dose-toxicity scenario 1	Dose-efficacy scenario 2	0.01	1.19697001086032	MTD 50% percentile	0.25	CA
y_0503	Dose-toxicity scenario 1	Dose-efficacy scenario 2	0.02	1.1674922721501	MTD 50% percentile	0.25	CA
y_0504	Dose-toxicity scenario 1	Dose-efficacy scenario 2	0.03	1.13898406410652	MTD 50% percentile	0.25	CA
y_0505	Dose-toxicity scenario 1	Dose-efficacy scenario 2	0.04	1.11139832842735	MTD 50% percentile	0.25	CA
y_0506	Dose-toxicity scenario 1	Dose-efficacy scenario 2	0.05	1.08469100376008	MTD 50% percentile	0.25	CA
y_0507	Dose-toxicity scenario 1	Dose-efficacy scenario 2	0.06	1.05882079086159	MTD 50% percentile	0.25	CA
y_0508	Dose-toxicity scenario 1	Dose-efficacy scenario 2	0.07	1.03374893949969	MTD 50% percentile	0.25	CA
y_0509	Dose-toxicity scenario 1	Dose-efficacy scenario 2	0.08	1.00943905478355	MTD 50% percentile	0.25	CA
y_05010	Dose-toxicity scenario 1	Dose-efficacy scenario 2	0.09	0.985856920887521	MTD 50% percentile	0.25	CA
y_05011	Dose-toxicity scenario 1	Dose-efficacy scenario 2	0.1	0.96297034037269	MTD 50% percentile	0.25	CA
y_05012	Dose-toxicity scenario 1	Dose-efficacy scenario 2	0.11	0.940748987519433	MTD 50% percentile	0.25	CA
y_05013	Dose-toxicity scenario 1	Dose-efficacy scenario 2	0.12	0.919164274265965	MTD 50% percentile	0.25	CA
y_05014	Dose-toxicity scenario 1	Dose-efficacy scenario 2	0.13	0.898189227506712	MTD 50% percentile	0.25	CA
y_05015	Dose-toxicity scenario 1	Dose-efficacy scenario 2	0.14	0.877798376643131	MTD 50% percentile	0.25	CA
y_05016	Dose-toxicity scenario 1	Dose-efficacy scenario 2	0.15	0.857967650401251	MTD 50% percentile	0.25	CA
y_05017	Dose-toxicity scenario 1	Dose-efficacy scenario 2	0.16	0.838674282037109	MTD 50% percentile	0.25	CA
y_05018	Dose-toxicity scenario 1	Dose-efficacy scenario 2	0.17	0.819896722145174	MTD 50% percentile	0.25	CA
y_05019	Dose-toxicity scenario 1	Dose-efficacy scenario 2	0.18	0.801614558367738	MTD 50% percentile	0.25	CA
y_05020	Dose-toxicity scenario 1	Dose-efficacy scenario 2	0.19	0.783808441376323	MTD 50% percentile	0.25	CA
y_05021	Dose-toxicity scenario 1	Dose-efficacy scenario 2	0.2	0.766460016560872	MTD 50% percentile	0.25	CA
y_05022	Dose-toxicity scenario 1	Dose-efficacy scenario 2	0.21	0.749551860919711	MTD 50% percentile	0.25	CA
y_05023	Dose-toxicity scenario 1	Dose-efficacy scenario 2	0.22	0.733067424694145	MTD 50% percentile	0.25	CA
y_05024	Dose-toxicity scenario 1	Dose-efficacy scenario 2	0.23	0.71699097733667	MTD 50% percentile	0.25	CA
y_05025	Dose-toxicity scenario 1	Dose-efficacy scenario 2	0.24	0.701307557441995	MTD 50% percentile	0.25	CA
y_05026	Dose-toxicity scenario 1	Dose-efficacy scenario 2	0.25	0.6860029263059	MTD 50% percentile	0.25	CA
y_05027	Dose-toxicity scenario 1	Dose-efficacy scenario 2	0.26	0.67106352480889	MTD 50% percentile	0.25	CA
y_05028	Dose-toxicity scenario 1	Dose-efficacy scenario 2	0.27	0.656476433350251	MTD 50% percentile	0.25	CA
y_05029	Dose-toxicity scenario 1	Dose-efficacy scenario 2	0.28	0.642229334583646	MTD 50% percentile	0.25	CA
y_05030	Dose-toxicity scenario 1	Dose-efficacy scenario 2	0.29	0.628310478728341	MTD 50% percentile	0.25	CA
y_05031	Dose-toxicity scenario 1	Dose-efficacy scenario 2	0.3	0.614708651250749	MTD 50% percentile	0.25	CA
y_05032	Dose-toxicity scenario 1	Dose-efficacy scenario 2	0.31	0.601413142729442	MTD 50% percentile	0.25	CA
y_05033	Dose-toxicity scenario 1	Dose-efficacy scenario 2	0.32	0.588413720733451	MTD 50% percentile	0.25	CA
y_05034	Dose-toxicity scenario 1	Dose-efficacy scenario 2	0.33	0.575700603558671	MTD 50% percentile	0.25	CA
y_05035	Dose-toxicity scenario 1	Dose-efficacy scenario 2	0.34	0.563264435680666	MTD 50% percentile	0.25	CA
y_05036	Dose-toxicity scenario 1	Dose-efficacy scenario 2	0.35	0.551096264794459	MTD 50% percentile	0.25	CA
y_05037	Dose-toxicity scenario 1	Dose-efficacy scenario 2	0.36	0.539187520322841	MTD 50% percentile	0.25	CA
y_05038	Dose-toxicity scenario 1	Dose-efficacy scenario 2	0.37	0.52752999328481	MTD 50% percentile	0.25	CA
y_05039	Dose-toxicity scenario 1	Dose-efficacy scenario 2	0.38	0.516115817424748	MTD 50% percentile	0.25	CA
y_05040	Dose-toxicity scenario 1	Dose-efficacy scenario 2	0.39	0.504937451511166	MTD 50% percentile	0.25	CA
y_05041	Dose-toxicity scenario 1	Dose-efficacy scenario 2	0.4	0.493987662721344	MTD 50% percentile	0.25	CA
y_05042	Dose-toxicity scenario 1	Dose-efficacy scenario 2	0.41	0.483259511034897	MTD 50% percentile	0.25	CA
y_05043	Dose-toxicity scenario 1	Dose-efficacy scenario 2	0.42	0.472746334565535	MTD 50% percentile	0.25	CA
y_05044	Dose-toxicity scenario 1	Dose-efficacy scenario 2	0.43	0.462441735765865	MTD 50% percentile	0.25	CA
y_05045	Dose-toxicity scenario 1	Dose-efficacy scenario 2	0.44	0.452339568445192	MTD 50% percentile	0.25	CA
y_05046	Dose-toxicity scenario 1	Dose-efficacy scenario 2	0.45	0.442433925544988	MTD 50% percentile	0.25	CA
y_05047	Dose-toxicity scenario 1	Dose-efficacy scenario 2	0.46	0.432719127620912	MTD 50% percentile	0.25	CA
y_05048	Dose-toxicity scenario 1	Dose-efficacy scenario 2	0.47	0.423189711984216	MTD 50% percentile	0.25	CA
y_05049	Dose-toxicity scenario 1	Dose-efficacy scenario 2	0.48	0.413840422458894	MTD 50% percentile	0.25	CA
y_05050	Dose-toxicity scenario 1	Dose-efficacy scenario 2	0.49	0.404666199714233	MTD 50% percentile	0.25	CA
y_05051	Dose-toxicity scenario 1	Dose-efficacy scenario 2	0.5	0.395662172135395	MTD 50% percentile	0.25	CA
y_05052	Dose-toxicity scenario 1	Dose-efficacy scenario 2	0.51	0.386823647197425	MTD 50% percentile	0.25	CA
y_05053	Dose-toxicity scenario 1	Dose-efficacy scenario 2	0.52	0.378146103310588	MTD 50% percentile	0.25	CA
y_05054	Dose-toxicity scenario 1	Dose-efficacy scenario 2	0.53	0.369625182107258	MTD 50% percentile	0.25	CA
y_05055	Dose-toxicity scenario 1	Dose-efficacy scenario 2	0.54	0.361256681142727	MTD 50% percentile	0.25	CA
y_05056	Dose-toxicity scenario 1	Dose-efficacy scenario 2	0.55	0.353036546984229	MTD 50% percentile	0.25	CA
y_05057	Dose-toxicity scenario 1	Dose-efficacy scenario 2	0.56	0.34496086866432	MTD 50% percentile	0.25	CA
y_05058	Dose-toxicity scenario 1	Dose-efficacy scenario 2	0.57	0.33702587147639	MTD 50% percentile	0.25	CA
y_05059	Dose-toxicity scenario 1	Dose-efficacy scenario 2	0.58	0.329227911091625	MTD 50% percentile	0.25	CA
y_05060	Dose-toxicity scenario 1	Dose-efficacy scenario 2	0.59	0.321563467978161	MTD 50% percentile	0.25	CA
y_05061	Dose-toxicity scenario 1	Dose-efficacy scenario 2	0.6	0.314029142104475	MTD 50% percentile	0.25	CA
y_05062	Dose-toxicity scenario 1	Dose-efficacy scenario 2	0.61	0.306621647910254	MTD 50% percentile	0.25	CA
y_05063	Dose-toxicity scenario 1	Dose-efficacy scenario 2	0.62	0.299337809529129	MTD 50% percentile	0.25	CA
y_05064	Dose-toxicity scenario 1	Dose-efficacy scenario 2	0.63	0.292174556248679	MTD 50% percentile	0.25	CA
y_05065	Dose-toxicity scenario 1	Dose-efficacy scenario 2	0.64	0.285128918194052	MTD 50% percentile	0.25	CA
y_05066	Dose-toxicity scenario 1	Dose-efficacy scenario 2	0.65	0.278198022222481	MTD 50% percentile	0.25	CA
y_05067	Dose-toxicity scenario 1	Dose-efficacy scenario 2	0.66	0.271379088016755	MTD 50% percentile	0.25	CA
y_05068	Dose-toxicity scenario 1	Dose-efficacy scenario 2	0.67	0.264669424366495	MTD 50% percentile	0.25	CA
y_05069	Dose-toxicity scenario 1	Dose-efficacy scenario 2	0.68	0.258066425626775	MTD 50% percentile	0.25	CA
y_05070	Dose-toxicity scenario 1	Dose-efficacy scenario 2	0.69	0.251567568344315	MTD 50% percentile	0.25	CA
y_05071	Dose-toxicity scenario 1	Dose-efficacy scenario 2	0.7	0.245170408042051	MTD 50% percentile	0.25	CA
y_05072	Dose-toxicity scenario 1	Dose-efficacy scenario 2	0.71	0.238872576153482	MTD 50% percentile	0.25	CA
y_05073	Dose-toxicity scenario 1	Dose-efficacy scenario 2	0.72	0.232671777098727	MTD 50% percentile	0.25	CA
y_05074	Dose-toxicity scenario 1	Dose-efficacy scenario 2	0.73	0.226565785494686	MTD 50% percentile	0.25	CA
y_05075	Dose-toxicity scenario 1	Dose-efficacy scenario 2	0.74	0.220552443492208	MTD 50% percentile	0.25	CA
y_05076	Dose-toxicity scenario 1	Dose-efficacy scenario 2	0.75	0.214629658233554	MTD 50% percentile	0.25	CA
y_05077	Dose-toxicity scenario 1	Dose-efficacy scenario 2	0.76	0.208795399423869	MTD 50% percentile	0.25	CA
y_05078	Dose-toxicity scenario 1	Dose-efficacy scenario 2	0.77	0.20304769701074	MTD 50% percentile	0.25	CA
y_05079	Dose-toxicity scenario 1	Dose-efficacy scenario 2	0.78	0.19738463896628	MTD 50% percentile	0.25	CA
y_05080	Dose-toxicity scenario 1	Dose-efficacy scenario 2	0.79	0.191804369166469	MTD 50% percentile	0.25	CA
y_05081	Dose-toxicity scenario 1	Dose-efficacy scenario 2	0.8	0.186305085362841	MTD 50% percentile	0.25	CA
y_05082	Dose-toxicity scenario 1	Dose-efficacy scenario 2	0.81	0.180885037241831	MTD 50% percentile	0.25	CA
y_05083	Dose-toxicity scenario 1	Dose-efficacy scenario 2	0.82	0.175542524567416	MTD 50% percentile	0.25	CA
y_05084	Dose-toxicity scenario 1	Dose-efficacy scenario 2	0.83	0.170275895402899	MTD 50% percentile	0.25	CA
y_05085	Dose-toxicity scenario 1	Dose-efficacy scenario 2	0.84	0.165083544407928	MTD 50% percentile	0.25	CA
y_05086	Dose-toxicity scenario 1	Dose-efficacy scenario 2	0.85	0.159963911207065	MTD 50% percentile	0.25	CA
y_05087	Dose-toxicity scenario 1	Dose-efficacy scenario 2	0.86	0.154915478826421	MTD 50% percentile	0.25	CA
y_05088	Dose-toxicity scenario 1	Dose-efficacy scenario 2	0.87	0.149936772195074	MTD 50% percentile	0.25	CA
y_05089	Dose-toxicity scenario 1	Dose-efficacy scenario 2	0.88	0.145026356708146	MTD 50% percentile	0.25	CA
y_05090	Dose-toxicity scenario 1	Dose-efficacy scenario 2	0.89	0.140182836848608	MTD 50% percentile	0.25	CA
y_05091	Dose-toxicity scenario 1	Dose-efficacy scenario 2	0.9	0.135404854865035	MTD 50% percentile	0.25	CA
y_05092	Dose-toxicity scenario 1	Dose-efficacy scenario 2	0.91	0.130691089502668	MTD 50% percentile	0.25	CA
y_05093	Dose-toxicity scenario 1	Dose-efficacy scenario 2	0.92	0.126040254785303	MTD 50% percentile	0.25	CA
y_05094	Dose-toxicity scenario 1	Dose-efficacy scenario 2	0.93	0.12145109884564	MTD 50% percentile	0.25	CA
y_05095	Dose-toxicity scenario 1	Dose-efficacy scenario 2	0.94	0.116922402801865	MTD 50% percentile	0.25	CA
y_05096	Dose-toxicity scenario 1	Dose-efficacy scenario 2	0.95	0.11245297967834	MTD 50% percentile	0.25	CA
y_05097	Dose-toxicity scenario 1	Dose-efficacy scenario 2	0.96	0.108041673368394	MTD 50% percentile	0.25	CA
y_05098	Dose-toxicity scenario 1	Dose-efficacy scenario 2	0.97	0.103687357637319	MTD 50% percentile	0.25	CA
y_05099	Dose-toxicity scenario 1	Dose-efficacy scenario 2	0.98	0.099388935163758	MTD 50% percentile	0.25	CA
y_050100	Dose-toxicity scenario 1	Dose-efficacy scenario 2	0.99	0.095145336617769	MTD 50% percentile	0.25	CA
y_050101	Dose-toxicity scenario 1	Dose-efficacy scenario 2	1	0.0909555197739462	MTD 50% percentile	0.25	CA
y_09751	Dose-toxicity scenario 1	Dose-efficacy scenario 2	0	1.14207653464703	MTD 97.5% percentile	0.25	CA
y_09752	Dose-toxicity scenario 1	Dose-efficacy scenario 2	0.01	1.10595535695311	MTD 97.5% percentile	0.25	CA
y_09753	Dose-toxicity scenario 1	Dose-efficacy scenario 2	0.02	1.07146492887095	MTD 97.5% percentile	0.25	CA
y_09754	Dose-toxicity scenario 1	Dose-efficacy scenario 2	0.03	1.0384972539533	MTD 97.5% percentile	0.25	CA
y_09755	Dose-toxicity scenario 1	Dose-efficacy scenario 2	0.04	1.00695366588126	MTD 97.5% percentile	0.25	CA
y_09756	Dose-toxicity scenario 1	Dose-efficacy scenario 2	0.05	0.976743842194745	MTD 97.5% percentile	0.25	CA
y_09757	Dose-toxicity scenario 1	Dose-efficacy scenario 2	0.06	0.947784940540567	MTD 97.5% percentile	0.25	CA
y_09758	Dose-toxicity scenario 1	Dose-efficacy scenario 2	0.07	0.920000840042296	MTD 97.5% percentile	0.25	CA
y_09759	Dose-toxicity scenario 1	Dose-efficacy scenario 2	0.08	0.893321473162626	MTD 97.5% percentile	0.25	CA
y_097510	Dose-toxicity scenario 1	Dose-efficacy scenario 2	0.09	0.867682235710349	MTD 97.5% percentile	0.25	CA
y_097511	Dose-toxicity scenario 1	Dose-efficacy scenario 2	0.1	0.843023464532835	MTD 97.5% percentile	0.25	CA
y_097512	Dose-toxicity scenario 1	Dose-efficacy scenario 2	0.11	0.819289974004759	MTD 97.5% percentile	0.25	CA
y_097513	Dose-toxicity scenario 1	Dose-efficacy scenario 2	0.12	0.796430643733455	MTD 97.5% percentile	0.25	CA
y_097514	Dose-toxicity scenario 1	Dose-efficacy scenario 2	0.13	0.774398050997792	MTD 97.5% percentile	0.25	CA
y_097515	Dose-toxicity scenario 1	Dose-efficacy scenario 2	0.14	0.753148142358694	MTD 97.5% percentile	0.25	CA
y_097516	Dose-toxicity scenario 1	Dose-efficacy scenario 2	0.15	0.732639939655934	MTD 97.5% percentile	0.25	CA
y_097517	Dose-toxicity scenario 1	Dose-efficacy scenario 2	0.16	0.712835276262498	MTD 97.5% percentile	0.25	CA
y_097518	Dose-toxicity scenario 1	Dose-efficacy scenario 2	0.17	0.693698560024815	MTD 97.5% percentile	0.25	CA
y_097519	Dose-toxicity scenario 1	Dose-efficacy scenario 2	0.18	0.675196559790982	MTD 97.5% percentile	0.25	CA
y_097520	Dose-toxicity scenario 1	Dose-efficacy scenario 2	0.19	0.657298212833424	MTD 97.5% percentile	0.25	CA
y_097521	Dose-toxicity scenario 1	Dose-efficacy scenario 2	0.2	0.639974450818304	MTD 97.5% percentile	0.25	CA
y_097522	Dose-toxicity scenario 1	Dose-efficacy scenario 2	0.21	0.623198042270696	MTD 97.5% percentile	0.25	CA
y_097523	Dose-toxicity scenario 1	Dose-efficacy scenario 2	0.22	0.606943449739723	MTD 97.5% percentile	0.25	CA
y_097524	Dose-toxicity scenario 1	Dose-efficacy scenario 2	0.23	0.591186700087863	MTD 97.5% percentile	0.25	CA
y_097525	Dose-toxicity scenario 1	Dose-efficacy scenario 2	0.24	0.575905266518756	MTD 97.5% percentile	0.25	CA
y_097526	Dose-toxicity scenario 1	Dose-efficacy scenario 2	0.25	0.561077961122585	MTD 97.5% percentile	0.25	CA
y_097527	Dose-toxicity scenario 1	Dose-efficacy scenario 2	0.26	0.546684836861084	MTD 97.5% percentile	0.25	CA
y_097528	Dose-toxicity scenario 1	Dose-efficacy scenario 2	0.27	0.532707098038684	MTD 97.5% percentile	0.25	CA
y_097529	Dose-toxicity scenario 1	Dose-efficacy scenario 2	0.28	0.519127018414801	MTD 97.5% percentile	0.25	CA
y_097530	Dose-toxicity scenario 1	Dose-efficacy scenario 2	0.29	0.505927866207089	MTD 97.5% percentile	0.25	CA
y_097531	Dose-toxicity scenario 1	Dose-efficacy scenario 2	0.3	0.493093835318478	MTD 97.5% percentile	0.25	CA
y_097532	Dose-toxicity scenario 1	Dose-efficacy scenario 2	0.31	0.480609982193652	MTD 97.5% percentile	0.25	CA
y_097533	Dose-toxicity scenario 1	Dose-efficacy scenario 2	0.32	0.468462167774578	MTD 97.5% percentile	0.25	CA
y_097534	Dose-toxicity scenario 1	Dose-efficacy scenario 2	0.33	0.456637004081102	MTD 97.5% percentile	0.25	CA
y_097535	Dose-toxicity scenario 1	Dose-efficacy scenario 2	0.34	0.445121804992271	MTD 97.5% percentile	0.25	CA
y_097536	Dose-toxicity scenario 1	Dose-efficacy scenario 2	0.35	0.433904540847992	MTD 97.5% percentile	0.25	CA
y_097537	Dose-toxicity scenario 1	Dose-efficacy scenario 2	0.36	0.422973796529485	MTD 97.5% percentile	0.25	CA
y_097538	Dose-toxicity scenario 1	Dose-efficacy scenario 2	0.37	0.412318732711447	MTD 97.5% percentile	0.25	CA
y_097539	Dose-toxicity scenario 1	Dose-efficacy scenario 2	0.38	0.401929050009456	MTD 97.5% percentile	0.25	CA
y_097540	Dose-toxicity scenario 1	Dose-efficacy scenario 2	0.39	0.391794955773303	MTD 97.5% percentile	0.25	CA
y_097541	Dose-toxicity scenario 1	Dose-efficacy scenario 2	0.4	0.381907133301234	MTD 97.5% percentile	0.25	CA
y_097542	Dose-toxicity scenario 1	Dose-efficacy scenario 2	0.41	0.372256713271646	MTD 97.5% percentile	0.25	CA
y_097543	Dose-toxicity scenario 1	Dose-efficacy scenario 2	0.42	0.362835247208112	MTD 97.5% percentile	0.25	CA
y_097544	Dose-toxicity scenario 1	Dose-efficacy scenario 2	0.43	0.353634682810873	MTD 97.5% percentile	0.25	CA
y_097545	Dose-toxicity scenario 1	Dose-efficacy scenario 2	0.44	0.344647341003407	MTD 97.5% percentile	0.25	CA
y_097546	Dose-toxicity scenario 1	Dose-efficacy scenario 2	0.45	0.335865894556546	MTD 97.5% percentile	0.25	CA
y_097547	Dose-toxicity scenario 1	Dose-efficacy scenario 2	0.46	0.327283348165097	MTD 97.5% percentile	0.25	CA
y_097548	Dose-toxicity scenario 1	Dose-efficacy scenario 2	0.47	0.318893019863085	MTD 97.5% percentile	0.25	CA
y_097549	Dose-toxicity scenario 1	Dose-efficacy scenario 2	0.48	0.310688523673873	MTD 97.5% percentile	0.25	CA
y_097550	Dose-toxicity scenario 1	Dose-efficacy scenario 2	0.49	0.302663753400464	MTD 97.5% percentile	0.25	CA
y_097551	Dose-toxicity scenario 1	Dose-efficacy scenario 2	0.5	0.294812867469523	MTD 97.5% percentile	0.25	CA
y_097552	Dose-toxicity scenario 1	Dose-efficacy scenario 2	0.51	0.287130274750062	MTD 97.5% percentile	0.25	CA
y_097553	Dose-toxicity scenario 1	Dose-efficacy scenario 2	0.52	0.279610621274423	MTD 97.5% percentile	0.25	CA
y_097554	Dose-toxicity scenario 1	Dose-efficacy scenario 2	0.53	0.272248777795313	MTD 97.5% percentile	0.25	CA
y_097555	Dose-toxicity scenario 1	Dose-efficacy scenario 2	0.54	0.265039828118082	MTD 97.5% percentile	0.25	CA
y_097556	Dose-toxicity scenario 1	Dose-efficacy scenario 2	0.55	0.257979058152505	MTD 97.5% percentile	0.25	CA
y_097557	Dose-toxicity scenario 1	Dose-efficacy scenario 2	0.56	0.251061945632805	MTD 97.5% percentile	0.25	CA
y_097558	Dose-toxicity scenario 1	Dose-efficacy scenario 2	0.57	0.244284150458835	MTD 97.5% percentile	0.25	CA
y_097559	Dose-toxicity scenario 1	Dose-efficacy scenario 2	0.58	0.237641505615039	MTD 97.5% percentile	0.25	CA
y_097560	Dose-toxicity scenario 1	Dose-efficacy scenario 2	0.59	0.231130008627299	MTD 97.5% percentile	0.25	CA
y_097561	Dose-toxicity scenario 1	Dose-efficacy scenario 2	0.6	0.224745813520832	MTD 97.5% percentile	0.25	CA
y_097562	Dose-toxicity scenario 1	Dose-efficacy scenario 2	0.61	0.218485223245213	MTD 97.5% percentile	0.25	CA
y_097563	Dose-toxicity scenario 1	Dose-efficacy scenario 2	0.62	0.212344682535139	MTD 97.5% percentile	0.25	CA
y_097564	Dose-toxicity scenario 1	Dose-efficacy scenario 2	0.63	0.206320771178009	MTD 97.5% percentile	0.25	CA
y_097565	Dose-toxicity scenario 1	Dose-efficacy scenario 2	0.64	0.20041019766149	MTD 97.5% percentile	0.25	CA
y_097566	Dose-toxicity scenario 1	Dose-efficacy scenario 2	0.65	0.194609793176307	MTD 97.5% percentile	0.25	CA
y_097567	Dose-toxicity scenario 1	Dose-efficacy scenario 2	0.66	0.188916505951292	MTD 97.5% percentile	0.25	CA
y_097568	Dose-toxicity scenario 1	Dose-efficacy scenario 2	0.67	0.183327395899393	MTD 97.5% percentile	0.25	CA
y_097569	Dose-toxicity scenario 1	Dose-efficacy scenario 2	0.68	0.177839629554947	MTD 97.5% percentile	0.25	CA
y_097570	Dose-toxicity scenario 1	Dose-efficacy scenario 2	0.69	0.172450475283855	MTD 97.5% percentile	0.25	CA
y_097571	Dose-toxicity scenario 1	Dose-efficacy scenario 2	0.7	0.167157298749682	MTD 97.5% percentile	0.25	CA
y_097572	Dose-toxicity scenario 1	Dose-efficacy scenario 2	0.71	0.161957558619852	MTD 97.5% percentile	0.25	CA
y_097573	Dose-toxicity scenario 1	Dose-efficacy scenario 2	0.72	0.156848802497243	MTD 97.5% percentile	0.25	CA
y_097574	Dose-toxicity scenario 1	Dose-efficacy scenario 2	0.73	0.151828663063492	MTD 97.5% percentile	0.25	CA
y_097575	Dose-toxicity scenario 1	Dose-efficacy scenario 2	0.74	0.146894854421265	MTD 97.5% percentile	0.25	CA
y_097576	Dose-toxicity scenario 1	Dose-efficacy scenario 2	0.75	0.142045168623635	MTD 97.5% percentile	0.25	CA
y_097577	Dose-toxicity scenario 1	Dose-efficacy scenario 2	0.76	0.137277472379471	MTD 97.5% percentile	0.25	CA
y_097578	Dose-toxicity scenario 1	Dose-efficacy scenario 2	0.77	0.132589703924533	MTD 97.5% percentile	0.25	CA
y_097579	Dose-toxicity scenario 1	Dose-efficacy scenario 2	0.78	0.127979870048619	MTD 97.5% percentile	0.25	CA
y_097580	Dose-toxicity scenario 1	Dose-efficacy scenario 2	0.79	0.123446043269762	MTD 97.5% percentile	0.25	CA
y_097581	Dose-toxicity scenario 1	Dose-efficacy scenario 2	0.8	0.11898635914706	MTD 97.5% percentile	0.25	CA
y_097582	Dose-toxicity scenario 1	Dose-efficacy scenario 2	0.81	0.114599013724264	MTD 97.5% percentile	0.25	CA
y_097583	Dose-toxicity scenario 1	Dose-efficacy scenario 2	0.82	0.110282261096777	MTD 97.5% percentile	0.25	CA
y_097584	Dose-toxicity scenario 1	Dose-efficacy scenario 2	0.83	0.106034411095141	MTD 97.5% percentile	0.25	CA
y_097585	Dose-toxicity scenario 1	Dose-efficacy scenario 2	0.84	0.101853827078584	MTD 97.5% percentile	0.25	CA
y_097586	Dose-toxicity scenario 1	Dose-efficacy scenario 2	0.85	0.0977389238325604	MTD 97.5% percentile	0.25	CA
y_097587	Dose-toxicity scenario 1	Dose-efficacy scenario 2	0.86	0.0936881655646098	MTD 97.5% percentile	0.25	CA
y_097588	Dose-toxicity scenario 1	Dose-efficacy scenario 2	0.87	0.0897000639932202	MTD 97.5% percentile	0.25	CA
y_097589	Dose-toxicity scenario 1	Dose-efficacy scenario 2	0.88	0.0857731765246913	MTD 97.5% percentile	0.25	CA
y_097590	Dose-toxicity scenario 1	Dose-efficacy scenario 2	0.89	0.0819061045133112	MTD 97.5% percentile	0.25	CA
y_097591	Dose-toxicity scenario 1	Dose-efficacy scenario 2	0.9	0.078097491600435	MTD 97.5% percentile	0.25	CA
y_097592	Dose-toxicity scenario 1	Dose-efficacy scenario 2	0.91	0.0743460221283251	MTD 97.5% percentile	0.25	CA
y_097593	Dose-toxicity scenario 1	Dose-efficacy scenario 2	0.92	0.0706504196248535	MTD 97.5% percentile	0.25	CA
y_097594	Dose-toxicity scenario 1	Dose-efficacy scenario 2	0.93	0.0670094453554024	MTD 97.5% percentile	0.25	CA
y_097595	Dose-toxicity scenario 1	Dose-efficacy scenario 2	0.94	0.06342189693851	MTD 97.5% percentile	0.25	CA
y_097596	Dose-toxicity scenario 1	Dose-efficacy scenario 2	0.95	0.0598866070220128	MTD 97.5% percentile	0.25	CA
y_097597	Dose-toxicity scenario 1	Dose-efficacy scenario 2	0.96	0.0564024420166224	MTD 97.5% percentile	0.25	CA
y_097598	Dose-toxicity scenario 1	Dose-efficacy scenario 2	0.97	0.0529683008840497	MTD 97.5% percentile	0.25	CA
y_097599	Dose-toxicity scenario 1	Dose-efficacy scenario 2	0.98	0.0495831139769559	MTD 97.5% percentile	0.25	CA
y_0975100	Dose-toxicity scenario 1	Dose-efficacy scenario 2	0.99	0.046245841928162	MTD 97.5% percentile	0.25	CA
y_0975101	Dose-toxicity scenario 1	Dose-efficacy scenario 2	1	0.0429554745866949	MTD 97.5% percentile	0.25	CA
