# Supplementary material for: A Bayesian adaptive design for dual‐agent phase I–II oncology trials integrating efficacy data across stages
Source: Biom J. 2023 May 18;65(7):2200288. doi: 10.1002/bimj.202200288 (PMC10952513; doi:10.1002/bimj.202200288)
Supplement: Supplementary file 1 — Supporting Information S1 [file BIMJ-65-0-s001.zip › Code_biometrical_journal2/Code_biometrical_journal/Data/intermediate_outputs/MTD_curve_DLT_sc1_EFF_sc2_CA_w025_H1.csv]

	DLT_scenario	EFF_scenario	x	y	type	omega	agreement
y_mean1	Dose-toxicity scenario 1	Dose-efficacy scenario 2	0	1.22878872776633	MTD mean	0.25	CA
y_mean2	Dose-toxicity scenario 1	Dose-efficacy scenario 2	0.01	1.1979933494015	MTD mean	0.25	CA
y_mean3	Dose-toxicity scenario 1	Dose-efficacy scenario 2	0.02	1.1682391749877	MTD mean	0.25	CA
y_mean4	Dose-toxicity scenario 1	Dose-efficacy scenario 2	0.03	1.13947427709096	MTD mean	0.25	CA
y_mean5	Dose-toxicity scenario 1	Dose-efficacy scenario 2	0.04	1.11165012481333	MTD mean	0.25	CA
y_mean6	Dose-toxicity scenario 1	Dose-efficacy scenario 2	0.05	1.08472131055474	MTD mean	0.25	CA
y_mean7	Dose-toxicity scenario 1	Dose-efficacy scenario 2	0.06	1.05864530273438	MTD mean	0.25	CA
y_mean8	Dose-toxicity scenario 1	Dose-efficacy scenario 2	0.07	1.03338222163888	MTD mean	0.25	CA
y_mean9	Dose-toxicity scenario 1	Dose-efficacy scenario 2	0.08	1.00889463591287	MTD mean	0.25	CA
y_mean10	Dose-toxicity scenario 1	Dose-efficacy scenario 2	0.09	0.985147377507403	MTD mean	0.25	CA
y_mean11	Dose-toxicity scenario 1	Dose-efficacy scenario 2	0.1	0.962107373162324	MTD mean	0.25	CA
y_mean12	Dose-toxicity scenario 1	Dose-efficacy scenario 2	0.11	0.939743490724381	MTD mean	0.25	CA
y_mean13	Dose-toxicity scenario 1	Dose-efficacy scenario 2	0.12	0.918026398799327	MTD mean	0.25	CA
y_mean14	Dose-toxicity scenario 1	Dose-efficacy scenario 2	0.13	0.896928438407545	MTD mean	0.25	CA
y_mean15	Dose-toxicity scenario 1	Dose-efficacy scenario 2	0.14	0.876423505462283	MTD mean	0.25	CA
y_mean16	Dose-toxicity scenario 1	Dose-efficacy scenario 2	0.15	0.856486943020554	MTD mean	0.25	CA
y_mean17	Dose-toxicity scenario 1	Dose-efficacy scenario 2	0.16	0.837095442371554	MTD mean	0.25	CA
y_mean18	Dose-toxicity scenario 1	Dose-efficacy scenario 2	0.17	0.818226952128345	MTD mean	0.25	CA
y_mean19	Dose-toxicity scenario 1	Dose-efficacy scenario 2	0.18	0.799860594577364	MTD mean	0.25	CA
y_mean20	Dose-toxicity scenario 1	Dose-efficacy scenario 2	0.19	0.781976588618608	MTD mean	0.25	CA
y_mean21	Dose-toxicity scenario 1	Dose-efficacy scenario 2	0.2	0.764556178698545	MTD mean	0.25	CA
y_mean22	Dose-toxicity scenario 1	Dose-efficacy scenario 2	0.21	0.747581569198995	MTD mean	0.25	CA
y_mean23	Dose-toxicity scenario 1	Dose-efficacy scenario 2	0.22	0.73103586379947	MTD mean	0.25	CA
y_mean24	Dose-toxicity scenario 1	Dose-efficacy scenario 2	0.23	0.714903009378647	MTD mean	0.25	CA
y_mean25	Dose-toxicity scenario 1	Dose-efficacy scenario 2	0.24	0.699167744063415	MTD mean	0.25	CA
y_mean26	Dose-toxicity scenario 1	Dose-efficacy scenario 2	0.25	0.683815549072132	MTD mean	0.25	CA
y_mean27	Dose-toxicity scenario 1	Dose-efficacy scenario 2	0.26	0.668832604032656	MTD mean	0.25	CA
y_mean28	Dose-toxicity scenario 1	Dose-efficacy scenario 2	0.27	0.654205745486131	MTD mean	0.25	CA
y_mean29	Dose-toxicity scenario 1	Dose-efficacy scenario 2	0.28	0.639922428314647	MTD mean	0.25	CA
y_mean30	Dose-toxicity scenario 1	Dose-efficacy scenario 2	0.29	0.625970689855193	MTD mean	0.25	CA
y_mean31	Dose-toxicity scenario 1	Dose-efficacy scenario 2	0.3	0.612339116484159	MTD mean	0.25	CA
y_mean32	Dose-toxicity scenario 1	Dose-efficacy scenario 2	0.31	0.599016812476201	MTD mean	0.25	CA
y_mean33	Dose-toxicity scenario 1	Dose-efficacy scenario 2	0.32	0.585993370958895	MTD mean	0.25	CA
y_mean34	Dose-toxicity scenario 1	Dose-efficacy scenario 2	0.33	0.573258846800455	MTD mean	0.25	CA
y_mean35	Dose-toxicity scenario 1	Dose-efficacy scenario 2	0.34	0.560803731282065	MTD mean	0.25	CA
y_mean36	Dose-toxicity scenario 1	Dose-efficacy scenario 2	0.35	0.548618928419262	MTD mean	0.25	CA
y_mean37	Dose-toxicity scenario 1	Dose-efficacy scenario 2	0.36	0.536695732808463	MTD mean	0.25	CA
y_mean38	Dose-toxicity scenario 1	Dose-efficacy scenario 2	0.37	0.52502580888523	MTD mean	0.25	CA
y_mean39	Dose-toxicity scenario 1	Dose-efficacy scenario 2	0.38	0.513601171490441	MTD mean	0.25	CA
y_mean40	Dose-toxicity scenario 1	Dose-efficacy scenario 2	0.39	0.502414167649123	MTD mean	0.25	CA
y_mean41	Dose-toxicity scenario 1	Dose-efficacy scenario 2	0.4	0.491457459474594	MTD mean	0.25	CA
y_mean42	Dose-toxicity scenario 1	Dose-efficacy scenario 2	0.41	0.480724008117662	MTD mean	0.25	CA
y_mean43	Dose-toxicity scenario 1	Dose-efficacy scenario 2	0.42	0.470207058687079	MTD mean	0.25	CA
y_mean44	Dose-toxicity scenario 1	Dose-efficacy scenario 2	0.43	0.459900126073394	MTD mean	0.25	CA
y_mean45	Dose-toxicity scenario 1	Dose-efficacy scenario 2	0.44	0.449796981613676	MTD mean	0.25	CA
y_mean46	Dose-toxicity scenario 1	Dose-efficacy scenario 2	0.45	0.439891640539477	MTD mean	0.25	CA
y_mean47	Dose-toxicity scenario 1	Dose-efficacy scenario 2	0.46	0.430178350154905	MTD mean	0.25	CA
y_mean48	Dose-toxicity scenario 1	Dose-efficacy scenario 2	0.47	0.420651578695724	MTD mean	0.25	CA
y_mean49	Dose-toxicity scenario 1	Dose-efficacy scenario 2	0.48	0.411306004824144	MTD mean	0.25	CA
y_mean50	Dose-toxicity scenario 1	Dose-efficacy scenario 2	0.49	0.402136507717389	MTD mean	0.25	CA
y_mean51	Dose-toxicity scenario 1	Dose-efficacy scenario 2	0.5	0.393138157711252	MTD mean	0.25	CA
y_mean52	Dose-toxicity scenario 1	Dose-efficacy scenario 2	0.51	0.384306207462716	MTD mean	0.25	CA
y_mean53	Dose-toxicity scenario 1	Dose-efficacy scenario 2	0.52	0.375636083598343	MTD mean	0.25	CA
y_mean54	Dose-toxicity scenario 1	Dose-efficacy scenario 2	0.53	0.367123378817589	MTD mean	0.25	CA
y_mean55	Dose-toxicity scenario 1	Dose-efficacy scenario 2	0.54	0.358763844422356	MTD mean	0.25	CA
y_mean56	Dose-toxicity scenario 1	Dose-efficacy scenario 2	0.55	0.350553383246219	MTD mean	0.25	CA
y_mean57	Dose-toxicity scenario 1	Dose-efficacy scenario 2	0.56	0.342488042958571	MTD mean	0.25	CA
y_mean58	Dose-toxicity scenario 1	Dose-efficacy scenario 2	0.57	0.334564009720712	MTD mean	0.25	CA
y_mean59	Dose-toxicity scenario 1	Dose-efficacy scenario 2	0.58	0.32677760217248	MTD mean	0.25	CA
y_mean60	Dose-toxicity scenario 1	Dose-efficacy scenario 2	0.59	0.319125265729519	MTD mean	0.25	CA
y_mean61	Dose-toxicity scenario 1	Dose-efficacy scenario 2	0.6	0.311603567172593	MTD mean	0.25	CA
y_mean62	Dose-toxicity scenario 1	Dose-efficacy scenario 2	0.61	0.304209189511683	MTD mean	0.25	CA
y_mean63	Dose-toxicity scenario 1	Dose-efficacy scenario 2	0.62	0.296938927108686	MTD mean	0.25	CA
y_mean64	Dose-toxicity scenario 1	Dose-efficacy scenario 2	0.63	0.289789681043679	MTD mean	0.25	CA
y_mean65	Dose-toxicity scenario 1	Dose-efficacy scenario 2	0.64	0.282758454710662	MTD mean	0.25	CA
y_mean66	Dose-toxicity scenario 1	Dose-efficacy scenario 2	0.65	0.275842349629626	MTD mean	0.25	CA
y_mean67	Dose-toxicity scenario 1	Dose-efficacy scenario 2	0.66	0.269038561462665	MTD mean	0.25	CA
y_mean68	Dose-toxicity scenario 1	Dose-efficacy scenario 2	0.67	0.262344376222608	MTD mean	0.25	CA
y_mean69	Dose-toxicity scenario 1	Dose-efficacy scenario 2	0.68	0.255757166663426	MTD mean	0.25	CA
y_mean70	Dose-toxicity scenario 1	Dose-efficacy scenario 2	0.69	0.249274388842304	MTD mean	0.25	CA
y_mean71	Dose-toxicity scenario 1	Dose-efficacy scenario 2	0.7	0.242893578843946	MTD mean	0.25	CA
y_mean72	Dose-toxicity scenario 1	Dose-efficacy scenario 2	0.71	0.236612349658241	MTD mean	0.25	CA
y_mean73	Dose-toxicity scenario 1	Dose-efficacy scenario 2	0.72	0.230428388202982	MTD mean	0.25	CA
y_mean74	Dose-toxicity scenario 1	Dose-efficacy scenario 2	0.73	0.224339452483839	MTD mean	0.25	CA
y_mean75	Dose-toxicity scenario 1	Dose-efficacy scenario 2	0.74	0.218343368884249	MTD mean	0.25	CA
y_mean76	Dose-toxicity scenario 1	Dose-efficacy scenario 2	0.75	0.212438029578364	MTD mean	0.25	CA
y_mean77	Dose-toxicity scenario 1	Dose-efficacy scenario 2	0.76	0.206621390060557	MTD mean	0.25	CA
y_mean78	Dose-toxicity scenario 1	Dose-efficacy scenario 2	0.77	0.200891466785435	MTD mean	0.25	CA
y_mean79	Dose-toxicity scenario 1	Dose-efficacy scenario 2	0.78	0.195246334912611	MTD mean	0.25	CA
y_mean80	Dose-toxicity scenario 1	Dose-efficacy scenario 2	0.79	0.189684126150867	MTD mean	0.25	CA
y_mean81	Dose-toxicity scenario 1	Dose-efficacy scenario 2	0.8	0.184203026696622	MTD mean	0.25	CA
y_mean82	Dose-toxicity scenario 1	Dose-efficacy scenario 2	0.81	0.178801275261932	MTD mean	0.25	CA
y_mean83	Dose-toxicity scenario 1	Dose-efficacy scenario 2	0.82	0.173477161187528	MTD mean	0.25	CA
y_mean84	Dose-toxicity scenario 1	Dose-efficacy scenario 2	0.83	0.168229022636621	MTD mean	0.25	CA
y_mean85	Dose-toxicity scenario 1	Dose-efficacy scenario 2	0.84	0.163055244865491	MTD mean	0.25	CA
y_mean86	Dose-toxicity scenario 1	Dose-efficacy scenario 2	0.85	0.157954258567075	MTD mean	0.25	CA
y_mean87	Dose-toxicity scenario 1	Dose-efficacy scenario 2	0.86	0.15292453828397	MTD mean	0.25	CA
y_mean88	Dose-toxicity scenario 1	Dose-efficacy scenario 2	0.87	0.147964600887495	MTD mean	0.25	CA
y_mean89	Dose-toxicity scenario 1	Dose-efficacy scenario 2	0.88	0.143073004119627	MTD mean	0.25	CA
y_mean90	Dose-toxicity scenario 1	Dose-efficacy scenario 2	0.89	0.138248345194787	MTD mean	0.25	CA
y_mean91	Dose-toxicity scenario 1	Dose-efficacy scenario 2	0.9	0.13348925945864	MTD mean	0.25	CA
y_mean92	Dose-toxicity scenario 1	Dose-efficacy scenario 2	0.91	0.128794419101211	MTD mean	0.25	CA
y_mean93	Dose-toxicity scenario 1	Dose-efficacy scenario 2	0.92	0.124162531921769	MTD mean	0.25	CA
y_mean94	Dose-toxicity scenario 1	Dose-efficacy scenario 2	0.93	0.119592340143064	MTD mean	0.25	CA
y_mean95	Dose-toxicity scenario 1	Dose-efficacy scenario 2	0.94	0.115082619272636	MTD mean	0.25	CA
y_mean96	Dose-toxicity scenario 1	Dose-efficacy scenario 2	0.95	0.11063217700902	MTD mean	0.25	CA
y_mean97	Dose-toxicity scenario 1	Dose-efficacy scenario 2	0.96	0.106239852190813	MTD mean	0.25	CA
y_mean98	Dose-toxicity scenario 1	Dose-efficacy scenario 2	0.97	0.101904513786632	MTD mean	0.25	CA
y_mean99	Dose-toxicity scenario 1	Dose-efficacy scenario 2	0.98	0.0976250599241425	MTD mean	0.25	CA
y_mean100	Dose-toxicity scenario 1	Dose-efficacy scenario 2	0.99	0.0934004169563925	MTD mean	0.25	CA
y_mean101	Dose-toxicity scenario 1	Dose-efficacy scenario 2	1	0.0892295385637906	MTD mean	0.25	CA
y_00251	Dose-toxicity scenario 1	Dose-efficacy scenario 2	0	1.34768356444014	MTD 2.5% percentile	0.25	CA
y_00252	Dose-toxicity scenario 1	Dose-efficacy scenario 2	0.01	1.32112156780268	MTD 2.5% percentile	0.25	CA
y_00253	Dose-toxicity scenario 1	Dose-efficacy scenario 2	0.02	1.29520936342939	MTD 2.5% percentile	0.25	CA
y_00254	Dose-toxicity scenario 1	Dose-efficacy scenario 2	0.03	1.26992339541944	MTD 2.5% percentile	0.25	CA
y_00255	Dose-toxicity scenario 1	Dose-efficacy scenario 2	0.04	1.24524123285809	MTD 2.5% percentile	0.25	CA
y_00256	Dose-toxicity scenario 1	Dose-efficacy scenario 2	0.05	1.22114150345003	MTD 2.5% percentile	0.25	CA
y_00257	Dose-toxicity scenario 1	Dose-efficacy scenario 2	0.06	1.19760383179614	MTD 2.5% percentile	0.25	CA
y_00258	Dose-toxicity scenario 1	Dose-efficacy scenario 2	0.07	1.17460878193907	MTD 2.5% percentile	0.25	CA
y_00259	Dose-toxicity scenario 1	Dose-efficacy scenario 2	0.08	1.15213780383702	MTD 2.5% percentile	0.25	CA
y_002510	Dose-toxicity scenario 1	Dose-efficacy scenario 2	0.09	1.13017318345602	MTD 2.5% percentile	0.25	CA
y_002511	Dose-toxicity scenario 1	Dose-efficacy scenario 2	0.1	1.10869799619846	MTD 2.5% percentile	0.25	CA
y_002512	Dose-toxicity scenario 1	Dose-efficacy scenario 2	0.11	1.08769606341055	MTD 2.5% percentile	0.25	CA
y_002513	Dose-toxicity scenario 1	Dose-efficacy scenario 2	0.12	1.06715191173378	MTD 2.5% percentile	0.25	CA
y_002514	Dose-toxicity scenario 1	Dose-efficacy scenario 2	0.13	1.04705073508581	MTD 2.5% percentile	0.25	CA
y_002515	Dose-toxicity scenario 1	Dose-efficacy scenario 2	0.14	1.02737835907442	MTD 2.5% percentile	0.25	CA
y_002516	Dose-toxicity scenario 1	Dose-efficacy scenario 2	0.15	1.00812120766489	MTD 2.5% percentile	0.25	CA
y_002517	Dose-toxicity scenario 1	Dose-efficacy scenario 2	0.16	0.989266271935813	MTD 2.5% percentile	0.25	CA
y_002518	Dose-toxicity scenario 1	Dose-efficacy scenario 2	0.17	0.970801080772634	MTD 2.5% percentile	0.25	CA
y_002519	Dose-toxicity scenario 1	Dose-efficacy scenario 2	0.18	0.952713673359796	MTD 2.5% percentile	0.25	CA
y_002520	Dose-toxicity scenario 1	Dose-efficacy scenario 2	0.19	0.934992573344235	MTD 2.5% percentile	0.25	CA
y_002521	Dose-toxicity scenario 1	Dose-efficacy scenario 2	0.2	0.917626764552845	MTD 2.5% percentile	0.25	CA
y_002522	Dose-toxicity scenario 1	Dose-efficacy scenario 2	0.21	0.900605668155976	MTD 2.5% percentile	0.25	CA
y_002523	Dose-toxicity scenario 1	Dose-efficacy scenario 2	0.22	0.883919121177482	MTD 2.5% percentile	0.25	CA
y_002524	Dose-toxicity scenario 1	Dose-efficacy scenario 2	0.23	0.867557356259597	MTD 2.5% percentile	0.25	CA
y_002525	Dose-toxicity scenario 1	Dose-efficacy scenario 2	0.24	0.851510982597972	MTD 2.5% percentile	0.25	CA
y_002526	Dose-toxicity scenario 1	Dose-efficacy scenario 2	0.25	0.835770967968681	MTD 2.5% percentile	0.25	CA
y_002527	Dose-toxicity scenario 1	Dose-efficacy scenario 2	0.26	0.820328621774923	MTD 2.5% percentile	0.25	CA
y_002528	Dose-toxicity scenario 1	Dose-efficacy scenario 2	0.27	0.80517557904655	MTD 2.5% percentile	0.25	CA
y_002529	Dose-toxicity scenario 1	Dose-efficacy scenario 2	0.28	0.790303785330535	MTD 2.5% percentile	0.25	CA
y_002530	Dose-toxicity scenario 1	Dose-efficacy scenario 2	0.29	0.775705482415026	MTD 2.5% percentile	0.25	CA
y_002531	Dose-toxicity scenario 1	Dose-efficacy scenario 2	0.3	0.761373194833817	MTD 2.5% percentile	0.25	CA
y_002532	Dose-toxicity scenario 1	Dose-efficacy scenario 2	0.31	0.74729971710193	MTD 2.5% percentile	0.25	CA
y_002533	Dose-toxicity scenario 1	Dose-efficacy scenario 2	0.32	0.733478101636492	MTD 2.5% percentile	0.25	CA
y_002534	Dose-toxicity scenario 1	Dose-efficacy scenario 2	0.33	0.719901647320379	MTD 2.5% percentile	0.25	CA
y_002535	Dose-toxicity scenario 1	Dose-efficacy scenario 2	0.34	0.706563888669066	MTD 2.5% percentile	0.25	CA
y_002536	Dose-toxicity scenario 1	Dose-efficacy scenario 2	0.35	0.693458585563892	MTD 2.5% percentile	0.25	CA
y_002537	Dose-toxicity scenario 1	Dose-efficacy scenario 2	0.36	0.680579713517478	MTD 2.5% percentile	0.25	CA
y_002538	Dose-toxicity scenario 1	Dose-efficacy scenario 2	0.37	0.667921454439409	MTD 2.5% percentile	0.25	CA
y_002539	Dose-toxicity scenario 1	Dose-efficacy scenario 2	0.38	0.655478187872431	MTD 2.5% percentile	0.25	CA
y_002540	Dose-toxicity scenario 1	Dose-efficacy scenario 2	0.39	0.643244482671428	MTD 2.5% percentile	0.25	CA
y_002541	Dose-toxicity scenario 1	Dose-efficacy scenario 2	0.4	0.631215089099301	MTD 2.5% percentile	0.25	CA
y_002542	Dose-toxicity scenario 1	Dose-efficacy scenario 2	0.41	0.619384931315583	MTD 2.5% percentile	0.25	CA
y_002543	Dose-toxicity scenario 1	Dose-efficacy scenario 2	0.42	0.607749100235206	MTD 2.5% percentile	0.25	CA
y_002544	Dose-toxicity scenario 1	Dose-efficacy scenario 2	0.43	0.596302846736318	MTD 2.5% percentile	0.25	CA
y_002545	Dose-toxicity scenario 1	Dose-efficacy scenario 2	0.44	0.5850415751974	MTD 2.5% percentile	0.25	CA
y_002546	Dose-toxicity scenario 1	Dose-efficacy scenario 2	0.45	0.573960837345213	MTD 2.5% percentile	0.25	CA
y_002547	Dose-toxicity scenario 1	Dose-efficacy scenario 2	0.46	0.56305632639627	MTD 2.5% percentile	0.25	CA
y_002548	Dose-toxicity scenario 1	Dose-efficacy scenario 2	0.47	0.552323871475619	MTD 2.5% percentile	0.25	CA
y_002549	Dose-toxicity scenario 1	Dose-efficacy scenario 2	0.48	0.541759432297751	MTD 2.5% percentile	0.25	CA
y_002550	Dose-toxicity scenario 1	Dose-efficacy scenario 2	0.49	0.531359094095376	MTD 2.5% percentile	0.25	CA
y_002551	Dose-toxicity scenario 1	Dose-efficacy scenario 2	0.5	0.521119062782696	MTD 2.5% percentile	0.25	CA
y_002552	Dose-toxicity scenario 1	Dose-efficacy scenario 2	0.51	0.511035660340624	MTD 2.5% percentile	0.25	CA
y_002553	Dose-toxicity scenario 1	Dose-efficacy scenario 2	0.52	0.501105320412153	MTD 2.5% percentile	0.25	CA
y_002554	Dose-toxicity scenario 1	Dose-efficacy scenario 2	0.53	0.491324584096796	MTD 2.5% percentile	0.25	CA
y_002555	Dose-toxicity scenario 1	Dose-efficacy scenario 2	0.54	0.481690095933684	MTD 2.5% percentile	0.25	CA
y_002556	Dose-toxicity scenario 1	Dose-efficacy scenario 2	0.55	0.472198600063512	MTD 2.5% percentile	0.25	CA
y_002557	Dose-toxicity scenario 1	Dose-efficacy scenario 2	0.56	0.462846936560116	MTD 2.5% percentile	0.25	CA
y_002558	Dose-toxicity scenario 1	Dose-efficacy scenario 2	0.57	0.453632037923003	MTD 2.5% percentile	0.25	CA
y_002559	Dose-toxicity scenario 1	Dose-efficacy scenario 2	0.58	0.444550925722644	MTD 2.5% percentile	0.25	CA
y_002560	Dose-toxicity scenario 1	Dose-efficacy scenario 2	0.59	0.435600707390836	MTD 2.5% percentile	0.25	CA
y_002561	Dose-toxicity scenario 1	Dose-efficacy scenario 2	0.6	0.426778573148857	MTD 2.5% percentile	0.25	CA
y_002562	Dose-toxicity scenario 1	Dose-efficacy scenario 2	0.61	0.418081793066566	MTD 2.5% percentile	0.25	CA
y_002563	Dose-toxicity scenario 1	Dose-efficacy scenario 2	0.62	0.40950771424598	MTD 2.5% percentile	0.25	CA
y_002564	Dose-toxicity scenario 1	Dose-efficacy scenario 2	0.63	0.40105375812323	MTD 2.5% percentile	0.25	CA
y_002565	Dose-toxicity scenario 1	Dose-efficacy scenario 2	0.64	0.392717417883116	MTD 2.5% percentile	0.25	CA
y_002566	Dose-toxicity scenario 1	Dose-efficacy scenario 2	0.65	0.384496255980839	MTD 2.5% percentile	0.25	CA
y_002567	Dose-toxicity scenario 1	Dose-efficacy scenario 2	0.66	0.376387901765743	MTD 2.5% percentile	0.25	CA
y_002568	Dose-toxicity scenario 1	Dose-efficacy scenario 2	0.67	0.368390049202211	MTD 2.5% percentile	0.25	CA
y_002569	Dose-toxicity scenario 1	Dose-efficacy scenario 2	0.68	0.36050045468311	MTD 2.5% percentile	0.25	CA
y_002570	Dose-toxicity scenario 1	Dose-efficacy scenario 2	0.69	0.352716934931432	MTD 2.5% percentile	0.25	CA
y_002571	Dose-toxicity scenario 1	Dose-efficacy scenario 2	0.7	0.345037364986	MTD 2.5% percentile	0.25	CA
y_002572	Dose-toxicity scenario 1	Dose-efficacy scenario 2	0.71	0.337459676267351	MTD 2.5% percentile	0.25	CA
y_002573	Dose-toxicity scenario 1	Dose-efficacy scenario 2	0.72	0.329981854720083	MTD 2.5% percentile	0.25	CA
y_002574	Dose-toxicity scenario 1	Dose-efficacy scenario 2	0.73	0.322601939028167	MTD 2.5% percentile	0.25	CA
y_002575	Dose-toxicity scenario 1	Dose-efficacy scenario 2	0.74	0.315318018899909	MTD 2.5% percentile	0.25	CA
y_002576	Dose-toxicity scenario 1	Dose-efficacy scenario 2	0.75	0.308128233419399	MTD 2.5% percentile	0.25	CA
y_002577	Dose-toxicity scenario 1	Dose-efficacy scenario 2	0.76	0.301030769461468	MTD 2.5% percentile	0.25	CA
y_002578	Dose-toxicity scenario 1	Dose-efficacy scenario 2	0.77	0.294023860167316	MTD 2.5% percentile	0.25	CA
y_002579	Dose-toxicity scenario 1	Dose-efficacy scenario 2	0.78	0.287105783478113	MTD 2.5% percentile	0.25	CA
y_002580	Dose-toxicity scenario 1	Dose-efficacy scenario 2	0.79	0.280274860724029	MTD 2.5% percentile	0.25	CA
y_002581	Dose-toxicity scenario 1	Dose-efficacy scenario 2	0.8	0.273529455266246	MTD 2.5% percentile	0.25	CA
y_002582	Dose-toxicity scenario 1	Dose-efficacy scenario 2	0.81	0.266867971189662	MTD 2.5% percentile	0.25	CA
y_002583	Dose-toxicity scenario 1	Dose-efficacy scenario 2	0.82	0.260288852044087	MTD 2.5% percentile	0.25	CA
y_002584	Dose-toxicity scenario 1	Dose-efficacy scenario 2	0.83	0.253790579631842	MTD 2.5% percentile	0.25	CA
y_002585	Dose-toxicity scenario 1	Dose-efficacy scenario 2	0.84	0.247371672839781	MTD 2.5% percentile	0.25	CA
y_002586	Dose-toxicity scenario 1	Dose-efficacy scenario 2	0.85	0.241030686513848	MTD 2.5% percentile	0.25	CA
y_002587	Dose-toxicity scenario 1	Dose-efficacy scenario 2	0.86	0.234766210374377	MTD 2.5% percentile	0.25	CA
y_002588	Dose-toxicity scenario 1	Dose-efficacy scenario 2	0.87	0.228576867970411	MTD 2.5% percentile	0.25	CA
y_002589	Dose-toxicity scenario 1	Dose-efficacy scenario 2	0.88	0.222461315671431	MTD 2.5% percentile	0.25	CA
y_002590	Dose-toxicity scenario 1	Dose-efficacy scenario 2	0.89	0.216418241694928	MTD 2.5% percentile	0.25	CA
y_002591	Dose-toxicity scenario 1	Dose-efficacy scenario 2	0.9	0.210446365168349	MTD 2.5% percentile	0.25	CA
y_002592	Dose-toxicity scenario 1	Dose-efficacy scenario 2	0.91	0.204544435223997	MTD 2.5% percentile	0.25	CA
y_002593	Dose-toxicity scenario 1	Dose-efficacy scenario 2	0.92	0.198711230125559	MTD 2.5% percentile	0.25	CA
y_002594	Dose-toxicity scenario 1	Dose-efficacy scenario 2	0.93	0.192945556424966	MTD 2.5% percentile	0.25	CA
y_002595	Dose-toxicity scenario 1	Dose-efficacy scenario 2	0.94	0.187246248148365	MTD 2.5% percentile	0.25	CA
y_002596	Dose-toxicity scenario 1	Dose-efficacy scenario 2	0.95	0.181612166010045	MTD 2.5% percentile	0.25	CA
y_002597	Dose-toxicity scenario 1	Dose-efficacy scenario 2	0.96	0.176042196653195	MTD 2.5% percentile	0.25	CA
y_002598	Dose-toxicity scenario 1	Dose-efficacy scenario 2	0.97	0.170535251916434	MTD 2.5% percentile	0.25	CA
y_002599	Dose-toxicity scenario 1	Dose-efficacy scenario 2	0.98	0.165090268125103	MTD 2.5% percentile	0.25	CA
y_0025100	Dose-toxicity scenario 1	Dose-efficacy scenario 2	0.99	0.159706205406339	MTD 2.5% percentile	0.25	CA
y_0025101	Dose-toxicity scenario 1	Dose-efficacy scenario 2	1	0.154382047027018	MTD 2.5% percentile	0.25	CA
y_0501	Dose-toxicity scenario 1	Dose-efficacy scenario 2	0	1.2276395939326	MTD 50% percentile	0.25	CA
y_0502	Dose-toxicity scenario 1	Dose-efficacy scenario 2	0.01	1.19705385455094	MTD 50% percentile	0.25	CA
y_0503	Dose-toxicity scenario 1	Dose-efficacy scenario 2	0.02	1.16749571261603	MTD 50% percentile	0.25	CA
y_0504	Dose-toxicity scenario 1	Dose-efficacy scenario 2	0.03	1.13891423699301	MTD 50% percentile	0.25	CA
y_0505	Dose-toxicity scenario 1	Dose-efficacy scenario 2	0.04	1.11126180759924	MTD 50% percentile	0.25	CA
y_0506	Dose-toxicity scenario 1	Dose-efficacy scenario 2	0.05	1.08449385064141	MTD 50% percentile	0.25	CA
y_0507	Dose-toxicity scenario 1	Dose-efficacy scenario 2	0.06	1.05856859885839	MTD 50% percentile	0.25	CA
y_0508	Dose-toxicity scenario 1	Dose-efficacy scenario 2	0.07	1.03344687405716	MTD 50% percentile	0.25	CA
y_0509	Dose-toxicity scenario 1	Dose-efficacy scenario 2	0.08	1.0090918895604	MTD 50% percentile	0.25	CA
y_05010	Dose-toxicity scenario 1	Dose-efficacy scenario 2	0.09	0.985469070470688	MTD 50% percentile	0.25	CA
y_05011	Dose-toxicity scenario 1	Dose-efficacy scenario 2	0.1	0.962545889904441	MTD 50% percentile	0.25	CA
y_05012	Dose-toxicity scenario 1	Dose-efficacy scenario 2	0.11	0.940291719564324	MTD 50% percentile	0.25	CA
y_05013	Dose-toxicity scenario 1	Dose-efficacy scenario 2	0.12	0.918677693206584	MTD 50% percentile	0.25	CA
y_05014	Dose-toxicity scenario 1	Dose-efficacy scenario 2	0.13	0.897676581723449	MTD 50% percentile	0.25	CA
y_05015	Dose-toxicity scenario 1	Dose-efficacy scenario 2	0.14	0.877262678703942	MTD 50% percentile	0.25	CA
y_05016	Dose-toxicity scenario 1	Dose-efficacy scenario 2	0.15	0.857411695461774	MTD 50% percentile	0.25	CA
y_05017	Dose-toxicity scenario 1	Dose-efficacy scenario 2	0.16	0.838100664629051	MTD 50% percentile	0.25	CA
y_05018	Dose-toxicity scenario 1	Dose-efficacy scenario 2	0.17	0.819307851511271	MTD 50% percentile	0.25	CA
y_05019	Dose-toxicity scenario 1	Dose-efficacy scenario 2	0.18	0.801012672484273	MTD 50% percentile	0.25	CA
y_05020	Dose-toxicity scenario 1	Dose-efficacy scenario 2	0.19	0.783195619789045	MTD 50% percentile	0.25	CA
y_05021	Dose-toxicity scenario 1	Dose-efficacy scenario 2	0.2	0.765838192146702	MTD 50% percentile	0.25	CA
y_05022	Dose-toxicity scenario 1	Dose-efficacy scenario 2	0.21	0.748922830674859	MTD 50% percentile	0.25	CA
y_05023	Dose-toxicity scenario 1	Dose-efficacy scenario 2	0.22	0.732432859638752	MTD 50% percentile	0.25	CA
y_05024	Dose-toxicity scenario 1	Dose-efficacy scenario 2	0.23	0.716352431616859	MTD 50% percentile	0.25	CA
y_05025	Dose-toxicity scenario 1	Dose-efficacy scenario 2	0.24	0.700666476701987	MTD 50% percentile	0.25	CA
y_05026	Dose-toxicity scenario 1	Dose-efficacy scenario 2	0.25	0.685360655395543	MTD 50% percentile	0.25	CA
y_05027	Dose-toxicity scenario 1	Dose-efficacy scenario 2	0.26	0.670421314885495	MTD 50% percentile	0.25	CA
y_05028	Dose-toxicity scenario 1	Dose-efficacy scenario 2	0.27	0.655835448427791	MTD 50% percentile	0.25	CA
y_05029	Dose-toxicity scenario 1	Dose-efficacy scenario 2	0.28	0.64159065757726	MTD 50% percentile	0.25	CA
y_05030	Dose-toxicity scenario 1	Dose-efficacy scenario 2	0.29	0.627675117037467	MTD 50% percentile	0.25	CA
y_05031	Dose-toxicity scenario 1	Dose-efficacy scenario 2	0.3	0.614077541920071	MTD 50% percentile	0.25	CA
y_05032	Dose-toxicity scenario 1	Dose-efficacy scenario 2	0.31	0.600787157223173	MTD 50% percentile	0.25	CA
y_05033	Dose-toxicity scenario 1	Dose-efficacy scenario 2	0.32	0.587793669355152	MTD 50% percentile	0.25	CA
y_05034	Dose-toxicity scenario 1	Dose-efficacy scenario 2	0.33	0.575087239545825	MTD 50% percentile	0.25	CA
y_05035	Dose-toxicity scenario 1	Dose-efficacy scenario 2	0.34	0.562658459000597	MTD 50% percentile	0.25	CA
y_05036	Dose-toxicity scenario 1	Dose-efficacy scenario 2	0.35	0.550498325665727	MTD 50% percentile	0.25	CA
y_05037	Dose-toxicity scenario 1	Dose-efficacy scenario 2	0.36	0.538598222484146	MTD 50% percentile	0.25	CA
y_05038	Dose-toxicity scenario 1	Dose-efficacy scenario 2	0.37	0.526949897031429	MTD 50% percentile	0.25	CA
y_05039	Dose-toxicity scenario 1	Dose-efficacy scenario 2	0.38	0.515545442430807	MTD 50% percentile	0.25	CA
y_05040	Dose-toxicity scenario 1	Dose-efficacy scenario 2	0.39	0.504377279454456	MTD 50% percentile	0.25	CA
y_05041	Dose-toxicity scenario 1	Dose-efficacy scenario 2	0.4	0.493438139725919	MTD 50% percentile	0.25	CA
y_05042	Dose-toxicity scenario 1	Dose-efficacy scenario 2	0.41	0.48272104994544	MTD 50% percentile	0.25	CA
y_05043	Dose-toxicity scenario 1	Dose-efficacy scenario 2	0.42	0.47221931706625	MTD 50% percentile	0.25	CA
y_05044	Dose-toxicity scenario 1	Dose-efficacy scenario 2	0.43	0.461926514355608	MTD 50% percentile	0.25	CA
y_05045	Dose-toxicity scenario 1	Dose-efficacy scenario 2	0.44	0.451836468279585	MTD 50% percentile	0.25	CA
y_05046	Dose-toxicity scenario 1	Dose-efficacy scenario 2	0.45	0.44194324615535	MTD 50% percentile	0.25	CA
y_05047	Dose-toxicity scenario 1	Dose-efficacy scenario 2	0.46	0.432241144519072	MTD 50% percentile	0.25	CA
y_05048	Dose-toxicity scenario 1	Dose-efficacy scenario 2	0.47	0.422724678161507	MTD 50% percentile	0.25	CA
y_05049	Dose-toxicity scenario 1	Dose-efficacy scenario 2	0.48	0.413388569786988	MTD 50% percentile	0.25	CA
y_05050	Dose-toxicity scenario 1	Dose-efficacy scenario 2	0.49	0.404227740254848	MTD 50% percentile	0.25	CA
y_05051	Dose-toxicity scenario 1	Dose-efficacy scenario 2	0.5	0.395237299365361	MTD 50% percentile	0.25	CA
y_05052	Dose-toxicity scenario 1	Dose-efficacy scenario 2	0.51	0.386412537155087	MTD 50% percentile	0.25	CA
y_05053	Dose-toxicity scenario 1	Dose-efficacy scenario 2	0.52	0.377748915669056	MTD 50% percentile	0.25	CA
y_05054	Dose-toxicity scenario 1	Dose-efficacy scenario 2	0.53	0.369242061179593	MTD 50% percentile	0.25	CA
y_05055	Dose-toxicity scenario 1	Dose-efficacy scenario 2	0.54	0.360887756823761	MTD 50% percentile	0.25	CA
y_05056	Dose-toxicity scenario 1	Dose-efficacy scenario 2	0.55	0.352681935633367	MTD 50% percentile	0.25	CA
y_05057	Dose-toxicity scenario 1	Dose-efficacy scenario 2	0.56	0.344620673933334	MTD 50% percentile	0.25	CA
y_05058	Dose-toxicity scenario 1	Dose-efficacy scenario 2	0.57	0.336700185085927	MTD 50% percentile	0.25	CA
y_05059	Dose-toxicity scenario 1	Dose-efficacy scenario 2	0.58	0.328916813559869	MTD 50% percentile	0.25	CA
y_05060	Dose-toxicity scenario 1	Dose-efficacy scenario 2	0.59	0.32126702930484	MTD 50% percentile	0.25	CA
y_05061	Dose-toxicity scenario 1	Dose-efficacy scenario 2	0.6	0.313747422413159	MTD 50% percentile	0.25	CA
y_05062	Dose-toxicity scenario 1	Dose-efficacy scenario 2	0.61	0.306354698051704	MTD 50% percentile	0.25	CA
y_05063	Dose-toxicity scenario 1	Dose-efficacy scenario 2	0.62	0.299085671648227	MTD 50% percentile	0.25	CA
y_05064	Dose-toxicity scenario 1	Dose-efficacy scenario 2	0.63	0.291937264317301	MTD 50% percentile	0.25	CA
y_05065	Dose-toxicity scenario 1	Dose-efficacy scenario 2	0.64	0.284906498512098	MTD 50% percentile	0.25	CA
y_05066	Dose-toxicity scenario 1	Dose-efficacy scenario 2	0.65	0.277990493889079	MTD 50% percentile	0.25	CA
y_05067	Dose-toxicity scenario 1	Dose-efficacy scenario 2	0.66	0.271186463373557	MTD 50% percentile	0.25	CA
y_05068	Dose-toxicity scenario 1	Dose-efficacy scenario 2	0.67	0.264491709414818	MTD 50% percentile	0.25	CA
y_05069	Dose-toxicity scenario 1	Dose-efficacy scenario 2	0.68	0.257903620420243	MTD 50% percentile	0.25	CA
y_05070	Dose-toxicity scenario 1	Dose-efficacy scenario 2	0.69	0.251419667358527	MTD 50% percentile	0.25	CA
y_05071	Dose-toxicity scenario 1	Dose-efficacy scenario 2	0.7	0.245037400522701	MTD 50% percentile	0.25	CA
y_05072	Dose-toxicity scenario 1	Dose-efficacy scenario 2	0.71	0.238754446444277	MTD 50% percentile	0.25	CA
y_05073	Dose-toxicity scenario 1	Dose-efficacy scenario 2	0.72	0.232568504950324	MTD 50% percentile	0.25	CA
y_05074	Dose-toxicity scenario 1	Dose-efficacy scenario 2	0.73	0.226477346355825	MTD 50% percentile	0.25	CA
y_05075	Dose-toxicity scenario 1	Dose-efficacy scenario 2	0.74	0.220478808784114	MTD 50% percentile	0.25	CA
y_05076	Dose-toxicity scenario 1	Dose-efficacy scenario 2	0.75	0.214570795608622	MTD 50% percentile	0.25	CA
y_05077	Dose-toxicity scenario 1	Dose-efficacy scenario 2	0.76	0.208751273009578	MTD 50% percentile	0.25	CA
y_05078	Dose-toxicity scenario 1	Dose-efficacy scenario 2	0.77	0.203018267639681	MTD 50% percentile	0.25	CA
y_05079	Dose-toxicity scenario 1	Dose-efficacy scenario 2	0.78	0.197369864393111	MTD 50% percentile	0.25	CA
y_05080	Dose-toxicity scenario 1	Dose-efficacy scenario 2	0.79	0.191804204272597	MTD 50% percentile	0.25	CA
y_05081	Dose-toxicity scenario 1	Dose-efficacy scenario 2	0.8	0.186319482349524	MTD 50% percentile	0.25	CA
y_05082	Dose-toxicity scenario 1	Dose-efficacy scenario 2	0.81	0.180913945812402	MTD 50% percentile	0.25	CA
y_05083	Dose-toxicity scenario 1	Dose-efficacy scenario 2	0.82	0.175585892099252	MTD 50% percentile	0.25	CA
y_05084	Dose-toxicity scenario 1	Dose-efficacy scenario 2	0.83	0.170333667109734	MTD 50% percentile	0.25	CA
y_05085	Dose-toxicity scenario 1	Dose-efficacy scenario 2	0.84	0.165155663493063	MTD 50% percentile	0.25	CA
y_05086	Dose-toxicity scenario 1	Dose-efficacy scenario 2	0.85	0.160050319008007	MTD 50% percentile	0.25	CA
y_05087	Dose-toxicity scenario 1	Dose-efficacy scenario 2	0.86	0.15501611495144	MTD 50% percentile	0.25	CA
y_05088	Dose-toxicity scenario 1	Dose-efficacy scenario 2	0.87	0.150051574652128	MTD 50% percentile	0.25	CA
y_05089	Dose-toxicity scenario 1	Dose-efficacy scenario 2	0.88	0.145155262026622	MTD 50% percentile	0.25	CA
y_05090	Dose-toxicity scenario 1	Dose-efficacy scenario 2	0.89	0.140325780194276	MTD 50% percentile	0.25	CA
y_05091	Dose-toxicity scenario 1	Dose-efficacy scenario 2	0.9	0.135561770148604	MTD 50% percentile	0.25	CA
y_05092	Dose-toxicity scenario 1	Dose-efficacy scenario 2	0.91	0.130861909482291	MTD 50% percentile	0.25	CA
y_05093	Dose-toxicity scenario 1	Dose-efficacy scenario 2	0.92	0.126224911163384	MTD 50% percentile	0.25	CA
y_05094	Dose-toxicity scenario 1	Dose-efficacy scenario 2	0.93	0.121649522360249	MTD 50% percentile	0.25	CA
y_05095	Dose-toxicity scenario 1	Dose-efficacy scenario 2	0.94	0.117134523313066	MTD 50% percentile	0.25	CA
y_05096	Dose-toxicity scenario 1	Dose-efficacy scenario 2	0.95	0.112678726249704	MTD 50% percentile	0.25	CA
y_05097	Dose-toxicity scenario 1	Dose-efficacy scenario 2	0.96	0.108280974343977	MTD 50% percentile	0.25	CA
y_05098	Dose-toxicity scenario 1	Dose-efficacy scenario 2	0.97	0.103940140714339	MTD 50% percentile	0.25	CA
y_05099	Dose-toxicity scenario 1	Dose-efficacy scenario 2	0.98	0.0996551274612158	MTD 50% percentile	0.25	CA
y_050100	Dose-toxicity scenario 1	Dose-efficacy scenario 2	0.99	0.0954248647412262	MTD 50% percentile	0.25	CA
y_050101	Dose-toxicity scenario 1	Dose-efficacy scenario 2	1	0.0912483098766763	MTD 50% percentile	0.25	CA
y_09751	Dose-toxicity scenario 1	Dose-efficacy scenario 2	0	1.14906508144276	MTD 97.5% percentile	0.25	CA
y_09752	Dose-toxicity scenario 1	Dose-efficacy scenario 2	0.01	1.11258272678999	MTD 97.5% percentile	0.25	CA
y_09753	Dose-toxicity scenario 1	Dose-efficacy scenario 2	0.02	1.07775169255055	MTD 97.5% percentile	0.25	CA
y_09754	Dose-toxicity scenario 1	Dose-efficacy scenario 2	0.03	1.04446234306902	MTD 97.5% percentile	0.25	CA
y_09755	Dose-toxicity scenario 1	Dose-efficacy scenario 2	0.04	1.01261453789839	MTD 97.5% percentile	0.25	CA
y_09756	Dose-toxicity scenario 1	Dose-efficacy scenario 2	0.05	0.982116625646363	MTD 97.5% percentile	0.25	CA
y_09757	Dose-toxicity scenario 1	Dose-efficacy scenario 2	0.06	0.952884563106233	MTD 97.5% percentile	0.25	CA
y_09758	Dose-toxicity scenario 1	Dose-efficacy scenario 2	0.07	0.924841141842159	MTD 97.5% percentile	0.25	CA
y_09759	Dose-toxicity scenario 1	Dose-efficacy scenario 2	0.08	0.897915307240777	MTD 97.5% percentile	0.25	CA
y_097510	Dose-toxicity scenario 1	Dose-efficacy scenario 2	0.09	0.872041557383813	MTD 97.5% percentile	0.25	CA
y_097511	Dose-toxicity scenario 1	Dose-efficacy scenario 2	0.1	0.847159411034747	MTD 97.5% percentile	0.25	CA
y_097512	Dose-toxicity scenario 1	Dose-efficacy scenario 2	0.11	0.823212935643147	MTD 97.5% percentile	0.25	CA
y_097513	Dose-toxicity scenario 1	Dose-efficacy scenario 2	0.12	0.80015032761326	MTD 97.5% percentile	0.25	CA
y_097514	Dose-toxicity scenario 1	Dose-efficacy scenario 2	0.13	0.777923538207419	MTD 97.5% percentile	0.25	CA
y_097515	Dose-toxicity scenario 1	Dose-efficacy scenario 2	0.14	0.756487939398771	MTD 97.5% percentile	0.25	CA
y_097516	Dose-toxicity scenario 1	Dose-efficacy scenario 2	0.15	0.735802024783198	MTD 97.5% percentile	0.25	CA
y_097517	Dose-toxicity scenario 1	Dose-efficacy scenario 2	0.16	0.715827141332654	MTD 97.5% percentile	0.25	CA
y_097518	Dose-toxicity scenario 1	Dose-efficacy scenario 2	0.17	0.696527248342239	MTD 97.5% percentile	0.25	CA
y_097519	Dose-toxicity scenario 1	Dose-efficacy scenario 2	0.18	0.677868700408198	MTD 97.5% percentile	0.25	CA
y_097520	Dose-toxicity scenario 1	Dose-efficacy scenario 2	0.19	0.659820051687576	MTD 97.5% percentile	0.25	CA
y_097521	Dose-toxicity scenario 1	Dose-efficacy scenario 2	0.2	0.642351879043919	MTD 97.5% percentile	0.25	CA
y_097522	Dose-toxicity scenario 1	Dose-efficacy scenario 2	0.21	0.625436621986749	MTD 97.5% percentile	0.25	CA
y_097523	Dose-toxicity scenario 1	Dose-efficacy scenario 2	0.22	0.609048437573307	MTD 97.5% percentile	0.25	CA
y_097524	Dose-toxicity scenario 1	Dose-efficacy scenario 2	0.23	0.593163068665826	MTD 97.5% percentile	0.25	CA
y_097525	Dose-toxicity scenario 1	Dose-efficacy scenario 2	0.24	0.577757724131822	MTD 97.5% percentile	0.25	CA
y_097526	Dose-toxicity scenario 1	Dose-efficacy scenario 2	0.25	0.562810969743063	MTD 97.5% percentile	0.25	CA
y_097527	Dose-toxicity scenario 1	Dose-efficacy scenario 2	0.26	0.548302628674889	MTD 97.5% percentile	0.25	CA
y_097528	Dose-toxicity scenario 1	Dose-efficacy scenario 2	0.27	0.534213690634541	MTD 97.5% percentile	0.25	CA
y_097529	Dose-toxicity scenario 1	Dose-efficacy scenario 2	0.28	0.520526228757891	MTD 97.5% percentile	0.25	CA
y_097530	Dose-toxicity scenario 1	Dose-efficacy scenario 2	0.29	0.507223323510655	MTD 97.5% percentile	0.25	CA
y_097531	Dose-toxicity scenario 1	Dose-efficacy scenario 2	0.3	0.494288992914874	MTD 97.5% percentile	0.25	CA
y_097532	Dose-toxicity scenario 1	Dose-efficacy scenario 2	0.31	0.481708128495641	MTD 97.5% percentile	0.25	CA
y_097533	Dose-toxicity scenario 1	Dose-efficacy scenario 2	0.32	0.469466436408348	MTD 97.5% percentile	0.25	CA
y_097534	Dose-toxicity scenario 1	Dose-efficacy scenario 2	0.33	0.457550383264118	MTD 97.5% percentile	0.25	CA
y_097535	Dose-toxicity scenario 1	Dose-efficacy scenario 2	0.34	0.445947146221753	MTD 97.5% percentile	0.25	CA
y_097536	Dose-toxicity scenario 1	Dose-efficacy scenario 2	0.35	0.434644566959266	MTD 97.5% percentile	0.25	CA
y_097537	Dose-toxicity scenario 1	Dose-efficacy scenario 2	0.36	0.423631109177659	MTD 97.5% percentile	0.25	CA
y_097538	Dose-toxicity scenario 1	Dose-efficacy scenario 2	0.37	0.412895819324687	MTD 97.5% percentile	0.25	CA
y_097539	Dose-toxicity scenario 1	Dose-efficacy scenario 2	0.38	0.402428290257529	MTD 97.5% percentile	0.25	CA
y_097540	Dose-toxicity scenario 1	Dose-efficacy scenario 2	0.39	0.392218627590946	MTD 97.5% percentile	0.25	CA
y_097541	Dose-toxicity scenario 1	Dose-efficacy scenario 2	0.4	0.382257418502215	MTD 97.5% percentile	0.25	CA
y_097542	Dose-toxicity scenario 1	Dose-efficacy scenario 2	0.41	0.37253570278609	MTD 97.5% percentile	0.25	CA
y_097543	Dose-toxicity scenario 1	Dose-efficacy scenario 2	0.42	0.363044945972703	MTD 97.5% percentile	0.25	CA
y_097544	Dose-toxicity scenario 1	Dose-efficacy scenario 2	0.43	0.3537770143389	MTD 97.5% percentile	0.25	CA
y_097545	Dose-toxicity scenario 1	Dose-efficacy scenario 2	0.44	0.344724151659198	MTD 97.5% percentile	0.25	CA
y_097546	Dose-toxicity scenario 1	Dose-efficacy scenario 2	0.45	0.335878957556733	MTD 97.5% percentile	0.25	CA
y_097547	Dose-toxicity scenario 1	Dose-efficacy scenario 2	0.46	0.327234367327146	MTD 97.5% percentile	0.25	CA
y_097548	Dose-toxicity scenario 1	Dose-efficacy scenario 2	0.47	0.31878363311985	MTD 97.5% percentile	0.25	CA
y_097549	Dose-toxicity scenario 1	Dose-efficacy scenario 2	0.48	0.310520306371274	MTD 97.5% percentile	0.25	CA
y_097550	Dose-toxicity scenario 1	Dose-efficacy scenario 2	0.49	0.302438221394013	MTD 97.5% percentile	0.25	CA
y_097551	Dose-toxicity scenario 1	Dose-efficacy scenario 2	0.5	0.294531480034085	MTD 97.5% percentile	0.25	CA
y_097552	Dose-toxicity scenario 1	Dose-efficacy scenario 2	0.51	0.286794437316074	MTD 97.5% percentile	0.25	CA
y_097553	Dose-toxicity scenario 1	Dose-efficacy scenario 2	0.52	0.279221688002734	MTD 97.5% percentile	0.25	CA
y_097554	Dose-toxicity scenario 1	Dose-efficacy scenario 2	0.53	0.271808054001804	MTD 97.5% percentile	0.25	CA
y_097555	Dose-toxicity scenario 1	Dose-efficacy scenario 2	0.54	0.264548572558377	MTD 97.5% percentile	0.25	CA
y_097556	Dose-toxicity scenario 1	Dose-efficacy scenario 2	0.55	0.257438485176241	MTD 97.5% percentile	0.25	CA
y_097557	Dose-toxicity scenario 1	Dose-efficacy scenario 2	0.56	0.250473227216231	MTD 97.5% percentile	0.25	CA
y_097558	Dose-toxicity scenario 1	Dose-efficacy scenario 2	0.57	0.243648418123789	MTD 97.5% percentile	0.25	CA
y_097559	Dose-toxicity scenario 1	Dose-efficacy scenario 2	0.58	0.236959852241799	MTD 97.5% percentile	0.25	CA
y_097560	Dose-toxicity scenario 1	Dose-efficacy scenario 2	0.59	0.230403490168182	MTD 97.5% percentile	0.25	CA
y_097561	Dose-toxicity scenario 1	Dose-efficacy scenario 2	0.6	0.223975450620947	MTD 97.5% percentile	0.25	CA
y_097562	Dose-toxicity scenario 1	Dose-efficacy scenario 2	0.61	0.217672002776276	MTD 97.5% percentile	0.25	CA
y_097563	Dose-toxicity scenario 1	Dose-efficacy scenario 2	0.62	0.211489559047842	MTD 97.5% percentile	0.25	CA
y_097564	Dose-toxicity scenario 1	Dose-efficacy scenario 2	0.63	0.205424668278023	MTD 97.5% percentile	0.25	CA
y_097565	Dose-toxicity scenario 1	Dose-efficacy scenario 2	0.64	0.199474009313835	MTD 97.5% percentile	0.25	CA
y_097566	Dose-toxicity scenario 1	Dose-efficacy scenario 2	0.65	0.193634384942473	MTD 97.5% percentile	0.25	CA
y_097567	Dose-toxicity scenario 1	Dose-efficacy scenario 2	0.66	0.187902716163187	MTD 97.5% percentile	0.25	CA
y_097568	Dose-toxicity scenario 1	Dose-efficacy scenario 2	0.67	0.182276036773934	MTD 97.5% percentile	0.25	CA
y_097569	Dose-toxicity scenario 1	Dose-efficacy scenario 2	0.68	0.176751488252803	MTD 97.5% percentile	0.25	CA
y_097570	Dose-toxicity scenario 1	Dose-efficacy scenario 2	0.69	0.171326314915658	MTD 97.5% percentile	0.25	CA
y_097571	Dose-toxicity scenario 1	Dose-efficacy scenario 2	0.7	0.165997859332766	MTD 97.5% percentile	0.25	CA
y_097572	Dose-toxicity scenario 1	Dose-efficacy scenario 2	0.71	0.160763557988388	MTD 97.5% percentile	0.25	CA
y_097573	Dose-toxicity scenario 1	Dose-efficacy scenario 2	0.72	0.155620937168441	MTD 97.5% percentile	0.25	CA
y_097574	Dose-toxicity scenario 1	Dose-efficacy scenario 2	0.73	0.150567609062375	MTD 97.5% percentile	0.25	CA
y_097575	Dose-toxicity scenario 1	Dose-efficacy scenario 2	0.74	0.145601268066347	MTD 97.5% percentile	0.25	CA
y_097576	Dose-toxicity scenario 1	Dose-efficacy scenario 2	0.75	0.140719687275686	MTD 97.5% percentile	0.25	CA
y_097577	Dose-toxicity scenario 1	Dose-efficacy scenario 2	0.76	0.135920715155417	MTD 97.5% percentile	0.25	CA
y_097578	Dose-toxicity scenario 1	Dose-efficacy scenario 2	0.77	0.131202272378404	MTD 97.5% percentile	0.25	CA
y_097579	Dose-toxicity scenario 1	Dose-efficacy scenario 2	0.78	0.126562348821334	MTD 97.5% percentile	0.25	CA
y_097580	Dose-toxicity scenario 1	Dose-efficacy scenario 2	0.79	0.12199900070944	MTD 97.5% percentile	0.25	CA
y_097581	Dose-toxicity scenario 1	Dose-efficacy scenario 2	0.8	0.117510347901428	MTD 97.5% percentile	0.25	CA
y_097582	Dose-toxicity scenario 1	Dose-efficacy scenario 2	0.81	0.113094571306652	MTD 97.5% percentile	0.25	CA
y_097583	Dose-toxicity scenario 1	Dose-efficacy scenario 2	0.82	0.108749910427072	MTD 97.5% percentile	0.25	CA
y_097584	Dose-toxicity scenario 1	Dose-efficacy scenario 2	0.83	0.104474661017028	MTD 97.5% percentile	0.25	CA
y_097585	Dose-toxicity scenario 1	Dose-efficacy scenario 2	0.84	0.100267172854287	MTD 97.5% percentile	0.25	CA
y_097586	Dose-toxicity scenario 1	Dose-efficacy scenario 2	0.85	0.0961258476162407	MTD 97.5% percentile	0.25	CA
y_097587	Dose-toxicity scenario 1	Dose-efficacy scenario 2	0.86	0.0920491368555138	MTD 97.5% percentile	0.25	CA
y_097588	Dose-toxicity scenario 1	Dose-efficacy scenario 2	0.87	0.0880355400695935	MTD 97.5% percentile	0.25	CA
y_097589	Dose-toxicity scenario 1	Dose-efficacy scenario 2	0.88	0.0840836028594263	MTD 97.5% percentile	0.25	CA
y_097590	Dose-toxicity scenario 1	Dose-efficacy scenario 2	0.89	0.080191915172235	MTD 97.5% percentile	0.25	CA
y_097591	Dose-toxicity scenario 1	Dose-efficacy scenario 2	0.9	0.0763591096240946	MTD 97.5% percentile	0.25	CA
y_097592	Dose-toxicity scenario 1	Dose-efficacy scenario 2	0.91	0.0725838598980766	MTD 97.5% percentile	0.25	CA
y_097593	Dose-toxicity scenario 1	Dose-efficacy scenario 2	0.92	0.0688648792140187	MTD 97.5% percentile	0.25	CA
y_097594	Dose-toxicity scenario 1	Dose-efficacy scenario 2	0.93	0.0652009188662114	MTD 97.5% percentile	0.25	CA
y_097595	Dose-toxicity scenario 1	Dose-efficacy scenario 2	0.94	0.0615907668255104	MTD 97.5% percentile	0.25	CA
y_097596	Dose-toxicity scenario 1	Dose-efficacy scenario 2	0.95	0.0580332464025876	MTD 97.5% percentile	0.25	CA
y_097597	Dose-toxicity scenario 1	Dose-efficacy scenario 2	0.96	0.0545272149692233	MTD 97.5% percentile	0.25	CA
y_097598	Dose-toxicity scenario 1	Dose-efficacy scenario 2	0.97	0.0510715627347209	MTD 97.5% percentile	0.25	CA
y_097599	Dose-toxicity scenario 1	Dose-efficacy scenario 2	0.98	0.047665211574692	MTD 97.5% percentile	0.25	CA
y_0975100	Dose-toxicity scenario 1	Dose-efficacy scenario 2	0.99	0.0443071139096138	MTD 97.5% percentile	0.25	CA
y_0975101	Dose-toxicity scenario 1	Dose-efficacy scenario 2	1	0.0409962516307107	MTD 97.5% percentile	0.25	CA
