# Supplementary material for: A Bayesian adaptive design for dual‐agent phase I–II oncology trials integrating efficacy data across stages
Source: Biom J. 2023 May 18;65(7):2200288. doi: 10.1002/bimj.202200288 (PMC10952513; doi:10.1002/bimj.202200288)
Supplement: Supplementary file 1 — Supporting Information S1 [file BIMJ-65-0-s001.zip › Code_biometrical_journal2/Code_biometrical_journal/Data/intermediate_outputs/MTD_curve_DLT_sc1_EFF_sc2_CA_w050_H0.csv]

	DLT_scenario	EFF_scenario	x	y	type	omega	agreement
y_mean1	Dose-toxicity scenario 1	Dose-efficacy scenario 2	0	1.22454230847375	MTD mean	0.5	CA
y_mean2	Dose-toxicity scenario 1	Dose-efficacy scenario 2	0.01	1.19371872609061	MTD mean	0.5	CA
y_mean3	Dose-toxicity scenario 1	Dose-efficacy scenario 2	0.02	1.16394472359142	MTD mean	0.5	CA
y_mean4	Dose-toxicity scenario 1	Dose-efficacy scenario 2	0.03	1.1351675892474	MTD mean	0.5	CA
y_mean5	Dose-toxicity scenario 1	Dose-efficacy scenario 2	0.04	1.10733808291318	MTD mean	0.5	CA
y_mean6	Dose-toxicity scenario 1	Dose-efficacy scenario 2	0.05	1.08041015485897	MTD mean	0.5	CA
y_mean7	Dose-toxicity scenario 1	Dose-efficacy scenario 2	0.06	1.05434069149377	MTD mean	0.5	CA
y_mean8	Dose-toxicity scenario 1	Dose-efficacy scenario 2	0.07	1.02908928502607	MTD mean	0.5	CA
y_mean9	Dose-toxicity scenario 1	Dose-efficacy scenario 2	0.08	1.00461802447371	MTD mean	0.5	CA
y_mean10	Dose-toxicity scenario 1	Dose-efficacy scenario 2	0.09	0.980891305749299	MTD mean	0.5	CA
y_mean11	Dose-toxicity scenario 1	Dose-efficacy scenario 2	0.1	0.957875658820555	MTD mean	0.5	CA
y_mean12	Dose-toxicity scenario 1	Dose-efficacy scenario 2	0.11	0.935539590180754	MTD mean	0.5	CA
y_mean13	Dose-toxicity scenario 1	Dose-efficacy scenario 2	0.12	0.913853439070231	MTD mean	0.5	CA
y_mean14	Dose-toxicity scenario 1	Dose-efficacy scenario 2	0.13	0.892789246068569	MTD mean	0.5	CA
y_mean15	Dose-toxicity scenario 1	Dose-efficacy scenario 2	0.14	0.872320632833256	MTD mean	0.5	CA
y_mean16	Dose-toxicity scenario 1	Dose-efficacy scenario 2	0.15	0.852422691897135	MTD mean	0.5	CA
y_mean17	Dose-toxicity scenario 1	Dose-efficacy scenario 2	0.16	0.833071885556583	MTD mean	0.5	CA
y_mean18	Dose-toxicity scenario 1	Dose-efficacy scenario 2	0.17	0.814245952987408	MTD mean	0.5	CA
y_mean19	Dose-toxicity scenario 1	Dose-efficacy scenario 2	0.18	0.795923824817807	MTD mean	0.5	CA
y_mean20	Dose-toxicity scenario 1	Dose-efficacy scenario 2	0.19	0.778085544469153	MTD mean	0.5	CA
y_mean21	Dose-toxicity scenario 1	Dose-efficacy scenario 2	0.2	0.760712195647245	MTD mean	0.5	CA
y_mean22	Dose-toxicity scenario 1	Dose-efficacy scenario 2	0.21	0.743785835430145	MTD mean	0.5	CA
y_mean23	Dose-toxicity scenario 1	Dose-efficacy scenario 2	0.22	0.727289432455061	MTD mean	0.5	CA
y_mean24	Dose-toxicity scenario 1	Dose-efficacy scenario 2	0.23	0.711206809756612	MTD mean	0.5	CA
y_mean25	Dose-toxicity scenario 1	Dose-efficacy scenario 2	0.24	0.695522591853195	MTD mean	0.5	CA
y_mean26	Dose-toxicity scenario 1	Dose-efficacy scenario 2	0.25	0.680222155717622	MTD mean	0.5	CA
y_mean27	Dose-toxicity scenario 1	Dose-efficacy scenario 2	0.26	0.6652915853034	MTD mean	0.5	CA
y_mean28	Dose-toxicity scenario 1	Dose-efficacy scenario 2	0.27	0.650717629329414	MTD mean	0.5	CA
y_mean29	Dose-toxicity scenario 1	Dose-efficacy scenario 2	0.28	0.636487662053826	MTD mean	0.5	CA
y_mean30	Dose-toxicity scenario 1	Dose-efficacy scenario 2	0.29	0.622589646793136	MTD mean	0.5	CA
y_mean31	Dose-toxicity scenario 1	Dose-efficacy scenario 2	0.3	0.609012101964856	MTD mean	0.5	CA
y_mean32	Dose-toxicity scenario 1	Dose-efficacy scenario 2	0.31	0.595744069452448	MTD mean	0.5	CA
y_mean33	Dose-toxicity scenario 1	Dose-efficacy scenario 2	0.32	0.582775085109321	MTD mean	0.5	CA
y_mean34	Dose-toxicity scenario 1	Dose-efficacy scenario 2	0.33	0.57009515123505	MTD mean	0.5	CA
y_mean35	Dose-toxicity scenario 1	Dose-efficacy scenario 2	0.34	0.557694710871629	MTD mean	0.5	CA
y_mean36	Dose-toxicity scenario 1	Dose-efficacy scenario 2	0.35	0.545564623780913	MTD mean	0.5	CA
y_mean37	Dose-toxicity scenario 1	Dose-efficacy scenario 2	0.36	0.533696143976318	MTD mean	0.5	CA
y_mean38	Dose-toxicity scenario 1	Dose-efficacy scenario 2	0.37	0.522080898692729	MTD mean	0.5	CA
y_mean39	Dose-toxicity scenario 1	Dose-efficacy scenario 2	0.38	0.510710868688332	MTD mean	0.5	CA
y_mean40	Dose-toxicity scenario 1	Dose-efficacy scenario 2	0.39	0.499578369780993	MTD mean	0.5	CA
y_mean41	Dose-toxicity scenario 1	Dose-efficacy scenario 2	0.4	0.488676035529842	MTD mean	0.5	CA
y_mean42	Dose-toxicity scenario 1	Dose-efficacy scenario 2	0.41	0.477996800980043	MTD mean	0.5	CA
y_mean43	Dose-toxicity scenario 1	Dose-efficacy scenario 2	0.42	0.467533887395374	MTD mean	0.5	CA
y_mean44	Dose-toxicity scenario 1	Dose-efficacy scenario 2	0.43	0.457280787909282	MTD mean	0.5	CA
y_mean45	Dose-toxicity scenario 1	Dose-efficacy scenario 2	0.44	0.447231254030594	MTD mean	0.5	CA
y_mean46	Dose-toxicity scenario 1	Dose-efficacy scenario 2	0.45	0.437379282945078	MTD mean	0.5	CA
y_mean47	Dose-toxicity scenario 1	Dose-efficacy scenario 2	0.46	0.427719105558626	MTD mean	0.5	CA
y_mean48	Dose-toxicity scenario 1	Dose-efficacy scenario 2	0.47	0.418245175232012	MTD mean	0.5	CA
y_mean49	Dose-toxicity scenario 1	Dose-efficacy scenario 2	0.48	0.40895215716101	MTD mean	0.5	CA
y_mean50	Dose-toxicity scenario 1	Dose-efficacy scenario 2	0.49	0.399834918359141	MTD mean	0.5	CA
y_mean51	Dose-toxicity scenario 1	Dose-efficacy scenario 2	0.5	0.390888518203532	MTD mean	0.5	CA
y_mean52	Dose-toxicity scenario 1	Dose-efficacy scenario 2	0.51	0.382108199507293	MTD mean	0.5	CA
y_mean53	Dose-toxicity scenario 1	Dose-efficacy scenario 2	0.52	0.373489380084523	MTD mean	0.5	CA
y_mean54	Dose-toxicity scenario 1	Dose-efficacy scenario 2	0.53	0.365027644776515	MTD mean	0.5	CA
y_mean55	Dose-toxicity scenario 1	Dose-efficacy scenario 2	0.54	0.356718737910011	MTD mean	0.5	CA
y_mean56	Dose-toxicity scenario 1	Dose-efficacy scenario 2	0.55	0.348558556160436	MTD mean	0.5	CA
y_mean57	Dose-toxicity scenario 1	Dose-efficacy scenario 2	0.56	0.340543141794961	MTD mean	0.5	CA
y_mean58	Dose-toxicity scenario 1	Dose-efficacy scenario 2	0.57	0.33266867627203	MTD mean	0.5	CA
y_mean59	Dose-toxicity scenario 1	Dose-efficacy scenario 2	0.58	0.324931474175593	MTD mean	0.5	CA
y_mean60	Dose-toxicity scenario 1	Dose-efficacy scenario 2	0.59	0.317327977463801	MTD mean	0.5	CA
y_mean61	Dose-toxicity scenario 1	Dose-efficacy scenario 2	0.6	0.30985475001331	MTD mean	0.5	CA
y_mean62	Dose-toxicity scenario 1	Dose-efficacy scenario 2	0.61	0.302508472441623	MTD mean	0.5	CA
y_mean63	Dose-toxicity scenario 1	Dose-efficacy scenario 2	0.62	0.295285937191065	MTD mean	0.5	CA
y_mean64	Dose-toxicity scenario 1	Dose-efficacy scenario 2	0.63	0.288184043859109	MTD mean	0.5	CA
y_mean65	Dose-toxicity scenario 1	Dose-efficacy scenario 2	0.64	0.281199794760758	MTD mean	0.5	CA
y_mean66	Dose-toxicity scenario 1	Dose-efficacy scenario 2	0.65	0.274330290709655	MTD mean	0.5	CA
y_mean67	Dose-toxicity scenario 1	Dose-efficacy scenario 2	0.66	0.267572727005422	MTD mean	0.5	CA
y_mean68	Dose-toxicity scenario 1	Dose-efficacy scenario 2	0.67	0.260924389615596	MTD mean	0.5	CA
y_mean69	Dose-toxicity scenario 1	Dose-efficacy scenario 2	0.68	0.2543826515412	MTD mean	0.5	CA
y_mean70	Dose-toxicity scenario 1	Dose-efficacy scenario 2	0.69	0.247944969355762	MTD mean	0.5	CA
y_mean71	Dose-toxicity scenario 1	Dose-efficacy scenario 2	0.7	0.241608879908179	MTD mean	0.5	CA
y_mean72	Dose-toxicity scenario 1	Dose-efficacy scenario 2	0.71	0.235371997180458	MTD mean	0.5	CA
y_mean73	Dose-toxicity scenario 1	Dose-efficacy scenario 2	0.72	0.229232009291909	MTD mean	0.5	CA
y_mean74	Dose-toxicity scenario 1	Dose-efficacy scenario 2	0.73	0.223186675641885	MTD mean	0.5	CA
y_mean75	Dose-toxicity scenario 1	Dose-efficacy scenario 2	0.74	0.217233824183661	MTD mean	0.5	CA
y_mean76	Dose-toxicity scenario 1	Dose-efficacy scenario 2	0.75	0.211371348822468	MTD mean	0.5	CA
y_mean77	Dose-toxicity scenario 1	Dose-efficacy scenario 2	0.76	0.205597206931152	MTD mean	0.5	CA
y_mean78	Dose-toxicity scenario 1	Dose-efficacy scenario 2	0.77	0.199909416977286	MTD mean	0.5	CA
y_mean79	Dose-toxicity scenario 1	Dose-efficacy scenario 2	0.78	0.194306056255953	MTD mean	0.5	CA
y_mean80	Dose-toxicity scenario 1	Dose-efficacy scenario 2	0.79	0.188785258722748	MTD mean	0.5	CA
y_mean81	Dose-toxicity scenario 1	Dose-efficacy scenario 2	0.8	0.183345212921875	MTD mean	0.5	CA
y_mean82	Dose-toxicity scenario 1	Dose-efficacy scenario 2	0.81	0.177984160004488	MTD mean	0.5	CA
y_mean83	Dose-toxicity scenario 1	Dose-efficacy scenario 2	0.82	0.172700391832745	MTD mean	0.5	CA
y_mean84	Dose-toxicity scenario 1	Dose-efficacy scenario 2	0.83	0.167492249165266	MTD mean	0.5	CA
y_mean85	Dose-toxicity scenario 1	Dose-efficacy scenario 2	0.84	0.162358119919952	MTD mean	0.5	CA
y_mean86	Dose-toxicity scenario 1	Dose-efficacy scenario 2	0.85	0.157296437510345	MTD mean	0.5	CA
y_mean87	Dose-toxicity scenario 1	Dose-efficacy scenario 2	0.86	0.152305679251916	MTD mean	0.5	CA
y_mean88	Dose-toxicity scenario 1	Dose-efficacy scenario 2	0.87	0.147384364834886	MTD mean	0.5	CA
y_mean89	Dose-toxicity scenario 1	Dose-efficacy scenario 2	0.88	0.142531054860351	MTD mean	0.5	CA
y_mean90	Dose-toxicity scenario 1	Dose-efficacy scenario 2	0.89	0.137744349436677	MTD mean	0.5	CA
y_mean91	Dose-toxicity scenario 1	Dose-efficacy scenario 2	0.9	0.133022886833294	MTD mean	0.5	CA
y_mean92	Dose-toxicity scenario 1	Dose-efficacy scenario 2	0.91	0.128365342189153	MTD mean	0.5	CA
y_mean93	Dose-toxicity scenario 1	Dose-efficacy scenario 2	0.92	0.123770426273295	MTD mean	0.5	CA
y_mean94	Dose-toxicity scenario 1	Dose-efficacy scenario 2	0.93	0.119236884295076	MTD mean	0.5	CA
y_mean95	Dose-toxicity scenario 1	Dose-efficacy scenario 2	0.94	0.114763494761758	MTD mean	0.5	CA
y_mean96	Dose-toxicity scenario 1	Dose-efficacy scenario 2	0.95	0.110349068381271	MTD mean	0.5	CA
y_mean97	Dose-toxicity scenario 1	Dose-efficacy scenario 2	0.96	0.105992447008076	MTD mean	0.5	CA
y_mean98	Dose-toxicity scenario 1	Dose-efficacy scenario 2	0.97	0.101692502630173	MTD mean	0.5	CA
y_mean99	Dose-toxicity scenario 1	Dose-efficacy scenario 2	0.98	0.0974481363953851	MTD mean	0.5	CA
y_mean100	Dose-toxicity scenario 1	Dose-efficacy scenario 2	0.99	0.0932582776751637	MTD mean	0.5	CA
y_mean101	Dose-toxicity scenario 1	Dose-efficacy scenario 2	1	0.0891218831642226	MTD mean	0.5	CA
y_00251	Dose-toxicity scenario 1	Dose-efficacy scenario 2	0	1.33847080784302	MTD 2.5% percentile	0.5	CA
y_00252	Dose-toxicity scenario 1	Dose-efficacy scenario 2	0.01	1.31215499660593	MTD 2.5% percentile	0.5	CA
y_00253	Dose-toxicity scenario 1	Dose-efficacy scenario 2	0.02	1.2864800039138	MTD 2.5% percentile	0.5	CA
y_00254	Dose-toxicity scenario 1	Dose-efficacy scenario 2	0.03	1.26142270439073	MTD 2.5% percentile	0.5	CA
y_00255	Dose-toxicity scenario 1	Dose-efficacy scenario 2	0.04	1.23696107214324	MTD 2.5% percentile	0.5	CA
y_00256	Dose-toxicity scenario 1	Dose-efficacy scenario 2	0.05	1.21307411618493	MTD 2.5% percentile	0.5	CA
y_00257	Dose-toxicity scenario 1	Dose-efficacy scenario 2	0.06	1.18974182035966	MTD 2.5% percentile	0.5	CA
y_00258	Dose-toxicity scenario 1	Dose-efficacy scenario 2	0.07	1.16694508740156	MTD 2.5% percentile	0.5	CA
y_00259	Dose-toxicity scenario 1	Dose-efficacy scenario 2	0.08	1.14466568680349	MTD 2.5% percentile	0.5	CA
y_002510	Dose-toxicity scenario 1	Dose-efficacy scenario 2	0.09	1.12288620619475	MTD 2.5% percentile	0.5	CA
y_002511	Dose-toxicity scenario 1	Dose-efficacy scenario 2	0.1	1.10159000595559	MTD 2.5% percentile	0.5	CA
y_002512	Dose-toxicity scenario 1	Dose-efficacy scenario 2	0.11	1.08076117681979	MTD 2.5% percentile	0.5	CA
y_002513	Dose-toxicity scenario 1	Dose-efficacy scenario 2	0.12	1.06038450023831	MTD 2.5% percentile	0.5	CA
y_002514	Dose-toxicity scenario 1	Dose-efficacy scenario 2	0.13	1.04044541129659	MTD 2.5% percentile	0.5	CA
y_002515	Dose-toxicity scenario 1	Dose-efficacy scenario 2	0.14	1.02092996399544	MTD 2.5% percentile	0.5	CA
y_002516	Dose-toxicity scenario 1	Dose-efficacy scenario 2	0.15	1.00182479872167	MTD 2.5% percentile	0.5	CA
y_002517	Dose-toxicity scenario 1	Dose-efficacy scenario 2	0.16	0.983117111749112	MTD 2.5% percentile	0.5	CA
y_002518	Dose-toxicity scenario 1	Dose-efficacy scenario 2	0.17	0.96479462662349	MTD 2.5% percentile	0.5	CA
y_002519	Dose-toxicity scenario 1	Dose-efficacy scenario 2	0.18	0.946845567296972	MTD 2.5% percentile	0.5	CA
y_002520	Dose-toxicity scenario 1	Dose-efficacy scenario 2	0.19	0.929258632888726	MTD 2.5% percentile	0.5	CA
y_002521	Dose-toxicity scenario 1	Dose-efficacy scenario 2	0.2	0.912022973957862	MTD 2.5% percentile	0.5	CA
y_002522	Dose-toxicity scenario 1	Dose-efficacy scenario 2	0.21	0.895128170184059	MTD 2.5% percentile	0.5	CA
y_002523	Dose-toxicity scenario 1	Dose-efficacy scenario 2	0.22	0.8785642093594	MTD 2.5% percentile	0.5	CA
y_002524	Dose-toxicity scenario 1	Dose-efficacy scenario 2	0.23	0.862321467602422	MTD 2.5% percentile	0.5	CA
y_002525	Dose-toxicity scenario 1	Dose-efficacy scenario 2	0.24	0.846390690712222	MTD 2.5% percentile	0.5	CA
y_002526	Dose-toxicity scenario 1	Dose-efficacy scenario 2	0.25	0.830762976586691	MTD 2.5% percentile	0.5	CA
y_002527	Dose-toxicity scenario 1	Dose-efficacy scenario 2	0.26	0.815429758634725	MTD 2.5% percentile	0.5	CA
y_002528	Dose-toxicity scenario 1	Dose-efficacy scenario 2	0.27	0.800382790117435	MTD 2.5% percentile	0.5	CA
y_002529	Dose-toxicity scenario 1	Dose-efficacy scenario 2	0.28	0.785614129358229	MTD 2.5% percentile	0.5	CA
y_002530	Dose-toxicity scenario 1	Dose-efficacy scenario 2	0.29	0.771116125766043	MTD 2.5% percentile	0.5	CA
y_002531	Dose-toxicity scenario 1	Dose-efficacy scenario 2	0.3	0.75688140662002	MTD 2.5% percentile	0.5	CA
y_002532	Dose-toxicity scenario 1	Dose-efficacy scenario 2	0.31	0.742902864567684	MTD 2.5% percentile	0.5	CA
y_002533	Dose-toxicity scenario 1	Dose-efficacy scenario 2	0.32	0.729173645792074	MTD 2.5% percentile	0.5	CA
y_002534	Dose-toxicity scenario 1	Dose-efficacy scenario 2	0.33	0.715687138806429	MTD 2.5% percentile	0.5	CA
y_002535	Dose-toxicity scenario 1	Dose-efficacy scenario 2	0.34	0.702436963837954	MTD 2.5% percentile	0.5	CA
y_002536	Dose-toxicity scenario 1	Dose-efficacy scenario 2	0.35	0.689416962764837	MTD 2.5% percentile	0.5	CA
y_002537	Dose-toxicity scenario 1	Dose-efficacy scenario 2	0.36	0.676621189573176	MTD 2.5% percentile	0.5	CA
y_002538	Dose-toxicity scenario 1	Dose-efficacy scenario 2	0.37	0.664043901302744	MTD 2.5% percentile	0.5	CA
y_002539	Dose-toxicity scenario 1	Dose-efficacy scenario 2	0.38	0.65167954945262	MTD 2.5% percentile	0.5	CA
y_002540	Dose-toxicity scenario 1	Dose-efficacy scenario 2	0.39	0.639522771819681	MTD 2.5% percentile	0.5	CA
y_002541	Dose-toxicity scenario 1	Dose-efficacy scenario 2	0.4	0.627568384744706	MTD 2.5% percentile	0.5	CA
y_002542	Dose-toxicity scenario 1	Dose-efficacy scenario 2	0.41	0.615811375742567	MTD 2.5% percentile	0.5	CA
y_002543	Dose-toxicity scenario 1	Dose-efficacy scenario 2	0.42	0.604246896494468	MTD 2.5% percentile	0.5	CA
y_002544	Dose-toxicity scenario 1	Dose-efficacy scenario 2	0.43	0.592870256181667	MTD 2.5% percentile	0.5	CA
y_002545	Dose-toxicity scenario 1	Dose-efficacy scenario 2	0.44	0.581676915141408	MTD 2.5% percentile	0.5	CA
y_002546	Dose-toxicity scenario 1	Dose-efficacy scenario 2	0.45	0.570662478827059	MTD 2.5% percentile	0.5	CA
y_002547	Dose-toxicity scenario 1	Dose-efficacy scenario 2	0.46	0.559822692055555	MTD 2.5% percentile	0.5	CA
y_002548	Dose-toxicity scenario 1	Dose-efficacy scenario 2	0.47	0.549153433526332	MTD 2.5% percentile	0.5	CA
y_002549	Dose-toxicity scenario 1	Dose-efficacy scenario 2	0.48	0.538650710596924	MTD 2.5% percentile	0.5	CA
y_002550	Dose-toxicity scenario 1	Dose-efficacy scenario 2	0.49	0.528310654301311	MTD 2.5% percentile	0.5	CA
y_002551	Dose-toxicity scenario 1	Dose-efficacy scenario 2	0.5	0.518129514597949	MTD 2.5% percentile	0.5	CA
y_002552	Dose-toxicity scenario 1	Dose-efficacy scenario 2	0.51	0.508103655835233	MTD 2.5% percentile	0.5	CA
y_002553	Dose-toxicity scenario 1	Dose-efficacy scenario 2	0.52	0.498229552422872	MTD 2.5% percentile	0.5	CA
y_002554	Dose-toxicity scenario 1	Dose-efficacy scenario 2	0.53	0.48850378469834	MTD 2.5% percentile	0.5	CA
y_002555	Dose-toxicity scenario 1	Dose-efficacy scenario 2	0.54	0.478923034978234	MTD 2.5% percentile	0.5	CA
y_002556	Dose-toxicity scenario 1	Dose-efficacy scenario 2	0.55	0.469484083784958	MTD 2.5% percentile	0.5	CA
y_002557	Dose-toxicity scenario 1	Dose-efficacy scenario 2	0.56	0.460183806239709	MTD 2.5% percentile	0.5	CA
y_002558	Dose-toxicity scenario 1	Dose-efficacy scenario 2	0.57	0.451019168613288	MTD 2.5% percentile	0.5	CA
y_002559	Dose-toxicity scenario 1	Dose-efficacy scenario 2	0.58	0.441987225026733	MTD 2.5% percentile	0.5	CA
y_002560	Dose-toxicity scenario 1	Dose-efficacy scenario 2	0.59	0.433085114294228	MTD 2.5% percentile	0.5	CA
y_002561	Dose-toxicity scenario 1	Dose-efficacy scenario 2	0.6	0.424310056901199	MTD 2.5% percentile	0.5	CA
y_002562	Dose-toxicity scenario 1	Dose-efficacy scenario 2	0.61	0.415659352110876	MTD 2.5% percentile	0.5	CA
y_002563	Dose-toxicity scenario 1	Dose-efficacy scenario 2	0.62	0.407130375192997	MTD 2.5% percentile	0.5	CA
y_002564	Dose-toxicity scenario 1	Dose-efficacy scenario 2	0.63	0.39872057476869	MTD 2.5% percentile	0.5	CA
y_002565	Dose-toxicity scenario 1	Dose-efficacy scenario 2	0.64	0.390427470265878	MTD 2.5% percentile	0.5	CA
y_002566	Dose-toxicity scenario 1	Dose-efficacy scenario 2	0.65	0.382248649479884	MTD 2.5% percentile	0.5	CA
y_002567	Dose-toxicity scenario 1	Dose-efficacy scenario 2	0.66	0.374181766234194	MTD 2.5% percentile	0.5	CA
y_002568	Dose-toxicity scenario 1	Dose-efficacy scenario 2	0.67	0.366224538136616	MTD 2.5% percentile	0.5	CA
y_002569	Dose-toxicity scenario 1	Dose-efficacy scenario 2	0.68	0.358374744426319	MTD 2.5% percentile	0.5	CA
y_002570	Dose-toxicity scenario 1	Dose-efficacy scenario 2	0.69	0.350630223907498	MTD 2.5% percentile	0.5	CA
y_002571	Dose-toxicity scenario 1	Dose-efficacy scenario 2	0.7	0.342988872965618	MTD 2.5% percentile	0.5	CA
y_002572	Dose-toxicity scenario 1	Dose-efficacy scenario 2	0.71	0.335448643662408	MTD 2.5% percentile	0.5	CA
y_002573	Dose-toxicity scenario 1	Dose-efficacy scenario 2	0.72	0.328007541905999	MTD 2.5% percentile	0.5	CA
y_002574	Dose-toxicity scenario 1	Dose-efficacy scenario 2	0.73	0.320663625692748	MTD 2.5% percentile	0.5	CA
y_002575	Dose-toxicity scenario 1	Dose-efficacy scenario 2	0.74	0.313415003417511	MTD 2.5% percentile	0.5	CA
y_002576	Dose-toxicity scenario 1	Dose-efficacy scenario 2	0.75	0.306259832249265	MTD 2.5% percentile	0.5	CA
y_002577	Dose-toxicity scenario 1	Dose-efficacy scenario 2	0.76	0.299196316569157	MTD 2.5% percentile	0.5	CA
y_002578	Dose-toxicity scenario 1	Dose-efficacy scenario 2	0.77	0.292222706468196	MTD 2.5% percentile	0.5	CA
y_002579	Dose-toxicity scenario 1	Dose-efficacy scenario 2	0.78	0.285337296301937	MTD 2.5% percentile	0.5	CA
y_002580	Dose-toxicity scenario 1	Dose-efficacy scenario 2	0.79	0.278538423299675	MTD 2.5% percentile	0.5	CA
y_002581	Dose-toxicity scenario 1	Dose-efficacy scenario 2	0.8	0.271824466225741	MTD 2.5% percentile	0.5	CA
y_002582	Dose-toxicity scenario 1	Dose-efficacy scenario 2	0.81	0.265193844090648	MTD 2.5% percentile	0.5	CA
y_002583	Dose-toxicity scenario 1	Dose-efficacy scenario 2	0.82	0.25864501490994	MTD 2.5% percentile	0.5	CA
y_002584	Dose-toxicity scenario 1	Dose-efficacy scenario 2	0.83	0.25217647450868	MTD 2.5% percentile	0.5	CA
y_002585	Dose-toxicity scenario 1	Dose-efficacy scenario 2	0.84	0.245786755369652	MTD 2.5% percentile	0.5	CA
y_002586	Dose-toxicity scenario 1	Dose-efficacy scenario 2	0.85	0.239474425523404	MTD 2.5% percentile	0.5	CA
y_002587	Dose-toxicity scenario 1	Dose-efficacy scenario 2	0.86	0.233238087478383	MTD 2.5% percentile	0.5	CA
y_002588	Dose-toxicity scenario 1	Dose-efficacy scenario 2	0.87	0.227076377189482	MTD 2.5% percentile	0.5	CA
y_002589	Dose-toxicity scenario 1	Dose-efficacy scenario 2	0.88	0.220987963063381	MTD 2.5% percentile	0.5	CA
y_002590	Dose-toxicity scenario 1	Dose-efficacy scenario 2	0.89	0.214971544999194	MTD 2.5% percentile	0.5	CA
y_002591	Dose-toxicity scenario 1	Dose-efficacy scenario 2	0.9	0.209025853462931	MTD 2.5% percentile	0.5	CA
y_002592	Dose-toxicity scenario 1	Dose-efficacy scenario 2	0.91	0.203149648594421	MTD 2.5% percentile	0.5	CA
y_002593	Dose-toxicity scenario 1	Dose-efficacy scenario 2	0.92	0.197341719345364	MTD 2.5% percentile	0.5	CA
y_002594	Dose-toxicity scenario 1	Dose-efficacy scenario 2	0.93	0.191600882647247	MTD 2.5% percentile	0.5	CA
y_002595	Dose-toxicity scenario 1	Dose-efficacy scenario 2	0.94	0.185925982607939	MTD 2.5% percentile	0.5	CA
y_002596	Dose-toxicity scenario 1	Dose-efficacy scenario 2	0.95	0.18031588973581	MTD 2.5% percentile	0.5	CA
y_002597	Dose-toxicity scenario 1	Dose-efficacy scenario 2	0.96	0.174769500190273	MTD 2.5% percentile	0.5	CA
y_002598	Dose-toxicity scenario 1	Dose-efficacy scenario 2	0.97	0.16928573505772	MTD 2.5% percentile	0.5	CA
y_002599	Dose-toxicity scenario 1	Dose-efficacy scenario 2	0.98	0.163863539651848	MTD 2.5% percentile	0.5	CA
y_0025100	Dose-toxicity scenario 1	Dose-efficacy scenario 2	0.99	0.158501882837409	MTD 2.5% percentile	0.5	CA
y_0025101	Dose-toxicity scenario 1	Dose-efficacy scenario 2	1	0.153199756376501	MTD 2.5% percentile	0.5	CA
y_0501	Dose-toxicity scenario 1	Dose-efficacy scenario 2	0	1.22560545527471	MTD 50% percentile	0.5	CA
y_0502	Dose-toxicity scenario 1	Dose-efficacy scenario 2	0.01	1.19509679962783	MTD 50% percentile	0.5	CA
y_0503	Dose-toxicity scenario 1	Dose-efficacy scenario 2	0.02	1.16561218745152	MTD 50% percentile	0.5	CA
y_0504	Dose-toxicity scenario 1	Dose-efficacy scenario 2	0.03	1.13710091071238	MTD 50% percentile	0.5	CA
y_0505	Dose-toxicity scenario 1	Dose-efficacy scenario 2	0.04	1.10951555492512	MTD 50% percentile	0.5	CA
y_0506	Dose-toxicity scenario 1	Dose-efficacy scenario 2	0.05	1.08281173602522	MTD 50% percentile	0.5	CA
y_0507	Dose-toxicity scenario 1	Dose-efficacy scenario 2	0.06	1.05694786207097	MTD 50% percentile	0.5	CA
y_0508	Dose-toxicity scenario 1	Dose-efficacy scenario 2	0.07	1.03188491708362	MTD 50% percentile	0.5	CA
y_0509	Dose-toxicity scenario 1	Dose-efficacy scenario 2	0.08	1.00758626466293	MTD 50% percentile	0.5	CA
y_05010	Dose-toxicity scenario 1	Dose-efficacy scenario 2	0.09	0.984017469299058	MTD 50% percentile	0.5	CA
y_05011	Dose-toxicity scenario 1	Dose-efficacy scenario 2	0.1	0.961146133547895	MTD 50% percentile	0.5	CA
y_05012	Dose-toxicity scenario 1	Dose-efficacy scenario 2	0.11	0.938941749450871	MTD 50% percentile	0.5	CA
y_05013	Dose-toxicity scenario 1	Dose-efficacy scenario 2	0.12	0.917375562766169	MTD 50% percentile	0.5	CA
y_05014	Dose-toxicity scenario 1	Dose-efficacy scenario 2	0.13	0.896420448740882	MTD 50% percentile	0.5	CA
y_05015	Dose-toxicity scenario 1	Dose-efficacy scenario 2	0.14	0.87605079829555	MTD 50% percentile	0.5	CA
y_05016	Dose-toxicity scenario 1	Dose-efficacy scenario 2	0.15	0.856242413616914	MTD 50% percentile	0.5	CA
y_05017	Dose-toxicity scenario 1	Dose-efficacy scenario 2	0.16	0.836972412263906	MTD 50% percentile	0.5	CA
y_05018	Dose-toxicity scenario 1	Dose-efficacy scenario 2	0.17	0.818219138987875	MTD 50% percentile	0.5	CA
y_05019	Dose-toxicity scenario 1	Dose-efficacy scenario 2	0.18	0.799962084552629	MTD 50% percentile	0.5	CA
y_05020	Dose-toxicity scenario 1	Dose-efficacy scenario 2	0.19	0.78218181091448	MTD 50% percentile	0.5	CA
y_05021	Dose-toxicity scenario 1	Dose-efficacy scenario 2	0.2	0.764859882188499	MTD 50% percentile	0.5	CA
y_05022	Dose-toxicity scenario 1	Dose-efficacy scenario 2	0.21	0.747978800885527	MTD 50% percentile	0.5	CA
y_05023	Dose-toxicity scenario 1	Dose-efficacy scenario 2	0.22	0.731521948956383	MTD 50% percentile	0.5	CA
y_05024	Dose-toxicity scenario 1	Dose-efficacy scenario 2	0.23	0.715473533225666	MTD 50% percentile	0.5	CA
y_05025	Dose-toxicity scenario 1	Dose-efficacy scenario 2	0.24	0.699818534838535	MTD 50% percentile	0.5	CA
y_05026	Dose-toxicity scenario 1	Dose-efficacy scenario 2	0.25	0.684542662380308	MTD 50% percentile	0.5	CA
y_05027	Dose-toxicity scenario 1	Dose-efficacy scenario 2	0.26	0.669632308361315	MTD 50% percentile	0.5	CA
y_05028	Dose-toxicity scenario 1	Dose-efficacy scenario 2	0.27	0.655074508788474	MTD 50% percentile	0.5	CA
y_05029	Dose-toxicity scenario 1	Dose-efficacy scenario 2	0.28	0.640856905571149	MTD 50% percentile	0.5	CA
y_05030	Dose-toxicity scenario 1	Dose-efficacy scenario 2	0.29	0.62696771153215	MTD 50% percentile	0.5	CA
y_05031	Dose-toxicity scenario 1	Dose-efficacy scenario 2	0.3	0.613395677815643	MTD 50% percentile	0.5	CA
y_05032	Dose-toxicity scenario 1	Dose-efficacy scenario 2	0.31	0.600130063502599	MTD 50% percentile	0.5	CA
y_05033	Dose-toxicity scenario 1	Dose-efficacy scenario 2	0.32	0.587160607261256	MTD 50% percentile	0.5	CA
y_05034	Dose-toxicity scenario 1	Dose-efficacy scenario 2	0.33	0.574477500875358	MTD 50% percentile	0.5	CA
y_05035	Dose-toxicity scenario 1	Dose-efficacy scenario 2	0.34	0.562071364506641	MTD 50% percentile	0.5	CA
y_05036	Dose-toxicity scenario 1	Dose-efficacy scenario 2	0.35	0.54993322356045	MTD 50% percentile	0.5	CA
y_05037	Dose-toxicity scenario 1	Dose-efficacy scenario 2	0.36	0.538054487034561	MTD 50% percentile	0.5	CA
y_05038	Dose-toxicity scenario 1	Dose-efficacy scenario 2	0.37	0.526426927241466	MTD 50% percentile	0.5	CA
y_05039	Dose-toxicity scenario 1	Dose-efficacy scenario 2	0.38	0.515042660803507	MTD 50% percentile	0.5	CA
y_05040	Dose-toxicity scenario 1	Dose-efficacy scenario 2	0.39	0.503894130828634	MTD 50% percentile	0.5	CA
y_05041	Dose-toxicity scenario 1	Dose-efficacy scenario 2	0.4	0.49297409018208	MTD 50% percentile	0.5	CA
y_05042	Dose-toxicity scenario 1	Dose-efficacy scenario 2	0.41	0.482275585776153	MTD 50% percentile	0.5	CA
y_05043	Dose-toxicity scenario 1	Dose-efficacy scenario 2	0.42	0.471791943806563	MTD 50% percentile	0.5	CA
y_05044	Dose-toxicity scenario 1	Dose-efficacy scenario 2	0.43	0.461516755869425	MTD 50% percentile	0.5	CA
y_05045	Dose-toxicity scenario 1	Dose-efficacy scenario 2	0.44	0.451443865898251	MTD 50% percentile	0.5	CA
y_05046	Dose-toxicity scenario 1	Dose-efficacy scenario 2	0.45	0.441567357864963	MTD 50% percentile	0.5	CA
y_05047	Dose-toxicity scenario 1	Dose-efficacy scenario 2	0.46	0.431881544193321	MTD 50% percentile	0.5	CA
y_05048	Dose-toxicity scenario 1	Dose-efficacy scenario 2	0.47	0.422380954837062	MTD 50% percentile	0.5	CA
y_05049	Dose-toxicity scenario 1	Dose-efficacy scenario 2	0.48	0.413060326978693	MTD 50% percentile	0.5	CA
y_05050	Dose-toxicity scenario 1	Dose-efficacy scenario 2	0.49	0.40391459530817	MTD 50% percentile	0.5	CA
y_05051	Dose-toxicity scenario 1	Dose-efficacy scenario 2	0.5	0.394938882843736	MTD 50% percentile	0.5	CA
y_05052	Dose-toxicity scenario 1	Dose-efficacy scenario 2	0.51	0.386128492259968	MTD 50% percentile	0.5	CA
y_05053	Dose-toxicity scenario 1	Dose-efficacy scenario 2	0.52	0.37747889769063	MTD 50% percentile	0.5	CA
y_05054	Dose-toxicity scenario 1	Dose-efficacy scenario 2	0.53	0.368985736976282	MTD 50% percentile	0.5	CA
y_05055	Dose-toxicity scenario 1	Dose-efficacy scenario 2	0.54	0.360644804328739	MTD 50% percentile	0.5	CA
y_05056	Dose-toxicity scenario 1	Dose-efficacy scenario 2	0.55	0.352452043386463	MTD 50% percentile	0.5	CA
y_05057	Dose-toxicity scenario 1	Dose-efficacy scenario 2	0.56	0.344403540636803	MTD 50% percentile	0.5	CA
y_05058	Dose-toxicity scenario 1	Dose-efficacy scenario 2	0.57	0.336495519182661	MTD 50% percentile	0.5	CA
y_05059	Dose-toxicity scenario 1	Dose-efficacy scenario 2	0.58	0.328724332832731	MTD 50% percentile	0.5	CA
y_05060	Dose-toxicity scenario 1	Dose-efficacy scenario 2	0.59	0.321086460495886	MTD 50% percentile	0.5	CA
y_05061	Dose-toxicity scenario 1	Dose-efficacy scenario 2	0.6	0.313578500861597	MTD 50% percentile	0.5	CA
y_05062	Dose-toxicity scenario 1	Dose-efficacy scenario 2	0.61	0.306197167349512	MTD 50% percentile	0.5	CA
y_05063	Dose-toxicity scenario 1	Dose-efficacy scenario 2	0.62	0.298939283312426	MTD 50% percentile	0.5	CA
y_05064	Dose-toxicity scenario 1	Dose-efficacy scenario 2	0.63	0.291801777477947	MTD 50% percentile	0.5	CA
y_05065	Dose-toxicity scenario 1	Dose-efficacy scenario 2	0.64	0.284781679615104	MTD 50% percentile	0.5	CA
y_05066	Dose-toxicity scenario 1	Dose-efficacy scenario 2	0.65	0.277876116413052	MTD 50% percentile	0.5	CA
y_05067	Dose-toxicity scenario 1	Dose-efficacy scenario 2	0.66	0.271082307559875	MTD 50% percentile	0.5	CA
y_05068	Dose-toxicity scenario 1	Dose-efficacy scenario 2	0.67	0.264397562010226	MTD 50% percentile	0.5	CA
y_05069	Dose-toxicity scenario 1	Dose-efficacy scenario 2	0.68	0.257819274431287	MTD 50% percentile	0.5	CA
y_05070	Dose-toxicity scenario 1	Dose-efficacy scenario 2	0.69	0.25134492181719	MTD 50% percentile	0.5	CA
y_05071	Dose-toxicity scenario 1	Dose-efficacy scenario 2	0.7	0.244972060262651	MTD 50% percentile	0.5	CA
y_05072	Dose-toxicity scenario 1	Dose-efficacy scenario 2	0.71	0.238698321887155	MTD 50% percentile	0.5	CA
y_05073	Dose-toxicity scenario 1	Dose-efficacy scenario 2	0.72	0.232521411901553	MTD 50% percentile	0.5	CA
y_05074	Dose-toxicity scenario 1	Dose-efficacy scenario 2	0.73	0.226439105809447	MTD 50% percentile	0.5	CA
y_05075	Dose-toxicity scenario 1	Dose-efficacy scenario 2	0.74	0.220449246736174	MTD 50% percentile	0.5	CA
y_05076	Dose-toxicity scenario 1	Dose-efficacy scenario 2	0.75	0.214549742878683	MTD 50% percentile	0.5	CA
y_05077	Dose-toxicity scenario 1	Dose-efficacy scenario 2	0.76	0.20873856506993	MTD 50% percentile	0.5	CA
y_05078	Dose-toxicity scenario 1	Dose-efficacy scenario 2	0.77	0.203013744451876	MTD 50% percentile	0.5	CA
y_05079	Dose-toxicity scenario 1	Dose-efficacy scenario 2	0.78	0.197373370251447	MTD 50% percentile	0.5	CA
y_05080	Dose-toxicity scenario 1	Dose-efficacy scenario 2	0.79	0.191815587654202	MTD 50% percentile	0.5	CA
y_05081	Dose-toxicity scenario 1	Dose-efficacy scenario 2	0.8	0.186338595770725	MTD 50% percentile	0.5	CA
y_05082	Dose-toxicity scenario 1	Dose-efficacy scenario 2	0.81	0.180940645691061	MTD 50% percentile	0.5	CA
y_05083	Dose-toxicity scenario 1	Dose-efficacy scenario 2	0.82	0.175620038622788	MTD 50% percentile	0.5	CA
y_05084	Dose-toxicity scenario 1	Dose-efficacy scenario 2	0.83	0.170375124108543	MTD 50% percentile	0.5	CA
y_05085	Dose-toxicity scenario 1	Dose-efficacy scenario 2	0.84	0.165204298319097	MTD 50% percentile	0.5	CA
y_05086	Dose-toxicity scenario 1	Dose-efficacy scenario 2	0.85	0.160106002418248	MTD 50% percentile	0.5	CA
y_05087	Dose-toxicity scenario 1	Dose-efficacy scenario 2	0.86	0.155078720996045	MTD 50% percentile	0.5	CA
y_05088	Dose-toxicity scenario 1	Dose-efficacy scenario 2	0.87	0.150120980567032	MTD 50% percentile	0.5	CA
y_05089	Dose-toxicity scenario 1	Dose-efficacy scenario 2	0.88	0.145231348130378	MTD 50% percentile	0.5	CA
y_05090	Dose-toxicity scenario 1	Dose-efficacy scenario 2	0.89	0.140408429788952	MTD 50% percentile	0.5	CA
y_05091	Dose-toxicity scenario 1	Dose-efficacy scenario 2	0.9	0.135650869424529	MTD 50% percentile	0.5	CA
y_05092	Dose-toxicity scenario 1	Dose-efficacy scenario 2	0.91	0.130957347426504	MTD 50% percentile	0.5	CA
y_05093	Dose-toxicity scenario 1	Dose-efficacy scenario 2	0.92	0.126326579471588	MTD 50% percentile	0.5	CA
y_05094	Dose-toxicity scenario 1	Dose-efficacy scenario 2	0.93	0.121757315352133	MTD 50% percentile	0.5	CA
y_05095	Dose-toxicity scenario 1	Dose-efficacy scenario 2	0.94	0.117248337850832	MTD 50% percentile	0.5	CA
y_05096	Dose-toxicity scenario 1	Dose-efficacy scenario 2	0.95	0.112798461659669	MTD 50% percentile	0.5	CA
y_05097	Dose-toxicity scenario 1	Dose-efficacy scenario 2	0.96	0.108406532341102	MTD 50% percentile	0.5	CA
y_05098	Dose-toxicity scenario 1	Dose-efficacy scenario 2	0.97	0.104071425329566	MTD 50% percentile	0.5	CA
y_05099	Dose-toxicity scenario 1	Dose-efficacy scenario 2	0.98	0.0997920449714794	MTD 50% percentile	0.5	CA
y_050100	Dose-toxicity scenario 1	Dose-efficacy scenario 2	0.99	0.0955673236020424	MTD 50% percentile	0.5	CA
y_050101	Dose-toxicity scenario 1	Dose-efficacy scenario 2	1	0.0913962206571782	MTD 50% percentile	0.5	CA
y_09751	Dose-toxicity scenario 1	Dose-efficacy scenario 2	0	1.13835428954951	MTD 97.5% percentile	0.5	CA
y_09752	Dose-toxicity scenario 1	Dose-efficacy scenario 2	0.01	1.10196917379697	MTD 97.5% percentile	0.5	CA
y_09753	Dose-toxicity scenario 1	Dose-efficacy scenario 2	0.02	1.0672517722805	MTD 97.5% percentile	0.5	CA
y_09754	Dose-toxicity scenario 1	Dose-efficacy scenario 2	0.03	1.03408999415402	MTD 97.5% percentile	0.5	CA
y_09755	Dose-toxicity scenario 1	Dose-efficacy scenario 2	0.04	1.00238157362253	MTD 97.5% percentile	0.5	CA
y_09756	Dose-toxicity scenario 1	Dose-efficacy scenario 2	0.05	0.97203301653682	MTD 97.5% percentile	0.5	CA
y_09757	Dose-toxicity scenario 1	Dose-efficacy scenario 2	0.06	0.94295867967352	MTD 97.5% percentile	0.5	CA
y_09758	Dose-toxicity scenario 1	Dose-efficacy scenario 2	0.07	0.915079963603178	MTD 97.5% percentile	0.5	CA
y_09759	Dose-toxicity scenario 1	Dose-efficacy scenario 2	0.08	0.888324603126986	MTD 97.5% percentile	0.5	CA
y_097510	Dose-toxicity scenario 1	Dose-efficacy scenario 2	0.09	0.862626041793749	MTD 97.5% percentile	0.5	CA
y_097511	Dose-toxicity scenario 1	Dose-efficacy scenario 2	0.1	0.837922879098557	MTD 97.5% percentile	0.5	CA
y_097512	Dose-toxicity scenario 1	Dose-efficacy scenario 2	0.11	0.814158380697043	MTD 97.5% percentile	0.5	CA
y_097513	Dose-toxicity scenario 1	Dose-efficacy scenario 2	0.12	0.791280043410931	MTD 97.5% percentile	0.5	CA
y_097514	Dose-toxicity scenario 1	Dose-efficacy scenario 2	0.13	0.769239208004795	MTD 97.5% percentile	0.5	CA
y_097515	Dose-toxicity scenario 1	Dose-efficacy scenario 2	0.14	0.747990713723428	MTD 97.5% percentile	0.5	CA
y_097516	Dose-toxicity scenario 1	Dose-efficacy scenario 2	0.15	0.72749258942824	MTD 97.5% percentile	0.5	CA
y_097517	Dose-toxicity scenario 1	Dose-efficacy scenario 2	0.16	0.707705776887583	MTD 97.5% percentile	0.5	CA
y_097518	Dose-toxicity scenario 1	Dose-efficacy scenario 2	0.17	0.688593882382334	MTD 97.5% percentile	0.5	CA
y_097519	Dose-toxicity scenario 1	Dose-efficacy scenario 2	0.18	0.670122953303089	MTD 97.5% percentile	0.5	CA
y_097520	Dose-toxicity scenario 1	Dose-efficacy scenario 2	0.19	0.652261276853772	MTD 97.5% percentile	0.5	CA
y_097521	Dose-toxicity scenario 1	Dose-efficacy scenario 2	0.2	0.634979198350997	MTD 97.5% percentile	0.5	CA
y_097522	Dose-toxicity scenario 1	Dose-efficacy scenario 2	0.21	0.618248956929174	MTD 97.5% percentile	0.5	CA
y_097523	Dose-toxicity scenario 1	Dose-efficacy scenario 2	0.22	0.602044536736682	MTD 97.5% percentile	0.5	CA
y_097524	Dose-toxicity scenario 1	Dose-efficacy scenario 2	0.23	0.586341531945399	MTD 97.5% percentile	0.5	CA
y_097525	Dose-toxicity scenario 1	Dose-efficacy scenario 2	0.24	0.571117024100403	MTD 97.5% percentile	0.5	CA
y_097526	Dose-toxicity scenario 1	Dose-efficacy scenario 2	0.25	0.556349470513487	MTD 97.5% percentile	0.5	CA
y_097527	Dose-toxicity scenario 1	Dose-efficacy scenario 2	0.26	0.54201860255749	MTD 97.5% percentile	0.5	CA
y_097528	Dose-toxicity scenario 1	Dose-efficacy scenario 2	0.27	0.52810533285167	MTD 97.5% percentile	0.5	CA
y_097529	Dose-toxicity scenario 1	Dose-efficacy scenario 2	0.28	0.514591670444352	MTD 97.5% percentile	0.5	CA
y_097530	Dose-toxicity scenario 1	Dose-efficacy scenario 2	0.29	0.501460643200305	MTD 97.5% percentile	0.5	CA
y_097531	Dose-toxicity scenario 1	Dose-efficacy scenario 2	0.3	0.488696226688814	MTD 97.5% percentile	0.5	CA
y_097532	Dose-toxicity scenario 1	Dose-efficacy scenario 2	0.31	0.476283278945974	MTD 97.5% percentile	0.5	CA
y_097533	Dose-toxicity scenario 1	Dose-efficacy scenario 2	0.32	0.464207480552751	MTD 97.5% percentile	0.5	CA
y_097534	Dose-toxicity scenario 1	Dose-efficacy scenario 2	0.33	0.45245527953028	MTD 97.5% percentile	0.5	CA
y_097535	Dose-toxicity scenario 1	Dose-efficacy scenario 2	0.34	0.441013840606527	MTD 97.5% percentile	0.5	CA
y_097536	Dose-toxicity scenario 1	Dose-efficacy scenario 2	0.35	0.429870998455053	MTD 97.5% percentile	0.5	CA
y_097537	Dose-toxicity scenario 1	Dose-efficacy scenario 2	0.36	0.419015214547718	MTD 97.5% percentile	0.5	CA
y_097538	Dose-toxicity scenario 1	Dose-efficacy scenario 2	0.37	0.408435537299614	MTD 97.5% percentile	0.5	CA
y_097539	Dose-toxicity scenario 1	Dose-efficacy scenario 2	0.38	0.398121565216846	MTD 97.5% percentile	0.5	CA
y_097540	Dose-toxicity scenario 1	Dose-efficacy scenario 2	0.39	0.388063412786469	MTD 97.5% percentile	0.5	CA
y_097541	Dose-toxicity scenario 1	Dose-efficacy scenario 2	0.4	0.378251678873448	MTD 97.5% percentile	0.5	CA
y_097542	Dose-toxicity scenario 1	Dose-efficacy scenario 2	0.41	0.368677417412285	MTD 97.5% percentile	0.5	CA
y_097543	Dose-toxicity scenario 1	Dose-efficacy scenario 2	0.42	0.359332110201232	MTD 97.5% percentile	0.5	CA
y_097544	Dose-toxicity scenario 1	Dose-efficacy scenario 2	0.43	0.350207641625211	MTD 97.5% percentile	0.5	CA
y_097545	Dose-toxicity scenario 1	Dose-efficacy scenario 2	0.44	0.341296275149766	MTD 97.5% percentile	0.5	CA
y_097546	Dose-toxicity scenario 1	Dose-efficacy scenario 2	0.45	0.332590631442966	MTD 97.5% percentile	0.5	CA
y_097547	Dose-toxicity scenario 1	Dose-efficacy scenario 2	0.46	0.3240836679952	MTD 97.5% percentile	0.5	CA
y_097548	Dose-toxicity scenario 1	Dose-efficacy scenario 2	0.47	0.315768660118601	MTD 97.5% percentile	0.5	CA
y_097549	Dose-toxicity scenario 1	Dose-efficacy scenario 2	0.48	0.307639183218318	MTD 97.5% percentile	0.5	CA
y_097550	Dose-toxicity scenario 1	Dose-efficacy scenario 2	0.49	0.299689096237434	MTD 97.5% percentile	0.5	CA
y_097551	Dose-toxicity scenario 1	Dose-efficacy scenario 2	0.5	0.291912526185874	MTD 97.5% percentile	0.5	CA
y_097552	Dose-toxicity scenario 1	Dose-efficacy scenario 2	0.51	0.284303853671372	MTD 97.5% percentile	0.5	CA
y_097553	Dose-toxicity scenario 1	Dose-efficacy scenario 2	0.52	0.276857699357601	MTD 97.5% percentile	0.5	CA
y_097554	Dose-toxicity scenario 1	Dose-efficacy scenario 2	0.53	0.269568911280886	MTD 97.5% percentile	0.5	CA
y_097555	Dose-toxicity scenario 1	Dose-efficacy scenario 2	0.54	0.26243255296264	MTD 97.5% percentile	0.5	CA
y_097556	Dose-toxicity scenario 1	Dose-efficacy scenario 2	0.55	0.255443892259902	MTD 97.5% percentile	0.5	CA
y_097557	Dose-toxicity scenario 1	Dose-efficacy scenario 2	0.56	0.248598390901043	MTD 97.5% percentile	0.5	CA
y_097558	Dose-toxicity scenario 1	Dose-efficacy scenario 2	0.57	0.241891694658022	MTD 97.5% percentile	0.5	CA
y_097559	Dose-toxicity scenario 1	Dose-efficacy scenario 2	0.58	0.235319624110471	MTD 97.5% percentile	0.5	CA
y_097560	Dose-toxicity scenario 1	Dose-efficacy scenario 2	0.59	0.228878165960438	MTD 97.5% percentile	0.5	CA
y_097561	Dose-toxicity scenario 1	Dose-efficacy scenario 2	0.6	0.222563464859858	MTD 97.5% percentile	0.5	CA
y_097562	Dose-toxicity scenario 1	Dose-efficacy scenario 2	0.61	0.216371815715803	MTD 97.5% percentile	0.5	CA
y_097563	Dose-toxicity scenario 1	Dose-efficacy scenario 2	0.62	0.210299656441205	MTD 97.5% percentile	0.5	CA
y_097564	Dose-toxicity scenario 1	Dose-efficacy scenario 2	0.63	0.204343561121287	MTD 97.5% percentile	0.5	CA
y_097565	Dose-toxicity scenario 1	Dose-efficacy scenario 2	0.64	0.198500233568128	MTD 97.5% percentile	0.5	CA
y_097566	Dose-toxicity scenario 1	Dose-efficacy scenario 2	0.65	0.192766501237892	MTD 97.5% percentile	0.5	CA
y_097567	Dose-toxicity scenario 1	Dose-efficacy scenario 2	0.66	0.187139309487141	MTD 97.5% percentile	0.5	CA
y_097568	Dose-toxicity scenario 1	Dose-efficacy scenario 2	0.67	0.181615716146374	MTD 97.5% percentile	0.5	CA
y_097569	Dose-toxicity scenario 1	Dose-efficacy scenario 2	0.68	0.176192886390538	MTD 97.5% percentile	0.5	CA
y_097570	Dose-toxicity scenario 1	Dose-efficacy scenario 2	0.69	0.170868087887734	MTD 97.5% percentile	0.5	CA
y_097571	Dose-toxicity scenario 1	Dose-efficacy scenario 2	0.7	0.165638686208651	MTD 97.5% percentile	0.5	CA
y_097572	Dose-toxicity scenario 1	Dose-efficacy scenario 2	0.71	0.160502140480547	MTD 97.5% percentile	0.5	CA
y_097573	Dose-toxicity scenario 1	Dose-efficacy scenario 2	0.72	0.155455999270701	MTD 97.5% percentile	0.5	CA
y_097574	Dose-toxicity scenario 1	Dose-efficacy scenario 2	0.73	0.150497896685323	MTD 97.5% percentile	0.5	CA
y_097575	Dose-toxicity scenario 1	Dose-efficacy scenario 2	0.74	0.145625548670885	MTD 97.5% percentile	0.5	CA
y_097576	Dose-toxicity scenario 1	Dose-efficacy scenario 2	0.75	0.140836749505722	MTD 97.5% percentile	0.5	CA
y_097577	Dose-toxicity scenario 1	Dose-efficacy scenario 2	0.76	0.136129368470573	MTD 97.5% percentile	0.5	CA
y_097578	Dose-toxicity scenario 1	Dose-efficacy scenario 2	0.77	0.131501346687522	MTD 97.5% percentile	0.5	CA
y_097579	Dose-toxicity scenario 1	Dose-efficacy scenario 2	0.78	0.126950694117467	MTD 97.5% percentile	0.5	CA
y_097580	Dose-toxicity scenario 1	Dose-efficacy scenario 2	0.79	0.122475486706924	MTD 97.5% percentile	0.5	CA
y_097581	Dose-toxicity scenario 1	Dose-efficacy scenario 2	0.8	0.118073863675583	MTD 97.5% percentile	0.5	CA
y_097582	Dose-toxicity scenario 1	Dose-efficacy scenario 2	0.81	0.113744024936561	MTD 97.5% percentile	0.5	CA
y_097583	Dose-toxicity scenario 1	Dose-efficacy scenario 2	0.82	0.109484228641858	MTD 97.5% percentile	0.5	CA
y_097584	Dose-toxicity scenario 1	Dose-efficacy scenario 2	0.83	0.105292788845975	MTD 97.5% percentile	0.5	CA
y_097585	Dose-toxicity scenario 1	Dose-efficacy scenario 2	0.84	0.101168073281107	MTD 97.5% percentile	0.5	CA
y_097586	Dose-toxicity scenario 1	Dose-efficacy scenario 2	0.85	0.0971085012377585	MTD 97.5% percentile	0.5	CA
y_097587	Dose-toxicity scenario 1	Dose-efficacy scenario 2	0.86	0.0931125415449756	MTD 97.5% percentile	0.5	CA
y_097588	Dose-toxicity scenario 1	Dose-efficacy scenario 2	0.87	0.0891787106448004	MTD 97.5% percentile	0.5	CA
y_097589	Dose-toxicity scenario 1	Dose-efficacy scenario 2	0.88	0.0853055707558395	MTD 97.5% percentile	0.5	CA
y_097590	Dose-toxicity scenario 1	Dose-efficacy scenario 2	0.89	0.0814917281211815	MTD 97.5% percentile	0.5	CA
y_097591	Dose-toxicity scenario 1	Dose-efficacy scenario 2	0.9	0.0777358313361757	MTD 97.5% percentile	0.5	CA
y_097592	Dose-toxicity scenario 1	Dose-efficacy scenario 2	0.91	0.0740365697518564	MTD 97.5% percentile	0.5	CA
y_097593	Dose-toxicity scenario 1	Dose-efficacy scenario 2	0.92	0.0703926719500519	MTD 97.5% percentile	0.5	CA
y_097594	Dose-toxicity scenario 1	Dose-efficacy scenario 2	0.93	0.0668029042864499	MTD 97.5% percentile	0.5	CA
y_097595	Dose-toxicity scenario 1	Dose-efficacy scenario 2	0.94	0.063266069498112	MTD 97.5% percentile	0.5	CA
y_097596	Dose-toxicity scenario 1	Dose-efficacy scenario 2	0.95	0.0597810053721373	MTD 97.5% percentile	0.5	CA
y_097597	Dose-toxicity scenario 1	Dose-efficacy scenario 2	0.96	0.0563465834723627	MTD 97.5% percentile	0.5	CA
y_097598	Dose-toxicity scenario 1	Dose-efficacy scenario 2	0.97	0.0529617079211706	MTD 97.5% percentile	0.5	CA
y_097599	Dose-toxicity scenario 1	Dose-efficacy scenario 2	0.98	0.0496253142336425	MTD 97.5% percentile	0.5	CA
y_0975100	Dose-toxicity scenario 1	Dose-efficacy scenario 2	0.99	0.0463363682014509	MTD 97.5% percentile	0.5	CA
y_0975101	Dose-toxicity scenario 1	Dose-efficacy scenario 2	1	0.0430938648240325	MTD 97.5% percentile	0.5	CA
