# Supplementary material for: A Bayesian adaptive design for dual‐agent phase I–II oncology trials integrating efficacy data across stages
Source: Biom J. 2023 May 18;65(7):2200288. doi: 10.1002/bimj.202200288 (PMC10952513; doi:10.1002/bimj.202200288)
Supplement: Supplementary file 1 — Supporting Information S1 [file BIMJ-65-0-s001.zip › Code_biometrical_journal2/Code_biometrical_journal/Data/intermediate_outputs/MTD_curve_DLT_sc1_EFF_sc2_CA_w050_H1.csv]

	DLT_scenario	EFF_scenario	x	y	type	omega	agreement
y_mean1	Dose-toxicity scenario 1	Dose-efficacy scenario 2	0	1.22444818335554	MTD mean	0.5	CA
y_mean2	Dose-toxicity scenario 1	Dose-efficacy scenario 2	0.01	1.19384311715455	MTD mean	0.5	CA
y_mean3	Dose-toxicity scenario 1	Dose-efficacy scenario 2	0.02	1.16427056544364	MTD mean	0.5	CA
y_mean4	Dose-toxicity scenario 1	Dose-efficacy scenario 2	0.03	1.13567914450638	MTD mean	0.5	CA
y_mean5	Dose-toxicity scenario 1	Dose-efficacy scenario 2	0.04	1.10802082451315	MTD mean	0.5	CA
y_mean6	Dose-toxicity scenario 1	Dose-efficacy scenario 2	0.05	1.08125066027353	MTD mean	0.5	CA
y_mean7	Dose-toxicity scenario 1	Dose-efficacy scenario 2	0.06	1.05532654751696	MTD mean	0.5	CA
y_mean8	Dose-toxicity scenario 1	Dose-efficacy scenario 2	0.07	1.03020900192147	MTD mean	0.5	CA
y_mean9	Dose-toxicity scenario 1	Dose-efficacy scenario 2	0.08	1.00586095845165	MTD mean	0.5	CA
y_mean10	Dose-toxicity scenario 1	Dose-efficacy scenario 2	0.09	0.982247588860679	MTD mean	0.5	CA
y_mean11	Dose-toxicity scenario 1	Dose-efficacy scenario 2	0.1	0.959336135466954	MTD mean	0.5	CA
y_mean12	Dose-toxicity scenario 1	Dose-efficacy scenario 2	0.11	0.937095759536687	MTD mean	0.5	CA
y_mean13	Dose-toxicity scenario 1	Dose-efficacy scenario 2	0.12	0.915497402796909	MTD mean	0.5	CA
y_mean14	Dose-toxicity scenario 1	Dose-efficacy scenario 2	0.13	0.894513660771029	MTD mean	0.5	CA
y_mean15	Dose-toxicity scenario 1	Dose-efficacy scenario 2	0.14	0.874118666776017	MTD mean	0.5	CA
y_mean16	Dose-toxicity scenario 1	Dose-efficacy scenario 2	0.15	0.854287985548675	MTD mean	0.5	CA
y_mean17	Dose-toxicity scenario 1	Dose-efficacy scenario 2	0.16	0.834998515581259	MTD mean	0.5	CA
y_mean18	Dose-toxicity scenario 1	Dose-efficacy scenario 2	0.17	0.816228399345695	MTD mean	0.5	CA
y_mean19	Dose-toxicity scenario 1	Dose-efficacy scenario 2	0.18	0.797956940672904	MTD mean	0.5	CA
y_mean20	Dose-toxicity scenario 1	Dose-efficacy scenario 2	0.19	0.780164528630653	MTD mean	0.5	CA
y_mean21	Dose-toxicity scenario 1	Dose-efficacy scenario 2	0.2	0.762832567311303	MTD mean	0.5	CA
y_mean22	Dose-toxicity scenario 1	Dose-efficacy scenario 2	0.21	0.745943411001011	MTD mean	0.5	CA
y_mean23	Dose-toxicity scenario 1	Dose-efficacy scenario 2	0.22	0.729480304255235	MTD mean	0.5	CA
y_mean24	Dose-toxicity scenario 1	Dose-efficacy scenario 2	0.23	0.713427326452759	MTD mean	0.5	CA
y_mean25	Dose-toxicity scenario 1	Dose-efficacy scenario 2	0.24	0.697769340442548	MTD mean	0.5	CA
y_mean26	Dose-toxicity scenario 1	Dose-efficacy scenario 2	0.25	0.682491944935245	MTD mean	0.5	CA
y_mean27	Dose-toxicity scenario 1	Dose-efficacy scenario 2	0.26	0.667581430324566	MTD mean	0.5	CA
y_mean28	Dose-toxicity scenario 1	Dose-efficacy scenario 2	0.27	0.653024737653735	MTD mean	0.5	CA
y_mean29	Dose-toxicity scenario 1	Dose-efficacy scenario 2	0.28	0.638809420468806	MTD mean	0.5	CA
y_mean30	Dose-toxicity scenario 1	Dose-efficacy scenario 2	0.29	0.62492360932466	MTD mean	0.5	CA
y_mean31	Dose-toxicity scenario 1	Dose-efficacy scenario 2	0.3	0.611355978730944	MTD mean	0.5	CA
y_mean32	Dose-toxicity scenario 1	Dose-efficacy scenario 2	0.31	0.598095716344484	MTD mean	0.5	CA
y_mean33	Dose-toxicity scenario 1	Dose-efficacy scenario 2	0.32	0.585132494232033	MTD mean	0.5	CA
y_mean34	Dose-toxicity scenario 1	Dose-efficacy scenario 2	0.33	0.572456442042846	MTD mean	0.5	CA
y_mean35	Dose-toxicity scenario 1	Dose-efficacy scenario 2	0.34	0.560058121944616	MTD mean	0.5	CA
y_mean36	Dose-toxicity scenario 1	Dose-efficacy scenario 2	0.35	0.54792850518902	MTD mean	0.5	CA
y_mean37	Dose-toxicity scenario 1	Dose-efficacy scenario 2	0.36	0.536058950184584	MTD mean	0.5	CA
y_mean38	Dose-toxicity scenario 1	Dose-efficacy scenario 2	0.37	0.524441181964956	MTD mean	0.5	CA
y_mean39	Dose-toxicity scenario 1	Dose-efficacy scenario 2	0.38	0.513067272950078	MTD mean	0.5	CA
y_mean40	Dose-toxicity scenario 1	Dose-efficacy scenario 2	0.39	0.501929624906251	MTD mean	0.5	CA
y_mean41	Dose-toxicity scenario 1	Dose-efficacy scenario 2	0.4	0.491020952018832	MTD mean	0.5	CA
y_mean42	Dose-toxicity scenario 1	Dose-efficacy scenario 2	0.41	0.480334264998319	MTD mean	0.5	CA
y_mean43	Dose-toxicity scenario 1	Dose-efficacy scenario 2	0.42	0.46986285614696	MTD mean	0.5	CA
y_mean44	Dose-toxicity scenario 1	Dose-efficacy scenario 2	0.43	0.459600285318839	MTD mean	0.5	CA
y_mean45	Dose-toxicity scenario 1	Dose-efficacy scenario 2	0.44	0.449540366711695	MTD mean	0.5	CA
y_mean46	Dose-toxicity scenario 1	Dose-efficacy scenario 2	0.45	0.439677156433536	MTD mean	0.5	CA
y_mean47	Dose-toxicity scenario 1	Dose-efficacy scenario 2	0.46	0.430004940791559	MTD mean	0.5	CA
y_mean48	Dose-toxicity scenario 1	Dose-efficacy scenario 2	0.47	0.420518225254867	MTD mean	0.5	CA
y_mean49	Dose-toxicity scenario 1	Dose-efficacy scenario 2	0.48	0.411211724046202	MTD mean	0.5	CA
y_mean50	Dose-toxicity scenario 1	Dose-efficacy scenario 2	0.49	0.402080350321258	MTD mean	0.5	CA
y_mean51	Dose-toxicity scenario 1	Dose-efficacy scenario 2	0.5	0.39311920689723	MTD mean	0.5	CA
y_mean52	Dose-toxicity scenario 1	Dose-efficacy scenario 2	0.51	0.384323577495109	MTD mean	0.5	CA
y_mean53	Dose-toxicity scenario 1	Dose-efficacy scenario 2	0.52	0.375688918462798	MTD mean	0.5	CA
y_mean54	Dose-toxicity scenario 1	Dose-efficacy scenario 2	0.53	0.367210850948542	MTD mean	0.5	CA
y_mean55	Dose-toxicity scenario 1	Dose-efficacy scenario 2	0.54	0.358885153496341	MTD mean	0.5	CA
y_mean56	Dose-toxicity scenario 1	Dose-efficacy scenario 2	0.55	0.350707755037036	MTD mean	0.5	CA
y_mean57	Dose-toxicity scenario 1	Dose-efficacy scenario 2	0.56	0.342674728250624	MTD mean	0.5	CA
y_mean58	Dose-toxicity scenario 1	Dose-efficacy scenario 2	0.57	0.33478228327706	MTD mean	0.5	CA
y_mean59	Dose-toxicity scenario 1	Dose-efficacy scenario 2	0.58	0.327026761754391	MTD mean	0.5	CA
y_mean60	Dose-toxicity scenario 1	Dose-efficacy scenario 2	0.59	0.319404631164503	MTD mean	0.5	CA
y_mean61	Dose-toxicity scenario 1	Dose-efficacy scenario 2	0.6	0.311912479468142	MTD mean	0.5	CA
y_mean62	Dose-toxicity scenario 1	Dose-efficacy scenario 2	0.61	0.304547010012072	MTD mean	0.5	CA
y_mean63	Dose-toxicity scenario 1	Dose-efficacy scenario 2	0.62	0.29730503669241	MTD mean	0.5	CA
y_mean64	Dose-toxicity scenario 1	Dose-efficacy scenario 2	0.63	0.290183479359222	MTD mean	0.5	CA
y_mean65	Dose-toxicity scenario 1	Dose-efficacy scenario 2	0.64	0.283179359448464	MTD mean	0.5	CA
y_mean66	Dose-toxicity scenario 1	Dose-efficacy scenario 2	0.65	0.276289795828248	MTD mean	0.5	CA
y_mean67	Dose-toxicity scenario 1	Dose-efficacy scenario 2	0.66	0.269512000847263	MTD mean	0.5	CA
y_mean68	Dose-toxicity scenario 1	Dose-efficacy scenario 2	0.67	0.262843276573965	MTD mean	0.5	CA
y_mean69	Dose-toxicity scenario 1	Dose-efficacy scenario 2	0.68	0.256281011215886	MTD mean	0.5	CA
y_mean70	Dose-toxicity scenario 1	Dose-efficacy scenario 2	0.69	0.249822675709062	MTD mean	0.5	CA
y_mean71	Dose-toxicity scenario 1	Dose-efficacy scenario 2	0.7	0.24346582046824	MTD mean	0.5	CA
y_mean72	Dose-toxicity scenario 1	Dose-efficacy scenario 2	0.71	0.237208072289075	MTD mean	0.5	CA
y_mean73	Dose-toxicity scenario 1	Dose-efficacy scenario 2	0.72	0.231047131394105	MTD mean	0.5	CA
y_mean74	Dose-toxicity scenario 1	Dose-efficacy scenario 2	0.73	0.224980768614764	MTD mean	0.5	CA
y_mean75	Dose-toxicity scenario 1	Dose-efficacy scenario 2	0.74	0.21900682270219	MTD mean	0.5	CA
y_mean76	Dose-toxicity scenario 1	Dose-efficacy scenario 2	0.75	0.213123197759998	MTD mean	0.5	CA
y_mean77	Dose-toxicity scenario 1	Dose-efficacy scenario 2	0.76	0.207327860792636	MTD mean	0.5	CA
y_mean78	Dose-toxicity scenario 1	Dose-efficacy scenario 2	0.77	0.201618839363276	MTD mean	0.5	CA
y_mean79	Dose-toxicity scenario 1	Dose-efficacy scenario 2	0.78	0.195994219355581	MTD mean	0.5	CA
y_mean80	Dose-toxicity scenario 1	Dose-efficacy scenario 2	0.79	0.19045214283402	MTD mean	0.5	CA
y_mean81	Dose-toxicity scenario 1	Dose-efficacy scenario 2	0.8	0.18499080599769	MTD mean	0.5	CA
y_mean82	Dose-toxicity scenario 1	Dose-efficacy scenario 2	0.81	0.179608457222926	MTD mean	0.5	CA
y_mean83	Dose-toxicity scenario 1	Dose-efficacy scenario 2	0.82	0.174303395190231	MTD mean	0.5	CA
y_mean84	Dose-toxicity scenario 1	Dose-efficacy scenario 2	0.83	0.169073967091317	MTD mean	0.5	CA
y_mean85	Dose-toxicity scenario 1	Dose-efficacy scenario 2	0.84	0.16391856691229	MTD mean	0.5	CA
y_mean86	Dose-toxicity scenario 1	Dose-efficacy scenario 2	0.85	0.158835633789231	MTD mean	0.5	CA
y_mean87	Dose-toxicity scenario 1	Dose-efficacy scenario 2	0.86	0.153823650432644	MTD mean	0.5	CA
y_mean88	Dose-toxicity scenario 1	Dose-efficacy scenario 2	0.87	0.148881141617411	MTD mean	0.5	CA
y_mean89	Dose-toxicity scenario 1	Dose-efficacy scenario 2	0.88	0.144006672735126	MTD mean	0.5	CA
y_mean90	Dose-toxicity scenario 1	Dose-efficacy scenario 2	0.89	0.139198848405791	MTD mean	0.5	CA
y_mean91	Dose-toxicity scenario 1	Dose-efficacy scenario 2	0.9	0.134456311146083	MTD mean	0.5	CA
y_mean92	Dose-toxicity scenario 1	Dose-efficacy scenario 2	0.91	0.129777740091496	MTD mean	0.5	CA
y_mean93	Dose-toxicity scenario 1	Dose-efficacy scenario 2	0.92	0.125161849769851	MTD mean	0.5	CA
y_mean94	Dose-toxicity scenario 1	Dose-efficacy scenario 2	0.93	0.120607388923768	MTD mean	0.5	CA
y_mean95	Dose-toxicity scenario 1	Dose-efficacy scenario 2	0.94	0.116113139379843	MTD mean	0.5	CA
y_mean96	Dose-toxicity scenario 1	Dose-efficacy scenario 2	0.95	0.111677914962379	MTD mean	0.5	CA
y_mean97	Dose-toxicity scenario 1	Dose-efficacy scenario 2	0.96	0.107300560449637	MTD mean	0.5	CA
y_mean98	Dose-toxicity scenario 1	Dose-efficacy scenario 2	0.97	0.102979950570676	MTD mean	0.5	CA
y_mean99	Dose-toxicity scenario 1	Dose-efficacy scenario 2	0.98	0.0987149890409606	MTD mean	0.5	CA
y_mean100	Dose-toxicity scenario 1	Dose-efficacy scenario 2	0.99	0.0945046076349863	MTD mean	0.5	CA
y_mean101	Dose-toxicity scenario 1	Dose-efficacy scenario 2	1	0.0903477652942861	MTD mean	0.5	CA
y_00251	Dose-toxicity scenario 1	Dose-efficacy scenario 2	0	1.32563338604914	MTD 2.5% percentile	0.5	CA
y_00252	Dose-toxicity scenario 1	Dose-efficacy scenario 2	0.01	1.30084200788095	MTD 2.5% percentile	0.5	CA
y_00253	Dose-toxicity scenario 1	Dose-efficacy scenario 2	0.02	1.27661087370183	MTD 2.5% percentile	0.5	CA
y_00254	Dose-toxicity scenario 1	Dose-efficacy scenario 2	0.03	1.25292120481933	MTD 2.5% percentile	0.5	CA
y_00255	Dose-toxicity scenario 1	Dose-efficacy scenario 2	0.04	1.2297550525194	MTD 2.5% percentile	0.5	CA
y_00256	Dose-toxicity scenario 1	Dose-efficacy scenario 2	0.05	1.20709525271344	MTD 2.5% percentile	0.5	CA
y_00257	Dose-toxicity scenario 1	Dose-efficacy scenario 2	0.06	1.18492538352703	MTD 2.5% percentile	0.5	CA
y_00258	Dose-toxicity scenario 1	Dose-efficacy scenario 2	0.07	1.16322972561024	MTD 2.5% percentile	0.5	CA
y_00259	Dose-toxicity scenario 1	Dose-efficacy scenario 2	0.08	1.14199322496784	MTD 2.5% percentile	0.5	CA
y_002510	Dose-toxicity scenario 1	Dose-efficacy scenario 2	0.09	1.12120145812469	MTD 2.5% percentile	0.5	CA
y_002511	Dose-toxicity scenario 1	Dose-efficacy scenario 2	0.1	1.10084059945707	MTD 2.5% percentile	0.5	CA
y_002512	Dose-toxicity scenario 1	Dose-efficacy scenario 2	0.11	1.08089739053425	MTD 2.5% percentile	0.5	CA
y_002513	Dose-toxicity scenario 1	Dose-efficacy scenario 2	0.12	1.06135911132758	MTD 2.5% percentile	0.5	CA
y_002514	Dose-toxicity scenario 1	Dose-efficacy scenario 2	0.13	1.04221355315566	MTD 2.5% percentile	0.5	CA
y_002515	Dose-toxicity scenario 1	Dose-efficacy scenario 2	0.14	1.02344899324474	MTD 2.5% percentile	0.5	CA
y_002516	Dose-toxicity scenario 1	Dose-efficacy scenario 2	0.15	1.00505417079284	MTD 2.5% percentile	0.5	CA
y_002517	Dose-toxicity scenario 1	Dose-efficacy scenario 2	0.16	0.987018264435013	MTD 2.5% percentile	0.5	CA
y_002518	Dose-toxicity scenario 1	Dose-efficacy scenario 2	0.17	0.969330871014917	MTD 2.5% percentile	0.5	CA
y_002519	Dose-toxicity scenario 1	Dose-efficacy scenario 2	0.18	0.951981985575245	MTD 2.5% percentile	0.5	CA
y_002520	Dose-toxicity scenario 1	Dose-efficacy scenario 2	0.19	0.934961982486099	MTD 2.5% percentile	0.5	CA
y_002521	Dose-toxicity scenario 1	Dose-efficacy scenario 2	0.2	0.918261597636537	MTD 2.5% percentile	0.5	CA
y_002522	Dose-toxicity scenario 1	Dose-efficacy scenario 2	0.21	0.901871911620062	MTD 2.5% percentile	0.5	CA
y_002523	Dose-toxicity scenario 1	Dose-efficacy scenario 2	0.22	0.885784333849932	MTD 2.5% percentile	0.5	CA
y_002524	Dose-toxicity scenario 1	Dose-efficacy scenario 2	0.23	0.869990587544842	MTD 2.5% percentile	0.5	CA
y_002525	Dose-toxicity scenario 1	Dose-efficacy scenario 2	0.24	0.85448269552985	MTD 2.5% percentile	0.5	CA
y_002526	Dose-toxicity scenario 1	Dose-efficacy scenario 2	0.25	0.839252966801363	MTD 2.5% percentile	0.5	CA
y_002527	Dose-toxicity scenario 1	Dose-efficacy scenario 2	0.26	0.824293983808647	MTD 2.5% percentile	0.5	CA
y_002528	Dose-toxicity scenario 1	Dose-efficacy scenario 2	0.27	0.809598590407666	MTD 2.5% percentile	0.5	CA
y_002529	Dose-toxicity scenario 1	Dose-efficacy scenario 2	0.28	0.795159880446149	MTD 2.5% percentile	0.5	CA
y_002530	Dose-toxicity scenario 1	Dose-efficacy scenario 2	0.29	0.780971186941629	MTD 2.5% percentile	0.5	CA
y_002531	Dose-toxicity scenario 1	Dose-efficacy scenario 2	0.3	0.767026071816828	MTD 2.5% percentile	0.5	CA
y_002532	Dose-toxicity scenario 1	Dose-efficacy scenario 2	0.31	0.753318316159184	MTD 2.5% percentile	0.5	CA
y_002533	Dose-toxicity scenario 1	Dose-efficacy scenario 2	0.32	0.739841910973555	MTD 2.5% percentile	0.5	CA
y_002534	Dose-toxicity scenario 1	Dose-efficacy scenario 2	0.33	0.726591048399219	MTD 2.5% percentile	0.5	CA
y_002535	Dose-toxicity scenario 1	Dose-efficacy scenario 2	0.34	0.713560113364186	MTD 2.5% percentile	0.5	CA
y_002536	Dose-toxicity scenario 1	Dose-efficacy scenario 2	0.35	0.700743675651645	MTD 2.5% percentile	0.5	CA
y_002537	Dose-toxicity scenario 1	Dose-efficacy scenario 2	0.36	0.688136482354984	MTD 2.5% percentile	0.5	CA
y_002538	Dose-toxicity scenario 1	Dose-efficacy scenario 2	0.37	0.675733450699355	MTD 2.5% percentile	0.5	CA
y_002539	Dose-toxicity scenario 1	Dose-efficacy scenario 2	0.38	0.663529661209189	MTD 2.5% percentile	0.5	CA
y_002540	Dose-toxicity scenario 1	Dose-efficacy scenario 2	0.39	0.651520351202359	MTD 2.5% percentile	0.5	CA
y_002541	Dose-toxicity scenario 1	Dose-efficacy scenario 2	0.4	0.63970090859291	MTD 2.5% percentile	0.5	CA
y_002542	Dose-toxicity scenario 1	Dose-efficacy scenario 2	0.41	0.628066865985422	MTD 2.5% percentile	0.5	CA
y_002543	Dose-toxicity scenario 1	Dose-efficacy scenario 2	0.42	0.616613895045121	MTD 2.5% percentile	0.5	CA
y_002544	Dose-toxicity scenario 1	Dose-efficacy scenario 2	0.43	0.605337801128829	MTD 2.5% percentile	0.5	CA
y_002545	Dose-toxicity scenario 1	Dose-efficacy scenario 2	0.44	0.594234518162759	MTD 2.5% percentile	0.5	CA
y_002546	Dose-toxicity scenario 1	Dose-efficacy scenario 2	0.45	0.583300103754024	MTD 2.5% percentile	0.5	CA
y_002547	Dose-toxicity scenario 1	Dose-efficacy scenario 2	0.46	0.572530734523507	MTD 2.5% percentile	0.5	CA
y_002548	Dose-toxicity scenario 1	Dose-efficacy scenario 2	0.47	0.561922701648484	MTD 2.5% percentile	0.5	CA
y_002549	Dose-toxicity scenario 1	Dose-efficacy scenario 2	0.48	0.551472406604091	MTD 2.5% percentile	0.5	CA
y_002550	Dose-toxicity scenario 1	Dose-efficacy scenario 2	0.49	0.541176357093349	MTD 2.5% percentile	0.5	CA
y_002551	Dose-toxicity scenario 1	Dose-efficacy scenario 2	0.5	0.531031163156098	MTD 2.5% percentile	0.5	CA
y_002552	Dose-toxicity scenario 1	Dose-efficacy scenario 2	0.51	0.52103353344771	MTD 2.5% percentile	0.5	CA
y_002553	Dose-toxicity scenario 1	Dose-efficacy scenario 2	0.52	0.511180271679019	MTD 2.5% percentile	0.5	CA
y_002554	Dose-toxicity scenario 1	Dose-efficacy scenario 2	0.53	0.501468273209359	MTD 2.5% percentile	0.5	CA
y_002555	Dose-toxicity scenario 1	Dose-efficacy scenario 2	0.54	0.491894521785109	MTD 2.5% percentile	0.5	CA
y_002556	Dose-toxicity scenario 1	Dose-efficacy scenario 2	0.55	0.482456086416514	MTD 2.5% percentile	0.5	CA
y_002557	Dose-toxicity scenario 1	Dose-efficacy scenario 2	0.56	0.473150118386016	MTD 2.5% percentile	0.5	CA
y_002558	Dose-toxicity scenario 1	Dose-efficacy scenario 2	0.57	0.463973848381672	MTD 2.5% percentile	0.5	CA
y_002559	Dose-toxicity scenario 1	Dose-efficacy scenario 2	0.58	0.45492458374959	MTD 2.5% percentile	0.5	CA
y_002560	Dose-toxicity scenario 1	Dose-efficacy scenario 2	0.59	0.44599970585967	MTD 2.5% percentile	0.5	CA
y_002561	Dose-toxicity scenario 1	Dose-efficacy scenario 2	0.6	0.437196667579234	MTD 2.5% percentile	0.5	CA
y_002562	Dose-toxicity scenario 1	Dose-efficacy scenario 2	0.61	0.428512990849413	MTD 2.5% percentile	0.5	CA
y_002563	Dose-toxicity scenario 1	Dose-efficacy scenario 2	0.62	0.419946264359467	MTD 2.5% percentile	0.5	CA
y_002564	Dose-toxicity scenario 1	Dose-efficacy scenario 2	0.63	0.411494141314436	MTD 2.5% percentile	0.5	CA
y_002565	Dose-toxicity scenario 1	Dose-efficacy scenario 2	0.64	0.403154337291785	MTD 2.5% percentile	0.5	CA
y_002566	Dose-toxicity scenario 1	Dose-efficacy scenario 2	0.65	0.39492462818294	MTD 2.5% percentile	0.5	CA
y_002567	Dose-toxicity scenario 1	Dose-efficacy scenario 2	0.66	0.386802848215808	MTD 2.5% percentile	0.5	CA
y_002568	Dose-toxicity scenario 1	Dose-efficacy scenario 2	0.67	0.378786888054589	MTD 2.5% percentile	0.5	CA
y_002569	Dose-toxicity scenario 1	Dose-efficacy scenario 2	0.68	0.370874692973384	MTD 2.5% percentile	0.5	CA
y_002570	Dose-toxicity scenario 1	Dose-efficacy scenario 2	0.69	0.363064261100275	MTD 2.5% percentile	0.5	CA
y_002571	Dose-toxicity scenario 1	Dose-efficacy scenario 2	0.7	0.35535364172872	MTD 2.5% percentile	0.5	CA
y_002572	Dose-toxicity scenario 1	Dose-efficacy scenario 2	0.71	0.347740933693278	MTD 2.5% percentile	0.5	CA
y_002573	Dose-toxicity scenario 1	Dose-efficacy scenario 2	0.72	0.340224283806818	MTD 2.5% percentile	0.5	CA
y_002574	Dose-toxicity scenario 1	Dose-efficacy scenario 2	0.73	0.332801885356514	MTD 2.5% percentile	0.5	CA
y_002575	Dose-toxicity scenario 1	Dose-efficacy scenario 2	0.74	0.325471976656072	MTD 2.5% percentile	0.5	CA
y_002576	Dose-toxicity scenario 1	Dose-efficacy scenario 2	0.75	0.318232839651732	MTD 2.5% percentile	0.5	CA
y_002577	Dose-toxicity scenario 1	Dose-efficacy scenario 2	0.76	0.311082798579748	MTD 2.5% percentile	0.5	CA
y_002578	Dose-toxicity scenario 1	Dose-efficacy scenario 2	0.77	0.304020218673132	MTD 2.5% percentile	0.5	CA
y_002579	Dose-toxicity scenario 1	Dose-efficacy scenario 2	0.78	0.297043504915565	MTD 2.5% percentile	0.5	CA
y_002580	Dose-toxicity scenario 1	Dose-efficacy scenario 2	0.79	0.290151100840492	MTD 2.5% percentile	0.5	CA
y_002581	Dose-toxicity scenario 1	Dose-efficacy scenario 2	0.8	0.283341487373478	MTD 2.5% percentile	0.5	CA
y_002582	Dose-toxicity scenario 1	Dose-efficacy scenario 2	0.81	0.276613181716043	MTD 2.5% percentile	0.5	CA
y_002583	Dose-toxicity scenario 1	Dose-efficacy scenario 2	0.82	0.26996473626924	MTD 2.5% percentile	0.5	CA
y_002584	Dose-toxicity scenario 1	Dose-efficacy scenario 2	0.83	0.263394737595326	MTD 2.5% percentile	0.5	CA
y_002585	Dose-toxicity scenario 1	Dose-efficacy scenario 2	0.84	0.256901805415989	MTD 2.5% percentile	0.5	CA
y_002586	Dose-toxicity scenario 1	Dose-efficacy scenario 2	0.85	0.250484591645603	MTD 2.5% percentile	0.5	CA
y_002587	Dose-toxicity scenario 1	Dose-efficacy scenario 2	0.86	0.244141779458126	MTD 2.5% percentile	0.5	CA
y_002588	Dose-toxicity scenario 1	Dose-efficacy scenario 2	0.87	0.23787208238625	MTD 2.5% percentile	0.5	CA
y_002589	Dose-toxicity scenario 1	Dose-efficacy scenario 2	0.88	0.231674243451544	MTD 2.5% percentile	0.5	CA
y_002590	Dose-toxicity scenario 1	Dose-efficacy scenario 2	0.89	0.225547034324313	MTD 2.5% percentile	0.5	CA
y_002591	Dose-toxicity scenario 1	Dose-efficacy scenario 2	0.9	0.219489254512039	MTD 2.5% percentile	0.5	CA
y_002592	Dose-toxicity scenario 1	Dose-efficacy scenario 2	0.91	0.213499730575238	MTD 2.5% percentile	0.5	CA
y_002593	Dose-toxicity scenario 1	Dose-efficacy scenario 2	0.92	0.207577315369683	MTD 2.5% percentile	0.5	CA
y_002594	Dose-toxicity scenario 1	Dose-efficacy scenario 2	0.93	0.201720887313955	MTD 2.5% percentile	0.5	CA
y_002595	Dose-toxicity scenario 1	Dose-efficacy scenario 2	0.94	0.195929349681338	MTD 2.5% percentile	0.5	CA
y_002596	Dose-toxicity scenario 1	Dose-efficacy scenario 2	0.95	0.190201629915124	MTD 2.5% percentile	0.5	CA
y_002597	Dose-toxicity scenario 1	Dose-efficacy scenario 2	0.96	0.184536678966434	MTD 2.5% percentile	0.5	CA
y_002598	Dose-toxicity scenario 1	Dose-efficacy scenario 2	0.97	0.178933470653675	MTD 2.5% percentile	0.5	CA
y_002599	Dose-toxicity scenario 1	Dose-efficacy scenario 2	0.98	0.173391001042847	MTD 2.5% percentile	0.5	CA
y_0025100	Dose-toxicity scenario 1	Dose-efficacy scenario 2	0.99	0.16790828784788	MTD 2.5% percentile	0.5	CA
y_0025101	Dose-toxicity scenario 1	Dose-efficacy scenario 2	1	0.162484369850265	MTD 2.5% percentile	0.5	CA
y_0501	Dose-toxicity scenario 1	Dose-efficacy scenario 2	0	1.22485354743657	MTD 50% percentile	0.5	CA
y_0502	Dose-toxicity scenario 1	Dose-efficacy scenario 2	0.01	1.19433928872838	MTD 50% percentile	0.5	CA
y_0503	Dose-toxicity scenario 1	Dose-efficacy scenario 2	0.02	1.16485023845573	MTD 50% percentile	0.5	CA
y_0504	Dose-toxicity scenario 1	Dose-efficacy scenario 2	0.03	1.1363355832796	MTD 50% percentile	0.5	CA
y_0505	Dose-toxicity scenario 1	Dose-efficacy scenario 2	0.04	1.10874781329435	MTD 50% percentile	0.5	CA
y_0506	Dose-toxicity scenario 1	Dose-efficacy scenario 2	0.05	1.08204245787093	MTD 50% percentile	0.5	CA
y_0507	Dose-toxicity scenario 1	Dose-efficacy scenario 2	0.06	1.05617784644903	MTD 50% percentile	0.5	CA
y_0508	Dose-toxicity scenario 1	Dose-efficacy scenario 2	0.07	1.03111489157127	MTD 50% percentile	0.5	CA
y_0509	Dose-toxicity scenario 1	Dose-efficacy scenario 2	0.08	1.00681689178382	MTD 50% percentile	0.5	CA
y_05010	Dose-toxicity scenario 1	Dose-efficacy scenario 2	0.09	0.983249352312915	MTD 50% percentile	0.5	CA
y_05011	Dose-toxicity scenario 1	Dose-efficacy scenario 2	0.1	0.960379821674577	MTD 50% percentile	0.5	CA
y_05012	Dose-toxicity scenario 1	Dose-efficacy scenario 2	0.11	0.938177742590175	MTD 50% percentile	0.5	CA
y_05013	Dose-toxicity scenario 1	Dose-efficacy scenario 2	0.12	0.916614315767347	MTD 50% percentile	0.5	CA
y_05014	Dose-toxicity scenario 1	Dose-efficacy scenario 2	0.13	0.895662375269465	MTD 50% percentile	0.5	CA
y_05015	Dose-toxicity scenario 1	Dose-efficacy scenario 2	0.14	0.875296274339531	MTD 50% percentile	0.5	CA
y_05016	Dose-toxicity scenario 1	Dose-efficacy scenario 2	0.15	0.855491780669484	MTD 50% percentile	0.5	CA
y_05017	Dose-toxicity scenario 1	Dose-efficacy scenario 2	0.16	0.836225980215712	MTD 50% percentile	0.5	CA
y_05018	Dose-toxicity scenario 1	Dose-efficacy scenario 2	0.17	0.817477188758062	MTD 50% percentile	0.5	CA
y_05019	Dose-toxicity scenario 1	Dose-efficacy scenario 2	0.18	0.799224870484678	MTD 50% percentile	0.5	CA
y_05020	Dose-toxicity scenario 1	Dose-efficacy scenario 2	0.19	0.781449562960012	MTD 50% percentile	0.5	CA
y_05021	Dose-toxicity scenario 1	Dose-efficacy scenario 2	0.2	0.764132807899669	MTD 50% percentile	0.5	CA
y_05022	Dose-toxicity scenario 1	Dose-efficacy scenario 2	0.21	0.747257087234469	MTD 50% percentile	0.5	CA
y_05023	Dose-toxicity scenario 1	Dose-efficacy scenario 2	0.22	0.730805763998168	MTD 50% percentile	0.5	CA
y_05024	Dose-toxicity scenario 1	Dose-efficacy scenario 2	0.23	0.71476302761954	MTD 50% percentile	0.5	CA
y_05025	Dose-toxicity scenario 1	Dose-efficacy scenario 2	0.24	0.699113843240647	MTD 50% percentile	0.5	CA
y_05026	Dose-toxicity scenario 1	Dose-efficacy scenario 2	0.25	0.683843904719821	MTD 50% percentile	0.5	CA
y_05027	Dose-toxicity scenario 1	Dose-efficacy scenario 2	0.26	0.668939591010533	MTD 50% percentile	0.5	CA
y_05028	Dose-toxicity scenario 1	Dose-efficacy scenario 2	0.27	0.654387925636609	MTD 50% percentile	0.5	CA
y_05029	Dose-toxicity scenario 1	Dose-efficacy scenario 2	0.28	0.640176539010358	MTD 50% percentile	0.5	CA
y_05030	Dose-toxicity scenario 1	Dose-efficacy scenario 2	0.29	0.62629363336363	MTD 50% percentile	0.5	CA
y_05031	Dose-toxicity scenario 1	Dose-efficacy scenario 2	0.3	0.61272795008283	MTD 50% percentile	0.5	CA
y_05032	Dose-toxicity scenario 1	Dose-efficacy scenario 2	0.31	0.599468739257818	MTD 50% percentile	0.5	CA
y_05033	Dose-toxicity scenario 1	Dose-efficacy scenario 2	0.32	0.586505731271577	MTD 50% percentile	0.5	CA
y_05034	Dose-toxicity scenario 1	Dose-efficacy scenario 2	0.33	0.573829110272866	MTD 50% percentile	0.5	CA
y_05035	Dose-toxicity scenario 1	Dose-efficacy scenario 2	0.34	0.561429489387834	MTD 50% percentile	0.5	CA
y_05036	Dose-toxicity scenario 1	Dose-efficacy scenario 2	0.35	0.549297887539052	MTD 50% percentile	0.5	CA
y_05037	Dose-toxicity scenario 1	Dose-efficacy scenario 2	0.36	0.537425707751644	MTD 50% percentile	0.5	CA
y_05038	Dose-toxicity scenario 1	Dose-efficacy scenario 2	0.37	0.5258047168364	MTD 50% percentile	0.5	CA
y_05039	Dose-toxicity scenario 1	Dose-efficacy scenario 2	0.38	0.514427026348974	MTD 50% percentile	0.5	CA
y_05040	Dose-toxicity scenario 1	Dose-efficacy scenario 2	0.39	0.503285074732617	MTD 50% percentile	0.5	CA
y_05041	Dose-toxicity scenario 1	Dose-efficacy scenario 2	0.4	0.492371610559513	MTD 50% percentile	0.5	CA
y_05042	Dose-toxicity scenario 1	Dose-efficacy scenario 2	0.41	0.48167967679265	MTD 50% percentile	0.5	CA
y_05043	Dose-toxicity scenario 1	Dose-efficacy scenario 2	0.42	0.471202595996459	MTD 50% percentile	0.5	CA
y_05044	Dose-toxicity scenario 1	Dose-efficacy scenario 2	0.43	0.460933956430164	MTD 50% percentile	0.5	CA
y_05045	Dose-toxicity scenario 1	Dose-efficacy scenario 2	0.44	0.450867598962958	MTD 50% percentile	0.5	CA
y_05046	Dose-toxicity scenario 1	Dose-efficacy scenario 2	0.45	0.440997604754927	MTD 50% percentile	0.5	CA
y_05047	Dose-toxicity scenario 1	Dose-efficacy scenario 2	0.46	0.43131828365192	MTD 50% percentile	0.5	CA
y_05048	Dose-toxicity scenario 1	Dose-efficacy scenario 2	0.47	0.42182416324657	MTD 50% percentile	0.5	CA
y_05049	Dose-toxicity scenario 1	Dose-efficacy scenario 2	0.48	0.41250997856127	MTD 50% percentile	0.5	CA
y_05050	Dose-toxicity scenario 1	Dose-efficacy scenario 2	0.49	0.40337066231224	MTD 50% percentile	0.5	CA
y_05051	Dose-toxicity scenario 1	Dose-efficacy scenario 2	0.5	0.394401335716847	MTD 50% percentile	0.5	CA
y_05052	Dose-toxicity scenario 1	Dose-efficacy scenario 2	0.51	0.385597299809159	MTD 50% percentile	0.5	CA
y_05053	Dose-toxicity scenario 1	Dose-efficacy scenario 2	0.52	0.376954027231221	MTD 50% percentile	0.5	CA
y_05054	Dose-toxicity scenario 1	Dose-efficacy scenario 2	0.53	0.368467154469951	MTD 50% percentile	0.5	CA
y_05055	Dose-toxicity scenario 1	Dose-efficacy scenario 2	0.54	0.36013247451168	MTD 50% percentile	0.5	CA
y_05056	Dose-toxicity scenario 1	Dose-efficacy scenario 2	0.55	0.351945929888341	MTD 50% percentile	0.5	CA
y_05057	Dose-toxicity scenario 1	Dose-efficacy scenario 2	0.56	0.343903606091181	MTD 50% percentile	0.5	CA
y_05058	Dose-toxicity scenario 1	Dose-efficacy scenario 2	0.57	0.336001725329517	MTD 50% percentile	0.5	CA
y_05059	Dose-toxicity scenario 1	Dose-efficacy scenario 2	0.58	0.328236640613633	MTD 50% percentile	0.5	CA
y_05060	Dose-toxicity scenario 1	Dose-efficacy scenario 2	0.59	0.320604830142352	MTD 50% percentile	0.5	CA
y_05061	Dose-toxicity scenario 1	Dose-efficacy scenario 2	0.6	0.313102891977126	MTD 50% percentile	0.5	CA
y_05062	Dose-toxicity scenario 1	Dose-efficacy scenario 2	0.61	0.305727538985735	MTD 50% percentile	0.5	CA
y_05063	Dose-toxicity scenario 1	Dose-efficacy scenario 2	0.62	0.298475594039795	MTD 50% percentile	0.5	CA
y_05064	Dose-toxicity scenario 1	Dose-efficacy scenario 2	0.63	0.291343985451342	MTD 50% percentile	0.5	CA
y_05065	Dose-toxicity scenario 1	Dose-efficacy scenario 2	0.64	0.284329742634714	MTD 50% percentile	0.5	CA
y_05066	Dose-toxicity scenario 1	Dose-efficacy scenario 2	0.65	0.27742999198087	MTD 50% percentile	0.5	CA
y_05067	Dose-toxicity scenario 1	Dose-efficacy scenario 2	0.66	0.270641952932096	MTD 50% percentile	0.5	CA
y_05068	Dose-toxicity scenario 1	Dose-efficacy scenario 2	0.67	0.263962934245839	MTD 50% percentile	0.5	CA
y_05069	Dose-toxicity scenario 1	Dose-efficacy scenario 2	0.68	0.257390330437133	MTD 50% percentile	0.5	CA
y_05070	Dose-toxicity scenario 1	Dose-efficacy scenario 2	0.69	0.250921618389711	MTD 50% percentile	0.5	CA
y_05071	Dose-toxicity scenario 1	Dose-efficacy scenario 2	0.7	0.244554354126569	MTD 50% percentile	0.5	CA
y_05072	Dose-toxicity scenario 1	Dose-efficacy scenario 2	0.71	0.238286169731289	MTD 50% percentile	0.5	CA
y_05073	Dose-toxicity scenario 1	Dose-efficacy scenario 2	0.72	0.232114770411967	MTD 50% percentile	0.5	CA
y_05074	Dose-toxicity scenario 1	Dose-efficacy scenario 2	0.73	0.226037931700106	MTD 50% percentile	0.5	CA
y_05075	Dose-toxicity scenario 1	Dose-efficacy scenario 2	0.74	0.220053496777292	MTD 50% percentile	0.5	CA
y_05076	Dose-toxicity scenario 1	Dose-efficacy scenario 2	0.75	0.214159373922896	MTD 50% percentile	0.5	CA
y_05077	Dose-toxicity scenario 1	Dose-efficacy scenario 2	0.76	0.208353534076466	MTD 50% percentile	0.5	CA
y_05078	Dose-toxicity scenario 1	Dose-efficacy scenario 2	0.77	0.202634008508836	MTD 50% percentile	0.5	CA
y_05079	Dose-toxicity scenario 1	Dose-efficacy scenario 2	0.78	0.196998886596335	MTD 50% percentile	0.5	CA
y_05080	Dose-toxicity scenario 1	Dose-efficacy scenario 2	0.79	0.191446313692818	MTD 50% percentile	0.5	CA
y_05081	Dose-toxicity scenario 1	Dose-efficacy scenario 2	0.8	0.185974489094535	MTD 50% percentile	0.5	CA
y_05082	Dose-toxicity scenario 1	Dose-efficacy scenario 2	0.81	0.180581664093138	MTD 50% percentile	0.5	CA
y_05083	Dose-toxicity scenario 1	Dose-efficacy scenario 2	0.82	0.175266140112426	MTD 50% percentile	0.5	CA
y_05084	Dose-toxicity scenario 1	Dose-efficacy scenario 2	0.83	0.170026266924632	MTD 50% percentile	0.5	CA
y_05085	Dose-toxicity scenario 1	Dose-efficacy scenario 2	0.84	0.164860440942339	MTD 50% percentile	0.5	CA
y_05086	Dose-toxicity scenario 1	Dose-efficacy scenario 2	0.85	0.159767103582295	MTD 50% percentile	0.5	CA
y_05087	Dose-toxicity scenario 1	Dose-efficacy scenario 2	0.86	0.154744739697627	MTD 50% percentile	0.5	CA
y_05088	Dose-toxicity scenario 1	Dose-efficacy scenario 2	0.87	0.149791876075145	MTD 50% percentile	0.5	CA
y_05089	Dose-toxicity scenario 1	Dose-efficacy scenario 2	0.88	0.144907079994597	MTD 50% percentile	0.5	CA
y_05090	Dose-toxicity scenario 1	Dose-efficacy scenario 2	0.89	0.140088957846923	MTD 50% percentile	0.5	CA
y_05091	Dose-toxicity scenario 1	Dose-efficacy scenario 2	0.9	0.135336153808697	MTD 50% percentile	0.5	CA
y_05092	Dose-toxicity scenario 1	Dose-efficacy scenario 2	0.91	0.130647348570129	MTD 50% percentile	0.5	CA
y_05093	Dose-toxicity scenario 1	Dose-efficacy scenario 2	0.92	0.126021258114098	MTD 50% percentile	0.5	CA
y_05094	Dose-toxicity scenario 1	Dose-efficacy scenario 2	0.93	0.121456632543855	MTD 50% percentile	0.5	CA
y_05095	Dose-toxicity scenario 1	Dose-efficacy scenario 2	0.94	0.116952254957147	MTD 50% percentile	0.5	CA
y_05096	Dose-toxicity scenario 1	Dose-efficacy scenario 2	0.95	0.112506940364629	MTD 50% percentile	0.5	CA
y_05097	Dose-toxicity scenario 1	Dose-efficacy scenario 2	0.96	0.10811953465054	MTD 50% percentile	0.5	CA
y_05098	Dose-toxicity scenario 1	Dose-efficacy scenario 2	0.97	0.103788913573745	MTD 50% percentile	0.5	CA
y_05099	Dose-toxicity scenario 1	Dose-efficacy scenario 2	0.98	0.0995139818073029	MTD 50% percentile	0.5	CA
y_050100	Dose-toxicity scenario 1	Dose-efficacy scenario 2	0.99	0.0952936720148578	MTD 50% percentile	0.5	CA
y_050101	Dose-toxicity scenario 1	Dose-efficacy scenario 2	1	0.091126943962206	MTD 50% percentile	0.5	CA
y_09751	Dose-toxicity scenario 1	Dose-efficacy scenario 2	0	1.13496071308827	MTD 97.5% percentile	0.5	CA
y_09752	Dose-toxicity scenario 1	Dose-efficacy scenario 2	0.01	1.09913828836055	MTD 97.5% percentile	0.5	CA
y_09753	Dose-toxicity scenario 1	Dose-efficacy scenario 2	0.02	1.06493438239192	MTD 97.5% percentile	0.5	CA
y_09754	Dose-toxicity scenario 1	Dose-efficacy scenario 2	0.03	1.03224172726509	MTD 97.5% percentile	0.5	CA
y_09755	Dose-toxicity scenario 1	Dose-efficacy scenario 2	0.04	1.00096232914195	MTD 97.5% percentile	0.5	CA
y_09756	Dose-toxicity scenario 1	Dose-efficacy scenario 2	0.05	0.971006487205213	MTD 97.5% percentile	0.5	CA
y_09757	Dose-toxicity scenario 1	Dose-efficacy scenario 2	0.06	0.942291934557445	MTD 97.5% percentile	0.5	CA
y_09758	Dose-toxicity scenario 1	Dose-efficacy scenario 2	0.07	0.914743083748722	MTD 97.5% percentile	0.5	CA
y_09759	Dose-toxicity scenario 1	Dose-efficacy scenario 2	0.08	0.88829036236244	MTD 97.5% percentile	0.5	CA
y_097510	Dose-toxicity scenario 1	Dose-efficacy scenario 2	0.09	0.862869626362404	MTD 97.5% percentile	0.5	CA
y_097511	Dose-toxicity scenario 1	Dose-efficacy scenario 2	0.1	0.838421640786523	MTD 97.5% percentile	0.5	CA
y_097512	Dose-toxicity scenario 1	Dose-efficacy scenario 2	0.11	0.814891618936661	MTD 97.5% percentile	0.5	CA
y_097513	Dose-toxicity scenario 1	Dose-efficacy scenario 2	0.12	0.792228812518932	MTD 97.5% percentile	0.5	CA
y_097514	Dose-toxicity scenario 1	Dose-efficacy scenario 2	0.13	0.770386146281003	MTD 97.5% percentile	0.5	CA
y_097515	Dose-toxicity scenario 1	Dose-efficacy scenario 2	0.14	0.74931989161056	MTD 97.5% percentile	0.5	CA
y_097516	Dose-toxicity scenario 1	Dose-efficacy scenario 2	0.15	0.728989374332415	MTD 97.5% percentile	0.5	CA
y_097517	Dose-toxicity scenario 1	Dose-efficacy scenario 2	0.16	0.709356712595664	MTD 97.5% percentile	0.5	CA
y_097518	Dose-toxicity scenario 1	Dose-efficacy scenario 2	0.17	0.690386581296889	MTD 97.5% percentile	0.5	CA
y_097519	Dose-toxicity scenario 1	Dose-efficacy scenario 2	0.18	0.672045999957182	MTD 97.5% percentile	0.5	CA
y_097520	Dose-toxicity scenario 1	Dose-efficacy scenario 2	0.19	0.654304141373245	MTD 97.5% percentile	0.5	CA
y_097521	Dose-toxicity scenario 1	Dose-efficacy scenario 2	0.2	0.637132158707103	MTD 97.5% percentile	0.5	CA
y_097522	Dose-toxicity scenario 1	Dose-efficacy scenario 2	0.21	0.620503028974315	MTD 97.5% percentile	0.5	CA
y_097523	Dose-toxicity scenario 1	Dose-efficacy scenario 2	0.22	0.604391411144493	MTD 97.5% percentile	0.5	CA
y_097524	Dose-toxicity scenario 1	Dose-efficacy scenario 2	0.23	0.588773517286925	MTD 97.5% percentile	0.5	CA
y_097525	Dose-toxicity scenario 1	Dose-efficacy scenario 2	0.24	0.57362699538325	MTD 97.5% percentile	0.5	CA
y_097526	Dose-toxicity scenario 1	Dose-efficacy scenario 2	0.25	0.558930822593085	MTD 97.5% percentile	0.5	CA
y_097527	Dose-toxicity scenario 1	Dose-efficacy scenario 2	0.26	0.544665207900725	MTD 97.5% percentile	0.5	CA
y_097528	Dose-toxicity scenario 1	Dose-efficacy scenario 2	0.27	0.530811503194881	MTD 97.5% percentile	0.5	CA
y_097529	Dose-toxicity scenario 1	Dose-efficacy scenario 2	0.28	0.517352121941333	MTD 97.5% percentile	0.5	CA
y_097530	Dose-toxicity scenario 1	Dose-efficacy scenario 2	0.29	0.504270464702696	MTD 97.5% percentile	0.5	CA
y_097531	Dose-toxicity scenario 1	Dose-efficacy scenario 2	0.3	0.491550850842052	MTD 97.5% percentile	0.5	CA
y_097532	Dose-toxicity scenario 1	Dose-efficacy scenario 2	0.31	0.479178455819621	MTD 97.5% percentile	0.5	CA
y_097533	Dose-toxicity scenario 1	Dose-efficacy scenario 2	0.32	0.467139253555308	MTD 97.5% percentile	0.5	CA
y_097534	Dose-toxicity scenario 1	Dose-efficacy scenario 2	0.33	0.45541996338596	MTD 97.5% percentile	0.5	CA
y_097535	Dose-toxicity scenario 1	Dose-efficacy scenario 2	0.34	0.444008001195621	MTD 97.5% percentile	0.5	CA
y_097536	Dose-toxicity scenario 1	Dose-efficacy scenario 2	0.35	0.432891434340726	MTD 97.5% percentile	0.5	CA
y_097537	Dose-toxicity scenario 1	Dose-efficacy scenario 2	0.36	0.422058940030822	MTD 97.5% percentile	0.5	CA
y_097538	Dose-toxicity scenario 1	Dose-efficacy scenario 2	0.37	0.411499766859641	MTD 97.5% percentile	0.5	CA
y_097539	Dose-toxicity scenario 1	Dose-efficacy scenario 2	0.38	0.401203699211801	MTD 97.5% percentile	0.5	CA
y_097540	Dose-toxicity scenario 1	Dose-efficacy scenario 2	0.39	0.391161024297425	MTD 97.5% percentile	0.5	CA
y_097541	Dose-toxicity scenario 1	Dose-efficacy scenario 2	0.4	0.38136250159107	MTD 97.5% percentile	0.5	CA
y_097542	Dose-toxicity scenario 1	Dose-efficacy scenario 2	0.41	0.371799334472843	MTD 97.5% percentile	0.5	CA
y_097543	Dose-toxicity scenario 1	Dose-efficacy scenario 2	0.42	0.362463143888762	MTD 97.5% percentile	0.5	CA
y_097544	Dose-toxicity scenario 1	Dose-efficacy scenario 2	0.43	0.353345943864592	MTD 97.5% percentile	0.5	CA
y_097545	Dose-toxicity scenario 1	Dose-efficacy scenario 2	0.44	0.34444011872276	MTD 97.5% percentile	0.5	CA
y_097546	Dose-toxicity scenario 1	Dose-efficacy scenario 2	0.45	0.33573840186573	MTD 97.5% percentile	0.5	CA
y_097547	Dose-toxicity scenario 1	Dose-efficacy scenario 2	0.46	0.327233856001616	MTD 97.5% percentile	0.5	CA
y_097548	Dose-toxicity scenario 1	Dose-efficacy scenario 2	0.47	0.318919854698923	MTD 97.5% percentile	0.5	CA
y_097549	Dose-toxicity scenario 1	Dose-efficacy scenario 2	0.48	0.310790065167362	MTD 97.5% percentile	0.5	CA
y_097550	Dose-toxicity scenario 1	Dose-efficacy scenario 2	0.49	0.302838432170687	MTD 97.5% percentile	0.5	CA
y_097551	Dose-toxicity scenario 1	Dose-efficacy scenario 2	0.5	0.295059162985673	MTD 97.5% percentile	0.5	CA
y_097552	Dose-toxicity scenario 1	Dose-efficacy scenario 2	0.51	0.287446713328719	MTD 97.5% percentile	0.5	CA
y_097553	Dose-toxicity scenario 1	Dose-efficacy scenario 2	0.52	0.279995774178219	MTD 97.5% percentile	0.5	CA
y_097554	Dose-toxicity scenario 1	Dose-efficacy scenario 2	0.53	0.272701259426889	MTD 97.5% percentile	0.5	CA
y_097555	Dose-toxicity scenario 1	Dose-efficacy scenario 2	0.54	0.265558294303684	MTD 97.5% percentile	0.5	CA
y_097556	Dose-toxicity scenario 1	Dose-efficacy scenario 2	0.55	0.25856220450994	MTD 97.5% percentile	0.5	CA
y_097557	Dose-toxicity scenario 1	Dose-efficacy scenario 2	0.56	0.251708506018841	MTD 97.5% percentile	0.5	CA
y_097558	Dose-toxicity scenario 1	Dose-efficacy scenario 2	0.57	0.244992895491456	MTD 97.5% percentile	0.5	CA
y_097559	Dose-toxicity scenario 1	Dose-efficacy scenario 2	0.58	0.238411241266279	MTD 97.5% percentile	0.5	CA
y_097560	Dose-toxicity scenario 1	Dose-efficacy scenario 2	0.59	0.231959574882649	MTD 97.5% percentile	0.5	CA
y_097561	Dose-toxicity scenario 1	Dose-efficacy scenario 2	0.6	0.225634083101492	MTD 97.5% percentile	0.5	CA
y_097562	Dose-toxicity scenario 1	Dose-efficacy scenario 2	0.61	0.219431100389677	MTD 97.5% percentile	0.5	CA
y_097563	Dose-toxicity scenario 1	Dose-efficacy scenario 2	0.62	0.213347101836869	MTD 97.5% percentile	0.5	CA
y_097564	Dose-toxicity scenario 1	Dose-efficacy scenario 2	0.63	0.207378696476101	MTD 97.5% percentile	0.5	CA
y_097565	Dose-toxicity scenario 1	Dose-efficacy scenario 2	0.64	0.201522620981492	MTD 97.5% percentile	0.5	CA
y_097566	Dose-toxicity scenario 1	Dose-efficacy scenario 2	0.65	0.19577573371848	MTD 97.5% percentile	0.5	CA
y_097567	Dose-toxicity scenario 1	Dose-efficacy scenario 2	0.66	0.190135009123796	MTD 97.5% percentile	0.5	CA
y_097568	Dose-toxicity scenario 1	Dose-efficacy scenario 2	0.67	0.184597532394034	MTD 97.5% percentile	0.5	CA
y_097569	Dose-toxicity scenario 1	Dose-efficacy scenario 2	0.68	0.179160494463245	MTD 97.5% percentile	0.5	CA
y_097570	Dose-toxicity scenario 1	Dose-efficacy scenario 2	0.69	0.173821187251361	MTD 97.5% percentile	0.5	CA
y_097571	Dose-toxicity scenario 1	Dose-efficacy scenario 2	0.7	0.168576999166569	MTD 97.5% percentile	0.5	CA
y_097572	Dose-toxicity scenario 1	Dose-efficacy scenario 2	0.71	0.16342541084593	MTD 97.5% percentile	0.5	CA
y_097573	Dose-toxicity scenario 1	Dose-efficacy scenario 2	0.72	0.158363991119662	MTD 97.5% percentile	0.5	CA
y_097574	Dose-toxicity scenario 1	Dose-efficacy scenario 2	0.73	0.15339039318549	MTD 97.5% percentile	0.5	CA
y_097575	Dose-toxicity scenario 1	Dose-efficacy scenario 2	0.74	0.148502350980429	MTD 97.5% percentile	0.5	CA
y_097576	Dose-toxicity scenario 1	Dose-efficacy scenario 2	0.75	0.143697675738203	MTD 97.5% percentile	0.5	CA
y_097577	Dose-toxicity scenario 1	Dose-efficacy scenario 2	0.76	0.138974252721319	MTD 97.5% percentile	0.5	CA
y_097578	Dose-toxicity scenario 1	Dose-efficacy scenario 2	0.77	0.134330038117545	MTD 97.5% percentile	0.5	CA
y_097579	Dose-toxicity scenario 1	Dose-efficacy scenario 2	0.78	0.129763056091214	MTD 97.5% percentile	0.5	CA
y_097580	Dose-toxicity scenario 1	Dose-efficacy scenario 2	0.79	0.125271395980436	MTD 97.5% percentile	0.5	CA
y_097581	Dose-toxicity scenario 1	Dose-efficacy scenario 2	0.8	0.120853209631843	MTD 97.5% percentile	0.5	CA
y_097582	Dose-toxicity scenario 1	Dose-efficacy scenario 2	0.81	0.116506708865066	MTD 97.5% percentile	0.5	CA
y_097583	Dose-toxicity scenario 1	Dose-efficacy scenario 2	0.82	0.112230163059647	MTD 97.5% percentile	0.5	CA
y_097584	Dose-toxicity scenario 1	Dose-efficacy scenario 2	0.83	0.108021896857516	MTD 97.5% percentile	0.5	CA
y_097585	Dose-toxicity scenario 1	Dose-efficacy scenario 2	0.84	0.103880287974664	MTD 97.5% percentile	0.5	CA
y_097586	Dose-toxicity scenario 1	Dose-efficacy scenario 2	0.85	0.0998037651159678	MTD 97.5% percentile	0.5	CA
y_097587	Dose-toxicity scenario 1	Dose-efficacy scenario 2	0.86	0.095790805987564	MTD 97.5% percentile	0.5	CA
y_097588	Dose-toxicity scenario 1	Dose-efficacy scenario 2	0.87	0.0918399354014812	MTD 97.5% percentile	0.5	CA
y_097589	Dose-toxicity scenario 1	Dose-efficacy scenario 2	0.88	0.0879497234675685	MTD 97.5% percentile	0.5	CA
y_097590	Dose-toxicity scenario 1	Dose-efficacy scenario 2	0.89	0.0841187838680709	MTD 97.5% percentile	0.5	CA
y_097591	Dose-toxicity scenario 1	Dose-efficacy scenario 2	0.9	0.080345772210475	MTD 97.5% percentile	0.5	CA
y_097592	Dose-toxicity scenario 1	Dose-efficacy scenario 2	0.91	0.0766293844545147	MTD 97.5% percentile	0.5	CA
y_097593	Dose-toxicity scenario 1	Dose-efficacy scenario 2	0.92	0.0729683554094695	MTD 97.5% percentile	0.5	CA
y_097594	Dose-toxicity scenario 1	Dose-efficacy scenario 2	0.93	0.069361457298119	MTD 97.5% percentile	0.5	CA
y_097595	Dose-toxicity scenario 1	Dose-efficacy scenario 2	0.94	0.0658074983839283	MTD 97.5% percentile	0.5	CA
y_097596	Dose-toxicity scenario 1	Dose-efficacy scenario 2	0.95	0.0623053216582405	MTD 97.5% percentile	0.5	CA
y_097597	Dose-toxicity scenario 1	Dose-efficacy scenario 2	0.96	0.0588538035844384	MTD 97.5% percentile	0.5	CA
y_097598	Dose-toxicity scenario 1	Dose-efficacy scenario 2	0.97	0.0554518528962106	MTD 97.5% percentile	0.5	CA
y_097599	Dose-toxicity scenario 1	Dose-efficacy scenario 2	0.98	0.0520984094472246	MTD 97.5% percentile	0.5	CA
y_0975100	Dose-toxicity scenario 1	Dose-efficacy scenario 2	0.99	0.0487924431096565	MTD 97.5% percentile	0.5	CA
y_0975101	Dose-toxicity scenario 1	Dose-efficacy scenario 2	1	0.045532952719175	MTD 97.5% percentile	0.5	CA
