# Supplementary material for: A Bayesian adaptive design for dual‐agent phase I–II oncology trials integrating efficacy data across stages
Source: Biom J. 2023 May 18;65(7):2200288. doi: 10.1002/bimj.202200288 (PMC10952513; doi:10.1002/bimj.202200288)
Supplement: Supplementary file 1 — Supporting Information S1 [file BIMJ-65-0-s001.zip › Code_biometrical_journal2/Code_biometrical_journal/Data/intermediate_outputs/MTD_curve_DLT_sc1_EFF_sc2_CA_w075_H0.csv]

	DLT_scenario	EFF_scenario	x	y	type	omega	agreement
y_mean1	Dose-toxicity scenario 1	Dose-efficacy scenario 2	0	1.22556636461139	MTD mean	0.75	CA
y_mean2	Dose-toxicity scenario 1	Dose-efficacy scenario 2	0.01	1.19467574900571	MTD mean	0.75	CA
y_mean3	Dose-toxicity scenario 1	Dose-efficacy scenario 2	0.02	1.16483882497624	MTD mean	0.75	CA
y_mean4	Dose-toxicity scenario 1	Dose-efficacy scenario 2	0.03	1.13600258381914	MTD mean	0.75	CA
y_mean5	Dose-toxicity scenario 1	Dose-efficacy scenario 2	0.04	1.1081175138433	MTD mean	0.75	CA
y_mean6	Dose-toxicity scenario 1	Dose-efficacy scenario 2	0.05	1.0811373166745	MTD mean	0.75	CA
y_mean7	Dose-toxicity scenario 1	Dose-efficacy scenario 2	0.06	1.05501865073642	MTD mean	0.75	CA
y_mean8	Dose-toxicity scenario 1	Dose-efficacy scenario 2	0.07	1.029720898919	MTD mean	0.75	CA
y_mean9	Dose-toxicity scenario 1	Dose-efficacy scenario 2	0.08	1.00520595781451	MTD mean	0.75	CA
y_mean10	Dose-toxicity scenario 1	Dose-efficacy scenario 2	0.09	0.981438046221091	MTD mean	0.75	CA
y_mean11	Dose-toxicity scenario 1	Dose-efficacy scenario 2	0.1	0.958383530889649	MTD mean	0.75	CA
y_mean12	Dose-toxicity scenario 1	Dose-efficacy scenario 2	0.11	0.936010767729413	MTD mean	0.75	CA
y_mean13	Dose-toxicity scenario 1	Dose-efficacy scenario 2	0.12	0.914289956895533	MTD mean	0.75	CA
y_mean14	Dose-toxicity scenario 1	Dose-efficacy scenario 2	0.13	0.893193010363178	MTD mean	0.75	CA
y_mean15	Dose-toxicity scenario 1	Dose-efficacy scenario 2	0.14	0.872693430750678	MTD mean	0.75	CA
y_mean16	Dose-toxicity scenario 1	Dose-efficacy scenario 2	0.15	0.852766200292462	MTD mean	0.75	CA
y_mean17	Dose-toxicity scenario 1	Dose-efficacy scenario 2	0.16	0.833387678983595	MTD mean	0.75	CA
y_mean18	Dose-toxicity scenario 1	Dose-efficacy scenario 2	0.17	0.814535511024018	MTD mean	0.75	CA
y_mean19	Dose-toxicity scenario 1	Dose-efficacy scenario 2	0.18	0.796188538784039	MTD mean	0.75	CA
y_mean20	Dose-toxicity scenario 1	Dose-efficacy scenario 2	0.19	0.778326723594968	MTD mean	0.75	CA
y_mean21	Dose-toxicity scenario 1	Dose-efficacy scenario 2	0.2	0.760931072741461	MTD mean	0.75	CA
y_mean22	Dose-toxicity scenario 1	Dose-efficacy scenario 2	0.21	0.743983572096375	MTD mean	0.75	CA
y_mean23	Dose-toxicity scenario 1	Dose-efficacy scenario 2	0.22	0.727467123895835	MTD mean	0.75	CA
y_mean24	Dose-toxicity scenario 1	Dose-efficacy scenario 2	0.23	0.711365489202672	MTD mean	0.75	CA
y_mean25	Dose-toxicity scenario 1	Dose-efficacy scenario 2	0.24	0.69566323465122	MTD mean	0.75	CA
y_mean26	Dose-toxicity scenario 1	Dose-efficacy scenario 2	0.25	0.680345683106348	MTD mean	0.75	CA
y_mean27	Dose-toxicity scenario 1	Dose-efficacy scenario 2	0.26	0.665398867905142	MTD mean	0.75	CA
y_mean28	Dose-toxicity scenario 1	Dose-efficacy scenario 2	0.27	0.65080949038138	MTD mean	0.75	CA
y_mean29	Dose-toxicity scenario 1	Dose-efficacy scenario 2	0.28	0.636564880401275	MTD mean	0.75	CA
y_mean30	Dose-toxicity scenario 1	Dose-efficacy scenario 2	0.29	0.622652959664335	MTD mean	0.75	CA
y_mean31	Dose-toxicity scenario 1	Dose-efficacy scenario 2	0.3	0.609062207545912	MTD mean	0.75	CA
y_mean32	Dose-toxicity scenario 1	Dose-efficacy scenario 2	0.31	0.595781629278423	MTD mean	0.75	CA
y_mean33	Dose-toxicity scenario 1	Dose-efficacy scenario 2	0.32	0.582800726286538	MTD mean	0.75	CA
y_mean34	Dose-toxicity scenario 1	Dose-efficacy scenario 2	0.33	0.570109468508106	MTD mean	0.75	CA
y_mean35	Dose-toxicity scenario 1	Dose-efficacy scenario 2	0.34	0.557698268547478	MTD mean	0.75	CA
y_mean36	Dose-toxicity scenario 1	Dose-efficacy scenario 2	0.35	0.545557957521217	MTD mean	0.75	CA
y_mean37	Dose-toxicity scenario 1	Dose-efficacy scenario 2	0.36	0.533679762468332	MTD mean	0.75	CA
y_mean38	Dose-toxicity scenario 1	Dose-efficacy scenario 2	0.37	0.522055285208054	MTD mean	0.75	CA
y_mean39	Dose-toxicity scenario 1	Dose-efficacy scenario 2	0.38	0.510676482538092	MTD mean	0.75	CA
y_mean40	Dose-toxicity scenario 1	Dose-efficacy scenario 2	0.39	0.499535647675244	MTD mean	0.75	CA
y_mean41	Dose-toxicity scenario 1	Dose-efficacy scenario 2	0.4	0.488625392848368	MTD mean	0.75	CA
y_mean42	Dose-toxicity scenario 1	Dose-efficacy scenario 2	0.41	0.477938632961099	MTD mean	0.75	CA
y_mean43	Dose-toxicity scenario 1	Dose-efficacy scenario 2	0.42	0.467468570248382	MTD mean	0.75	CA
y_mean44	Dose-toxicity scenario 1	Dose-efficacy scenario 2	0.43	0.457208679857008	MTD mean	0.75	CA
y_mean45	Dose-toxicity scenario 1	Dose-efficacy scenario 2	0.44	0.447152696285866	MTD mean	0.75	CA
y_mean46	Dose-toxicity scenario 1	Dose-efficacy scenario 2	0.45	0.437294600626721	MTD mean	0.75	CA
y_mean47	Dose-toxicity scenario 1	Dose-efficacy scenario 2	0.46	0.42762860855089	MTD mean	0.75	CA
y_mean48	Dose-toxicity scenario 1	Dose-efficacy scenario 2	0.47	0.418149158991453	MTD mean	0.75	CA
y_mean49	Dose-toxicity scenario 1	Dose-efficacy scenario 2	0.48	0.408850903474471	MTD mean	0.75	CA
y_mean50	Dose-toxicity scenario 1	Dose-efficacy scenario 2	0.49	0.399728696056177	MTD mean	0.75	CA
y_mean51	Dose-toxicity scenario 1	Dose-efficacy scenario 2	0.5	0.390777583826396	MTD mean	0.75	CA
y_mean52	Dose-toxicity scenario 1	Dose-efficacy scenario 2	0.51	0.381992797941339	MTD mean	0.75	CA
y_mean53	Dose-toxicity scenario 1	Dose-efficacy scenario 2	0.52	0.373369745151677	MTD mean	0.75	CA
y_mean54	Dose-toxicity scenario 1	Dose-efficacy scenario 2	0.53	0.364903999794268	MTD mean	0.75	CA
y_mean55	Dose-toxicity scenario 1	Dose-efficacy scenario 2	0.54	0.35659129621819	MTD mean	0.75	CA
y_mean56	Dose-toxicity scenario 1	Dose-efficacy scenario 2	0.55	0.348427521617869	MTD mean	0.75	CA
y_mean57	Dose-toxicity scenario 1	Dose-efficacy scenario 2	0.56	0.340408709247977	MTD mean	0.75	CA
y_mean58	Dose-toxicity scenario 1	Dose-efficacy scenario 2	0.57	0.332531031996599	MTD mean	0.75	CA
y_mean59	Dose-toxicity scenario 1	Dose-efficacy scenario 2	0.58	0.324790796294788	MTD mean	0.75	CA
y_mean60	Dose-toxicity scenario 1	Dose-efficacy scenario 2	0.59	0.317184436342136	MTD mean	0.75	CA
y_mean61	Dose-toxicity scenario 1	Dose-efficacy scenario 2	0.6	0.309708508629406	MTD mean	0.75	CA
y_mean62	Dose-toxicity scenario 1	Dose-efficacy scenario 2	0.61	0.302359686740544	MTD mean	0.75	CA
y_mean63	Dose-toxicity scenario 1	Dose-efficacy scenario 2	0.62	0.295134756417579	MTD mean	0.75	CA
y_mean64	Dose-toxicity scenario 1	Dose-efficacy scenario 2	0.63	0.28803061087304	MTD mean	0.75	CA
y_mean65	Dose-toxicity scenario 1	Dose-efficacy scenario 2	0.64	0.28104424633552	MTD mean	0.75	CA
y_mean66	Dose-toxicity scenario 1	Dose-efficacy scenario 2	0.65	0.274172757814974	MTD mean	0.75	CA
y_mean67	Dose-toxicity scenario 1	Dose-efficacy scenario 2	0.66	0.2674133350752	MTD mean	0.75	CA
y_mean68	Dose-toxicity scenario 1	Dose-efficacy scenario 2	0.67	0.260763258801783	MTD mean	0.75	CA
y_mean69	Dose-toxicity scenario 1	Dose-efficacy scenario 2	0.68	0.254219896954518	MTD mean	0.75	CA
y_mean70	Dose-toxicity scenario 1	Dose-efficacy scenario 2	0.69	0.247780701294036	MTD mean	0.75	CA
y_mean71	Dose-toxicity scenario 1	Dose-efficacy scenario 2	0.7	0.241443204072997	MTD mean	0.75	CA
y_mean72	Dose-toxicity scenario 1	Dose-efficacy scenario 2	0.71	0.235205014882836	MTD mean	0.75	CA
y_mean73	Dose-toxicity scenario 1	Dose-efficacy scenario 2	0.72	0.229063817647582	MTD mean	0.75	CA
y_mean74	Dose-toxicity scenario 1	Dose-efficacy scenario 2	0.73	0.223017367756824	MTD mean	0.75	CA
y_mean75	Dose-toxicity scenario 1	Dose-efficacy scenario 2	0.74	0.217063489330358	MTD mean	0.75	CA
y_mean76	Dose-toxicity scenario 1	Dose-efficacy scenario 2	0.75	0.211200072607512	MTD mean	0.75	CA
y_mean77	Dose-toxicity scenario 1	Dose-efficacy scenario 2	0.76	0.205425071454575	MTD mean	0.75	CA
y_mean78	Dose-toxicity scenario 1	Dose-efficacy scenario 2	0.77	0.199736500984137	MTD mean	0.75	CA
y_mean79	Dose-toxicity scenario 1	Dose-efficacy scenario 2	0.78	0.194132435280529	MTD mean	0.75	CA
y_mean80	Dose-toxicity scenario 1	Dose-efficacy scenario 2	0.79	0.188611005225877	MTD mean	0.75	CA
y_mean81	Dose-toxicity scenario 1	Dose-efficacy scenario 2	0.8	0.183170396421626	MTD mean	0.75	CA
y_mean82	Dose-toxicity scenario 1	Dose-efficacy scenario 2	0.81	0.17780884720067	MTD mean	0.75	CA
y_mean83	Dose-toxicity scenario 1	Dose-efficacy scenario 2	0.82	0.172524646725517	MTD mean	0.75	CA
y_mean84	Dose-toxicity scenario 1	Dose-efficacy scenario 2	0.83	0.16731613316818	MTD mean	0.75	CA
y_mean85	Dose-toxicity scenario 1	Dose-efficacy scenario 2	0.84	0.16218169196771	MTD mean	0.75	CA
y_mean86	Dose-toxicity scenario 1	Dose-efficacy scenario 2	0.85	0.157119754161561	MTD mean	0.75	CA
y_mean87	Dose-toxicity scenario 1	Dose-efficacy scenario 2	0.86	0.152128794787132	MTD mean	0.75	CA
y_mean88	Dose-toxicity scenario 1	Dose-efficacy scenario 2	0.87	0.147207331350095	MTD mean	0.75	CA
y_mean89	Dose-toxicity scenario 1	Dose-efficacy scenario 2	0.88	0.142353922356252	MTD mean	0.75	CA
y_mean90	Dose-toxicity scenario 1	Dose-efficacy scenario 2	0.89	0.137567165903888	MTD mean	0.75	CA
y_mean91	Dose-toxicity scenario 1	Dose-efficacy scenario 2	0.9	0.132845698333714	MTD mean	0.75	CA
y_mean92	Dose-toxicity scenario 1	Dose-efficacy scenario 2	0.91	0.128188192933689	MTD mean	0.75	CA
y_mean93	Dose-toxicity scenario 1	Dose-efficacy scenario 2	0.92	0.123593358696112	MTD mean	0.75	CA
y_mean94	Dose-toxicity scenario 1	Dose-efficacy scenario 2	0.93	0.119059939124564	MTD mean	0.75	CA
y_mean95	Dose-toxicity scenario 1	Dose-efficacy scenario 2	0.94	0.114586711088364	MTD mean	0.75	CA
y_mean96	Dose-toxicity scenario 1	Dose-efficacy scenario 2	0.95	0.110172483722361	MTD mean	0.75	CA
y_mean97	Dose-toxicity scenario 1	Dose-efficacy scenario 2	0.96	0.105816097369964	MTD mean	0.75	CA
y_mean98	Dose-toxicity scenario 1	Dose-efficacy scenario 2	0.97	0.101516422567464	MTD mean	0.75	CA
y_mean99	Dose-toxicity scenario 1	Dose-efficacy scenario 2	0.98	0.0972723590677546	MTD mean	0.75	CA
y_mean100	Dose-toxicity scenario 1	Dose-efficacy scenario 2	0.99	0.0930828349016959	MTD mean	0.75	CA
y_mean101	Dose-toxicity scenario 1	Dose-efficacy scenario 2	1	0.0889468054754345	MTD mean	0.75	CA
y_00251	Dose-toxicity scenario 1	Dose-efficacy scenario 2	0	1.32837374264478	MTD 2.5% percentile	0.75	CA
y_00252	Dose-toxicity scenario 1	Dose-efficacy scenario 2	0.01	1.30279986682078	MTD 2.5% percentile	0.75	CA
y_00253	Dose-toxicity scenario 1	Dose-efficacy scenario 2	0.02	1.27782894578565	MTD 2.5% percentile	0.75	CA
y_00254	Dose-toxicity scenario 1	Dose-efficacy scenario 2	0.03	1.25343990420522	MTD 2.5% percentile	0.75	CA
y_00255	Dose-toxicity scenario 1	Dose-efficacy scenario 2	0.04	1.22961263764005	MTD 2.5% percentile	0.75	CA
y_00256	Dose-toxicity scenario 1	Dose-efficacy scenario 2	0.05	1.20632795727325	MTD 2.5% percentile	0.75	CA
y_00257	Dose-toxicity scenario 1	Dose-efficacy scenario 2	0.06	1.18356753837173	MTD 2.5% percentile	0.75	CA
y_00258	Dose-toxicity scenario 1	Dose-efficacy scenario 2	0.07	1.16131387218986	MTD 2.5% percentile	0.75	CA
y_00259	Dose-toxicity scenario 1	Dose-efficacy scenario 2	0.08	1.13955022105034	MTD 2.5% percentile	0.75	CA
y_002510	Dose-toxicity scenario 1	Dose-efficacy scenario 2	0.09	1.11826057636008	MTD 2.5% percentile	0.75	CA
y_002511	Dose-toxicity scenario 1	Dose-efficacy scenario 2	0.1	1.09742961933967	MTD 2.5% percentile	0.75	CA
y_002512	Dose-toxicity scenario 1	Dose-efficacy scenario 2	0.11	1.07704268426413	MTD 2.5% percentile	0.75	CA
y_002513	Dose-toxicity scenario 1	Dose-efficacy scenario 2	0.12	1.05708572402943	MTD 2.5% percentile	0.75	CA
y_002514	Dose-toxicity scenario 1	Dose-efficacy scenario 2	0.13	1.03754527787504	MTD 2.5% percentile	0.75	CA
y_002515	Dose-toxicity scenario 1	Dose-efficacy scenario 2	0.14	1.01840844110643	MTD 2.5% percentile	0.75	CA
y_002516	Dose-toxicity scenario 1	Dose-efficacy scenario 2	0.15	0.999662836674691	MTD 2.5% percentile	0.75	CA
y_002517	Dose-toxicity scenario 1	Dose-efficacy scenario 2	0.16	0.981296588481491	MTD 2.5% percentile	0.75	CA
y_002518	Dose-toxicity scenario 1	Dose-efficacy scenario 2	0.17	0.963298296288517	MTD 2.5% percentile	0.75	CA
y_002519	Dose-toxicity scenario 1	Dose-efficacy scenario 2	0.18	0.945657012119985	MTD 2.5% percentile	0.75	CA
y_002520	Dose-toxicity scenario 1	Dose-efficacy scenario 2	0.19	0.928362218055569	MTD 2.5% percentile	0.75	CA
y_002521	Dose-toxicity scenario 1	Dose-efficacy scenario 2	0.2	0.911403805319104	MTD 2.5% percentile	0.75	CA
y_002522	Dose-toxicity scenario 1	Dose-efficacy scenario 2	0.21	0.894772054575703	MTD 2.5% percentile	0.75	CA
y_002523	Dose-toxicity scenario 1	Dose-efficacy scenario 2	0.22	0.878457617356596	MTD 2.5% percentile	0.75	CA
y_002524	Dose-toxicity scenario 1	Dose-efficacy scenario 2	0.23	0.862451498537098	MTD 2.5% percentile	0.75	CA
y_002525	Dose-toxicity scenario 1	Dose-efficacy scenario 2	0.24	0.846745039798692	MTD 2.5% percentile	0.75	CA
y_002526	Dose-toxicity scenario 1	Dose-efficacy scenario 2	0.25	0.831329904011355	MTD 2.5% percentile	0.75	CA
y_002527	Dose-toxicity scenario 1	Dose-efficacy scenario 2	0.26	0.81619806047692	MTD 2.5% percentile	0.75	CA
y_002528	Dose-toxicity scenario 1	Dose-efficacy scenario 2	0.27	0.80134177097861	MTD 2.5% percentile	0.75	CA
y_002529	Dose-toxicity scenario 1	Dose-efficacy scenario 2	0.28	0.786753576585806	MTD 2.5% percentile	0.75	CA
y_002530	Dose-toxicity scenario 1	Dose-efficacy scenario 2	0.29	0.772426285166804	MTD 2.5% percentile	0.75	CA
y_002531	Dose-toxicity scenario 1	Dose-efficacy scenario 2	0.3	0.758352959565601	MTD 2.5% percentile	0.75	CA
y_002532	Dose-toxicity scenario 1	Dose-efficacy scenario 2	0.31	0.744526906401905	MTD 2.5% percentile	0.75	CA
y_002533	Dose-toxicity scenario 1	Dose-efficacy scenario 2	0.32	0.730941665456363	MTD 2.5% percentile	0.75	CA
y_002534	Dose-toxicity scenario 1	Dose-efficacy scenario 2	0.33	0.717590999605634	MTD 2.5% percentile	0.75	CA
y_002535	Dose-toxicity scenario 1	Dose-efficacy scenario 2	0.34	0.704468885274385	MTD 2.5% percentile	0.75	CA
y_002536	Dose-toxicity scenario 1	Dose-efficacy scenario 2	0.35	0.691569503373468	MTD 2.5% percentile	0.75	CA
y_002537	Dose-toxicity scenario 1	Dose-efficacy scenario 2	0.36	0.678887230695669	MTD 2.5% percentile	0.75	CA
y_002538	Dose-toxicity scenario 1	Dose-efficacy scenario 2	0.37	0.666416631742278	MTD 2.5% percentile	0.75	CA
y_002539	Dose-toxicity scenario 1	Dose-efficacy scenario 2	0.38	0.654152450955527	MTD 2.5% percentile	0.75	CA
y_002540	Dose-toxicity scenario 1	Dose-efficacy scenario 2	0.39	0.642089605333586	MTD 2.5% percentile	0.75	CA
y_002541	Dose-toxicity scenario 1	Dose-efficacy scenario 2	0.4	0.630223177406296	MTD 2.5% percentile	0.75	CA
y_002542	Dose-toxicity scenario 1	Dose-efficacy scenario 2	0.41	0.618548408551259	MTD 2.5% percentile	0.75	CA
y_002543	Dose-toxicity scenario 1	Dose-efficacy scenario 2	0.42	0.607060692631203	MTD 2.5% percentile	0.75	CA
y_002544	Dose-toxicity scenario 1	Dose-efficacy scenario 2	0.43	0.595755569934736	MTD 2.5% percentile	0.75	CA
y_002545	Dose-toxicity scenario 1	Dose-efficacy scenario 2	0.44	0.58462872140375	MTD 2.5% percentile	0.75	CA
y_002546	Dose-toxicity scenario 1	Dose-efficacy scenario 2	0.45	0.573675963131783	MTD 2.5% percentile	0.75	CA
y_002547	Dose-toxicity scenario 1	Dose-efficacy scenario 2	0.46	0.562893241118609	MTD 2.5% percentile	0.75	CA
y_002548	Dose-toxicity scenario 1	Dose-efficacy scenario 2	0.47	0.552276626267247	MTD 2.5% percentile	0.75	CA
y_002549	Dose-toxicity scenario 1	Dose-efficacy scenario 2	0.48	0.541822309610406	MTD 2.5% percentile	0.75	CA
y_002550	Dose-toxicity scenario 1	Dose-efficacy scenario 2	0.49	0.531526597754205	MTD 2.5% percentile	0.75	CA
y_002551	Dose-toxicity scenario 1	Dose-efficacy scenario 2	0.5	0.521385908527695	MTD 2.5% percentile	0.75	CA
y_002552	Dose-toxicity scenario 1	Dose-efficacy scenario 2	0.51	0.51139676682743	MTD 2.5% percentile	0.75	CA
y_002553	Dose-toxicity scenario 1	Dose-efficacy scenario 2	0.52	0.501555800646964	MTD 2.5% percentile	0.75	CA
y_002554	Dose-toxicity scenario 1	Dose-efficacy scenario 2	0.53	0.491859737281731	MTD 2.5% percentile	0.75	CA
y_002555	Dose-toxicity scenario 1	Dose-efficacy scenario 2	0.54	0.482305399700348	MTD 2.5% percentile	0.75	CA
y_002556	Dose-toxicity scenario 1	Dose-efficacy scenario 2	0.55	0.472889703073881	MTD 2.5% percentile	0.75	CA
y_002557	Dose-toxicity scenario 1	Dose-efficacy scenario 2	0.56	0.463609651455113	MTD 2.5% percentile	0.75	CA
y_002558	Dose-toxicity scenario 1	Dose-efficacy scenario 2	0.57	0.454462334600306	MTD 2.5% percentile	0.75	CA
y_002559	Dose-toxicity scenario 1	Dose-efficacy scenario 2	0.58	0.445444924926368	MTD 2.5% percentile	0.75	CA
y_002560	Dose-toxicity scenario 1	Dose-efficacy scenario 2	0.59	0.436554674596745	MTD 2.5% percentile	0.75	CA
y_002561	Dose-toxicity scenario 1	Dose-efficacy scenario 2	0.6	0.427788912729736	MTD 2.5% percentile	0.75	CA
y_002562	Dose-toxicity scenario 1	Dose-efficacy scenario 2	0.61	0.419145042723264	MTD 2.5% percentile	0.75	CA
y_002563	Dose-toxicity scenario 1	Dose-efficacy scenario 2	0.62	0.410620539690471	MTD 2.5% percentile	0.75	CA
y_002564	Dose-toxicity scenario 1	Dose-efficacy scenario 2	0.63	0.402212948000837	MTD 2.5% percentile	0.75	CA
y_002565	Dose-toxicity scenario 1	Dose-efficacy scenario 2	0.64	0.393919878921764	MTD 2.5% percentile	0.75	CA
y_002566	Dose-toxicity scenario 1	Dose-efficacy scenario 2	0.65	0.385739008355892	MTD 2.5% percentile	0.75	CA
y_002567	Dose-toxicity scenario 1	Dose-efficacy scenario 2	0.66	0.377668074669632	MTD 2.5% percentile	0.75	CA
y_002568	Dose-toxicity scenario 1	Dose-efficacy scenario 2	0.67	0.369704876608657	MTD 2.5% percentile	0.75	CA
y_002569	Dose-toxicity scenario 1	Dose-efficacy scenario 2	0.68	0.361847271296316	MTD 2.5% percentile	0.75	CA
y_002570	Dose-toxicity scenario 1	Dose-efficacy scenario 2	0.69	0.354093172311145	MTD 2.5% percentile	0.75	CA
y_002571	Dose-toxicity scenario 1	Dose-efficacy scenario 2	0.7	0.346440547839855	MTD 2.5% percentile	0.75	CA
y_002572	Dose-toxicity scenario 1	Dose-efficacy scenario 2	0.71	0.338887418902367	MTD 2.5% percentile	0.75	CA
y_002573	Dose-toxicity scenario 1	Dose-efficacy scenario 2	0.72	0.331431857645623	MTD 2.5% percentile	0.75	CA
y_002574	Dose-toxicity scenario 1	Dose-efficacy scenario 2	0.73	0.324071985703099	MTD 2.5% percentile	0.75	CA
y_002575	Dose-toxicity scenario 1	Dose-efficacy scenario 2	0.74	0.316805972617073	MTD 2.5% percentile	0.75	CA
y_002576	Dose-toxicity scenario 1	Dose-efficacy scenario 2	0.75	0.309632034320882	MTD 2.5% percentile	0.75	CA
y_002577	Dose-toxicity scenario 1	Dose-efficacy scenario 2	0.76	0.302548431678504	MTD 2.5% percentile	0.75	CA
y_002578	Dose-toxicity scenario 1	Dose-efficacy scenario 2	0.77	0.29555346907897	MTD 2.5% percentile	0.75	CA
y_002579	Dose-toxicity scenario 1	Dose-efficacy scenario 2	0.78	0.288645493083214	MTD 2.5% percentile	0.75	CA
y_002580	Dose-toxicity scenario 1	Dose-efficacy scenario 2	0.79	0.281822891121091	MTD 2.5% percentile	0.75	CA
y_002581	Dose-toxicity scenario 1	Dose-efficacy scenario 2	0.8	0.275084090236409	MTD 2.5% percentile	0.75	CA
y_002582	Dose-toxicity scenario 1	Dose-efficacy scenario 2	0.81	0.26842755587792	MTD 2.5% percentile	0.75	CA
y_002583	Dose-toxicity scenario 1	Dose-efficacy scenario 2	0.82	0.261851790734327	MTD 2.5% percentile	0.75	CA
y_002584	Dose-toxicity scenario 1	Dose-efficacy scenario 2	0.83	0.255355333611435	MTD 2.5% percentile	0.75	CA
y_002585	Dose-toxicity scenario 1	Dose-efficacy scenario 2	0.84	0.248936758349693	MTD 2.5% percentile	0.75	CA
y_002586	Dose-toxicity scenario 1	Dose-efficacy scenario 2	0.85	0.242594672780425	MTD 2.5% percentile	0.75	CA
y_002587	Dose-toxicity scenario 1	Dose-efficacy scenario 2	0.86	0.236327717719167	MTD 2.5% percentile	0.75	CA
y_002588	Dose-toxicity scenario 1	Dose-efficacy scenario 2	0.87	0.23013456599456	MTD 2.5% percentile	0.75	CA
y_002589	Dose-toxicity scenario 1	Dose-efficacy scenario 2	0.88	0.224013921511356	MTD 2.5% percentile	0.75	CA
y_002590	Dose-toxicity scenario 1	Dose-efficacy scenario 2	0.89	0.217964518346141	MTD 2.5% percentile	0.75	CA
y_002591	Dose-toxicity scenario 1	Dose-efficacy scenario 2	0.9	0.211985119874452	MTD 2.5% percentile	0.75	CA
y_002592	Dose-toxicity scenario 1	Dose-efficacy scenario 2	0.91	0.206074517928018	MTD 2.5% percentile	0.75	CA
y_002593	Dose-toxicity scenario 1	Dose-efficacy scenario 2	0.92	0.200231531980935	MTD 2.5% percentile	0.75	CA
y_002594	Dose-toxicity scenario 1	Dose-efficacy scenario 2	0.93	0.194455008363602	MTD 2.5% percentile	0.75	CA
y_002595	Dose-toxicity scenario 1	Dose-efficacy scenario 2	0.94	0.188743819503333	MTD 2.5% percentile	0.75	CA
y_002596	Dose-toxicity scenario 1	Dose-efficacy scenario 2	0.95	0.183096863190591	MTD 2.5% percentile	0.75	CA
y_002597	Dose-toxicity scenario 1	Dose-efficacy scenario 2	0.96	0.177513061869838	MTD 2.5% percentile	0.75	CA
y_002598	Dose-toxicity scenario 1	Dose-efficacy scenario 2	0.97	0.171991361954055	MTD 2.5% percentile	0.75	CA
y_002599	Dose-toxicity scenario 1	Dose-efficacy scenario 2	0.98	0.166530733161993	MTD 2.5% percentile	0.75	CA
y_0025100	Dose-toxicity scenario 1	Dose-efficacy scenario 2	0.99	0.161130167877305	MTD 2.5% percentile	0.75	CA
y_0025101	Dose-toxicity scenario 1	Dose-efficacy scenario 2	1	0.155788680528705	MTD 2.5% percentile	0.75	CA
y_0501	Dose-toxicity scenario 1	Dose-efficacy scenario 2	0	1.22425354479934	MTD 50% percentile	0.75	CA
y_0502	Dose-toxicity scenario 1	Dose-efficacy scenario 2	0.01	1.19378765841197	MTD 50% percentile	0.75	CA
y_0503	Dose-toxicity scenario 1	Dose-efficacy scenario 2	0.02	1.16434432531245	MTD 50% percentile	0.75	CA
y_0504	Dose-toxicity scenario 1	Dose-efficacy scenario 2	0.03	1.13587291391653	MTD 50% percentile	0.75	CA
y_0505	Dose-toxicity scenario 1	Dose-efficacy scenario 2	0.04	1.1083260810527	MTD 50% percentile	0.75	CA
y_0506	Dose-toxicity scenario 1	Dose-efficacy scenario 2	0.05	1.0816595092585	MTD 50% percentile	0.75	CA
y_0507	Dose-toxicity scenario 1	Dose-efficacy scenario 2	0.06	1.05583166886493	MTD 50% percentile	0.75	CA
y_0508	Dose-toxicity scenario 1	Dose-efficacy scenario 2	0.07	1.03080360218246	MTD 50% percentile	0.75	CA
y_0509	Dose-toxicity scenario 1	Dose-efficacy scenario 2	0.08	1.00653872742974	MTD 50% percentile	0.75	CA
y_05010	Dose-toxicity scenario 1	Dose-efficacy scenario 2	0.09	0.983002660329633	MTD 50% percentile	0.75	CA
y_05011	Dose-toxicity scenario 1	Dose-efficacy scenario 2	0.1	0.960163051542751	MTD 50% percentile	0.75	CA
y_05012	Dose-toxicity scenario 1	Dose-efficacy scenario 2	0.11	0.937989438322135	MTD 50% percentile	0.75	CA
y_05013	Dose-toxicity scenario 1	Dose-efficacy scenario 2	0.12	0.916453108958577	MTD 50% percentile	0.75	CA
y_05014	Dose-toxicity scenario 1	Dose-efficacy scenario 2	0.13	0.895526978748134	MTD 50% percentile	0.75	CA
y_05015	Dose-toxicity scenario 1	Dose-efficacy scenario 2	0.14	0.875185476355195	MTD 50% percentile	0.75	CA
y_05016	Dose-toxicity scenario 1	Dose-efficacy scenario 2	0.15	0.855404439568589	MTD 50% percentile	0.75	CA
y_05017	Dose-toxicity scenario 1	Dose-efficacy scenario 2	0.16	0.836161019557249	MTD 50% percentile	0.75	CA
y_05018	Dose-toxicity scenario 1	Dose-efficacy scenario 2	0.17	0.817433592827735	MTD 50% percentile	0.75	CA
y_05019	Dose-toxicity scenario 1	Dose-efficacy scenario 2	0.18	0.799201680170386	MTD 50% percentile	0.75	CA
y_05020	Dose-toxicity scenario 1	Dose-efficacy scenario 2	0.19	0.781445871955333	MTD 50% percentile	0.75	CA
y_05021	Dose-toxicity scenario 1	Dose-efficacy scenario 2	0.2	0.764147759205506	MTD 50% percentile	0.75	CA
y_05022	Dose-toxicity scenario 1	Dose-efficacy scenario 2	0.21	0.747289869932044	MTD 50% percentile	0.75	CA
y_05023	Dose-toxicity scenario 1	Dose-efficacy scenario 2	0.22	0.730855610269292	MTD 50% percentile	0.75	CA
y_05024	Dose-toxicity scenario 1	Dose-efficacy scenario 2	0.23	0.714829209992449	MTD 50% percentile	0.75	CA
y_05025	Dose-toxicity scenario 1	Dose-efficacy scenario 2	0.24	0.699195672041877	MTD 50% percentile	0.75	CA
y_05026	Dose-toxicity scenario 1	Dose-efficacy scenario 2	0.25	0.683940725714466	MTD 50% percentile	0.75	CA
y_05027	Dose-toxicity scenario 1	Dose-efficacy scenario 2	0.26	0.669050783214949	MTD 50% percentile	0.75	CA
y_05028	Dose-toxicity scenario 1	Dose-efficacy scenario 2	0.27	0.654512899289134	MTD 50% percentile	0.75	CA
y_05029	Dose-toxicity scenario 1	Dose-efficacy scenario 2	0.28	0.640314733686979	MTD 50% percentile	0.75	CA
y_05030	Dose-toxicity scenario 1	Dose-efficacy scenario 2	0.29	0.626444516226741	MTD 50% percentile	0.75	CA
y_05031	Dose-toxicity scenario 1	Dose-efficacy scenario 2	0.3	0.612891014252332	MTD 50% percentile	0.75	CA
y_05032	Dose-toxicity scenario 1	Dose-efficacy scenario 2	0.31	0.59964350229475	MTD 50% percentile	0.75	CA
y_05033	Dose-toxicity scenario 1	Dose-efficacy scenario 2	0.32	0.586691733765405	MTD 50% percentile	0.75	CA
y_05034	Dose-toxicity scenario 1	Dose-efficacy scenario 2	0.33	0.5740259145243	MTD 50% percentile	0.75	CA
y_05035	Dose-toxicity scenario 1	Dose-efficacy scenario 2	0.34	0.561636678179779	MTD 50% percentile	0.75	CA
y_05036	Dose-toxicity scenario 1	Dose-efficacy scenario 2	0.35	0.549515062988947	MTD 50% percentile	0.75	CA
y_05037	Dose-toxicity scenario 1	Dose-efficacy scenario 2	0.36	0.537652490239008	MTD 50% percentile	0.75	CA
y_05038	Dose-toxicity scenario 1	Dose-efficacy scenario 2	0.37	0.526040743999954	MTD 50% percentile	0.75	CA
y_05039	Dose-toxicity scenario 1	Dose-efficacy scenario 2	0.38	0.514671952148161	MTD 50% percentile	0.75	CA
y_05040	Dose-toxicity scenario 1	Dose-efficacy scenario 2	0.39	0.503538568568792	MTD 50% percentile	0.75	CA
y_05041	Dose-toxicity scenario 1	Dose-efficacy scenario 2	0.4	0.49263335645245	MTD 50% percentile	0.75	CA
y_05042	Dose-toxicity scenario 1	Dose-efficacy scenario 2	0.41	0.481949372608392	MTD 50% percentile	0.75	CA
y_05043	Dose-toxicity scenario 1	Dose-efficacy scenario 2	0.42	0.471479952722838	MTD 50% percentile	0.75	CA
y_05044	Dose-toxicity scenario 1	Dose-efficacy scenario 2	0.43	0.461218697496619	MTD 50% percentile	0.75	CA
y_05045	Dose-toxicity scenario 1	Dose-efficacy scenario 2	0.44	0.451159459601557	MTD 50% percentile	0.75	CA
y_05046	Dose-toxicity scenario 1	Dose-efficacy scenario 2	0.45	0.441296331399729	MTD 50% percentile	0.75	CA
y_05047	Dose-toxicity scenario 1	Dose-efficacy scenario 2	0.46	0.43162363337405	MTD 50% percentile	0.75	CA
y_05048	Dose-toxicity scenario 1	Dose-efficacy scenario 2	0.47	0.422135903222569	MTD 50% percentile	0.75	CA
y_05049	Dose-toxicity scenario 1	Dose-efficacy scenario 2	0.48	0.41282788557248	MTD 50% percentile	0.75	CA
y_05050	Dose-toxicity scenario 1	Dose-efficacy scenario 2	0.49	0.40369452227315	MTD 50% percentile	0.75	CA
y_05051	Dose-toxicity scenario 1	Dose-efficacy scenario 2	0.5	0.394730943230482	MTD 50% percentile	0.75	CA
y_05052	Dose-toxicity scenario 1	Dose-efficacy scenario 2	0.51	0.385932457747733	MTD 50% percentile	0.75	CA
y_05053	Dose-toxicity scenario 1	Dose-efficacy scenario 2	0.52	0.377294546340419	MTD 50% percentile	0.75	CA
y_05054	Dose-toxicity scenario 1	Dose-efficacy scenario 2	0.53	0.368812852995313	MTD 50% percentile	0.75	CA
y_05055	Dose-toxicity scenario 1	Dose-efficacy scenario 2	0.54	0.360483177845664	MTD 50% percentile	0.75	CA
y_05056	Dose-toxicity scenario 1	Dose-efficacy scenario 2	0.55	0.352301470236769	MTD 50% percentile	0.75	CA
y_05057	Dose-toxicity scenario 1	Dose-efficacy scenario 2	0.56	0.344263822157848	MTD 50% percentile	0.75	CA
y_05058	Dose-toxicity scenario 1	Dose-efficacy scenario 2	0.57	0.336366462017819	MTD 50% percentile	0.75	CA
y_05059	Dose-toxicity scenario 1	Dose-efficacy scenario 2	0.58	0.328605748744177	MTD 50% percentile	0.75	CA
y_05060	Dose-toxicity scenario 1	Dose-efficacy scenario 2	0.59	0.320978166185562	MTD 50% percentile	0.75	CA
y_05061	Dose-toxicity scenario 1	Dose-efficacy scenario 2	0.6	0.313480317799933	MTD 50% percentile	0.75	CA
y_05062	Dose-toxicity scenario 1	Dose-efficacy scenario 2	0.61	0.306108921611506	MTD 50% percentile	0.75	CA
y_05063	Dose-toxicity scenario 1	Dose-efficacy scenario 2	0.62	0.298860805420706	MTD 50% percentile	0.75	CA
y_05064	Dose-toxicity scenario 1	Dose-efficacy scenario 2	0.63	0.291732902252457	MTD 50% percentile	0.75	CA
y_05065	Dose-toxicity scenario 1	Dose-efficacy scenario 2	0.64	0.284722246029087	MTD 50% percentile	0.75	CA
y_05066	Dose-toxicity scenario 1	Dose-efficacy scenario 2	0.65	0.277825967455015	MTD 50% percentile	0.75	CA
y_05067	Dose-toxicity scenario 1	Dose-efficacy scenario 2	0.66	0.271041290101237	MTD 50% percentile	0.75	CA
y_05068	Dose-toxicity scenario 1	Dose-efficacy scenario 2	0.67	0.264365526678374	MTD 50% percentile	0.75	CA
y_05069	Dose-toxicity scenario 1	Dose-efficacy scenario 2	0.68	0.257796075487776	MTD 50% percentile	0.75	CA
y_05070	Dose-toxicity scenario 1	Dose-efficacy scenario 2	0.69	0.25133041704084	MTD 50% percentile	0.75	CA
y_05071	Dose-toxicity scenario 1	Dose-efficacy scenario 2	0.7	0.244966110837305	MTD 50% percentile	0.75	CA
y_05072	Dose-toxicity scenario 1	Dose-efficacy scenario 2	0.71	0.238700792293876	MTD 50% percentile	0.75	CA
y_05073	Dose-toxicity scenario 1	Dose-efficacy scenario 2	0.72	0.232532169815054	MTD 50% percentile	0.75	CA
y_05074	Dose-toxicity scenario 1	Dose-efficacy scenario 2	0.73	0.226458021998555	MTD 50% percentile	0.75	CA
y_05075	Dose-toxicity scenario 1	Dose-efficacy scenario 2	0.74	0.220476194968141	MTD 50% percentile	0.75	CA
y_05076	Dose-toxicity scenario 1	Dose-efficacy scenario 2	0.75	0.214584599827164	MTD 50% percentile	0.75	CA
y_05077	Dose-toxicity scenario 1	Dose-efficacy scenario 2	0.76	0.208781210226467	MTD 50% percentile	0.75	CA
y_05078	Dose-toxicity scenario 1	Dose-efficacy scenario 2	0.77	0.203064060040722	MTD 50% percentile	0.75	CA
y_05079	Dose-toxicity scenario 1	Dose-efficacy scenario 2	0.78	0.197431241147587	MTD 50% percentile	0.75	CA
y_05080	Dose-toxicity scenario 1	Dose-efficacy scenario 2	0.79	0.191880901304421	MTD 50% percentile	0.75	CA
y_05081	Dose-toxicity scenario 1	Dose-efficacy scenario 2	0.8	0.186411242117591	MTD 50% percentile	0.75	CA
y_05082	Dose-toxicity scenario 1	Dose-efficacy scenario 2	0.81	0.181020517099701	MTD 50% percentile	0.75	CA
y_05083	Dose-toxicity scenario 1	Dose-efficacy scenario 2	0.82	0.17570702981032	MTD 50% percentile	0.75	CA
y_05084	Dose-toxicity scenario 1	Dose-efficacy scenario 2	0.83	0.170469132076069	MTD 50% percentile	0.75	CA
y_05085	Dose-toxicity scenario 1	Dose-efficacy scenario 2	0.84	0.165305222286126	MTD 50% percentile	0.75	CA
y_05086	Dose-toxicity scenario 1	Dose-efficacy scenario 2	0.85	0.160213743759461	MTD 50% percentile	0.75	CA
y_05087	Dose-toxicity scenario 1	Dose-efficacy scenario 2	0.86	0.155193183180296	MTD 50% percentile	0.75	CA
y_05088	Dose-toxicity scenario 1	Dose-efficacy scenario 2	0.87	0.150242069098488	MTD 50% percentile	0.75	CA
y_05089	Dose-toxicity scenario 1	Dose-efficacy scenario 2	0.88	0.145358970491717	MTD 50% percentile	0.75	CA
y_05090	Dose-toxicity scenario 1	Dose-efficacy scenario 2	0.89	0.140542495386523	MTD 50% percentile	0.75	CA
y_05091	Dose-toxicity scenario 1	Dose-efficacy scenario 2	0.9	0.135791289535404	MTD 50% percentile	0.75	CA
y_05092	Dose-toxicity scenario 1	Dose-efficacy scenario 2	0.91	0.131104035147335	MTD 50% percentile	0.75	CA
y_05093	Dose-toxicity scenario 1	Dose-efficacy scenario 2	0.92	0.126479449669199	MTD 50% percentile	0.75	CA
y_05094	Dose-toxicity scenario 1	Dose-efficacy scenario 2	0.93	0.121916284615782	MTD 50% percentile	0.75	CA
y_05095	Dose-toxicity scenario 1	Dose-efficacy scenario 2	0.94	0.117413324446066	MTD 50% percentile	0.75	CA
y_05096	Dose-toxicity scenario 1	Dose-efficacy scenario 2	0.95	0.112969385483716	MTD 50% percentile	0.75	CA
y_05097	Dose-toxicity scenario 1	Dose-efficacy scenario 2	0.96	0.108583314879738	MTD 50% percentile	0.75	CA
y_05098	Dose-toxicity scenario 1	Dose-efficacy scenario 2	0.97	0.104253989615392	MTD 50% percentile	0.75	CA
y_05099	Dose-toxicity scenario 1	Dose-efficacy scenario 2	0.98	0.0999803155435691	MTD 50% percentile	0.75	CA
y_050100	Dose-toxicity scenario 1	Dose-efficacy scenario 2	0.99	0.095761226466885	MTD 50% percentile	0.75	CA
y_050101	Dose-toxicity scenario 1	Dose-efficacy scenario 2	1	0.0915956832508876	MTD 50% percentile	0.75	CA
y_09751	Dose-toxicity scenario 1	Dose-efficacy scenario 2	0	1.14530935190177	MTD 97.5% percentile	0.75	CA
y_09752	Dose-toxicity scenario 1	Dose-efficacy scenario 2	0.01	1.10830222139317	MTD 97.5% percentile	0.75	CA
y_09753	Dose-toxicity scenario 1	Dose-efficacy scenario 2	0.02	1.07301388768744	MTD 97.5% percentile	0.75	CA
y_09754	Dose-toxicity scenario 1	Dose-efficacy scenario 2	0.03	1.03932732411744	MTD 97.5% percentile	0.75	CA
y_09755	Dose-toxicity scenario 1	Dose-efficacy scenario 2	0.04	1.00713589215004	MTD 97.5% percentile	0.75	CA
y_09756	Dose-toxicity scenario 1	Dose-efficacy scenario 2	0.05	0.976342213752908	MTD 97.5% percentile	0.75	CA
y_09757	Dose-toxicity scenario 1	Dose-efficacy scenario 2	0.06	0.946857187525779	MTD 97.5% percentile	0.75	CA
y_09758	Dose-toxicity scenario 1	Dose-efficacy scenario 2	0.07	0.91859912765757	MTD 97.5% percentile	0.75	CA
y_09759	Dose-toxicity scenario 1	Dose-efficacy scenario 2	0.08	0.891493008184757	MTD 97.5% percentile	0.75	CA
y_097510	Dose-toxicity scenario 1	Dose-efficacy scenario 2	0.09	0.865469797827035	MTD 97.5% percentile	0.75	CA
y_097511	Dose-toxicity scenario 1	Dose-efficacy scenario 2	0.1	0.840465872983093	MTD 97.5% percentile	0.75	CA
y_097512	Dose-toxicity scenario 1	Dose-efficacy scenario 2	0.11	0.816422498377414	MTD 97.5% percentile	0.75	CA
y_097513	Dose-toxicity scenario 1	Dose-efficacy scenario 2	0.12	0.793285366433449	MTD 97.5% percentile	0.75	CA
y_097514	Dose-toxicity scenario 1	Dose-efficacy scenario 2	0.13	0.771004187769153	MTD 97.5% percentile	0.75	CA
y_097515	Dose-toxicity scenario 1	Dose-efficacy scenario 2	0.14	0.749532326315715	MTD 97.5% percentile	0.75	CA
y_097516	Dose-toxicity scenario 1	Dose-efficacy scenario 2	0.15	0.728826473487696	MTD 97.5% percentile	0.75	CA
y_097517	Dose-toxicity scenario 1	Dose-efficacy scenario 2	0.16	0.708846356613976	MTD 97.5% percentile	0.75	CA
y_097518	Dose-toxicity scenario 1	Dose-efficacy scenario 2	0.17	0.689554477498992	MTD 97.5% percentile	0.75	CA
y_097519	Dose-toxicity scenario 1	Dose-efficacy scenario 2	0.18	0.670915877543195	MTD 97.5% percentile	0.75	CA
y_097520	Dose-toxicity scenario 1	Dose-efficacy scenario 2	0.19	0.652897926327351	MTD 97.5% percentile	0.75	CA
y_097521	Dose-toxicity scenario 1	Dose-efficacy scenario 2	0.2	0.635470130970827	MTD 97.5% percentile	0.75	CA
y_097522	Dose-toxicity scenario 1	Dose-efficacy scenario 2	0.21	0.618603963920738	MTD 97.5% percentile	0.75	CA
y_097523	Dose-toxicity scenario 1	Dose-efficacy scenario 2	0.22	0.60227270712609	MTD 97.5% percentile	0.75	CA
y_097524	Dose-toxicity scenario 1	Dose-efficacy scenario 2	0.23	0.586451310806541	MTD 97.5% percentile	0.75	CA
y_097525	Dose-toxicity scenario 1	Dose-efficacy scenario 2	0.24	0.571116265245518	MTD 97.5% percentile	0.75	CA
y_097526	Dose-toxicity scenario 1	Dose-efficacy scenario 2	0.25	0.556245484227647	MTD 97.5% percentile	0.75	CA
y_097527	Dose-toxicity scenario 1	Dose-efficacy scenario 2	0.26	0.541818198905	MTD 97.5% percentile	0.75	CA
y_097528	Dose-toxicity scenario 1	Dose-efficacy scenario 2	0.27	0.527814861019618	MTD 97.5% percentile	0.75	CA
y_097529	Dose-toxicity scenario 1	Dose-efficacy scenario 2	0.28	0.514217054533942	MTD 97.5% percentile	0.75	CA
y_097530	Dose-toxicity scenario 1	Dose-efficacy scenario 2	0.29	0.501007414829113	MTD 97.5% percentile	0.75	CA
y_097531	Dose-toxicity scenario 1	Dose-efficacy scenario 2	0.3	0.488169554725662	MTD 97.5% percentile	0.75	CA
y_097532	Dose-toxicity scenario 1	Dose-efficacy scenario 2	0.31	0.475687996663861	MTD 97.5% percentile	0.75	CA
y_097533	Dose-toxicity scenario 1	Dose-efficacy scenario 2	0.32	0.463548110453592	MTD 97.5% percentile	0.75	CA
y_097534	Dose-toxicity scenario 1	Dose-efficacy scenario 2	0.33	0.451736056067318	MTD 97.5% percentile	0.75	CA
y_097535	Dose-toxicity scenario 1	Dose-efficacy scenario 2	0.34	0.440238731005858	MTD 97.5% percentile	0.75	CA
y_097536	Dose-toxicity scenario 1	Dose-efficacy scenario 2	0.35	0.429043721816124	MTD 97.5% percentile	0.75	CA
y_097537	Dose-toxicity scenario 1	Dose-efficacy scenario 2	0.36	0.418139259383676	MTD 97.5% percentile	0.75	CA
y_097538	Dose-toxicity scenario 1	Dose-efficacy scenario 2	0.37	0.407514177661594	MTD 97.5% percentile	0.75	CA
y_097539	Dose-toxicity scenario 1	Dose-efficacy scenario 2	0.38	0.397157875531418	MTD 97.5% percentile	0.75	CA
y_097540	Dose-toxicity scenario 1	Dose-efficacy scenario 2	0.39	0.387060281522318	MTD 97.5% percentile	0.75	CA
y_097541	Dose-toxicity scenario 1	Dose-efficacy scenario 2	0.4	0.37721182114167	MTD 97.5% percentile	0.75	CA
y_097542	Dose-toxicity scenario 1	Dose-efficacy scenario 2	0.41	0.367603386594276	MTD 97.5% percentile	0.75	CA
y_097543	Dose-toxicity scenario 1	Dose-efficacy scenario 2	0.42	0.358226308688943	MTD 97.5% percentile	0.75	CA
y_097544	Dose-toxicity scenario 1	Dose-efficacy scenario 2	0.43	0.349072330750245	MTD 97.5% percentile	0.75	CA
y_097545	Dose-toxicity scenario 1	Dose-efficacy scenario 2	0.44	0.34013358437049	MTD 97.5% percentile	0.75	CA
y_097546	Dose-toxicity scenario 1	Dose-efficacy scenario 2	0.45	0.331402566852189	MTD 97.5% percentile	0.75	CA
y_097547	Dose-toxicity scenario 1	Dose-efficacy scenario 2	0.46	0.322872120205111	MTD 97.5% percentile	0.75	CA
y_097548	Dose-toxicity scenario 1	Dose-efficacy scenario 2	0.47	0.314535411574369	MTD 97.5% percentile	0.75	CA
y_097549	Dose-toxicity scenario 1	Dose-efficacy scenario 2	0.48	0.306385914987026	MTD 97.5% percentile	0.75	CA
y_097550	Dose-toxicity scenario 1	Dose-efficacy scenario 2	0.49	0.298417394314782	MTD 97.5% percentile	0.75	CA
y_097551	Dose-toxicity scenario 1	Dose-efficacy scenario 2	0.5	0.290623887359226	MTD 97.5% percentile	0.75	CA
y_097552	Dose-toxicity scenario 1	Dose-efficacy scenario 2	0.51	0.282999690974312	MTD 97.5% percentile	0.75	CA
y_097553	Dose-toxicity scenario 1	Dose-efficacy scenario 2	0.52	0.275539347148048	MTD 97.5% percentile	0.75	CA
y_097554	Dose-toxicity scenario 1	Dose-efficacy scenario 2	0.53	0.268237629971994	MTD 97.5% percentile	0.75	CA
y_097555	Dose-toxicity scenario 1	Dose-efficacy scenario 2	0.54	0.261089533433214	MTD 97.5% percentile	0.75	CA
y_097556	Dose-toxicity scenario 1	Dose-efficacy scenario 2	0.55	0.254090259968737	MTD 97.5% percentile	0.75	CA
y_097557	Dose-toxicity scenario 1	Dose-efficacy scenario 2	0.56	0.247235209727537	MTD 97.5% percentile	0.75	CA
y_097558	Dose-toxicity scenario 1	Dose-efficacy scenario 2	0.57	0.24051997048954	MTD 97.5% percentile	0.75	CA
y_097559	Dose-toxicity scenario 1	Dose-efficacy scenario 2	0.58	0.233940308195206	MTD 97.5% percentile	0.75	CA
y_097560	Dose-toxicity scenario 1	Dose-efficacy scenario 2	0.59	0.227492158042994	MTD 97.5% percentile	0.75	CA
y_097561	Dose-toxicity scenario 1	Dose-efficacy scenario 2	0.6	0.221171616115369	MTD 97.5% percentile	0.75	CA
y_097562	Dose-toxicity scenario 1	Dose-efficacy scenario 2	0.61	0.214974931497095	MTD 97.5% percentile	0.75	CA
y_097563	Dose-toxicity scenario 1	Dose-efficacy scenario 2	0.62	0.20889849885238	MTD 97.5% percentile	0.75	CA
y_097564	Dose-toxicity scenario 1	Dose-efficacy scenario 2	0.63	0.202938851430019	MTD 97.5% percentile	0.75	CA
y_097565	Dose-toxicity scenario 1	Dose-efficacy scenario 2	0.64	0.197092654467994	MTD 97.5% percentile	0.75	CA
y_097566	Dose-toxicity scenario 1	Dose-efficacy scenario 2	0.65	0.191356698971196	MTD 97.5% percentile	0.75	CA
y_097567	Dose-toxicity scenario 1	Dose-efficacy scenario 2	0.66	0.185727895837845	MTD 97.5% percentile	0.75	CA
y_097568	Dose-toxicity scenario 1	Dose-efficacy scenario 2	0.67	0.180203270312047	MTD 97.5% percentile	0.75	CA
y_097569	Dose-toxicity scenario 1	Dose-efficacy scenario 2	0.68	0.174779956741534	MTD 97.5% percentile	0.75	CA
y_097570	Dose-toxicity scenario 1	Dose-efficacy scenario 2	0.69	0.169455193621182	MTD 97.5% percentile	0.75	CA
y_097571	Dose-toxicity scenario 1	Dose-efficacy scenario 2	0.7	0.164226318904311	MTD 97.5% percentile	0.75	CA
y_097572	Dose-toxicity scenario 1	Dose-efficacy scenario 2	0.71	0.159090765565015	MTD 97.5% percentile	0.75	CA
y_097573	Dose-toxicity scenario 1	Dose-efficacy scenario 2	0.72	0.154046057395997	MTD 97.5% percentile	0.75	CA
y_097574	Dose-toxicity scenario 1	Dose-efficacy scenario 2	0.73	0.149089805027449	MTD 97.5% percentile	0.75	CA
y_097575	Dose-toxicity scenario 1	Dose-efficacy scenario 2	0.74	0.144219702153535	MTD 97.5% percentile	0.75	CA
y_097576	Dose-toxicity scenario 1	Dose-efficacy scenario 2	0.75	0.13943352195395	MTD 97.5% percentile	0.75	CA
y_097577	Dose-toxicity scenario 1	Dose-efficacy scenario 2	0.76	0.134729113698888	MTD 97.5% percentile	0.75	CA
y_097578	Dose-toxicity scenario 1	Dose-efficacy scenario 2	0.77	0.130104399526559	MTD 97.5% percentile	0.75	CA
y_097579	Dose-toxicity scenario 1	Dose-efficacy scenario 2	0.78	0.125557371383086	MTD 97.5% percentile	0.75	CA
y_097580	Dose-toxicity scenario 1	Dose-efficacy scenario 2	0.79	0.121086088115341	MTD 97.5% percentile	0.75	CA
y_097581	Dose-toxicity scenario 1	Dose-efficacy scenario 2	0.8	0.11668867270786	MTD 97.5% percentile	0.75	CA
y_097582	Dose-toxicity scenario 1	Dose-efficacy scenario 2	0.81	0.112363309655575	MTD 97.5% percentile	0.75	CA
y_097583	Dose-toxicity scenario 1	Dose-efficacy scenario 2	0.82	0.108108242464645	MTD 97.5% percentile	0.75	CA
y_097584	Dose-toxicity scenario 1	Dose-efficacy scenario 2	0.83	0.103921771274156	MTD 97.5% percentile	0.75	CA
y_097585	Dose-toxicity scenario 1	Dose-efficacy scenario 2	0.84	0.0998022505919207	MTD 97.5% percentile	0.75	CA
y_097586	Dose-toxicity scenario 1	Dose-efficacy scenario 2	0.85	0.095748087138042	MTD 97.5% percentile	0.75	CA
y_097587	Dose-toxicity scenario 1	Dose-efficacy scenario 2	0.86	0.091757737790312	MTD 97.5% percentile	0.75	CA
y_097588	Dose-toxicity scenario 1	Dose-efficacy scenario 2	0.87	0.0878297076258689	MTD 97.5% percentile	0.75	CA
y_097589	Dose-toxicity scenario 1	Dose-efficacy scenario 2	0.88	0.0839625480538986	MTD 97.5% percentile	0.75	CA
y_097590	Dose-toxicity scenario 1	Dose-efficacy scenario 2	0.89	0.0801548550344778	MTD 97.5% percentile	0.75	CA
y_097591	Dose-toxicity scenario 1	Dose-efficacy scenario 2	0.9	0.0764052673789583	MTD 97.5% percentile	0.75	CA
y_097592	Dose-toxicity scenario 1	Dose-efficacy scenario 2	0.91	0.0727124651275707	MTD 97.5% percentile	0.75	CA
y_097593	Dose-toxicity scenario 1	Dose-efficacy scenario 2	0.92	0.069075168000185	MTD 97.5% percentile	0.75	CA
y_097594	Dose-toxicity scenario 1	Dose-efficacy scenario 2	0.93	0.0654921339164079	MTD 97.5% percentile	0.75	CA
y_097595	Dose-toxicity scenario 1	Dose-efficacy scenario 2	0.94	0.0619621575814239	MTD 97.5% percentile	0.75	CA
y_097596	Dose-toxicity scenario 1	Dose-efficacy scenario 2	0.95	0.0584840691341974	MTD 97.5% percentile	0.75	CA
y_097597	Dose-toxicity scenario 1	Dose-efficacy scenario 2	0.96	0.0550567328548509	MTD 97.5% percentile	0.75	CA
y_097598	Dose-toxicity scenario 1	Dose-efficacy scenario 2	0.97	0.0516790459282186	MTD 97.5% percentile	0.75	CA
y_097599	Dose-toxicity scenario 1	Dose-efficacy scenario 2	0.98	0.0483499372607496	MTD 97.5% percentile	0.75	CA
y_0975100	Dose-toxicity scenario 1	Dose-efficacy scenario 2	0.99	0.0450683663480908	MTD 97.5% percentile	0.75	CA
y_0975101	Dose-toxicity scenario 1	Dose-efficacy scenario 2	1	0.0418333221908385	MTD 97.5% percentile	0.75	CA
