# Supplementary material for: A Bayesian adaptive design for dual‐agent phase I–II oncology trials integrating efficacy data across stages
Source: Biom J. 2023 May 18;65(7):2200288. doi: 10.1002/bimj.202200288 (PMC10952513; doi:10.1002/bimj.202200288)
Supplement: Supplementary file 1 — Supporting Information S1 [file BIMJ-65-0-s001.zip › Code_biometrical_journal2/Code_biometrical_journal/Data/intermediate_outputs/MTD_curve_DLT_sc1_EFF_sc2_CA_w075_H1.csv]

	DLT_scenario	EFF_scenario	x	y	type	omega	agreement
y_mean1	Dose-toxicity scenario 1	Dose-efficacy scenario 2	0	1.22629338668822	MTD mean	0.75	CA
y_mean2	Dose-toxicity scenario 1	Dose-efficacy scenario 2	0.01	1.19537321669513	MTD mean	0.75	CA
y_mean3	Dose-toxicity scenario 1	Dose-efficacy scenario 2	0.02	1.16550831929219	MTD mean	0.75	CA
y_mean4	Dose-toxicity scenario 1	Dose-efficacy scenario 2	0.03	1.13664557788536	MTD mean	0.75	CA
y_mean5	Dose-toxicity scenario 1	Dose-efficacy scenario 2	0.04	1.10873538185154	MTD mean	0.75	CA
y_mean6	Dose-toxicity scenario 1	Dose-efficacy scenario 2	0.05	1.08173134196896	MTD mean	0.75	CA
y_mean7	Dose-toxicity scenario 1	Dose-efficacy scenario 2	0.06	1.05559003312207	MTD mean	0.75	CA
y_mean8	Dose-toxicity scenario 1	Dose-efficacy scenario 2	0.07	1.03027076127906	MTD mean	0.75	CA
y_mean9	Dose-toxicity scenario 1	Dose-efficacy scenario 2	0.08	1.00573535211192	MTD mean	0.75	CA
y_mean10	Dose-toxicity scenario 1	Dose-efficacy scenario 2	0.09	0.981947958949639	MTD mean	0.75	CA
y_mean11	Dose-toxicity scenario 1	Dose-efficacy scenario 2	0.1	0.958874888032554	MTD mean	0.75	CA
y_mean12	Dose-toxicity scenario 1	Dose-efficacy scenario 2	0.11	0.936484439276417	MTD mean	0.75	CA
y_mean13	Dose-toxicity scenario 1	Dose-efficacy scenario 2	0.12	0.914746760963513	MTD mean	0.75	CA
y_mean14	Dose-toxicity scenario 1	Dose-efficacy scenario 2	0.13	0.89363371696017	MTD mean	0.75	CA
y_mean15	Dose-toxicity scenario 1	Dose-efficacy scenario 2	0.14	0.873118765218711	MTD mean	0.75	CA
y_mean16	Dose-toxicity scenario 1	Dose-efficacy scenario 2	0.15	0.853176846460606	MTD mean	0.75	CA
y_mean17	Dose-toxicity scenario 1	Dose-efficacy scenario 2	0.16	0.833784282059205	MTD mean	0.75	CA
y_mean18	Dose-toxicity scenario 1	Dose-efficacy scenario 2	0.17	0.81491868024711	MTD mean	0.75	CA
y_mean19	Dose-toxicity scenario 1	Dose-efficacy scenario 2	0.18	0.796558849867042	MTD mean	0.75	CA
y_mean20	Dose-toxicity scenario 1	Dose-efficacy scenario 2	0.19	0.778684720967777	MTD mean	0.75	CA
y_mean21	Dose-toxicity scenario 1	Dose-efficacy scenario 2	0.2	0.761277271619606	MTD mean	0.75	CA
y_mean22	Dose-toxicity scenario 1	Dose-efficacy scenario 2	0.21	0.7443184603883	MTD mean	0.75	CA
y_mean23	Dose-toxicity scenario 1	Dose-efficacy scenario 2	0.22	0.727791163963658	MTD mean	0.75	CA
y_mean24	Dose-toxicity scenario 1	Dose-efficacy scenario 2	0.23	0.71167911948933	MTD mean	0.75	CA
y_mean25	Dose-toxicity scenario 1	Dose-efficacy scenario 2	0.24	0.69596687118565	MTD mean	0.75	CA
y_mean26	Dose-toxicity scenario 1	Dose-efficacy scenario 2	0.25	0.680639720897187	MTD mean	0.75	CA
y_mean27	Dose-toxicity scenario 1	Dose-efficacy scenario 2	0.26	0.665683682232439	MTD mean	0.75	CA
y_mean28	Dose-toxicity scenario 1	Dose-efficacy scenario 2	0.27	0.651085437994872	MTD mean	0.75	CA
y_mean29	Dose-toxicity scenario 1	Dose-efficacy scenario 2	0.28	0.636832300633002	MTD mean	0.75	CA
y_mean30	Dose-toxicity scenario 1	Dose-efficacy scenario 2	0.29	0.622912175462614	MTD mean	0.75	CA
y_mean31	Dose-toxicity scenario 1	Dose-efficacy scenario 2	0.3	0.609313526437063	MTD mean	0.75	CA
y_mean32	Dose-toxicity scenario 1	Dose-efficacy scenario 2	0.31	0.596025344262044	MTD mean	0.75	CA
y_mean33	Dose-toxicity scenario 1	Dose-efficacy scenario 2	0.32	0.583037116669587	MTD mean	0.75	CA
y_mean34	Dose-toxicity scenario 1	Dose-efficacy scenario 2	0.33	0.570338800682621	MTD mean	0.75	CA
y_mean35	Dose-toxicity scenario 1	Dose-efficacy scenario 2	0.34	0.557920796716286	MTD mean	0.75	CA
y_mean36	Dose-toxicity scenario 1	Dose-efficacy scenario 2	0.35	0.545773924375641	MTD mean	0.75	CA
y_mean37	Dose-toxicity scenario 1	Dose-efficacy scenario 2	0.36	0.533889399821538	MTD mean	0.75	CA
y_mean38	Dose-toxicity scenario 1	Dose-efficacy scenario 2	0.37	0.522258814587378	MTD mean	0.75	CA
y_mean39	Dose-toxicity scenario 1	Dose-efficacy scenario 2	0.38	0.510874115739397	MTD mean	0.75	CA
y_mean40	Dose-toxicity scenario 1	Dose-efficacy scenario 2	0.39	0.499727587282103	MTD mean	0.75	CA
y_mean41	Dose-toxicity scenario 1	Dose-efficacy scenario 2	0.4	0.48881183271864	MTD mean	0.75	CA
y_mean42	Dose-toxicity scenario 1	Dose-efficacy scenario 2	0.41	0.478119758683249	MTD mean	0.75	CA
y_mean43	Dose-toxicity scenario 1	Dose-efficacy scenario 2	0.42	0.467644559569709	MTD mean	0.75	CA
y_mean44	Dose-toxicity scenario 1	Dose-efficacy scenario 2	0.43	0.457379703085767	MTD mean	0.75	CA
y_mean45	Dose-toxicity scenario 1	Dose-efficacy scenario 2	0.44	0.447318916669114	MTD mean	0.75	CA
y_mean46	Dose-toxicity scenario 1	Dose-efficacy scenario 2	0.45	0.437456174705571	MTD mean	0.75	CA
y_mean47	Dose-toxicity scenario 1	Dose-efficacy scenario 2	0.46	0.427785686494723	MTD mean	0.75	CA
y_mean48	Dose-toxicity scenario 1	Dose-efficacy scenario 2	0.47	0.418301884912529	MTD mean	0.75	CA
y_mean49	Dose-toxicity scenario 1	Dose-efficacy scenario 2	0.48	0.408999415724247	MTD mean	0.75	CA
y_mean50	Dose-toxicity scenario 1	Dose-efficacy scenario 2	0.49	0.399873127504569	MTD mean	0.75	CA
y_mean51	Dose-toxicity scenario 1	Dose-efficacy scenario 2	0.5	0.390918062125101	MTD mean	0.75	CA
y_mean52	Dose-toxicity scenario 1	Dose-efficacy scenario 2	0.51	0.382129445772273	MTD mean	0.75	CA
y_mean53	Dose-toxicity scenario 1	Dose-efficacy scenario 2	0.52	0.373502680461487	MTD mean	0.75	CA
y_mean54	Dose-toxicity scenario 1	Dose-efficacy scenario 2	0.53	0.365033336015822	MTD mean	0.75	CA
y_mean55	Dose-toxicity scenario 1	Dose-efficacy scenario 2	0.54	0.356717142479879	MTD mean	0.75	CA
y_mean56	Dose-toxicity scenario 1	Dose-efficacy scenario 2	0.55	0.348549982941477	MTD mean	0.75	CA
y_mean57	Dose-toxicity scenario 1	Dose-efficacy scenario 2	0.56	0.340527886735856	MTD mean	0.75	CA
y_mean58	Dose-toxicity scenario 1	Dose-efficacy scenario 2	0.57	0.332647023008801	MTD mean	0.75	CA
y_mean59	Dose-toxicity scenario 1	Dose-efficacy scenario 2	0.58	0.324903694616778	MTD mean	0.75	CA
y_mean60	Dose-toxicity scenario 1	Dose-efficacy scenario 2	0.59	0.317294332343659	MTD mean	0.75	CA
y_mean61	Dose-toxicity scenario 1	Dose-efficacy scenario 2	0.6	0.309815489415051	MTD mean	0.75	CA
y_mean62	Dose-toxicity scenario 1	Dose-efficacy scenario 2	0.61	0.302463836292492	MTD mean	0.75	CA
y_mean63	Dose-toxicity scenario 1	Dose-efficacy scenario 2	0.62	0.295236155731017	MTD mean	0.75	CA
y_mean64	Dose-toxicity scenario 1	Dose-efficacy scenario 2	0.63	0.288129338084661	MTD mean	0.75	CA
y_mean65	Dose-toxicity scenario 1	Dose-efficacy scenario 2	0.64	0.281140376845523	MTD mean	0.75	CA
y_mean66	Dose-toxicity scenario 1	Dose-efficacy scenario 2	0.65	0.274266364402933	MTD mean	0.75	CA
y_mean67	Dose-toxicity scenario 1	Dose-efficacy scenario 2	0.66	0.267504488010169	MTD mean	0.75	CA
y_mean68	Dose-toxicity scenario 1	Dose-efficacy scenario 2	0.67	0.260852025946958	MTD mean	0.75	CA
y_mean69	Dose-toxicity scenario 1	Dose-efficacy scenario 2	0.68	0.254306343866766	MTD mean	0.75	CA
y_mean70	Dose-toxicity scenario 1	Dose-efficacy scenario 2	0.69	0.24786489131858	MTD mean	0.75	CA
y_mean71	Dose-toxicity scenario 1	Dose-efficacy scenario 2	0.7	0.241525198433536	MTD mean	0.75	CA
y_mean72	Dose-toxicity scenario 1	Dose-efficacy scenario 2	0.71	0.235284872767337	MTD mean	0.75	CA
y_mean73	Dose-toxicity scenario 1	Dose-efficacy scenario 2	0.72	0.229141596290003	MTD mean	0.75	CA
y_mean74	Dose-toxicity scenario 1	Dose-efficacy scenario 2	0.73	0.223093122514974	MTD mean	0.75	CA
y_mean75	Dose-toxicity scenario 1	Dose-efficacy scenario 2	0.74	0.21713727376011	MTD mean	0.75	CA
y_mean76	Dose-toxicity scenario 1	Dose-efficacy scenario 2	0.75	0.211271938533564	MTD mean	0.75	CA
y_mean77	Dose-toxicity scenario 1	Dose-efficacy scenario 2	0.76	0.205495069037949	MTD mean	0.75	CA
y_mean78	Dose-toxicity scenario 1	Dose-efficacy scenario 2	0.77	0.199804678786579	MTD mean	0.75	CA
y_mean79	Dose-toxicity scenario 1	Dose-efficacy scenario 2	0.78	0.194198840325982	MTD mean	0.75	CA
y_mean80	Dose-toxicity scenario 1	Dose-efficacy scenario 2	0.79	0.188675683059179	MTD mean	0.75	CA
y_mean81	Dose-toxicity scenario 1	Dose-efficacy scenario 2	0.8	0.183233391164568	MTD mean	0.75	CA
y_mean82	Dose-toxicity scenario 1	Dose-efficacy scenario 2	0.81	0.177870201605566	MTD mean	0.75	CA
y_mean83	Dose-toxicity scenario 1	Dose-efficacy scenario 2	0.82	0.172584402226399	MTD mean	0.75	CA
y_mean84	Dose-toxicity scenario 1	Dose-efficacy scenario 2	0.83	0.167374329929743	MTD mean	0.75	CA
y_mean85	Dose-toxicity scenario 1	Dose-efficacy scenario 2	0.84	0.16223836893213	MTD mean	0.75	CA
y_mean86	Dose-toxicity scenario 1	Dose-efficacy scenario 2	0.85	0.157174949093274	MTD mean	0.75	CA
y_mean87	Dose-toxicity scenario 1	Dose-efficacy scenario 2	0.86	0.152182544315698	MTD mean	0.75	CA
y_mean88	Dose-toxicity scenario 1	Dose-efficacy scenario 2	0.87	0.147259671011217	MTD mean	0.75	CA
y_mean89	Dose-toxicity scenario 1	Dose-efficacy scenario 2	0.88	0.142404886631064	MTD mean	0.75	CA
y_mean90	Dose-toxicity scenario 1	Dose-efficacy scenario 2	0.89	0.137616788256582	MTD mean	0.75	CA
y_mean91	Dose-toxicity scenario 1	Dose-efficacy scenario 2	0.9	0.13289401124759	MTD mean	0.75	CA
y_mean92	Dose-toxicity scenario 1	Dose-efficacy scenario 2	0.91	0.128235227945704	MTD mean	0.75	CA
y_mean93	Dose-toxicity scenario 1	Dose-efficacy scenario 2	0.92	0.123639146430003	MTD mean	0.75	CA
y_mean94	Dose-toxicity scenario 1	Dose-efficacy scenario 2	0.93	0.119104509322608	MTD mean	0.75	CA
y_mean95	Dose-toxicity scenario 1	Dose-efficacy scenario 2	0.94	0.114630092641845	MTD mean	0.75	CA
y_mean96	Dose-toxicity scenario 1	Dose-efficacy scenario 2	0.95	0.110214704700793	MTD mean	0.75	CA
y_mean97	Dose-toxicity scenario 1	Dose-efficacy scenario 2	0.96	0.105857185049146	MTD mean	0.75	CA
y_mean98	Dose-toxicity scenario 1	Dose-efficacy scenario 2	0.97	0.101556403456402	MTD mean	0.75	CA
y_mean99	Dose-toxicity scenario 1	Dose-efficacy scenario 2	0.98	0.09731125893452	MTD mean	0.75	CA
y_mean100	Dose-toxicity scenario 1	Dose-efficacy scenario 2	0.99	0.0931206787982561	MTD mean	0.75	CA
y_mean101	Dose-toxicity scenario 1	Dose-efficacy scenario 2	1	0.0889836177615084	MTD mean	0.75	CA
y_00251	Dose-toxicity scenario 1	Dose-efficacy scenario 2	0	1.32451350398363	MTD 2.5% percentile	0.75	CA
y_00252	Dose-toxicity scenario 1	Dose-efficacy scenario 2	0.01	1.2991862829782	MTD 2.5% percentile	0.75	CA
y_00253	Dose-toxicity scenario 1	Dose-efficacy scenario 2	0.02	1.27444996008094	MTD 2.5% percentile	0.75	CA
y_00254	Dose-toxicity scenario 1	Dose-efficacy scenario 2	0.03	1.25028409476556	MTD 2.5% percentile	0.75	CA
y_00255	Dose-toxicity scenario 1	Dose-efficacy scenario 2	0.04	1.22666917853852	MTD 2.5% percentile	0.75	CA
y_00256	Dose-toxicity scenario 1	Dose-efficacy scenario 2	0.05	1.20358658241511	MTD 2.5% percentile	0.75	CA
y_00257	Dose-toxicity scenario 1	Dose-efficacy scenario 2	0.06	1.18101850790775	MTD 2.5% percentile	0.75	CA
y_00258	Dose-toxicity scenario 1	Dose-efficacy scenario 2	0.07	1.15894794125578	MTD 2.5% percentile	0.75	CA
y_00259	Dose-toxicity scenario 1	Dose-efficacy scenario 2	0.08	1.1373586106491	MTD 2.5% percentile	0.75	CA
y_002510	Dose-toxicity scenario 1	Dose-efficacy scenario 2	0.09	1.11623494621986	MTD 2.5% percentile	0.75	CA
y_002511	Dose-toxicity scenario 1	Dose-efficacy scenario 2	0.1	1.09556204259535	MTD 2.5% percentile	0.75	CA
y_002512	Dose-toxicity scenario 1	Dose-efficacy scenario 2	0.11	1.07532562382285	MTD 2.5% percentile	0.75	CA
y_002513	Dose-toxicity scenario 1	Dose-efficacy scenario 2	0.12	1.05551201049299	MTD 2.5% percentile	0.75	CA
y_002514	Dose-toxicity scenario 1	Dose-efficacy scenario 2	0.13	1.03610808890251	MTD 2.5% percentile	0.75	CA
y_002515	Dose-toxicity scenario 1	Dose-efficacy scenario 2	0.14	1.01710128211031	MTD 2.5% percentile	0.75	CA
y_002516	Dose-toxicity scenario 1	Dose-efficacy scenario 2	0.15	0.998479522752648	MTD 2.5% percentile	0.75	CA
y_002517	Dose-toxicity scenario 1	Dose-efficacy scenario 2	0.16	0.980231227493828	MTD 2.5% percentile	0.75	CA
y_002518	Dose-toxicity scenario 1	Dose-efficacy scenario 2	0.17	0.96234527299891	MTD 2.5% percentile	0.75	CA
y_002519	Dose-toxicity scenario 1	Dose-efficacy scenario 2	0.18	0.944810973323569	MTD 2.5% percentile	0.75	CA
y_002520	Dose-toxicity scenario 1	Dose-efficacy scenario 2	0.19	0.927618058624597	MTD 2.5% percentile	0.75	CA
y_002521	Dose-toxicity scenario 1	Dose-efficacy scenario 2	0.2	0.91075665510191	MTD 2.5% percentile	0.75	CA
y_002522	Dose-toxicity scenario 1	Dose-efficacy scenario 2	0.21	0.894217266089732	MTD 2.5% percentile	0.75	CA
y_002523	Dose-toxicity scenario 1	Dose-efficacy scenario 2	0.22	0.877990754220891	MTD 2.5% percentile	0.75	CA
y_002524	Dose-toxicity scenario 1	Dose-efficacy scenario 2	0.23	0.862068324593815	MTD 2.5% percentile	0.75	CA
y_002525	Dose-toxicity scenario 1	Dose-efficacy scenario 2	0.24	0.8464415088771	MTD 2.5% percentile	0.75	CA
y_002526	Dose-toxicity scenario 1	Dose-efficacy scenario 2	0.25	0.831102150291267	MTD 2.5% percentile	0.75	CA
y_002527	Dose-toxicity scenario 1	Dose-efficacy scenario 2	0.26	0.81604238941175	MTD 2.5% percentile	0.75	CA
y_002528	Dose-toxicity scenario 1	Dose-efficacy scenario 2	0.27	0.801254650741204	MTD 2.5% percentile	0.75	CA
y_002529	Dose-toxicity scenario 1	Dose-efficacy scenario 2	0.28	0.786731630002929	MTD 2.5% percentile	0.75	CA
y_002530	Dose-toxicity scenario 1	Dose-efficacy scenario 2	0.29	0.772466282110622	MTD 2.5% percentile	0.75	CA
y_002531	Dose-toxicity scenario 1	Dose-efficacy scenario 2	0.3	0.758451809772838	MTD 2.5% percentile	0.75	CA
y_002532	Dose-toxicity scenario 1	Dose-efficacy scenario 2	0.31	0.74468165269343	MTD 2.5% percentile	0.75	CA
y_002533	Dose-toxicity scenario 1	Dose-efficacy scenario 2	0.32	0.731149477331913	MTD 2.5% percentile	0.75	CA
y_002534	Dose-toxicity scenario 1	Dose-efficacy scenario 2	0.33	0.717849167190181	MTD 2.5% percentile	0.75	CA
y_002535	Dose-toxicity scenario 1	Dose-efficacy scenario 2	0.34	0.704774813594269	MTD 2.5% percentile	0.75	CA
y_002536	Dose-toxicity scenario 1	Dose-efficacy scenario 2	0.35	0.691920706941989	MTD 2.5% percentile	0.75	CA
y_002537	Dose-toxicity scenario 1	Dose-efficacy scenario 2	0.36	0.67928132838918	MTD 2.5% percentile	0.75	CA
y_002538	Dose-toxicity scenario 1	Dose-efficacy scenario 2	0.37	0.66685134194916	MTD 2.5% percentile	0.75	CA
y_002539	Dose-toxicity scenario 1	Dose-efficacy scenario 2	0.38	0.654625586981603	MTD 2.5% percentile	0.75	CA
y_002540	Dose-toxicity scenario 1	Dose-efficacy scenario 2	0.39	0.642599071048637	MTD 2.5% percentile	0.75	CA
y_002541	Dose-toxicity scenario 1	Dose-efficacy scenario 2	0.4	0.630766963117384	MTD 2.5% percentile	0.75	CA
y_002542	Dose-toxicity scenario 1	Dose-efficacy scenario 2	0.41	0.619124587089503	MTD 2.5% percentile	0.75	CA
y_002543	Dose-toxicity scenario 1	Dose-efficacy scenario 2	0.42	0.607667415639515	MTD 2.5% percentile	0.75	CA
y_002544	Dose-toxicity scenario 1	Dose-efficacy scenario 2	0.43	0.596391064344873	MTD 2.5% percentile	0.75	CA
y_002545	Dose-toxicity scenario 1	Dose-efficacy scenario 2	0.44	0.585291286091778	MTD 2.5% percentile	0.75	CA
y_002546	Dose-toxicity scenario 1	Dose-efficacy scenario 2	0.45	0.574363965741738	MTD 2.5% percentile	0.75	CA
y_002547	Dose-toxicity scenario 1	Dose-efficacy scenario 2	0.46	0.563605115044822	MTD 2.5% percentile	0.75	CA
y_002548	Dose-toxicity scenario 1	Dose-efficacy scenario 2	0.47	0.55301086778637	MTD 2.5% percentile	0.75	CA
y_002549	Dose-toxicity scenario 1	Dose-efficacy scenario 2	0.48	0.542577475154782	MTD 2.5% percentile	0.75	CA
y_002550	Dose-toxicity scenario 1	Dose-efficacy scenario 2	0.49	0.532301301318708	MTD 2.5% percentile	0.75	CA
y_002551	Dose-toxicity scenario 1	Dose-efficacy scenario 2	0.5	0.522178819202677	MTD 2.5% percentile	0.75	CA
y_002552	Dose-toxicity scenario 1	Dose-efficacy scenario 2	0.51	0.512206606450869	MTD 2.5% percentile	0.75	CA
y_002553	Dose-toxicity scenario 1	Dose-efficacy scenario 2	0.52	0.502381341569312	MTD 2.5% percentile	0.75	CA
y_002554	Dose-toxicity scenario 1	Dose-efficacy scenario 2	0.53	0.492699800237371	MTD 2.5% percentile	0.75	CA
y_002555	Dose-toxicity scenario 1	Dose-efficacy scenario 2	0.54	0.483158851779939	MTD 2.5% percentile	0.75	CA
y_002556	Dose-toxicity scenario 1	Dose-efficacy scenario 2	0.55	0.473755455792197	MTD 2.5% percentile	0.75	CA
y_002557	Dose-toxicity scenario 1	Dose-efficacy scenario 2	0.56	0.46448665890932	MTD 2.5% percentile	0.75	CA
y_002558	Dose-toxicity scenario 1	Dose-efficacy scenario 2	0.57	0.455349591713911	MTD 2.5% percentile	0.75	CA
y_002559	Dose-toxicity scenario 1	Dose-efficacy scenario 2	0.58	0.446341465774359	MTD 2.5% percentile	0.75	CA
y_002560	Dose-toxicity scenario 1	Dose-efficacy scenario 2	0.59	0.437459570807702	MTD 2.5% percentile	0.75	CA
y_002561	Dose-toxicity scenario 1	Dose-efficacy scenario 2	0.6	0.428701271960928	MTD 2.5% percentile	0.75	CA
y_002562	Dose-toxicity scenario 1	Dose-efficacy scenario 2	0.61	0.420064007204997	MTD 2.5% percentile	0.75	CA
y_002563	Dose-toxicity scenario 1	Dose-efficacy scenario 2	0.62	0.411545284836148	MTD 2.5% percentile	0.75	CA
y_002564	Dose-toxicity scenario 1	Dose-efficacy scenario 2	0.63	0.403142681079394	MTD 2.5% percentile	0.75	CA
y_002565	Dose-toxicity scenario 1	Dose-efficacy scenario 2	0.64	0.394853837789353	MTD 2.5% percentile	0.75	CA
y_002566	Dose-toxicity scenario 1	Dose-efficacy scenario 2	0.65	0.386676460243828	MTD 2.5% percentile	0.75	CA
y_002567	Dose-toxicity scenario 1	Dose-efficacy scenario 2	0.66	0.378608315025813	MTD 2.5% percentile	0.75	CA
y_002568	Dose-toxicity scenario 1	Dose-efficacy scenario 2	0.67	0.370647227989812	MTD 2.5% percentile	0.75	CA
y_002569	Dose-toxicity scenario 1	Dose-efficacy scenario 2	0.68	0.362791082308572	MTD 2.5% percentile	0.75	CA
y_002570	Dose-toxicity scenario 1	Dose-efficacy scenario 2	0.69	0.355037816596565	MTD 2.5% percentile	0.75	CA
y_002571	Dose-toxicity scenario 1	Dose-efficacy scenario 2	0.7	0.347385423106702	MTD 2.5% percentile	0.75	CA
y_002572	Dose-toxicity scenario 1	Dose-efficacy scenario 2	0.71	0.339831945996979	MTD 2.5% percentile	0.75	CA
y_002573	Dose-toxicity scenario 1	Dose-efficacy scenario 2	0.72	0.332375479663913	MTD 2.5% percentile	0.75	CA
y_002574	Dose-toxicity scenario 1	Dose-efficacy scenario 2	0.73	0.325014167139775	MTD 2.5% percentile	0.75	CA
y_002575	Dose-toxicity scenario 1	Dose-efficacy scenario 2	0.74	0.317746198550794	MTD 2.5% percentile	0.75	CA
y_002576	Dose-toxicity scenario 1	Dose-efficacy scenario 2	0.75	0.310569809633645	MTD 2.5% percentile	0.75	CA
y_002577	Dose-toxicity scenario 1	Dose-efficacy scenario 2	0.76	0.303483280307666	MTD 2.5% percentile	0.75	CA
y_002578	Dose-toxicity scenario 1	Dose-efficacy scenario 2	0.77	0.29648493330037	MTD 2.5% percentile	0.75	CA
y_002579	Dose-toxicity scenario 1	Dose-efficacy scenario 2	0.78	0.289573132823959	MTD 2.5% percentile	0.75	CA
y_002580	Dose-toxicity scenario 1	Dose-efficacy scenario 2	0.79	0.282746283300629	MTD 2.5% percentile	0.75	CA
y_002581	Dose-toxicity scenario 1	Dose-efficacy scenario 2	0.8	0.276002828134592	MTD 2.5% percentile	0.75	CA
y_002582	Dose-toxicity scenario 1	Dose-efficacy scenario 2	0.81	0.269341248528833	MTD 2.5% percentile	0.75	CA
y_002583	Dose-toxicity scenario 1	Dose-efficacy scenario 2	0.82	0.262760062344692	MTD 2.5% percentile	0.75	CA
y_002584	Dose-toxicity scenario 1	Dose-efficacy scenario 2	0.83	0.256257823002503	MTD 2.5% percentile	0.75	CA
y_002585	Dose-toxicity scenario 1	Dose-efficacy scenario 2	0.84	0.249833118421545	MTD 2.5% percentile	0.75	CA
y_002586	Dose-toxicity scenario 1	Dose-efficacy scenario 2	0.85	0.243484569997701	MTD 2.5% percentile	0.75	CA
y_002587	Dose-toxicity scenario 1	Dose-efficacy scenario 2	0.86	0.237210831617252	MTD 2.5% percentile	0.75	CA
y_002588	Dose-toxicity scenario 1	Dose-efficacy scenario 2	0.87	0.231010588705333	MTD 2.5% percentile	0.75	CA
y_002589	Dose-toxicity scenario 1	Dose-efficacy scenario 2	0.88	0.224882557307635	MTD 2.5% percentile	0.75	CA
y_002590	Dose-toxicity scenario 1	Dose-efficacy scenario 2	0.89	0.218825483204005	MTD 2.5% percentile	0.75	CA
y_002591	Dose-toxicity scenario 1	Dose-efficacy scenario 2	0.9	0.212838141052663	MTD 2.5% percentile	0.75	CA
y_002592	Dose-toxicity scenario 1	Dose-efficacy scenario 2	0.91	0.206919333563802	MTD 2.5% percentile	0.75	CA
y_002593	Dose-toxicity scenario 1	Dose-efficacy scenario 2	0.92	0.201067890701412	MTD 2.5% percentile	0.75	CA
y_002594	Dose-toxicity scenario 1	Dose-efficacy scenario 2	0.93	0.195282668912193	MTD 2.5% percentile	0.75	CA
y_002595	Dose-toxicity scenario 1	Dose-efficacy scenario 2	0.94	0.189562550380511	MTD 2.5% percentile	0.75	CA
y_002596	Dose-toxicity scenario 1	Dose-efficacy scenario 2	0.95	0.183906442308354	MTD 2.5% percentile	0.75	CA
y_002597	Dose-toxicity scenario 1	Dose-efficacy scenario 2	0.96	0.17831327621934	MTD 2.5% percentile	0.75	CA
y_002598	Dose-toxicity scenario 1	Dose-efficacy scenario 2	0.97	0.17278200728582	MTD 2.5% percentile	0.75	CA
y_002599	Dose-toxicity scenario 1	Dose-efficacy scenario 2	0.98	0.167311613678202	MTD 2.5% percentile	0.75	CA
y_0025100	Dose-toxicity scenario 1	Dose-efficacy scenario 2	0.99	0.161901095935646	MTD 2.5% percentile	0.75	CA
y_0025101	Dose-toxicity scenario 1	Dose-efficacy scenario 2	1	0.156549476357301	MTD 2.5% percentile	0.75	CA
y_0501	Dose-toxicity scenario 1	Dose-efficacy scenario 2	0	1.22456645527648	MTD 50% percentile	0.75	CA
y_0502	Dose-toxicity scenario 1	Dose-efficacy scenario 2	0.01	1.19405256388062	MTD 50% percentile	0.75	CA
y_0503	Dose-toxicity scenario 1	Dose-efficacy scenario 2	0.02	1.16456373043723	MTD 50% percentile	0.75	CA
y_0504	Dose-toxicity scenario 1	Dose-efficacy scenario 2	0.03	1.13604915579868	MTD 50% percentile	0.75	CA
y_0505	Dose-toxicity scenario 1	Dose-efficacy scenario 2	0.04	1.10846134289754	MTD 50% percentile	0.75	CA
y_0506	Dose-toxicity scenario 1	Dose-efficacy scenario 2	0.05	1.081755832732	MTD 50% percentile	0.75	CA
y_0507	Dose-toxicity scenario 1	Dose-efficacy scenario 2	0.06	1.05589096528334	MTD 50% percentile	0.75	CA
y_0508	Dose-toxicity scenario 1	Dose-efficacy scenario 2	0.07	1.03082766266135	MTD 50% percentile	0.75	CA
y_0509	Dose-toxicity scenario 1	Dose-efficacy scenario 2	0.08	1.00652923210335	MTD 50% percentile	0.75	CA
y_05010	Dose-toxicity scenario 1	Dose-efficacy scenario 2	0.09	0.98296118673815	MTD 50% percentile	0.75	CA
y_05011	Dose-toxicity scenario 1	Dose-efficacy scenario 2	0.1	0.960091082273605	MTD 50% percentile	0.75	CA
y_05012	Dose-toxicity scenario 1	Dose-efficacy scenario 2	0.11	0.937888367981449	MTD 50% percentile	0.75	CA
y_05013	Dose-toxicity scenario 1	Dose-efficacy scenario 2	0.12	0.916324250540059	MTD 50% percentile	0.75	CA
y_05014	Dose-toxicity scenario 1	Dose-efficacy scenario 2	0.13	0.895371569459192	MTD 50% percentile	0.75	CA
y_05015	Dose-toxicity scenario 1	Dose-efficacy scenario 2	0.14	0.875004682953322	MTD 50% percentile	0.75	CA
y_05016	Dose-toxicity scenario 1	Dose-efficacy scenario 2	0.15	0.855199363255278	MTD 50% percentile	0.75	CA
y_05017	Dose-toxicity scenario 1	Dose-efficacy scenario 2	0.16	0.835932700471521	MTD 50% percentile	0.75	CA
y_05018	Dose-toxicity scenario 1	Dose-efficacy scenario 2	0.17	0.817183014176888	MTD 50% percentile	0.75	CA
y_05019	Dose-toxicity scenario 1	Dose-efficacy scenario 2	0.18	0.798929772031586	MTD 50% percentile	0.75	CA
y_05020	Dose-toxicity scenario 1	Dose-efficacy scenario 2	0.19	0.781153514778157	MTD 50% percentile	0.75	CA
y_05021	Dose-toxicity scenario 1	Dose-efficacy scenario 2	0.2	0.763835787042447	MTD 50% percentile	0.75	CA
y_05022	Dose-toxicity scenario 1	Dose-efficacy scenario 2	0.21	0.746959073421255	MTD 50% percentile	0.75	CA
y_05023	Dose-toxicity scenario 1	Dose-efficacy scenario 2	0.22	0.730506739391365	MTD 50% percentile	0.75	CA
y_05024	Dose-toxicity scenario 1	Dose-efficacy scenario 2	0.23	0.714462976620922	MTD 50% percentile	0.75	CA
y_05025	Dose-toxicity scenario 1	Dose-efficacy scenario 2	0.24	0.698812752305179	MTD 50% percentile	0.75	CA
y_05026	Dose-toxicity scenario 1	Dose-efficacy scenario 2	0.25	0.683541762185322	MTD 50% percentile	0.75	CA
y_05027	Dose-toxicity scenario 1	Dose-efficacy scenario 2	0.26	0.668636386941726	MTD 50% percentile	0.75	CA
y_05028	Dose-toxicity scenario 1	Dose-efficacy scenario 2	0.27	0.654083651682244	MTD 50% percentile	0.75	CA
y_05029	Dose-toxicity scenario 1	Dose-efficacy scenario 2	0.28	0.639871188272212	MTD 50% percentile	0.75	CA
y_05030	Dose-toxicity scenario 1	Dose-efficacy scenario 2	0.29	0.625987200276337	MTD 50% percentile	0.75	CA
y_05031	Dose-toxicity scenario 1	Dose-efficacy scenario 2	0.3	0.612420430303562	MTD 50% percentile	0.75	CA
y_05032	Dose-toxicity scenario 1	Dose-efficacy scenario 2	0.31	0.599160129564957	MTD 50% percentile	0.75	CA
y_05033	Dose-toxicity scenario 1	Dose-efficacy scenario 2	0.32	0.586196029471593	MTD 50% percentile	0.75	CA
y_05034	Dose-toxicity scenario 1	Dose-efficacy scenario 2	0.33	0.573518315114686	MTD 50% percentile	0.75	CA
y_05035	Dose-toxicity scenario 1	Dose-efficacy scenario 2	0.34	0.561117600484062	MTD 50% percentile	0.75	CA
y_05036	Dose-toxicity scenario 1	Dose-efficacy scenario 2	0.35	0.548984905293457	MTD 50% percentile	0.75	CA
y_05037	Dose-toxicity scenario 1	Dose-efficacy scenario 2	0.36	0.537111633292379	MTD 50% percentile	0.75	CA
y_05038	Dose-toxicity scenario 1	Dose-efficacy scenario 2	0.37	0.525489551954487	MTD 50% percentile	0.75	CA
y_05039	Dose-toxicity scenario 1	Dose-efficacy scenario 2	0.38	0.514110773441595	MTD 50% percentile	0.75	CA
y_05040	Dose-toxicity scenario 1	Dose-efficacy scenario 2	0.39	0.502967736750838	MTD 50% percentile	0.75	CA
y_05041	Dose-toxicity scenario 1	Dose-efficacy scenario 2	0.4	0.492053190960058	MTD 50% percentile	0.75	CA
y_05042	Dose-toxicity scenario 1	Dose-efficacy scenario 2	0.41	0.481360179493406	MTD 50% percentile	0.75	CA
y_05043	Dose-toxicity scenario 1	Dose-efficacy scenario 2	0.42	0.470882025335413	MTD 50% percentile	0.75	CA
y_05044	Dose-toxicity scenario 1	Dose-efficacy scenario 2	0.43	0.46061231712748	MTD 50% percentile	0.75	CA
y_05045	Dose-toxicity scenario 1	Dose-efficacy scenario 2	0.44	0.450544896085969	MTD 50% percentile	0.75	CA
y_05046	Dose-toxicity scenario 1	Dose-efficacy scenario 2	0.45	0.440673843685789	MTD 50% percentile	0.75	CA
y_05047	Dose-toxicity scenario 1	Dose-efficacy scenario 2	0.46	0.430993470057729	MTD 50% percentile	0.75	CA
y_05048	Dose-toxicity scenario 1	Dose-efficacy scenario 2	0.47	0.421498303051751	MTD 50% percentile	0.75	CA
y_05049	Dose-toxicity scenario 1	Dose-efficacy scenario 2	0.48	0.412183077922053	MTD 50% percentile	0.75	CA
y_05050	Dose-toxicity scenario 1	Dose-efficacy scenario 2	0.49	0.403042727593073	MTD 50% percentile	0.75	CA
y_05051	Dose-toxicity scenario 1	Dose-efficacy scenario 2	0.5	0.394072373468588	MTD 50% percentile	0.75	CA
y_05052	Dose-toxicity scenario 1	Dose-efficacy scenario 2	0.51	0.385267316748912	MTD 50% percentile	0.75	CA
y_05053	Dose-toxicity scenario 1	Dose-efficacy scenario 2	0.52	0.3766230302237	MTD 50% percentile	0.75	CA
y_05054	Dose-toxicity scenario 1	Dose-efficacy scenario 2	0.53	0.368135150510248	MTD 50% percentile	0.75	CA
y_05055	Dose-toxicity scenario 1	Dose-efficacy scenario 2	0.54	0.359799470709328	MTD 50% percentile	0.75	CA
y_05056	Dose-toxicity scenario 1	Dose-efficacy scenario 2	0.55	0.351611933452591	MTD 50% percentile	0.75	CA
y_05057	Dose-toxicity scenario 1	Dose-efficacy scenario 2	0.56	0.343568624317386	MTD 50% percentile	0.75	CA
y_05058	Dose-toxicity scenario 1	Dose-efficacy scenario 2	0.57	0.335665765586546	MTD 50% percentile	0.75	CA
y_05059	Dose-toxicity scenario 1	Dose-efficacy scenario 2	0.58	0.327899710332248	MTD 50% percentile	0.75	CA
y_05060	Dose-toxicity scenario 1	Dose-efficacy scenario 2	0.59	0.320266936804462	MTD 50% percentile	0.75	CA
y_05061	Dose-toxicity scenario 1	Dose-efficacy scenario 2	0.6	0.312764043105868	MTD 50% percentile	0.75	CA
y_05062	Dose-toxicity scenario 1	Dose-efficacy scenario 2	0.61	0.305387742136311	MTD 50% percentile	0.75	CA
y_05063	Dose-toxicity scenario 1	Dose-efficacy scenario 2	0.62	0.298134856791018	MTD 50% percentile	0.75	CA
y_05064	Dose-toxicity scenario 1	Dose-efficacy scenario 2	0.63	0.291002315397832	MTD 50% percentile	0.75	CA
y_05065	Dose-toxicity scenario 1	Dose-efficacy scenario 2	0.64	0.283987147379709	MTD 50% percentile	0.75	CA
y_05066	Dose-toxicity scenario 1	Dose-efficacy scenario 2	0.65	0.277086479129591	MTD 50% percentile	0.75	CA
y_05067	Dose-toxicity scenario 1	Dose-efficacy scenario 2	0.66	0.270297530085642	MTD 50% percentile	0.75	CA
y_05068	Dose-toxicity scenario 1	Dose-efficacy scenario 2	0.67	0.263617608995568	MTD 50% percentile	0.75	CA
y_05069	Dose-toxicity scenario 1	Dose-efficacy scenario 2	0.68	0.257044110359487	MTD 50% percentile	0.75	CA
y_05070	Dose-toxicity scenario 1	Dose-efficacy scenario 2	0.69	0.250574511041471	MTD 50% percentile	0.75	CA
y_05071	Dose-toxicity scenario 1	Dose-efficacy scenario 2	0.7	0.244206367040491	MTD 50% percentile	0.75	CA
y_05072	Dose-toxicity scenario 1	Dose-efficacy scenario 2	0.71	0.237937310412104	MTD 50% percentile	0.75	CA
y_05073	Dose-toxicity scenario 1	Dose-efficacy scenario 2	0.72	0.231765046332718	MTD 50% percentile	0.75	CA
y_05074	Dose-toxicity scenario 1	Dose-efficacy scenario 2	0.73	0.225687350298798	MTD 50% percentile	0.75	CA
y_05075	Dose-toxicity scenario 1	Dose-efficacy scenario 2	0.74	0.21970206545383	MTD 50% percentile	0.75	CA
y_05076	Dose-toxicity scenario 1	Dose-efficacy scenario 2	0.75	0.213807100036297	MTD 50% percentile	0.75	CA
y_05077	Dose-toxicity scenario 1	Dose-efficacy scenario 2	0.76	0.208000424942319	MTD 50% percentile	0.75	CA
y_05078	Dose-toxicity scenario 1	Dose-efficacy scenario 2	0.77	0.202280071396992	MTD 50% percentile	0.75	CA
y_05079	Dose-toxicity scenario 1	Dose-efficacy scenario 2	0.78	0.196644128728821	MTD 50% percentile	0.75	CA
y_05080	Dose-toxicity scenario 1	Dose-efficacy scenario 2	0.79	0.191090742241951	MTD 50% percentile	0.75	CA
y_05081	Dose-toxicity scenario 1	Dose-efficacy scenario 2	0.8	0.185618111181215	MTD 50% percentile	0.75	CA
y_05082	Dose-toxicity scenario 1	Dose-efficacy scenario 2	0.81	0.180224486785327	MTD 50% percentile	0.75	CA
y_05083	Dose-toxicity scenario 1	Dose-efficacy scenario 2	0.82	0.174908170423782	MTD 50% percentile	0.75	CA
y_05084	Dose-toxicity scenario 1	Dose-efficacy scenario 2	0.83	0.169667511813295	MTD 50% percentile	0.75	CA
y_05085	Dose-toxicity scenario 1	Dose-efficacy scenario 2	0.84	0.164500907309855	MTD 50% percentile	0.75	CA
y_05086	Dose-toxicity scenario 1	Dose-efficacy scenario 2	0.85	0.159406798272671	MTD 50% percentile	0.75	CA
y_05087	Dose-toxicity scenario 1	Dose-efficacy scenario 2	0.86	0.154383669496509	MTD 50% percentile	0.75	CA
y_05088	Dose-toxicity scenario 1	Dose-efficacy scenario 2	0.87	0.149430047709105	MTD 50% percentile	0.75	CA
y_05089	Dose-toxicity scenario 1	Dose-efficacy scenario 2	0.88	0.144544500130524	MTD 50% percentile	0.75	CA
y_05090	Dose-toxicity scenario 1	Dose-efficacy scenario 2	0.89	0.139725633091509	MTD 50% percentile	0.75	CA
y_05091	Dose-toxicity scenario 1	Dose-efficacy scenario 2	0.9	0.134972090708019	MTD 50% percentile	0.75	CA
y_05092	Dose-toxicity scenario 1	Dose-efficacy scenario 2	0.91	0.130282553609306	MTD 50% percentile	0.75	CA
y_05093	Dose-toxicity scenario 1	Dose-efficacy scenario 2	0.92	0.125655737717028	MTD 50% percentile	0.75	CA
y_05094	Dose-toxicity scenario 1	Dose-efficacy scenario 2	0.93	0.121090393073026	MTD 50% percentile	0.75	CA
y_05095	Dose-toxicity scenario 1	Dose-efficacy scenario 2	0.94	0.11658530271351	MTD 50% percentile	0.75	CA
y_05096	Dose-toxicity scenario 1	Dose-efficacy scenario 2	0.95	0.11213928158753	MTD 50% percentile	0.75	CA
y_05097	Dose-toxicity scenario 1	Dose-efficacy scenario 2	0.96	0.107751175517718	MTD 50% percentile	0.75	CA
y_05098	Dose-toxicity scenario 1	Dose-efficacy scenario 2	0.97	0.103419860201371	MTD 50% percentile	0.75	CA
y_05099	Dose-toxicity scenario 1	Dose-efficacy scenario 2	0.98	0.0991442402500741	MTD 50% percentile	0.75	CA
y_050100	Dose-toxicity scenario 1	Dose-efficacy scenario 2	0.99	0.094923248266133	MTD 50% percentile	0.75	CA
y_050101	Dose-toxicity scenario 1	Dose-efficacy scenario 2	1	0.0907558439541835	MTD 50% percentile	0.75	CA
y_09751	Dose-toxicity scenario 1	Dose-efficacy scenario 2	0	1.14962260063288	MTD 97.5% percentile	0.75	CA
y_09752	Dose-toxicity scenario 1	Dose-efficacy scenario 2	0.01	1.11251437189501	MTD 97.5% percentile	0.75	CA
y_09753	Dose-toxicity scenario 1	Dose-efficacy scenario 2	0.02	1.07713093292244	MTD 97.5% percentile	0.75	CA
y_09754	Dose-toxicity scenario 1	Dose-efficacy scenario 2	0.03	1.04335476261132	MTD 97.5% percentile	0.75	CA
y_09755	Dose-toxicity scenario 1	Dose-efficacy scenario 2	0.04	1.01107877938605	MTD 97.5% percentile	0.75	CA
y_09756	Dose-toxicity scenario 1	Dose-efficacy scenario 2	0.05	0.980205207189752	MTD 97.5% percentile	0.75	CA
y_09757	Dose-toxicity scenario 1	Dose-efficacy scenario 2	0.06	0.950644586151706	MTD 97.5% percentile	0.75	CA
y_09758	Dose-toxicity scenario 1	Dose-efficacy scenario 2	0.07	0.922314906846035	MTD 97.5% percentile	0.75	CA
y_09759	Dose-toxicity scenario 1	Dose-efficacy scenario 2	0.08	0.895140850496207	MTD 97.5% percentile	0.75	CA
y_097510	Dose-toxicity scenario 1	Dose-efficacy scenario 2	0.09	0.869053120301641	MTD 97.5% percentile	0.75	CA
y_097511	Dose-toxicity scenario 1	Dose-efficacy scenario 2	0.1	0.84398785138664	MTD 97.5% percentile	0.75	CA
y_097512	Dose-toxicity scenario 1	Dose-efficacy scenario 2	0.11	0.819886088793825	MTD 97.5% percentile	0.75	CA
y_097513	Dose-toxicity scenario 1	Dose-efficacy scenario 2	0.12	0.796693324540027	MTD 97.5% percentile	0.75	CA
y_097514	Dose-toxicity scenario 1	Dose-efficacy scenario 2	0.13	0.774359086082539	MTD 97.5% percentile	0.75	CA
y_097515	Dose-toxicity scenario 1	Dose-efficacy scenario 2	0.14	0.752836569656077	MTD 97.5% percentile	0.75	CA
y_097516	Dose-toxicity scenario 1	Dose-efficacy scenario 2	0.15	0.73208231287453	MTD 97.5% percentile	0.75	CA
y_097517	Dose-toxicity scenario 1	Dose-efficacy scenario 2	0.16	0.712055901778	MTD 97.5% percentile	0.75	CA
y_097518	Dose-toxicity scenario 1	Dose-efficacy scenario 2	0.17	0.692719708170025	MTD 97.5% percentile	0.75	CA
y_097519	Dose-toxicity scenario 1	Dose-efficacy scenario 2	0.18	0.674038653653027	MTD 97.5% percentile	0.75	CA
y_097520	Dose-toxicity scenario 1	Dose-efficacy scenario 2	0.19	0.655979997248701	MTD 97.5% percentile	0.75	CA
y_097521	Dose-toxicity scenario 1	Dose-efficacy scenario 2	0.2	0.638513143898186	MTD 97.5% percentile	0.75	CA
y_097522	Dose-toxicity scenario 1	Dose-efficacy scenario 2	0.21	0.621609471485727	MTD 97.5% percentile	0.75	CA
y_097523	Dose-toxicity scenario 1	Dose-efficacy scenario 2	0.22	0.605242174328621	MTD 97.5% percentile	0.75	CA
y_097524	Dose-toxicity scenario 1	Dose-efficacy scenario 2	0.23	0.589386121333275	MTD 97.5% percentile	0.75	CA
y_097525	Dose-toxicity scenario 1	Dose-efficacy scenario 2	0.24	0.574017727238654	MTD 97.5% percentile	0.75	CA
y_097526	Dose-toxicity scenario 1	Dose-efficacy scenario 2	0.25	0.559114835559679	MTD 97.5% percentile	0.75	CA
y_097527	Dose-toxicity scenario 1	Dose-efficacy scenario 2	0.26	0.544656612008728	MTD 97.5% percentile	0.75	CA
y_097528	Dose-toxicity scenario 1	Dose-efficacy scenario 2	0.27	0.530623447317076	MTD 97.5% percentile	0.75	CA
y_097529	Dose-toxicity scenario 1	Dose-efficacy scenario 2	0.28	0.516996868503059	MTD 97.5% percentile	0.75	CA
y_097530	Dose-toxicity scenario 1	Dose-efficacy scenario 2	0.29	0.503759457742646	MTD 97.5% percentile	0.75	CA
y_097531	Dose-toxicity scenario 1	Dose-efficacy scenario 2	0.3	0.490894778093191	MTD 97.5% percentile	0.75	CA
y_097532	Dose-toxicity scenario 1	Dose-efficacy scenario 2	0.31	0.478387305404356	MTD 97.5% percentile	0.75	CA
y_097533	Dose-toxicity scenario 1	Dose-efficacy scenario 2	0.32	0.466222365823159	MTD 97.5% percentile	0.75	CA
y_097534	Dose-toxicity scenario 1	Dose-efficacy scenario 2	0.33	0.454386078364165	MTD 97.5% percentile	0.75	CA
y_097535	Dose-toxicity scenario 1	Dose-efficacy scenario 2	0.34	0.442865302072282	MTD 97.5% percentile	0.75	CA
y_097536	Dose-toxicity scenario 1	Dose-efficacy scenario 2	0.35	0.431647587355296	MTD 97.5% percentile	0.75	CA
y_097537	Dose-toxicity scenario 1	Dose-efficacy scenario 2	0.36	0.420721131107246	MTD 97.5% percentile	0.75	CA
y_097538	Dose-toxicity scenario 1	Dose-efficacy scenario 2	0.37	0.410074735282546	MTD 97.5% percentile	0.75	CA
y_097539	Dose-toxicity scenario 1	Dose-efficacy scenario 2	0.38	0.399697768615209	MTD 97.5% percentile	0.75	CA
y_097540	Dose-toxicity scenario 1	Dose-efficacy scenario 2	0.39	0.389580131208082	MTD 97.5% percentile	0.75	CA
y_097541	Dose-toxicity scenario 1	Dose-efficacy scenario 2	0.4	0.379712221744156	MTD 97.5% percentile	0.75	CA
y_097542	Dose-toxicity scenario 1	Dose-efficacy scenario 2	0.41	0.370084907096183	MTD 97.5% percentile	0.75	CA
y_097543	Dose-toxicity scenario 1	Dose-efficacy scenario 2	0.42	0.360689494132421	MTD 97.5% percentile	0.75	CA
y_097544	Dose-toxicity scenario 1	Dose-efficacy scenario 2	0.43	0.351517703535553	MTD 97.5% percentile	0.75	CA
y_097545	Dose-toxicity scenario 1	Dose-efficacy scenario 2	0.44	0.342561645469039	MTD 97.5% percentile	0.75	CA
y_097546	Dose-toxicity scenario 1	Dose-efficacy scenario 2	0.45	0.333813796940594	MTD 97.5% percentile	0.75	CA
y_097547	Dose-toxicity scenario 1	Dose-efficacy scenario 2	0.46	0.325266980726278	MTD 97.5% percentile	0.75	CA
y_097548	Dose-toxicity scenario 1	Dose-efficacy scenario 2	0.47	0.316914345731097	MTD 97.5% percentile	0.75	CA
y_097549	Dose-toxicity scenario 1	Dose-efficacy scenario 2	0.48	0.308749348673183	MTD 97.5% percentile	0.75	CA
y_097550	Dose-toxicity scenario 1	Dose-efficacy scenario 2	0.49	0.300765736988623	MTD 97.5% percentile	0.75	CA
y_097551	Dose-toxicity scenario 1	Dose-efficacy scenario 2	0.5	0.292957532863081	MTD 97.5% percentile	0.75	CA
y_097552	Dose-toxicity scenario 1	Dose-efficacy scenario 2	0.51	0.285319018304509	MTD 97.5% percentile	0.75	CA
y_097553	Dose-toxicity scenario 1	Dose-efficacy scenario 2	0.52	0.277844721178602	MTD 97.5% percentile	0.75	CA
y_097554	Dose-toxicity scenario 1	Dose-efficacy scenario 2	0.53	0.270529402135331	MTD 97.5% percentile	0.75	CA
y_097555	Dose-toxicity scenario 1	Dose-efficacy scenario 2	0.54	0.26336804236091	MTD 97.5% percentile	0.75	CA
y_097556	Dose-toxicity scenario 1	Dose-efficacy scenario 2	0.55	0.256355832095042	MTD 97.5% percentile	0.75	CA
y_097557	Dose-toxicity scenario 1	Dose-efficacy scenario 2	0.56	0.249488159858211	MTD 97.5% percentile	0.75	CA
y_097558	Dose-toxicity scenario 1	Dose-efficacy scenario 2	0.57	0.24276060233834	MTD 97.5% percentile	0.75	CA
y_097559	Dose-toxicity scenario 1	Dose-efficacy scenario 2	0.58	0.236168914890196	MTD 97.5% percentile	0.75	CA
y_097560	Dose-toxicity scenario 1	Dose-efficacy scenario 2	0.59	0.229709022604658	MTD 97.5% percentile	0.75	CA
y_097561	Dose-toxicity scenario 1	Dose-efficacy scenario 2	0.6	0.22337701190838	MTD 97.5% percentile	0.75	CA
y_097562	Dose-toxicity scenario 1	Dose-efficacy scenario 2	0.61	0.217169122657439	MTD 97.5% percentile	0.75	CA
y_097563	Dose-toxicity scenario 1	Dose-efficacy scenario 2	0.62	0.211081740691423	MTD 97.5% percentile	0.75	CA
y_097564	Dose-toxicity scenario 1	Dose-efficacy scenario 2	0.63	0.20511139081697	MTD 97.5% percentile	0.75	CA
y_097565	Dose-toxicity scenario 1	Dose-efficacy scenario 2	0.64	0.199254730192132	MTD 97.5% percentile	0.75	CA
y_097566	Dose-toxicity scenario 1	Dose-efficacy scenario 2	0.65	0.193508542085108	MTD 97.5% percentile	0.75	CA
y_097567	Dose-toxicity scenario 1	Dose-efficacy scenario 2	0.66	0.187869729982858	MTD 97.5% percentile	0.75	CA
y_097568	Dose-toxicity scenario 1	Dose-efficacy scenario 2	0.67	0.182335312026929	MTD 97.5% percentile	0.75	CA
y_097569	Dose-toxicity scenario 1	Dose-efficacy scenario 2	0.68	0.176902415755483	MTD 97.5% percentile	0.75	CA
y_097570	Dose-toxicity scenario 1	Dose-efficacy scenario 2	0.69	0.171568273132046	MTD 97.5% percentile	0.75	CA
y_097571	Dose-toxicity scenario 1	Dose-efficacy scenario 2	0.7	0.166330215842901	MTD 97.5% percentile	0.75	CA
y_097572	Dose-toxicity scenario 1	Dose-efficacy scenario 2	0.71	0.161185670846348	MTD 97.5% percentile	0.75	CA
y_097573	Dose-toxicity scenario 1	Dose-efficacy scenario 2	0.72	0.156132156158213	MTD 97.5% percentile	0.75	CA
y_097574	Dose-toxicity scenario 1	Dose-efficacy scenario 2	0.73	0.15116727685913	MTD 97.5% percentile	0.75	CA
y_097575	Dose-toxicity scenario 1	Dose-efficacy scenario 2	0.74	0.146288721310071	MTD 97.5% percentile	0.75	CA
y_097576	Dose-toxicity scenario 1	Dose-efficacy scenario 2	0.75	0.141494257563586	MTD 97.5% percentile	0.75	CA
y_097577	Dose-toxicity scenario 1	Dose-efficacy scenario 2	0.76	0.136781729959032	MTD 97.5% percentile	0.75	CA
y_097578	Dose-toxicity scenario 1	Dose-efficacy scenario 2	0.77	0.132149055890881	MTD 97.5% percentile	0.75	CA
y_097579	Dose-toxicity scenario 1	Dose-efficacy scenario 2	0.78	0.127594222739933	MTD 97.5% percentile	0.75	CA
y_097580	Dose-toxicity scenario 1	Dose-efficacy scenario 2	0.79	0.123115284957932	MTD 97.5% percentile	0.75	CA
y_097581	Dose-toxicity scenario 1	Dose-efficacy scenario 2	0.8	0.118710361296709	MTD 97.5% percentile	0.75	CA
y_097582	Dose-toxicity scenario 1	Dose-efficacy scenario 2	0.81	0.114377632173563	MTD 97.5% percentile	0.75	CA
y_097583	Dose-toxicity scenario 1	Dose-efficacy scenario 2	0.82	0.110115337165132	MTD 97.5% percentile	0.75	CA
y_097584	Dose-toxicity scenario 1	Dose-efficacy scenario 2	0.83	0.105921772622501	MTD 97.5% percentile	0.75	CA
y_097585	Dose-toxicity scenario 1	Dose-efficacy scenario 2	0.84	0.101795289400755	MTD 97.5% percentile	0.75	CA
y_097586	Dose-toxicity scenario 1	Dose-efficacy scenario 2	0.85	0.0977342906966205	MTD 97.5% percentile	0.75	CA
y_097587	Dose-toxicity scenario 1	Dose-efficacy scenario 2	0.86	0.0937372299882523	MTD 97.5% percentile	0.75	CA
y_097588	Dose-toxicity scenario 1	Dose-efficacy scenario 2	0.87	0.0898026090715594	MTD 97.5% percentile	0.75	CA
y_097589	Dose-toxicity scenario 1	Dose-efficacy scenario 2	0.88	0.0859289761878509	MTD 97.5% percentile	0.75	CA
y_097590	Dose-toxicity scenario 1	Dose-efficacy scenario 2	0.89	0.0821149242378761	MTD 97.5% percentile	0.75	CA
y_097591	Dose-toxicity scenario 1	Dose-efficacy scenario 2	0.9	0.0783590890776471	MTD 97.5% percentile	0.75	CA
y_097592	Dose-toxicity scenario 1	Dose-efficacy scenario 2	0.91	0.0746601478917055	MTD 97.5% percentile	0.75	CA
y_097593	Dose-toxicity scenario 1	Dose-efficacy scenario 2	0.92	0.0710168176397609	MTD 97.5% percentile	0.75	CA
y_097594	Dose-toxicity scenario 1	Dose-efficacy scenario 2	0.93	0.0674278535728669	MTD 97.5% percentile	0.75	CA
y_097595	Dose-toxicity scenario 1	Dose-efficacy scenario 2	0.94	0.0638920478155306	MTD 97.5% percentile	0.75	CA
y_097596	Dose-toxicity scenario 1	Dose-efficacy scenario 2	0.95	0.0604082280103625	MTD 97.5% percentile	0.75	CA
y_097597	Dose-toxicity scenario 1	Dose-efficacy scenario 2	0.96	0.0569752560220727	MTD 97.5% percentile	0.75	CA
y_097598	Dose-toxicity scenario 1	Dose-efficacy scenario 2	0.97	0.0535920266978024	MTD 97.5% percentile	0.75	CA
y_097599	Dose-toxicity scenario 1	Dose-efficacy scenario 2	0.98	0.0502574666809558	MTD 97.5% percentile	0.75	CA
y_0975100	Dose-toxicity scenario 1	Dose-efficacy scenario 2	0.99	0.0469705332758562	MTD 97.5% percentile	0.75	CA
y_0975101	Dose-toxicity scenario 1	Dose-efficacy scenario 2	1	0.0437302133607053	MTD 97.5% percentile	0.75	CA
