# Supplementary material for: A Bayesian adaptive design for dual‐agent phase I–II oncology trials integrating efficacy data across stages
Source: Biom J. 2023 May 18;65(7):2200288. doi: 10.1002/bimj.202200288 (PMC10952513; doi:10.1002/bimj.202200288)
Supplement: Supplementary file 1 — Supporting Information S1 [file BIMJ-65-0-s001.zip › Code_biometrical_journal2/Code_biometrical_journal/Data/intermediate_outputs/MTD_curve_DLT_sc1_EFF_sc2_CA_w0_H0.csv]

	DLT_scenario	EFF_scenario	x	y	type	omega	agreement
y_mean1	Dose-toxicity scenario 1	Dose-efficacy scenario 2	0	1.22674974227642	MTD mean	0	CA
y_mean2	Dose-toxicity scenario 1	Dose-efficacy scenario 2	0.01	1.19589874565996	MTD mean	0	CA
y_mean3	Dose-toxicity scenario 1	Dose-efficacy scenario 2	0.02	1.16609695159253	MTD mean	0	CA
y_mean4	Dose-toxicity scenario 1	Dose-efficacy scenario 2	0.03	1.13729173194609	MTD mean	0	CA
y_mean5	Dose-toxicity scenario 1	Dose-efficacy scenario 2	0.04	1.10943392048735	MTD mean	0	CA
y_mean6	Dose-toxicity scenario 1	Dose-efficacy scenario 2	0.05	1.08247753282757	MTD mean	0	CA
y_mean7	Dose-toxicity scenario 1	Dose-efficacy scenario 2	0.06	1.05637951312512	MTD mean	0	CA
y_mean8	Dose-toxicity scenario 1	Dose-efficacy scenario 2	0.07	1.03109950460603	MTD mean	0	CA
y_mean9	Dose-toxicity scenario 1	Dose-efficacy scenario 2	0.08	1.00659964132973	MTD mean	0	CA
y_mean10	Dose-toxicity scenario 1	Dose-efficacy scenario 2	0.09	0.982844358940399	MTD mean	0	CA
y_mean11	Dose-toxicity scenario 1	Dose-efficacy scenario 2	0.1	0.959800222414464	MTD mean	0	CA
y_mean12	Dose-toxicity scenario 1	Dose-efficacy scenario 2	0.11	0.937435769049818	MTD mean	0	CA
y_mean13	Dose-toxicity scenario 1	Dose-efficacy scenario 2	0.12	0.915721365146135	MTD mean	0	CA
y_mean14	Dose-toxicity scenario 1	Dose-efficacy scenario 2	0.13	0.894629075003447	MTD mean	0	CA
y_mean15	Dose-toxicity scenario 1	Dose-efficacy scenario 2	0.14	0.874132541021195	MTD mean	0	CA
y_mean16	Dose-toxicity scenario 1	Dose-efficacy scenario 2	0.15	0.854206873815693	MTD mean	0	CA
y_mean17	Dose-toxicity scenario 1	Dose-efficacy scenario 2	0.16	0.834828551392776	MTD mean	0	CA
y_mean18	Dose-toxicity scenario 1	Dose-efficacy scenario 2	0.17	0.815975326516867	MTD mean	0	CA
y_mean19	Dose-toxicity scenario 1	Dose-efficacy scenario 2	0.18	0.797626141509481	MTD mean	0	CA
y_mean20	Dose-toxicity scenario 1	Dose-efficacy scenario 2	0.19	0.779761049791164	MTD mean	0	CA
y_mean21	Dose-toxicity scenario 1	Dose-efficacy scenario 2	0.2	0.762361143552291	MTD mean	0	CA
y_mean22	Dose-toxicity scenario 1	Dose-efficacy scenario 2	0.21	0.745408487001341	MTD mean	0	CA
y_mean23	Dose-toxicity scenario 1	Dose-efficacy scenario 2	0.22	0.728886054695253	MTD mean	0	CA
y_mean24	Dose-toxicity scenario 1	Dose-efficacy scenario 2	0.23	0.712777674506092	MTD mean	0	CA
y_mean25	Dose-toxicity scenario 1	Dose-efficacy scenario 2	0.24	0.697067974822437	MTD mean	0	CA
y_mean26	Dose-toxicity scenario 1	Dose-efficacy scenario 2	0.25	0.68174233562311	MTD mean	0	CA
y_mean27	Dose-toxicity scenario 1	Dose-efficacy scenario 2	0.26	0.666786843095937	MTD mean	0	CA
y_mean28	Dose-toxicity scenario 1	Dose-efficacy scenario 2	0.27	0.652188247505428	MTD mean	0	CA
y_mean29	Dose-toxicity scenario 1	Dose-efficacy scenario 2	0.28	0.637933924041221	MTD mean	0	CA
y_mean30	Dose-toxicity scenario 1	Dose-efficacy scenario 2	0.29	0.624011836404127	MTD mean	0	CA
y_mean31	Dose-toxicity scenario 1	Dose-efficacy scenario 2	0.3	0.610410502909024	MTD mean	0	CA
y_mean32	Dose-toxicity scenario 1	Dose-efficacy scenario 2	0.31	0.597118964903955	MTD mean	0	CA
y_mean33	Dose-toxicity scenario 1	Dose-efficacy scenario 2	0.32	0.584126757322876	MTD mean	0	CA
y_mean34	Dose-toxicity scenario 1	Dose-efficacy scenario 2	0.33	0.57142388120573	MTD mean	0	CA
y_mean35	Dose-toxicity scenario 1	Dose-efficacy scenario 2	0.34	0.55900077803421	MTD mean	0	CA
y_mean36	Dose-toxicity scenario 1	Dose-efficacy scenario 2	0.35	0.546848305744776	MTD mean	0	CA
y_mean37	Dose-toxicity scenario 1	Dose-efficacy scenario 2	0.36	0.534957716292398	MTD mean	0	CA
y_mean38	Dose-toxicity scenario 1	Dose-efficacy scenario 2	0.37	0.523320634649339	MTD mean	0	CA
y_mean39	Dose-toxicity scenario 1	Dose-efficacy scenario 2	0.38	0.511929039133002	MTD mean	0	CA
y_mean40	Dose-toxicity scenario 1	Dose-efficacy scenario 2	0.39	0.500775242965744	MTD mean	0	CA
y_mean41	Dose-toxicity scenario 1	Dose-efficacy scenario 2	0.4	0.489851876977585	MTD mean	0	CA
y_mean42	Dose-toxicity scenario 1	Dose-efficacy scenario 2	0.41	0.479151873369997	MTD mean	0	CA
y_mean43	Dose-toxicity scenario 1	Dose-efficacy scenario 2	0.42	0.468668450465624	MTD mean	0	CA
y_mean44	Dose-toxicity scenario 1	Dose-efficacy scenario 2	0.43	0.458395098374767	MTD mean	0	CA
y_mean45	Dose-toxicity scenario 1	Dose-efficacy scenario 2	0.44	0.448325565514987	MTD mean	0	CA
y_mean46	Dose-toxicity scenario 1	Dose-efficacy scenario 2	0.45	0.438453845925161	MTD mean	0	CA
y_mean47	Dose-toxicity scenario 1	Dose-efficacy scenario 2	0.46	0.428774167319908	MTD mean	0	CA
y_mean48	Dose-toxicity scenario 1	Dose-efficacy scenario 2	0.47	0.419280979834446	MTD mean	0	CA
y_mean49	Dose-toxicity scenario 1	Dose-efficacy scenario 2	0.48	0.409968945413782	MTD mean	0	CA
y_mean50	Dose-toxicity scenario 1	Dose-efficacy scenario 2	0.49	0.400832927803596	MTD mean	0	CA
y_mean51	Dose-toxicity scenario 1	Dose-efficacy scenario 2	0.5	0.391867983103397	MTD mean	0	CA
y_mean52	Dose-toxicity scenario 1	Dose-efficacy scenario 2	0.51	0.383069350845427	MTD mean	0	CA
y_mean53	Dose-toxicity scenario 1	Dose-efficacy scenario 2	0.52	0.374432445565507	MTD mean	0	CA
y_mean54	Dose-toxicity scenario 1	Dose-efficacy scenario 2	0.53	0.365952848834454	MTD mean	0	CA
y_mean55	Dose-toxicity scenario 1	Dose-efficacy scenario 2	0.54	0.357626301720975	MTD mean	0	CA
y_mean56	Dose-toxicity scenario 1	Dose-efficacy scenario 2	0.55	0.349448697659029	MTD mean	0	CA
y_mean57	Dose-toxicity scenario 1	Dose-efficacy scenario 2	0.56	0.341416075694555	MTD mean	0	CA
y_mean58	Dose-toxicity scenario 1	Dose-efficacy scenario 2	0.57	0.333524614088232	MTD mean	0	CA
y_mean59	Dose-toxicity scenario 1	Dose-efficacy scenario 2	0.58	0.325770624252568	MTD mean	0	CA
y_mean60	Dose-toxicity scenario 1	Dose-efficacy scenario 2	0.59	0.318150545003105	MTD mean	0	CA
y_mean61	Dose-toxicity scenario 1	Dose-efficacy scenario 2	0.6	0.310660937104917	MTD mean	0	CA
y_mean62	Dose-toxicity scenario 1	Dose-efficacy scenario 2	0.61	0.303298478096854	MTD mean	0	CA
y_mean63	Dose-toxicity scenario 1	Dose-efficacy scenario 2	0.62	0.296059957377175	MTD mean	0	CA
y_mean64	Dose-toxicity scenario 1	Dose-efficacy scenario 2	0.63	0.288942271535284	MTD mean	0	CA
y_mean65	Dose-toxicity scenario 1	Dose-efficacy scenario 2	0.64	0.281942419915325	MTD mean	0	CA
y_mean66	Dose-toxicity scenario 1	Dose-efficacy scenario 2	0.65	0.275057500398297	MTD mean	0	CA
y_mean67	Dose-toxicity scenario 1	Dose-efficacy scenario 2	0.66	0.268284705390245	MTD mean	0	CA
y_mean68	Dose-toxicity scenario 1	Dose-efficacy scenario 2	0.67	0.261621318004873	MTD mean	0	CA
y_mean69	Dose-toxicity scenario 1	Dose-efficacy scenario 2	0.68	0.255064708429663	MTD mean	0	CA
y_mean70	Dose-toxicity scenario 1	Dose-efficacy scenario 2	0.69	0.248612330465312	MTD mean	0	CA
y_mean71	Dose-toxicity scenario 1	Dose-efficacy scenario 2	0.7	0.242261718228898	MTD mean	0	CA
y_mean72	Dose-toxicity scenario 1	Dose-efficacy scenario 2	0.71	0.236010483011819	MTD mean	0	CA
y_mean73	Dose-toxicity scenario 1	Dose-efficacy scenario 2	0.72	0.229856310284096	MTD mean	0	CA
y_mean74	Dose-toxicity scenario 1	Dose-efficacy scenario 2	0.73	0.223796956837136	MTD mean	0	CA
y_mean75	Dose-toxicity scenario 1	Dose-efficacy scenario 2	0.74	0.217830248057558	MTD mean	0	CA
y_mean76	Dose-toxicity scenario 1	Dose-efficacy scenario 2	0.75	0.21195407532511	MTD mean	0	CA
y_mean77	Dose-toxicity scenario 1	Dose-efficacy scenario 2	0.76	0.206166393528152	MTD mean	0	CA
y_mean78	Dose-toxicity scenario 1	Dose-efficacy scenario 2	0.77	0.200465218690537	MTD mean	0	CA
y_mean79	Dose-toxicity scenario 1	Dose-efficacy scenario 2	0.78	0.194848625704113	MTD mean	0	CA
y_mean80	Dose-toxicity scenario 1	Dose-efficacy scenario 2	0.79	0.189314746161414	MTD mean	0	CA
y_mean81	Dose-toxicity scenario 1	Dose-efficacy scenario 2	0.8	0.183861766283386	MTD mean	0	CA
y_mean82	Dose-toxicity scenario 1	Dose-efficacy scenario 2	0.81	0.178487924937352	MTD mean	0	CA
y_mean83	Dose-toxicity scenario 1	Dose-efficacy scenario 2	0.82	0.173191511740643	MTD mean	0	CA
y_mean84	Dose-toxicity scenario 1	Dose-efficacy scenario 2	0.83	0.167970865245613	MTD mean	0	CA
y_mean85	Dose-toxicity scenario 1	Dose-efficacy scenario 2	0.84	0.162824371201995	MTD mean	0	CA
y_mean86	Dose-toxicity scenario 1	Dose-efficacy scenario 2	0.85	0.157750460892777	MTD mean	0	CA
y_mean87	Dose-toxicity scenario 1	Dose-efficacy scenario 2	0.86	0.152747609539994	MTD mean	0	CA
y_mean88	Dose-toxicity scenario 1	Dose-efficacy scenario 2	0.87	0.147814334777039	MTD mean	0	CA
y_mean89	Dose-toxicity scenario 1	Dose-efficacy scenario 2	0.88	0.142949195184259	MTD mean	0	CA
y_mean90	Dose-toxicity scenario 1	Dose-efficacy scenario 2	0.89	0.138150788884831	MTD mean	0	CA
y_mean91	Dose-toxicity scenario 1	Dose-efficacy scenario 2	0.9	0.133417752198003	MTD mean	0	CA
y_mean92	Dose-toxicity scenario 1	Dose-efficacy scenario 2	0.91	0.128748758347023	MTD mean	0	CA
y_mean93	Dose-toxicity scenario 1	Dose-efficacy scenario 2	0.92	0.124142516219146	MTD mean	0	CA
y_mean94	Dose-toxicity scenario 1	Dose-efficacy scenario 2	0.93	0.119597769175325	MTD mean	0	CA
y_mean95	Dose-toxicity scenario 1	Dose-efficacy scenario 2	0.94	0.115113293907238	MTD mean	0	CA
y_mean96	Dose-toxicity scenario 1	Dose-efficacy scenario 2	0.95	0.110687899339506	MTD mean	0	CA
y_mean97	Dose-toxicity scenario 1	Dose-efficacy scenario 2	0.96	0.106320425575005	MTD mean	0	CA
y_mean98	Dose-toxicity scenario 1	Dose-efficacy scenario 2	0.97	0.102009742881327	MTD mean	0	CA
y_mean99	Dose-toxicity scenario 1	Dose-efficacy scenario 2	0.98	0.0977547507165165	MTD mean	0	CA
y_mean100	Dose-toxicity scenario 1	Dose-efficacy scenario 2	0.99	0.0935543767923346	MTD mean	0	CA
y_mean101	Dose-toxicity scenario 1	Dose-efficacy scenario 2	1	0.089407576173356	MTD mean	0	CA
y_00251	Dose-toxicity scenario 1	Dose-efficacy scenario 2	0	1.32496312769385	MTD 2.5% percentile	0	CA
y_00252	Dose-toxicity scenario 1	Dose-efficacy scenario 2	0.01	1.29968322529493	MTD 2.5% percentile	0	CA
y_00253	Dose-toxicity scenario 1	Dose-efficacy scenario 2	0.02	1.27499184631114	MTD 2.5% percentile	0	CA
y_00254	Dose-toxicity scenario 1	Dose-efficacy scenario 2	0.03	1.25086867572015	MTD 2.5% percentile	0	CA
y_00255	Dose-toxicity scenario 1	Dose-efficacy scenario 2	0.04	1.22729432285941	MTD 2.5% percentile	0	CA
y_00256	Dose-toxicity scenario 1	Dose-efficacy scenario 2	0.05	1.20425026944301	MTD 2.5% percentile	0	CA
y_00257	Dose-toxicity scenario 1	Dose-efficacy scenario 2	0.06	1.18171882104761	MTD 2.5% percentile	0	CA
y_00258	Dose-toxicity scenario 1	Dose-efficacy scenario 2	0.07	1.15968306180024	MTD 2.5% percentile	0	CA
y_00259	Dose-toxicity scenario 1	Dose-efficacy scenario 2	0.08	1.13812681202412	MTD 2.5% percentile	0	CA
y_002510	Dose-toxicity scenario 1	Dose-efficacy scenario 2	0.09	1.11703458861975	MTD 2.5% percentile	0	CA
y_002511	Dose-toxicity scenario 1	Dose-efficacy scenario 2	0.1	1.09639156797723	MTD 2.5% percentile	0	CA
y_002512	Dose-toxicity scenario 1	Dose-efficacy scenario 2	0.11	1.07618355123322	MTD 2.5% percentile	0	CA
y_002513	Dose-toxicity scenario 1	Dose-efficacy scenario 2	0.12	1.0563969317014	MTD 2.5% percentile	0	CA
y_002514	Dose-toxicity scenario 1	Dose-efficacy scenario 2	0.13	1.03701866431937	MTD 2.5% percentile	0	CA
y_002515	Dose-toxicity scenario 1	Dose-efficacy scenario 2	0.14	1.01803623696795	MTD 2.5% percentile	0	CA
y_002516	Dose-toxicity scenario 1	Dose-efficacy scenario 2	0.15	0.999437643530206	MTD 2.5% percentile	0	CA
y_002517	Dose-toxicity scenario 1	Dose-efficacy scenario 2	0.16	0.981211358568491	MTD 2.5% percentile	0	CA
y_002518	Dose-toxicity scenario 1	Dose-efficacy scenario 2	0.17	0.963346313507085	MTD 2.5% percentile	0	CA
y_002519	Dose-toxicity scenario 1	Dose-efficacy scenario 2	0.18	0.945831874217149	MTD 2.5% percentile	0	CA
y_002520	Dose-toxicity scenario 1	Dose-efficacy scenario 2	0.19	0.928657819908539	MTD 2.5% percentile	0	CA
y_002521	Dose-toxicity scenario 1	Dose-efficacy scenario 2	0.2	0.911814323240464	MTD 2.5% percentile	0	CA
y_002522	Dose-toxicity scenario 1	Dose-efficacy scenario 2	0.21	0.895291931569656	MTD 2.5% percentile	0	CA
y_002523	Dose-toxicity scenario 1	Dose-efficacy scenario 2	0.22	0.879081549260871	MTD 2.5% percentile	0	CA
y_002524	Dose-toxicity scenario 1	Dose-efficacy scenario 2	0.23	0.863174420990161	MTD 2.5% percentile	0	CA
y_002525	Dose-toxicity scenario 1	Dose-efficacy scenario 2	0.24	0.847562115976523	MTD 2.5% percentile	0	CA
y_002526	Dose-toxicity scenario 1	Dose-efficacy scenario 2	0.25	0.832236513082248	MTD 2.5% percentile	0	CA
y_002527	Dose-toxicity scenario 1	Dose-efficacy scenario 2	0.26	0.817189786726651	MTD 2.5% percentile	0	CA
y_002528	Dose-toxicity scenario 1	Dose-efficacy scenario 2	0.27	0.802414393561833	MTD 2.5% percentile	0	CA
y_002529	Dose-toxicity scenario 1	Dose-efficacy scenario 2	0.28	0.787903059862832	MTD 2.5% percentile	0	CA
y_002530	Dose-toxicity scenario 1	Dose-efficacy scenario 2	0.29	0.773648769587842	MTD 2.5% percentile	0	CA
y_002531	Dose-toxicity scenario 1	Dose-efficacy scenario 2	0.3	0.75964475306736	MTD 2.5% percentile	0	CA
y_002532	Dose-toxicity scenario 1	Dose-efficacy scenario 2	0.31	0.745884476283909	MTD 2.5% percentile	0	CA
y_002533	Dose-toxicity scenario 1	Dose-efficacy scenario 2	0.32	0.732361630706707	MTD 2.5% percentile	0	CA
y_002534	Dose-toxicity scenario 1	Dose-efficacy scenario 2	0.33	0.71907012364803	MTD 2.5% percentile	0	CA
y_002535	Dose-toxicity scenario 1	Dose-efficacy scenario 2	0.34	0.706004069110304	MTD 2.5% percentile	0	CA
y_002536	Dose-toxicity scenario 1	Dose-efficacy scenario 2	0.35	0.693157779095045	MTD 2.5% percentile	0	CA
y_002537	Dose-toxicity scenario 1	Dose-efficacy scenario 2	0.36	0.680525755346674	MTD 2.5% percentile	0	CA
y_002538	Dose-toxicity scenario 1	Dose-efficacy scenario 2	0.37	0.668102681506041	MTD 2.5% percentile	0	CA
y_002539	Dose-toxicity scenario 1	Dose-efficacy scenario 2	0.38	0.655883415650122	MTD 2.5% percentile	0	CA
y_002540	Dose-toxicity scenario 1	Dose-efficacy scenario 2	0.39	0.643862983195906	MTD 2.5% percentile	0	CA
y_002541	Dose-toxicity scenario 1	Dose-efficacy scenario 2	0.4	0.632036570147888	MTD 2.5% percentile	0	CA
y_002542	Dose-toxicity scenario 1	Dose-efficacy scenario 2	0.41	0.620399516669921	MTD 2.5% percentile	0	CA
y_002543	Dose-toxicity scenario 1	Dose-efficacy scenario 2	0.42	0.608947310963389	MTD 2.5% percentile	0	CA
y_002544	Dose-toxicity scenario 1	Dose-efficacy scenario 2	0.43	0.597675583434803	MTD 2.5% percentile	0	CA
y_002545	Dose-toxicity scenario 1	Dose-efficacy scenario 2	0.44	0.58658010113699	MTD 2.5% percentile	0	CA
y_002546	Dose-toxicity scenario 1	Dose-efficacy scenario 2	0.45	0.575656762469008	MTD 2.5% percentile	0	CA
y_002547	Dose-toxicity scenario 1	Dose-efficacy scenario 2	0.46	0.564901592120851	MTD 2.5% percentile	0	CA
y_002548	Dose-toxicity scenario 1	Dose-efficacy scenario 2	0.47	0.554310736249858	MTD 2.5% percentile	0	CA
y_002549	Dose-toxicity scenario 1	Dose-efficacy scenario 2	0.48	0.543880457876521	MTD 2.5% percentile	0	CA
y_002550	Dose-toxicity scenario 1	Dose-efficacy scenario 2	0.49	0.533607132488147	MTD 2.5% percentile	0	CA
y_002551	Dose-toxicity scenario 1	Dose-efficacy scenario 2	0.5	0.5234872438395	MTD 2.5% percentile	0	CA
y_002552	Dose-toxicity scenario 1	Dose-efficacy scenario 2	0.51	0.513517379940208	MTD 2.5% percentile	0	CA
y_002553	Dose-toxicity scenario 1	Dose-efficacy scenario 2	0.52	0.503694229219314	MTD 2.5% percentile	0	CA
y_002554	Dose-toxicity scenario 1	Dose-efficacy scenario 2	0.53	0.494014576857917	MTD 2.5% percentile	0	CA
y_002555	Dose-toxicity scenario 1	Dose-efficacy scenario 2	0.54	0.484475301281359	MTD 2.5% percentile	0	CA
y_002556	Dose-toxicity scenario 1	Dose-efficacy scenario 2	0.55	0.475073370802935	MTD 2.5% percentile	0	CA
y_002557	Dose-toxicity scenario 1	Dose-efficacy scenario 2	0.56	0.465805840411536	MTD 2.5% percentile	0	CA
y_002558	Dose-toxicity scenario 1	Dose-efficacy scenario 2	0.57	0.456669848696071	MTD 2.5% percentile	0	CA
y_002559	Dose-toxicity scenario 1	Dose-efficacy scenario 2	0.58	0.447662614899933	MTD 2.5% percentile	0	CA
y_002560	Dose-toxicity scenario 1	Dose-efficacy scenario 2	0.59	0.438781436099123	MTD 2.5% percentile	0	CA
y_002561	Dose-toxicity scenario 1	Dose-efficacy scenario 2	0.6	0.430023684498036	MTD 2.5% percentile	0	CA
y_002562	Dose-toxicity scenario 1	Dose-efficacy scenario 2	0.61	0.421386804837208	MTD 2.5% percentile	0	CA
y_002563	Dose-toxicity scenario 1	Dose-efficacy scenario 2	0.62	0.412868311907661	MTD 2.5% percentile	0	CA
y_002564	Dose-toxicity scenario 1	Dose-efficacy scenario 2	0.63	0.40446578816677	MTD 2.5% percentile	0	CA
y_002565	Dose-toxicity scenario 1	Dose-efficacy scenario 2	0.64	0.396176881450839	MTD 2.5% percentile	0	CA
y_002566	Dose-toxicity scenario 1	Dose-efficacy scenario 2	0.65	0.387999302779844	MTD 2.5% percentile	0	CA
y_002567	Dose-toxicity scenario 1	Dose-efficacy scenario 2	0.66	0.379930824250041	MTD 2.5% percentile	0	CA
y_002568	Dose-toxicity scenario 1	Dose-efficacy scenario 2	0.67	0.371969277010362	MTD 2.5% percentile	0	CA
y_002569	Dose-toxicity scenario 1	Dose-efficacy scenario 2	0.68	0.364112549318738	MTD 2.5% percentile	0	CA
y_002570	Dose-toxicity scenario 1	Dose-efficacy scenario 2	0.69	0.356358584674683	MTD 2.5% percentile	0	CA
y_002571	Dose-toxicity scenario 1	Dose-efficacy scenario 2	0.7	0.348705380024687	MTD 2.5% percentile	0	CA
y_002572	Dose-toxicity scenario 1	Dose-efficacy scenario 2	0.71	0.341150984037115	MTD 2.5% percentile	0	CA
y_002573	Dose-toxicity scenario 1	Dose-efficacy scenario 2	0.72	0.333693495443486	MTD 2.5% percentile	0	CA
y_002574	Dose-toxicity scenario 1	Dose-efficacy scenario 2	0.73	0.326331061443197	MTD 2.5% percentile	0	CA
y_002575	Dose-toxicity scenario 1	Dose-efficacy scenario 2	0.74	0.319061876168841	MTD 2.5% percentile	0	CA
y_002576	Dose-toxicity scenario 1	Dose-efficacy scenario 2	0.75	0.311884179209487	MTD 2.5% percentile	0	CA
y_002577	Dose-toxicity scenario 1	Dose-efficacy scenario 2	0.76	0.304796254189361	MTD 2.5% percentile	0	CA
y_002578	Dose-toxicity scenario 1	Dose-efficacy scenario 2	0.77	0.297796427399523	MTD 2.5% percentile	0	CA
y_002579	Dose-toxicity scenario 1	Dose-efficacy scenario 2	0.78	0.290883066480258	MTD 2.5% percentile	0	CA
y_002580	Dose-toxicity scenario 1	Dose-efficacy scenario 2	0.79	0.284054579151989	MTD 2.5% percentile	0	CA
y_002581	Dose-toxicity scenario 1	Dose-efficacy scenario 2	0.8	0.277309411992648	MTD 2.5% percentile	0	CA
y_002582	Dose-toxicity scenario 1	Dose-efficacy scenario 2	0.81	0.27064604925953	MTD 2.5% percentile	0	CA
y_002583	Dose-toxicity scenario 1	Dose-efficacy scenario 2	0.82	0.264063011753752	MTD 2.5% percentile	0	CA
y_002584	Dose-toxicity scenario 1	Dose-efficacy scenario 2	0.83	0.257558855725539	MTD 2.5% percentile	0	CA
y_002585	Dose-toxicity scenario 1	Dose-efficacy scenario 2	0.84	0.251132171818618	MTD 2.5% percentile	0	CA
y_002586	Dose-toxicity scenario 1	Dose-efficacy scenario 2	0.85	0.244781584052116	MTD 2.5% percentile	0	CA
y_002587	Dose-toxicity scenario 1	Dose-efficacy scenario 2	0.86	0.238505748838409	MTD 2.5% percentile	0	CA
y_002588	Dose-toxicity scenario 1	Dose-efficacy scenario 2	0.87	0.232303354035448	MTD 2.5% percentile	0	CA
y_002589	Dose-toxicity scenario 1	Dose-efficacy scenario 2	0.88	0.226173118032165	MTD 2.5% percentile	0	CA
y_002590	Dose-toxicity scenario 1	Dose-efficacy scenario 2	0.89	0.220113788865612	MTD 2.5% percentile	0	CA
y_002591	Dose-toxicity scenario 1	Dose-efficacy scenario 2	0.9	0.214124143368559	MTD 2.5% percentile	0	CA
y_002592	Dose-toxicity scenario 1	Dose-efficacy scenario 2	0.91	0.208202986346339	MTD 2.5% percentile	0	CA
y_002593	Dose-toxicity scenario 1	Dose-efficacy scenario 2	0.92	0.202349149781757	MTD 2.5% percentile	0	CA
y_002594	Dose-toxicity scenario 1	Dose-efficacy scenario 2	0.93	0.196561492066981	MTD 2.5% percentile	0	CA
y_002595	Dose-toxicity scenario 1	Dose-efficacy scenario 2	0.94	0.190838897261321	MTD 2.5% percentile	0	CA
y_002596	Dose-toxicity scenario 1	Dose-efficacy scenario 2	0.95	0.185180274373912	MTD 2.5% percentile	0	CA
y_002597	Dose-toxicity scenario 1	Dose-efficacy scenario 2	0.96	0.179584556670316	MTD 2.5% percentile	0	CA
y_002598	Dose-toxicity scenario 1	Dose-efficacy scenario 2	0.97	0.174050701002115	MTD 2.5% percentile	0	CA
y_002599	Dose-toxicity scenario 1	Dose-efficacy scenario 2	0.98	0.168577687158627	MTD 2.5% percentile	0	CA
y_0025100	Dose-toxicity scenario 1	Dose-efficacy scenario 2	0.99	0.163164517239879	MTD 2.5% percentile	0	CA
y_0025101	Dose-toxicity scenario 1	Dose-efficacy scenario 2	1	0.157810215050038	MTD 2.5% percentile	0	CA
y_0501	Dose-toxicity scenario 1	Dose-efficacy scenario 2	0	1.2277318835075	MTD 50% percentile	0	CA
y_0502	Dose-toxicity scenario 1	Dose-efficacy scenario 2	0.01	1.19707628927606	MTD 50% percentile	0	CA
y_0503	Dose-toxicity scenario 1	Dose-efficacy scenario 2	0.02	1.16745449080028	MTD 50% percentile	0	CA
y_0504	Dose-toxicity scenario 1	Dose-efficacy scenario 2	0.03	1.13881506131291	MTD 50% percentile	0	CA
y_0505	Dose-toxicity scenario 1	Dose-efficacy scenario 2	0.04	1.11110992941412	MTD 50% percentile	0	CA
y_0506	Dose-toxicity scenario 1	Dose-efficacy scenario 2	0.05	1.0842941098101	MTD 50% percentile	0	CA
y_0507	Dose-toxicity scenario 1	Dose-efficacy scenario 2	0.06	1.05832545957123	MTD 50% percentile	0	CA
y_0508	Dose-toxicity scenario 1	Dose-efficacy scenario 2	0.07	1.03316445713203	MTD 50% percentile	0	CA
y_0509	Dose-toxicity scenario 1	Dose-efficacy scenario 2	0.08	1.0087740015953	MTD 50% percentile	0	CA
y_05010	Dose-toxicity scenario 1	Dose-efficacy scenario 2	0.09	0.985119230196784	MTD 50% percentile	0	CA
y_05011	Dose-toxicity scenario 1	Dose-efficacy scenario 2	0.1	0.962167352041917	MTD 50% percentile	0	CA
y_05012	Dose-toxicity scenario 1	Dose-efficacy scenario 2	0.11	0.939887496446801	MTD 50% percentile	0	CA
y_05013	Dose-toxicity scenario 1	Dose-efficacy scenario 2	0.12	0.918250574408626	MTD 50% percentile	0	CA
y_05014	Dose-toxicity scenario 1	Dose-efficacy scenario 2	0.13	0.897229151898192	MTD 50% percentile	0	CA
y_05015	Dose-toxicity scenario 1	Dose-efficacy scenario 2	0.14	0.876797333814031	MTD 50% percentile	0	CA
y_05016	Dose-toxicity scenario 1	Dose-efficacy scenario 2	0.15	0.856930657565982	MTD 50% percentile	0	CA
y_05017	Dose-toxicity scenario 1	Dose-efficacy scenario 2	0.16	0.8376059953687	MTD 50% percentile	0	CA
y_05018	Dose-toxicity scenario 1	Dose-efficacy scenario 2	0.17	0.818801464424603	MTD 50% percentile	0	CA
y_05019	Dose-toxicity scenario 1	Dose-efficacy scenario 2	0.18	0.8004963442629	MTD 50% percentile	0	CA
y_05020	Dose-toxicity scenario 1	Dose-efficacy scenario 2	0.19	0.782671000578245	MTD 50% percentile	0	CA
y_05021	Dose-toxicity scenario 1	Dose-efficacy scenario 2	0.2	0.765306814980479	MTD 50% percentile	0	CA
y_05022	Dose-toxicity scenario 1	Dose-efficacy scenario 2	0.21	0.748386120127066	MTD 50% percentile	0	CA
y_05023	Dose-toxicity scenario 1	Dose-efficacy scenario 2	0.22	0.731892139763111	MTD 50% percentile	0	CA
y_05024	Dose-toxicity scenario 1	Dose-efficacy scenario 2	0.23	0.715808933241201	MTD 50% percentile	0	CA
y_05025	Dose-toxicity scenario 1	Dose-efficacy scenario 2	0.24	0.700121344135368	MTD 50% percentile	0	CA
y_05026	Dose-toxicity scenario 1	Dose-efficacy scenario 2	0.25	0.684814952600993	MTD 50% percentile	0	CA
y_05027	Dose-toxicity scenario 1	Dose-efficacy scenario 2	0.26	0.669876031165885	MTD 50% percentile	0	CA
y_05028	Dose-toxicity scenario 1	Dose-efficacy scenario 2	0.27	0.655291503667646	MTD 50% percentile	0	CA
y_05029	Dose-toxicity scenario 1	Dose-efficacy scenario 2	0.28	0.641048907079147	MTD 50% percentile	0	CA
y_05030	Dose-toxicity scenario 1	Dose-efficacy scenario 2	0.29	0.627136355987878	MTD 50% percentile	0	CA
y_05031	Dose-toxicity scenario 1	Dose-efficacy scenario 2	0.3	0.613542509516379	MTD 50% percentile	0	CA
y_05032	Dose-toxicity scenario 1	Dose-efficacy scenario 2	0.31	0.600256540490272	MTD 50% percentile	0	CA
y_05033	Dose-toxicity scenario 1	Dose-efficacy scenario 2	0.32	0.587268106677693	MTD 50% percentile	0	CA
y_05034	Dose-toxicity scenario 1	Dose-efficacy scenario 2	0.33	0.574567323939596	MTD 50% percentile	0	CA
y_05035	Dose-toxicity scenario 1	Dose-efficacy scenario 2	0.34	0.562144741144406	MTD 50% percentile	0	CA
y_05036	Dose-toxicity scenario 1	Dose-efficacy scenario 2	0.35	0.549991316713243	MTD 50% percentile	0	CA
y_05037	Dose-toxicity scenario 1	Dose-efficacy scenario 2	0.36	0.53809839667337	MTD 50% percentile	0	CA
y_05038	Dose-toxicity scenario 1	Dose-efficacy scenario 2	0.37	0.526457694107938	MTD 50% percentile	0	CA
y_05039	Dose-toxicity scenario 1	Dose-efficacy scenario 2	0.38	0.515061269899452	MTD 50% percentile	0	CA
y_05040	Dose-toxicity scenario 1	Dose-efficacy scenario 2	0.39	0.503901514672946	MTD 50% percentile	0	CA
y_05041	Dose-toxicity scenario 1	Dose-efficacy scenario 2	0.4	0.492971131852543	MTD 50% percentile	0	CA
y_05042	Dose-toxicity scenario 1	Dose-efficacy scenario 2	0.41	0.482263121752138	MTD 50% percentile	0	CA
y_05043	Dose-toxicity scenario 1	Dose-efficacy scenario 2	0.42	0.471770766627297	MTD 50% percentile	0	CA
y_05044	Dose-toxicity scenario 1	Dose-efficacy scenario 2	0.43	0.461487616621302	MTD 50% percentile	0	CA
y_05045	Dose-toxicity scenario 1	Dose-efficacy scenario 2	0.44	0.451407476543555	MTD 50% percentile	0	CA
y_05046	Dose-toxicity scenario 1	Dose-efficacy scenario 2	0.45	0.441524393423384	MTD 50% percentile	0	CA
y_05047	Dose-toxicity scenario 1	Dose-efficacy scenario 2	0.46	0.43183264478673	MTD 50% percentile	0	CA
y_05048	Dose-toxicity scenario 1	Dose-efficacy scenario 2	0.47	0.422326727607173	MTD 50% percentile	0	CA
y_05049	Dose-toxicity scenario 1	Dose-efficacy scenario 2	0.48	0.413001347886498	MTD 50% percentile	0	CA
y_05050	Dose-toxicity scenario 1	Dose-efficacy scenario 2	0.49	0.40385141082334	MTD 50% percentile	0	CA
y_05051	Dose-toxicity scenario 1	Dose-efficacy scenario 2	0.5	0.394872011531531	MTD 50% percentile	0	CA
y_05052	Dose-toxicity scenario 1	Dose-efficacy scenario 2	0.51	0.38605842627265	MTD 50% percentile	0	CA
y_05053	Dose-toxicity scenario 1	Dose-efficacy scenario 2	0.52	0.377406104169814	MTD 50% percentile	0	CA
y_05054	Dose-toxicity scenario 1	Dose-efficacy scenario 2	0.53	0.368910659372198	MTD 50% percentile	0	CA
y_05055	Dose-toxicity scenario 1	Dose-efficacy scenario 2	0.54	0.360567863641925	MTD 50% percentile	0	CA
y_05056	Dose-toxicity scenario 1	Dose-efficacy scenario 2	0.55	0.352373639336993	MTD 50% percentile	0	CA
y_05057	Dose-toxicity scenario 1	Dose-efficacy scenario 2	0.56	0.344324052765793	MTD 50% percentile	0	CA
y_05058	Dose-toxicity scenario 1	Dose-efficacy scenario 2	0.57	0.336415307890445	MTD 50% percentile	0	CA
y_05059	Dose-toxicity scenario 1	Dose-efficacy scenario 2	0.58	0.328643740357778	MTD 50% percentile	0	CA
y_05060	Dose-toxicity scenario 1	Dose-efficacy scenario 2	0.59	0.321005811838241	MTD 50% percentile	0	CA
y_05061	Dose-toxicity scenario 1	Dose-efficacy scenario 2	0.6	0.31349810465437	MTD 50% percentile	0	CA
y_05062	Dose-toxicity scenario 1	Dose-efficacy scenario 2	0.61	0.306117316681668	MTD 50% percentile	0	CA
y_05063	Dose-toxicity scenario 1	Dose-efficacy scenario 2	0.62	0.298860256505929	MTD 50% percentile	0	CA
y_05064	Dose-toxicity scenario 1	Dose-efficacy scenario 2	0.63	0.291723838822077	MTD 50% percentile	0	CA
y_05065	Dose-toxicity scenario 1	Dose-efficacy scenario 2	0.64	0.284705080060577	MTD 50% percentile	0	CA
y_05066	Dose-toxicity scenario 1	Dose-efficacy scenario 2	0.65	0.277801094228413	MTD 50% percentile	0	CA
y_05067	Dose-toxicity scenario 1	Dose-efficacy scenario 2	0.66	0.271009088952431	MTD 50% percentile	0	CA
y_05068	Dose-toxicity scenario 1	Dose-efficacy scenario 2	0.67	0.264326361713665	MTD 50% percentile	0	CA
y_05069	Dose-toxicity scenario 1	Dose-efficacy scenario 2	0.68	0.25775029626197	MTD 50% percentile	0	CA
y_05070	Dose-toxicity scenario 1	Dose-efficacy scenario 2	0.69	0.251278359200973	MTD 50% percentile	0	CA
y_05071	Dose-toxicity scenario 1	Dose-efficacy scenario 2	0.7	0.244908096733981	MTD 50% percentile	0	CA
y_05072	Dose-toxicity scenario 1	Dose-efficacy scenario 2	0.71	0.238637131562047	MTD 50% percentile	0	CA
y_05073	Dose-toxicity scenario 1	Dose-efficacy scenario 2	0.72	0.232463159925985	MTD 50% percentile	0	CA
y_05074	Dose-toxicity scenario 1	Dose-efficacy scenario 2	0.73	0.226383948784576	MTD 50% percentile	0	CA
y_05075	Dose-toxicity scenario 1	Dose-efficacy scenario 2	0.74	0.220397333121713	MTD 50% percentile	0	CA
y_05076	Dose-toxicity scenario 1	Dose-efficacy scenario 2	0.75	0.214501213375676	MTD 50% percentile	0	CA
y_05077	Dose-toxicity scenario 1	Dose-efficacy scenario 2	0.76	0.2086935529841	MTD 50% percentile	0	CA
y_05078	Dose-toxicity scenario 1	Dose-efficacy scenario 2	0.77	0.202972376038624	MTD 50% percentile	0	CA
y_05079	Dose-toxicity scenario 1	Dose-efficacy scenario 2	0.78	0.197335765043543	MTD 50% percentile	0	CA
y_05080	Dose-toxicity scenario 1	Dose-efficacy scenario 2	0.79	0.191781858773119	MTD 50% percentile	0	CA
y_05081	Dose-toxicity scenario 1	Dose-efficacy scenario 2	0.8	0.18630885022252	MTD 50% percentile	0	CA
y_05082	Dose-toxicity scenario 1	Dose-efficacy scenario 2	0.81	0.180914984647654	MTD 50% percentile	0	CA
y_05083	Dose-toxicity scenario 1	Dose-efficacy scenario 2	0.82	0.17559855768943	MTD 50% percentile	0	CA
y_05084	Dose-toxicity scenario 1	Dose-efficacy scenario 2	0.83	0.170357913578225	MTD 50% percentile	0	CA
y_05085	Dose-toxicity scenario 1	Dose-efficacy scenario 2	0.84	0.165191443414596	MTD 50% percentile	0	CA
y_05086	Dose-toxicity scenario 1	Dose-efficacy scenario 2	0.85	0.160097583522486	MTD 50% percentile	0	CA
y_05087	Dose-toxicity scenario 1	Dose-efficacy scenario 2	0.86	0.155074813871362	MTD 50% percentile	0	CA
y_05088	Dose-toxicity scenario 1	Dose-efficacy scenario 2	0.87	0.15012165656398	MTD 50% percentile	0	CA
y_05089	Dose-toxicity scenario 1	Dose-efficacy scenario 2	0.88	0.14523667438657	MTD 50% percentile	0	CA
y_05090	Dose-toxicity scenario 1	Dose-efficacy scenario 2	0.89	0.1404184694185	MTD 50% percentile	0	CA
y_05091	Dose-toxicity scenario 1	Dose-efficacy scenario 2	0.9	0.135665681698547	MTD 50% percentile	0	CA
y_05092	Dose-toxicity scenario 1	Dose-efficacy scenario 2	0.91	0.130976987945148	MTD 50% percentile	0	CA
y_05093	Dose-toxicity scenario 1	Dose-efficacy scenario 2	0.92	0.126351100328062	MTD 50% percentile	0	CA
y_05094	Dose-toxicity scenario 1	Dose-efficacy scenario 2	0.93	0.121786765289078	MTD 50% percentile	0	CA
y_05095	Dose-toxicity scenario 1	Dose-efficacy scenario 2	0.94	0.117282762409473	MTD 50% percentile	0	CA
y_05096	Dose-toxicity scenario 1	Dose-efficacy scenario 2	0.95	0.112837903322102	MTD 50% percentile	0	CA
y_05097	Dose-toxicity scenario 1	Dose-efficacy scenario 2	0.96	0.108451030666052	MTD 50% percentile	0	CA
y_05098	Dose-toxicity scenario 1	Dose-efficacy scenario 2	0.97	0.104121017081951	MTD 50% percentile	0	CA
y_05099	Dose-toxicity scenario 1	Dose-efficacy scenario 2	0.98	0.099846764246086	MTD 50% percentile	0	CA
y_050100	Dose-toxicity scenario 1	Dose-efficacy scenario 2	0.99	0.0956272019416023	MTD 50% percentile	0	CA
y_050101	Dose-toxicity scenario 1	Dose-efficacy scenario 2	1	0.0914612871651257	MTD 50% percentile	0	CA
y_09751	Dose-toxicity scenario 1	Dose-efficacy scenario 2	0	1.14019967930202	MTD 97.5% percentile	0	CA
y_09752	Dose-toxicity scenario 1	Dose-efficacy scenario 2	0.01	1.10388099508223	MTD 97.5% percentile	0	CA
y_09753	Dose-toxicity scenario 1	Dose-efficacy scenario 2	0.02	1.06921814002719	MTD 97.5% percentile	0	CA
y_09754	Dose-toxicity scenario 1	Dose-efficacy scenario 2	0.03	1.03610039995401	MTD 97.5% percentile	0	CA
y_09755	Dose-toxicity scenario 1	Dose-efficacy scenario 2	0.04	1.00442671577507	MTD 97.5% percentile	0	CA
y_09756	Dose-toxicity scenario 1	Dose-efficacy scenario 2	0.05	0.974104653460199	MTD 97.5% percentile	0	CA
y_09757	Dose-toxicity scenario 1	Dose-efficacy scenario 2	0.06	0.945049503109415	MTD 97.5% percentile	0	CA
y_09758	Dose-toxicity scenario 1	Dose-efficacy scenario 2	0.07	0.917183488642086	MTD 97.5% percentile	0	CA
y_09759	Dose-toxicity scenario 1	Dose-efficacy scenario 2	0.08	0.89043507257502	MTD 97.5% percentile	0	CA
y_097510	Dose-toxicity scenario 1	Dose-efficacy scenario 2	0.09	0.864738342804154	MTD 97.5% percentile	0	CA
y_097511	Dose-toxicity scenario 1	Dose-efficacy scenario 2	0.1	0.84003247032272	MTD 97.5% percentile	0	CA
y_097512	Dose-toxicity scenario 1	Dose-efficacy scenario 2	0.11	0.816261228483464	MTD 97.5% percentile	0	CA
y_097513	Dose-toxicity scenario 1	Dose-efficacy scenario 2	0.12	0.7933725658074	MTD 97.5% percentile	0	CA
y_097514	Dose-toxicity scenario 1	Dose-efficacy scenario 2	0.13	0.771318225507632	MTD 97.5% percentile	0	CA
y_097515	Dose-toxicity scenario 1	Dose-efficacy scenario 2	0.14	0.750053405875048	MTD 97.5% percentile	0	CA
y_097516	Dose-toxicity scenario 1	Dose-efficacy scenario 2	0.15	0.72953645649607	MTD 97.5% percentile	0	CA
y_097517	Dose-toxicity scenario 1	Dose-efficacy scenario 2	0.16	0.709728605968013	MTD 97.5% percentile	0	CA
y_097518	Dose-toxicity scenario 1	Dose-efficacy scenario 2	0.17	0.690593717366663	MTD 97.5% percentile	0	CA
y_097519	Dose-toxicity scenario 1	Dose-efficacy scenario 2	0.18	0.672098068221134	MTD 97.5% percentile	0	CA
y_097520	Dose-toxicity scenario 1	Dose-efficacy scenario 2	0.19	0.654210152177607	MTD 97.5% percentile	0	CA
y_097521	Dose-toxicity scenario 1	Dose-efficacy scenario 2	0.2	0.636900499897943	MTD 97.5% percentile	0	CA
y_097522	Dose-toxicity scenario 1	Dose-efficacy scenario 2	0.21	0.620141517051482	MTD 97.5% percentile	0	CA
y_097523	Dose-toxicity scenario 1	Dose-efficacy scenario 2	0.22	0.603907337526573	MTD 97.5% percentile	0	CA
y_097524	Dose-toxicity scenario 1	Dose-efficacy scenario 2	0.23	0.588173690219461	MTD 97.5% percentile	0	CA
y_097525	Dose-toxicity scenario 1	Dose-efficacy scenario 2	0.24	0.572917777957589	MTD 97.5% percentile	0	CA
y_097526	Dose-toxicity scenario 1	Dose-efficacy scenario 2	0.25	0.558118167287065	MTD 97.5% percentile	0	CA
y_097527	Dose-toxicity scenario 1	Dose-efficacy scenario 2	0.26	0.543754688003708	MTD 97.5% percentile	0	CA
y_097528	Dose-toxicity scenario 1	Dose-efficacy scenario 2	0.27	0.529808341437326	MTD 97.5% percentile	0	CA
y_097529	Dose-toxicity scenario 1	Dose-efficacy scenario 2	0.28	0.51626121661222	MTD 97.5% percentile	0	CA
y_097530	Dose-toxicity scenario 1	Dose-efficacy scenario 2	0.29	0.503096413505956	MTD 97.5% percentile	0	CA
y_097531	Dose-toxicity scenario 1	Dose-efficacy scenario 2	0.3	0.490297972715002	MTD 97.5% percentile	0	CA
y_097532	Dose-toxicity scenario 1	Dose-efficacy scenario 2	0.31	0.477850810911785	MTD 97.5% percentile	0	CA
y_097533	Dose-toxicity scenario 1	Dose-efficacy scenario 2	0.32	0.465740661544319	MTD 97.5% percentile	0	CA
y_097534	Dose-toxicity scenario 1	Dose-efficacy scenario 2	0.33	0.45395402028826	MTD 97.5% percentile	0	CA
y_097535	Dose-toxicity scenario 1	Dose-efficacy scenario 2	0.34	0.442478094812883	MTD 97.5% percentile	0	CA
y_097536	Dose-toxicity scenario 1	Dose-efficacy scenario 2	0.35	0.431300758468138	MTD 97.5% percentile	0	CA
y_097537	Dose-toxicity scenario 1	Dose-efficacy scenario 2	0.36	0.420410507540294	MTD 97.5% percentile	0	CA
y_097538	Dose-toxicity scenario 1	Dose-efficacy scenario 2	0.37	0.40979642175944	MTD 97.5% percentile	0	CA
y_097539	Dose-toxicity scenario 1	Dose-efficacy scenario 2	0.38	0.399448127773827	MTD 97.5% percentile	0	CA
y_097540	Dose-toxicity scenario 1	Dose-efficacy scenario 2	0.39	0.389355765334243	MTD 97.5% percentile	0	CA
y_097541	Dose-toxicity scenario 1	Dose-efficacy scenario 2	0.4	0.379509955956701	MTD 97.5% percentile	0	CA
y_097542	Dose-toxicity scenario 1	Dose-efficacy scenario 2	0.41	0.369901773854097	MTD 97.5% percentile	0	CA
y_097543	Dose-toxicity scenario 1	Dose-efficacy scenario 2	0.42	0.360522718947443	MTD 97.5% percentile	0	CA
y_097544	Dose-toxicity scenario 1	Dose-efficacy scenario 2	0.43	0.351364691785175	MTD 97.5% percentile	0	CA
y_097545	Dose-toxicity scenario 1	Dose-efficacy scenario 2	0.44	0.342419970214959	MTD 97.5% percentile	0	CA
y_097546	Dose-toxicity scenario 1	Dose-efficacy scenario 2	0.45	0.333681187666801	MTD 97.5% percentile	0	CA
y_097547	Dose-toxicity scenario 1	Dose-efficacy scenario 2	0.46	0.325141312919072	MTD 97.5% percentile	0	CA
y_097548	Dose-toxicity scenario 1	Dose-efficacy scenario 2	0.47	0.316793631230663	MTD 97.5% percentile	0	CA
y_097549	Dose-toxicity scenario 1	Dose-efficacy scenario 2	0.48	0.308631726732845	MTD 97.5% percentile	0	CA
y_097550	Dose-toxicity scenario 1	Dose-efficacy scenario 2	0.49	0.300649465983791	MTD 97.5% percentile	0	CA
y_097551	Dose-toxicity scenario 1	Dose-efficacy scenario 2	0.5	0.292840982597182	MTD 97.5% percentile	0	CA
y_097552	Dose-toxicity scenario 1	Dose-efficacy scenario 2	0.51	0.285200662863921	MTD 97.5% percentile	0	CA
y_097553	Dose-toxicity scenario 1	Dose-efficacy scenario 2	0.52	0.277723132292914	MTD 97.5% percentile	0	CA
y_097554	Dose-toxicity scenario 1	Dose-efficacy scenario 2	0.53	0.27040324300308	MTD 97.5% percentile	0	CA
y_097555	Dose-toxicity scenario 1	Dose-efficacy scenario 2	0.54	0.26323606190446	MTD 97.5% percentile	0	CA
y_097556	Dose-toxicity scenario 1	Dose-efficacy scenario 2	0.55	0.256216859611382	MTD 97.5% percentile	0	CA
y_097557	Dose-toxicity scenario 1	Dose-efficacy scenario 2	0.56	0.249341100035332	MTD 97.5% percentile	0	CA
y_097558	Dose-toxicity scenario 1	Dose-efficacy scenario 2	0.57	0.242604430609406	MTD 97.5% percentile	0	CA
y_097559	Dose-toxicity scenario 1	Dose-efficacy scenario 2	0.58	0.236002673100072	MTD 97.5% percentile	0	CA
y_097560	Dose-toxicity scenario 1	Dose-efficacy scenario 2	0.59	0.229531814965479	MTD 97.5% percentile	0	CA
y_097561	Dose-toxicity scenario 1	Dose-efficacy scenario 2	0.6	0.223188001222768	MTD 97.5% percentile	0	CA
y_097562	Dose-toxicity scenario 1	Dose-efficacy scenario 2	0.61	0.216967526789737	MTD 97.5% percentile	0	CA
y_097563	Dose-toxicity scenario 1	Dose-efficacy scenario 2	0.62	0.210866829268898	MTD 97.5% percentile	0	CA
y_097564	Dose-toxicity scenario 1	Dose-efficacy scenario 2	0.63	0.204882482144391	MTD 97.5% percentile	0	CA
y_097565	Dose-toxicity scenario 1	Dose-efficacy scenario 2	0.64	0.199011188364464	MTD 97.5% percentile	0	CA
y_097566	Dose-toxicity scenario 1	Dose-efficacy scenario 2	0.65	0.193249774284256	MTD 97.5% percentile	0	CA
y_097567	Dose-toxicity scenario 1	Dose-efficacy scenario 2	0.66	0.187595183945507	MTD 97.5% percentile	0	CA
y_097568	Dose-toxicity scenario 1	Dose-efficacy scenario 2	0.67	0.182044473671526	MTD 97.5% percentile	0	CA
y_097569	Dose-toxicity scenario 1	Dose-efficacy scenario 2	0.68	0.176594806957338	MTD 97.5% percentile	0	CA
y_097570	Dose-toxicity scenario 1	Dose-efficacy scenario 2	0.69	0.17124344963637	MTD 97.5% percentile	0	CA
y_097571	Dose-toxicity scenario 1	Dose-efficacy scenario 2	0.7	0.16598776530636	MTD 97.5% percentile	0	CA
y_097572	Dose-toxicity scenario 1	Dose-efficacy scenario 2	0.71	0.160825210998439	MTD 97.5% percentile	0	CA
y_097573	Dose-toxicity scenario 1	Dose-efficacy scenario 2	0.72	0.155753333074408	MTD 97.5% percentile	0	CA
y_097574	Dose-toxicity scenario 1	Dose-efficacy scenario 2	0.73	0.150769763338323	MTD 97.5% percentile	0	CA
y_097575	Dose-toxicity scenario 1	Dose-efficacy scenario 2	0.74	0.145872215349435	MTD 97.5% percentile	0	CA
y_097576	Dose-toxicity scenario 1	Dose-efficacy scenario 2	0.75	0.141058480924417	MTD 97.5% percentile	0	CA
y_097577	Dose-toxicity scenario 1	Dose-efficacy scenario 2	0.76	0.136326426817653	MTD 97.5% percentile	0	CA
y_097578	Dose-toxicity scenario 1	Dose-efficacy scenario 2	0.77	0.131673991569091	MTD 97.5% percentile	0	CA
y_097579	Dose-toxicity scenario 1	Dose-efficacy scenario 2	0.78	0.12709918250987	MTD 97.5% percentile	0	CA
y_097580	Dose-toxicity scenario 1	Dose-efficacy scenario 2	0.79	0.1226000729166	MTD 97.5% percentile	0	CA
y_097581	Dose-toxicity scenario 1	Dose-efficacy scenario 2	0.8	0.118174799305746	MTD 97.5% percentile	0	CA
y_097582	Dose-toxicity scenario 1	Dose-efficacy scenario 2	0.81	0.113821558860129	MTD 97.5% percentile	0	CA
y_097583	Dose-toxicity scenario 1	Dose-efficacy scenario 2	0.82	0.109538606980092	MTD 97.5% percentile	0	CA
y_097584	Dose-toxicity scenario 1	Dose-efficacy scenario 2	0.83	0.105324254952331	MTD 97.5% percentile	0	CA
y_097585	Dose-toxicity scenario 1	Dose-efficacy scenario 2	0.84	0.10117686772985	MTD 97.5% percentile	0	CA
y_097586	Dose-toxicity scenario 1	Dose-efficacy scenario 2	0.85	0.097094861816909	MTD 97.5% percentile	0	CA
y_097587	Dose-toxicity scenario 1	Dose-efficacy scenario 2	0.86	0.0930767032532228	MTD 97.5% percentile	0	CA
y_097588	Dose-toxicity scenario 1	Dose-efficacy scenario 2	0.87	0.0891209056920078	MTD 97.5% percentile	0	CA
y_097589	Dose-toxicity scenario 1	Dose-efficacy scenario 2	0.88	0.0852260285668281	MTD 97.5% percentile	0	CA
y_097590	Dose-toxicity scenario 1	Dose-efficacy scenario 2	0.89	0.0813906753424876	MTD 97.5% percentile	0	CA
y_097591	Dose-toxicity scenario 1	Dose-efficacy scenario 2	0.9	0.0776134918455057	MTD 97.5% percentile	0	CA
y_097592	Dose-toxicity scenario 1	Dose-efficacy scenario 2	0.91	0.073893164669986	MTD 97.5% percentile	0	CA
y_097593	Dose-toxicity scenario 1	Dose-efficacy scenario 2	0.92	0.0702284196549337	MTD 97.5% percentile	0	CA
y_097594	Dose-toxicity scenario 1	Dose-efficacy scenario 2	0.93	0.0666180204293148	MTD 97.5% percentile	0	CA
y_097595	Dose-toxicity scenario 1	Dose-efficacy scenario 2	0.94	0.0630607670213662	MTD 97.5% percentile	0	CA
y_097596	Dose-toxicity scenario 1	Dose-efficacy scenario 2	0.95	0.0595554945288706	MTD 97.5% percentile	0	CA
y_097597	Dose-toxicity scenario 1	Dose-efficacy scenario 2	0.96	0.0561010718473012	MTD 97.5% percentile	0	CA
y_097598	Dose-toxicity scenario 1	Dose-efficacy scenario 2	0.97	0.0526964004529188	MTD 97.5% percentile	0	CA
y_097599	Dose-toxicity scenario 1	Dose-efficacy scenario 2	0.98	0.0493404132380721	MTD 97.5% percentile	0	CA
y_0975100	Dose-toxicity scenario 1	Dose-efficacy scenario 2	0.99	0.0460320733961044	MTD 97.5% percentile	0	CA
y_0975101	Dose-toxicity scenario 1	Dose-efficacy scenario 2	1	0.0427703733534227	MTD 97.5% percentile	0	CA
