# Supplementary material for: A Bayesian adaptive design for dual‐agent phase I–II oncology trials integrating efficacy data across stages
Source: Biom J. 2023 May 18;65(7):2200288. doi: 10.1002/bimj.202200288 (PMC10952513; doi:10.1002/bimj.202200288)
Supplement: Supplementary file 1 — Supporting Information S1 [file BIMJ-65-0-s001.zip › Code_biometrical_journal2/Code_biometrical_journal/Data/intermediate_outputs/MTD_curve_DLT_sc1_EFF_sc2_CA_w0_H1.csv]

	DLT_scenario	EFF_scenario	x	y	type	omega	agreement
y_mean1	Dose-toxicity scenario 1	Dose-efficacy scenario 2	0	1.22931791277411	MTD mean	0	CA
y_mean2	Dose-toxicity scenario 1	Dose-efficacy scenario 2	0.01	1.19831715159078	MTD mean	0	CA
y_mean3	Dose-toxicity scenario 1	Dose-efficacy scenario 2	0.02	1.16837335374029	MTD mean	0	CA
y_mean4	Dose-toxicity scenario 1	Dose-efficacy scenario 2	0.03	1.13943336992125	MTD mean	0	CA
y_mean5	Dose-toxicity scenario 1	Dose-efficacy scenario 2	0.04	1.11144755556407	MTD mean	0	CA
y_mean6	Dose-toxicity scenario 1	Dose-efficacy scenario 2	0.05	1.08436948663295	MTD mean	0	CA
y_mean7	Dose-toxicity scenario 1	Dose-efficacy scenario 2	0.06	1.05815570264134	MTD mean	0	CA
y_mean8	Dose-toxicity scenario 1	Dose-efficacy scenario 2	0.07	1.03276547388822	MTD mean	0	CA
y_mean9	Dose-toxicity scenario 1	Dose-efficacy scenario 2	0.08	1.00816059029334	MTD mean	0	CA
y_mean10	Dose-toxicity scenario 1	Dose-efficacy scenario 2	0.09	0.98430516952853	MTD mean	0	CA
y_mean11	Dose-toxicity scenario 1	Dose-efficacy scenario 2	0.1	0.961165482419025	MTD mean	0	CA
y_mean12	Dose-toxicity scenario 1	Dose-efficacy scenario 2	0.11	0.938709793827862	MTD mean	0	CA
y_mean13	Dose-toxicity scenario 1	Dose-efficacy scenario 2	0.12	0.916908217444977	MTD mean	0	CA
y_mean14	Dose-toxicity scenario 1	Dose-efficacy scenario 2	0.13	0.895732583083674	MTD mean	0	CA
y_mean15	Dose-toxicity scenario 1	Dose-efficacy scenario 2	0.14	0.87515631524543	MTD mean	0	CA
y_mean16	Dose-toxicity scenario 1	Dose-efficacy scenario 2	0.15	0.855154321852312	MTD mean	0	CA
y_mean17	Dose-toxicity scenario 1	Dose-efficacy scenario 2	0.16	0.835702892167455	MTD mean	0	CA
y_mean18	Dose-toxicity scenario 1	Dose-efficacy scenario 2	0.17	0.816779603030464	MTD mean	0	CA
y_mean19	Dose-toxicity scenario 1	Dose-efficacy scenario 2	0.18	0.798363232628128	MTD mean	0	CA
y_mean20	Dose-toxicity scenario 1	Dose-efficacy scenario 2	0.19	0.780433681103309	MTD mean	0	CA
y_mean21	Dose-toxicity scenario 1	Dose-efficacy scenario 2	0.2	0.762971897377576	MTD mean	0	CA
y_mean22	Dose-toxicity scenario 1	Dose-efficacy scenario 2	0.21	0.74595981162751	MTD mean	0	CA
y_mean23	Dose-toxicity scenario 1	Dose-efficacy scenario 2	0.22	0.729380272911557	MTD mean	0	CA
y_mean24	Dose-toxicity scenario 1	Dose-efficacy scenario 2	0.23	0.713216991494824	MTD mean	0	CA
y_mean25	Dose-toxicity scenario 1	Dose-efficacy scenario 2	0.24	0.697454485464127	MTD mean	0	CA
y_mean26	Dose-toxicity scenario 1	Dose-efficacy scenario 2	0.25	0.682078031265509	MTD mean	0	CA
y_mean27	Dose-toxicity scenario 1	Dose-efficacy scenario 2	0.26	0.667073617832065	MTD mean	0	CA
y_mean28	Dose-toxicity scenario 1	Dose-efficacy scenario 2	0.27	0.652427904001674	MTD mean	0	CA
y_mean29	Dose-toxicity scenario 1	Dose-efficacy scenario 2	0.28	0.638128178952594	MTD mean	0	CA
y_mean30	Dose-toxicity scenario 1	Dose-efficacy scenario 2	0.29	0.624162325410328	MTD mean	0	CA
y_mean31	Dose-toxicity scenario 1	Dose-efficacy scenario 2	0.3	0.610518785401901	MTD mean	0	CA
y_mean32	Dose-toxicity scenario 1	Dose-efficacy scenario 2	0.31	0.597186528354127	MTD mean	0	CA
y_mean33	Dose-toxicity scenario 1	Dose-efficacy scenario 2	0.32	0.584155021350793	MTD mean	0	CA
y_mean34	Dose-toxicity scenario 1	Dose-efficacy scenario 2	0.33	0.571414201380233	MTD mean	0	CA
y_mean35	Dose-toxicity scenario 1	Dose-efficacy scenario 2	0.34	0.558954449419573	MTD mean	0	CA
y_mean36	Dose-toxicity scenario 1	Dose-efficacy scenario 2	0.35	0.546766566215418	MTD mean	0	CA
y_mean37	Dose-toxicity scenario 1	Dose-efficacy scenario 2	0.36	0.534841749632804	MTD mean	0	CA
y_mean38	Dose-toxicity scenario 1	Dose-efficacy scenario 2	0.37	0.523171573455202	MTD mean	0	CA
y_mean39	Dose-toxicity scenario 1	Dose-efficacy scenario 2	0.38	0.511747967528287	MTD mean	0	CA
y_mean40	Dose-toxicity scenario 1	Dose-efficacy scenario 2	0.39	0.500563199149128	MTD mean	0	CA
y_mean41	Dose-toxicity scenario 1	Dose-efficacy scenario 2	0.4	0.48960985561061	MTD mean	0	CA
y_mean42	Dose-toxicity scenario 1	Dose-efficacy scenario 2	0.41	0.478880827818287	MTD mean	0	CA
y_mean43	Dose-toxicity scenario 1	Dose-efficacy scenario 2	0.42	0.46836929490357	MTD mean	0	CA
y_mean44	Dose-toxicity scenario 1	Dose-efficacy scenario 2	0.43	0.458068709763281	MTD mean	0	CA
y_mean45	Dose-toxicity scenario 1	Dose-efficacy scenario 2	0.44	0.447972785461132	MTD mean	0	CA
y_mean46	Dose-toxicity scenario 1	Dose-efficacy scenario 2	0.45	0.438075482431809	MTD mean	0	CA
y_mean47	Dose-toxicity scenario 1	Dose-efficacy scenario 2	0.46	0.428370996432899	MTD mean	0	CA
y_mean48	Dose-toxicity scenario 1	Dose-efficacy scenario 2	0.47	0.418853747194192	MTD mean	0	CA
y_mean49	Dose-toxicity scenario 1	Dose-efficacy scenario 2	0.48	0.409518367717693	MTD mean	0	CA
y_mean50	Dose-toxicity scenario 1	Dose-efficacy scenario 2	0.49	0.400359694185244	MTD mean	0	CA
y_mean51	Dose-toxicity scenario 1	Dose-efficacy scenario 2	0.5	0.391372756433883	MTD mean	0	CA
y_mean52	Dose-toxicity scenario 1	Dose-efficacy scenario 2	0.51	0.382552768962012	MTD mean	0	CA
y_mean53	Dose-toxicity scenario 1	Dose-efficacy scenario 2	0.52	0.373895122432189	MTD mean	0	CA
y_mean54	Dose-toxicity scenario 1	Dose-efficacy scenario 2	0.53	0.36539537563885	MTD mean	0	CA
y_mean55	Dose-toxicity scenario 1	Dose-efficacy scenario 2	0.54	0.357049247911529	MTD mean	0	CA
y_mean56	Dose-toxicity scenario 1	Dose-efficacy scenario 2	0.55	0.348852611926295	MTD mean	0	CA
y_mean57	Dose-toxicity scenario 1	Dose-efficacy scenario 2	0.56	0.340801486900034	MTD mean	0	CA
y_mean58	Dose-toxicity scenario 1	Dose-efficacy scenario 2	0.57	0.332892032143996	MTD mean	0	CA
y_mean59	Dose-toxicity scenario 1	Dose-efficacy scenario 2	0.58	0.325120540954675	MTD mean	0	CA
y_mean60	Dose-toxicity scenario 1	Dose-efficacy scenario 2	0.59	0.317483434821611	MTD mean	0	CA
y_mean61	Dose-toxicity scenario 1	Dose-efficacy scenario 2	0.6	0.30997725793309	MTD mean	0	CA
y_mean62	Dose-toxicity scenario 1	Dose-efficacy scenario 2	0.61	0.302598671962022	MTD mean	0	CA
y_mean63	Dose-toxicity scenario 1	Dose-efficacy scenario 2	0.62	0.295344451115471	MTD mean	0	CA
y_mean64	Dose-toxicity scenario 1	Dose-efficacy scenario 2	0.63	0.28821147743241	MTD mean	0	CA
y_mean65	Dose-toxicity scenario 1	Dose-efficacy scenario 2	0.64	0.281196736315304	MTD mean	0	CA
y_mean66	Dose-toxicity scenario 1	Dose-efficacy scenario 2	0.65	0.274297312282064	MTD mean	0	CA
y_mean67	Dose-toxicity scenario 1	Dose-efficacy scenario 2	0.66	0.267510384925797	MTD mean	0	CA
y_mean68	Dose-toxicity scenario 1	Dose-efficacy scenario 2	0.67	0.260833225070591	MTD mean	0	CA
y_mean69	Dose-toxicity scenario 1	Dose-efficacy scenario 2	0.68	0.254263191112322	MTD mean	0	CA
y_mean70	Dose-toxicity scenario 1	Dose-efficacy scenario 2	0.69	0.247797725534183	MTD mean	0	CA
y_mean71	Dose-toxicity scenario 1	Dose-efficacy scenario 2	0.7	0.241434351587275	MTD mean	0	CA
y_mean72	Dose-toxicity scenario 1	Dose-efficacy scenario 2	0.71	0.235170670127207	MTD mean	0	CA
y_mean73	Dose-toxicity scenario 1	Dose-efficacy scenario 2	0.72	0.229004356598226	MTD mean	0	CA
y_mean74	Dose-toxicity scenario 1	Dose-efficacy scenario 2	0.73	0.222933158156897	MTD mean	0	CA
y_mean75	Dose-toxicity scenario 1	Dose-efficacy scenario 2	0.74	0.216954890927873	MTD mean	0	CA
y_mean76	Dose-toxicity scenario 1	Dose-efficacy scenario 2	0.75	0.211067437384719	MTD mean	0	CA
y_mean77	Dose-toxicity scenario 1	Dose-efficacy scenario 2	0.76	0.205268743849205	MTD mean	0	CA
y_mean78	Dose-toxicity scenario 1	Dose-efficacy scenario 2	0.77	0.199556818102847	MTD mean	0	CA
y_mean79	Dose-toxicity scenario 1	Dose-efficacy scenario 2	0.78	0.193929727104876	MTD mean	0	CA
y_mean80	Dose-toxicity scenario 1	Dose-efficacy scenario 2	0.79	0.188385594811133	MTD mean	0	CA
y_mean81	Dose-toxicity scenario 1	Dose-efficacy scenario 2	0.8	0.182922600088726	MTD mean	0	CA
y_mean82	Dose-toxicity scenario 1	Dose-efficacy scenario 2	0.81	0.17753897472158	MTD mean	0	CA
y_mean83	Dose-toxicity scenario 1	Dose-efficacy scenario 2	0.82	0.172233001502286	MTD mean	0	CA
y_mean84	Dose-toxicity scenario 1	Dose-efficacy scenario 2	0.83	0.167003012405931	MTD mean	0	CA
y_mean85	Dose-toxicity scenario 1	Dose-efficacy scenario 2	0.84	0.16184738684182	MTD mean	0	CA
y_mean86	Dose-toxicity scenario 1	Dose-efficacy scenario 2	0.85	0.156764549979249	MTD mean	0	CA
y_mean87	Dose-toxicity scenario 1	Dose-efficacy scenario 2	0.86	0.151752971143696	MTD mean	0	CA
y_mean88	Dose-toxicity scenario 1	Dose-efficacy scenario 2	0.87	0.146811162279988	MTD mean	0	CA
y_mean89	Dose-toxicity scenario 1	Dose-efficacy scenario 2	0.88	0.141937676479218	MTD mean	0	CA
y_mean90	Dose-toxicity scenario 1	Dose-efficacy scenario 2	0.89	0.137131106566333	MTD mean	0	CA
y_mean91	Dose-toxicity scenario 1	Dose-efficacy scenario 2	0.9	0.132390083745517	MTD mean	0	CA
y_mean92	Dose-toxicity scenario 1	Dose-efficacy scenario 2	0.91	0.127713276300603	MTD mean	0	CA
y_mean93	Dose-toxicity scenario 1	Dose-efficacy scenario 2	0.92	0.123099388347948	MTD mean	0	CA
y_mean94	Dose-toxicity scenario 1	Dose-efficacy scenario 2	0.93	0.1185471586393	MTD mean	0	CA
y_mean95	Dose-toxicity scenario 1	Dose-efficacy scenario 2	0.94	0.114055359412347	MTD mean	0	CA
y_mean96	Dose-toxicity scenario 1	Dose-efficacy scenario 2	0.95	0.109622795286733	MTD mean	0	CA
y_mean97	Dose-toxicity scenario 1	Dose-efficacy scenario 2	0.96	0.105248302203466	MTD mean	0	CA
y_mean98	Dose-toxicity scenario 1	Dose-efficacy scenario 2	0.97	0.100930746405748	MTD mean	0	CA
y_mean99	Dose-toxicity scenario 1	Dose-efficacy scenario 2	0.98	0.0966690234593294	MTD mean	0	CA
y_mean100	Dose-toxicity scenario 1	Dose-efficacy scenario 2	0.99	0.0924620573106334	MTD mean	0	CA
y_mean101	Dose-toxicity scenario 1	Dose-efficacy scenario 2	1	0.0883087993809526	MTD mean	0	CA
y_00251	Dose-toxicity scenario 1	Dose-efficacy scenario 2	0	1.32787740211778	MTD 2.5% percentile	0	CA
y_00252	Dose-toxicity scenario 1	Dose-efficacy scenario 2	0.01	1.30245681557689	MTD 2.5% percentile	0	CA
y_00253	Dose-toxicity scenario 1	Dose-efficacy scenario 2	0.02	1.27763246064186	MTD 2.5% percentile	0	CA
y_00254	Dose-toxicity scenario 1	Dose-efficacy scenario 2	0.03	1.25338360383305	MTD 2.5% percentile	0	CA
y_00255	Dose-toxicity scenario 1	Dose-efficacy scenario 2	0.04	1.22969046197576	MTD 2.5% percentile	0	CA
y_00256	Dose-toxicity scenario 1	Dose-efficacy scenario 2	0.05	1.20653414837138	MTD 2.5% percentile	0	CA
y_00257	Dose-toxicity scenario 1	Dose-efficacy scenario 2	0.06	1.18389662258631	MTD 2.5% percentile	0	CA
y_00258	Dose-toxicity scenario 1	Dose-efficacy scenario 2	0.07	1.16176064357831	MTD 2.5% percentile	0	CA
y_00259	Dose-toxicity scenario 1	Dose-efficacy scenario 2	0.08	1.14010972590425	MTD 2.5% percentile	0	CA
y_002510	Dose-toxicity scenario 1	Dose-efficacy scenario 2	0.09	1.11892809877547	MTD 2.5% percentile	0	CA
y_002511	Dose-toxicity scenario 1	Dose-efficacy scenario 2	0.1	1.09820066774708	MTD 2.5% percentile	0	CA
y_002512	Dose-toxicity scenario 1	Dose-efficacy scenario 2	0.11	1.07791297884559	MTD 2.5% percentile	0	CA
y_002513	Dose-toxicity scenario 1	Dose-efficacy scenario 2	0.12	1.05805118495568	MTD 2.5% percentile	0	CA
y_002514	Dose-toxicity scenario 1	Dose-efficacy scenario 2	0.13	1.038602014302	MTD 2.5% percentile	0	CA
y_002515	Dose-toxicity scenario 1	Dose-efficacy scenario 2	0.14	1.01955274087499	MTD 2.5% percentile	0	CA
y_002516	Dose-toxicity scenario 1	Dose-efficacy scenario 2	0.15	1.00089115666242	MTD 2.5% percentile	0	CA
y_002517	Dose-toxicity scenario 1	Dose-efficacy scenario 2	0.16	0.982605545559357	MTD 2.5% percentile	0	CA
y_002518	Dose-toxicity scenario 1	Dose-efficacy scenario 2	0.17	0.964684658839169	MTD 2.5% percentile	0	CA
y_002519	Dose-toxicity scenario 1	Dose-efficacy scenario 2	0.18	0.947117692077893	MTD 2.5% percentile	0	CA
y_002520	Dose-toxicity scenario 1	Dose-efficacy scenario 2	0.19	0.929894263432369	MTD 2.5% percentile	0	CA
y_002521	Dose-toxicity scenario 1	Dose-efficacy scenario 2	0.2	0.913004393180407	MTD 2.5% percentile	0	CA
y_002522	Dose-toxicity scenario 1	Dose-efficacy scenario 2	0.21	0.896438484438269	MTD 2.5% percentile	0	CA
y_002523	Dose-toxicity scenario 1	Dose-efficacy scenario 2	0.22	0.880187304977166	MTD 2.5% percentile	0	CA
y_002524	Dose-toxicity scenario 1	Dose-efficacy scenario 2	0.23	0.864241970066391	MTD 2.5% percentile	0	CA
y_002525	Dose-toxicity scenario 1	Dose-efficacy scenario 2	0.24	0.848593926276096	MTD 2.5% percentile	0	CA
y_002526	Dose-toxicity scenario 1	Dose-efficacy scenario 2	0.25	0.833234936177652	MTD 2.5% percentile	0	CA
y_002527	Dose-toxicity scenario 1	Dose-efficacy scenario 2	0.26	0.818157063884113	MTD 2.5% percentile	0	CA
y_002528	Dose-toxicity scenario 1	Dose-efficacy scenario 2	0.27	0.803352661377441	MTD 2.5% percentile	0	CA
y_002529	Dose-toxicity scenario 1	Dose-efficacy scenario 2	0.28	0.788814355572998	MTD 2.5% percentile	0	CA
y_002530	Dose-toxicity scenario 1	Dose-efficacy scenario 2	0.29	0.77453503607535	MTD 2.5% percentile	0	CA
y_002531	Dose-toxicity scenario 1	Dose-efficacy scenario 2	0.3	0.760507843582637	MTD 2.5% percentile	0	CA
y_002532	Dose-toxicity scenario 1	Dose-efficacy scenario 2	0.31	0.746726158899803	MTD 2.5% percentile	0	CA
y_002533	Dose-toxicity scenario 1	Dose-efficacy scenario 2	0.32	0.7331835925237	MTD 2.5% percentile	0	CA
y_002534	Dose-toxicity scenario 1	Dose-efficacy scenario 2	0.33	0.719873974765634	MTD 2.5% percentile	0	CA
y_002535	Dose-toxicity scenario 1	Dose-efficacy scenario 2	0.34	0.706791346379282	MTD 2.5% percentile	0	CA
y_002536	Dose-toxicity scenario 1	Dose-efficacy scenario 2	0.35	0.693929949664066	MTD 2.5% percentile	0	CA
y_002537	Dose-toxicity scenario 1	Dose-efficacy scenario 2	0.36	0.681284220016067	MTD 2.5% percentile	0	CA
y_002538	Dose-toxicity scenario 1	Dose-efficacy scenario 2	0.37	0.668848777900457	MTD 2.5% percentile	0	CA
y_002539	Dose-toxicity scenario 1	Dose-efficacy scenario 2	0.38	0.656618421221093	MTD 2.5% percentile	0	CA
y_002540	Dose-toxicity scenario 1	Dose-efficacy scenario 2	0.39	0.644588118064548	MTD 2.5% percentile	0	CA
y_002541	Dose-toxicity scenario 1	Dose-efficacy scenario 2	0.4	0.632752999797312	MTD 2.5% percentile	0	CA
y_002542	Dose-toxicity scenario 1	Dose-efficacy scenario 2	0.41	0.621108354496279	MTD 2.5% percentile	0	CA
y_002543	Dose-toxicity scenario 1	Dose-efficacy scenario 2	0.42	0.60964962069388	MTD 2.5% percentile	0	CA
y_002544	Dose-toxicity scenario 1	Dose-efficacy scenario 2	0.43	0.598372381420431	MTD 2.5% percentile	0	CA
y_002545	Dose-toxicity scenario 1	Dose-efficacy scenario 2	0.44	0.587272358527352	MTD 2.5% percentile	0	CA
y_002546	Dose-toxicity scenario 1	Dose-efficacy scenario 2	0.45	0.576345407275908	MTD 2.5% percentile	0	CA
y_002547	Dose-toxicity scenario 1	Dose-efficacy scenario 2	0.46	0.565587511177129	MTD 2.5% percentile	0	CA
y_002548	Dose-toxicity scenario 1	Dose-efficacy scenario 2	0.47	0.554994777069375	MTD 2.5% percentile	0	CA
y_002549	Dose-toxicity scenario 1	Dose-efficacy scenario 2	0.48	0.544563430420901	MTD 2.5% percentile	0	CA
y_002550	Dose-toxicity scenario 1	Dose-efficacy scenario 2	0.49	0.534289810845502	MTD 2.5% percentile	0	CA
y_002551	Dose-toxicity scenario 1	Dose-efficacy scenario 2	0.5	0.524170367820048	MTD 2.5% percentile	0	CA
y_002552	Dose-toxicity scenario 1	Dose-efficacy scenario 2	0.51	0.514201656593382	MTD 2.5% percentile	0	CA
y_002553	Dose-toxicity scenario 1	Dose-efficacy scenario 2	0.52	0.504380334276688	MTD 2.5% percentile	0	CA
y_002554	Dose-toxicity scenario 1	Dose-efficacy scenario 2	0.53	0.494703156105991	MTD 2.5% percentile	0	CA
y_002555	Dose-toxicity scenario 1	Dose-efficacy scenario 2	0.54	0.485166971868026	MTD 2.5% percentile	0	CA
y_002556	Dose-toxicity scenario 1	Dose-efficacy scenario 2	0.55	0.475768722481198	MTD 2.5% percentile	0	CA
y_002557	Dose-toxicity scenario 1	Dose-efficacy scenario 2	0.56	0.466505436723842	MTD 2.5% percentile	0	CA
y_002558	Dose-toxicity scenario 1	Dose-efficacy scenario 2	0.57	0.457374228102421	MTD 2.5% percentile	0	CA
y_002559	Dose-toxicity scenario 1	Dose-efficacy scenario 2	0.58	0.448372291852749	MTD 2.5% percentile	0	CA
y_002560	Dose-toxicity scenario 1	Dose-efficacy scenario 2	0.59	0.439496902067672	MTD 2.5% percentile	0	CA
y_002561	Dose-toxicity scenario 1	Dose-efficacy scenario 2	0.6	0.430745408945042	MTD 2.5% percentile	0	CA
y_002562	Dose-toxicity scenario 1	Dose-efficacy scenario 2	0.61	0.422115236150144	MTD 2.5% percentile	0	CA
y_002563	Dose-toxicity scenario 1	Dose-efficacy scenario 2	0.62	0.41360387828706	MTD 2.5% percentile	0	CA
y_002564	Dose-toxicity scenario 1	Dose-efficacy scenario 2	0.63	0.405208898473753	MTD 2.5% percentile	0	CA
y_002565	Dose-toxicity scenario 1	Dose-efficacy scenario 2	0.64	0.396927926015955	MTD 2.5% percentile	0	CA
y_002566	Dose-toxicity scenario 1	Dose-efficacy scenario 2	0.65	0.388758654175171	MTD 2.5% percentile	0	CA
y_002567	Dose-toxicity scenario 1	Dose-efficacy scenario 2	0.66	0.380698838026411	MTD 2.5% percentile	0	CA
y_002568	Dose-toxicity scenario 1	Dose-efficacy scenario 2	0.67	0.372746292401454	MTD 2.5% percentile	0	CA
y_002569	Dose-toxicity scenario 1	Dose-efficacy scenario 2	0.68	0.364898889913687	MTD 2.5% percentile	0	CA
y_002570	Dose-toxicity scenario 1	Dose-efficacy scenario 2	0.69	0.357154559060776	MTD 2.5% percentile	0	CA
y_002571	Dose-toxicity scenario 1	Dose-efficacy scenario 2	0.7	0.349511282401611	MTD 2.5% percentile	0	CA
y_002572	Dose-toxicity scenario 1	Dose-efficacy scenario 2	0.71	0.34196709480415	MTD 2.5% percentile	0	CA
y_002573	Dose-toxicity scenario 1	Dose-efficacy scenario 2	0.72	0.334520081760976	MTD 2.5% percentile	0	CA
y_002574	Dose-toxicity scenario 1	Dose-efficacy scenario 2	0.73	0.327168377769526	MTD 2.5% percentile	0	CA
y_002575	Dose-toxicity scenario 1	Dose-efficacy scenario 2	0.74	0.31991016477411	MTD 2.5% percentile	0	CA
y_002576	Dose-toxicity scenario 1	Dose-efficacy scenario 2	0.75	0.312743670667002	MTD 2.5% percentile	0	CA
y_002577	Dose-toxicity scenario 1	Dose-efficacy scenario 2	0.76	0.305667167845987	MTD 2.5% percentile	0	CA
y_002578	Dose-toxicity scenario 1	Dose-efficacy scenario 2	0.77	0.298678971825922	MTD 2.5% percentile	0	CA
y_002579	Dose-toxicity scenario 1	Dose-efficacy scenario 2	0.78	0.291777439901938	MTD 2.5% percentile	0	CA
y_002580	Dose-toxicity scenario 1	Dose-efficacy scenario 2	0.79	0.28496096986208	MTD 2.5% percentile	0	CA
y_002581	Dose-toxicity scenario 1	Dose-efficacy scenario 2	0.8	0.278227998747257	MTD 2.5% percentile	0	CA
y_002582	Dose-toxicity scenario 1	Dose-efficacy scenario 2	0.81	0.271577001656475	MTD 2.5% percentile	0	CA
y_002583	Dose-toxicity scenario 1	Dose-efficacy scenario 2	0.82	0.265006490595459	MTD 2.5% percentile	0	CA
y_002584	Dose-toxicity scenario 1	Dose-efficacy scenario 2	0.83	0.258515013366809	MTD 2.5% percentile	0	CA
y_002585	Dose-toxicity scenario 1	Dose-efficacy scenario 2	0.84	0.252101152499975	MTD 2.5% percentile	0	CA
y_002586	Dose-toxicity scenario 1	Dose-efficacy scenario 2	0.85	0.245763524219384	MTD 2.5% percentile	0	CA
y_002587	Dose-toxicity scenario 1	Dose-efficacy scenario 2	0.86	0.239500777449143	MTD 2.5% percentile	0	CA
y_002588	Dose-toxicity scenario 1	Dose-efficacy scenario 2	0.87	0.233311592852811	MTD 2.5% percentile	0	CA
y_002589	Dose-toxicity scenario 1	Dose-efficacy scenario 2	0.88	0.227194681906816	MTD 2.5% percentile	0	CA
y_002590	Dose-toxicity scenario 1	Dose-efficacy scenario 2	0.89	0.221148786006135	MTD 2.5% percentile	0	CA
y_002591	Dose-toxicity scenario 1	Dose-efficacy scenario 2	0.9	0.215172675600954	MTD 2.5% percentile	0	CA
y_002592	Dose-toxicity scenario 1	Dose-efficacy scenario 2	0.91	0.209265149363041	MTD 2.5% percentile	0	CA
y_002593	Dose-toxicity scenario 1	Dose-efficacy scenario 2	0.92	0.203425033380664	MTD 2.5% percentile	0	CA
y_002594	Dose-toxicity scenario 1	Dose-efficacy scenario 2	0.93	0.197651180380907	MTD 2.5% percentile	0	CA
y_002595	Dose-toxicity scenario 1	Dose-efficacy scenario 2	0.94	0.191942468978314	MTD 2.5% percentile	0	CA
y_002596	Dose-toxicity scenario 1	Dose-efficacy scenario 2	0.95	0.186297802948816	MTD 2.5% percentile	0	CA
y_002597	Dose-toxicity scenario 1	Dose-efficacy scenario 2	0.96	0.180716110527963	MTD 2.5% percentile	0	CA
y_002598	Dose-toxicity scenario 1	Dose-efficacy scenario 2	0.97	0.175196343732506	MTD 2.5% percentile	0	CA
y_002599	Dose-toxicity scenario 1	Dose-efficacy scenario 2	0.98	0.169737477704444	MTD 2.5% percentile	0	CA
y_0025100	Dose-toxicity scenario 1	Dose-efficacy scenario 2	0.99	0.16433851007666	MTD 2.5% percentile	0	CA
y_0025101	Dose-toxicity scenario 1	Dose-efficacy scenario 2	1	0.158998460359318	MTD 2.5% percentile	0	CA
y_0501	Dose-toxicity scenario 1	Dose-efficacy scenario 2	0	1.22861482210774	MTD 50% percentile	0	CA
y_0502	Dose-toxicity scenario 1	Dose-efficacy scenario 2	0.01	1.19796987528695	MTD 50% percentile	0	CA
y_0503	Dose-toxicity scenario 1	Dose-efficacy scenario 2	0.02	1.16835473637139	MTD 50% percentile	0	CA
y_0504	Dose-toxicity scenario 1	Dose-efficacy scenario 2	0.03	1.13971835388158	MTD 50% percentile	0	CA
y_0505	Dose-toxicity scenario 1	Dose-efficacy scenario 2	0.04	1.11201299590388	MTD 50% percentile	0	CA
y_0506	Dose-toxicity scenario 1	Dose-efficacy scenario 2	0.05	1.08519398459258	MTD 50% percentile	0	CA
y_0507	Dose-toxicity scenario 1	Dose-efficacy scenario 2	0.06	1.05921945575214	MTD 50% percentile	0	CA
y_0508	Dose-toxicity scenario 1	Dose-efficacy scenario 2	0.07	1.03405014077829	MTD 50% percentile	0	CA
y_0509	Dose-toxicity scenario 1	Dose-efficacy scenario 2	0.08	1.00964916856932	MTD 50% percentile	0	CA
y_05010	Dose-toxicity scenario 1	Dose-efficacy scenario 2	0.09	0.985981885305621	MTD 50% percentile	0	CA
y_05011	Dose-toxicity scenario 1	Dose-efficacy scenario 2	0.1	0.963015690245142	MTD 50% percentile	0	CA
y_05012	Dose-toxicity scenario 1	Dose-efficacy scenario 2	0.11	0.940719885898399	MTD 50% percentile	0	CA
y_05013	Dose-toxicity scenario 1	Dose-efficacy scenario 2	0.12	0.919065541135039	MTD 50% percentile	0	CA
y_05014	Dose-toxicity scenario 1	Dose-efficacy scenario 2	0.13	0.898025365938303	MTD 50% percentile	0	CA
y_05015	Dose-toxicity scenario 1	Dose-efficacy scenario 2	0.14	0.877573596667274	MTD 50% percentile	0	CA
y_05016	Dose-toxicity scenario 1	Dose-efficacy scenario 2	0.15	0.857685890812589	MTD 50% percentile	0	CA
y_05017	Dose-toxicity scenario 1	Dose-efficacy scenario 2	0.16	0.838339230341665	MTD 50% percentile	0	CA
y_05018	Dose-toxicity scenario 1	Dose-efficacy scenario 2	0.17	0.819511832826552	MTD 50% percentile	0	CA
y_05019	Dose-toxicity scenario 1	Dose-efficacy scenario 2	0.18	0.801183069632985	MTD 50% percentile	0	CA
y_05020	Dose-toxicity scenario 1	Dose-efficacy scenario 2	0.19	0.783333390524653	MTD 50% percentile	0	CA
y_05021	Dose-toxicity scenario 1	Dose-efficacy scenario 2	0.2	0.765944254103367	MTD 50% percentile	0	CA
y_05022	Dose-toxicity scenario 1	Dose-efficacy scenario 2	0.21	0.748998063564825	MTD 50% percentile	0	CA
y_05023	Dose-toxicity scenario 1	Dose-efficacy scenario 2	0.22	0.732478107302034	MTD 50% percentile	0	CA
y_05024	Dose-toxicity scenario 1	Dose-efficacy scenario 2	0.23	0.716368503934938	MTD 50% percentile	0	CA
y_05025	Dose-toxicity scenario 1	Dose-efficacy scenario 2	0.24	0.700654151386149	MTD 50% percentile	0	CA
y_05026	Dose-toxicity scenario 1	Dose-efficacy scenario 2	0.25	0.685320679659557	MTD 50% percentile	0	CA
y_05027	Dose-toxicity scenario 1	Dose-efficacy scenario 2	0.26	0.670354407011452	MTD 50% percentile	0	CA
y_05028	Dose-toxicity scenario 1	Dose-efficacy scenario 2	0.27	0.655742299233159	MTD 50% percentile	0	CA
y_05029	Dose-toxicity scenario 1	Dose-efficacy scenario 2	0.28	0.641471931790521	MTD 50% percentile	0	CA
y_05030	Dose-toxicity scenario 1	Dose-efficacy scenario 2	0.29	0.627531454589046	MTD 50% percentile	0	CA
y_05031	Dose-toxicity scenario 1	Dose-efficacy scenario 2	0.3	0.613909559154733	MTD 50% percentile	0	CA
y_05032	Dose-toxicity scenario 1	Dose-efficacy scenario 2	0.31	0.600595448039523	MTD 50% percentile	0	CA
y_05033	Dose-toxicity scenario 1	Dose-efficacy scenario 2	0.32	0.587578806277416	MTD 50% percentile	0	CA
y_05034	Dose-toxicity scenario 1	Dose-efficacy scenario 2	0.33	0.574849774732677	MTD 50% percentile	0	CA
y_05035	Dose-toxicity scenario 1	Dose-efficacy scenario 2	0.34	0.562398925195389	MTD 50% percentile	0	CA
y_05036	Dose-toxicity scenario 1	Dose-efficacy scenario 2	0.35	0.550217237092157	MTD 50% percentile	0	CA
y_05037	Dose-toxicity scenario 1	Dose-efficacy scenario 2	0.36	0.538296075691058	MTD 50% percentile	0	CA
y_05038	Dose-toxicity scenario 1	Dose-efficacy scenario 2	0.37	0.526627171690174	MTD 50% percentile	0	CA
y_05039	Dose-toxicity scenario 1	Dose-efficacy scenario 2	0.38	0.515202602088303	MTD 50% percentile	0	CA
y_05040	Dose-toxicity scenario 1	Dose-efficacy scenario 2	0.39	0.504014772244866	MTD 50% percentile	0	CA
y_05041	Dose-toxicity scenario 1	Dose-efficacy scenario 2	0.4	0.493056399043637	MTD 50% percentile	0	CA
y_05042	Dose-toxicity scenario 1	Dose-efficacy scenario 2	0.41	0.482320495081867	MTD 50% percentile	0	CA
y_05043	Dose-toxicity scenario 1	Dose-efficacy scenario 2	0.42	0.471800353812679	MTD 50% percentile	0	CA
y_05044	Dose-toxicity scenario 1	Dose-efficacy scenario 2	0.43	0.461489535574344	MTD 50% percentile	0	CA
y_05045	Dose-toxicity scenario 1	Dose-efficacy scenario 2	0.44	0.451381854445276	MTD 50% percentile	0	CA
y_05046	Dose-toxicity scenario 1	Dose-efficacy scenario 2	0.45	0.441471365868386	MTD 50% percentile	0	CA
y_05047	Dose-toxicity scenario 1	Dose-efficacy scenario 2	0.46	0.43175235499274	MTD 50% percentile	0	CA
y_05048	Dose-toxicity scenario 1	Dose-efficacy scenario 2	0.47	0.422219325684505	MTD 50% percentile	0	CA
y_05049	Dose-toxicity scenario 1	Dose-efficacy scenario 2	0.48	0.412866990162764	MTD 50% percentile	0	CA
y_05050	Dose-toxicity scenario 1	Dose-efficacy scenario 2	0.49	0.403690259219147	MTD 50% percentile	0	CA
y_05051	Dose-toxicity scenario 1	Dose-efficacy scenario 2	0.5	0.394684232983259	MTD 50% percentile	0	CA
y_05052	Dose-toxicity scenario 1	Dose-efficacy scenario 2	0.51	0.385844192198702	MTD 50% percentile	0	CA
y_05053	Dose-toxicity scenario 1	Dose-efficacy scenario 2	0.52	0.377165589977053	MTD 50% percentile	0	CA
y_05054	Dose-toxicity scenario 1	Dose-efficacy scenario 2	0.53	0.368644043999531	MTD 50% percentile	0	CA
y_05055	Dose-toxicity scenario 1	Dose-efficacy scenario 2	0.54	0.360275329138237	MTD 50% percentile	0	CA
y_05056	Dose-toxicity scenario 1	Dose-efficacy scenario 2	0.55	0.352055370470878	MTD 50% percentile	0	CA
y_05057	Dose-toxicity scenario 1	Dose-efficacy scenario 2	0.56	0.343980236664705	MTD 50% percentile	0	CA
y_05058	Dose-toxicity scenario 1	Dose-efficacy scenario 2	0.57	0.336046133707094	MTD 50% percentile	0	CA
y_05059	Dose-toxicity scenario 1	Dose-efficacy scenario 2	0.58	0.328249398961769	MTD 50% percentile	0	CA
y_05060	Dose-toxicity scenario 1	Dose-efficacy scenario 2	0.59	0.320586495531097	MTD 50% percentile	0	CA
y_05061	Dose-toxicity scenario 1	Dose-efficacy scenario 2	0.6	0.313054006906231	MTD 50% percentile	0	CA
y_05062	Dose-toxicity scenario 1	Dose-efficacy scenario 2	0.61	0.305648631888092	MTD 50% percentile	0	CA
y_05063	Dose-toxicity scenario 1	Dose-efficacy scenario 2	0.62	0.298367179763335	MTD 50% percentile	0	CA
y_05064	Dose-toxicity scenario 1	Dose-efficacy scenario 2	0.63	0.291206565720479	MTD 50% percentile	0	CA
y_05065	Dose-toxicity scenario 1	Dose-efficacy scenario 2	0.64	0.284163806492376	MTD 50% percentile	0	CA
y_05066	Dose-toxicity scenario 1	Dose-efficacy scenario 2	0.65	0.277236016212079	MTD 50% percentile	0	CA
y_05067	Dose-toxicity scenario 1	Dose-efficacy scenario 2	0.66	0.270420402470022	MTD 50% percentile	0	CA
y_05068	Dose-toxicity scenario 1	Dose-efficacy scenario 2	0.67	0.263714262561186	MTD 50% percentile	0	CA
y_05069	Dose-toxicity scenario 1	Dose-efficacy scenario 2	0.68	0.25711497991167	MTD 50% percentile	0	CA
y_05070	Dose-toxicity scenario 1	Dose-efficacy scenario 2	0.69	0.250620020674717	MTD 50% percentile	0	CA
y_05071	Dose-toxicity scenario 1	Dose-efficacy scenario 2	0.7	0.244226930486923	MTD 50% percentile	0	CA
y_05072	Dose-toxicity scenario 1	Dose-efficacy scenario 2	0.71	0.23793333137588	MTD 50% percentile	0	CA
y_05073	Dose-toxicity scenario 1	Dose-efficacy scenario 2	0.72	0.231736918811071	MTD 50% percentile	0	CA
y_05074	Dose-toxicity scenario 1	Dose-efficacy scenario 2	0.73	0.225635458890355	MTD 50% percentile	0	CA
y_05075	Dose-toxicity scenario 1	Dose-efficacy scenario 2	0.74	0.219626785654796	MTD 50% percentile	0	CA
y_05076	Dose-toxicity scenario 1	Dose-efficacy scenario 2	0.75	0.213708798525077	MTD 50% percentile	0	CA
y_05077	Dose-toxicity scenario 1	Dose-efficacy scenario 2	0.76	0.207879459853112	MTD 50% percentile	0	CA
y_05078	Dose-toxicity scenario 1	Dose-efficacy scenario 2	0.77	0.202136792582878	MTD 50% percentile	0	CA
y_05079	Dose-toxicity scenario 1	Dose-efficacy scenario 2	0.78	0.196478878014801	MTD 50% percentile	0	CA
y_05080	Dose-toxicity scenario 1	Dose-efficacy scenario 2	0.79	0.190903853668407	MTD 50% percentile	0	CA
y_05081	Dose-toxicity scenario 1	Dose-efficacy scenario 2	0.8	0.185409911238227	MTD 50% percentile	0	CA
y_05082	Dose-toxicity scenario 1	Dose-efficacy scenario 2	0.81	0.179995294638244	MTD 50% percentile	0	CA
y_05083	Dose-toxicity scenario 1	Dose-efficacy scenario 2	0.82	0.174658298130443	MTD 50% percentile	0	CA
y_05084	Dose-toxicity scenario 1	Dose-efficacy scenario 2	0.83	0.169397264533266	MTD 50% percentile	0	CA
y_05085	Dose-toxicity scenario 1	Dose-efficacy scenario 2	0.84	0.164210583506029	MTD 50% percentile	0	CA
y_05086	Dose-toxicity scenario 1	Dose-efficacy scenario 2	0.85	0.159096689905567	MTD 50% percentile	0	CA
y_05087	Dose-toxicity scenario 1	Dose-efficacy scenario 2	0.86	0.15405406221158	MTD 50% percentile	0	CA
y_05088	Dose-toxicity scenario 1	Dose-efficacy scenario 2	0.87	0.149081221017358	MTD 50% percentile	0	CA
y_05089	Dose-toxicity scenario 1	Dose-efficacy scenario 2	0.88	0.144176727582735	MTD 50% percentile	0	CA
y_05090	Dose-toxicity scenario 1	Dose-efficacy scenario 2	0.89	0.139339182446304	MTD 50% percentile	0	CA
y_05091	Dose-toxicity scenario 1	Dose-efficacy scenario 2	0.9	0.134567224094074	MTD 50% percentile	0	CA
y_05092	Dose-toxicity scenario 1	Dose-efficacy scenario 2	0.91	0.129859527681921	MTD 50% percentile	0	CA
y_05093	Dose-toxicity scenario 1	Dose-efficacy scenario 2	0.92	0.125214803809293	MTD 50% percentile	0	CA
y_05094	Dose-toxicity scenario 1	Dose-efficacy scenario 2	0.93	0.120631797341814	MTD 50% percentile	0	CA
y_05095	Dose-toxicity scenario 1	Dose-efficacy scenario 2	0.94	0.116109286280502	MTD 50% percentile	0	CA
y_05096	Dose-toxicity scenario 1	Dose-efficacy scenario 2	0.95	0.111646080675476	MTD 50% percentile	0	CA
y_05097	Dose-toxicity scenario 1	Dose-efficacy scenario 2	0.96	0.107241021582119	MTD 50% percentile	0	CA
y_05098	Dose-toxicity scenario 1	Dose-efficacy scenario 2	0.97	0.102892980057776	MTD 50% percentile	0	CA
y_05099	Dose-toxicity scenario 1	Dose-efficacy scenario 2	0.98	0.0986008561971552	MTD 50% percentile	0	CA
y_050100	Dose-toxicity scenario 1	Dose-efficacy scenario 2	0.99	0.0943635782047156	MTD 50% percentile	0	CA
y_050101	Dose-toxicity scenario 1	Dose-efficacy scenario 2	1	0.0901801015023795	MTD 50% percentile	0	CA
y_09751	Dose-toxicity scenario 1	Dose-efficacy scenario 2	0	1.13575526470344	MTD 97.5% percentile	0	CA
y_09752	Dose-toxicity scenario 1	Dose-efficacy scenario 2	0.01	1.09962326874261	MTD 97.5% percentile	0	CA
y_09753	Dose-toxicity scenario 1	Dose-efficacy scenario 2	0.02	1.06513112548994	MTD 97.5% percentile	0	CA
y_09754	Dose-toxicity scenario 1	Dose-efficacy scenario 2	0.03	1.03216967485025	MTD 97.5% percentile	0	CA
y_09755	Dose-toxicity scenario 1	Dose-efficacy scenario 2	0.04	1.00063923502949	MTD 97.5% percentile	0	CA
y_09756	Dose-toxicity scenario 1	Dose-efficacy scenario 2	0.05	0.97044859564804	MTD 97.5% percentile	0	CA
y_09757	Dose-toxicity scenario 1	Dose-efficacy scenario 2	0.06	0.941514136538455	MTD 97.5% percentile	0	CA
y_09758	Dose-toxicity scenario 1	Dose-efficacy scenario 2	0.07	0.913759054297409	MTD 97.5% percentile	0	CA
y_09759	Dose-toxicity scenario 1	Dose-efficacy scenario 2	0.08	0.887112681526498	MTD 97.5% percentile	0	CA
y_097510	Dose-toxicity scenario 1	Dose-efficacy scenario 2	0.09	0.86150988605671	MTD 97.5% percentile	0	CA
y_097511	Dose-toxicity scenario 1	Dose-efficacy scenario 2	0.1	0.836890539403464	MTD 97.5% percentile	0	CA
y_097512	Dose-toxicity scenario 1	Dose-efficacy scenario 2	0.11	0.813199045320156	MTD 97.5% percentile	0	CA
y_097513	Dose-toxicity scenario 1	Dose-efficacy scenario 2	0.12	0.790383920669378	MTD 97.5% percentile	0	CA
y_097514	Dose-toxicity scenario 1	Dose-efficacy scenario 2	0.13	0.768397421961342	MTD 97.5% percentile	0	CA
y_097515	Dose-toxicity scenario 1	Dose-efficacy scenario 2	0.14	0.747195211857956	MTD 97.5% percentile	0	CA
y_097516	Dose-toxicity scenario 1	Dose-efficacy scenario 2	0.15	0.72673606074031	MTD 97.5% percentile	0	CA
y_097517	Dose-toxicity scenario 1	Dose-efficacy scenario 2	0.16	0.706981579112658	MTD 97.5% percentile	0	CA
y_097518	Dose-toxicity scenario 1	Dose-efficacy scenario 2	0.17	0.687895977188529	MTD 97.5% percentile	0	CA
y_097519	Dose-toxicity scenario 1	Dose-efficacy scenario 2	0.18	0.669445848491255	MTD 97.5% percentile	0	CA
y_097520	Dose-toxicity scenario 1	Dose-efficacy scenario 2	0.19	0.651599974716218	MTD 97.5% percentile	0	CA
y_097521	Dose-toxicity scenario 1	Dose-efficacy scenario 2	0.2	0.634329149456896	MTD 97.5% percentile	0	CA
y_097522	Dose-toxicity scenario 1	Dose-efficacy scenario 2	0.21	0.617606018700971	MTD 97.5% percentile	0	CA
y_097523	Dose-toxicity scenario 1	Dose-efficacy scenario 2	0.22	0.601404936264207	MTD 97.5% percentile	0	CA
y_097524	Dose-toxicity scenario 1	Dose-efficacy scenario 2	0.23	0.585701832555075	MTD 97.5% percentile	0	CA
y_097525	Dose-toxicity scenario 1	Dose-efficacy scenario 2	0.24	0.570474095257697	MTD 97.5% percentile	0	CA
y_097526	Dose-toxicity scenario 1	Dose-efficacy scenario 2	0.25	0.555700460689172	MTD 97.5% percentile	0	CA
y_097527	Dose-toxicity scenario 1	Dose-efficacy scenario 2	0.26	0.541360914733534	MTD 97.5% percentile	0	CA
y_097528	Dose-toxicity scenario 1	Dose-efficacy scenario 2	0.27	0.527436602381739	MTD 97.5% percentile	0	CA
y_097529	Dose-toxicity scenario 1	Dose-efficacy scenario 2	0.28	0.513909745017918	MTD 97.5% percentile	0	CA
y_097530	Dose-toxicity scenario 1	Dose-efficacy scenario 2	0.29	0.500763564688899	MTD 97.5% percentile	0	CA
y_097531	Dose-toxicity scenario 1	Dose-efficacy scenario 2	0.3	0.487982214678696	MTD 97.5% percentile	0	CA
y_097532	Dose-toxicity scenario 1	Dose-efficacy scenario 2	0.31	0.475550715783951	MTD 97.5% percentile	0	CA
y_097533	Dose-toxicity scenario 1	Dose-efficacy scenario 2	0.32	0.463454897751531	MTD 97.5% percentile	0	CA
y_097534	Dose-toxicity scenario 1	Dose-efficacy scenario 2	0.33	0.451681345396906	MTD 97.5% percentile	0	CA
y_097535	Dose-toxicity scenario 1	Dose-efficacy scenario 2	0.34	0.440217348972583	MTD 97.5% percentile	0	CA
y_097536	Dose-toxicity scenario 1	Dose-efficacy scenario 2	0.35	0.429050858400542	MTD 97.5% percentile	0	CA
y_097537	Dose-toxicity scenario 1	Dose-efficacy scenario 2	0.36	0.418170441022228	MTD 97.5% percentile	0	CA
y_097538	Dose-toxicity scenario 1	Dose-efficacy scenario 2	0.37	0.407565242554663	MTD 97.5% percentile	0	CA
y_097539	Dose-toxicity scenario 1	Dose-efficacy scenario 2	0.38	0.397224950972384	MTD 97.5% percentile	0	CA
y_097540	Dose-toxicity scenario 1	Dose-efficacy scenario 2	0.39	0.387139763062576	MTD 97.5% percentile	0	CA
y_097541	Dose-toxicity scenario 1	Dose-efficacy scenario 2	0.4	0.377300353425378	MTD 97.5% percentile	0	CA
y_097542	Dose-toxicity scenario 1	Dose-efficacy scenario 2	0.41	0.367697845713313	MTD 97.5% percentile	0	CA
y_097543	Dose-toxicity scenario 1	Dose-efficacy scenario 2	0.42	0.358323785923401	MTD 97.5% percentile	0	CA
y_097544	Dose-toxicity scenario 1	Dose-efficacy scenario 2	0.43	0.349170117573035	MTD 97.5% percentile	0	CA
y_097545	Dose-toxicity scenario 1	Dose-efficacy scenario 2	0.44	0.340229158606427	MTD 97.5% percentile	0	CA
y_097546	Dose-toxicity scenario 1	Dose-efficacy scenario 2	0.45	0.331493579892473	MTD 97.5% percentile	0	CA
y_097547	Dose-toxicity scenario 1	Dose-efficacy scenario 2	0.46	0.322956385187553	MTD 97.5% percentile	0	CA
y_097548	Dose-toxicity scenario 1	Dose-efficacy scenario 2	0.47	0.314610892448131	MTD 97.5% percentile	0	CA
y_097549	Dose-toxicity scenario 1	Dose-efficacy scenario 2	0.48	0.306450716388255	MTD 97.5% percentile	0	CA
y_097550	Dose-toxicity scenario 1	Dose-efficacy scenario 2	0.49	0.298469752186252	MTD 97.5% percentile	0	CA
y_097551	Dose-toxicity scenario 1	Dose-efficacy scenario 2	0.5	0.290662160253263	MTD 97.5% percentile	0	CA
y_097552	Dose-toxicity scenario 1	Dose-efficacy scenario 2	0.51	0.283022351983731	MTD 97.5% percentile	0	CA
y_097553	Dose-toxicity scenario 1	Dose-efficacy scenario 2	0.52	0.275544976414789	MTD 97.5% percentile	0	CA
y_097554	Dose-toxicity scenario 1	Dose-efficacy scenario 2	0.53	0.268224907727616	MTD 97.5% percentile	0	CA
y_097555	Dose-toxicity scenario 1	Dose-efficacy scenario 2	0.54	0.2610572335294	MTD 97.5% percentile	0	CA
y_097556	Dose-toxicity scenario 1	Dose-efficacy scenario 2	0.55	0.254037243859641	MTD 97.5% percentile	0	CA
y_097557	Dose-toxicity scenario 1	Dose-efficacy scenario 2	0.56	0.247160420869061	MTD 97.5% percentile	0	CA
y_097558	Dose-toxicity scenario 1	Dose-efficacy scenario 2	0.57	0.240422429123616	MTD 97.5% percentile	0	CA
y_097559	Dose-toxicity scenario 1	Dose-efficacy scenario 2	0.58	0.233819106489879	MTD 97.5% percentile	0	CA
y_097560	Dose-toxicity scenario 1	Dose-efficacy scenario 2	0.59	0.227346455561514	MTD 97.5% percentile	0	CA
y_097561	Dose-toxicity scenario 1	Dose-efficacy scenario 2	0.6	0.22100063558975	MTD 97.5% percentile	0	CA
y_097562	Dose-toxicity scenario 1	Dose-efficacy scenario 2	0.61	0.214777954883619	MTD 97.5% percentile	0	CA
y_097563	Dose-toxicity scenario 1	Dose-efficacy scenario 2	0.62	0.20867486364835	MTD 97.5% percentile	0	CA
y_097564	Dose-toxicity scenario 1	Dose-efficacy scenario 2	0.63	0.202687947232742	MTD 97.5% percentile	0	CA
y_097565	Dose-toxicity scenario 1	Dose-efficacy scenario 2	0.64	0.196813919758515	MTD 97.5% percentile	0	CA
y_097566	Dose-toxicity scenario 1	Dose-efficacy scenario 2	0.65	0.191049618106673	MTD 97.5% percentile	0	CA
y_097567	Dose-toxicity scenario 1	Dose-efficacy scenario 2	0.66	0.185391996237741	MTD 97.5% percentile	0	CA
y_097568	Dose-toxicity scenario 1	Dose-efficacy scenario 2	0.67	0.179838119824468	MTD 97.5% percentile	0	CA
y_097569	Dose-toxicity scenario 1	Dose-efficacy scenario 2	0.68	0.174385161177103	MTD 97.5% percentile	0	CA
y_097570	Dose-toxicity scenario 1	Dose-efficacy scenario 2	0.69	0.169030394442817	MTD 97.5% percentile	0	CA
y_097571	Dose-toxicity scenario 1	Dose-efficacy scenario 2	0.7	0.16377119106215	MTD 97.5% percentile	0	CA
y_097572	Dose-toxicity scenario 1	Dose-efficacy scenario 2	0.71	0.158605015466552	MTD 97.5% percentile	0	CA
y_097573	Dose-toxicity scenario 1	Dose-efficacy scenario 2	0.72	0.15352942100225	MTD 97.5% percentile	0	CA
y_097574	Dose-toxicity scenario 1	Dose-efficacy scenario 2	0.73	0.148542046066645	MTD 97.5% percentile	0	CA
y_097575	Dose-toxicity scenario 1	Dose-efficacy scenario 2	0.74	0.143640610444448	MTD 97.5% percentile	0	CA
y_097576	Dose-toxicity scenario 1	Dose-efficacy scenario 2	0.75	0.138822911831586	MTD 97.5% percentile	0	CA
y_097577	Dose-toxicity scenario 1	Dose-efficacy scenario 2	0.76	0.134086822535764	MTD 97.5% percentile	0	CA
y_097578	Dose-toxicity scenario 1	Dose-efficacy scenario 2	0.77	0.129430286343292	MTD 97.5% percentile	0	CA
y_097579	Dose-toxicity scenario 1	Dose-efficacy scenario 2	0.78	0.12485131554248	MTD 97.5% percentile	0	CA
y_097580	Dose-toxicity scenario 1	Dose-efficacy scenario 2	0.79	0.120347988094549	MTD 97.5% percentile	0	CA
y_097581	Dose-toxicity scenario 1	Dose-efficacy scenario 2	0.8	0.11591844494361	MTD 97.5% percentile	0	CA
y_097582	Dose-toxicity scenario 1	Dose-efficacy scenario 2	0.81	0.111560887457778	MTD 97.5% percentile	0	CA
y_097583	Dose-toxicity scenario 1	Dose-efficacy scenario 2	0.82	0.107273574994049	MTD 97.5% percentile	0	CA
y_097584	Dose-toxicity scenario 1	Dose-efficacy scenario 2	0.83	0.103054822579991	MTD 97.5% percentile	0	CA
y_097585	Dose-toxicity scenario 1	Dose-efficacy scenario 2	0.84	0.0989029987057769	MTD 97.5% percentile	0	CA
y_097586	Dose-toxicity scenario 1	Dose-efficacy scenario 2	0.85	0.0948165232204717	MTD 97.5% percentile	0	CA
y_097587	Dose-toxicity scenario 1	Dose-efficacy scenario 2	0.86	0.0907938653268818	MTD 97.5% percentile	0	CA
y_097588	Dose-toxicity scenario 1	Dose-efficacy scenario 2	0.87	0.086833541669618	MTD 97.5% percentile	0	CA
y_097589	Dose-toxicity scenario 1	Dose-efficacy scenario 2	0.88	0.0829341145113556	MTD 97.5% percentile	0	CA
y_097590	Dose-toxicity scenario 1	Dose-efficacy scenario 2	0.89	0.0790941899925816	MTD 97.5% percentile	0	CA
y_097591	Dose-toxicity scenario 1	Dose-efficacy scenario 2	0.9	0.0753124164704047	MTD 97.5% percentile	0	CA
y_097592	Dose-toxicity scenario 1	Dose-efficacy scenario 2	0.91	0.071587482932267	MTD 97.5% percentile	0	CA
y_097593	Dose-toxicity scenario 1	Dose-efficacy scenario 2	0.92	0.0679181174806495	MTD 97.5% percentile	0	CA
y_097594	Dose-toxicity scenario 1	Dose-efficacy scenario 2	0.93	0.0643030858850889	MTD 97.5% percentile	0	CA
y_097595	Dose-toxicity scenario 1	Dose-efficacy scenario 2	0.94	0.0607411901980449	MTD 97.5% percentile	0	CA
y_097596	Dose-toxicity scenario 1	Dose-efficacy scenario 2	0.95	0.0572312674313575	MTD 97.5% percentile	0	CA
y_097597	Dose-toxicity scenario 1	Dose-efficacy scenario 2	0.96	0.05377218829022	MTD 97.5% percentile	0	CA
y_097598	Dose-toxicity scenario 1	Dose-efficacy scenario 2	0.97	0.0503628559617753	MTD 97.5% percentile	0	CA
y_097599	Dose-toxicity scenario 1	Dose-efficacy scenario 2	0.98	0.0470022049556045	MTD 97.5% percentile	0	CA
y_0975100	Dose-toxicity scenario 1	Dose-efficacy scenario 2	0.99	0.0436891999935322	MTD 97.5% percentile	0	CA
y_0975101	Dose-toxicity scenario 1	Dose-efficacy scenario 2	1	0.0404228349463198	MTD 97.5% percentile	0	CA
