# Supplementary material for: A Bayesian adaptive design for dual‐agent phase I–II oncology trials integrating efficacy data across stages
Source: Biom J. 2023 May 18;65(7):2200288. doi: 10.1002/bimj.202200288 (PMC10952513; doi:10.1002/bimj.202200288)
Supplement: Supplementary file 1 — Supporting Information S1 [file BIMJ-65-0-s001.zip › Code_biometrical_journal2/Code_biometrical_journal/Data/intermediate_outputs/MTD_curve_DLT_sc1_EFF_sc2_CA_w1_H0.csv]

	DLT_scenario	EFF_scenario	x	y	type	omega	agreement
y_mean1	Dose-toxicity scenario 1	Dose-efficacy scenario 2	0	1.2275775514269	MTD mean	1	CA
y_mean2	Dose-toxicity scenario 1	Dose-efficacy scenario 2	0.01	1.19642285454947	MTD mean	1	CA
y_mean3	Dose-toxicity scenario 1	Dose-efficacy scenario 2	0.02	1.16634108159289	MTD mean	1	CA
y_mean4	Dose-toxicity scenario 1	Dose-efficacy scenario 2	0.03	1.13727774579576	MTD mean	1	CA
y_mean5	Dose-toxicity scenario 1	Dose-efficacy scenario 2	0.04	1.10918198834988	MTD mean	1	CA
y_mean6	Dose-toxicity scenario 1	Dose-efficacy scenario 2	0.05	1.08200628138916	MTD mean	1	CA
y_mean7	Dose-toxicity scenario 1	Dose-efficacy scenario 2	0.06	1.05570615968719	MTD mean	1	CA
y_mean8	Dose-toxicity scenario 1	Dose-efficacy scenario 2	0.07	1.0302399778772	MTD mean	1	CA
y_mean9	Dose-toxicity scenario 1	Dose-efficacy scenario 2	0.08	1.00556869040629	MTD mean	1	CA
y_mean10	Dose-toxicity scenario 1	Dose-efficacy scenario 2	0.09	0.981655651778347	MTD mean	1	CA
y_mean11	Dose-toxicity scenario 1	Dose-efficacy scenario 2	0.1	0.958466434936221	MTD mean	1	CA
y_mean12	Dose-toxicity scenario 1	Dose-efficacy scenario 2	0.11	0.935968665890184	MTD mean	1	CA
y_mean13	Dose-toxicity scenario 1	Dose-efficacy scenario 2	0.12	0.914131872922036	MTD mean	1	CA
y_mean14	Dose-toxicity scenario 1	Dose-efficacy scenario 2	0.13	0.892927348887782	MTD mean	1	CA
y_mean15	Dose-toxicity scenario 1	Dose-efficacy scenario 2	0.14	0.872328025310404	MTD mean	1	CA
y_mean16	Dose-toxicity scenario 1	Dose-efficacy scenario 2	0.15	0.852308357101549	MTD mean	1	CA
y_mean17	Dose-toxicity scenario 1	Dose-efficacy scenario 2	0.16	0.832844216879828	MTD mean	1	CA
y_mean18	Dose-toxicity scenario 1	Dose-efficacy scenario 2	0.17	0.813912797966439	MTD mean	1	CA
y_mean19	Dose-toxicity scenario 1	Dose-efficacy scenario 2	0.18	0.795492525238116	MTD mean	1	CA
y_mean20	Dose-toxicity scenario 1	Dose-efficacy scenario 2	0.19	0.777562973104768	MTD mean	1	CA
y_mean21	Dose-toxicity scenario 1	Dose-efficacy scenario 2	0.2	0.760104789956247	MTD mean	1	CA
y_mean22	Dose-toxicity scenario 1	Dose-efficacy scenario 2	0.21	0.74309962849069	MTD mean	1	CA
y_mean23	Dose-toxicity scenario 1	Dose-efficacy scenario 2	0.22	0.726530081397117	MTD mean	1	CA
y_mean24	Dose-toxicity scenario 1	Dose-efficacy scenario 2	0.23	0.710379621918303	MTD mean	1	CA
y_mean25	Dose-toxicity scenario 1	Dose-efficacy scenario 2	0.24	0.694632548867287	MTD mean	1	CA
y_mean26	Dose-toxicity scenario 1	Dose-efficacy scenario 2	0.25	0.679273935713	MTD mean	1	CA
y_mean27	Dose-toxicity scenario 1	Dose-efficacy scenario 2	0.26	0.664289583387961	MTD mean	1	CA
y_mean28	Dose-toxicity scenario 1	Dose-efficacy scenario 2	0.27	0.649665976504401	MTD mean	1	CA
y_mean29	Dose-toxicity scenario 1	Dose-efficacy scenario 2	0.28	0.635390242695052	MTD mean	1	CA
y_mean30	Dose-toxicity scenario 1	Dose-efficacy scenario 2	0.29	0.621450114821479	MTD mean	1	CA
y_mean31	Dose-toxicity scenario 1	Dose-efficacy scenario 2	0.3	0.607833895816765	MTD mean	1	CA
y_mean32	Dose-toxicity scenario 1	Dose-efficacy scenario 2	0.31	0.59453042595077	MTD mean	1	CA
y_mean33	Dose-toxicity scenario 1	Dose-efficacy scenario 2	0.32	0.581529052325411	MTD mean	1	CA
y_mean34	Dose-toxicity scenario 1	Dose-efficacy scenario 2	0.33	0.568819600424735	MTD mean	1	CA
y_mean35	Dose-toxicity scenario 1	Dose-efficacy scenario 2	0.34	0.556392347560076	MTD mean	1	CA
y_mean36	Dose-toxicity scenario 1	Dose-efficacy scenario 2	0.35	0.544237998064656	MTD mean	1	CA
y_mean37	Dose-toxicity scenario 1	Dose-efficacy scenario 2	0.36	0.532347660104624	MTD mean	1	CA
y_mean38	Dose-toxicity scenario 1	Dose-efficacy scenario 2	0.37	0.520712823984957	MTD mean	1	CA
y_mean39	Dose-toxicity scenario 1	Dose-efficacy scenario 2	0.38	0.509325341839001	MTD mean	1	CA
y_mean40	Dose-toxicity scenario 1	Dose-efficacy scenario 2	0.39	0.498177408599767	MTD mean	1	CA
y_mean41	Dose-toxicity scenario 1	Dose-efficacy scenario 2	0.4	0.487261544159611	MTD mean	1	CA
y_mean42	Dose-toxicity scenario 1	Dose-efficacy scenario 2	0.41	0.476570576632581	MTD mean	1	CA
y_mean43	Dose-toxicity scenario 1	Dose-efficacy scenario 2	0.42	0.466097626640753	MTD mean	1	CA
y_mean44	Dose-toxicity scenario 1	Dose-efficacy scenario 2	0.43	0.455836092552183	MTD mean	1	CA
y_mean45	Dose-toxicity scenario 1	Dose-efficacy scenario 2	0.44	0.445779636603935	MTD mean	1	CA
y_mean46	Dose-toxicity scenario 1	Dose-efficacy scenario 2	0.45	0.435922171848872	MTD mean	1	CA
y_mean47	Dose-toxicity scenario 1	Dose-efficacy scenario 2	0.46	0.426257849869719	MTD mean	1	CA
y_mean48	Dose-toxicity scenario 1	Dose-efficacy scenario 2	0.47	0.416781049208304	MTD mean	1	CA
y_mean49	Dose-toxicity scenario 1	Dose-efficacy scenario 2	0.48	0.407486364461857	MTD mean	1	CA
y_mean50	Dose-toxicity scenario 1	Dose-efficacy scenario 2	0.49	0.398368596001945	MTD mean	1	CA
y_mean51	Dose-toxicity scenario 1	Dose-efficacy scenario 2	0.5	0.389422740274938	MTD mean	1	CA
y_mean52	Dose-toxicity scenario 1	Dose-efficacy scenario 2	0.51	0.380643980646002	MTD mean	1	CA
y_mean53	Dose-toxicity scenario 1	Dose-efficacy scenario 2	0.52	0.372027678751406	MTD mean	1	CA
y_mean54	Dose-toxicity scenario 1	Dose-efficacy scenario 2	0.53	0.363569366326526	MTD mean	1	CA
y_mean55	Dose-toxicity scenario 1	Dose-efficacy scenario 2	0.54	0.35526473747929	MTD mean	1	CA
y_mean56	Dose-toxicity scenario 1	Dose-efficacy scenario 2	0.55	0.347109641381001	MTD mean	1	CA
y_mean57	Dose-toxicity scenario 1	Dose-efficacy scenario 2	0.56	0.339100075348454	MTD mean	1	CA
y_mean58	Dose-toxicity scenario 1	Dose-efficacy scenario 2	0.57	0.331232178293143	MTD mean	1	CA
y_mean59	Dose-toxicity scenario 1	Dose-efficacy scenario 2	0.58	0.323502224515012	MTD mean	1	CA
y_mean60	Dose-toxicity scenario 1	Dose-efficacy scenario 2	0.59	0.315906617819809	MTD mean	1	CA
y_mean61	Dose-toxicity scenario 1	Dose-efficacy scenario 2	0.6	0.308441885940515	MTD mean	1	CA
y_mean62	Dose-toxicity scenario 1	Dose-efficacy scenario 2	0.61	0.301104675244672	MTD mean	1	CA
y_mean63	Dose-toxicity scenario 1	Dose-efficacy scenario 2	0.62	0.293891745710664	MTD mean	1	CA
y_mean64	Dose-toxicity scenario 1	Dose-efficacy scenario 2	0.63	0.286799966157134	MTD mean	1	CA
y_mean65	Dose-toxicity scenario 1	Dose-efficacy scenario 2	0.64	0.27982630971078	MTD mean	1	CA
y_mean66	Dose-toxicity scenario 1	Dose-efficacy scenario 2	0.65	0.272967849498753	MTD mean	1	CA
y_mean67	Dose-toxicity scenario 1	Dose-efficacy scenario 2	0.66	0.266221754552779	MTD mean	1	CA
y_mean68	Dose-toxicity scenario 1	Dose-efficacy scenario 2	0.67	0.259585285912951	MTD mean	1	CA
y_mean69	Dose-toxicity scenario 1	Dose-efficacy scenario 2	0.68	0.25305579291994	MTD mean	1	CA
y_mean70	Dose-toxicity scenario 1	Dose-efficacy scenario 2	0.69	0.246630709685072	MTD mean	1	CA
y_mean71	Dose-toxicity scenario 1	Dose-efficacy scenario 2	0.7	0.240307551728397	MTD mean	1	CA
y_mean72	Dose-toxicity scenario 1	Dose-efficacy scenario 2	0.71	0.234083912775501	MTD mean	1	CA
y_mean73	Dose-toxicity scenario 1	Dose-efficacy scenario 2	0.72	0.227957461704371	MTD mean	1	CA
y_mean74	Dose-toxicity scenario 1	Dose-efficacy scenario 2	0.73	0.221925939634193	MTD mean	1	CA
y_mean75	Dose-toxicity scenario 1	Dose-efficacy scenario 2	0.74	0.215987157148433	MTD mean	1	CA
y_mean76	Dose-toxicity scenario 1	Dose-efficacy scenario 2	0.75	0.210138991645033	MTD mean	1	CA
y_mean77	Dose-toxicity scenario 1	Dose-efficacy scenario 2	0.76	0.204379384806984	MTD mean	1	CA
y_mean78	Dose-toxicity scenario 1	Dose-efficacy scenario 2	0.77	0.198706340186948	MTD mean	1	CA
y_mean79	Dose-toxicity scenario 1	Dose-efficacy scenario 2	0.78	0.193117920899965	MTD mean	1	CA
y_mean80	Dose-toxicity scenario 1	Dose-efficacy scenario 2	0.79	0.187612247418659	MTD mean	1	CA
y_mean81	Dose-toxicity scenario 1	Dose-efficacy scenario 2	0.8	0.182187495465651	MTD mean	1	CA
y_mean82	Dose-toxicity scenario 1	Dose-efficacy scenario 2	0.81	0.176841893998233	MTD mean	1	CA
y_mean83	Dose-toxicity scenario 1	Dose-efficacy scenario 2	0.82	0.171573723280614	MTD mean	1	CA
y_mean84	Dose-toxicity scenario 1	Dose-efficacy scenario 2	0.83	0.166381313039334	MTD mean	1	CA
y_mean85	Dose-toxicity scenario 1	Dose-efficacy scenario 2	0.84	0.161263040697691	MTD mean	1	CA
y_mean86	Dose-toxicity scenario 1	Dose-efficacy scenario 2	0.85	0.156217329685257	MTD mean	1	CA
y_mean87	Dose-toxicity scenario 1	Dose-efficacy scenario 2	0.86	0.151242647818789	MTD mean	1	CA
y_mean88	Dose-toxicity scenario 1	Dose-efficacy scenario 2	0.87	0.146337505751033	MTD mean	1	CA
y_mean89	Dose-toxicity scenario 1	Dose-efficacy scenario 2	0.88	0.141500455484136	MTD mean	1	CA
y_mean90	Dose-toxicity scenario 1	Dose-efficacy scenario 2	0.89	0.136730088944532	MTD mean	1	CA
y_mean91	Dose-toxicity scenario 1	Dose-efficacy scenario 2	0.9	0.132025036616368	MTD mean	1	CA
y_mean92	Dose-toxicity scenario 1	Dose-efficacy scenario 2	0.91	0.127383966230683	MTD mean	1	CA
y_mean93	Dose-toxicity scenario 1	Dose-efficacy scenario 2	0.92	0.122805581507698	MTD mean	1	CA
y_mean94	Dose-toxicity scenario 1	Dose-efficacy scenario 2	0.93	0.118288620949725	MTD mean	1	CA
y_mean95	Dose-toxicity scenario 1	Dose-efficacy scenario 2	0.94	0.113831856682345	MTD mean	1	CA
y_mean96	Dose-toxicity scenario 1	Dose-efficacy scenario 2	0.95	0.109434093341596	MTD mean	1	CA
y_mean97	Dose-toxicity scenario 1	Dose-efficacy scenario 2	0.96	0.105094167005078	MTD mean	1	CA
y_mean98	Dose-toxicity scenario 1	Dose-efficacy scenario 2	0.97	0.100810944164947	MTD mean	1	CA
y_mean99	Dose-toxicity scenario 1	Dose-efficacy scenario 2	0.98	0.0965833207409093	MTD mean	1	CA
y_mean100	Dose-toxicity scenario 1	Dose-efficacy scenario 2	0.99	0.0924102211313988	MTD mean	1	CA
y_mean101	Dose-toxicity scenario 1	Dose-efficacy scenario 2	1	0.0882905973012325	MTD mean	1	CA
y_00251	Dose-toxicity scenario 1	Dose-efficacy scenario 2	0	1.3326054011234	MTD 2.5% percentile	1	CA
y_00252	Dose-toxicity scenario 1	Dose-efficacy scenario 2	0.01	1.30717501323478	MTD 2.5% percentile	1	CA
y_00253	Dose-toxicity scenario 1	Dose-efficacy scenario 2	0.02	1.28233667605882	MTD 2.5% percentile	1	CA
y_00254	Dose-toxicity scenario 1	Dose-efficacy scenario 2	0.03	1.25806995199836	MTD 2.5% percentile	1	CA
y_00255	Dose-toxicity scenario 1	Dose-efficacy scenario 2	0.04	1.23435533343016	MTD 2.5% percentile	1	CA
y_00256	Dose-toxicity scenario 1	Dose-efficacy scenario 2	0.05	1.21117419040393	MTD 2.5% percentile	1	CA
y_00257	Dose-toxicity scenario 1	Dose-efficacy scenario 2	0.06	1.18850872183181	MTD 2.5% percentile	1	CA
y_00258	Dose-toxicity scenario 1	Dose-efficacy scenario 2	0.07	1.16634190989949	MTD 2.5% percentile	1	CA
y_00259	Dose-toxicity scenario 1	Dose-efficacy scenario 2	0.08	1.14465747745345	MTD 2.5% percentile	1	CA
y_002510	Dose-toxicity scenario 1	Dose-efficacy scenario 2	0.09	1.12343984814029	MTD 2.5% percentile	1	CA
y_002511	Dose-toxicity scenario 1	Dose-efficacy scenario 2	0.1	1.10267410909285	MTD 2.5% percentile	1	CA
y_002512	Dose-toxicity scenario 1	Dose-efficacy scenario 2	0.11	1.0823459759753	MTD 2.5% percentile	1	CA
y_002513	Dose-toxicity scenario 1	Dose-efficacy scenario 2	0.12	1.06244176021515	MTD 2.5% percentile	1	CA
y_002514	Dose-toxicity scenario 1	Dose-efficacy scenario 2	0.13	1.04294833826399	MTD 2.5% percentile	1	CA
y_002515	Dose-toxicity scenario 1	Dose-efficacy scenario 2	0.14	1.02385312274212	MTD 2.5% percentile	1	CA
y_002516	Dose-toxicity scenario 1	Dose-efficacy scenario 2	0.15	1.00514403533362	MTD 2.5% percentile	1	CA
y_002517	Dose-toxicity scenario 1	Dose-efficacy scenario 2	0.16	0.986809481309191	MTD 2.5% percentile	1	CA
y_002518	Dose-toxicity scenario 1	Dose-efficacy scenario 2	0.17	0.968838325564025	MTD 2.5% percentile	1	CA
y_002519	Dose-toxicity scenario 1	Dose-efficacy scenario 2	0.18	0.951219870066379	MTD 2.5% percentile	1	CA
y_002520	Dose-toxicity scenario 1	Dose-efficacy scenario 2	0.19	0.933943832621099	MTD 2.5% percentile	1	CA
y_002521	Dose-toxicity scenario 1	Dose-efficacy scenario 2	0.2	0.917000326859409	MTD 2.5% percentile	1	CA
y_002522	Dose-toxicity scenario 1	Dose-efficacy scenario 2	0.21	0.900379843373168	MTD 2.5% percentile	1	CA
y_002523	Dose-toxicity scenario 1	Dose-efficacy scenario 2	0.22	0.884073231917942	MTD 2.5% percentile	1	CA
y_002524	Dose-toxicity scenario 1	Dose-efficacy scenario 2	0.23	0.868071684614919	MTD 2.5% percentile	1	CA
y_002525	Dose-toxicity scenario 1	Dose-efficacy scenario 2	0.24	0.852366720086851	MTD 2.5% percentile	1	CA
y_002526	Dose-toxicity scenario 1	Dose-efficacy scenario 2	0.25	0.836950168468013	MTD 2.5% percentile	1	CA
y_002527	Dose-toxicity scenario 1	Dose-efficacy scenario 2	0.26	0.821814157232488	MTD 2.5% percentile	1	CA
y_002528	Dose-toxicity scenario 1	Dose-efficacy scenario 2	0.27	0.806951097789146	MTD 2.5% percentile	1	CA
y_002529	Dose-toxicity scenario 1	Dose-efficacy scenario 2	0.28	0.792353672795349	MTD 2.5% percentile	1	CA
y_002530	Dose-toxicity scenario 1	Dose-efficacy scenario 2	0.29	0.778014824144824	MTD 2.5% percentile	1	CA
y_002531	Dose-toxicity scenario 1	Dose-efficacy scenario 2	0.3	0.763927741588275	MTD 2.5% percentile	1	CA
y_002532	Dose-toxicity scenario 1	Dose-efficacy scenario 2	0.31	0.750085851948192	MTD 2.5% percentile	1	CA
y_002533	Dose-toxicity scenario 1	Dose-efficacy scenario 2	0.32	0.736482808891955	MTD 2.5% percentile	1	CA
y_002534	Dose-toxicity scenario 1	Dose-efficacy scenario 2	0.33	0.723112483229828	MTD 2.5% percentile	1	CA
y_002535	Dose-toxicity scenario 1	Dose-efficacy scenario 2	0.34	0.709968953706662	MTD 2.5% percentile	1	CA
y_002536	Dose-toxicity scenario 1	Dose-efficacy scenario 2	0.35	0.697046498258248	MTD 2.5% percentile	1	CA
y_002537	Dose-toxicity scenario 1	Dose-efficacy scenario 2	0.36	0.684339585705196	MTD 2.5% percentile	1	CA
y_002538	Dose-toxicity scenario 1	Dose-efficacy scenario 2	0.37	0.671842867859008	MTD 2.5% percentile	1	CA
y_002539	Dose-toxicity scenario 1	Dose-efficacy scenario 2	0.38	0.659551172016675	MTD 2.5% percentile	1	CA
y_002540	Dose-toxicity scenario 1	Dose-efficacy scenario 2	0.39	0.647459493821672	MTD 2.5% percentile	1	CA
y_002541	Dose-toxicity scenario 1	Dose-efficacy scenario 2	0.4	0.635562990470649	MTD 2.5% percentile	1	CA
y_002542	Dose-toxicity scenario 1	Dose-efficacy scenario 2	0.41	0.623856974246448	MTD 2.5% percentile	1	CA
y_002543	Dose-toxicity scenario 1	Dose-efficacy scenario 2	0.42	0.612336906359298	MTD 2.5% percentile	1	CA
y_002544	Dose-toxicity scenario 1	Dose-efficacy scenario 2	0.43	0.600998391079197	MTD 2.5% percentile	1	CA
y_002545	Dose-toxicity scenario 1	Dose-efficacy scenario 2	0.44	0.589837170143532	MTD 2.5% percentile	1	CA
y_002546	Dose-toxicity scenario 1	Dose-efficacy scenario 2	0.45	0.578849117425015	MTD 2.5% percentile	1	CA
y_002547	Dose-toxicity scenario 1	Dose-efficacy scenario 2	0.46	0.568030233845871	MTD 2.5% percentile	1	CA
y_002548	Dose-toxicity scenario 1	Dose-efficacy scenario 2	0.47	0.557376642525151	MTD 2.5% percentile	1	CA
y_002549	Dose-toxicity scenario 1	Dose-efficacy scenario 2	0.48	0.546884584146763	MTD 2.5% percentile	1	CA
y_002550	Dose-toxicity scenario 1	Dose-efficacy scenario 2	0.49	0.536550412536625	MTD 2.5% percentile	1	CA
y_002551	Dose-toxicity scenario 1	Dose-efficacy scenario 2	0.5	0.526370590437982	MTD 2.5% percentile	1	CA
y_002552	Dose-toxicity scenario 1	Dose-efficacy scenario 2	0.51	0.516341685474626	MTD 2.5% percentile	1	CA
y_002553	Dose-toxicity scenario 1	Dose-efficacy scenario 2	0.52	0.506460366292333	MTD 2.5% percentile	1	CA
y_002554	Dose-toxicity scenario 1	Dose-efficacy scenario 2	0.53	0.496723398869395	MTD 2.5% percentile	1	CA
y_002555	Dose-toxicity scenario 1	Dose-efficacy scenario 2	0.54	0.487127642987684	MTD 2.5% percentile	1	CA
y_002556	Dose-toxicity scenario 1	Dose-efficacy scenario 2	0.55	0.477670048856136	MTD 2.5% percentile	1	CA
y_002557	Dose-toxicity scenario 1	Dose-efficacy scenario 2	0.56	0.468347653879053	MTD 2.5% percentile	1	CA
y_002558	Dose-toxicity scenario 1	Dose-efficacy scenario 2	0.57	0.459157579562003	MTD 2.5% percentile	1	CA
y_002559	Dose-toxicity scenario 1	Dose-efficacy scenario 2	0.58	0.450097028548551	MTD 2.5% percentile	1	CA
y_002560	Dose-toxicity scenario 1	Dose-efficacy scenario 2	0.59	0.4411632817814	MTD 2.5% percentile	1	CA
y_002561	Dose-toxicity scenario 1	Dose-efficacy scenario 2	0.6	0.432353695781901	MTD 2.5% percentile	1	CA
y_002562	Dose-toxicity scenario 1	Dose-efficacy scenario 2	0.61	0.423665700042201	MTD 2.5% percentile	1	CA
y_002563	Dose-toxicity scenario 1	Dose-efficacy scenario 2	0.62	0.415096794524636	MTD 2.5% percentile	1	CA
y_002564	Dose-toxicity scenario 1	Dose-efficacy scenario 2	0.63	0.406644547263254	MTD 2.5% percentile	1	CA
y_002565	Dose-toxicity scenario 1	Dose-efficacy scenario 2	0.64	0.398306592062635	MTD 2.5% percentile	1	CA
y_002566	Dose-toxicity scenario 1	Dose-efficacy scenario 2	0.65	0.390080626289435	MTD 2.5% percentile	1	CA
y_002567	Dose-toxicity scenario 1	Dose-efficacy scenario 2	0.66	0.381964408752323	MTD 2.5% percentile	1	CA
y_002568	Dose-toxicity scenario 1	Dose-efficacy scenario 2	0.67	0.373955757666212	MTD 2.5% percentile	1	CA
y_002569	Dose-toxicity scenario 1	Dose-efficacy scenario 2	0.68	0.366052548696898	MTD 2.5% percentile	1	CA
y_002570	Dose-toxicity scenario 1	Dose-efficacy scenario 2	0.69	0.358252713082425	MTD 2.5% percentile	1	CA
y_002571	Dose-toxicity scenario 1	Dose-efficacy scenario 2	0.7	0.350554235827696	MTD 2.5% percentile	1	CA
y_002572	Dose-toxicity scenario 1	Dose-efficacy scenario 2	0.71	0.342955153969002	MTD 2.5% percentile	1	CA
y_002573	Dose-toxicity scenario 1	Dose-efficacy scenario 2	0.72	0.335453554905347	MTD 2.5% percentile	1	CA
y_002574	Dose-toxicity scenario 1	Dose-efficacy scenario 2	0.73	0.328047574793581	MTD 2.5% percentile	1	CA
y_002575	Dose-toxicity scenario 1	Dose-efficacy scenario 2	0.74	0.320735397004511	MTD 2.5% percentile	1	CA
y_002576	Dose-toxicity scenario 1	Dose-efficacy scenario 2	0.75	0.313515250637309	MTD 2.5% percentile	1	CA
y_002577	Dose-toxicity scenario 1	Dose-efficacy scenario 2	0.76	0.306385409089662	MTD 2.5% percentile	1	CA
y_002578	Dose-toxicity scenario 1	Dose-efficacy scenario 2	0.77	0.29934418868124	MTD 2.5% percentile	1	CA
y_002579	Dose-toxicity scenario 1	Dose-efficacy scenario 2	0.78	0.292389947328171	MTD 2.5% percentile	1	CA
y_002580	Dose-toxicity scenario 1	Dose-efficacy scenario 2	0.79	0.285521083266345	MTD 2.5% percentile	1	CA
y_002581	Dose-toxicity scenario 1	Dose-efficacy scenario 2	0.8	0.278736033821449	MTD 2.5% percentile	1	CA
y_002582	Dose-toxicity scenario 1	Dose-efficacy scenario 2	0.81	0.272033274223748	MTD 2.5% percentile	1	CA
y_002583	Dose-toxicity scenario 1	Dose-efficacy scenario 2	0.82	0.265411316465742	MTD 2.5% percentile	1	CA
y_002584	Dose-toxicity scenario 1	Dose-efficacy scenario 2	0.83	0.258868708200875	MTD 2.5% percentile	1	CA
y_002585	Dose-toxicity scenario 1	Dose-efficacy scenario 2	0.84	0.252404031681609	MTD 2.5% percentile	1	CA
y_002586	Dose-toxicity scenario 1	Dose-efficacy scenario 2	0.85	0.24601590273521	MTD 2.5% percentile	1	CA
y_002587	Dose-toxicity scenario 1	Dose-efficacy scenario 2	0.86	0.239702969775713	MTD 2.5% percentile	1	CA
y_002588	Dose-toxicity scenario 1	Dose-efficacy scenario 2	0.87	0.233463912850567	MTD 2.5% percentile	1	CA
y_002589	Dose-toxicity scenario 1	Dose-efficacy scenario 2	0.88	0.227297442720555	MTD 2.5% percentile	1	CA
y_002590	Dose-toxicity scenario 1	Dose-efficacy scenario 2	0.89	0.221202299971648	MTD 2.5% percentile	1	CA
y_002591	Dose-toxicity scenario 1	Dose-efficacy scenario 2	0.9	0.215177254157492	MTD 2.5% percentile	1	CA
y_002592	Dose-toxicity scenario 1	Dose-efficacy scenario 2	0.91	0.209221102971319	MTD 2.5% percentile	1	CA
y_002593	Dose-toxicity scenario 1	Dose-efficacy scenario 2	0.92	0.203332671446098	MTD 2.5% percentile	1	CA
y_002594	Dose-toxicity scenario 1	Dose-efficacy scenario 2	0.93	0.197510811181817	MTD 2.5% percentile	1	CA
y_002595	Dose-toxicity scenario 1	Dose-efficacy scenario 2	0.94	0.191754399598827	MTD 2.5% percentile	1	CA
y_002596	Dose-toxicity scenario 1	Dose-efficacy scenario 2	0.95	0.18606233921622	MTD 2.5% percentile	1	CA
y_002597	Dose-toxicity scenario 1	Dose-efficacy scenario 2	0.96	0.18043355695428	MTD 2.5% percentile	1	CA
y_002598	Dose-toxicity scenario 1	Dose-efficacy scenario 2	0.97	0.17486700346007	MTD 2.5% percentile	1	CA
y_002599	Dose-toxicity scenario 1	Dose-efficacy scenario 2	0.98	0.169361652455253	MTD 2.5% percentile	1	CA
y_0025100	Dose-toxicity scenario 1	Dose-efficacy scenario 2	0.99	0.163916500105326	MTD 2.5% percentile	1	CA
y_0025101	Dose-toxicity scenario 1	Dose-efficacy scenario 2	1	0.158530564409412	MTD 2.5% percentile	1	CA
y_0501	Dose-toxicity scenario 1	Dose-efficacy scenario 2	0	1.22503431619503	MTD 50% percentile	1	CA
y_0502	Dose-toxicity scenario 1	Dose-efficacy scenario 2	0.01	1.19425490027247	MTD 50% percentile	1	CA
y_0503	Dose-toxicity scenario 1	Dose-efficacy scenario 2	0.02	1.16452224510094	MTD 50% percentile	1	CA
y_0504	Dose-toxicity scenario 1	Dose-efficacy scenario 2	0.03	1.13578384539979	MTD 50% percentile	1	CA
y_0505	Dose-toxicity scenario 1	Dose-efficacy scenario 2	0.04	1.10799064967846	MTD 50% percentile	1	CA
y_0506	Dose-toxicity scenario 1	Dose-efficacy scenario 2	0.05	1.08109678084383	MTD 50% percentile	1	CA
y_0507	Dose-toxicity scenario 1	Dose-efficacy scenario 2	0.06	1.05505928349727	MTD 50% percentile	1	CA
y_0508	Dose-toxicity scenario 1	Dose-efficacy scenario 2	0.07	1.02983789499361	MTD 50% percentile	1	CA
y_0509	Dose-toxicity scenario 1	Dose-efficacy scenario 2	0.08	1.00539483769549	MTD 50% percentile	1	CA
y_05010	Dose-toxicity scenario 1	Dose-efficacy scenario 2	0.09	0.981694630168377	MTD 50% percentile	1	CA
y_05011	Dose-toxicity scenario 1	Dose-efficacy scenario 2	0.1	0.958703915332039	MTD 50% percentile	1	CA
y_05012	Dose-toxicity scenario 1	Dose-efficacy scenario 2	0.11	0.936391303817723	MTD 50% percentile	1	CA
y_05013	Dose-toxicity scenario 1	Dose-efficacy scenario 2	0.12	0.914727230984346	MTD 50% percentile	1	CA
y_05014	Dose-toxicity scenario 1	Dose-efficacy scenario 2	0.13	0.893683826223981	MTD 50% percentile	1	CA
y_05015	Dose-toxicity scenario 1	Dose-efficacy scenario 2	0.14	0.873234793341755	MTD 50% percentile	1	CA
y_05016	Dose-toxicity scenario 1	Dose-efficacy scenario 2	0.15	0.85335530093062	MTD 50% percentile	1	CA
y_05017	Dose-toxicity scenario 1	Dose-efficacy scenario 2	0.16	0.834021881780071	MTD 50% percentile	1	CA
y_05018	Dose-toxicity scenario 1	Dose-efficacy scenario 2	0.17	0.815212340462034	MTD 50% percentile	1	CA
y_05019	Dose-toxicity scenario 1	Dose-efficacy scenario 2	0.18	0.796905668328761	MTD 50% percentile	1	CA
y_05020	Dose-toxicity scenario 1	Dose-efficacy scenario 2	0.19	0.779081965238347	MTD 50% percentile	1	CA
y_05021	Dose-toxicity scenario 1	Dose-efficacy scenario 2	0.2	0.761722367394725	MTD 50% percentile	1	CA
y_05022	Dose-toxicity scenario 1	Dose-efficacy scenario 2	0.21	0.74480898075207	MTD 50% percentile	1	CA
y_05023	Dose-toxicity scenario 1	Dose-efficacy scenario 2	0.22	0.728324819489359	MTD 50% percentile	1	CA
y_05024	Dose-toxicity scenario 1	Dose-efficacy scenario 2	0.23	0.71225374911039	MTD 50% percentile	1	CA
y_05025	Dose-toxicity scenario 1	Dose-efficacy scenario 2	0.24	0.696580433768582	MTD 50% percentile	1	CA
y_05026	Dose-toxicity scenario 1	Dose-efficacy scenario 2	0.25	0.681290287455064	MTD 50% percentile	1	CA
y_05027	Dose-toxicity scenario 1	Dose-efficacy scenario 2	0.26	0.666369428723474	MTD 50% percentile	1	CA
y_05028	Dose-toxicity scenario 1	Dose-efficacy scenario 2	0.27	0.651804638656086	MTD 50% percentile	1	CA
y_05029	Dose-toxicity scenario 1	Dose-efficacy scenario 2	0.28	0.637583321803706	MTD 50% percentile	1	CA
y_05030	Dose-toxicity scenario 1	Dose-efficacy scenario 2	0.29	0.623693469856776	MTD 50% percentile	1	CA
y_05031	Dose-toxicity scenario 1	Dose-efficacy scenario 2	0.3	0.610123627827423	MTD 50% percentile	1	CA
y_05032	Dose-toxicity scenario 1	Dose-efficacy scenario 2	0.31	0.596862862542301	MTD 50% percentile	1	CA
y_05033	Dose-toxicity scenario 1	Dose-efficacy scenario 2	0.32	0.583900733264085	MTD 50% percentile	1	CA
y_05034	Dose-toxicity scenario 1	Dose-efficacy scenario 2	0.33	0.571227264275693	MTD 50% percentile	1	CA
y_05035	Dose-toxicity scenario 1	Dose-efficacy scenario 2	0.34	0.55883291927595	MTD 50% percentile	1	CA
y_05036	Dose-toxicity scenario 1	Dose-efficacy scenario 2	0.35	0.546708577448579	MTD 50% percentile	1	CA
y_05037	Dose-toxicity scenario 1	Dose-efficacy scenario 2	0.36	0.534845511078301	MTD 50% percentile	1	CA
y_05038	Dose-toxicity scenario 1	Dose-efficacy scenario 2	0.37	0.523235364598608	MTD 50% percentile	1	CA
y_05039	Dose-toxicity scenario 1	Dose-efficacy scenario 2	0.38	0.511870134965506	MTD 50% percentile	1	CA
y_05040	Dose-toxicity scenario 1	Dose-efficacy scenario 2	0.39	0.50074215326034	MTD 50% percentile	1	CA
y_05041	Dose-toxicity scenario 1	Dose-efficacy scenario 2	0.4	0.489844067432837	MTD 50% percentile	1	CA
y_05042	Dose-toxicity scenario 1	Dose-efficacy scenario 2	0.41	0.479168826102765	MTD 50% percentile	1	CA
y_05043	Dose-toxicity scenario 1	Dose-efficacy scenario 2	0.42	0.468709663345203	MTD 50% percentile	1	CA
y_05044	Dose-toxicity scenario 1	Dose-efficacy scenario 2	0.43	0.458460084390448	MTD 50% percentile	1	CA
y_05045	Dose-toxicity scenario 1	Dose-efficacy scenario 2	0.44	0.44841385217504	MTD 50% percentile	1	CA
y_05046	Dose-toxicity scenario 1	Dose-efficacy scenario 2	0.45	0.438564974685389	MTD 50% percentile	1	CA
y_05047	Dose-toxicity scenario 1	Dose-efficacy scenario 2	0.46	0.428907693040036	MTD 50% percentile	1	CA
y_05048	Dose-toxicity scenario 1	Dose-efficacy scenario 2	0.47	0.419436470260744	MTD 50% percentile	1	CA
y_05049	Dose-toxicity scenario 1	Dose-efficacy scenario 2	0.48	0.410145980686411	MTD 50% percentile	1	CA
y_05050	Dose-toxicity scenario 1	Dose-efficacy scenario 2	0.49	0.40103109998727	MTD 50% percentile	1	CA
y_05051	Dose-toxicity scenario 1	Dose-efficacy scenario 2	0.5	0.392086895740058	MTD 50% percentile	1	CA
y_05052	Dose-toxicity scenario 1	Dose-efficacy scenario 2	0.51	0.383308618527699	MTD 50% percentile	1	CA
y_05053	Dose-toxicity scenario 1	Dose-efficacy scenario 2	0.52	0.374691693529781	MTD 50% percentile	1	CA
y_05054	Dose-toxicity scenario 1	Dose-efficacy scenario 2	0.53	0.366231712572534	MTD 50% percentile	1	CA
y_05055	Dose-toxicity scenario 1	Dose-efficacy scenario 2	0.54	0.357924426609277	MTD 50% percentile	1	CA
y_05056	Dose-toxicity scenario 1	Dose-efficacy scenario 2	0.55	0.349765738604382	MTD 50% percentile	1	CA
y_05057	Dose-toxicity scenario 1	Dose-efficacy scenario 2	0.56	0.341751696795736	MTD 50% percentile	1	CA
y_05058	Dose-toxicity scenario 1	Dose-efficacy scenario 2	0.57	0.333878488312387	MTD 50% percentile	1	CA
y_05059	Dose-toxicity scenario 1	Dose-efficacy scenario 2	0.58	0.326142433125749	MTD 50% percentile	1	CA
y_05060	Dose-toxicity scenario 1	Dose-efficacy scenario 2	0.59	0.31853997831419	MTD 50% percentile	1	CA
y_05061	Dose-toxicity scenario 1	Dose-efficacy scenario 2	0.6	0.31106769262222	MTD 50% percentile	1	CA
y_05062	Dose-toxicity scenario 1	Dose-efficacy scenario 2	0.61	0.303722261296787	MTD 50% percentile	1	CA
y_05063	Dose-toxicity scenario 1	Dose-efficacy scenario 2	0.62	0.296500481184339	MTD 50% percentile	1	CA
y_05064	Dose-toxicity scenario 1	Dose-efficacy scenario 2	0.63	0.289399256073426	MTD 50% percentile	1	CA
y_05065	Dose-toxicity scenario 1	Dose-efficacy scenario 2	0.64	0.282415592268622	MTD 50% percentile	1	CA
y_05066	Dose-toxicity scenario 1	Dose-efficacy scenario 2	0.65	0.275546594382445	MTD 50% percentile	1	CA
y_05067	Dose-toxicity scenario 1	Dose-efficacy scenario 2	0.66	0.268789461332889	MTD 50% percentile	1	CA
y_05068	Dose-toxicity scenario 1	Dose-efficacy scenario 2	0.67	0.262141482534913	MTD 50% percentile	1	CA
y_05069	Dose-toxicity scenario 1	Dose-efficacy scenario 2	0.68	0.255600034275013	MTD 50% percentile	1	CA
y_05070	Dose-toxicity scenario 1	Dose-efficacy scenario 2	0.69	0.24916257625871	MTD 50% percentile	1	CA
y_05071	Dose-toxicity scenario 1	Dose-efficacy scenario 2	0.7	0.242826648321381	MTD 50% percentile	1	CA
y_05072	Dose-toxicity scenario 1	Dose-efficacy scenario 2	0.71	0.23658986729351	MTD 50% percentile	1	CA
y_05073	Dose-toxicity scenario 1	Dose-efficacy scenario 2	0.72	0.230449924011951	MTD 50% percentile	1	CA
y_05074	Dose-toxicity scenario 1	Dose-efficacy scenario 2	0.73	0.224404580469339	MTD 50% percentile	1	CA
y_05075	Dose-toxicity scenario 1	Dose-efficacy scenario 2	0.74	0.218451667094253	MTD 50% percentile	1	CA
y_05076	Dose-toxicity scenario 1	Dose-efficacy scenario 2	0.75	0.212589080155188	MTD 50% percentile	1	CA
y_05077	Dose-toxicity scenario 1	Dose-efficacy scenario 2	0.76	0.206814779281806	MTD 50% percentile	1	CA
y_05078	Dose-toxicity scenario 1	Dose-efficacy scenario 2	0.77	0.201126785097336	MTD 50% percentile	1	CA
y_05079	Dose-toxicity scenario 1	Dose-efficacy scenario 2	0.78	0.195523176956355	MTD 50% percentile	1	CA
y_05080	Dose-toxicity scenario 1	Dose-efficacy scenario 2	0.79	0.190002090782503	MTD 50% percentile	1	CA
y_05081	Dose-toxicity scenario 1	Dose-efficacy scenario 2	0.8	0.184561717001038	MTD 50% percentile	1	CA
y_05082	Dose-toxicity scenario 1	Dose-efficacy scenario 2	0.81	0.179200298561402	MTD 50% percentile	1	CA
y_05083	Dose-toxicity scenario 1	Dose-efficacy scenario 2	0.82	0.173916129045256	MTD 50% percentile	1	CA
y_05084	Dose-toxicity scenario 1	Dose-efficacy scenario 2	0.83	0.168707550855719	MTD 50% percentile	1	CA
y_05085	Dose-toxicity scenario 1	Dose-efficacy scenario 2	0.84	0.163572953483761	MTD 50% percentile	1	CA
y_05086	Dose-toxicity scenario 1	Dose-efficacy scenario 2	0.85	0.158510771847941	MTD 50% percentile	1	CA
y_05087	Dose-toxicity scenario 1	Dose-efficacy scenario 2	0.86	0.153519484703908	MTD 50% percentile	1	CA
y_05088	Dose-toxicity scenario 1	Dose-efficacy scenario 2	0.87	0.148597613120256	MTD 50% percentile	1	CA
y_05089	Dose-toxicity scenario 1	Dose-efficacy scenario 2	0.88	0.143743719017533	MTD 50% percentile	1	CA
y_05090	Dose-toxicity scenario 1	Dose-efficacy scenario 2	0.89	0.138956403767362	MTD 50% percentile	1	CA
y_05091	Dose-toxicity scenario 1	Dose-efficacy scenario 2	0.9	0.134234306848829	MTD 50% percentile	1	CA
y_05092	Dose-toxicity scenario 1	Dose-efficacy scenario 2	0.91	0.129576104559397	MTD 50% percentile	1	CA
y_05093	Dose-toxicity scenario 1	Dose-efficacy scenario 2	0.92	0.124980508777808	MTD 50% percentile	1	CA
y_05094	Dose-toxicity scenario 1	Dose-efficacy scenario 2	0.93	0.120446265776524	MTD 50% percentile	1	CA
y_05095	Dose-toxicity scenario 1	Dose-efficacy scenario 2	0.94	0.115972155081421	MTD 50% percentile	1	CA
y_05096	Dose-toxicity scenario 1	Dose-efficacy scenario 2	0.95	0.111556988376549	MTD 50% percentile	1	CA
y_05097	Dose-toxicity scenario 1	Dose-efficacy scenario 2	0.96	0.107199608451897	MTD 50% percentile	1	CA
y_05098	Dose-toxicity scenario 1	Dose-efficacy scenario 2	0.97	0.102898888192203	MTD 50% percentile	1	CA
y_05099	Dose-toxicity scenario 1	Dose-efficacy scenario 2	0.98	0.0986537296049613	MTD 50% percentile	1	CA
y_050100	Dose-toxicity scenario 1	Dose-efficacy scenario 2	0.99	0.0944630628858523	MTD 50% percentile	1	CA
y_050101	Dose-toxicity scenario 1	Dose-efficacy scenario 2	1	0.0903258455199371	MTD 50% percentile	1	CA
y_09751	Dose-toxicity scenario 1	Dose-efficacy scenario 2	0	1.13838480061512	MTD 97.5% percentile	1	CA
y_09752	Dose-toxicity scenario 1	Dose-efficacy scenario 2	0.01	1.10173998071512	MTD 97.5% percentile	1	CA
y_09753	Dose-toxicity scenario 1	Dose-efficacy scenario 2	0.02	1.06679390761271	MTD 97.5% percentile	1	CA
y_09754	Dose-toxicity scenario 1	Dose-efficacy scenario 2	0.03	1.03343113380409	MTD 97.5% percentile	1	CA
y_09755	Dose-toxicity scenario 1	Dose-efficacy scenario 2	0.04	1.00154644119781	MTD 97.5% percentile	1	CA
y_09756	Dose-toxicity scenario 1	Dose-efficacy scenario 2	0.05	0.971043732676518	MTD 97.5% percentile	1	CA
y_09757	Dose-toxicity scenario 1	Dose-efficacy scenario 2	0.06	0.941835064731194	MTD 97.5% percentile	1	CA
y_09758	Dose-toxicity scenario 1	Dose-efficacy scenario 2	0.07	0.913839800656019	MTD 97.5% percentile	1	CA
y_09759	Dose-toxicity scenario 1	Dose-efficacy scenario 2	0.08	0.886983867131193	MTD 97.5% percentile	1	CA
y_097510	Dose-toxicity scenario 1	Dose-efficacy scenario 2	0.09	0.861199099760767	MTD 97.5% percentile	1	CA
y_097511	Dose-toxicity scenario 1	Dose-efficacy scenario 2	0.1	0.836422665390211	MTD 97.5% percentile	1	CA
y_097512	Dose-toxicity scenario 1	Dose-efficacy scenario 2	0.11	0.812596550896382	MTD 97.5% percentile	1	CA
y_097513	Dose-toxicity scenario 1	Dose-efficacy scenario 2	0.12	0.789667109694211	MTD 97.5% percentile	1	CA
y_097514	Dose-toxicity scenario 1	Dose-efficacy scenario 2	0.13	0.767584658498134	MTD 97.5% percentile	1	CA
y_097515	Dose-toxicity scenario 1	Dose-efficacy scenario 2	0.14	0.746303117958803	MTD 97.5% percentile	1	CA
y_097516	Dose-toxicity scenario 1	Dose-efficacy scenario 2	0.15	0.725779691704715	MTD 97.5% percentile	1	CA
y_097517	Dose-toxicity scenario 1	Dose-efficacy scenario 2	0.16	0.705974579084156	MTD 97.5% percentile	1	CA
y_097518	Dose-toxicity scenario 1	Dose-efficacy scenario 2	0.17	0.68685071755024	MTD 97.5% percentile	1	CA
y_097519	Dose-toxicity scenario 1	Dose-efficacy scenario 2	0.18	0.668373551180572	MTD 97.5% percentile	1	CA
y_097520	Dose-toxicity scenario 1	Dose-efficacy scenario 2	0.19	0.650510822289772	MTD 97.5% percentile	1	CA
y_097521	Dose-toxicity scenario 1	Dose-efficacy scenario 2	0.2	0.633232383491067	MTD 97.5% percentile	1	CA
y_097522	Dose-toxicity scenario 1	Dose-efficacy scenario 2	0.21	0.61651002790352	MTD 97.5% percentile	1	CA
y_097523	Dose-toxicity scenario 1	Dose-efficacy scenario 2	0.22	0.60031733549328	MTD 97.5% percentile	1	CA
y_097524	Dose-toxicity scenario 1	Dose-efficacy scenario 2	0.23	0.584629533788145	MTD 97.5% percentile	1	CA
y_097525	Dose-toxicity scenario 1	Dose-efficacy scenario 2	0.24	0.569423371420953	MTD 97.5% percentile	1	CA
y_097526	Dose-toxicity scenario 1	Dose-efficacy scenario 2	0.25	0.554677003144108	MTD 97.5% percentile	1	CA
y_097527	Dose-toxicity scenario 1	Dose-efficacy scenario 2	0.26	0.540369885119329	MTD 97.5% percentile	1	CA
y_097528	Dose-toxicity scenario 1	Dose-efficacy scenario 2	0.27	0.526482679427098	MTD 97.5% percentile	1	CA
y_097529	Dose-toxicity scenario 1	Dose-efficacy scenario 2	0.28	0.512997166862427	MTD 97.5% percentile	1	CA
y_097530	Dose-toxicity scenario 1	Dose-efficacy scenario 2	0.29	0.499896167189985	MTD 97.5% percentile	1	CA
y_097531	Dose-toxicity scenario 1	Dose-efficacy scenario 2	0.3	0.48716346612466	MTD 97.5% percentile	1	CA
y_097532	Dose-toxicity scenario 1	Dose-efficacy scenario 2	0.31	0.474783748384978	MTD 97.5% percentile	1	CA
y_097533	Dose-toxicity scenario 1	Dose-efficacy scenario 2	0.32	0.462742536238193	MTD 97.5% percentile	1	CA
y_097534	Dose-toxicity scenario 1	Dose-efficacy scenario 2	0.33	0.45102613301858	MTD 97.5% percentile	1	CA
y_097535	Dose-toxicity scenario 1	Dose-efficacy scenario 2	0.34	0.439621571155639	MTD 97.5% percentile	1	CA
y_097536	Dose-toxicity scenario 1	Dose-efficacy scenario 2	0.35	0.42851656429761	MTD 97.5% percentile	1	CA
y_097537	Dose-toxicity scenario 1	Dose-efficacy scenario 2	0.36	0.417699463158699	MTD 97.5% percentile	1	CA
y_097538	Dose-toxicity scenario 1	Dose-efficacy scenario 2	0.37	0.407159214756427	MTD 97.5% percentile	1	CA
y_097539	Dose-toxicity scenario 1	Dose-efficacy scenario 2	0.38	0.396885324739281	MTD 97.5% percentile	1	CA
y_097540	Dose-toxicity scenario 1	Dose-efficacy scenario 2	0.39	0.386867822534729	MTD 97.5% percentile	1	CA
y_097541	Dose-toxicity scenario 1	Dose-efficacy scenario 2	0.4	0.377097229074309	MTD 97.5% percentile	1	CA
y_097542	Dose-toxicity scenario 1	Dose-efficacy scenario 2	0.41	0.367564526876169	MTD 97.5% percentile	1	CA
y_097543	Dose-toxicity scenario 1	Dose-efficacy scenario 2	0.42	0.358261132286589	MTD 97.5% percentile	1	CA
y_097544	Dose-toxicity scenario 1	Dose-efficacy scenario 2	0.43	0.349178869700875	MTD 97.5% percentile	1	CA
y_097545	Dose-toxicity scenario 1	Dose-efficacy scenario 2	0.44	0.340309947600889	MTD 97.5% percentile	1	CA
y_097546	Dose-toxicity scenario 1	Dose-efficacy scenario 2	0.45	0.331646936261598	MTD 97.5% percentile	1	CA
y_097547	Dose-toxicity scenario 1	Dose-efficacy scenario 2	0.46	0.323182746992568	MTD 97.5% percentile	1	CA
y_097548	Dose-toxicity scenario 1	Dose-efficacy scenario 2	0.47	0.314910612792519	MTD 97.5% percentile	1	CA
y_097549	Dose-toxicity scenario 1	Dose-efficacy scenario 2	0.48	0.306824070305959	MTD 97.5% percentile	1	CA
y_097550	Dose-toxicity scenario 1	Dose-efficacy scenario 2	0.49	0.298916942980804	MTD 97.5% percentile	1	CA
y_097551	Dose-toxicity scenario 1	Dose-efficacy scenario 2	0.5	0.291183325334735	MTD 97.5% percentile	1	CA
y_097552	Dose-toxicity scenario 1	Dose-efficacy scenario 2	0.51	0.283617568246064	MTD 97.5% percentile	1	CA
y_097553	Dose-toxicity scenario 1	Dose-efficacy scenario 2	0.52	0.27621426519212	MTD 97.5% percentile	1	CA
y_097554	Dose-toxicity scenario 1	Dose-efficacy scenario 2	0.53	0.268968239364692	MTD 97.5% percentile	1	CA
y_097555	Dose-toxicity scenario 1	Dose-efficacy scenario 2	0.54	0.261874531598016	MTD 97.5% percentile	1	CA
y_097556	Dose-toxicity scenario 1	Dose-efficacy scenario 2	0.55	0.254928389050129	MTD 97.5% percentile	1	CA
y_097557	Dose-toxicity scenario 1	Dose-efficacy scenario 2	0.56	0.24812525458332	MTD 97.5% percentile	1	CA
y_097558	Dose-toxicity scenario 1	Dose-efficacy scenario 2	0.57	0.2414607567938	MTD 97.5% percentile	1	CA
y_097559	Dose-toxicity scenario 1	Dose-efficacy scenario 2	0.58	0.234930700644768	MTD 97.5% percentile	1	CA
y_097560	Dose-toxicity scenario 1	Dose-efficacy scenario 2	0.59	0.228531058660683	MTD 97.5% percentile	1	CA
y_097561	Dose-toxicity scenario 1	Dose-efficacy scenario 2	0.6	0.222257962643912	MTD 97.5% percentile	1	CA
y_097562	Dose-toxicity scenario 1	Dose-efficacy scenario 2	0.61	0.216107695877944	MTD 97.5% percentile	1	CA
y_097563	Dose-toxicity scenario 1	Dose-efficacy scenario 2	0.62	0.210076685784161	MTD 97.5% percentile	1	CA
y_097564	Dose-toxicity scenario 1	Dose-efficacy scenario 2	0.63	0.204161497001668	MTD 97.5% percentile	1	CA
y_097565	Dose-toxicity scenario 1	Dose-efficacy scenario 2	0.64	0.198358824862027	MTD 97.5% percentile	1	CA
y_097566	Dose-toxicity scenario 1	Dose-efficacy scenario 2	0.65	0.192665489232843	MTD 97.5% percentile	1	CA
y_097567	Dose-toxicity scenario 1	Dose-efficacy scenario 2	0.66	0.187078428706111	MTD 97.5% percentile	1	CA
y_097568	Dose-toxicity scenario 1	Dose-efficacy scenario 2	0.67	0.181594695109	MTD 97.5% percentile	1	CA
y_097569	Dose-toxicity scenario 1	Dose-efficacy scenario 2	0.68	0.176211448316404	MTD 97.5% percentile	1	CA
y_097570	Dose-toxicity scenario 1	Dose-efficacy scenario 2	0.69	0.170925951346071	MTD 97.5% percentile	1	CA
y_097571	Dose-toxicity scenario 1	Dose-efficacy scenario 2	0.7	0.165735565718526	MTD 97.5% percentile	1	CA
y_097572	Dose-toxicity scenario 1	Dose-efficacy scenario 2	0.71	0.160637747065242	MTD 97.5% percentile	1	CA
y_097573	Dose-toxicity scenario 1	Dose-efficacy scenario 2	0.72	0.155630040969718	MTD 97.5% percentile	1	CA
y_097574	Dose-toxicity scenario 1	Dose-efficacy scenario 2	0.73	0.150710079027169	MTD 97.5% percentile	1	CA
y_097575	Dose-toxicity scenario 1	Dose-efficacy scenario 2	0.74	0.145875575109542	MTD 97.5% percentile	1	CA
y_097576	Dose-toxicity scenario 1	Dose-efficacy scenario 2	0.75	0.141124321823482	MTD 97.5% percentile	1	CA
y_097577	Dose-toxicity scenario 1	Dose-efficacy scenario 2	0.76	0.13645418714972	MTD 97.5% percentile	1	CA
y_097578	Dose-toxicity scenario 1	Dose-efficacy scenario 2	0.77	0.13186311125313	MTD 97.5% percentile	1	CA
y_097579	Dose-toxicity scenario 1	Dose-efficacy scenario 2	0.78	0.127349103453434	MTD 97.5% percentile	1	CA
y_097580	Dose-toxicity scenario 1	Dose-efficacy scenario 2	0.79	0.122910239347183	MTD 97.5% percentile	1	CA
y_097581	Dose-toxicity scenario 1	Dose-efficacy scenario 2	0.8	0.118544658072291	MTD 97.5% percentile	1	CA
y_097582	Dose-toxicity scenario 1	Dose-efficacy scenario 2	0.81	0.114250559706936	MTD 97.5% percentile	1	CA
y_097583	Dose-toxicity scenario 1	Dose-efficacy scenario 2	0.82	0.110026202795195	MTD 97.5% percentile	1	CA
y_097584	Dose-toxicity scenario 1	Dose-efficacy scenario 2	0.83	0.105869901992272	MTD 97.5% percentile	1	CA
y_097585	Dose-toxicity scenario 1	Dose-efficacy scenario 2	0.84	0.101780025822626	MTD 97.5% percentile	1	CA
y_097586	Dose-toxicity scenario 1	Dose-efficacy scenario 2	0.85	0.0977549945447286	MTD 97.5% percentile	1	CA
y_097587	Dose-toxicity scenario 1	Dose-efficacy scenario 2	0.86	0.0937932781165885	MTD 97.5% percentile	1	CA
y_097588	Dose-toxicity scenario 1	Dose-efficacy scenario 2	0.87	0.0898933942565375	MTD 97.5% percentile	1	CA
y_097589	Dose-toxicity scenario 1	Dose-efficacy scenario 2	0.88	0.0860539065941081	MTD 97.5% percentile	1	CA
y_097590	Dose-toxicity scenario 1	Dose-efficacy scenario 2	0.89	0.0822734229061641	MTD 97.5% percentile	1	CA
y_097591	Dose-toxicity scenario 1	Dose-efficacy scenario 2	0.9	0.0785505934337294	MTD 97.5% percentile	1	CA
y_097592	Dose-toxicity scenario 1	Dose-efficacy scenario 2	0.91	0.0748841092752427	MTD 97.5% percentile	1	CA
y_097593	Dose-toxicity scenario 1	Dose-efficacy scenario 2	0.92	0.0712727008522173	MTD 97.5% percentile	1	CA
y_097594	Dose-toxicity scenario 1	Dose-efficacy scenario 2	0.93	0.0677151364435314	MTD 97.5% percentile	1	CA
y_097595	Dose-toxicity scenario 1	Dose-efficacy scenario 2	0.94	0.06421022078479	MTD 97.5% percentile	1	CA
y_097596	Dose-toxicity scenario 1	Dose-efficacy scenario 2	0.95	0.0607567937294156	MTD 97.5% percentile	1	CA
y_097597	Dose-toxicity scenario 1	Dose-efficacy scenario 2	0.96	0.0573537289683162	MTD 97.5% percentile	1	CA
y_097598	Dose-toxicity scenario 1	Dose-efficacy scenario 2	0.97	0.0539999328051609	MTD 97.5% percentile	1	CA
y_097599	Dose-toxicity scenario 1	Dose-efficacy scenario 2	0.98	0.0506943429844683	MTD 97.5% percentile	1	CA
y_0975100	Dose-toxicity scenario 1	Dose-efficacy scenario 2	0.99	0.0474359275698677	MTD 97.5% percentile	1	CA
y_0975101	Dose-toxicity scenario 1	Dose-efficacy scenario 2	1	0.0442236838700448	MTD 97.5% percentile	1	CA
