# Supplementary material for: A Bayesian adaptive design for dual‐agent phase I–II oncology trials integrating efficacy data across stages
Source: Biom J. 2023 May 18;65(7):2200288. doi: 10.1002/bimj.202200288 (PMC10952513; doi:10.1002/bimj.202200288)
Supplement: Supplementary file 1 — Supporting Information S1 [file BIMJ-65-0-s001.zip › Code_biometrical_journal2/Code_biometrical_journal/Data/intermediate_outputs/MTD_curve_DLT_sc1_EFF_sc2_CA_w1_H1.csv]

	DLT_scenario	EFF_scenario	x	y	type	omega	agreement
y_mean1	Dose-toxicity scenario 1	Dose-efficacy scenario 2	0	1.22544351455991	MTD mean	1	CA
y_mean2	Dose-toxicity scenario 1	Dose-efficacy scenario 2	0.01	1.19441086366118	MTD mean	1	CA
y_mean3	Dose-toxicity scenario 1	Dose-efficacy scenario 2	0.02	1.16444442597265	MTD mean	1	CA
y_mean4	Dose-toxicity scenario 1	Dose-efficacy scenario 2	0.03	1.13549018042689	MTD mean	1	CA
y_mean5	Dose-toxicity scenario 1	Dose-efficacy scenario 2	0.04	1.10749769474239	MTD mean	1	CA
y_mean6	Dose-toxicity scenario 1	Dose-efficacy scenario 2	0.05	1.08041983227463	MTD mean	1	CA
y_mean7	Dose-toxicity scenario 1	Dose-efficacy scenario 2	0.06	1.05421248714019	MTD mean	1	CA
y_mean8	Dose-toxicity scenario 1	Dose-efficacy scenario 2	0.07	1.02883434448292	MTD mean	1	CA
y_mean9	Dose-toxicity scenario 1	Dose-efficacy scenario 2	0.08	1.0042466631414	MTD mean	1	CA
y_mean10	Dose-toxicity scenario 1	Dose-efficacy scenario 2	0.09	0.980413078312845	MTD mean	1	CA
y_mean11	Dose-toxicity scenario 1	Dose-efficacy scenario 2	0.1	0.957299422099582	MTD mean	1	CA
y_mean12	Dose-toxicity scenario 1	Dose-efficacy scenario 2	0.11	0.934873560075517	MTD mean	1	CA
y_mean13	Dose-toxicity scenario 1	Dose-efficacy scenario 2	0.12	0.91310524222861	MTD mean	1	CA
y_mean14	Dose-toxicity scenario 1	Dose-efficacy scenario 2	0.13	0.891965966825359	MTD mean	1	CA
y_mean15	Dose-toxicity scenario 1	Dose-efficacy scenario 2	0.14	0.871428855908994	MTD mean	1	CA
y_mean16	Dose-toxicity scenario 1	Dose-efficacy scenario 2	0.15	0.851468541287767	MTD mean	1	CA
y_mean17	Dose-toxicity scenario 1	Dose-efficacy scenario 2	0.16	0.832061059996472	MTD mean	1	CA
y_mean18	Dose-toxicity scenario 1	Dose-efficacy scenario 2	0.17	0.813183758325398	MTD mean	1	CA
y_mean19	Dose-toxicity scenario 1	Dose-efficacy scenario 2	0.18	0.794815203608608	MTD mean	1	CA
y_mean20	Dose-toxicity scenario 1	Dose-efficacy scenario 2	0.19	0.776935103049354	MTD mean	1	CA
y_mean21	Dose-toxicity scenario 1	Dose-efficacy scenario 2	0.2	0.759524228936273	MTD mean	1	CA
y_mean22	Dose-toxicity scenario 1	Dose-efficacy scenario 2	0.21	0.742564349670972	MTD mean	1	CA
y_mean23	Dose-toxicity scenario 1	Dose-efficacy scenario 2	0.22	0.726038166086872	MTD mean	1	CA
y_mean24	Dose-toxicity scenario 1	Dose-efficacy scenario 2	0.23	0.709929252591709	MTD mean	1	CA
y_mean25	Dose-toxicity scenario 1	Dose-efficacy scenario 2	0.24	0.694222002712748	MTD mean	1	CA
y_mean26	Dose-toxicity scenario 1	Dose-efficacy scenario 2	0.25	0.678901578665193	MTD mean	1	CA
y_mean27	Dose-toxicity scenario 1	Dose-efficacy scenario 2	0.26	0.663953864601254	MTD mean	1	CA
y_mean28	Dose-toxicity scenario 1	Dose-efficacy scenario 2	0.27	0.649365423230229	MTD mean	1	CA
y_mean29	Dose-toxicity scenario 1	Dose-efficacy scenario 2	0.28	0.635123455529382	MTD mean	1	CA
y_mean30	Dose-toxicity scenario 1	Dose-efficacy scenario 2	0.29	0.621215763291729	MTD mean	1	CA
y_mean31	Dose-toxicity scenario 1	Dose-efficacy scenario 2	0.3	0.607630714280369	MTD mean	1	CA
y_mean32	Dose-toxicity scenario 1	Dose-efficacy scenario 2	0.31	0.594357209780149	MTD mean	1	CA
y_mean33	Dose-toxicity scenario 1	Dose-efficacy scenario 2	0.32	0.581384654356428	MTD mean	1	CA
y_mean34	Dose-toxicity scenario 1	Dose-efficacy scenario 2	0.33	0.568702927647757	MTD mean	1	CA
y_mean35	Dose-toxicity scenario 1	Dose-efficacy scenario 2	0.34	0.556302358034643	MTD mean	1	CA
y_mean36	Dose-toxicity scenario 1	Dose-efficacy scenario 2	0.35	0.544173698040426	MTD mean	1	CA
y_mean37	Dose-toxicity scenario 1	Dose-efficacy scenario 2	0.36	0.532308101332779	MTD mean	1	CA
y_mean38	Dose-toxicity scenario 1	Dose-efficacy scenario 2	0.37	0.52069710120562	MTD mean	1	CA
y_mean39	Dose-toxicity scenario 1	Dose-efficacy scenario 2	0.38	0.509332590431442	MTD mean	1	CA
y_mean40	Dose-toxicity scenario 1	Dose-efficacy scenario 2	0.39	0.498206802383317	MTD mean	1	CA
y_mean41	Dose-toxicity scenario 1	Dose-efficacy scenario 2	0.4	0.487312293334173	MTD mean	1	CA
y_mean42	Dose-toxicity scenario 1	Dose-efficacy scenario 2	0.41	0.476641925848599	MTD mean	1	CA
y_mean43	Dose-toxicity scenario 1	Dose-efficacy scenario 2	0.42	0.466188853189286	MTD mean	1	CA
y_mean44	Dose-toxicity scenario 1	Dose-efficacy scenario 2	0.43	0.455946504666522	MTD mean	1	CA
y_mean45	Dose-toxicity scenario 1	Dose-efficacy scenario 2	0.44	0.445908571864876	MTD mean	1	CA
y_mean46	Dose-toxicity scenario 1	Dose-efficacy scenario 2	0.45	0.436068995686378	MTD mean	1	CA
y_mean47	Dose-toxicity scenario 1	Dose-efficacy scenario 2	0.46	0.426421954154309	MTD mean	1	CA
y_mean48	Dose-toxicity scenario 1	Dose-efficacy scenario 2	0.47	0.416961850925981	MTD mean	1	CA
y_mean49	Dose-toxicity scenario 1	Dose-efficacy scenario 2	0.48	0.407683304466915	MTD mean	1	CA
y_mean50	Dose-toxicity scenario 1	Dose-efficacy scenario 2	0.49	0.398581137842381	MTD mean	1	CA
y_mean51	Dose-toxicity scenario 1	Dose-efficacy scenario 2	0.5	0.389650369085647	MTD mean	1	CA
y_mean52	Dose-toxicity scenario 1	Dose-efficacy scenario 2	0.51	0.38088620210524	MTD mean	1	CA
y_mean53	Dose-toxicity scenario 1	Dose-efficacy scenario 2	0.52	0.372284018096399	MTD mean	1	CA
y_mean54	Dose-toxicity scenario 1	Dose-efficacy scenario 2	0.53	0.363839367424358	MTD mean	1	CA
y_mean55	Dose-toxicity scenario 1	Dose-efficacy scenario 2	0.54	0.355547961949524	MTD mean	1	CA
y_mean56	Dose-toxicity scenario 1	Dose-efficacy scenario 2	0.55	0.347405667766718	MTD mean	1	CA
y_mean57	Dose-toxicity scenario 1	Dose-efficacy scenario 2	0.56	0.339408498332658	MTD mean	1	CA
y_mean58	Dose-toxicity scenario 1	Dose-efficacy scenario 2	0.57	0.331552607957667	MTD mean	1	CA
y_mean59	Dose-toxicity scenario 1	Dose-efficacy scenario 2	0.58	0.323834285639299	MTD mean	1	CA
y_mean60	Dose-toxicity scenario 1	Dose-efficacy scenario 2	0.59	0.316249949217095	MTD mean	1	CA
y_mean61	Dose-toxicity scenario 1	Dose-efficacy scenario 2	0.6	0.308796139829129	MTD mean	1	CA
y_mean62	Dose-toxicity scenario 1	Dose-efficacy scenario 2	0.61	0.301469516652325	MTD mean	1	CA
y_mean63	Dose-toxicity scenario 1	Dose-efficacy scenario 2	0.62	0.294266851909736	MTD mean	1	CA
y_mean64	Dose-toxicity scenario 1	Dose-efficacy scenario 2	0.63	0.287185026129114	MTD mean	1	CA
y_mean65	Dose-toxicity scenario 1	Dose-efficacy scenario 2	0.64	0.280221023638134	MTD mean	1	CA
y_mean66	Dose-toxicity scenario 1	Dose-efficacy scenario 2	0.65	0.273371928282604	MTD mean	1	CA
y_mean67	Dose-toxicity scenario 1	Dose-efficacy scenario 2	0.66	0.266634919354896	MTD mean	1	CA
y_mean68	Dose-toxicity scenario 1	Dose-efficacy scenario 2	0.67	0.260007267720646	MTD mean	1	CA
y_mean69	Dose-toxicity scenario 1	Dose-efficacy scenario 2	0.68	0.253486332132558	MTD mean	1	CA
y_mean70	Dose-toxicity scenario 1	Dose-efficacy scenario 2	0.69	0.24706955572084	MTD mean	1	CA
y_mean71	Dose-toxicity scenario 1	Dose-efficacy scenario 2	0.7	0.240754462650494	MTD mean	1	CA
y_mean72	Dose-toxicity scenario 1	Dose-efficacy scenario 2	0.71	0.234538654936251	MTD mean	1	CA
y_mean73	Dose-toxicity scenario 1	Dose-efficacy scenario 2	0.72	0.228419809406579	MTD mean	1	CA
y_mean74	Dose-toxicity scenario 1	Dose-efficacy scenario 2	0.73	0.222395674808657	MTD mean	1	CA
y_mean75	Dose-toxicity scenario 1	Dose-efficacy scenario 2	0.74	0.21646406904675	MTD mean	1	CA
y_mean76	Dose-toxicity scenario 1	Dose-efficacy scenario 2	0.75	0.210622876546871	MTD mean	1	CA
y_mean77	Dose-toxicity scenario 1	Dose-efficacy scenario 2	0.76	0.204870045741042	MTD mean	1	CA
y_mean78	Dose-toxicity scenario 1	Dose-efficacy scenario 2	0.77	0.199203586664858	MTD mean	1	CA
y_mean79	Dose-toxicity scenario 1	Dose-efficacy scenario 2	0.78	0.193621568662464	MTD mean	1	CA
y_mean80	Dose-toxicity scenario 1	Dose-efficacy scenario 2	0.79	0.188122118193368	MTD mean	1	CA
y_mean81	Dose-toxicity scenario 1	Dose-efficacy scenario 2	0.8	0.182703416735863	MTD mean	1	CA
y_mean82	Dose-toxicity scenario 1	Dose-efficacy scenario 2	0.81	0.177363698782129	MTD mean	1	CA
y_mean83	Dose-toxicity scenario 1	Dose-efficacy scenario 2	0.82	0.172101249920375	MTD mean	1	CA
y_mean84	Dose-toxicity scenario 1	Dose-efficacy scenario 2	0.83	0.166914404999633	MTD mean	1	CA
y_mean85	Dose-toxicity scenario 1	Dose-efficacy scenario 2	0.84	0.161801546373096	MTD mean	1	CA
y_mean86	Dose-toxicity scenario 1	Dose-efficacy scenario 2	0.85	0.156761102216083	MTD mean	1	CA
y_mean87	Dose-toxicity scenario 1	Dose-efficacy scenario 2	0.86	0.151791544914984	MTD mean	1	CA
y_mean88	Dose-toxicity scenario 1	Dose-efficacy scenario 2	0.87	0.146891389523691	MTD mean	1	CA
y_mean89	Dose-toxicity scenario 1	Dose-efficacy scenario 2	0.88	0.142059192284257	MTD mean	1	CA
y_mean90	Dose-toxicity scenario 1	Dose-efficacy scenario 2	0.89	0.137293549208677	MTD mean	1	CA
y_mean91	Dose-toxicity scenario 1	Dose-efficacy scenario 2	0.9	0.132593094718869	MTD mean	1	CA
y_mean92	Dose-toxicity scenario 1	Dose-efficacy scenario 2	0.91	0.127956500342087	MTD mean	1	CA
y_mean93	Dose-toxicity scenario 1	Dose-efficacy scenario 2	0.92	0.123382473459148	MTD mean	1	CA
y_mean94	Dose-toxicity scenario 1	Dose-efficacy scenario 2	0.93	0.118869756102989	MTD mean	1	CA
y_mean95	Dose-toxicity scenario 1	Dose-efficacy scenario 2	0.94	0.114417123805222	MTD mean	1	CA
y_mean96	Dose-toxicity scenario 1	Dose-efficacy scenario 2	0.95	0.110023384488453	MTD mean	1	CA
y_mean97	Dose-toxicity scenario 1	Dose-efficacy scenario 2	0.96	0.105687377402269	MTD mean	1	CA
y_mean98	Dose-toxicity scenario 1	Dose-efficacy scenario 2	0.97	0.101407972100882	MTD mean	1	CA
y_mean99	Dose-toxicity scenario 1	Dose-efficacy scenario 2	0.98	0.0971840674605663	MTD mean	1	CA
y_mean100	Dose-toxicity scenario 1	Dose-efficacy scenario 2	0.99	0.0930145907350685	MTD mean	1	CA
y_mean101	Dose-toxicity scenario 1	Dose-efficacy scenario 2	1	0.0888984966473007	MTD mean	1	CA
y_00251	Dose-toxicity scenario 1	Dose-efficacy scenario 2	0	1.33584088228316	MTD 2.5% percentile	1	CA
y_00252	Dose-toxicity scenario 1	Dose-efficacy scenario 2	0.01	1.31002373033966	MTD 2.5% percentile	1	CA
y_00253	Dose-toxicity scenario 1	Dose-efficacy scenario 2	0.02	1.28482196422835	MTD 2.5% percentile	1	CA
y_00254	Dose-toxicity scenario 1	Dose-efficacy scenario 2	0.03	1.26021384029537	MTD 2.5% percentile	1	CA
y_00255	Dose-toxicity scenario 1	Dose-efficacy scenario 2	0.04	1.23617862733119	MTD 2.5% percentile	1	CA
y_00256	Dose-toxicity scenario 1	Dose-efficacy scenario 2	0.05	1.21269654832095	MTD 2.5% percentile	1	CA
y_00257	Dose-toxicity scenario 1	Dose-efficacy scenario 2	0.06	1.1897487261706	MTD 2.5% percentile	1	CA
y_00258	Dose-toxicity scenario 1	Dose-efficacy scenario 2	0.07	1.16731713309586	MTD 2.5% percentile	1	CA
y_00259	Dose-toxicity scenario 1	Dose-efficacy scenario 2	0.08	1.14538454338879	MTD 2.5% percentile	1	CA
y_002510	Dose-toxicity scenario 1	Dose-efficacy scenario 2	0.09	1.1239344893019	MTD 2.5% percentile	1	CA
y_002511	Dose-toxicity scenario 1	Dose-efficacy scenario 2	0.1	1.1029512198123	MTD 2.5% percentile	1	CA
y_002512	Dose-toxicity scenario 1	Dose-efficacy scenario 2	0.11	1.08241966204899	MTD 2.5% percentile	1	CA
y_002513	Dose-toxicity scenario 1	Dose-efficacy scenario 2	0.12	1.06232538518465	MTD 2.5% percentile	1	CA
y_002514	Dose-toxicity scenario 1	Dose-efficacy scenario 2	0.13	1.04265456661027	MTD 2.5% percentile	1	CA
y_002515	Dose-toxicity scenario 1	Dose-efficacy scenario 2	0.14	1.0233939602259	MTD 2.5% percentile	1	CA
y_002516	Dose-toxicity scenario 1	Dose-efficacy scenario 2	0.15	1.00453086669475	MTD 2.5% percentile	1	CA
y_002517	Dose-toxicity scenario 1	Dose-efficacy scenario 2	0.16	0.986053105520234	MTD 2.5% percentile	1	CA
y_002518	Dose-toxicity scenario 1	Dose-efficacy scenario 2	0.17	0.967948988816836	MTD 2.5% percentile	1	CA
y_002519	Dose-toxicity scenario 1	Dose-efficacy scenario 2	0.18	0.950207296656335	MTD 2.5% percentile	1	CA
y_002520	Dose-toxicity scenario 1	Dose-efficacy scenario 2	0.19	0.932817253879904	MTD 2.5% percentile	1	CA
y_002521	Dose-toxicity scenario 1	Dose-efficacy scenario 2	0.2	0.915768508275485	MTD 2.5% percentile	1	CA
y_002522	Dose-toxicity scenario 1	Dose-efficacy scenario 2	0.21	0.89905111002756	MTD 2.5% percentile	1	CA
y_002523	Dose-toxicity scenario 1	Dose-efficacy scenario 2	0.22	0.88265549235358	MTD 2.5% percentile	1	CA
y_002524	Dose-toxicity scenario 1	Dose-efficacy scenario 2	0.23	0.866572453247884	MTD 2.5% percentile	1	CA
y_002525	Dose-toxicity scenario 1	Dose-efficacy scenario 2	0.24	0.850793138259901	MTD 2.5% percentile	1	CA
y_002526	Dose-toxicity scenario 1	Dose-efficacy scenario 2	0.25	0.835309024238912	MTD 2.5% percentile	1	CA
y_002527	Dose-toxicity scenario 1	Dose-efficacy scenario 2	0.26	0.820111903982674	MTD 2.5% percentile	1	CA
y_002528	Dose-toxicity scenario 1	Dose-efficacy scenario 2	0.27	0.805193871731806	MTD 2.5% percentile	1	CA
y_002529	Dose-toxicity scenario 1	Dose-efficacy scenario 2	0.28	0.790547309456069	MTD 2.5% percentile	1	CA
y_002530	Dose-toxicity scenario 1	Dose-efficacy scenario 2	0.29	0.776164873882555	MTD 2.5% percentile	1	CA
y_002531	Dose-toxicity scenario 1	Dose-efficacy scenario 2	0.3	0.762039484219391	MTD 2.5% percentile	1	CA
y_002532	Dose-toxicity scenario 1	Dose-efficacy scenario 2	0.31	0.748164310531819	MTD 2.5% percentile	1	CA
y_002533	Dose-toxicity scenario 1	Dose-efficacy scenario 2	0.32	0.734532762730568	MTD 2.5% percentile	1	CA
y_002534	Dose-toxicity scenario 1	Dose-efficacy scenario 2	0.33	0.721138480135223	MTD 2.5% percentile	1	CA
y_002535	Dose-toxicity scenario 1	Dose-efficacy scenario 2	0.34	0.707975321577857	MTD 2.5% percentile	1	CA
y_002536	Dose-toxicity scenario 1	Dose-efficacy scenario 2	0.35	0.695037356014576	MTD 2.5% percentile	1	CA
y_002537	Dose-toxicity scenario 1	Dose-efficacy scenario 2	0.36	0.68231885361483	MTD 2.5% percentile	1	CA
y_002538	Dose-toxicity scenario 1	Dose-efficacy scenario 2	0.37	0.66981427730036	MTD 2.5% percentile	1	CA
y_002539	Dose-toxicity scenario 1	Dose-efficacy scenario 2	0.38	0.65751827470752	MTD 2.5% percentile	1	CA
y_002540	Dose-toxicity scenario 1	Dose-efficacy scenario 2	0.39	0.645425670548491	MTD 2.5% percentile	1	CA
y_002541	Dose-toxicity scenario 1	Dose-efficacy scenario 2	0.4	0.633531459348445	MTD 2.5% percentile	1	CA
y_002542	Dose-toxicity scenario 1	Dose-efficacy scenario 2	0.41	0.62183079853728	MTD 2.5% percentile	1	CA
y_002543	Dose-toxicity scenario 1	Dose-efficacy scenario 2	0.42	0.610319001875875	MTD 2.5% percentile	1	CA
y_002544	Dose-toxicity scenario 1	Dose-efficacy scenario 2	0.43	0.59899153319812	MTD 2.5% percentile	1	CA
y_002545	Dose-toxicity scenario 1	Dose-efficacy scenario 2	0.44	0.587844000451177	MTD 2.5% percentile	1	CA
y_002546	Dose-toxicity scenario 1	Dose-efficacy scenario 2	0.45	0.576872150017503	MTD 2.5% percentile	1	CA
y_002547	Dose-toxicity scenario 1	Dose-efficacy scenario 2	0.46	0.566071861303231	MTD 2.5% percentile	1	CA
y_002548	Dose-toxicity scenario 1	Dose-efficacy scenario 2	0.47	0.555439141578439	MTD 2.5% percentile	1	CA
y_002549	Dose-toxicity scenario 1	Dose-efficacy scenario 2	0.48	0.544970121055727	MTD 2.5% percentile	1	CA
y_002550	Dose-toxicity scenario 1	Dose-efficacy scenario 2	0.49	0.534661048194374	MTD 2.5% percentile	1	CA
y_002551	Dose-toxicity scenario 1	Dose-efficacy scenario 2	0.5	0.524508285218087	MTD 2.5% percentile	1	CA
y_002552	Dose-toxicity scenario 1	Dose-efficacy scenario 2	0.51	0.514508303835108	MTD 2.5% percentile	1	CA
y_002553	Dose-toxicity scenario 1	Dose-efficacy scenario 2	0.52	0.504657681150088	MTD 2.5% percentile	1	CA
y_002554	Dose-toxicity scenario 1	Dose-efficacy scenario 2	0.53	0.494953095757783	MTD 2.5% percentile	1	CA
y_002555	Dose-toxicity scenario 1	Dose-efficacy scenario 2	0.54	0.485391324009209	MTD 2.5% percentile	1	CA
y_002556	Dose-toxicity scenario 1	Dose-efficacy scenario 2	0.55	0.475969236441434	MTD 2.5% percentile	1	CA
y_002557	Dose-toxicity scenario 1	Dose-efficacy scenario 2	0.56	0.466683794362705	MTD 2.5% percentile	1	CA
y_002558	Dose-toxicity scenario 1	Dose-efficacy scenario 2	0.57	0.457532046585075	MTD 2.5% percentile	1	CA
y_002559	Dose-toxicity scenario 1	Dose-efficacy scenario 2	0.58	0.448511126297162	MTD 2.5% percentile	1	CA
y_002560	Dose-toxicity scenario 1	Dose-efficacy scenario 2	0.59	0.439618248070063	MTD 2.5% percentile	1	CA
y_002561	Dose-toxicity scenario 1	Dose-efficacy scenario 2	0.6	0.430850704989871	MTD 2.5% percentile	1	CA
y_002562	Dose-toxicity scenario 1	Dose-efficacy scenario 2	0.61	0.422205865910579	MTD 2.5% percentile	1	CA
y_002563	Dose-toxicity scenario 1	Dose-efficacy scenario 2	0.62	0.413681172821524	MTD 2.5% percentile	1	CA
y_002564	Dose-toxicity scenario 1	Dose-efficacy scenario 2	0.63	0.405274138323837	MTD 2.5% percentile	1	CA
y_002565	Dose-toxicity scenario 1	Dose-efficacy scenario 2	0.64	0.396982343210663	MTD 2.5% percentile	1	CA
y_002566	Dose-toxicity scenario 1	Dose-efficacy scenario 2	0.65	0.388803434146217	MTD 2.5% percentile	1	CA
y_002567	Dose-toxicity scenario 1	Dose-efficacy scenario 2	0.66	0.380735121438988	MTD 2.5% percentile	1	CA
y_002568	Dose-toxicity scenario 1	Dose-efficacy scenario 2	0.67	0.372775176904671	MTD 2.5% percentile	1	CA
y_002569	Dose-toxicity scenario 1	Dose-efficacy scenario 2	0.68	0.364921431814635	MTD 2.5% percentile	1	CA
y_002570	Dose-toxicity scenario 1	Dose-efficacy scenario 2	0.69	0.357171774925961	MTD 2.5% percentile	1	CA
y_002571	Dose-toxicity scenario 1	Dose-efficacy scenario 2	0.7	0.349524150589289	MTD 2.5% percentile	1	CA
y_002572	Dose-toxicity scenario 1	Dose-efficacy scenario 2	0.71	0.341976556930911	MTD 2.5% percentile	1	CA
y_002573	Dose-toxicity scenario 1	Dose-efficacy scenario 2	0.72	0.334527044105741	MTD 2.5% percentile	1	CA
y_002574	Dose-toxicity scenario 1	Dose-efficacy scenario 2	0.73	0.327173712617947	MTD 2.5% percentile	1	CA
y_002575	Dose-toxicity scenario 1	Dose-efficacy scenario 2	0.74	0.319914711706216	MTD 2.5% percentile	1	CA
y_002576	Dose-toxicity scenario 1	Dose-efficacy scenario 2	0.75	0.312748237790765	MTD 2.5% percentile	1	CA
y_002577	Dose-toxicity scenario 1	Dose-efficacy scenario 2	0.76	0.30567253297936	MTD 2.5% percentile	1	CA
y_002578	Dose-toxicity scenario 1	Dose-efficacy scenario 2	0.77	0.298685883629753	MTD 2.5% percentile	1	CA
y_002579	Dose-toxicity scenario 1	Dose-efficacy scenario 2	0.78	0.291786618966044	MTD 2.5% percentile	1	CA
y_002580	Dose-toxicity scenario 1	Dose-efficacy scenario 2	0.79	0.284973109746658	MTD 2.5% percentile	1	CA
y_002581	Dose-toxicity scenario 1	Dose-efficacy scenario 2	0.8	0.278243766981662	MTD 2.5% percentile	1	CA
y_002582	Dose-toxicity scenario 1	Dose-efficacy scenario 2	0.81	0.271597040697346	MTD 2.5% percentile	1	CA
y_002583	Dose-toxicity scenario 1	Dose-efficacy scenario 2	0.82	0.265031418746013	MTD 2.5% percentile	1	CA
y_002584	Dose-toxicity scenario 1	Dose-efficacy scenario 2	0.83	0.258545425659084	MTD 2.5% percentile	1	CA
y_002585	Dose-toxicity scenario 1	Dose-efficacy scenario 2	0.84	0.252137621541671	MTD 2.5% percentile	1	CA
y_002586	Dose-toxicity scenario 1	Dose-efficacy scenario 2	0.85	0.2458066010069	MTD 2.5% percentile	1	CA
y_002587	Dose-toxicity scenario 1	Dose-efficacy scenario 2	0.86	0.239550992148306	MTD 2.5% percentile	1	CA
y_002588	Dose-toxicity scenario 1	Dose-efficacy scenario 2	0.87	0.233369455548734	MTD 2.5% percentile	1	CA
y_002589	Dose-toxicity scenario 1	Dose-efficacy scenario 2	0.88	0.227260683324242	MTD 2.5% percentile	1	CA
y_002590	Dose-toxicity scenario 1	Dose-efficacy scenario 2	0.89	0.221223398201566	MTD 2.5% percentile	1	CA
y_002591	Dose-toxicity scenario 1	Dose-efficacy scenario 2	0.9	0.215256352627787	MTD 2.5% percentile	1	CA
y_002592	Dose-toxicity scenario 1	Dose-efficacy scenario 2	0.91	0.209358327910894	MTD 2.5% percentile	1	CA
y_002593	Dose-toxicity scenario 1	Dose-efficacy scenario 2	0.92	0.203528133389993	MTD 2.5% percentile	1	CA
y_002594	Dose-toxicity scenario 1	Dose-efficacy scenario 2	0.93	0.19776460563399	MTD 2.5% percentile	1	CA
y_002595	Dose-toxicity scenario 1	Dose-efficacy scenario 2	0.94	0.192066607667599	MTD 2.5% percentile	1	CA
y_002596	Dose-toxicity scenario 1	Dose-efficacy scenario 2	0.95	0.186433028223606	MTD 2.5% percentile	1	CA
y_002597	Dose-toxicity scenario 1	Dose-efficacy scenario 2	0.96	0.180862781020345	MTD 2.5% percentile	1	CA
y_002598	Dose-toxicity scenario 1	Dose-efficacy scenario 2	0.97	0.175354804063417	MTD 2.5% percentile	1	CA
y_002599	Dose-toxicity scenario 1	Dose-efficacy scenario 2	0.98	0.16990805897068	MTD 2.5% percentile	1	CA
y_0025100	Dose-toxicity scenario 1	Dose-efficacy scenario 2	0.99	0.164521530319643	MTD 2.5% percentile	1	CA
y_0025101	Dose-toxicity scenario 1	Dose-efficacy scenario 2	1	0.159194225016378	MTD 2.5% percentile	1	CA
y_0501	Dose-toxicity scenario 1	Dose-efficacy scenario 2	0	1.22381158964967	MTD 50% percentile	1	CA
y_0502	Dose-toxicity scenario 1	Dose-efficacy scenario 2	0.01	1.19298385587172	MTD 50% percentile	1	CA
y_0503	Dose-toxicity scenario 1	Dose-efficacy scenario 2	0.02	1.16320815495542	MTD 50% percentile	1	CA
y_0504	Dose-toxicity scenario 1	Dose-efficacy scenario 2	0.03	1.13443153758204	MTD 50% percentile	1	CA
y_0505	Dose-toxicity scenario 1	Dose-efficacy scenario 2	0.04	1.10660454908976	MTD 50% percentile	1	CA
y_0506	Dose-toxicity scenario 1	Dose-efficacy scenario 2	0.05	1.07968094584421	MTD 50% percentile	1	CA
y_0507	Dose-toxicity scenario 1	Dose-efficacy scenario 2	0.06	1.05361743879131	MTD 50% percentile	1	CA
y_0508	Dose-toxicity scenario 1	Dose-efficacy scenario 2	0.07	1.02837346120097	MTD 50% percentile	1	CA
y_0509	Dose-toxicity scenario 1	Dose-efficacy scenario 2	0.08	1.00391095798057	MTD 50% percentile	1	CA
y_05010	Dose-toxicity scenario 1	Dose-efficacy scenario 2	0.09	0.980194194256723	MTD 50% percentile	1	CA
y_05011	Dose-toxicity scenario 1	Dose-efficacy scenario 2	0.1	0.957189581200473	MTD 50% percentile	1	CA
y_05012	Dose-toxicity scenario 1	Dose-efficacy scenario 2	0.11	0.934865517310296	MTD 50% percentile	1	CA
y_05013	Dose-toxicity scenario 1	Dose-efficacy scenario 2	0.12	0.913192243575916	MTD 50% percentile	1	CA
y_05014	Dose-toxicity scenario 1	Dose-efficacy scenario 2	0.13	0.892141711126885	MTD 50% percentile	1	CA
y_05015	Dose-toxicity scenario 1	Dose-efficacy scenario 2	0.14	0.871687460128204	MTD 50% percentile	1	CA
y_05016	Dose-toxicity scenario 1	Dose-efficacy scenario 2	0.15	0.851804508823504	MTD 50% percentile	1	CA
y_05017	Dose-toxicity scenario 1	Dose-efficacy scenario 2	0.16	0.832469251747448	MTD 50% percentile	1	CA
y_05018	Dose-toxicity scenario 1	Dose-efficacy scenario 2	0.17	0.813659366235355	MTD 50% percentile	1	CA
y_05019	Dose-toxicity scenario 1	Dose-efficacy scenario 2	0.18	0.795353726451553	MTD 50% percentile	1	CA
y_05020	Dose-toxicity scenario 1	Dose-efficacy scenario 2	0.19	0.777532324240331	MTD 50% percentile	1	CA
y_05021	Dose-toxicity scenario 1	Dose-efficacy scenario 2	0.2	0.760176196176071	MTD 50% percentile	1	CA
y_05022	Dose-toxicity scenario 1	Dose-efficacy scenario 2	0.21	0.743267356253389	MTD 50% percentile	1	CA
y_05023	Dose-toxicity scenario 1	Dose-efficacy scenario 2	0.22	0.72678873371505	MTD 50% percentile	1	CA
y_05024	Dose-toxicity scenario 1	Dose-efficacy scenario 2	0.23	0.710724115565853	MTD 50% percentile	1	CA
y_05025	Dose-toxicity scenario 1	Dose-efficacy scenario 2	0.24	0.695058093365573	MTD 50% percentile	1	CA
y_05026	Dose-toxicity scenario 1	Dose-efficacy scenario 2	0.25	0.679776013933884	MTD 50% percentile	1	CA
y_05027	Dose-toxicity scenario 1	Dose-efficacy scenario 2	0.26	0.66486393363579	MTD 50% percentile	1	CA
y_05028	Dose-toxicity scenario 1	Dose-efficacy scenario 2	0.27	0.650308575947758	MTD 50% percentile	1	CA
y_05029	Dose-toxicity scenario 1	Dose-efficacy scenario 2	0.28	0.636097292033141	MTD 50% percentile	1	CA
y_05030	Dose-toxicity scenario 1	Dose-efficacy scenario 2	0.29	0.622218024080801	MTD 50% percentile	1	CA
y_05031	Dose-toxicity scenario 1	Dose-efficacy scenario 2	0.3	0.608659271183611	MTD 50% percentile	1	CA
y_05032	Dose-toxicity scenario 1	Dose-efficacy scenario 2	0.31	0.595410057553888	MTD 50% percentile	1	CA
y_05033	Dose-toxicity scenario 1	Dose-efficacy scenario 2	0.32	0.582459902891122	MTD 50% percentile	1	CA
y_05034	Dose-toxicity scenario 1	Dose-efficacy scenario 2	0.33	0.569798794733888	MTD 50% percentile	1	CA
y_05035	Dose-toxicity scenario 1	Dose-efficacy scenario 2	0.34	0.557417162642627	MTD 50% percentile	1	CA
y_05036	Dose-toxicity scenario 1	Dose-efficacy scenario 2	0.35	0.545305854073401	MTD 50% percentile	1	CA
y_05037	Dose-toxicity scenario 1	Dose-efficacy scenario 2	0.36	0.533456111814808	MTD 50% percentile	1	CA
y_05038	Dose-toxicity scenario 1	Dose-efficacy scenario 2	0.37	0.521859552871149	MTD 50% percentile	1	CA
y_05039	Dose-toxicity scenario 1	Dose-efficacy scenario 2	0.38	0.510508148684843	MTD 50% percentile	1	CA
y_05040	Dose-toxicity scenario 1	Dose-efficacy scenario 2	0.39	0.49939420660004	MTD 50% percentile	1	CA
y_05041	Dose-toxicity scenario 1	Dose-efficacy scenario 2	0.4	0.48851035247749	MTD 50% percentile	1	CA
y_05042	Dose-toxicity scenario 1	Dose-efficacy scenario 2	0.41	0.477849514378096	MTD 50% percentile	1	CA
y_05043	Dose-toxicity scenario 1	Dose-efficacy scenario 2	0.42	0.467404907239306	MTD 50% percentile	1	CA
y_05044	Dose-toxicity scenario 1	Dose-efficacy scenario 2	0.43	0.457170018474547	MTD 50% percentile	1	CA
y_05045	Dose-toxicity scenario 1	Dose-efficacy scenario 2	0.44	0.447138594431494	MTD 50% percentile	1	CA
y_05046	Dose-toxicity scenario 1	Dose-efficacy scenario 2	0.45	0.43730462765	MTD 50% percentile	1	CA
y_05047	Dose-toxicity scenario 1	Dose-efficacy scenario 2	0.46	0.42766234486513	MTD 50% percentile	1	CA
y_05048	Dose-toxicity scenario 1	Dose-efficacy scenario 2	0.47	0.418206195704963	MTD 50% percentile	1	CA
y_05049	Dose-toxicity scenario 1	Dose-efficacy scenario 2	0.48	0.408930842036662	MTD 50% percentile	1	CA
y_05050	Dose-toxicity scenario 1	Dose-efficacy scenario 2	0.49	0.399831147917847	MTD 50% percentile	1	CA
y_05051	Dose-toxicity scenario 1	Dose-efficacy scenario 2	0.5	0.390902170113533	MTD 50% percentile	1	CA
y_05052	Dose-toxicity scenario 1	Dose-efficacy scenario 2	0.51	0.382139149141819	MTD 50% percentile	1	CA
y_05053	Dose-toxicity scenario 1	Dose-efficacy scenario 2	0.52	0.373537500814275	MTD 50% percentile	1	CA
y_05054	Dose-toxicity scenario 1	Dose-efficacy scenario 2	0.53	0.36509280823942	MTD 50% percentile	1	CA
y_05055	Dose-toxicity scenario 1	Dose-efficacy scenario 2	0.54	0.356800814259973	MTD 50% percentile	1	CA
y_05056	Dose-toxicity scenario 1	Dose-efficacy scenario 2	0.55	0.348657414296696	MTD 50% percentile	1	CA
y_05057	Dose-toxicity scenario 1	Dose-efficacy scenario 2	0.56	0.34065864957353	MTD 50% percentile	1	CA
y_05058	Dose-toxicity scenario 1	Dose-efficacy scenario 2	0.57	0.332800700700543	MTD 50% percentile	1	CA
y_05059	Dose-toxicity scenario 1	Dose-efficacy scenario 2	0.58	0.32507988159283	MTD 50% percentile	1	CA
y_05060	Dose-toxicity scenario 1	Dose-efficacy scenario 2	0.59	0.317492633705027	MTD 50% percentile	1	CA
y_05061	Dose-toxicity scenario 1	Dose-efficacy scenario 2	0.6	0.310035520562485	MTD 50% percentile	1	CA
y_05062	Dose-toxicity scenario 1	Dose-efficacy scenario 2	0.61	0.302705222571457	MTD 50% percentile	1	CA
y_05063	Dose-toxicity scenario 1	Dose-efficacy scenario 2	0.62	0.295498532091824	MTD 50% percentile	1	CA
y_05064	Dose-toxicity scenario 1	Dose-efficacy scenario 2	0.63	0.288412348756991	MTD 50% percentile	1	CA
y_05065	Dose-toxicity scenario 1	Dose-efficacy scenario 2	0.64	0.281443675026623	MTD 50% percentile	1	CA
y_05066	Dose-toxicity scenario 1	Dose-efficacy scenario 2	0.65	0.274589611958794	MTD 50% percentile	1	CA
y_05067	Dose-toxicity scenario 1	Dose-efficacy scenario 2	0.66	0.267847355189049	MTD 50% percentile	1	CA
y_05068	Dose-toxicity scenario 1	Dose-efficacy scenario 2	0.67	0.261214191104636	MTD 50% percentile	1	CA
y_05069	Dose-toxicity scenario 1	Dose-efficacy scenario 2	0.68	0.254687493202963	MTD 50% percentile	1	CA
y_05070	Dose-toxicity scenario 1	Dose-efficacy scenario 2	0.69	0.248264718624005	MTD 50% percentile	1	CA
y_05071	Dose-toxicity scenario 1	Dose-efficacy scenario 2	0.7	0.241943404847036	MTD 50% percentile	1	CA
y_05072	Dose-toxicity scenario 1	Dose-efficacy scenario 2	0.71	0.235721166542696	MTD 50% percentile	1	CA
y_05073	Dose-toxicity scenario 1	Dose-efficacy scenario 2	0.72	0.229595692571901	MTD 50% percentile	1	CA
y_05074	Dose-toxicity scenario 1	Dose-efficacy scenario 2	0.73	0.223564743123706	MTD 50% percentile	1	CA
y_05075	Dose-toxicity scenario 1	Dose-efficacy scenario 2	0.74	0.21762614698464	MTD 50% percentile	1	CA
y_05076	Dose-toxicity scenario 1	Dose-efficacy scenario 2	0.75	0.21177779893254	MTD 50% percentile	1	CA
y_05077	Dose-toxicity scenario 1	Dose-efficacy scenario 2	0.76	0.206017657248303	MTD 50% percentile	1	CA
y_05078	Dose-toxicity scenario 1	Dose-efficacy scenario 2	0.77	0.200343741339383	MTD 50% percentile	1	CA
y_05079	Dose-toxicity scenario 1	Dose-efficacy scenario 2	0.78	0.194754129469217	MTD 50% percentile	1	CA
y_05080	Dose-toxicity scenario 1	Dose-efficacy scenario 2	0.79	0.189246956587116	MTD 50% percentile	1	CA
y_05081	Dose-toxicity scenario 1	Dose-efficacy scenario 2	0.8	0.183820412253473	MTD 50% percentile	1	CA
y_05082	Dose-toxicity scenario 1	Dose-efficacy scenario 2	0.81	0.178472738655431	MTD 50% percentile	1	CA
y_05083	Dose-toxicity scenario 1	Dose-efficacy scenario 2	0.82	0.173202228708459	MTD 50% percentile	1	CA
y_05084	Dose-toxicity scenario 1	Dose-efficacy scenario 2	0.83	0.168007224239509	MTD 50% percentile	1	CA
y_05085	Dose-toxicity scenario 1	Dose-efficacy scenario 2	0.84	0.162886114247708	MTD 50% percentile	1	CA
y_05086	Dose-toxicity scenario 1	Dose-efficacy scenario 2	0.85	0.157837333238748	MTD 50% percentile	1	CA
y_05087	Dose-toxicity scenario 1	Dose-efficacy scenario 2	0.86	0.152859359629344	MTD 50% percentile	1	CA
y_05088	Dose-toxicity scenario 1	Dose-efficacy scenario 2	0.87	0.147950714218371	MTD 50% percentile	1	CA
y_05089	Dose-toxicity scenario 1	Dose-efficacy scenario 2	0.88	0.143109958721423	MTD 50% percentile	1	CA
y_05090	Dose-toxicity scenario 1	Dose-efficacy scenario 2	0.89	0.138335694365766	MTD 50% percentile	1	CA
y_05091	Dose-toxicity scenario 1	Dose-efficacy scenario 2	0.9	0.133626560542794	MTD 50% percentile	1	CA
y_05092	Dose-toxicity scenario 1	Dose-efficacy scenario 2	0.91	0.128981233515254	MTD 50% percentile	1	CA
y_05093	Dose-toxicity scenario 1	Dose-efficacy scenario 2	0.92	0.124398425176678	MTD 50% percentile	1	CA
y_05094	Dose-toxicity scenario 1	Dose-efficacy scenario 2	0.93	0.119876881860557	MTD 50% percentile	1	CA
y_05095	Dose-toxicity scenario 1	Dose-efficacy scenario 2	0.94	0.115415383196968	MTD 50% percentile	1	CA
y_05096	Dose-toxicity scenario 1	Dose-efficacy scenario 2	0.95	0.111012741014437	MTD 50% percentile	1	CA
y_05097	Dose-toxicity scenario 1	Dose-efficacy scenario 2	0.96	0.106667798284995	MTD 50% percentile	1	CA
y_05098	Dose-toxicity scenario 1	Dose-efficacy scenario 2	0.97	0.102379428110424	MTD 50% percentile	1	CA
y_05099	Dose-toxicity scenario 1	Dose-efficacy scenario 2	0.98	0.0981465327478583	MTD 50% percentile	1	CA
y_050100	Dose-toxicity scenario 1	Dose-efficacy scenario 2	0.99	0.093968042672948	MTD 50% percentile	1	CA
y_050101	Dose-toxicity scenario 1	Dose-efficacy scenario 2	1	0.0898429156789224	MTD 50% percentile	1	CA
y_09751	Dose-toxicity scenario 1	Dose-efficacy scenario 2	0	1.13875231889394	MTD 97.5% percentile	1	CA
y_09752	Dose-toxicity scenario 1	Dose-efficacy scenario 2	0.01	1.1022551510352	MTD 97.5% percentile	1	CA
y_09753	Dose-toxicity scenario 1	Dose-efficacy scenario 2	0.02	1.06744253607946	MTD 97.5% percentile	1	CA
y_09754	Dose-toxicity scenario 1	Dose-efficacy scenario 2	0.03	1.03420047721174	MTD 97.5% percentile	1	CA
y_09755	Dose-toxicity scenario 1	Dose-efficacy scenario 2	0.04	1.00242503654902	MTD 97.5% percentile	1	CA
y_09756	Dose-toxicity scenario 1	Dose-efficacy scenario 2	0.05	0.972021249602858	MTD 97.5% percentile	1	CA
y_09757	Dose-toxicity scenario 1	Dose-efficacy scenario 2	0.06	0.942902177350452	MTD 97.5% percentile	1	CA
y_09758	Dose-toxicity scenario 1	Dose-efficacy scenario 2	0.07	0.914988075983903	MTD 97.5% percentile	1	CA
y_09759	Dose-toxicity scenario 1	Dose-efficacy scenario 2	0.08	0.888205667639513	MTD 97.5% percentile	1	CA
y_097510	Dose-toxicity scenario 1	Dose-efficacy scenario 2	0.09	0.862487498063053	MTD 97.5% percentile	1	CA
y_097511	Dose-toxicity scenario 1	Dose-efficacy scenario 2	0.1	0.837771369355673	MTD 97.5% percentile	1	CA
y_097512	Dose-toxicity scenario 1	Dose-efficacy scenario 2	0.11	0.813999837757506	MTD 97.5% percentile	1	CA
y_097513	Dose-toxicity scenario 1	Dose-efficacy scenario 2	0.12	0.791119767932461	MTD 97.5% percentile	1	CA
y_097514	Dose-toxicity scenario 1	Dose-efficacy scenario 2	0.13	0.769081936474708	MTD 97.5% percentile	1	CA
y_097515	Dose-toxicity scenario 1	Dose-efficacy scenario 2	0.14	0.747840678409786	MTD 97.5% percentile	1	CA
y_097516	Dose-toxicity scenario 1	Dose-efficacy scenario 2	0.15	0.727353571347657	MTD 97.5% percentile	1	CA
y_097517	Dose-toxicity scenario 1	Dose-efficacy scenario 2	0.16	0.707581152690527	MTD 97.5% percentile	1	CA
y_097518	Dose-toxicity scenario 1	Dose-efficacy scenario 2	0.17	0.688486665928731	MTD 97.5% percentile	1	CA
y_097519	Dose-toxicity scenario 1	Dose-efficacy scenario 2	0.18	0.670035832592854	MTD 97.5% percentile	1	CA
y_097520	Dose-toxicity scenario 1	Dose-efficacy scenario 2	0.19	0.652196646885306	MTD 97.5% percentile	1	CA
y_097521	Dose-toxicity scenario 1	Dose-efficacy scenario 2	0.2	0.634939190402855	MTD 97.5% percentile	1	CA
y_097522	Dose-toxicity scenario 1	Dose-efficacy scenario 2	0.21	0.618235464693868	MTD 97.5% percentile	1	CA
y_097523	Dose-toxicity scenario 1	Dose-efficacy scenario 2	0.22	0.602059239678983	MTD 97.5% percentile	1	CA
y_097524	Dose-toxicity scenario 1	Dose-efficacy scenario 2	0.23	0.586385916209093	MTD 97.5% percentile	1	CA
y_097525	Dose-toxicity scenario 1	Dose-efficacy scenario 2	0.24	0.571192401245913	MTD 97.5% percentile	1	CA
y_097526	Dose-toxicity scenario 1	Dose-efficacy scenario 2	0.25	0.556456994333025	MTD 97.5% percentile	1	CA
y_097527	Dose-toxicity scenario 1	Dose-efficacy scenario 2	0.26	0.542159284183641	MTD 97.5% percentile	1	CA
y_097528	Dose-toxicity scenario 1	Dose-efficacy scenario 2	0.27	0.528280054348697	MTD 97.5% percentile	1	CA
y_097529	Dose-toxicity scenario 1	Dose-efficacy scenario 2	0.28	0.514801197048487	MTD 97.5% percentile	1	CA
y_097530	Dose-toxicity scenario 1	Dose-efficacy scenario 2	0.29	0.501705634355338	MTD 97.5% percentile	1	CA
y_097531	Dose-toxicity scenario 1	Dose-efficacy scenario 2	0.3	0.488977246005948	MTD 97.5% percentile	1	CA
y_097532	Dose-toxicity scenario 1	Dose-efficacy scenario 2	0.31	0.476600803201777	MTD 97.5% percentile	1	CA
y_097533	Dose-toxicity scenario 1	Dose-efficacy scenario 2	0.32	0.464561907825906	MTD 97.5% percentile	1	CA
y_097534	Dose-toxicity scenario 1	Dose-efficacy scenario 2	0.33	0.452846936566271	MTD 97.5% percentile	1	CA
y_097535	Dose-toxicity scenario 1	Dose-efficacy scenario 2	0.34	0.441442989489367	MTD 97.5% percentile	1	CA
y_097536	Dose-toxicity scenario 1	Dose-efficacy scenario 2	0.35	0.43033784265628	MTD 97.5% percentile	1	CA
y_097537	Dose-toxicity scenario 1	Dose-efficacy scenario 2	0.36	0.419519904415147	MTD 97.5% percentile	1	CA
y_097538	Dose-toxicity scenario 1	Dose-efficacy scenario 2	0.37	0.40897817504151	MTD 97.5% percentile	1	CA
y_097539	Dose-toxicity scenario 1	Dose-efficacy scenario 2	0.38	0.398702209431135	MTD 97.5% percentile	1	CA
y_097540	Dose-toxicity scenario 1	Dose-efficacy scenario 2	0.39	0.388682082579329	MTD 97.5% percentile	1	CA
y_097541	Dose-toxicity scenario 1	Dose-efficacy scenario 2	0.4	0.37890835760692	MTD 97.5% percentile	1	CA
y_097542	Dose-toxicity scenario 1	Dose-efficacy scenario 2	0.41	0.369372056116371	MTD 97.5% percentile	1	CA
y_097543	Dose-toxicity scenario 1	Dose-efficacy scenario 2	0.42	0.360064630682304	MTD 97.5% percentile	1	CA
y_097544	Dose-toxicity scenario 1	Dose-efficacy scenario 2	0.43	0.350977939299262	MTD 97.5% percentile	1	CA
y_097545	Dose-toxicity scenario 1	Dose-efficacy scenario 2	0.44	0.342104221626139	MTD 97.5% percentile	1	CA
y_097546	Dose-toxicity scenario 1	Dose-efficacy scenario 2	0.45	0.333436076881629	MTD 97.5% percentile	1	CA
y_097547	Dose-toxicity scenario 1	Dose-efficacy scenario 2	0.46	0.324966443258316	MTD 97.5% percentile	1	CA
y_097548	Dose-toxicity scenario 1	Dose-efficacy scenario 2	0.47	0.316688578735099	MTD 97.5% percentile	1	CA
y_097549	Dose-toxicity scenario 1	Dose-efficacy scenario 2	0.48	0.308596043178352	MTD 97.5% percentile	1	CA
y_097550	Dose-toxicity scenario 1	Dose-efficacy scenario 2	0.49	0.300682681631956	MTD 97.5% percentile	1	CA
y_097551	Dose-toxicity scenario 1	Dose-efficacy scenario 2	0.5	0.292942608705095	MTD 97.5% percentile	1	CA
y_097552	Dose-toxicity scenario 1	Dose-efficacy scenario 2	0.51	0.285370193974579	MTD 97.5% percentile	1	CA
y_097553	Dose-toxicity scenario 1	Dose-efficacy scenario 2	0.52	0.277960048325608	MTD 97.5% percentile	1	CA
y_097554	Dose-toxicity scenario 1	Dose-efficacy scenario 2	0.53	0.270707011161336	MTD 97.5% percentile	1	CA
y_097555	Dose-toxicity scenario 1	Dose-efficacy scenario 2	0.54	0.263606138417439	MTD 97.5% percentile	1	CA
y_097556	Dose-toxicity scenario 1	Dose-efficacy scenario 2	0.55	0.256652691323207	MTD 97.5% percentile	1	CA
y_097557	Dose-toxicity scenario 1	Dose-efficacy scenario 2	0.56	0.249842125855438	MTD 97.5% percentile	1	CA
y_097558	Dose-toxicity scenario 1	Dose-efficacy scenario 2	0.57	0.243170082835857	MTD 97.5% percentile	1	CA
y_097559	Dose-toxicity scenario 1	Dose-efficacy scenario 2	0.58	0.236632378626665	MTD 97.5% percentile	1	CA
y_097560	Dose-toxicity scenario 1	Dose-efficacy scenario 2	0.59	0.230224996382533	MTD 97.5% percentile	1	CA
y_097561	Dose-toxicity scenario 1	Dose-efficacy scenario 2	0.6	0.22394407782056	MTD 97.5% percentile	1	CA
y_097562	Dose-toxicity scenario 1	Dose-efficacy scenario 2	0.61	0.217785915472792	MTD 97.5% percentile	1	CA
y_097563	Dose-toxicity scenario 1	Dose-efficacy scenario 2	0.62	0.211746945388602	MTD 97.5% percentile	1	CA
y_097564	Dose-toxicity scenario 1	Dose-efficacy scenario 2	0.63	0.205823740256747	MTD 97.5% percentile	1	CA
y_097565	Dose-toxicity scenario 1	Dose-efficacy scenario 2	0.64	0.200013002919213	MTD 97.5% percentile	1	CA
y_097566	Dose-toxicity scenario 1	Dose-efficacy scenario 2	0.65	0.194311560251055	MTD 97.5% percentile	1	CA
y_097567	Dose-toxicity scenario 1	Dose-efficacy scenario 2	0.66	0.188716357382365	MTD 97.5% percentile	1	CA
y_097568	Dose-toxicity scenario 1	Dose-efficacy scenario 2	0.67	0.18322445224026	MTD 97.5% percentile	1	CA
y_097569	Dose-toxicity scenario 1	Dose-efficacy scenario 2	0.68	0.177833010390397	MTD 97.5% percentile	1	CA
y_097570	Dose-toxicity scenario 1	Dose-efficacy scenario 2	0.69	0.172539300159017	MTD 97.5% percentile	1	CA
y_097571	Dose-toxicity scenario 1	Dose-efficacy scenario 2	0.7	0.167340688017877	MTD 97.5% percentile	1	CA
y_097572	Dose-toxicity scenario 1	Dose-efficacy scenario 2	0.71	0.162234634215684	MTD 97.5% percentile	1	CA
y_097573	Dose-toxicity scenario 1	Dose-efficacy scenario 2	0.72	0.157218688640815	MTD 97.5% percentile	1	CA
y_097574	Dose-toxicity scenario 1	Dose-efficacy scenario 2	0.73	0.152290486901152	MTD 97.5% percentile	1	CA
y_097575	Dose-toxicity scenario 1	Dose-efficacy scenario 2	0.74	0.147447746607867	MTD 97.5% percentile	1	CA
y_097576	Dose-toxicity scenario 1	Dose-efficacy scenario 2	0.75	0.142688263850867	MTD 97.5% percentile	1	CA
y_097577	Dose-toxicity scenario 1	Dose-efficacy scenario 2	0.76	0.138009909854481	MTD 97.5% percentile	1	CA
y_097578	Dose-toxicity scenario 1	Dose-efficacy scenario 2	0.77	0.133410627802722	MTD 97.5% percentile	1	CA
y_097579	Dose-toxicity scenario 1	Dose-efficacy scenario 2	0.78	0.128888429824166	MTD 97.5% percentile	1	CA
y_097580	Dose-toxicity scenario 1	Dose-efficacy scenario 2	0.79	0.124441394127184	MTD 97.5% percentile	1	CA
y_097581	Dose-toxicity scenario 1	Dose-efficacy scenario 2	0.8	0.120067662276832	MTD 97.5% percentile	1	CA
y_097582	Dose-toxicity scenario 1	Dose-efficacy scenario 2	0.81	0.115765436605301	MTD 97.5% percentile	1	CA
y_097583	Dose-toxicity scenario 1	Dose-efficacy scenario 2	0.82	0.111532977748353	MTD 97.5% percentile	1	CA
y_097584	Dose-toxicity scenario 1	Dose-efficacy scenario 2	0.83	0.107368602300638	MTD 97.5% percentile	1	CA
y_097585	Dose-toxicity scenario 1	Dose-efficacy scenario 2	0.84	0.103270680583261	MTD 97.5% percentile	1	CA
y_097586	Dose-toxicity scenario 1	Dose-efficacy scenario 2	0.85	0.099237634517377	MTD 97.5% percentile	1	CA
y_097587	Dose-toxicity scenario 1	Dose-efficacy scenario 2	0.86	0.0952679355979802	MTD 97.5% percentile	1	CA
y_097588	Dose-toxicity scenario 1	Dose-efficacy scenario 2	0.87	0.0913601029624315	MTD 97.5% percentile	1	CA
y_097589	Dose-toxicity scenario 1	Dose-efficacy scenario 2	0.88	0.0875127015485889	MTD 97.5% percentile	1	CA
y_097590	Dose-toxicity scenario 1	Dose-efficacy scenario 2	0.89	0.0837243403377312	MTD 97.5% percentile	1	CA
y_097591	Dose-toxicity scenario 1	Dose-efficacy scenario 2	0.9	0.079993670677756	MTD 97.5% percentile	1	CA
y_097592	Dose-toxicity scenario 1	Dose-efficacy scenario 2	0.91	0.0763193846824043	MTD 97.5% percentile	1	CA
y_097593	Dose-toxicity scenario 1	Dose-efficacy scenario 2	0.92	0.0727002137025215	MTD 97.5% percentile	1	CA
y_097594	Dose-toxicity scenario 1	Dose-efficacy scenario 2	0.93	0.0691349268656001	MTD 97.5% percentile	1	CA
y_097595	Dose-toxicity scenario 1	Dose-efficacy scenario 2	0.94	0.0656223296800726	MTD 97.5% percentile	1	CA
y_097596	Dose-toxicity scenario 1	Dose-efficacy scenario 2	0.95	0.06216126270103	MTD 97.5% percentile	1	CA
y_097597	Dose-toxicity scenario 1	Dose-efficacy scenario 2	0.96	0.058750600254235	MTD 97.5% percentile	1	CA
y_097598	Dose-toxicity scenario 1	Dose-efficacy scenario 2	0.97	0.0553892492154799	MTD 97.5% percentile	1	CA
y_097599	Dose-toxicity scenario 1	Dose-efficacy scenario 2	0.98	0.0520761478425086	MTD 97.5% percentile	1	CA
y_0975100	Dose-toxicity scenario 1	Dose-efficacy scenario 2	0.99	0.0488102646568804	MTD 97.5% percentile	1	CA
y_0975101	Dose-toxicity scenario 1	Dose-efficacy scenario 2	1	0.0455905973733035	MTD 97.5% percentile	1	CA
