# Supplementary material for: A Bayesian adaptive design for dual‐agent phase I–II oncology trials integrating efficacy data across stages
Source: Biom J. 2023 May 18;65(7):2200288. doi: 10.1002/bimj.202200288 (PMC10952513; doi:10.1002/bimj.202200288)
Supplement: Supplementary file 1 — Supporting Information S1 [file BIMJ-65-0-s001.zip › Code_biometrical_journal2/Code_biometrical_journal/Data/intermediate_outputs/MTD_curve_DLT_sc1_EFF_sc2_CD_w025_H0.csv]

	DLT_scenario	EFF_scenario	x	y	type	omega	agreement
y_mean1	Dose-toxicity scenario 1	Dose-efficacy scenario 2	0	1.22876102520255	MTD mean	0.25	CD
y_mean2	Dose-toxicity scenario 1	Dose-efficacy scenario 2	0.01	1.19792725107947	MTD mean	0.25	CD
y_mean3	Dose-toxicity scenario 1	Dose-efficacy scenario 2	0.02	1.16813785419993	MTD mean	0.25	CD
y_mean4	Dose-toxicity scenario 1	Dose-efficacy scenario 2	0.03	1.13934065674522	MTD mean	0.25	CD
y_mean5	Dose-toxicity scenario 1	Dose-efficacy scenario 2	0.04	1.1114868997477	MTD mean	0.25	CD
y_mean6	Dose-toxicity scenario 1	Dose-efficacy scenario 2	0.05	1.08453096758676	MTD mean	0.25	CD
y_mean7	Dose-toxicity scenario 1	Dose-efficacy scenario 2	0.06	1.05843013870362	MTD mean	0.25	CD
y_mean8	Dose-toxicity scenario 1	Dose-efficacy scenario 2	0.07	1.03314435966928	MTD mean	0.25	CD
y_mean9	Dose-toxicity scenario 1	Dose-efficacy scenario 2	0.08	1.00863604009277	MTD mean	0.25	CD
y_mean10	Dose-toxicity scenario 1	Dose-efficacy scenario 2	0.09	0.984869866160624	MTD mean	0.25	CD
y_mean11	Dose-toxicity scenario 1	Dose-efficacy scenario 2	0.1	0.961812630862693	MTD mean	0.25	CD
y_mean12	Dose-toxicity scenario 1	Dose-efficacy scenario 2	0.11	0.939433079187538	MTD mean	0.25	CD
y_mean13	Dose-toxicity scenario 1	Dose-efficacy scenario 2	0.12	0.917701766769948	MTD mean	0.25	CD
y_mean14	Dose-toxicity scenario 1	Dose-efficacy scenario 2	0.13	0.896590930646211	MTD mean	0.25	CD
y_mean15	Dose-toxicity scenario 1	Dose-efficacy scenario 2	0.14	0.876074370924211	MTD mean	0.25	CD
y_mean16	Dose-toxicity scenario 1	Dose-efficacy scenario 2	0.15	0.856127342307898	MTD mean	0.25	CD
y_mean17	Dose-toxicity scenario 1	Dose-efficacy scenario 2	0.16	0.836726454531792	MTD mean	0.25	CD
y_mean18	Dose-toxicity scenario 1	Dose-efficacy scenario 2	0.17	0.817849580863219	MTD mean	0.25	CD
y_mean19	Dose-toxicity scenario 1	Dose-efficacy scenario 2	0.18	0.799475773919767	MTD mean	0.25	CD
y_mean20	Dose-toxicity scenario 1	Dose-efficacy scenario 2	0.19	0.781585188128604	MTD mean	0.25	CD
y_mean21	Dose-toxicity scenario 1	Dose-efficacy scenario 2	0.2	0.764159008224229	MTD mean	0.25	CD
y_mean22	Dose-toxicity scenario 1	Dose-efficacy scenario 2	0.21	0.747179383243072	MTD mean	0.25	CD
y_mean23	Dose-toxicity scenario 1	Dose-efficacy scenario 2	0.22	0.73062936552816	MTD mean	0.25	CD
y_mean24	Dose-toxicity scenario 1	Dose-efficacy scenario 2	0.23	0.714492854305747	MTD mean	0.25	CD
y_mean25	Dose-toxicity scenario 1	Dose-efficacy scenario 2	0.24	0.698754543439011	MTD mean	0.25	CD
y_mean26	Dose-toxicity scenario 1	Dose-efficacy scenario 2	0.25	0.68339987300246	MTD mean	0.25	CD
y_mean27	Dose-toxicity scenario 1	Dose-efficacy scenario 2	0.26	0.668414984354981	MTD mean	0.25	CD
y_mean28	Dose-toxicity scenario 1	Dose-efficacy scenario 2	0.27	0.653786678420171	MTD mean	0.25	CD
y_mean29	Dose-toxicity scenario 1	Dose-efficacy scenario 2	0.28	0.639502376909939	MTD mean	0.25	CD
y_mean30	Dose-toxicity scenario 1	Dose-efficacy scenario 2	0.29	0.62555008625196	MTD mean	0.25	CD
y_mean31	Dose-toxicity scenario 1	Dose-efficacy scenario 2	0.3	0.611918364003541	MTD mean	0.25	CD
y_mean32	Dose-toxicity scenario 1	Dose-efficacy scenario 2	0.31	0.598596287554222	MTD mean	0.25	CD
y_mean33	Dose-toxicity scenario 1	Dose-efficacy scenario 2	0.32	0.585573424937197	MTD mean	0.25	CD
y_mean34	Dose-toxicity scenario 1	Dose-efficacy scenario 2	0.33	0.57283980758562	MTD mean	0.25	CD
y_mean35	Dose-toxicity scenario 1	Dose-efficacy scenario 2	0.34	0.560385904884267	MTD mean	0.25	CD
y_mean36	Dose-toxicity scenario 1	Dose-efficacy scenario 2	0.35	0.548202600380024	MTD mean	0.25	CD
y_mean37	Dose-toxicity scenario 1	Dose-efficacy scenario 2	0.36	0.536281169526397	MTD mean	0.25	CD
y_mean38	Dose-toxicity scenario 1	Dose-efficacy scenario 2	0.37	0.524613258847879	MTD mean	0.25	CD
y_mean39	Dose-toxicity scenario 1	Dose-efficacy scenario 2	0.38	0.513190866419596	MTD mean	0.25	CD
y_mean40	Dose-toxicity scenario 1	Dose-efficacy scenario 2	0.39	0.502006323566374	MTD mean	0.25	CD
y_mean41	Dose-toxicity scenario 1	Dose-efficacy scenario 2	0.4	0.491052277693276	MTD mean	0.25	CD
y_mean42	Dose-toxicity scenario 1	Dose-efficacy scenario 2	0.41	0.480321676166821	MTD mean	0.25	CD
y_mean43	Dose-toxicity scenario 1	Dose-efficacy scenario 2	0.42	0.46980775117263	MTD mean	0.25	CD
y_mean44	Dose-toxicity scenario 1	Dose-efficacy scenario 2	0.43	0.459504005481198	MTD mean	0.25	CD
y_mean45	Dose-toxicity scenario 1	Dose-efficacy scenario 2	0.44	0.44940419905885	MTD mean	0.25	CD
y_mean46	Dose-toxicity scenario 1	Dose-efficacy scenario 2	0.45	0.439502336465942	MTD mean	0.25	CD
y_mean47	Dose-toxicity scenario 1	Dose-efficacy scenario 2	0.46	0.429792654988794	MTD mean	0.25	CD
y_mean48	Dose-toxicity scenario 1	Dose-efficacy scenario 2	0.47	0.420269613456025	MTD mean	0.25	CD
y_mean49	Dose-toxicity scenario 1	Dose-efficacy scenario 2	0.48	0.410927881693654	MTD mean	0.25	CD
y_mean50	Dose-toxicity scenario 1	Dose-efficacy scenario 2	0.49	0.401762330576824	MTD mean	0.25	CD
y_mean51	Dose-toxicity scenario 1	Dose-efficacy scenario 2	0.5	0.392768022639125	MTD mean	0.25	CD
y_mean52	Dose-toxicity scenario 1	Dose-efficacy scenario 2	0.51	0.383940203203395	MTD mean	0.25	CD
y_mean53	Dose-toxicity scenario 1	Dose-efficacy scenario 2	0.52	0.375274292000518	MTD mean	0.25	CD
y_mean54	Dose-toxicity scenario 1	Dose-efficacy scenario 2	0.53	0.366765875245189	MTD mean	0.25	CD
y_mean55	Dose-toxicity scenario 1	Dose-efficacy scenario 2	0.54	0.358410698139827	MTD mean	0.25	CD
y_mean56	Dose-toxicity scenario 1	Dose-efficacy scenario 2	0.55	0.350204657779901	MTD mean	0.25	CD
y_mean57	Dose-toxicity scenario 1	Dose-efficacy scenario 2	0.56	0.342143796435804	MTD mean	0.25	CD
y_mean58	Dose-toxicity scenario 1	Dose-efficacy scenario 2	0.57	0.334224295188167	MTD mean	0.25	CD
y_mean59	Dose-toxicity scenario 1	Dose-efficacy scenario 2	0.58	0.326442467895106	MTD mean	0.25	CD
y_mean60	Dose-toxicity scenario 1	Dose-efficacy scenario 2	0.59	0.318794755471383	MTD mean	0.25	CD
y_mean61	Dose-toxicity scenario 1	Dose-efficacy scenario 2	0.6	0.311277720460823	MTD mean	0.25	CD
y_mean62	Dose-toxicity scenario 1	Dose-efficacy scenario 2	0.61	0.303888041884604	MTD mean	0.25	CD
y_mean63	Dose-toxicity scenario 1	Dose-efficacy scenario 2	0.62	0.296622510349186	MTD mean	0.25	CD
y_mean64	Dose-toxicity scenario 1	Dose-efficacy scenario 2	0.63	0.289478023398758	MTD mean	0.25	CD
y_mean65	Dose-toxicity scenario 1	Dose-efficacy scenario 2	0.64	0.282451581098039	MTD mean	0.25	CD
y_mean66	Dose-toxicity scenario 1	Dose-efficacy scenario 2	0.65	0.275540281832249	MTD mean	0.25	CD
y_mean67	Dose-toxicity scenario 1	Dose-efficacy scenario 2	0.66	0.26874131831187	MTD mean	0.25	CD
y_mean68	Dose-toxicity scenario 1	Dose-efficacy scenario 2	0.67	0.262051973770655	MTD mean	0.25	CD
y_mean69	Dose-toxicity scenario 1	Dose-efficacy scenario 2	0.68	0.255469618346065	MTD mean	0.25	CD
y_mean70	Dose-toxicity scenario 1	Dose-efficacy scenario 2	0.69	0.248991705632001	MTD mean	0.25	CD
y_mean71	Dose-toxicity scenario 1	Dose-efficacy scenario 2	0.7	0.242615769394335	MTD mean	0.25	CD
y_mean72	Dose-toxicity scenario 1	Dose-efficacy scenario 2	0.71	0.23633942044035	MTD mean	0.25	CD
y_mean73	Dose-toxicity scenario 1	Dose-efficacy scenario 2	0.72	0.230160343633728	MTD mean	0.25	CD
y_mean74	Dose-toxicity scenario 1	Dose-efficacy scenario 2	0.73	0.224076295047265	MTD mean	0.25	CD
y_mean75	Dose-toxicity scenario 1	Dose-efficacy scenario 2	0.74	0.21808509924594	MTD mean	0.25	CD
y_mean76	Dose-toxicity scenario 1	Dose-efficacy scenario 2	0.75	0.212184646693442	MTD mean	0.25	CD
y_mean77	Dose-toxicity scenario 1	Dose-efficacy scenario 2	0.76	0.206372891275659	MTD mean	0.25	CD
y_mean78	Dose-toxicity scenario 1	Dose-efficacy scenario 2	0.77	0.200647847935003	MTD mean	0.25	CD
y_mean79	Dose-toxicity scenario 1	Dose-efficacy scenario 2	0.78	0.195007590409856	MTD mean	0.25	CD
y_mean80	Dose-toxicity scenario 1	Dose-efficacy scenario 2	0.79	0.189450249073696	MTD mean	0.25	CD
y_mean81	Dose-toxicity scenario 1	Dose-efficacy scenario 2	0.8	0.183974008868838	MTD mean	0.25	CD
y_mean82	Dose-toxicity scenario 1	Dose-efficacy scenario 2	0.81	0.178577107329981	MTD mean	0.25	CD
y_mean83	Dose-toxicity scenario 1	Dose-efficacy scenario 2	0.82	0.173257832693031	MTD mean	0.25	CD
y_mean84	Dose-toxicity scenario 1	Dose-efficacy scenario 2	0.83	0.168014522084959	MTD mean	0.25	CD
y_mean85	Dose-toxicity scenario 1	Dose-efficacy scenario 2	0.84	0.162845559790655	MTD mean	0.25	CD
y_mean86	Dose-toxicity scenario 1	Dose-efficacy scenario 2	0.85	0.157749375592987	MTD mean	0.25	CD
y_mean87	Dose-toxicity scenario 1	Dose-efficacy scenario 2	0.86	0.15272444318249	MTD mean	0.25	CD
y_mean88	Dose-toxicity scenario 1	Dose-efficacy scenario 2	0.87	0.147769278633291	MTD mean	0.25	CD
y_mean89	Dose-toxicity scenario 1	Dose-efficacy scenario 2	0.88	0.142882438942087	MTD mean	0.25	CD
y_mean90	Dose-toxicity scenario 1	Dose-efficacy scenario 2	0.89	0.138062520627131	MTD mean	0.25	CD
y_mean91	Dose-toxicity scenario 1	Dose-efficacy scenario 2	0.9	0.133308158384403	MTD mean	0.25	CD
y_mean92	Dose-toxicity scenario 1	Dose-efficacy scenario 2	0.91	0.128618023798225	MTD mean	0.25	CD
y_mean93	Dose-toxicity scenario 1	Dose-efficacy scenario 2	0.92	0.123990824103793	MTD mean	0.25	CD
y_mean94	Dose-toxicity scenario 1	Dose-efficacy scenario 2	0.93	0.119425300999188	MTD mean	0.25	CD
y_mean95	Dose-toxicity scenario 1	Dose-efficacy scenario 2	0.94	0.114920229504577	MTD mean	0.25	CD
y_mean96	Dose-toxicity scenario 1	Dose-efficacy scenario 2	0.95	0.110474416866432	MTD mean	0.25	CD
y_mean97	Dose-toxicity scenario 1	Dose-efficacy scenario 2	0.96	0.106086701504707	MTD mean	0.25	CD
y_mean98	Dose-toxicity scenario 1	Dose-efficacy scenario 2	0.97	0.101755952001023	MTD mean	0.25	CD
y_mean99	Dose-toxicity scenario 1	Dose-efficacy scenario 2	0.98	0.0974810661260074	MTD mean	0.25	CD
y_mean100	Dose-toxicity scenario 1	Dose-efficacy scenario 2	0.99	0.0932609699040306	MTD mean	0.25	CD
y_mean101	Dose-toxicity scenario 1	Dose-efficacy scenario 2	1	0.0890946167136765	MTD mean	0.25	CD
y_00251	Dose-toxicity scenario 1	Dose-efficacy scenario 2	0	1.33791993915327	MTD 2.5% percentile	0.25	CD
y_00252	Dose-toxicity scenario 1	Dose-efficacy scenario 2	0.01	1.31190579426887	MTD 2.5% percentile	0.25	CD
y_00253	Dose-toxicity scenario 1	Dose-efficacy scenario 2	0.02	1.28651353339608	MTD 2.5% percentile	0.25	CD
y_00254	Dose-toxicity scenario 1	Dose-efficacy scenario 2	0.03	1.26172112015611	MTD 2.5% percentile	0.25	CD
y_00255	Dose-toxicity scenario 1	Dose-efficacy scenario 2	0.04	1.23750754715781	MTD 2.5% percentile	0.25	CD
y_00256	Dose-toxicity scenario 1	Dose-efficacy scenario 2	0.05	1.21385277662996	MTD 2.5% percentile	0.25	CD
y_00257	Dose-toxicity scenario 1	Dose-efficacy scenario 2	0.06	1.19073768511713	MTD 2.5% percentile	0.25	CD
y_00258	Dose-toxicity scenario 1	Dose-efficacy scenario 2	0.07	1.16814401191796	MTD 2.5% percentile	0.25	CD
y_00259	Dose-toxicity scenario 1	Dose-efficacy scenario 2	0.08	1.14605431097392	MTD 2.5% percentile	0.25	CD
y_002510	Dose-toxicity scenario 1	Dose-efficacy scenario 2	0.09	1.12445190594201	MTD 2.5% percentile	0.25	CD
y_002511	Dose-toxicity scenario 1	Dose-efficacy scenario 2	0.1	1.10332084820832	MTD 2.5% percentile	0.25	CD
y_002512	Dose-toxicity scenario 1	Dose-efficacy scenario 2	0.11	1.08264587762025	MTD 2.5% percentile	0.25	CD
y_002513	Dose-toxicity scenario 1	Dose-efficacy scenario 2	0.12	1.0624123857342	MTD 2.5% percentile	0.25	CD
y_002514	Dose-toxicity scenario 1	Dose-efficacy scenario 2	0.13	1.04260638139278	MTD 2.5% percentile	0.25	CD
y_002515	Dose-toxicity scenario 1	Dose-efficacy scenario 2	0.14	1.02321445846101	MTD 2.5% percentile	0.25	CD
y_002516	Dose-toxicity scenario 1	Dose-efficacy scenario 2	0.15	1.0042237655652	MTD 2.5% percentile	0.25	CD
y_002517	Dose-toxicity scenario 1	Dose-efficacy scenario 2	0.16	0.985621977690929	MTD 2.5% percentile	0.25	CD
y_002518	Dose-toxicity scenario 1	Dose-efficacy scenario 2	0.17	0.967397269508295	MTD 2.5% percentile	0.25	CD
y_002519	Dose-toxicity scenario 1	Dose-efficacy scenario 2	0.18	0.949538290303042	MTD 2.5% percentile	0.25	CD
y_002520	Dose-toxicity scenario 1	Dose-efficacy scenario 2	0.19	0.932034140401923	MTD 2.5% percentile	0.25	CD
y_002521	Dose-toxicity scenario 1	Dose-efficacy scenario 2	0.2	0.914874348989427	MTD 2.5% percentile	0.25	CD
y_002522	Dose-toxicity scenario 1	Dose-efficacy scenario 2	0.21	0.898048853220966	MTD 2.5% percentile	0.25	CD
y_002523	Dose-toxicity scenario 1	Dose-efficacy scenario 2	0.22	0.881547978545014	MTD 2.5% percentile	0.25	CD
y_002524	Dose-toxicity scenario 1	Dose-efficacy scenario 2	0.23	0.86536242015331	MTD 2.5% percentile	0.25	CD
y_002525	Dose-toxicity scenario 1	Dose-efficacy scenario 2	0.24	0.849483225484405	MTD 2.5% percentile	0.25	CD
y_002526	Dose-toxicity scenario 1	Dose-efficacy scenario 2	0.25	0.833901777711435	MTD 2.5% percentile	0.25	CD
y_002527	Dose-toxicity scenario 1	Dose-efficacy scenario 2	0.26	0.818609780150102	MTD 2.5% percentile	0.25	CD
y_002528	Dose-toxicity scenario 1	Dose-efficacy scenario 2	0.27	0.803599241527609	MTD 2.5% percentile	0.25	CD
y_002529	Dose-toxicity scenario 1	Dose-efficacy scenario 2	0.28	0.788862462057576	MTD 2.5% percentile	0.25	CD
y_002530	Dose-toxicity scenario 1	Dose-efficacy scenario 2	0.29	0.774392020269967	MTD 2.5% percentile	0.25	CD
y_002531	Dose-toxicity scenario 1	Dose-efficacy scenario 2	0.3	0.760180760548674	MTD 2.5% percentile	0.25	CD
y_002532	Dose-toxicity scenario 1	Dose-efficacy scenario 2	0.31	0.746221781332825	MTD 2.5% percentile	0.25	CD
y_002533	Dose-toxicity scenario 1	Dose-efficacy scenario 2	0.32	0.732508423940909	MTD 2.5% percentile	0.25	CD
y_002534	Dose-toxicity scenario 1	Dose-efficacy scenario 2	0.33	0.719034261979707	MTD 2.5% percentile	0.25	CD
y_002535	Dose-toxicity scenario 1	Dose-efficacy scenario 2	0.34	0.705793091302638	MTD 2.5% percentile	0.25	CD
y_002536	Dose-toxicity scenario 1	Dose-efficacy scenario 2	0.35	0.692778920484557	MTD 2.5% percentile	0.25	CD
y_002537	Dose-toxicity scenario 1	Dose-efficacy scenario 2	0.36	0.679985961782265	MTD 2.5% percentile	0.25	CD
y_002538	Dose-toxicity scenario 1	Dose-efficacy scenario 2	0.37	0.667408622552096	MTD 2.5% percentile	0.25	CD
y_002539	Dose-toxicity scenario 1	Dose-efficacy scenario 2	0.38	0.655041497097834	MTD 2.5% percentile	0.25	CD
y_002540	Dose-toxicity scenario 1	Dose-efficacy scenario 2	0.39	0.642879358923995	MTD 2.5% percentile	0.25	CD
y_002541	Dose-toxicity scenario 1	Dose-efficacy scenario 2	0.4	0.63091715337115	MTD 2.5% percentile	0.25	CD
y_002542	Dose-toxicity scenario 1	Dose-efficacy scenario 2	0.41	0.6191499906115	MTD 2.5% percentile	0.25	CD
y_002543	Dose-toxicity scenario 1	Dose-efficacy scenario 2	0.42	0.607573138984286	MTD 2.5% percentile	0.25	CD
y_002544	Dose-toxicity scenario 1	Dose-efficacy scenario 2	0.43	0.596182018651976	MTD 2.5% percentile	0.25	CD
y_002545	Dose-toxicity scenario 1	Dose-efficacy scenario 2	0.44	0.584972195559343	MTD 2.5% percentile	0.25	CD
y_002546	Dose-toxicity scenario 1	Dose-efficacy scenario 2	0.45	0.573939375678709	MTD 2.5% percentile	0.25	CD
y_002547	Dose-toxicity scenario 1	Dose-efficacy scenario 2	0.46	0.563079399525653	MTD 2.5% percentile	0.25	CD
y_002548	Dose-toxicity scenario 1	Dose-efficacy scenario 2	0.47	0.552388236930467	MTD 2.5% percentile	0.25	CD
y_002549	Dose-toxicity scenario 1	Dose-efficacy scenario 2	0.48	0.541861982051566	MTD 2.5% percentile	0.25	CD
y_002550	Dose-toxicity scenario 1	Dose-efficacy scenario 2	0.49	0.531496848617876	MTD 2.5% percentile	0.25	CD
y_002551	Dose-toxicity scenario 1	Dose-efficacy scenario 2	0.5	0.521289165388035	MTD 2.5% percentile	0.25	CD
y_002552	Dose-toxicity scenario 1	Dose-efficacy scenario 2	0.51	0.51123537181496	MTD 2.5% percentile	0.25	CD
y_002553	Dose-toxicity scenario 1	Dose-efficacy scenario 2	0.52	0.501332013905032	MTD 2.5% percentile	0.25	CD
y_002554	Dose-toxicity scenario 1	Dose-efficacy scenario 2	0.53	0.491575740261775	MTD 2.5% percentile	0.25	CD
y_002555	Dose-toxicity scenario 1	Dose-efficacy scenario 2	0.54	0.481963298304518	MTD 2.5% percentile	0.25	CD
y_002556	Dose-toxicity scenario 1	Dose-efficacy scenario 2	0.55	0.472491530653064	MTD 2.5% percentile	0.25	CD
y_002557	Dose-toxicity scenario 1	Dose-efficacy scenario 2	0.56	0.463157371669941	MTD 2.5% percentile	0.25	CD
y_002558	Dose-toxicity scenario 1	Dose-efficacy scenario 2	0.57	0.453957844152269	MTD 2.5% percentile	0.25	CD
y_002559	Dose-toxicity scenario 1	Dose-efficacy scenario 2	0.58	0.444890056165745	MTD 2.5% percentile	0.25	CD
y_002560	Dose-toxicity scenario 1	Dose-efficacy scenario 2	0.59	0.435951198013675	MTD 2.5% percentile	0.25	CD
y_002561	Dose-toxicity scenario 1	Dose-efficacy scenario 2	0.6	0.427138539334387	MTD 2.5% percentile	0.25	CD
y_002562	Dose-toxicity scenario 1	Dose-efficacy scenario 2	0.61	0.418449426320709	MTD 2.5% percentile	0.25	CD
y_002563	Dose-toxicity scenario 1	Dose-efficacy scenario 2	0.62	0.409881279055585	MTD 2.5% percentile	0.25	CD
y_002564	Dose-toxicity scenario 1	Dose-efficacy scenario 2	0.63	0.401431588958187	MTD 2.5% percentile	0.25	CD
y_002565	Dose-toxicity scenario 1	Dose-efficacy scenario 2	0.64	0.393097916335235	MTD 2.5% percentile	0.25	CD
y_002566	Dose-toxicity scenario 1	Dose-efficacy scenario 2	0.65	0.384877888032491	MTD 2.5% percentile	0.25	CD
y_002567	Dose-toxicity scenario 1	Dose-efficacy scenario 2	0.66	0.376769195181671	MTD 2.5% percentile	0.25	CD
y_002568	Dose-toxicity scenario 1	Dose-efficacy scenario 2	0.67	0.368769591038306	MTD 2.5% percentile	0.25	CD
y_002569	Dose-toxicity scenario 1	Dose-efficacy scenario 2	0.68	0.360876888906274	MTD 2.5% percentile	0.25	CD
y_002570	Dose-toxicity scenario 1	Dose-efficacy scenario 2	0.69	0.353088960144988	MTD 2.5% percentile	0.25	CD
y_002571	Dose-toxicity scenario 1	Dose-efficacy scenario 2	0.7	0.345403732255423	MTD 2.5% percentile	0.25	CD
y_002572	Dose-toxicity scenario 1	Dose-efficacy scenario 2	0.71	0.337819187041368	MTD 2.5% percentile	0.25	CD
y_002573	Dose-toxicity scenario 1	Dose-efficacy scenario 2	0.72	0.330333358842471	MTD 2.5% percentile	0.25	CD
y_002574	Dose-toxicity scenario 1	Dose-efficacy scenario 2	0.73	0.322944332835837	MTD 2.5% percentile	0.25	CD
y_002575	Dose-toxicity scenario 1	Dose-efficacy scenario 2	0.74	0.315650243403088	MTD 2.5% percentile	0.25	CD
y_002576	Dose-toxicity scenario 1	Dose-efficacy scenario 2	0.75	0.308449272559963	MTD 2.5% percentile	0.25	CD
y_002577	Dose-toxicity scenario 1	Dose-efficacy scenario 2	0.76	0.301339648445677	MTD 2.5% percentile	0.25	CD
y_002578	Dose-toxicity scenario 1	Dose-efficacy scenario 2	0.77	0.294319643869419	MTD 2.5% percentile	0.25	CD
y_002579	Dose-toxicity scenario 1	Dose-efficacy scenario 2	0.78	0.287387574911454	MTD 2.5% percentile	0.25	CD
y_002580	Dose-toxicity scenario 1	Dose-efficacy scenario 2	0.79	0.280541799576483	MTD 2.5% percentile	0.25	CD
y_002581	Dose-toxicity scenario 1	Dose-efficacy scenario 2	0.8	0.273780716496977	MTD 2.5% percentile	0.25	CD
y_002582	Dose-toxicity scenario 1	Dose-efficacy scenario 2	0.81	0.267102763684335	MTD 2.5% percentile	0.25	CD
y_002583	Dose-toxicity scenario 1	Dose-efficacy scenario 2	0.82	0.260506417325832	MTD 2.5% percentile	0.25	CD
y_002584	Dose-toxicity scenario 1	Dose-efficacy scenario 2	0.83	0.253990190625405	MTD 2.5% percentile	0.25	CD
y_002585	Dose-toxicity scenario 1	Dose-efficacy scenario 2	0.84	0.247552632686417	MTD 2.5% percentile	0.25	CD
y_002586	Dose-toxicity scenario 1	Dose-efficacy scenario 2	0.85	0.241192327434648	MTD 2.5% percentile	0.25	CD
y_002587	Dose-toxicity scenario 1	Dose-efficacy scenario 2	0.86	0.234907892579829	MTD 2.5% percentile	0.25	CD
y_002588	Dose-toxicity scenario 1	Dose-efficacy scenario 2	0.87	0.228697978614112	MTD 2.5% percentile	0.25	CD
y_002589	Dose-toxicity scenario 1	Dose-efficacy scenario 2	0.88	0.222561267845963	MTD 2.5% percentile	0.25	CD
y_002590	Dose-toxicity scenario 1	Dose-efficacy scenario 2	0.89	0.216496473468023	MTD 2.5% percentile	0.25	CD
y_002591	Dose-toxicity scenario 1	Dose-efficacy scenario 2	0.9	0.210502338657544	MTD 2.5% percentile	0.25	CD
y_002592	Dose-toxicity scenario 1	Dose-efficacy scenario 2	0.91	0.204577635708087	MTD 2.5% percentile	0.25	CD
y_002593	Dose-toxicity scenario 1	Dose-efficacy scenario 2	0.92	0.19872116519122	MTD 2.5% percentile	0.25	CD
y_002594	Dose-toxicity scenario 1	Dose-efficacy scenario 2	0.93	0.192931755147015	MTD 2.5% percentile	0.25	CD
y_002595	Dose-toxicity scenario 1	Dose-efficacy scenario 2	0.94	0.18720826030219	MTD 2.5% percentile	0.25	CD
y_002596	Dose-toxicity scenario 1	Dose-efficacy scenario 2	0.95	0.18154956131481	MTD 2.5% percentile	0.25	CD
y_002597	Dose-toxicity scenario 1	Dose-efficacy scenario 2	0.96	0.175954564044495	MTD 2.5% percentile	0.25	CD
y_002598	Dose-toxicity scenario 1	Dose-efficacy scenario 2	0.97	0.170422198847131	MTD 2.5% percentile	0.25	CD
y_002599	Dose-toxicity scenario 1	Dose-efficacy scenario 2	0.98	0.164951419893147	MTD 2.5% percentile	0.25	CD
y_0025100	Dose-toxicity scenario 1	Dose-efficacy scenario 2	0.99	0.159541204508418	MTD 2.5% percentile	0.25	CD
y_0025101	Dose-toxicity scenario 1	Dose-efficacy scenario 2	1	0.154190552536949	MTD 2.5% percentile	0.25	CD
y_0501	Dose-toxicity scenario 1	Dose-efficacy scenario 2	0	1.22523296628465	MTD 50% percentile	0.25	CD
y_0502	Dose-toxicity scenario 1	Dose-efficacy scenario 2	0.01	1.19485070953622	MTD 50% percentile	0.25	CD
y_0503	Dose-toxicity scenario 1	Dose-efficacy scenario 2	0.02	1.16548201924653	MTD 50% percentile	0.25	CD
y_0504	Dose-toxicity scenario 1	Dose-efficacy scenario 2	0.03	1.13707700796519	MTD 50% percentile	0.25	CD
y_0505	Dose-toxicity scenario 1	Dose-efficacy scenario 2	0.04	1.10958900932292	MTD 50% percentile	0.25	CD
y_0506	Dose-toxicity scenario 1	Dose-efficacy scenario 2	0.05	1.08297432219195	MTD 50% percentile	0.25	CD
y_0507	Dose-toxicity scenario 1	Dose-efficacy scenario 2	0.06	1.05719197884974	MTD 50% percentile	0.25	CD
y_0508	Dose-toxicity scenario 1	Dose-efficacy scenario 2	0.07	1.03220353455899	MTD 50% percentile	0.25	CD
y_0509	Dose-toxicity scenario 1	Dose-efficacy scenario 2	0.08	1.00797287629097	MTD 50% percentile	0.25	CD
y_05010	Dose-toxicity scenario 1	Dose-efficacy scenario 2	0.09	0.984466048590494	MTD 50% percentile	0.25	CD
y_05011	Dose-toxicity scenario 1	Dose-efficacy scenario 2	0.1	0.961651094816924	MTD 50% percentile	0.25	CD
y_05012	Dose-toxicity scenario 1	Dose-efficacy scenario 2	0.11	0.939497912199938	MTD 50% percentile	0.25	CD
y_05013	Dose-toxicity scenario 1	Dose-efficacy scenario 2	0.12	0.917978119327848	MTD 50% percentile	0.25	CD
y_05014	Dose-toxicity scenario 1	Dose-efficacy scenario 2	0.13	0.897064934841757	MTD 50% percentile	0.25	CD
y_05015	Dose-toxicity scenario 1	Dose-efficacy scenario 2	0.14	0.876733066245402	MTD 50% percentile	0.25	CD
y_05016	Dose-toxicity scenario 1	Dose-efficacy scenario 2	0.15	0.856958607860031	MTD 50% percentile	0.25	CD
y_05017	Dose-toxicity scenario 1	Dose-efficacy scenario 2	0.16	0.837718947058664	MTD 50% percentile	0.25	CD
y_05018	Dose-toxicity scenario 1	Dose-efficacy scenario 2	0.17	0.818992678006502	MTD 50% percentile	0.25	CD
y_05019	Dose-toxicity scenario 1	Dose-efficacy scenario 2	0.18	0.800759522215682	MTD 50% percentile	0.25	CD
y_05020	Dose-toxicity scenario 1	Dose-efficacy scenario 2	0.19	0.783000255294496	MTD 50% percentile	0.25	CD
y_05021	Dose-toxicity scenario 1	Dose-efficacy scenario 2	0.2	0.765696639334807	MTD 50% percentile	0.25	CD
y_05022	Dose-toxicity scenario 1	Dose-efficacy scenario 2	0.21	0.748831360437789	MTD 50% percentile	0.25	CD
y_05023	Dose-toxicity scenario 1	Dose-efficacy scenario 2	0.22	0.732387970928077	MTD 50% percentile	0.25	CD
y_05024	Dose-toxicity scenario 1	Dose-efficacy scenario 2	0.23	0.716350835850949	MTD 50% percentile	0.25	CD
y_05025	Dose-toxicity scenario 1	Dose-efficacy scenario 2	0.24	0.700705083386667	MTD 50% percentile	0.25	CD
y_05026	Dose-toxicity scenario 1	Dose-efficacy scenario 2	0.25	0.685436558851444	MTD 50% percentile	0.25	CD
y_05027	Dose-toxicity scenario 1	Dose-efficacy scenario 2	0.26	0.670531781985955	MTD 50% percentile	0.25	CD
y_05028	Dose-toxicity scenario 1	Dose-efficacy scenario 2	0.27	0.655977907260518	MTD 50% percentile	0.25	CD
y_05029	Dose-toxicity scenario 1	Dose-efficacy scenario 2	0.28	0.641762686951252	MTD 50% percentile	0.25	CD
y_05030	Dose-toxicity scenario 1	Dose-efficacy scenario 2	0.29	0.62787443676413	MTD 50% percentile	0.25	CD
y_05031	Dose-toxicity scenario 1	Dose-efficacy scenario 2	0.3	0.614302003804157	MTD 50% percentile	0.25	CD
y_05032	Dose-toxicity scenario 1	Dose-efficacy scenario 2	0.31	0.601034736705108	MTD 50% percentile	0.25	CD
y_05033	Dose-toxicity scenario 1	Dose-efficacy scenario 2	0.32	0.588062457751698	MTD 50% percentile	0.25	CD
y_05034	Dose-toxicity scenario 1	Dose-efficacy scenario 2	0.33	0.57537543684084	MTD 50% percentile	0.25	CD
y_05035	Dose-toxicity scenario 1	Dose-efficacy scenario 2	0.34	0.562964367141978	MTD 50% percentile	0.25	CD
y_05036	Dose-toxicity scenario 1	Dose-efficacy scenario 2	0.35	0.550820342328553	MTD 50% percentile	0.25	CD
y_05037	Dose-toxicity scenario 1	Dose-efficacy scenario 2	0.36	0.53893483526353	MTD 50% percentile	0.25	CD
y_05038	Dose-toxicity scenario 1	Dose-efficacy scenario 2	0.37	0.527299678031791	MTD 50% percentile	0.25	CD
y_05039	Dose-toxicity scenario 1	Dose-efficacy scenario 2	0.38	0.515907043221147	MTD 50% percentile	0.25	CD
y_05040	Dose-toxicity scenario 1	Dose-efficacy scenario 2	0.39	0.504749426361804	MTD 50% percentile	0.25	CD
y_05041	Dose-toxicity scenario 1	Dose-efficacy scenario 2	0.4	0.493819629441497	MTD 50% percentile	0.25	CD
y_05042	Dose-toxicity scenario 1	Dose-efficacy scenario 2	0.41	0.4831107454202	MTD 50% percentile	0.25	CD
y_05043	Dose-toxicity scenario 1	Dose-efficacy scenario 2	0.42	0.472616143674418	MTD 50% percentile	0.25	CD
y_05044	Dose-toxicity scenario 1	Dose-efficacy scenario 2	0.43	0.462329456306571	MTD 50% percentile	0.25	CD
y_05045	Dose-toxicity scenario 1	Dose-efficacy scenario 2	0.44	0.452244565260118	MTD 50% percentile	0.25	CD
y_05046	Dose-toxicity scenario 1	Dose-efficacy scenario 2	0.45	0.442355590185596	MTD 50% percentile	0.25	CD
y_05047	Dose-toxicity scenario 1	Dose-efficacy scenario 2	0.46	0.432656877007028	MTD 50% percentile	0.25	CD
y_05048	Dose-toxicity scenario 1	Dose-efficacy scenario 2	0.47	0.423142987141986	MTD 50% percentile	0.25	CD
y_05049	Dose-toxicity scenario 1	Dose-efficacy scenario 2	0.48	0.413808687332115	MTD 50% percentile	0.25	CD
y_05050	Dose-toxicity scenario 1	Dose-efficacy scenario 2	0.49	0.404648940044177	MTD 50% percentile	0.25	CD
y_05051	Dose-toxicity scenario 1	Dose-efficacy scenario 2	0.5	0.395658894404598	MTD 50% percentile	0.25	CD
y_05052	Dose-toxicity scenario 1	Dose-efficacy scenario 2	0.51	0.386833877633269	MTD 50% percentile	0.25	CD
y_05053	Dose-toxicity scenario 1	Dose-efficacy scenario 2	0.52	0.37816938694479	MTD 50% percentile	0.25	CD
y_05054	Dose-toxicity scenario 1	Dose-efficacy scenario 2	0.53	0.369661081887686	MTD 50% percentile	0.25	CD
y_05055	Dose-toxicity scenario 1	Dose-efficacy scenario 2	0.54	0.361304777094191	MTD 50% percentile	0.25	CD
y_05056	Dose-toxicity scenario 1	Dose-efficacy scenario 2	0.55	0.353096435415178	MTD 50% percentile	0.25	CD
y_05057	Dose-toxicity scenario 1	Dose-efficacy scenario 2	0.56	0.345032161416554	MTD 50% percentile	0.25	CD
y_05058	Dose-toxicity scenario 1	Dose-efficacy scenario 2	0.57	0.337108195215119	MTD 50% percentile	0.25	CD
y_05059	Dose-toxicity scenario 1	Dose-efficacy scenario 2	0.58	0.329320906633398	MTD 50% percentile	0.25	CD
y_05060	Dose-toxicity scenario 1	Dose-efficacy scenario 2	0.59	0.321666789654346	MTD 50% percentile	0.25	CD
y_05061	Dose-toxicity scenario 1	Dose-efficacy scenario 2	0.6	0.314142457158136	MTD 50% percentile	0.25	CD
y_05062	Dose-toxicity scenario 1	Dose-efficacy scenario 2	0.61	0.306744635924429	MTD 50% percentile	0.25	CD
y_05063	Dose-toxicity scenario 1	Dose-efficacy scenario 2	0.62	0.29947016188463	MTD 50% percentile	0.25	CD
y_05064	Dose-toxicity scenario 1	Dose-efficacy scenario 2	0.63	0.292315975609665	MTD 50% percentile	0.25	CD
y_05065	Dose-toxicity scenario 1	Dose-efficacy scenario 2	0.64	0.285279118019757	MTD 50% percentile	0.25	CD
y_05066	Dose-toxicity scenario 1	Dose-efficacy scenario 2	0.65	0.278356726303571	MTD 50% percentile	0.25	CD
y_05067	Dose-toxicity scenario 1	Dose-efficacy scenario 2	0.66	0.271546030034893	MTD 50% percentile	0.25	CD
y_05068	Dose-toxicity scenario 1	Dose-efficacy scenario 2	0.67	0.264844347475778	MTD 50% percentile	0.25	CD
y_05069	Dose-toxicity scenario 1	Dose-efficacy scenario 2	0.68	0.258249082055813	MTD 50% percentile	0.25	CD
y_05070	Dose-toxicity scenario 1	Dose-efficacy scenario 2	0.69	0.251757719017774	MTD 50% percentile	0.25	CD
y_05071	Dose-toxicity scenario 1	Dose-efficacy scenario 2	0.7	0.245367822220582	MTD 50% percentile	0.25	CD
y_05072	Dose-toxicity scenario 1	Dose-efficacy scenario 2	0.71	0.239077031091009	MTD 50% percentile	0.25	CD
y_05073	Dose-toxicity scenario 1	Dose-efficacy scenario 2	0.72	0.23288305771613	MTD 50% percentile	0.25	CD
y_05074	Dose-toxicity scenario 1	Dose-efficacy scenario 2	0.73	0.226783684069	MTD 50% percentile	0.25	CD
y_05075	Dose-toxicity scenario 1	Dose-efficacy scenario 2	0.74	0.220776759360473	MTD 50% percentile	0.25	CD
y_05076	Dose-toxicity scenario 1	Dose-efficacy scenario 2	0.75	0.214860197510539	MTD 50% percentile	0.25	CD
y_05077	Dose-toxicity scenario 1	Dose-efficacy scenario 2	0.76	0.209031974732928	MTD 50% percentile	0.25	CD
y_05078	Dose-toxicity scenario 1	Dose-efficacy scenario 2	0.77	0.203290127227092	MTD 50% percentile	0.25	CD
y_05079	Dose-toxicity scenario 1	Dose-efficacy scenario 2	0.78	0.197632748972064	MTD 50% percentile	0.25	CD
y_05080	Dose-toxicity scenario 1	Dose-efficacy scenario 2	0.79	0.192057989616958	MTD 50% percentile	0.25	CD
y_05081	Dose-toxicity scenario 1	Dose-efficacy scenario 2	0.8	0.186564052463224	MTD 50% percentile	0.25	CD
y_05082	Dose-toxicity scenario 1	Dose-efficacy scenario 2	0.81	0.181149192534029	MTD 50% percentile	0.25	CD
y_05083	Dose-toxicity scenario 1	Dose-efficacy scenario 2	0.82	0.175811714726412	MTD 50% percentile	0.25	CD
y_05084	Dose-toxicity scenario 1	Dose-efficacy scenario 2	0.83	0.170549972042091	MTD 50% percentile	0.25	CD
y_05085	Dose-toxicity scenario 1	Dose-efficacy scenario 2	0.84	0.165362363893056	MTD 50% percentile	0.25	CD
y_05086	Dose-toxicity scenario 1	Dose-efficacy scenario 2	0.85	0.160247334478275	MTD 50% percentile	0.25	CD
y_05087	Dose-toxicity scenario 1	Dose-efficacy scenario 2	0.86	0.155203371228069	MTD 50% percentile	0.25	CD
y_05088	Dose-toxicity scenario 1	Dose-efficacy scenario 2	0.87	0.150229003312867	MTD 50% percentile	0.25	CD
y_05089	Dose-toxicity scenario 1	Dose-efficacy scenario 2	0.88	0.145322800213277	MTD 50% percentile	0.25	CD
y_05090	Dose-toxicity scenario 1	Dose-efficacy scenario 2	0.89	0.140483370348535	MTD 50% percentile	0.25	CD
y_05091	Dose-toxicity scenario 1	Dose-efficacy scenario 2	0.9	0.135709359760574	MTD 50% percentile	0.25	CD
y_05092	Dose-toxicity scenario 1	Dose-efficacy scenario 2	0.91	0.130999450851109	MTD 50% percentile	0.25	CD
y_05093	Dose-toxicity scenario 1	Dose-efficacy scenario 2	0.92	0.126352361169243	MTD 50% percentile	0.25	CD
y_05094	Dose-toxicity scenario 1	Dose-efficacy scenario 2	0.93	0.121766842247277	MTD 50% percentile	0.25	CD
y_05095	Dose-toxicity scenario 1	Dose-efficacy scenario 2	0.94	0.117241678482478	MTD 50% percentile	0.25	CD
y_05096	Dose-toxicity scenario 1	Dose-efficacy scenario 2	0.95	0.112775686062716	MTD 50% percentile	0.25	CD
y_05097	Dose-toxicity scenario 1	Dose-efficacy scenario 2	0.96	0.108367711933982	MTD 50% percentile	0.25	CD
y_05098	Dose-toxicity scenario 1	Dose-efficacy scenario 2	0.97	0.104016632807868	MTD 50% percentile	0.25	CD
y_05099	Dose-toxicity scenario 1	Dose-efficacy scenario 2	0.98	0.0997213542072529	MTD 50% percentile	0.25	CD
y_050100	Dose-toxicity scenario 1	Dose-efficacy scenario 2	0.99	0.0954808095484513	MTD 50% percentile	0.25	CD
y_050101	Dose-toxicity scenario 1	Dose-efficacy scenario 2	1	0.0912939592582425	MTD 50% percentile	0.25	CD
y_09751	Dose-toxicity scenario 1	Dose-efficacy scenario 2	0	1.14856427197278	MTD 97.5% percentile	0.25	CD
y_09752	Dose-toxicity scenario 1	Dose-efficacy scenario 2	0.01	1.11235949796679	MTD 97.5% percentile	0.25	CD
y_09753	Dose-toxicity scenario 1	Dose-efficacy scenario 2	0.02	1.07778078308935	MTD 97.5% percentile	0.25	CD
y_09754	Dose-toxicity scenario 1	Dose-efficacy scenario 2	0.03	1.04472098693633	MTD 97.5% percentile	0.25	CD
y_09755	Dose-toxicity scenario 1	Dose-efficacy scenario 2	0.04	1.01308217940207	MTD 97.5% percentile	0.25	CD
y_09756	Dose-toxicity scenario 1	Dose-efficacy scenario 2	0.05	0.982774671800437	MTD 97.5% percentile	0.25	CD
y_09757	Dose-toxicity scenario 1	Dose-efficacy scenario 2	0.06	0.953716167771375	MTD 97.5% percentile	0.25	CD
y_09758	Dose-toxicity scenario 1	Dose-efficacy scenario 2	0.07	0.925831017044087	MTD 97.5% percentile	0.25	CD
y_09759	Dose-toxicity scenario 1	Dose-efficacy scenario 2	0.08	0.899049557808162	MTD 97.5% percentile	0.25	CD
y_097510	Dose-toxicity scenario 1	Dose-efficacy scenario 2	0.09	0.873307535656003	MTD 97.5% percentile	0.25	CD
y_097511	Dose-toxicity scenario 1	Dose-efficacy scenario 2	0.1	0.848545588893041	MTD 97.5% percentile	0.25	CD
y_097512	Dose-toxicity scenario 1	Dose-efficacy scenario 2	0.11	0.824708791537053	MTD 97.5% percentile	0.25	CD
y_097513	Dose-toxicity scenario 1	Dose-efficacy scenario 2	0.12	0.801746246601173	MTD 97.5% percentile	0.25	CD
y_097514	Dose-toxicity scenario 1	Dose-efficacy scenario 2	0.13	0.779610723321984	MTD 97.5% percentile	0.25	CD
y_097515	Dose-toxicity scenario 1	Dose-efficacy scenario 2	0.14	0.758258332891158	MTD 97.5% percentile	0.25	CD
y_097516	Dose-toxicity scenario 1	Dose-efficacy scenario 2	0.15	0.737648238005722	MTD 97.5% percentile	0.25	CD
y_097517	Dose-toxicity scenario 1	Dose-efficacy scenario 2	0.16	0.717742392192431	MTD 97.5% percentile	0.25	CD
y_097518	Dose-toxicity scenario 1	Dose-efficacy scenario 2	0.17	0.698505305405194	MTD 97.5% percentile	0.25	CD
y_097519	Dose-toxicity scenario 1	Dose-efficacy scenario 2	0.18	0.679903832857253	MTD 97.5% percentile	0.25	CD
y_097520	Dose-toxicity scenario 1	Dose-efficacy scenario 2	0.19	0.661906984444817	MTD 97.5% percentile	0.25	CD
y_097521	Dose-toxicity scenario 1	Dose-efficacy scenario 2	0.2	0.644485752457049	MTD 97.5% percentile	0.25	CD
y_097522	Dose-toxicity scenario 1	Dose-efficacy scenario 2	0.21	0.627612955557558	MTD 97.5% percentile	0.25	CD
y_097523	Dose-toxicity scenario 1	Dose-efficacy scenario 2	0.22	0.611263097272333	MTD 97.5% percentile	0.25	CD
y_097524	Dose-toxicity scenario 1	Dose-efficacy scenario 2	0.23	0.595412237434549	MTD 97.5% percentile	0.25	CD
y_097525	Dose-toxicity scenario 1	Dose-efficacy scenario 2	0.24	0.580037875222976	MTD 97.5% percentile	0.25	CD
y_097526	Dose-toxicity scenario 1	Dose-efficacy scenario 2	0.25	0.565118842592258	MTD 97.5% percentile	0.25	CD
y_097527	Dose-toxicity scenario 1	Dose-efficacy scenario 2	0.26	0.550635207033575	MTD 97.5% percentile	0.25	CD
y_097528	Dose-toxicity scenario 1	Dose-efficacy scenario 2	0.27	0.536568182726373	MTD 97.5% percentile	0.25	CD
y_097529	Dose-toxicity scenario 1	Dose-efficacy scenario 2	0.28	0.522900049248344	MTD 97.5% percentile	0.25	CD
y_097530	Dose-toxicity scenario 1	Dose-efficacy scenario 2	0.29	0.509614077104031	MTD 97.5% percentile	0.25	CD
y_097531	Dose-toxicity scenario 1	Dose-efficacy scenario 2	0.3	0.496694459413969	MTD 97.5% percentile	0.25	CD
y_097532	Dose-toxicity scenario 1	Dose-efficacy scenario 2	0.31	0.484126249177892	MTD 97.5% percentile	0.25	CD
y_097533	Dose-toxicity scenario 1	Dose-efficacy scenario 2	0.32	0.471895301588493	MTD 97.5% percentile	0.25	CD
y_097534	Dose-toxicity scenario 1	Dose-efficacy scenario 2	0.33	0.459988220927652	MTD 97.5% percentile	0.25	CD
y_097535	Dose-toxicity scenario 1	Dose-efficacy scenario 2	0.34	0.448392311625998	MTD 97.5% percentile	0.25	CD
y_097536	Dose-toxicity scenario 1	Dose-efficacy scenario 2	0.35	0.437095533109908	MTD 97.5% percentile	0.25	CD
y_097537	Dose-toxicity scenario 1	Dose-efficacy scenario 2	0.36	0.42608645809834	MTD 97.5% percentile	0.25	CD
y_097538	Dose-toxicity scenario 1	Dose-efficacy scenario 2	0.37	0.41535423404586	MTD 97.5% percentile	0.25	CD
y_097539	Dose-toxicity scenario 1	Dose-efficacy scenario 2	0.38	0.404888547458388	MTD 97.5% percentile	0.25	CD
y_097540	Dose-toxicity scenario 1	Dose-efficacy scenario 2	0.39	0.394679590835015	MTD 97.5% percentile	0.25	CD
y_097541	Dose-toxicity scenario 1	Dose-efficacy scenario 2	0.4	0.384718032013153	MTD 97.5% percentile	0.25	CD
y_097542	Dose-toxicity scenario 1	Dose-efficacy scenario 2	0.41	0.374994985715627	MTD 97.5% percentile	0.25	CD
y_097543	Dose-toxicity scenario 1	Dose-efficacy scenario 2	0.42	0.365501987117352	MTD 97.5% percentile	0.25	CD
y_097544	Dose-toxicity scenario 1	Dose-efficacy scenario 2	0.43	0.356230967266318	MTD 97.5% percentile	0.25	CD
y_097545	Dose-toxicity scenario 1	Dose-efficacy scenario 2	0.44	0.347174230208869	MTD 97.5% percentile	0.25	CD
y_097546	Dose-toxicity scenario 1	Dose-efficacy scenario 2	0.45	0.338324431682988	MTD 97.5% percentile	0.25	CD
y_097547	Dose-toxicity scenario 1	Dose-efficacy scenario 2	0.46	0.329674559255603	MTD 97.5% percentile	0.25	CD
y_097548	Dose-toxicity scenario 1	Dose-efficacy scenario 2	0.47	0.321217913791012	MTD 97.5% percentile	0.25	CD
y_097549	Dose-toxicity scenario 1	Dose-efficacy scenario 2	0.48	0.312948092147507	MTD 97.5% percentile	0.25	CD
y_097550	Dose-toxicity scenario 1	Dose-efficacy scenario 2	0.49	0.304858971008261	MTD 97.5% percentile	0.25	CD
y_097551	Dose-toxicity scenario 1	Dose-efficacy scenario 2	0.5	0.29694469176068	MTD 97.5% percentile	0.25	CD
y_097552	Dose-toxicity scenario 1	Dose-efficacy scenario 2	0.51	0.289199646345741	MTD 97.5% percentile	0.25	CD
y_097553	Dose-toxicity scenario 1	Dose-efficacy scenario 2	0.52	0.281618464005494	MTD 97.5% percentile	0.25	CD
y_097554	Dose-toxicity scenario 1	Dose-efficacy scenario 2	0.53	0.274195998862913	MTD 97.5% percentile	0.25	CD
y_097555	Dose-toxicity scenario 1	Dose-efficacy scenario 2	0.54	0.266927318273743	MTD 97.5% percentile	0.25	CD
y_097556	Dose-toxicity scenario 1	Dose-efficacy scenario 2	0.55	0.259807691894929	MTD 97.5% percentile	0.25	CD
y_097557	Dose-toxicity scenario 1	Dose-efficacy scenario 2	0.56	0.252832581418712	MTD 97.5% percentile	0.25	CD
y_097558	Dose-toxicity scenario 1	Dose-efficacy scenario 2	0.57	0.2459976309256	MTD 97.5% percentile	0.25	CD
y_097559	Dose-toxicity scenario 1	Dose-efficacy scenario 2	0.58	0.239298657813086	MTD 97.5% percentile	0.25	CD
y_097560	Dose-toxicity scenario 1	Dose-efficacy scenario 2	0.59	0.232731644260455	MTD 97.5% percentile	0.25	CD
y_097561	Dose-toxicity scenario 1	Dose-efficacy scenario 2	0.6	0.226292729193051	MTD 97.5% percentile	0.25	CD
y_097562	Dose-toxicity scenario 1	Dose-efficacy scenario 2	0.61	0.219978200712248	MTD 97.5% percentile	0.25	CD
y_097563	Dose-toxicity scenario 1	Dose-efficacy scenario 2	0.62	0.213784488959938	MTD 97.5% percentile	0.25	CD
y_097564	Dose-toxicity scenario 1	Dose-efficacy scenario 2	0.63	0.207708159388712	MTD 97.5% percentile	0.25	CD
y_097565	Dose-toxicity scenario 1	Dose-efficacy scenario 2	0.64	0.201745906411074	MTD 97.5% percentile	0.25	CD
y_097566	Dose-toxicity scenario 1	Dose-efficacy scenario 2	0.65	0.19589454740302	MTD 97.5% percentile	0.25	CD
y_097567	Dose-toxicity scenario 1	Dose-efficacy scenario 2	0.66	0.190151017039118	MTD 97.5% percentile	0.25	CD
y_097568	Dose-toxicity scenario 1	Dose-efficacy scenario 2	0.67	0.184512361937912	MTD 97.5% percentile	0.25	CD
y_097569	Dose-toxicity scenario 1	Dose-efficacy scenario 2	0.68	0.178975735597988	MTD 97.5% percentile	0.25	CD
y_097570	Dose-toxicity scenario 1	Dose-efficacy scenario 2	0.69	0.173538393606469	MTD 97.5% percentile	0.25	CD
y_097571	Dose-toxicity scenario 1	Dose-efficacy scenario 2	0.7	0.168197689102984	MTD 97.5% percentile	0.25	CD
y_097572	Dose-toxicity scenario 1	Dose-efficacy scenario 2	0.71	0.162951068483359	MTD 97.5% percentile	0.25	CD
y_097573	Dose-toxicity scenario 1	Dose-efficacy scenario 2	0.72	0.157796067328393	MTD 97.5% percentile	0.25	CD
y_097574	Dose-toxicity scenario 1	Dose-efficacy scenario 2	0.73	0.152730306544054	MTD 97.5% percentile	0.25	CD
y_097575	Dose-toxicity scenario 1	Dose-efficacy scenario 2	0.74	0.147751488700425	MTD 97.5% percentile	0.25	CD
y_097576	Dose-toxicity scenario 1	Dose-efficacy scenario 2	0.75	0.142857394557541	MTD 97.5% percentile	0.25	CD
y_097577	Dose-toxicity scenario 1	Dose-efficacy scenario 2	0.76	0.138045879767092	MTD 97.5% percentile	0.25	CD
y_097578	Dose-toxicity scenario 1	Dose-efficacy scenario 2	0.77	0.133314871739678	MTD 97.5% percentile	0.25	CD
y_097579	Dose-toxicity scenario 1	Dose-efficacy scenario 2	0.78	0.12866236666803	MTD 97.5% percentile	0.25	CD
y_097580	Dose-toxicity scenario 1	Dose-efficacy scenario 2	0.79	0.124086426697176	MTD 97.5% percentile	0.25	CD
y_097581	Dose-toxicity scenario 1	Dose-efficacy scenario 2	0.8	0.119585177233189	MTD 97.5% percentile	0.25	CD
y_097582	Dose-toxicity scenario 1	Dose-efficacy scenario 2	0.81	0.115156804382647	MTD 97.5% percentile	0.25	CD
y_097583	Dose-toxicity scenario 1	Dose-efficacy scenario 2	0.82	0.110799552515461	MTD 97.5% percentile	0.25	CD
y_097584	Dose-toxicity scenario 1	Dose-efficacy scenario 2	0.83	0.106511721944198	MTD 97.5% percentile	0.25	CD
y_097585	Dose-toxicity scenario 1	Dose-efficacy scenario 2	0.84	0.102291666713439	MTD 97.5% percentile	0.25	CD
y_097586	Dose-toxicity scenario 1	Dose-efficacy scenario 2	0.85	0.0981377924931572	MTD 97.5% percentile	0.25	CD
y_097587	Dose-toxicity scenario 1	Dose-efficacy scenario 2	0.86	0.0940485545704186	MTD 97.5% percentile	0.25	CD
y_097588	Dose-toxicity scenario 1	Dose-efficacy scenario 2	0.87	0.0900224559341245	MTD 97.5% percentile	0.25	CD
y_097589	Dose-toxicity scenario 1	Dose-efficacy scenario 2	0.88	0.0860580454477819	MTD 97.5% percentile	0.25	CD
y_097590	Dose-toxicity scenario 1	Dose-efficacy scenario 2	0.89	0.0821539161056299	MTD 97.5% percentile	0.25	CD
y_097591	Dose-toxicity scenario 1	Dose-efficacy scenario 2	0.9	0.0783087033677145	MTD 97.5% percentile	0.25	CD
y_097592	Dose-toxicity scenario 1	Dose-efficacy scenario 2	0.91	0.0745210835697747	MTD 97.5% percentile	0.25	CD
y_097593	Dose-toxicity scenario 1	Dose-efficacy scenario 2	0.92	0.0707897724040469	MTD 97.5% percentile	0.25	CD
y_097594	Dose-toxicity scenario 1	Dose-efficacy scenario 2	0.93	0.067113523467324	MTD 97.5% percentile	0.25	CD
y_097595	Dose-toxicity scenario 1	Dose-efficacy scenario 2	0.94	0.0634911268728231	MTD 97.5% percentile	0.25	CD
y_097596	Dose-toxicity scenario 1	Dose-efficacy scenario 2	0.95	0.0599214079226114	MTD 97.5% percentile	0.25	CD
y_097597	Dose-toxicity scenario 1	Dose-efficacy scenario 2	0.96	0.056403225837532	MTD 97.5% percentile	0.25	CD
y_097598	Dose-toxicity scenario 1	Dose-efficacy scenario 2	0.97	0.052935472541745	MTD 97.5% percentile	0.25	CD
y_097599	Dose-toxicity scenario 1	Dose-efficacy scenario 2	0.98	0.0495170714991626	MTD 97.5% percentile	0.25	CD
y_0975100	Dose-toxicity scenario 1	Dose-efficacy scenario 2	0.99	0.0461469765992117	MTD 97.5% percentile	0.25	CD
y_0975101	Dose-toxicity scenario 1	Dose-efficacy scenario 2	1	0.0428241710895019	MTD 97.5% percentile	0.25	CD
