# Supplementary material for: A Bayesian adaptive design for dual‐agent phase I–II oncology trials integrating efficacy data across stages
Source: Biom J. 2023 May 18;65(7):2200288. doi: 10.1002/bimj.202200288 (PMC10952513; doi:10.1002/bimj.202200288)
Supplement: Supplementary file 1 — Supporting Information S1 [file BIMJ-65-0-s001.zip › Code_biometrical_journal2/Code_biometrical_journal/Data/intermediate_outputs/MTD_curve_DLT_sc1_EFF_sc2_CD_w025_H1.csv]

	DLT_scenario	EFF_scenario	x	y	type	omega	agreement
y_mean1	Dose-toxicity scenario 1	Dose-efficacy scenario 2	0	1.22763109286801	MTD mean	0.25	CD
y_mean2	Dose-toxicity scenario 1	Dose-efficacy scenario 2	0.01	1.19678851355122	MTD mean	0.25	CD
y_mean3	Dose-toxicity scenario 1	Dose-efficacy scenario 2	0.02	1.16699295298196	MTD mean	0.25	CD
y_mean4	Dose-toxicity scenario 1	Dose-efficacy scenario 2	0.03	1.13819198599485	MTD mean	0.25	CD
y_mean5	Dose-toxicity scenario 1	Dose-efficacy scenario 2	0.04	1.11033662993459	MTD mean	0.25	CD
y_mean6	Dose-toxicity scenario 1	Dose-efficacy scenario 2	0.05	1.08338106665322	MTD mean	0.25	CD
y_mean7	Dose-toxicity scenario 1	Dose-efficacy scenario 2	0.06	1.05728239101963	MTD mean	0.25	CD
y_mean8	Dose-toxicity scenario 1	Dose-efficacy scenario 2	0.07	1.03200038303763	MTD mean	0.25	CD
y_mean9	Dose-toxicity scenario 1	Dose-efficacy scenario 2	0.08	1.00749730102681	MTD mean	0.25	CD
y_mean10	Dose-toxicity scenario 1	Dose-efficacy scenario 2	0.09	0.983737693629352	MTD mean	0.25	CD
y_mean11	Dose-toxicity scenario 1	Dose-efficacy scenario 2	0.1	0.960688228673456	MTD mean	0.25	CD
y_mean12	Dose-toxicity scenario 1	Dose-efficacy scenario 2	0.11	0.938317537155913	MTD mean	0.25	CD
y_mean13	Dose-toxicity scenario 1	Dose-efficacy scenario 2	0.12	0.916596070808148	MTD mean	0.25	CD
y_mean14	Dose-toxicity scenario 1	Dose-efficacy scenario 2	0.13	0.895495971885725	MTD mean	0.25	CD
y_mean15	Dose-toxicity scenario 1	Dose-efficacy scenario 2	0.14	0.87499095397473	MTD mean	0.25	CD
y_mean16	Dose-toxicity scenario 1	Dose-efficacy scenario 2	0.15	0.855056192742691	MTD mean	0.25	CD
y_mean17	Dose-toxicity scenario 1	Dose-efficacy scenario 2	0.16	0.835668225679343	MTD mean	0.25	CD
y_mean18	Dose-toxicity scenario 1	Dose-efficacy scenario 2	0.17	0.816804859975852	MTD mean	0.25	CD
y_mean19	Dose-toxicity scenario 1	Dose-efficacy scenario 2	0.18	0.798445087782071	MTD mean	0.25	CD
y_mean20	Dose-toxicity scenario 1	Dose-efficacy scenario 2	0.19	0.780569008161484	MTD mean	0.25	CD
y_mean21	Dose-toxicity scenario 1	Dose-efficacy scenario 2	0.2	0.763157755134317	MTD mean	0.25	CD
y_mean22	Dose-toxicity scenario 1	Dose-efficacy scenario 2	0.21	0.746193431261815	MTD mean	0.25	CD
y_mean23	Dose-toxicity scenario 1	Dose-efficacy scenario 2	0.22	0.729659046280189	MTD mean	0.25	CD
y_mean24	Dose-toxicity scenario 1	Dose-efficacy scenario 2	0.23	0.713538460341908	MTD mean	0.25	CD
y_mean25	Dose-toxicity scenario 1	Dose-efficacy scenario 2	0.24	0.697816331465756	MTD mean	0.25	CD
y_mean26	Dose-toxicity scenario 1	Dose-efficacy scenario 2	0.25	0.682478066835988	MTD mean	0.25	CD
y_mean27	Dose-toxicity scenario 1	Dose-efficacy scenario 2	0.26	0.667509777625641	MTD mean	0.25	CD
y_mean28	Dose-toxicity scenario 1	Dose-efficacy scenario 2	0.27	0.652898237050021	MTD mean	0.25	CD
y_mean29	Dose-toxicity scenario 1	Dose-efficacy scenario 2	0.28	0.638630841384074	MTD mean	0.25	CD
y_mean30	Dose-toxicity scenario 1	Dose-efficacy scenario 2	0.29	0.624695573702175	MTD mean	0.25	CD
y_mean31	Dose-toxicity scenario 1	Dose-efficacy scenario 2	0.3	0.611080970121054	MTD mean	0.25	CD
y_mean32	Dose-toxicity scenario 1	Dose-efficacy scenario 2	0.31	0.597776088346576	MTD mean	0.25	CD
y_mean33	Dose-toxicity scenario 1	Dose-efficacy scenario 2	0.32	0.58477047834298	MTD mean	0.25	CD
y_mean34	Dose-toxicity scenario 1	Dose-efficacy scenario 2	0.33	0.572054154959355	MTD mean	0.25	CD
y_mean35	Dose-toxicity scenario 1	Dose-efficacy scenario 2	0.34	0.559617572362647	MTD mean	0.25	CD
y_mean36	Dose-toxicity scenario 1	Dose-efficacy scenario 2	0.35	0.547451600139624	MTD mean	0.25	CD
y_mean37	Dose-toxicity scenario 1	Dose-efficacy scenario 2	0.36	0.535547500942051	MTD mean	0.25	CD
y_mean38	Dose-toxicity scenario 1	Dose-efficacy scenario 2	0.37	0.523896909560069	MTD mean	0.25	CD
y_mean39	Dose-toxicity scenario 1	Dose-efficacy scenario 2	0.38	0.512491813318434	MTD mean	0.25	CD
y_mean40	Dose-toxicity scenario 1	Dose-efficacy scenario 2	0.39	0.501324533699076	MTD mean	0.25	CD
y_mean41	Dose-toxicity scenario 1	Dose-efficacy scenario 2	0.4	0.4903877091014	MTD mean	0.25	CD
y_mean42	Dose-toxicity scenario 1	Dose-efficacy scenario 2	0.41	0.479674278659006	MTD mean	0.25	CD
y_mean43	Dose-toxicity scenario 1	Dose-efficacy scenario 2	0.42	0.469177467038041	MTD mean	0.25	CD
y_mean44	Dose-toxicity scenario 1	Dose-efficacy scenario 2	0.43	0.458890770148437	MTD mean	0.25	CD
y_mean45	Dose-toxicity scenario 1	Dose-efficacy scenario 2	0.44	0.448807941704696	MTD mean	0.25	CD
y_mean46	Dose-toxicity scenario 1	Dose-efficacy scenario 2	0.45	0.438922980577877	MTD mean	0.25	CD
y_mean47	Dose-toxicity scenario 1	Dose-efficacy scenario 2	0.46	0.429230118884969	MTD mean	0.25	CD
y_mean48	Dose-toxicity scenario 1	Dose-efficacy scenario 2	0.47	0.419723810765974	MTD mean	0.25	CD
y_mean49	Dose-toxicity scenario 1	Dose-efficacy scenario 2	0.48	0.410398721802827	MTD mean	0.25	CD
y_mean50	Dose-toxicity scenario 1	Dose-efficacy scenario 2	0.49	0.401249719037714	MTD mean	0.25	CD
y_mean51	Dose-toxicity scenario 1	Dose-efficacy scenario 2	0.5	0.392271861551567	MTD mean	0.25	CD
y_mean52	Dose-toxicity scenario 1	Dose-efficacy scenario 2	0.51	0.383460391566377	MTD mean	0.25	CD
y_mean53	Dose-toxicity scenario 1	Dose-efficacy scenario 2	0.52	0.374810726037681	MTD mean	0.25	CD
y_mean54	Dose-toxicity scenario 1	Dose-efficacy scenario 2	0.53	0.366318448705985	MTD mean	0.25	CD
y_mean55	Dose-toxicity scenario 1	Dose-efficacy scenario 2	0.54	0.357979302578173	MTD mean	0.25	CD
y_mean56	Dose-toxicity scenario 1	Dose-efficacy scenario 2	0.55	0.349789182812009	MTD mean	0.25	CD
y_mean57	Dose-toxicity scenario 1	Dose-efficacy scenario 2	0.56	0.341744129978725	MTD mean	0.25	CD
y_mean58	Dose-toxicity scenario 1	Dose-efficacy scenario 2	0.57	0.333840323680486	MTD mean	0.25	CD
y_mean59	Dose-toxicity scenario 1	Dose-efficacy scenario 2	0.58	0.326074076501098	MTD mean	0.25	CD
y_mean60	Dose-toxicity scenario 1	Dose-efficacy scenario 2	0.59	0.318441828269834	MTD mean	0.25	CD
y_mean61	Dose-toxicity scenario 1	Dose-efficacy scenario 2	0.6	0.31094014061965	MTD mean	0.25	CD
y_mean62	Dose-toxicity scenario 1	Dose-efficacy scenario 2	0.61	0.30356569182229	MTD mean	0.25	CD
y_mean63	Dose-toxicity scenario 1	Dose-efficacy scenario 2	0.62	0.296315271883995	MTD mean	0.25	CD
y_mean64	Dose-toxicity scenario 1	Dose-efficacy scenario 2	0.63	0.2891857778866	MTD mean	0.25	CD
y_mean65	Dose-toxicity scenario 1	Dose-efficacy scenario 2	0.64	0.282174209559817	MTD mean	0.25	CD
y_mean66	Dose-toxicity scenario 1	Dose-efficacy scenario 2	0.65	0.275277665071421	MTD mean	0.25	CD
y_mean67	Dose-toxicity scenario 1	Dose-efficacy scenario 2	0.66	0.268493337022938	MTD mean	0.25	CD
y_mean68	Dose-toxicity scenario 1	Dose-efficacy scenario 2	0.67	0.261818508639222	MTD mean	0.25	CD
y_mean69	Dose-toxicity scenario 1	Dose-efficacy scenario 2	0.68	0.255250550141056	MTD mean	0.25	CD
y_mean70	Dose-toxicity scenario 1	Dose-efficacy scenario 2	0.69	0.248786915290602	MTD mean	0.25	CD
y_mean71	Dose-toxicity scenario 1	Dose-efficacy scenario 2	0.7	0.242425138100173	MTD mean	0.25	CD
y_mean72	Dose-toxicity scenario 1	Dose-efficacy scenario 2	0.71	0.236162829695376	MTD mean	0.25	CD
y_mean73	Dose-toxicity scenario 1	Dose-efficacy scenario 2	0.72	0.229997675324255	MTD mean	0.25	CD
y_mean74	Dose-toxicity scenario 1	Dose-efficacy scenario 2	0.73	0.223927431504567	MTD mean	0.25	CD
y_mean75	Dose-toxicity scenario 1	Dose-efficacy scenario 2	0.74	0.217949923301793	MTD mean	0.25	CD
y_mean76	Dose-toxicity scenario 1	Dose-efficacy scenario 2	0.75	0.21206304173097	MTD mean	0.25	CD
y_mean77	Dose-toxicity scenario 1	Dose-efficacy scenario 2	0.76	0.206264741275789	MTD mean	0.25	CD
y_mean78	Dose-toxicity scenario 1	Dose-efficacy scenario 2	0.77	0.200553037518868	MTD mean	0.25	CD
y_mean79	Dose-toxicity scenario 1	Dose-efficacy scenario 2	0.78	0.1949260048774	MTD mean	0.25	CD
y_mean80	Dose-toxicity scenario 1	Dose-efficacy scenario 2	0.79	0.189381774438765	MTD mean	0.25	CD
y_mean81	Dose-toxicity scenario 1	Dose-efficacy scenario 2	0.8	0.183918531890994	MTD mean	0.25	CD
y_mean82	Dose-toxicity scenario 1	Dose-efficacy scenario 2	0.81	0.178534515543262	MTD mean	0.25	CD
y_mean83	Dose-toxicity scenario 1	Dose-efficacy scenario 2	0.82	0.173228014431889	MTD mean	0.25	CD
y_mean84	Dose-toxicity scenario 1	Dose-efficacy scenario 2	0.83	0.16799736650755	MTD mean	0.25	CD
y_mean85	Dose-toxicity scenario 1	Dose-efficacy scenario 2	0.84	0.162840956899682	MTD mean	0.25	CD
y_mean86	Dose-toxicity scenario 1	Dose-efficacy scenario 2	0.85	0.157757216254267	MTD mean	0.25	CD
y_mean87	Dose-toxicity scenario 1	Dose-efficacy scenario 2	0.86	0.152744619141391	MTD mean	0.25	CD
y_mean88	Dose-toxicity scenario 1	Dose-efficacy scenario 2	0.87	0.14780168252921	MTD mean	0.25	CD
y_mean89	Dose-toxicity scenario 1	Dose-efficacy scenario 2	0.88	0.142926964321086	MTD mean	0.25	CD
y_mean90	Dose-toxicity scenario 1	Dose-efficacy scenario 2	0.89	0.138119061952877	MTD mean	0.25	CD
y_mean91	Dose-toxicity scenario 1	Dose-efficacy scenario 2	0.9	0.133376611047526	MTD mean	0.25	CD
y_mean92	Dose-toxicity scenario 1	Dose-efficacy scenario 2	0.91	0.128698284124206	MTD mean	0.25	CD
y_mean93	Dose-toxicity scenario 1	Dose-efficacy scenario 2	0.92	0.124082789359492	MTD mean	0.25	CD
y_mean94	Dose-toxicity scenario 1	Dose-efficacy scenario 2	0.93	0.119528869398103	MTD mean	0.25	CD
y_mean95	Dose-toxicity scenario 1	Dose-efficacy scenario 2	0.94	0.115035300210933	MTD mean	0.25	CD
y_mean96	Dose-toxicity scenario 1	Dose-efficacy scenario 2	0.95	0.110600889998181	MTD mean	0.25	CD
y_mean97	Dose-toxicity scenario 1	Dose-efficacy scenario 2	0.96	0.106224478135523	MTD mean	0.25	CD
y_mean98	Dose-toxicity scenario 1	Dose-efficacy scenario 2	0.97	0.101904934161356	MTD mean	0.25	CD
y_mean99	Dose-toxicity scenario 1	Dose-efficacy scenario 2	0.98	0.0976411568032808	MTD mean	0.25	CD
y_mean100	Dose-toxicity scenario 1	Dose-efficacy scenario 2	0.99	0.0934320730420381	MTD mean	0.25	CD
y_mean101	Dose-toxicity scenario 1	Dose-efficacy scenario 2	1	0.0892766372112385	MTD mean	0.25	CD
y_00251	Dose-toxicity scenario 1	Dose-efficacy scenario 2	0	1.33091964701275	MTD 2.5% percentile	0.25	CD
y_00252	Dose-toxicity scenario 1	Dose-efficacy scenario 2	0.01	1.30460490921982	MTD 2.5% percentile	0.25	CD
y_00253	Dose-toxicity scenario 1	Dose-efficacy scenario 2	0.02	1.27893562521543	MTD 2.5% percentile	0.25	CD
y_00254	Dose-toxicity scenario 1	Dose-efficacy scenario 2	0.03	1.25388833496322	MTD 2.5% percentile	0.25	CD
y_00255	Dose-toxicity scenario 1	Dose-efficacy scenario 2	0.04	1.22944070174004	MTD 2.5% percentile	0.25	CD
y_00256	Dose-toxicity scenario 1	Dose-efficacy scenario 2	0.05	1.20557144569812	MTD 2.5% percentile	0.25	CD
y_00257	Dose-toxicity scenario 1	Dose-efficacy scenario 2	0.06	1.18226028208749	MTD 2.5% percentile	0.25	CD
y_00258	Dose-toxicity scenario 1	Dose-efficacy scenario 2	0.07	1.15948786376158	MTD 2.5% percentile	0.25	CD
y_00259	Dose-toxicity scenario 1	Dose-efficacy scenario 2	0.08	1.13723572762363	MTD 2.5% percentile	0.25	CD
y_002510	Dose-toxicity scenario 1	Dose-efficacy scenario 2	0.09	1.11548624470219	MTD 2.5% percentile	0.25	CD
y_002511	Dose-toxicity scenario 1	Dose-efficacy scenario 2	0.1	1.09422257357206	MTD 2.5% percentile	0.25	CD
y_002512	Dose-toxicity scenario 1	Dose-efficacy scenario 2	0.11	1.07342861686213	MTD 2.5% percentile	0.25	CD
y_002513	Dose-toxicity scenario 1	Dose-efficacy scenario 2	0.12	1.05308898061381	MTD 2.5% percentile	0.25	CD
y_002514	Dose-toxicity scenario 1	Dose-efficacy scenario 2	0.13	1.03318893627467	MTD 2.5% percentile	0.25	CD
y_002515	Dose-toxicity scenario 1	Dose-efficacy scenario 2	0.14	1.01371438512999	MTD 2.5% percentile	0.25	CD
y_002516	Dose-toxicity scenario 1	Dose-efficacy scenario 2	0.15	0.994651824991583	MTD 2.5% percentile	0.25	CD
y_002517	Dose-toxicity scenario 1	Dose-efficacy scenario 2	0.16	0.975988318978767	MTD 2.5% percentile	0.25	CD
y_002518	Dose-toxicity scenario 1	Dose-efficacy scenario 2	0.17	0.957711466239536	MTD 2.5% percentile	0.25	CD
y_002519	Dose-toxicity scenario 1	Dose-efficacy scenario 2	0.18	0.939809374472825	MTD 2.5% percentile	0.25	CD
y_002520	Dose-toxicity scenario 1	Dose-efficacy scenario 2	0.19	0.922270634123891	MTD 2.5% percentile	0.25	CD
y_002521	Dose-toxicity scenario 1	Dose-efficacy scenario 2	0.2	0.905084294135138	MTD 2.5% percentile	0.25	CD
y_002522	Dose-toxicity scenario 1	Dose-efficacy scenario 2	0.21	0.888239839144095	MTD 2.5% percentile	0.25	CD
y_002523	Dose-toxicity scenario 1	Dose-efficacy scenario 2	0.22	0.871727168028792	MTD 2.5% percentile	0.25	CD
y_002524	Dose-toxicity scenario 1	Dose-efficacy scenario 2	0.23	0.855536573708533	MTD 2.5% percentile	0.25	CD
y_002525	Dose-toxicity scenario 1	Dose-efficacy scenario 2	0.24	0.839658724115206	MTD 2.5% percentile	0.25	CD
y_002526	Dose-toxicity scenario 1	Dose-efficacy scenario 2	0.25	0.824084644256743	MTD 2.5% percentile	0.25	CD
y_002527	Dose-toxicity scenario 1	Dose-efficacy scenario 2	0.26	0.80880569930029	MTD 2.5% percentile	0.25	CD
y_002528	Dose-toxicity scenario 1	Dose-efficacy scenario 2	0.27	0.793813578608102	MTD 2.5% percentile	0.25	CD
y_002529	Dose-toxicity scenario 1	Dose-efficacy scenario 2	0.28	0.779100280664121	MTD 2.5% percentile	0.25	CD
y_002530	Dose-toxicity scenario 1	Dose-efficacy scenario 2	0.29	0.764658098833829	MTD 2.5% percentile	0.25	CD
y_002531	Dose-toxicity scenario 1	Dose-efficacy scenario 2	0.3	0.750479607904087	MTD 2.5% percentile	0.25	CD
y_002532	Dose-toxicity scenario 1	Dose-efficacy scenario 2	0.31	0.736557651353603	MTD 2.5% percentile	0.25	CD
y_002533	Dose-toxicity scenario 1	Dose-efficacy scenario 2	0.32	0.722885329308151	MTD 2.5% percentile	0.25	CD
y_002534	Dose-toxicity scenario 1	Dose-efficacy scenario 2	0.33	0.709455987137958	MTD 2.5% percentile	0.25	CD
y_002535	Dose-toxicity scenario 1	Dose-efficacy scenario 2	0.34	0.696263204657669	MTD 2.5% percentile	0.25	CD
y_002536	Dose-toxicity scenario 1	Dose-efficacy scenario 2	0.35	0.683300785892063	MTD 2.5% percentile	0.25	CD
y_002537	Dose-toxicity scenario 1	Dose-efficacy scenario 2	0.36	0.670562749373235	MTD 2.5% percentile	0.25	CD
y_002538	Dose-toxicity scenario 1	Dose-efficacy scenario 2	0.37	0.658043318937334	MTD 2.5% percentile	0.25	CD
y_002539	Dose-toxicity scenario 1	Dose-efficacy scenario 2	0.38	0.645736914991098	MTD 2.5% percentile	0.25	CD
y_002540	Dose-toxicity scenario 1	Dose-efficacy scenario 2	0.39	0.633638146220446	MTD 2.5% percentile	0.25	CD
y_002541	Dose-toxicity scenario 1	Dose-efficacy scenario 2	0.4	0.621741801715241	MTD 2.5% percentile	0.25	CD
y_002542	Dose-toxicity scenario 1	Dose-efficacy scenario 2	0.41	0.610042843486051	MTD 2.5% percentile	0.25	CD
y_002543	Dose-toxicity scenario 1	Dose-efficacy scenario 2	0.42	0.598536399350337	MTD 2.5% percentile	0.25	CD
y_002544	Dose-toxicity scenario 1	Dose-efficacy scenario 2	0.43	0.587217756166968	MTD 2.5% percentile	0.25	CD
y_002545	Dose-toxicity scenario 1	Dose-efficacy scenario 2	0.44	0.576082353399312	MTD 2.5% percentile	0.25	CD
y_002546	Dose-toxicity scenario 1	Dose-efficacy scenario 2	0.45	0.565125776988445	MTD 2.5% percentile	0.25	CD
y_002547	Dose-toxicity scenario 1	Dose-efficacy scenario 2	0.46	0.554343753519192	MTD 2.5% percentile	0.25	CD
y_002548	Dose-toxicity scenario 1	Dose-efficacy scenario 2	0.47	0.54373214466278	MTD 2.5% percentile	0.25	CD
y_002549	Dose-toxicity scenario 1	Dose-efficacy scenario 2	0.48	0.533286941880942	MTD 2.5% percentile	0.25	CD
y_002550	Dose-toxicity scenario 1	Dose-efficacy scenario 2	0.49	0.523004261377228	MTD 2.5% percentile	0.25	CD
y_002551	Dose-toxicity scenario 1	Dose-efficacy scenario 2	0.5	0.512880339282154	MTD 2.5% percentile	0.25	CD
y_002552	Dose-toxicity scenario 1	Dose-efficacy scenario 2	0.51	0.502911527059661	MTD 2.5% percentile	0.25	CD
y_002553	Dose-toxicity scenario 1	Dose-efficacy scenario 2	0.52	0.49309428712311	MTD 2.5% percentile	0.25	CD
y_002554	Dose-toxicity scenario 1	Dose-efficacy scenario 2	0.53	0.48342518864973	MTD 2.5% percentile	0.25	CD
y_002555	Dose-toxicity scenario 1	Dose-efficacy scenario 2	0.54	0.473900903583132	MTD 2.5% percentile	0.25	CD
y_002556	Dose-toxicity scenario 1	Dose-efficacy scenario 2	0.55	0.464518202814095	MTD 2.5% percentile	0.25	CD
y_002557	Dose-toxicity scenario 1	Dose-efficacy scenario 2	0.56	0.455273952530428	MTD 2.5% percentile	0.25	CD
y_002558	Dose-toxicity scenario 1	Dose-efficacy scenario 2	0.57	0.446165110727218	MTD 2.5% percentile	0.25	CD
y_002559	Dose-toxicity scenario 1	Dose-efficacy scenario 2	0.58	0.437188723869331	MTD 2.5% percentile	0.25	CD
y_002560	Dose-toxicity scenario 1	Dose-efficacy scenario 2	0.59	0.428341923698442	MTD 2.5% percentile	0.25	CD
y_002561	Dose-toxicity scenario 1	Dose-efficacy scenario 2	0.6	0.419621924177375	MTD 2.5% percentile	0.25	CD
y_002562	Dose-toxicity scenario 1	Dose-efficacy scenario 2	0.61	0.411026018564884	MTD 2.5% percentile	0.25	CD
y_002563	Dose-toxicity scenario 1	Dose-efficacy scenario 2	0.62	0.402551576614443	MTD 2.5% percentile	0.25	CD
y_002564	Dose-toxicity scenario 1	Dose-efficacy scenario 2	0.63	0.394196041890956	MTD 2.5% percentile	0.25	CD
y_002565	Dose-toxicity scenario 1	Dose-efficacy scenario 2	0.64	0.385956929199614	MTD 2.5% percentile	0.25	CD
y_002566	Dose-toxicity scenario 1	Dose-efficacy scenario 2	0.65	0.377831822121503	MTD 2.5% percentile	0.25	CD
y_002567	Dose-toxicity scenario 1	Dose-efficacy scenario 2	0.66	0.369818370650795	MTD 2.5% percentile	0.25	CD
y_002568	Dose-toxicity scenario 1	Dose-efficacy scenario 2	0.67	0.361914288928689	MTD 2.5% percentile	0.25	CD
y_002569	Dose-toxicity scenario 1	Dose-efficacy scenario 2	0.68	0.354117353069507	MTD 2.5% percentile	0.25	CD
y_002570	Dose-toxicity scenario 1	Dose-efficacy scenario 2	0.69	0.346425399074601	MTD 2.5% percentile	0.25	CD
y_002571	Dose-toxicity scenario 1	Dose-efficacy scenario 2	0.7	0.338836320829961	MTD 2.5% percentile	0.25	CD
y_002572	Dose-toxicity scenario 1	Dose-efficacy scenario 2	0.71	0.33134806818363	MTD 2.5% percentile	0.25	CD
y_002573	Dose-toxicity scenario 1	Dose-efficacy scenario 2	0.72	0.323958645099247	MTD 2.5% percentile	0.25	CD
y_002574	Dose-toxicity scenario 1	Dose-efficacy scenario 2	0.73	0.316666107882211	MTD 2.5% percentile	0.25	CD
y_002575	Dose-toxicity scenario 1	Dose-efficacy scenario 2	0.74	0.309468563475172	MTD 2.5% percentile	0.25	CD
y_002576	Dose-toxicity scenario 1	Dose-efficacy scenario 2	0.75	0.302364167819694	MTD 2.5% percentile	0.25	CD
y_002577	Dose-toxicity scenario 1	Dose-efficacy scenario 2	0.76	0.295351124281117	MTD 2.5% percentile	0.25	CD
y_002578	Dose-toxicity scenario 1	Dose-efficacy scenario 2	0.77	0.2884276821338	MTD 2.5% percentile	0.25	CD
y_002579	Dose-toxicity scenario 1	Dose-efficacy scenario 2	0.78	0.281592135104046	MTD 2.5% percentile	0.25	CD
y_002580	Dose-toxicity scenario 1	Dose-efficacy scenario 2	0.79	0.274842819968177	MTD 2.5% percentile	0.25	CD
y_002581	Dose-toxicity scenario 1	Dose-efficacy scenario 2	0.8	0.268178115203328	MTD 2.5% percentile	0.25	CD
y_002582	Dose-toxicity scenario 1	Dose-efficacy scenario 2	0.81	0.261596439688675	MTD 2.5% percentile	0.25	CD
y_002583	Dose-toxicity scenario 1	Dose-efficacy scenario 2	0.82	0.255096251454893	MTD 2.5% percentile	0.25	CD
y_002584	Dose-toxicity scenario 1	Dose-efficacy scenario 2	0.83	0.248676046479785	MTD 2.5% percentile	0.25	CD
y_002585	Dose-toxicity scenario 1	Dose-efficacy scenario 2	0.84	0.24233435752809	MTD 2.5% percentile	0.25	CD
y_002586	Dose-toxicity scenario 1	Dose-efficacy scenario 2	0.85	0.236069753033606	MTD 2.5% percentile	0.25	CD
y_002587	Dose-toxicity scenario 1	Dose-efficacy scenario 2	0.86	0.229880836021824	MTD 2.5% percentile	0.25	CD
y_002588	Dose-toxicity scenario 1	Dose-efficacy scenario 2	0.87	0.223766243071382	MTD 2.5% percentile	0.25	CD
y_002589	Dose-toxicity scenario 1	Dose-efficacy scenario 2	0.88	0.217724643312711	MTD 2.5% percentile	0.25	CD
y_002590	Dose-toxicity scenario 1	Dose-efficacy scenario 2	0.89	0.211754737462323	MTD 2.5% percentile	0.25	CD
y_002591	Dose-toxicity scenario 1	Dose-efficacy scenario 2	0.9	0.205855256891289	MTD 2.5% percentile	0.25	CD
y_002592	Dose-toxicity scenario 1	Dose-efficacy scenario 2	0.91	0.200024962726475	MTD 2.5% percentile	0.25	CD
y_002593	Dose-toxicity scenario 1	Dose-efficacy scenario 2	0.92	0.194262644983226	MTD 2.5% percentile	0.25	CD
y_002594	Dose-toxicity scenario 1	Dose-efficacy scenario 2	0.93	0.188567121728205	MTD 2.5% percentile	0.25	CD
y_002595	Dose-toxicity scenario 1	Dose-efficacy scenario 2	0.94	0.182937238271181	MTD 2.5% percentile	0.25	CD
y_002596	Dose-toxicity scenario 1	Dose-efficacy scenario 2	0.95	0.177371866384592	MTD 2.5% percentile	0.25	CD
y_002597	Dose-toxicity scenario 1	Dose-efficacy scenario 2	0.96	0.171869903549796	MTD 2.5% percentile	0.25	CD
y_002598	Dose-toxicity scenario 1	Dose-efficacy scenario 2	0.97	0.166430272228924	MTD 2.5% percentile	0.25	CD
y_002599	Dose-toxicity scenario 1	Dose-efficacy scenario 2	0.98	0.16105191916136	MTD 2.5% percentile	0.25	CD
y_0025100	Dose-toxicity scenario 1	Dose-efficacy scenario 2	0.99	0.155733814683845	MTD 2.5% percentile	0.25	CD
y_0025101	Dose-toxicity scenario 1	Dose-efficacy scenario 2	1	0.150474952073315	MTD 2.5% percentile	0.25	CD
y_0501	Dose-toxicity scenario 1	Dose-efficacy scenario 2	0	1.22602602428124	MTD 50% percentile	0.25	CD
y_0502	Dose-toxicity scenario 1	Dose-efficacy scenario 2	0.01	1.1956352016813	MTD 50% percentile	0.25	CD
y_0503	Dose-toxicity scenario 1	Dose-efficacy scenario 2	0.02	1.16625850627101	MTD 50% percentile	0.25	CD
y_0504	Dose-toxicity scenario 1	Dose-efficacy scenario 2	0.03	1.13784600968551	MTD 50% percentile	0.25	CD
y_0505	Dose-toxicity scenario 1	Dose-efficacy scenario 2	0.04	1.11035100812885	MTD 50% percentile	0.25	CD
y_0506	Dose-toxicity scenario 1	Dose-efficacy scenario 2	0.05	1.08372976619125	MTD 50% percentile	0.25	CD
y_0507	Dose-toxicity scenario 1	Dose-efficacy scenario 2	0.06	1.05794128470788	MTD 50% percentile	0.25	CD
y_0508	Dose-toxicity scenario 1	Dose-efficacy scenario 2	0.07	1.0329470900676	MTD 50% percentile	0.25	CD
y_0509	Dose-toxicity scenario 1	Dose-efficacy scenario 2	0.08	1.00871104269434	MTD 50% percentile	0.25	CD
y_05010	Dose-toxicity scenario 1	Dose-efficacy scenario 2	0.09	0.985199162696003	MTD 50% percentile	0.25	CD
y_05011	Dose-toxicity scenario 1	Dose-efficacy scenario 2	0.1	0.962379470912128	MTD 50% percentile	0.25	CD
y_05012	Dose-toxicity scenario 1	Dose-efficacy scenario 2	0.11	0.940221843796466	MTD 50% percentile	0.25	CD
y_05013	Dose-toxicity scenario 1	Dose-efficacy scenario 2	0.12	0.918697880749796	MTD 50% percentile	0.25	CD
y_05014	Dose-toxicity scenario 1	Dose-efficacy scenario 2	0.13	0.89778078267433	MTD 50% percentile	0.25	CD
y_05015	Dose-toxicity scenario 1	Dose-efficacy scenario 2	0.14	0.877445240657738	MTD 50% percentile	0.25	CD
y_05016	Dose-toxicity scenario 1	Dose-efficacy scenario 2	0.15	0.857667333814595	MTD 50% percentile	0.25	CD
y_05017	Dose-toxicity scenario 1	Dose-efficacy scenario 2	0.16	0.838424435418242	MTD 50% percentile	0.25	CD
y_05018	Dose-toxicity scenario 1	Dose-efficacy scenario 2	0.17	0.819695126548619	MTD 50% percentile	0.25	CD
y_05019	Dose-toxicity scenario 1	Dose-efficacy scenario 2	0.18	0.801459116563216	MTD 50% percentile	0.25	CD
y_05020	Dose-toxicity scenario 1	Dose-efficacy scenario 2	0.19	0.783697169770335	MTD 50% percentile	0.25	CD
y_05021	Dose-toxicity scenario 1	Dose-efficacy scenario 2	0.2	0.766391037747578	MTD 50% percentile	0.25	CD
y_05022	Dose-toxicity scenario 1	Dose-efficacy scenario 2	0.21	0.749523396804941	MTD 50% percentile	0.25	CD
y_05023	Dose-toxicity scenario 1	Dose-efficacy scenario 2	0.22	0.733077790141994	MTD 50% percentile	0.25	CD
y_05024	Dose-toxicity scenario 1	Dose-efficacy scenario 2	0.23	0.717038574293159	MTD 50% percentile	0.25	CD
y_05025	Dose-toxicity scenario 1	Dose-efficacy scenario 2	0.24	0.701390869494733	MTD 50% percentile	0.25	CD
y_05026	Dose-toxicity scenario 1	Dose-efficacy scenario 2	0.25	0.686120513642666	MTD 50% percentile	0.25	CD
y_05027	Dose-toxicity scenario 1	Dose-efficacy scenario 2	0.26	0.671214019541601	MTD 50% percentile	0.25	CD
y_05028	Dose-toxicity scenario 1	Dose-efficacy scenario 2	0.27	0.656658535173951	MTD 50% percentile	0.25	CD
y_05029	Dose-toxicity scenario 1	Dose-efficacy scenario 2	0.28	0.642441806743001	MTD 50% percentile	0.25	CD
y_05030	Dose-toxicity scenario 1	Dose-efficacy scenario 2	0.29	0.628552144266662	MTD 50% percentile	0.25	CD
y_05031	Dose-toxicity scenario 1	Dose-efficacy scenario 2	0.3	0.614978389518844	MTD 50% percentile	0.25	CD
y_05032	Dose-toxicity scenario 1	Dose-efficacy scenario 2	0.31	0.601709886133672	MTD 50% percentile	0.25	CD
y_05033	Dose-toxicity scenario 1	Dose-efficacy scenario 2	0.32	0.588736451704189	MTD 50% percentile	0.25	CD
y_05034	Dose-toxicity scenario 1	Dose-efficacy scenario 2	0.33	0.576048351722019	MTD 50% percentile	0.25	CD
y_05035	Dose-toxicity scenario 1	Dose-efficacy scenario 2	0.34	0.563636275217833	MTD 50% percentile	0.25	CD
y_05036	Dose-toxicity scenario 1	Dose-efficacy scenario 2	0.35	0.551491311974483	MTD 50% percentile	0.25	CD
y_05037	Dose-toxicity scenario 1	Dose-efficacy scenario 2	0.36	0.539604931195632	MTD 50% percentile	0.25	CD
y_05038	Dose-toxicity scenario 1	Dose-efficacy scenario 2	0.37	0.527968961522555	MTD 50% percentile	0.25	CD
y_05039	Dose-toxicity scenario 1	Dose-efficacy scenario 2	0.38	0.516575572300728	MTD 50% percentile	0.25	CD
y_05040	Dose-toxicity scenario 1	Dose-efficacy scenario 2	0.39	0.505417256005971	MTD 50% percentile	0.25	CD
y_05041	Dose-toxicity scenario 1	Dose-efficacy scenario 2	0.4	0.494486811747248	MTD 50% percentile	0.25	CD
y_05042	Dose-toxicity scenario 1	Dose-efficacy scenario 2	0.41	0.483777329769965	MTD 50% percentile	0.25	CD
y_05043	Dose-toxicity scenario 1	Dose-efficacy scenario 2	0.42	0.473282176889667	MTD 50% percentile	0.25	CD
y_05044	Dose-toxicity scenario 1	Dose-efficacy scenario 2	0.43	0.462994982791622	MTD 50% percentile	0.25	CD
y_05045	Dose-toxicity scenario 1	Dose-efficacy scenario 2	0.44	0.452909627136824	MTD 50% percentile	0.25	CD
y_05046	Dose-toxicity scenario 1	Dose-efficacy scenario 2	0.45	0.443020227419577	MTD 50% percentile	0.25	CD
y_05047	Dose-toxicity scenario 1	Dose-efficacy scenario 2	0.46	0.433321127526047	MTD 50% percentile	0.25	CD
y_05048	Dose-toxicity scenario 1	Dose-efficacy scenario 2	0.47	0.423806886947009	MTD 50% percentile	0.25	CD
y_05049	Dose-toxicity scenario 1	Dose-efficacy scenario 2	0.48	0.414472270601574	MTD 50% percentile	0.25	CD
y_05050	Dose-toxicity scenario 1	Dose-efficacy scenario 2	0.49	0.405312239231891	MTD 50% percentile	0.25	CD
y_05051	Dose-toxicity scenario 1	Dose-efficacy scenario 2	0.5	0.396321940331802	MTD 50% percentile	0.25	CD
y_05052	Dose-toxicity scenario 1	Dose-efficacy scenario 2	0.51	0.387496699575132	MTD 50% percentile	0.25	CD
y_05053	Dose-toxicity scenario 1	Dose-efficacy scenario 2	0.52	0.378832012711807	MTD 50% percentile	0.25	CD
y_05054	Dose-toxicity scenario 1	Dose-efficacy scenario 2	0.53	0.370323537902275	MTD 50% percentile	0.25	CD
y_05055	Dose-toxicity scenario 1	Dose-efficacy scenario 2	0.54	0.361967088462819	MTD 50% percentile	0.25	CD
y_05056	Dose-toxicity scenario 1	Dose-efficacy scenario 2	0.55	0.353758625996303	MTD 50% percentile	0.25	CD
y_05057	Dose-toxicity scenario 1	Dose-efficacy scenario 2	0.56	0.345694253884657	MTD 50% percentile	0.25	CD
y_05058	Dose-toxicity scenario 1	Dose-efficacy scenario 2	0.57	0.337770211121081	MTD 50% percentile	0.25	CD
y_05059	Dose-toxicity scenario 1	Dose-efficacy scenario 2	0.58	0.329982866461454	MTD 50% percentile	0.25	CD
y_05060	Dose-toxicity scenario 1	Dose-efficacy scenario 2	0.59	0.322328712875829	MTD 50% percentile	0.25	CD
y_05061	Dose-toxicity scenario 1	Dose-efficacy scenario 2	0.6	0.314804362282222	MTD 50% percentile	0.25	CD
y_05062	Dose-toxicity scenario 1	Dose-efficacy scenario 2	0.61	0.30740654054606	MTD 50% percentile	0.25	CD
y_05063	Dose-toxicity scenario 1	Dose-efficacy scenario 2	0.62	0.3001320827298	MTD 50% percentile	0.25	CD
y_05064	Dose-toxicity scenario 1	Dose-efficacy scenario 2	0.63	0.292977928578225	MTD 50% percentile	0.25	CD
y_05065	Dose-toxicity scenario 1	Dose-efficacy scenario 2	0.64	0.285941118225897	MTD 50% percentile	0.25	CD
y_05066	Dose-toxicity scenario 1	Dose-efficacy scenario 2	0.65	0.279018788114109	MTD 50% percentile	0.25	CD
y_05067	Dose-toxicity scenario 1	Dose-efficacy scenario 2	0.66	0.272208167105515	MTD 50% percentile	0.25	CD
y_05068	Dose-toxicity scenario 1	Dose-efficacy scenario 2	0.67	0.265506572785345	MTD 50% percentile	0.25	CD
y_05069	Dose-toxicity scenario 1	Dose-efficacy scenario 2	0.68	0.25891140793885	MTD 50% percentile	0.25	CD
y_05070	Dose-toxicity scenario 1	Dose-efficacy scenario 2	0.69	0.252420157195257	MTD 50% percentile	0.25	CD
y_05071	Dose-toxicity scenario 1	Dose-efficacy scenario 2	0.7	0.246030383829102	MTD 50% percentile	0.25	CD
y_05072	Dose-toxicity scenario 1	Dose-efficacy scenario 2	0.71	0.239739726710434	MTD 50% percentile	0.25	CD
y_05073	Dose-toxicity scenario 1	Dose-efficacy scenario 2	0.72	0.233545897395833	MTD 50% percentile	0.25	CD
y_05074	Dose-toxicity scenario 1	Dose-efficacy scenario 2	0.73	0.227446677352739	MTD 50% percentile	0.25	CD
y_05075	Dose-toxicity scenario 1	Dose-efficacy scenario 2	0.74	0.221439915310006	MTD 50% percentile	0.25	CD
y_05076	Dose-toxicity scenario 1	Dose-efficacy scenario 2	0.75	0.215523524728042	MTD 50% percentile	0.25	CD
y_05077	Dose-toxicity scenario 1	Dose-efficacy scenario 2	0.76	0.209695481382275	MTD 50% percentile	0.25	CD
y_05078	Dose-toxicity scenario 1	Dose-efficacy scenario 2	0.77	0.203953821054082	MTD 50% percentile	0.25	CD
y_05079	Dose-toxicity scenario 1	Dose-efficacy scenario 2	0.78	0.198296637323625	MTD 50% percentile	0.25	CD
y_05080	Dose-toxicity scenario 1	Dose-efficacy scenario 2	0.79	0.192722079459412	MTD 50% percentile	0.25	CD
y_05081	Dose-toxicity scenario 1	Dose-efficacy scenario 2	0.8	0.187228350399644	MTD 50% percentile	0.25	CD
y_05082	Dose-toxicity scenario 1	Dose-efficacy scenario 2	0.81	0.181813704820751	MTD 50% percentile	0.25	CD
y_05083	Dose-toxicity scenario 1	Dose-efficacy scenario 2	0.82	0.176476447288738	MTD 50% percentile	0.25	CD
y_05084	Dose-toxicity scenario 1	Dose-efficacy scenario 2	0.83	0.171214930489233	MTD 50% percentile	0.25	CD
y_05085	Dose-toxicity scenario 1	Dose-efficacy scenario 2	0.84	0.16602755353236	MTD 50% percentile	0.25	CD
y_05086	Dose-toxicity scenario 1	Dose-efficacy scenario 2	0.85	0.160912760328761	MTD 50% percentile	0.25	CD
y_05087	Dose-toxicity scenario 1	Dose-efficacy scenario 2	0.86	0.155869038033325	MTD 50% percentile	0.25	CD
y_05088	Dose-toxicity scenario 1	Dose-efficacy scenario 2	0.87	0.150894915553335	MTD 50% percentile	0.25	CD
y_05089	Dose-toxicity scenario 1	Dose-efficacy scenario 2	0.88	0.145988962117954	MTD 50% percentile	0.25	CD
y_05090	Dose-toxicity scenario 1	Dose-efficacy scenario 2	0.89	0.141149785906125	MTD 50% percentile	0.25	CD
y_05091	Dose-toxicity scenario 1	Dose-efficacy scenario 2	0.9	0.13637603273012	MTD 50% percentile	0.25	CD
y_05092	Dose-toxicity scenario 1	Dose-efficacy scenario 2	0.91	0.131666384772129	MTD 50% percentile	0.25	CD
y_05093	Dose-toxicity scenario 1	Dose-efficacy scenario 2	0.92	0.127019559371399	MTD 50% percentile	0.25	CD
y_05094	Dose-toxicity scenario 1	Dose-efficacy scenario 2	0.93	0.122434307859593	MTD 50% percentile	0.25	CD
y_05095	Dose-toxicity scenario 1	Dose-efficacy scenario 2	0.94	0.11790941444214	MTD 50% percentile	0.25	CD
y_05096	Dose-toxicity scenario 1	Dose-efficacy scenario 2	0.95	0.113443695123471	MTD 50% percentile	0.25	CD
y_05097	Dose-toxicity scenario 1	Dose-efficacy scenario 2	0.96	0.109035996674148	MTD 50% percentile	0.25	CD
y_05098	Dose-toxicity scenario 1	Dose-efficacy scenario 2	0.97	0.10468519563799	MTD 50% percentile	0.25	CD
y_05099	Dose-toxicity scenario 1	Dose-efficacy scenario 2	0.98	0.100390197377407	MTD 50% percentile	0.25	CD
y_050100	Dose-toxicity scenario 1	Dose-efficacy scenario 2	0.99	0.0961499351552255	MTD 50% percentile	0.25	CD
y_050101	Dose-toxicity scenario 1	Dose-efficacy scenario 2	1	0.0919633692514039	MTD 50% percentile	0.25	CD
y_09751	Dose-toxicity scenario 1	Dose-efficacy scenario 2	0	1.15376516460278	MTD 97.5% percentile	0.25	CD
y_09752	Dose-toxicity scenario 1	Dose-efficacy scenario 2	0.01	1.11683830639451	MTD 97.5% percentile	0.25	CD
y_09753	Dose-toxicity scenario 1	Dose-efficacy scenario 2	0.02	1.08160736641591	MTD 97.5% percentile	0.25	CD
y_09754	Dose-toxicity scenario 1	Dose-efficacy scenario 2	0.03	1.04795813609451	MTD 97.5% percentile	0.25	CD
y_09755	Dose-toxicity scenario 1	Dose-efficacy scenario 2	0.04	1.01578643660802	MTD 97.5% percentile	0.25	CD
y_09756	Dose-toxicity scenario 1	Dose-efficacy scenario 2	0.05	0.984997041526917	MTD 97.5% percentile	0.25	CD
y_09757	Dose-toxicity scenario 1	Dose-efficacy scenario 2	0.06	0.955502735407139	MTD 97.5% percentile	0.25	CD
y_09758	Dose-toxicity scenario 1	Dose-efficacy scenario 2	0.07	0.927223488730487	MTD 97.5% percentile	0.25	CD
y_09759	Dose-toxicity scenario 1	Dose-efficacy scenario 2	0.08	0.900085732755601	MTD 97.5% percentile	0.25	CD
y_097510	Dose-toxicity scenario 1	Dose-efficacy scenario 2	0.09	0.874021720443539	MTD 97.5% percentile	0.25	CD
y_097511	Dose-toxicity scenario 1	Dose-efficacy scenario 2	0.1	0.848968961769422	MTD 97.5% percentile	0.25	CD
y_097512	Dose-toxicity scenario 1	Dose-efficacy scenario 2	0.11	0.824869723511024	MTD 97.5% percentile	0.25	CD
y_097513	Dose-toxicity scenario 1	Dose-efficacy scenario 2	0.12	0.801670585085643	MTD 97.5% percentile	0.25	CD
y_097514	Dose-toxicity scenario 1	Dose-efficacy scenario 2	0.13	0.779322043242698	MTD 97.5% percentile	0.25	CD
y_097515	Dose-toxicity scenario 1	Dose-efficacy scenario 2	0.14	0.757778159455397	MTD 97.5% percentile	0.25	CD
y_097516	Dose-toxicity scenario 1	Dose-efficacy scenario 2	0.15	0.736996244725797	MTD 97.5% percentile	0.25	CD
y_097517	Dose-toxicity scenario 1	Dose-efficacy scenario 2	0.16	0.716936577252391	MTD 97.5% percentile	0.25	CD
y_097518	Dose-toxicity scenario 1	Dose-efficacy scenario 2	0.17	0.697562149031155	MTD 97.5% percentile	0.25	CD
y_097519	Dose-toxicity scenario 1	Dose-efficacy scenario 2	0.18	0.67883843798887	MTD 97.5% percentile	0.25	CD
y_097520	Dose-toxicity scenario 1	Dose-efficacy scenario 2	0.19	0.660733202696908	MTD 97.5% percentile	0.25	CD
y_097521	Dose-toxicity scenario 1	Dose-efficacy scenario 2	0.2	0.643216297097339	MTD 97.5% percentile	0.25	CD
y_097522	Dose-toxicity scenario 1	Dose-efficacy scenario 2	0.21	0.626259503001717	MTD 97.5% percentile	0.25	CD
y_097523	Dose-toxicity scenario 1	Dose-efficacy scenario 2	0.22	0.609836378404802	MTD 97.5% percentile	0.25	CD
y_097524	Dose-toxicity scenario 1	Dose-efficacy scenario 2	0.23	0.593922119898172	MTD 97.5% percentile	0.25	CD
y_097525	Dose-toxicity scenario 1	Dose-efficacy scenario 2	0.24	0.578493437677942	MTD 97.5% percentile	0.25	CD
y_097526	Dose-toxicity scenario 1	Dose-efficacy scenario 2	0.25	0.563528441821866	MTD 97.5% percentile	0.25	CD
y_097527	Dose-toxicity scenario 1	Dose-efficacy scenario 2	0.26	0.549006538667973	MTD 97.5% percentile	0.25	CD
y_097528	Dose-toxicity scenario 1	Dose-efficacy scenario 2	0.27	0.53490833626317	MTD 97.5% percentile	0.25	CD
y_097529	Dose-toxicity scenario 1	Dose-efficacy scenario 2	0.28	0.521215557968947	MTD 97.5% percentile	0.25	CD
y_097530	Dose-toxicity scenario 1	Dose-efficacy scenario 2	0.29	0.507910963414775	MTD 97.5% percentile	0.25	CD
y_097531	Dose-toxicity scenario 1	Dose-efficacy scenario 2	0.3	0.494978276080361	MTD 97.5% percentile	0.25	CD
y_097532	Dose-toxicity scenario 1	Dose-efficacy scenario 2	0.31	0.482402116867121	MTD 97.5% percentile	0.25	CD
y_097533	Dose-toxicity scenario 1	Dose-efficacy scenario 2	0.32	0.470167943088866	MTD 97.5% percentile	0.25	CD
y_097534	Dose-toxicity scenario 1	Dose-efficacy scenario 2	0.33	0.458261992372826	MTD 97.5% percentile	0.25	CD
y_097535	Dose-toxicity scenario 1	Dose-efficacy scenario 2	0.34	0.446671231016048	MTD 97.5% percentile	0.25	CD
y_097536	Dose-toxicity scenario 1	Dose-efficacy scenario 2	0.35	0.435383306389732	MTD 97.5% percentile	0.25	CD
y_097537	Dose-toxicity scenario 1	Dose-efficacy scenario 2	0.36	0.424386503026117	MTD 97.5% percentile	0.25	CD
y_097538	Dose-toxicity scenario 1	Dose-efficacy scenario 2	0.37	0.413669702059736	MTD 97.5% percentile	0.25	CD
y_097539	Dose-toxicity scenario 1	Dose-efficacy scenario 2	0.38	0.403222343727866	MTD 97.5% percentile	0.25	CD
y_097540	Dose-toxicity scenario 1	Dose-efficacy scenario 2	0.39	0.393034392664305	MTD 97.5% percentile	0.25	CD
y_097541	Dose-toxicity scenario 1	Dose-efficacy scenario 2	0.4	0.383096305746721	MTD 97.5% percentile	0.25	CD
y_097542	Dose-toxicity scenario 1	Dose-efficacy scenario 2	0.41	0.373399002281002	MTD 97.5% percentile	0.25	CD
y_097543	Dose-toxicity scenario 1	Dose-efficacy scenario 2	0.42	0.363933836326831	MTD 97.5% percentile	0.25	CD
y_097544	Dose-toxicity scenario 1	Dose-efficacy scenario 2	0.43	0.354692570987187	MTD 97.5% percentile	0.25	CD
y_097545	Dose-toxicity scenario 1	Dose-efficacy scenario 2	0.44	0.34566735450109	MTD 97.5% percentile	0.25	CD
y_097546	Dose-toxicity scenario 1	Dose-efficacy scenario 2	0.45	0.336850697993724	MTD 97.5% percentile	0.25	CD
y_097547	Dose-toxicity scenario 1	Dose-efficacy scenario 2	0.46	0.328235454751436	MTD 97.5% percentile	0.25	CD
y_097548	Dose-toxicity scenario 1	Dose-efficacy scenario 2	0.47	0.319814800901064	MTD 97.5% percentile	0.25	CD
y_097549	Dose-toxicity scenario 1	Dose-efficacy scenario 2	0.48	0.3115822173838	MTD 97.5% percentile	0.25	CD
y_097550	Dose-toxicity scenario 1	Dose-efficacy scenario 2	0.49	0.303531473123539	MTD 97.5% percentile	0.25	CD
y_097551	Dose-toxicity scenario 1	Dose-efficacy scenario 2	0.5	0.295656609298349	MTD 97.5% percentile	0.25	CD
y_097552	Dose-toxicity scenario 1	Dose-efficacy scenario 2	0.51	0.287951924631656	MTD 97.5% percentile	0.25	CD
y_097553	Dose-toxicity scenario 1	Dose-efficacy scenario 2	0.52	0.280411961626817	MTD 97.5% percentile	0.25	CD
y_097554	Dose-toxicity scenario 1	Dose-efficacy scenario 2	0.53	0.273031493675251	MTD 97.5% percentile	0.25	CD
y_097555	Dose-toxicity scenario 1	Dose-efficacy scenario 2	0.54	0.265805512974119	MTD 97.5% percentile	0.25	CD
y_097556	Dose-toxicity scenario 1	Dose-efficacy scenario 2	0.55	0.258729219194868	MTD 97.5% percentile	0.25	CD
y_097557	Dose-toxicity scenario 1	Dose-efficacy scenario 2	0.56	0.251798008848752	MTD 97.5% percentile	0.25	CD
y_097558	Dose-toxicity scenario 1	Dose-efficacy scenario 2	0.57	0.245007465299819	MTD 97.5% percentile	0.25	CD
y_097559	Dose-toxicity scenario 1	Dose-efficacy scenario 2	0.58	0.238353349379849	MTD 97.5% percentile	0.25	CD
y_097560	Dose-toxicity scenario 1	Dose-efficacy scenario 2	0.59	0.231831590563316	MTD 97.5% percentile	0.25	CD
y_097561	Dose-toxicity scenario 1	Dose-efficacy scenario 2	0.6	0.225438278663791	MTD 97.5% percentile	0.25	CD
y_097562	Dose-toxicity scenario 1	Dose-efficacy scenario 2	0.61	0.219169656016175	MTD 97.5% percentile	0.25	CD
y_097563	Dose-toxicity scenario 1	Dose-efficacy scenario 2	0.62	0.213022110111932	MTD 97.5% percentile	0.25	CD
y_097564	Dose-toxicity scenario 1	Dose-efficacy scenario 2	0.63	0.206992166656978	MTD 97.5% percentile	0.25	CD
y_097565	Dose-toxicity scenario 1	Dose-efficacy scenario 2	0.64	0.201076483024211	MTD 97.5% percentile	0.25	CD
y_097566	Dose-toxicity scenario 1	Dose-efficacy scenario 2	0.65	0.195271842074742	MTD 97.5% percentile	0.25	CD
y_097567	Dose-toxicity scenario 1	Dose-efficacy scenario 2	0.66	0.189575146323833	MTD 97.5% percentile	0.25	CD
y_097568	Dose-toxicity scenario 1	Dose-efficacy scenario 2	0.67	0.183983412429319	MTD 97.5% percentile	0.25	CD
y_097569	Dose-toxicity scenario 1	Dose-efficacy scenario 2	0.68	0.178493765981892	MTD 97.5% percentile	0.25	CD
y_097570	Dose-toxicity scenario 1	Dose-efficacy scenario 2	0.69	0.173103436578157	MTD 97.5% percentile	0.25	CD
y_097571	Dose-toxicity scenario 1	Dose-efficacy scenario 2	0.7	0.167809753158687	MTD 97.5% percentile	0.25	CD
y_097572	Dose-toxicity scenario 1	Dose-efficacy scenario 2	0.71	0.16261013959462	MTD 97.5% percentile	0.25	CD
y_097573	Dose-toxicity scenario 1	Dose-efficacy scenario 2	0.72	0.157502110507458	MTD 97.5% percentile	0.25	CD
y_097574	Dose-toxicity scenario 1	Dose-efficacy scenario 2	0.73	0.152483267307827	MTD 97.5% percentile	0.25	CD
y_097575	Dose-toxicity scenario 1	Dose-efficacy scenario 2	0.74	0.147551294439934	MTD 97.5% percentile	0.25	CD
y_097576	Dose-toxicity scenario 1	Dose-efficacy scenario 2	0.75	0.142703955819354	MTD 97.5% percentile	0.25	CD
y_097577	Dose-toxicity scenario 1	Dose-efficacy scenario 2	0.76	0.13793909145265	MTD 97.5% percentile	0.25	CD
y_097578	Dose-toxicity scenario 1	Dose-efficacy scenario 2	0.77	0.133254614228086	MTD 97.5% percentile	0.25	CD
y_097579	Dose-toxicity scenario 1	Dose-efficacy scenario 2	0.78	0.128648506867397	MTD 97.5% percentile	0.25	CD
y_097580	Dose-toxicity scenario 1	Dose-efficacy scenario 2	0.79	0.124118819029292	MTD 97.5% percentile	0.25	CD
y_097581	Dose-toxicity scenario 1	Dose-efficacy scenario 2	0.8	0.119663664555933	MTD 97.5% percentile	0.25	CD
y_097582	Dose-toxicity scenario 1	Dose-efficacy scenario 2	0.81	0.115281218854223	MTD 97.5% percentile	0.25	CD
y_097583	Dose-toxicity scenario 1	Dose-efficacy scenario 2	0.82	0.110969716404276	MTD 97.5% percentile	0.25	CD
y_097584	Dose-toxicity scenario 1	Dose-efficacy scenario 2	0.83	0.106727448387908	MTD 97.5% percentile	0.25	CD
y_097585	Dose-toxicity scenario 1	Dose-efficacy scenario 2	0.84	0.102552760430474	MTD 97.5% percentile	0.25	CD
y_097586	Dose-toxicity scenario 1	Dose-efficacy scenario 2	0.85	0.0984440504497573	MTD 97.5% percentile	0.25	CD
y_097587	Dose-toxicity scenario 1	Dose-efficacy scenario 2	0.86	0.0943997666060609	MTD 97.5% percentile	0.25	CD
y_097588	Dose-toxicity scenario 1	Dose-efficacy scenario 2	0.87	0.0904184053479731	MTD 97.5% percentile	0.25	CD
y_097589	Dose-toxicity scenario 1	Dose-efficacy scenario 2	0.88	0.0864985095486444	MTD 97.5% percentile	0.25	CD
y_097590	Dose-toxicity scenario 1	Dose-efficacy scenario 2	0.89	0.0826386667277222	MTD 97.5% percentile	0.25	CD
y_097591	Dose-toxicity scenario 1	Dose-efficacy scenario 2	0.9	0.0788375073543831	MTD 97.5% percentile	0.25	CD
y_097592	Dose-toxicity scenario 1	Dose-efficacy scenario 2	0.91	0.0750937032271828	MTD 97.5% percentile	0.25	CD
y_097593	Dose-toxicity scenario 1	Dose-efficacy scenario 2	0.92	0.0714059659266939	MTD 97.5% percentile	0.25	CD
y_097594	Dose-toxicity scenario 1	Dose-efficacy scenario 2	0.93	0.0677730453371478	MTD 97.5% percentile	0.25	CD
y_097595	Dose-toxicity scenario 1	Dose-efficacy scenario 2	0.94	0.064193728233515	MTD 97.5% percentile	0.25	CD
y_097596	Dose-toxicity scenario 1	Dose-efficacy scenario 2	0.95	0.0606668369306704	MTD 97.5% percentile	0.25	CD
y_097597	Dose-toxicity scenario 1	Dose-efficacy scenario 2	0.96	0.0571912279914833	MTD 97.5% percentile	0.25	CD
y_097598	Dose-toxicity scenario 1	Dose-efficacy scenario 2	0.97	0.0537657909908555	MTD 97.5% percentile	0.25	CD
y_097599	Dose-toxicity scenario 1	Dose-efficacy scenario 2	0.98	0.0503894473329003	MTD 97.5% percentile	0.25	CD
y_0975100	Dose-toxicity scenario 1	Dose-efficacy scenario 2	0.99	0.0470611491186172	MTD 97.5% percentile	0.25	CD
y_0975101	Dose-toxicity scenario 1	Dose-efficacy scenario 2	1	0.0437798780615629	MTD 97.5% percentile	0.25	CD
