# Supplementary material for: A Bayesian adaptive design for dual‐agent phase I–II oncology trials integrating efficacy data across stages
Source: Biom J. 2023 May 18;65(7):2200288. doi: 10.1002/bimj.202200288 (PMC10952513; doi:10.1002/bimj.202200288)
Supplement: Supplementary file 1 — Supporting Information S1 [file BIMJ-65-0-s001.zip › Code_biometrical_journal2/Code_biometrical_journal/Data/intermediate_outputs/MTD_curve_DLT_sc1_EFF_sc2_CD_w050_H0.csv]

	DLT_scenario	EFF_scenario	x	y	type	omega	agreement
y_mean1	Dose-toxicity scenario 1	Dose-efficacy scenario 2	0	1.2268831766204	MTD mean	0.5	CD
y_mean2	Dose-toxicity scenario 1	Dose-efficacy scenario 2	0.01	1.19605849488303	MTD mean	0.5	CD
y_mean3	Dose-toxicity scenario 1	Dose-efficacy scenario 2	0.02	1.16628047697959	MTD mean	0.5	CD
y_mean4	Dose-toxicity scenario 1	Dose-efficacy scenario 2	0.03	1.1374967030729	MTD mean	0.5	CD
y_mean5	Dose-toxicity scenario 1	Dose-efficacy scenario 2	0.04	1.10965819628977	MTD mean	0.5	CD
y_mean6	Dose-toxicity scenario 1	Dose-efficacy scenario 2	0.05	1.08271914461777	MTD mean	0.5	CD
y_mean7	Dose-toxicity scenario 1	Dose-efficacy scenario 2	0.06	1.05663664932981	MTD mean	0.5	CD
y_mean8	Dose-toxicity scenario 1	Dose-efficacy scenario 2	0.07	1.0313704970304	MTD mean	0.5	CD
y_mean9	Dose-toxicity scenario 1	Dose-efficacy scenario 2	0.08	1.00688295277613	MTD mean	0.5	CD
y_mean10	Dose-toxicity scenario 1	Dose-efficacy scenario 2	0.09	0.983138572031519	MTD mean	0.5	CD
y_mean11	Dose-toxicity scenario 1	Dose-efficacy scenario 2	0.1	0.960104029489672	MTD mean	0.5	CD
y_mean12	Dose-toxicity scenario 1	Dose-efficacy scenario 2	0.11	0.937747963019079	MTD mean	0.5	CD
y_mean13	Dose-toxicity scenario 1	Dose-efficacy scenario 2	0.12	0.916040831199746	MTD mean	0.5	CD
y_mean14	Dose-toxicity scenario 1	Dose-efficacy scenario 2	0.13	0.89495478308786	MTD mean	0.5	CD
y_mean15	Dose-toxicity scenario 1	Dose-efficacy scenario 2	0.14	0.874463539001649	MTD mean	0.5	CD
y_mean16	Dose-toxicity scenario 1	Dose-efficacy scenario 2	0.15	0.854542281255457	MTD mean	0.5	CD
y_mean17	Dose-toxicity scenario 1	Dose-efficacy scenario 2	0.16	0.835167553886796	MTD mean	0.5	CD
y_mean18	Dose-toxicity scenario 1	Dose-efficacy scenario 2	0.17	0.81631717052455	MTD mean	0.5	CD
y_mean19	Dose-toxicity scenario 1	Dose-efficacy scenario 2	0.18	0.797970129637481	MTD mean	0.5	CD
y_mean20	Dose-toxicity scenario 1	Dose-efficacy scenario 2	0.19	0.780106536482382	MTD mean	0.5	CD
y_mean21	Dose-toxicity scenario 1	Dose-efficacy scenario 2	0.2	0.762707531142041	MTD mean	0.5	CD
y_mean22	Dose-toxicity scenario 1	Dose-efficacy scenario 2	0.21	0.745755222105789	MTD mean	0.5	CD
y_mean23	Dose-toxicity scenario 1	Dose-efficacy scenario 2	0.22	0.729232624900909	MTD mean	0.5	CD
y_mean24	Dose-toxicity scenario 1	Dose-efficacy scenario 2	0.23	0.713123605332393	MTD mean	0.5	CD
y_mean25	Dose-toxicity scenario 1	Dose-efficacy scenario 2	0.24	0.697412826932329	MTD mean	0.5	CD
y_mean26	Dose-toxicity scenario 1	Dose-efficacy scenario 2	0.25	0.682085702259099	MTD mean	0.5	CD
y_mean27	Dose-toxicity scenario 1	Dose-efficacy scenario 2	0.26	0.667128347721334	MTD mean	0.5	CD
y_mean28	Dose-toxicity scenario 1	Dose-efficacy scenario 2	0.27	0.652527541632545	MTD mean	0.5	CD
y_mean29	Dose-toxicity scenario 1	Dose-efficacy scenario 2	0.28	0.638270685230058	MTD mean	0.5	CD
y_mean30	Dose-toxicity scenario 1	Dose-efficacy scenario 2	0.29	0.624345766416699	MTD mean	0.5	CD
y_mean31	Dose-toxicity scenario 1	Dose-efficacy scenario 2	0.3	0.610741326005913	MTD mean	0.5	CD
y_mean32	Dose-toxicity scenario 1	Dose-efficacy scenario 2	0.31	0.597446426270935	MTD mean	0.5	CD
y_mean33	Dose-toxicity scenario 1	Dose-efficacy scenario 2	0.32	0.584450621616624	MTD mean	0.5	CD
y_mean34	Dose-toxicity scenario 1	Dose-efficacy scenario 2	0.33	0.571743931208648	MTD mean	0.5	CD
y_mean35	Dose-toxicity scenario 1	Dose-efficacy scenario 2	0.34	0.559316813409321	MTD mean	0.5	CD
y_mean36	Dose-toxicity scenario 1	Dose-efficacy scenario 2	0.35	0.54716014188246	MTD mean	0.5	CD
y_mean37	Dose-toxicity scenario 1	Dose-efficacy scenario 2	0.36	0.535265183241507	MTD mean	0.5	CD
y_mean38	Dose-toxicity scenario 1	Dose-efficacy scenario 2	0.37	0.523623576125885	MTD mean	0.5	CD
y_mean39	Dose-toxicity scenario 1	Dose-efficacy scenario 2	0.38	0.512227311600214	MTD mean	0.5	CD
y_mean40	Dose-toxicity scenario 1	Dose-efficacy scenario 2	0.39	0.501068714779857	MTD mean	0.5	CD
y_mean41	Dose-toxicity scenario 1	Dose-efficacy scenario 2	0.4	0.490140427594178	MTD mean	0.5	CD
y_mean42	Dose-toxicity scenario 1	Dose-efficacy scenario 2	0.41	0.479435392606195	MTD mean	0.5	CD
y_mean43	Dose-toxicity scenario 1	Dose-efficacy scenario 2	0.42	0.468946837813835	MTD mean	0.5	CD
y_mean44	Dose-toxicity scenario 1	Dose-efficacy scenario 2	0.43	0.458668262364017	MTD mean	0.5	CD
y_mean45	Dose-toxicity scenario 1	Dose-efficacy scenario 2	0.44	0.448593423116244	MTD mean	0.5	CD
y_mean46	Dose-toxicity scenario 1	Dose-efficacy scenario 2	0.45	0.43871632199734	MTD mean	0.5	CD
y_mean47	Dose-toxicity scenario 1	Dose-efficacy scenario 2	0.46	0.429031194093506	MTD mean	0.5	CD
y_mean48	Dose-toxicity scenario 1	Dose-efficacy scenario 2	0.47	0.419532496430043	MTD mean	0.5	CD
y_mean49	Dose-toxicity scenario 1	Dose-efficacy scenario 2	0.48	0.410214897392825	MTD mean	0.5	CD
y_mean50	Dose-toxicity scenario 1	Dose-efficacy scenario 2	0.49	0.401073266749128	MTD mean	0.5	CD
y_mean51	Dose-toxicity scenario 1	Dose-efficacy scenario 2	0.5	0.392102666228552	MTD mean	0.5	CD
y_mean52	Dose-toxicity scenario 1	Dose-efficacy scenario 2	0.51	0.383298340627709	MTD mean	0.5	CD
y_mean53	Dose-toxicity scenario 1	Dose-efficacy scenario 2	0.52	0.374655709405005	MTD mean	0.5	CD
y_mean54	Dose-toxicity scenario 1	Dose-efficacy scenario 2	0.53	0.366170358734304	MTD mean	0.5	CD
y_mean55	Dose-toxicity scenario 1	Dose-efficacy scenario 2	0.54	0.357838033988506	MTD mean	0.5	CD
y_mean56	Dose-toxicity scenario 1	Dose-efficacy scenario 2	0.55	0.349654632626152	MTD mean	0.5	CD
y_mean57	Dose-toxicity scenario 1	Dose-efficacy scenario 2	0.56	0.341616197456052	MTD mean	0.5	CD
y_mean58	Dose-toxicity scenario 1	Dose-efficacy scenario 2	0.57	0.333718910256732	MTD mean	0.5	CD
y_mean59	Dose-toxicity scenario 1	Dose-efficacy scenario 2	0.58	0.32595908572905	MTD mean	0.5	CD
y_mean60	Dose-toxicity scenario 1	Dose-efficacy scenario 2	0.59	0.318333165761883	MTD mean	0.5	CD
y_mean61	Dose-toxicity scenario 1	Dose-efficacy scenario 2	0.6	0.310837713992135	MTD mean	0.5	CD
y_mean62	Dose-toxicity scenario 1	Dose-efficacy scenario 2	0.61	0.30346941064158	MTD mean	0.5	CD
y_mean63	Dose-toxicity scenario 1	Dose-efficacy scenario 2	0.62	0.296225047614251	MTD mean	0.5	CD
y_mean64	Dose-toxicity scenario 1	Dose-efficacy scenario 2	0.63	0.289101523839166	MTD mean	0.5	CD
y_mean65	Dose-toxicity scenario 1	Dose-efficacy scenario 2	0.64	0.282095840844177	MTD mean	0.5	CD
y_mean66	Dose-toxicity scenario 1	Dose-efficacy scenario 2	0.65	0.275205098547682	MTD mean	0.5	CD
y_mean67	Dose-toxicity scenario 1	Dose-efficacy scenario 2	0.66	0.268426491255782	MTD mean	0.5	CD
y_mean68	Dose-toxicity scenario 1	Dose-efficacy scenario 2	0.67	0.261757303853275	MTD mean	0.5	CD
y_mean69	Dose-toxicity scenario 1	Dose-efficacy scenario 2	0.68	0.255194908177634	MTD mean	0.5	CD
y_mean70	Dose-toxicity scenario 1	Dose-efficacy scenario 2	0.69	0.248736759565788	MTD mean	0.5	CD
y_mean71	Dose-toxicity scenario 1	Dose-efficacy scenario 2	0.7	0.242380393564167	MTD mean	0.5	CD
y_mean72	Dose-toxicity scenario 1	Dose-efficacy scenario 2	0.71	0.236123422793095	MTD mean	0.5	CD
y_mean73	Dose-toxicity scenario 1	Dose-efficacy scenario 2	0.72	0.229963533957126	MTD mean	0.5	CD
y_mean74	Dose-toxicity scenario 1	Dose-efficacy scenario 2	0.73	0.223898484993479	MTD mean	0.5	CD
y_mean75	Dose-toxicity scenario 1	Dose-efficacy scenario 2	0.74	0.217926102351174	MTD mean	0.5	CD
y_mean76	Dose-toxicity scenario 1	Dose-efficacy scenario 2	0.75	0.212044278393933	MTD mean	0.5	CD
y_mean77	Dose-toxicity scenario 1	Dose-efficacy scenario 2	0.76	0.206250968920338	MTD mean	0.5	CD
y_mean78	Dose-toxicity scenario 1	Dose-efficacy scenario 2	0.77	0.200544190795106	MTD mean	0.5	CD
y_mean79	Dose-toxicity scenario 1	Dose-efficacy scenario 2	0.78	0.194922019685714	MTD mean	0.5	CD
y_mean80	Dose-toxicity scenario 1	Dose-efficacy scenario 2	0.79	0.189382587898958	MTD mean	0.5	CD
y_mean81	Dose-toxicity scenario 1	Dose-efficacy scenario 2	0.8	0.183924082312328	MTD mean	0.5	CD
y_mean82	Dose-toxicity scenario 1	Dose-efficacy scenario 2	0.81	0.178544742395383	MTD mean	0.5	CD
y_mean83	Dose-toxicity scenario 1	Dose-efficacy scenario 2	0.82	0.173242858316603	MTD mean	0.5	CD
y_mean84	Dose-toxicity scenario 1	Dose-efficacy scenario 2	0.83	0.168016769131427	MTD mean	0.5	CD
y_mean85	Dose-toxicity scenario 1	Dose-efficacy scenario 2	0.84	0.162864861047456	MTD mean	0.5	CD
y_mean86	Dose-toxicity scenario 1	Dose-efficacy scenario 2	0.85	0.157785565763001	MTD mean	0.5	CD
y_mean87	Dose-toxicity scenario 1	Dose-efficacy scenario 2	0.86	0.152777358875399	MTD mean	0.5	CD
y_mean88	Dose-toxicity scenario 1	Dose-efficacy scenario 2	0.87	0.147838758355687	MTD mean	0.5	CD
y_mean89	Dose-toxicity scenario 1	Dose-efficacy scenario 2	0.88	0.142968323086443	MTD mean	0.5	CD
y_mean90	Dose-toxicity scenario 1	Dose-efficacy scenario 2	0.89	0.138164651459751	MTD mean	0.5	CD
y_mean91	Dose-toxicity scenario 1	Dose-efficacy scenario 2	0.9	0.133426380032435	MTD mean	0.5	CD
y_mean92	Dose-toxicity scenario 1	Dose-efficacy scenario 2	0.91	0.128752182235843	MTD mean	0.5	CD
y_mean93	Dose-toxicity scenario 1	Dose-efficacy scenario 2	0.92	0.124140767137626	MTD mean	0.5	CD
y_mean94	Dose-toxicity scenario 1	Dose-efficacy scenario 2	0.93	0.119590878253071	MTD mean	0.5	CD
y_mean95	Dose-toxicity scenario 1	Dose-efficacy scenario 2	0.94	0.115101292403705	MTD mean	0.5	CD
y_mean96	Dose-toxicity scenario 1	Dose-efficacy scenario 2	0.95	0.110670818620977	MTD mean	0.5	CD
y_mean97	Dose-toxicity scenario 1	Dose-efficacy scenario 2	0.96	0.106298297092966	MTD mean	0.5	CD
y_mean98	Dose-toxicity scenario 1	Dose-efficacy scenario 2	0.97	0.101982598152145	MTD mean	0.5	CD
y_mean99	Dose-toxicity scenario 1	Dose-efficacy scenario 2	0.98	0.0977226213023671	MTD mean	0.5	CD
y_mean100	Dose-toxicity scenario 1	Dose-efficacy scenario 2	0.99	0.0935172942832829	MTD mean	0.5	CD
y_mean101	Dose-toxicity scenario 1	Dose-efficacy scenario 2	1	0.0893655721705467	MTD mean	0.5	CD
y_00251	Dose-toxicity scenario 1	Dose-efficacy scenario 2	0	1.32952094945792	MTD 2.5% percentile	0.5	CD
y_00252	Dose-toxicity scenario 1	Dose-efficacy scenario 2	0.01	1.30408154879127	MTD 2.5% percentile	0.5	CD
y_00253	Dose-toxicity scenario 1	Dose-efficacy scenario 2	0.02	1.279235722864	MTD 2.5% percentile	0.5	CD
y_00254	Dose-toxicity scenario 1	Dose-efficacy scenario 2	0.03	1.25496293652705	MTD 2.5% percentile	0.5	CD
y_00255	Dose-toxicity scenario 1	Dose-efficacy scenario 2	0.04	1.23124359107034	MTD 2.5% percentile	0.5	CD
y_00256	Dose-toxicity scenario 1	Dose-efficacy scenario 2	0.05	1.20805897144528	MTD 2.5% percentile	0.5	CD
y_00257	Dose-toxicity scenario 1	Dose-efficacy scenario 2	0.06	1.18539119701708	MTD 2.5% percentile	0.5	CD
y_00258	Dose-toxicity scenario 1	Dose-efficacy scenario 2	0.07	1.1632231755742	MTD 2.5% percentile	0.5	CD
y_00259	Dose-toxicity scenario 1	Dose-efficacy scenario 2	0.08	1.14153856034662	MTD 2.5% percentile	0.5	CD
y_002510	Dose-toxicity scenario 1	Dose-efficacy scenario 2	0.09	1.12032170980545	MTD 2.5% percentile	0.5	CD
y_002511	Dose-toxicity scenario 1	Dose-efficacy scenario 2	0.1	1.09955765003648	MTD 2.5% percentile	0.5	CD
y_002512	Dose-toxicity scenario 1	Dose-efficacy scenario 2	0.11	1.07923203949709	MTD 2.5% percentile	0.5	CD
y_002513	Dose-toxicity scenario 1	Dose-efficacy scenario 2	0.12	1.05933113598252	MTD 2.5% percentile	0.5	CD
y_002514	Dose-toxicity scenario 1	Dose-efficacy scenario 2	0.13	1.03984176564144	MTD 2.5% percentile	0.5	CD
y_002515	Dose-toxicity scenario 1	Dose-efficacy scenario 2	0.14	1.02075129389397	MTD 2.5% percentile	0.5	CD
y_002516	Dose-toxicity scenario 1	Dose-efficacy scenario 2	0.15	1.00204759811741	MTD 2.5% percentile	0.5	CD
y_002517	Dose-toxicity scenario 1	Dose-efficacy scenario 2	0.16	0.983719041975428	MTD 2.5% percentile	0.5	CD
y_002518	Dose-toxicity scenario 1	Dose-efficacy scenario 2	0.17	0.965754451276594	MTD 2.5% percentile	0.5	CD
y_002519	Dose-toxicity scenario 1	Dose-efficacy scenario 2	0.18	0.948143091256936	MTD 2.5% percentile	0.5	CD
y_002520	Dose-toxicity scenario 1	Dose-efficacy scenario 2	0.19	0.930874645189513	MTD 2.5% percentile	0.5	CD
y_002521	Dose-toxicity scenario 1	Dose-efficacy scenario 2	0.2	0.913939194231433	MTD 2.5% percentile	0.5	CD
y_002522	Dose-toxicity scenario 1	Dose-efficacy scenario 2	0.21	0.897327198425592	MTD 2.5% percentile	0.5	CD
y_002523	Dose-toxicity scenario 1	Dose-efficacy scenario 2	0.22	0.881029478780677	MTD 2.5% percentile	0.5	CD
y_002524	Dose-toxicity scenario 1	Dose-efficacy scenario 2	0.23	0.865037200358698	MTD 2.5% percentile	0.5	CD
y_002525	Dose-toxicity scenario 1	Dose-efficacy scenario 2	0.24	0.849341856304593	MTD 2.5% percentile	0.5	CD
y_002526	Dose-toxicity scenario 1	Dose-efficacy scenario 2	0.25	0.833935252757217	MTD 2.5% percentile	0.5	CD
y_002527	Dose-toxicity scenario 1	Dose-efficacy scenario 2	0.26	0.818809494585517	MTD 2.5% percentile	0.5	CD
y_002528	Dose-toxicity scenario 1	Dose-efficacy scenario 2	0.27	0.803956971897685	MTD 2.5% percentile	0.5	CD
y_002529	Dose-toxicity scenario 1	Dose-efficacy scenario 2	0.28	0.789370347274889	MTD 2.5% percentile	0.5	CD
y_002530	Dose-toxicity scenario 1	Dose-efficacy scenario 2	0.29	0.775042543684555	MTD 2.5% percentile	0.5	CD
y_002531	Dose-toxicity scenario 1	Dose-efficacy scenario 2	0.3	0.760966733031391	MTD 2.5% percentile	0.5	CD
y_002532	Dose-toxicity scenario 1	Dose-efficacy scenario 2	0.31	0.747136325307219	MTD 2.5% percentile	0.5	CD
y_002533	Dose-toxicity scenario 1	Dose-efficacy scenario 2	0.32	0.733544958303409	MTD 2.5% percentile	0.5	CD
y_002534	Dose-toxicity scenario 1	Dose-efficacy scenario 2	0.33	0.720186487852158	MTD 2.5% percentile	0.5	CD
y_002535	Dose-toxicity scenario 1	Dose-efficacy scenario 2	0.34	0.707054978565177	MTD 2.5% percentile	0.5	CD
y_002536	Dose-toxicity scenario 1	Dose-efficacy scenario 2	0.35	0.694144695040448	MTD 2.5% percentile	0.5	CD
y_002537	Dose-toxicity scenario 1	Dose-efficacy scenario 2	0.36	0.681450093509693	MTD 2.5% percentile	0.5	CD
y_002538	Dose-toxicity scenario 1	Dose-efficacy scenario 2	0.37	0.668965813900983	MTD 2.5% percentile	0.5	CD
y_002539	Dose-toxicity scenario 1	Dose-efficacy scenario 2	0.38	0.656686672292636	MTD 2.5% percentile	0.5	CD
y_002540	Dose-toxicity scenario 1	Dose-efficacy scenario 2	0.39	0.644607653736052	MTD 2.5% percentile	0.5	CD
y_002541	Dose-toxicity scenario 1	Dose-efficacy scenario 2	0.4	0.632723905426643	MTD 2.5% percentile	0.5	CD
y_002542	Dose-toxicity scenario 1	Dose-efficacy scenario 2	0.41	0.621030730203296	MTD 2.5% percentile	0.5	CD
y_002543	Dose-toxicity scenario 1	Dose-efficacy scenario 2	0.42	0.60952358035809	MTD 2.5% percentile	0.5	CD
y_002544	Dose-toxicity scenario 1	Dose-efficacy scenario 2	0.43	0.598198051739118	MTD 2.5% percentile	0.5	CD
y_002545	Dose-toxicity scenario 1	Dose-efficacy scenario 2	0.44	0.587049878130357	MTD 2.5% percentile	0.5	CD
y_002546	Dose-toxicity scenario 1	Dose-efficacy scenario 2	0.45	0.576074925893519	MTD 2.5% percentile	0.5	CD
y_002547	Dose-toxicity scenario 1	Dose-efficacy scenario 2	0.46	0.565269188857738	MTD 2.5% percentile	0.5	CD
y_002548	Dose-toxicity scenario 1	Dose-efficacy scenario 2	0.47	0.554628783443825	MTD 2.5% percentile	0.5	CD
y_002549	Dose-toxicity scenario 1	Dose-efficacy scenario 2	0.48	0.544149944010635	MTD 2.5% percentile	0.5	CD
y_002550	Dose-toxicity scenario 1	Dose-efficacy scenario 2	0.49	0.533829018411808	MTD 2.5% percentile	0.5	CD
y_002551	Dose-toxicity scenario 1	Dose-efficacy scenario 2	0.5	0.523662463751897	MTD 2.5% percentile	0.5	CD
y_002552	Dose-toxicity scenario 1	Dose-efficacy scenario 2	0.51	0.513646842331503	MTD 2.5% percentile	0.5	CD
y_002553	Dose-toxicity scenario 1	Dose-efficacy scenario 2	0.52	0.503778817771678	MTD 2.5% percentile	0.5	CD
y_002554	Dose-toxicity scenario 1	Dose-efficacy scenario 2	0.53	0.494055151308412	MTD 2.5% percentile	0.5	CD
y_002555	Dose-toxicity scenario 1	Dose-efficacy scenario 2	0.54	0.484472698248571	MTD 2.5% percentile	0.5	CD
y_002556	Dose-toxicity scenario 1	Dose-efficacy scenario 2	0.55	0.475028404579113	MTD 2.5% percentile	0.5	CD
y_002557	Dose-toxicity scenario 1	Dose-efficacy scenario 2	0.56	0.465719303721937	MTD 2.5% percentile	0.5	CD
y_002558	Dose-toxicity scenario 1	Dose-efficacy scenario 2	0.57	0.456542513427088	MTD 2.5% percentile	0.5	CD
y_002559	Dose-toxicity scenario 1	Dose-efficacy scenario 2	0.58	0.447495232797506	MTD 2.5% percentile	0.5	CD
y_002560	Dose-toxicity scenario 1	Dose-efficacy scenario 2	0.59	0.438574739438855	MTD 2.5% percentile	0.5	CD
y_002561	Dose-toxicity scenario 1	Dose-efficacy scenario 2	0.6	0.429778386728352	MTD 2.5% percentile	0.5	CD
y_002562	Dose-toxicity scenario 1	Dose-efficacy scenario 2	0.61	0.421103601196816	MTD 2.5% percentile	0.5	CD
y_002563	Dose-toxicity scenario 1	Dose-efficacy scenario 2	0.62	0.412547880018531	MTD 2.5% percentile	0.5	CD
y_002564	Dose-toxicity scenario 1	Dose-efficacy scenario 2	0.63	0.404108788603753	MTD 2.5% percentile	0.5	CD
y_002565	Dose-toxicity scenario 1	Dose-efficacy scenario 2	0.64	0.395783958289005	MTD 2.5% percentile	0.5	CD
y_002566	Dose-toxicity scenario 1	Dose-efficacy scenario 2	0.65	0.387571084120561	MTD 2.5% percentile	0.5	CD
y_002567	Dose-toxicity scenario 1	Dose-efficacy scenario 2	0.66	0.379467922726759	MTD 2.5% percentile	0.5	CD
y_002568	Dose-toxicity scenario 1	Dose-efficacy scenario 2	0.67	0.371472290275015	MTD 2.5% percentile	0.5	CD
y_002569	Dose-toxicity scenario 1	Dose-efficacy scenario 2	0.68	0.363582060509635	MTD 2.5% percentile	0.5	CD
y_002570	Dose-toxicity scenario 1	Dose-efficacy scenario 2	0.69	0.355795162866716	MTD 2.5% percentile	0.5	CD
y_002571	Dose-toxicity scenario 1	Dose-efficacy scenario 2	0.7	0.348109580662628	MTD 2.5% percentile	0.5	CD
y_002572	Dose-toxicity scenario 1	Dose-efficacy scenario 2	0.71	0.340523349352752	MTD 2.5% percentile	0.5	CD
y_002573	Dose-toxicity scenario 1	Dose-efficacy scenario 2	0.72	0.333034554857306	MTD 2.5% percentile	0.5	CD
y_002574	Dose-toxicity scenario 1	Dose-efficacy scenario 2	0.73	0.325641331951274	MTD 2.5% percentile	0.5	CD
y_002575	Dose-toxicity scenario 1	Dose-efficacy scenario 2	0.74	0.318341862715584	MTD 2.5% percentile	0.5	CD
y_002576	Dose-toxicity scenario 1	Dose-efficacy scenario 2	0.75	0.311134375046835	MTD 2.5% percentile	0.5	CD
y_002577	Dose-toxicity scenario 1	Dose-efficacy scenario 2	0.76	0.304017141223011	MTD 2.5% percentile	0.5	CD
y_002578	Dose-toxicity scenario 1	Dose-efficacy scenario 2	0.77	0.296988476522744	MTD 2.5% percentile	0.5	CD
y_002579	Dose-toxicity scenario 1	Dose-efficacy scenario 2	0.78	0.290046737895797	MTD 2.5% percentile	0.5	CD
y_002580	Dose-toxicity scenario 1	Dose-efficacy scenario 2	0.79	0.283190322682581	MTD 2.5% percentile	0.5	CD
y_002581	Dose-toxicity scenario 1	Dose-efficacy scenario 2	0.8	0.276417667380595	MTD 2.5% percentile	0.5	CD
y_002582	Dose-toxicity scenario 1	Dose-efficacy scenario 2	0.81	0.269727246455798	MTD 2.5% percentile	0.5	CD
y_002583	Dose-toxicity scenario 1	Dose-efficacy scenario 2	0.82	0.263117571197026	MTD 2.5% percentile	0.5	CD
y_002584	Dose-toxicity scenario 1	Dose-efficacy scenario 2	0.83	0.256587188611626	MTD 2.5% percentile	0.5	CD
y_002585	Dose-toxicity scenario 1	Dose-efficacy scenario 2	0.84	0.250134680360608	MTD 2.5% percentile	0.5	CD
y_002586	Dose-toxicity scenario 1	Dose-efficacy scenario 2	0.85	0.243758661731662	MTD 2.5% percentile	0.5	CD
y_002587	Dose-toxicity scenario 1	Dose-efficacy scenario 2	0.86	0.237457780648481	MTD 2.5% percentile	0.5	CD
y_002588	Dose-toxicity scenario 1	Dose-efficacy scenario 2	0.87	0.231230716714905	MTD 2.5% percentile	0.5	CD
y_002589	Dose-toxicity scenario 1	Dose-efficacy scenario 2	0.88	0.225076180292463	MTD 2.5% percentile	0.5	CD
y_002590	Dose-toxicity scenario 1	Dose-efficacy scenario 2	0.89	0.218992911609961	MTD 2.5% percentile	0.5	CD
y_002591	Dose-toxicity scenario 1	Dose-efficacy scenario 2	0.9	0.212979679903821	MTD 2.5% percentile	0.5	CD
y_002592	Dose-toxicity scenario 1	Dose-efficacy scenario 2	0.91	0.207035282587947	MTD 2.5% percentile	0.5	CD
y_002593	Dose-toxicity scenario 1	Dose-efficacy scenario 2	0.92	0.201158544451931	MTD 2.5% percentile	0.5	CD
y_002594	Dose-toxicity scenario 1	Dose-efficacy scenario 2	0.93	0.195348316886489	MTD 2.5% percentile	0.5	CD
y_002595	Dose-toxicity scenario 1	Dose-efficacy scenario 2	0.94	0.189603477135043	MTD 2.5% percentile	0.5	CD
y_002596	Dose-toxicity scenario 1	Dose-efficacy scenario 2	0.95	0.183922927570426	MTD 2.5% percentile	0.5	CD
y_002597	Dose-toxicity scenario 1	Dose-efficacy scenario 2	0.96	0.178305594995748	MTD 2.5% percentile	0.5	CD
y_002598	Dose-toxicity scenario 1	Dose-efficacy scenario 2	0.97	0.172750429968456	MTD 2.5% percentile	0.5	CD
y_002599	Dose-toxicity scenario 1	Dose-efficacy scenario 2	0.98	0.16725640614673	MTD 2.5% percentile	0.5	CD
y_0025100	Dose-toxicity scenario 1	Dose-efficacy scenario 2	0.99	0.161822519657329	MTD 2.5% percentile	0.5	CD
y_0025101	Dose-toxicity scenario 1	Dose-efficacy scenario 2	1	0.156447788484091	MTD 2.5% percentile	0.5	CD
y_0501	Dose-toxicity scenario 1	Dose-efficacy scenario 2	0	1.22772720422887	MTD 50% percentile	0.5	CD
y_0502	Dose-toxicity scenario 1	Dose-efficacy scenario 2	0.01	1.19718814058089	MTD 50% percentile	0.5	CD
y_0503	Dose-toxicity scenario 1	Dose-efficacy scenario 2	0.02	1.16767303397582	MTD 50% percentile	0.5	CD
y_0504	Dose-toxicity scenario 1	Dose-efficacy scenario 2	0.03	1.13913123451825	MTD 50% percentile	0.5	CD
y_0505	Dose-toxicity scenario 1	Dose-efficacy scenario 2	0.04	1.11151537864696	MTD 50% percentile	0.5	CD
y_0506	Dose-toxicity scenario 1	Dose-efficacy scenario 2	0.05	1.08478112685391	MTD 50% percentile	0.5	CD
y_0507	Dose-toxicity scenario 1	Dose-efficacy scenario 2	0.06	1.05888692612772	MTD 50% percentile	0.5	CD
y_0508	Dose-toxicity scenario 1	Dose-efficacy scenario 2	0.07	1.0337937944443	MTD 50% percentile	0.5	CD
y_0509	Dose-toxicity scenario 1	Dose-efficacy scenario 2	0.08	1.00946512495412	MTD 50% percentile	0.5	CD
y_05010	Dose-toxicity scenario 1	Dose-efficacy scenario 2	0.09	0.985866507797147	MTD 50% percentile	0.5	CD
y_05011	Dose-toxicity scenario 1	Dose-efficacy scenario 2	0.1	0.962965567721624	MTD 50% percentile	0.5	CD
y_05012	Dose-toxicity scenario 1	Dose-efficacy scenario 2	0.11	0.940731815895074	MTD 50% percentile	0.5	CD
y_05013	Dose-toxicity scenario 1	Dose-efficacy scenario 2	0.12	0.91913651448124	MTD 50% percentile	0.5	CD
y_05014	Dose-toxicity scenario 1	Dose-efficacy scenario 2	0.13	0.898152552718056	MTD 50% percentile	0.5	CD
y_05015	Dose-toxicity scenario 1	Dose-efficacy scenario 2	0.14	0.877754333373025	MTD 50% percentile	0.5	CD
y_05016	Dose-toxicity scenario 1	Dose-efficacy scenario 2	0.15	0.857917668576115	MTD 50% percentile	0.5	CD
y_05017	Dose-toxicity scenario 1	Dose-efficacy scenario 2	0.16	0.838619684138868	MTD 50% percentile	0.5	CD
y_05018	Dose-toxicity scenario 1	Dose-efficacy scenario 2	0.17	0.819838731563967	MTD 50% percentile	0.5	CD
y_05019	Dose-toxicity scenario 1	Dose-efficacy scenario 2	0.18	0.801554307033628	MTD 50% percentile	0.5	CD
y_05020	Dose-toxicity scenario 1	Dose-efficacy scenario 2	0.19	0.783746976739493	MTD 50% percentile	0.5	CD
y_05021	Dose-toxicity scenario 1	Dose-efficacy scenario 2	0.2	0.766398307982327	MTD 50% percentile	0.5	CD
y_05022	Dose-toxicity scenario 1	Dose-efficacy scenario 2	0.21	0.749490805527999	MTD 50% percentile	0.5	CD
y_05023	Dose-toxicity scenario 1	Dose-efficacy scenario 2	0.22	0.733007852757791	MTD 50% percentile	0.5	CD
y_05024	Dose-toxicity scenario 1	Dose-efficacy scenario 2	0.23	0.716933657196907	MTD 50% percentile	0.5	CD
y_05025	Dose-toxicity scenario 1	Dose-efficacy scenario 2	0.24	0.70125320004584	MTD 50% percentile	0.5	CD
y_05026	Dose-toxicity scenario 1	Dose-efficacy scenario 2	0.25	0.685952189375548	MTD 50% percentile	0.5	CD
y_05027	Dose-toxicity scenario 1	Dose-efficacy scenario 2	0.26	0.671017016679869	MTD 50% percentile	0.5	CD
y_05028	Dose-toxicity scenario 1	Dose-efficacy scenario 2	0.27	0.656434716507529	MTD 50% percentile	0.5	CD
y_05029	Dose-toxicity scenario 1	Dose-efficacy scenario 2	0.28	0.642192928922064	MTD 50% percentile	0.5	CD
y_05030	Dose-toxicity scenario 1	Dose-efficacy scenario 2	0.29	0.628279864561193	MTD 50% percentile	0.5	CD
y_05031	Dose-toxicity scenario 1	Dose-efficacy scenario 2	0.3	0.614684272088049	MTD 50% percentile	0.5	CD
y_05032	Dose-toxicity scenario 1	Dose-efficacy scenario 2	0.31	0.601395407845391	MTD 50% percentile	0.5	CD
y_05033	Dose-toxicity scenario 1	Dose-efficacy scenario 2	0.32	0.588403007540786	MTD 50% percentile	0.5	CD
y_05034	Dose-toxicity scenario 1	Dose-efficacy scenario 2	0.33	0.575697259805933	MTD 50% percentile	0.5	CD
y_05035	Dose-toxicity scenario 1	Dose-efficacy scenario 2	0.34	0.563268781486972	MTD 50% percentile	0.5	CD
y_05036	Dose-toxicity scenario 1	Dose-efficacy scenario 2	0.35	0.551108594535019	MTD 50% percentile	0.5	CD
y_05037	Dose-toxicity scenario 1	Dose-efficacy scenario 2	0.36	0.539208104377284	MTD 50% percentile	0.5	CD
y_05038	Dose-toxicity scenario 1	Dose-efficacy scenario 2	0.37	0.527559079659297	MTD 50% percentile	0.5	CD
y_05039	Dose-toxicity scenario 1	Dose-efficacy scenario 2	0.38	0.516153633257892	MTD 50% percentile	0.5	CD
y_05040	Dose-toxicity scenario 1	Dose-efficacy scenario 2	0.39	0.504984204472898	MTD 50% percentile	0.5	CD
y_05041	Dose-toxicity scenario 1	Dose-efficacy scenario 2	0.4	0.494043542313068	MTD 50% percentile	0.5	CD
y_05042	Dose-toxicity scenario 1	Dose-efficacy scenario 2	0.41	0.483324689798569	MTD 50% percentile	0.5	CD
y_05043	Dose-toxicity scenario 1	Dose-efficacy scenario 2	0.42	0.472820969208653	MTD 50% percentile	0.5	CD
y_05044	Dose-toxicity scenario 1	Dose-efficacy scenario 2	0.43	0.462525968208751	MTD 50% percentile	0.5	CD
y_05045	Dose-toxicity scenario 1	Dose-efficacy scenario 2	0.44	0.452433526796439	MTD 50% percentile	0.5	CD
y_05046	Dose-toxicity scenario 1	Dose-efficacy scenario 2	0.45	0.442537725010433	MTD 50% percentile	0.5	CD
y_05047	Dose-toxicity scenario 1	Dose-efficacy scenario 2	0.46	0.432832871351084	MTD 50% percentile	0.5	CD
y_05048	Dose-toxicity scenario 1	Dose-efficacy scenario 2	0.47	0.423313491864771	MTD 50% percentile	0.5	CD
y_05049	Dose-toxicity scenario 1	Dose-efficacy scenario 2	0.48	0.413974319848215	MTD 50% percentile	0.5	CD
y_05050	Dose-toxicity scenario 1	Dose-efficacy scenario 2	0.49	0.404810286132024	MTD 50% percentile	0.5	CD
y_05051	Dose-toxicity scenario 1	Dose-efficacy scenario 2	0.5	0.395816509905791	MTD 50% percentile	0.5	CD
y_05052	Dose-toxicity scenario 1	Dose-efficacy scenario 2	0.51	0.386988290049873	MTD 50% percentile	0.5	CD
y_05053	Dose-toxicity scenario 1	Dose-efficacy scenario 2	0.52	0.37832109694149	MTD 50% percentile	0.5	CD
y_05054	Dose-toxicity scenario 1	Dose-efficacy scenario 2	0.53	0.369810564705142	MTD 50% percentile	0.5	CD
y_05055	Dose-toxicity scenario 1	Dose-efficacy scenario 2	0.54	0.361452483879493	MTD 50% percentile	0.5	CD
y_05056	Dose-toxicity scenario 1	Dose-efficacy scenario 2	0.55	0.353242794474825	MTD 50% percentile	0.5	CD
y_05057	Dose-toxicity scenario 1	Dose-efficacy scenario 2	0.56	0.345177579397033	MTD 50% percentile	0.5	CD
y_05058	Dose-toxicity scenario 1	Dose-efficacy scenario 2	0.57	0.337253058215748	MTD 50% percentile	0.5	CD
y_05059	Dose-toxicity scenario 1	Dose-efficacy scenario 2	0.58	0.329465581255797	MTD 50% percentile	0.5	CD
y_05060	Dose-toxicity scenario 1	Dose-efficacy scenario 2	0.59	0.321811623992553	MTD 50% percentile	0.5	CD
y_05061	Dose-toxicity scenario 1	Dose-efficacy scenario 2	0.6	0.314287781733141	MTD 50% percentile	0.5	CD
y_05062	Dose-toxicity scenario 1	Dose-efficacy scenario 2	0.61	0.306890764566593	MTD 50% percentile	0.5	CD
y_05063	Dose-toxicity scenario 1	Dose-efficacy scenario 2	0.62	0.299617392567247	MTD 50% percentile	0.5	CD
y_05064	Dose-toxicity scenario 1	Dose-efficacy scenario 2	0.63	0.292464591236677	MTD 50% percentile	0.5	CD
y_05065	Dose-toxicity scenario 1	Dose-efficacy scenario 2	0.64	0.285429387170448	MTD 50% percentile	0.5	CD
y_05066	Dose-toxicity scenario 1	Dose-efficacy scenario 2	0.65	0.278508903936841	MTD 50% percentile	0.5	CD
y_05067	Dose-toxicity scenario 1	Dose-efficacy scenario 2	0.66	0.27170035815557	MTD 50% percentile	0.5	CD
y_05068	Dose-toxicity scenario 1	Dose-efficacy scenario 2	0.67	0.265001055765247	MTD 50% percentile	0.5	CD
y_05069	Dose-toxicity scenario 1	Dose-efficacy scenario 2	0.68	0.258408388469082	MTD 50% percentile	0.5	CD
y_05070	Dose-toxicity scenario 1	Dose-efficacy scenario 2	0.69	0.251919830348969	MTD 50% percentile	0.5	CD
y_05071	Dose-toxicity scenario 1	Dose-efficacy scenario 2	0.7	0.245532934638725	MTD 50% percentile	0.5	CD
y_05072	Dose-toxicity scenario 1	Dose-efficacy scenario 2	0.71	0.239245330647816	MTD 50% percentile	0.5	CD
y_05073	Dose-toxicity scenario 1	Dose-efficacy scenario 2	0.72	0.233054720827452	MTD 50% percentile	0.5	CD
y_05074	Dose-toxicity scenario 1	Dose-efficacy scenario 2	0.73	0.22695887797142	MTD 50% percentile	0.5	CD
y_05075	Dose-toxicity scenario 1	Dose-efficacy scenario 2	0.74	0.220955642544493	MTD 50% percentile	0.5	CD
y_05076	Dose-toxicity scenario 1	Dose-efficacy scenario 2	0.75	0.215042920131673	MTD 50% percentile	0.5	CD
y_05077	Dose-toxicity scenario 1	Dose-efficacy scenario 2	0.76	0.209218679001957	MTD 50% percentile	0.5	CD
y_05078	Dose-toxicity scenario 1	Dose-efficacy scenario 2	0.77	0.203480947780657	MTD 50% percentile	0.5	CD
y_05079	Dose-toxicity scenario 1	Dose-efficacy scenario 2	0.78	0.197827813224675	MTD 50% percentile	0.5	CD
y_05080	Dose-toxicity scenario 1	Dose-efficacy scenario 2	0.79	0.192257418095466	MTD 50% percentile	0.5	CD
y_05081	Dose-toxicity scenario 1	Dose-efficacy scenario 2	0.8	0.186767959124717	MTD 50% percentile	0.5	CD
y_05082	Dose-toxicity scenario 1	Dose-efficacy scenario 2	0.81	0.181357685068055	MTD 50% percentile	0.5	CD
y_05083	Dose-toxicity scenario 1	Dose-efficacy scenario 2	0.82	0.176024894842383	MTD 50% percentile	0.5	CD
y_05084	Dose-toxicity scenario 1	Dose-efficacy scenario 2	0.83	0.170767935742671	MTD 50% percentile	0.5	CD
y_05085	Dose-toxicity scenario 1	Dose-efficacy scenario 2	0.84	0.165585201734288	MTD 50% percentile	0.5	CD
y_05086	Dose-toxicity scenario 1	Dose-efficacy scenario 2	0.85	0.160475131817152	MTD 50% percentile	0.5	CD
y_05087	Dose-toxicity scenario 1	Dose-efficacy scenario 2	0.86	0.15543620845821	MTD 50% percentile	0.5	CD
y_05088	Dose-toxicity scenario 1	Dose-efficacy scenario 2	0.87	0.150466956088944	MTD 50% percentile	0.5	CD
y_05089	Dose-toxicity scenario 1	Dose-efficacy scenario 2	0.88	0.145565939664761	MTD 50% percentile	0.5	CD
y_05090	Dose-toxicity scenario 1	Dose-efficacy scenario 2	0.89	0.140731763283334	MTD 50% percentile	0.5	CD
y_05091	Dose-toxicity scenario 1	Dose-efficacy scenario 2	0.9	0.135963068859085	MTD 50% percentile	0.5	CD
y_05092	Dose-toxicity scenario 1	Dose-efficacy scenario 2	0.91	0.131258534851171	MTD 50% percentile	0.5	CD
y_05093	Dose-toxicity scenario 1	Dose-efficacy scenario 2	0.92	0.126616875042468	MTD 50% percentile	0.5	CD
y_05094	Dose-toxicity scenario 1	Dose-efficacy scenario 2	0.93	0.122036837367191	MTD 50% percentile	0.5	CD
y_05095	Dose-toxicity scenario 1	Dose-efficacy scenario 2	0.94	0.117517202784889	MTD 50% percentile	0.5	CD
y_05096	Dose-toxicity scenario 1	Dose-efficacy scenario 2	0.95	0.113056784198714	MTD 50% percentile	0.5	CD
y_05097	Dose-toxicity scenario 1	Dose-efficacy scenario 2	0.96	0.108654425415912	MTD 50% percentile	0.5	CD
y_05098	Dose-toxicity scenario 1	Dose-efficacy scenario 2	0.97	0.104309000148664	MTD 50% percentile	0.5	CD
y_05099	Dose-toxicity scenario 1	Dose-efficacy scenario 2	0.98	0.100019411053429	MTD 50% percentile	0.5	CD
y_050100	Dose-toxicity scenario 1	Dose-efficacy scenario 2	0.99	0.0957845888070864	MTD 50% percentile	0.5	CD
y_050101	Dose-toxicity scenario 1	Dose-efficacy scenario 2	1	0.0916034912182433	MTD 50% percentile	0.5	CD
y_09751	Dose-toxicity scenario 1	Dose-efficacy scenario 2	0	1.14527277205915	MTD 97.5% percentile	0.5	CD
y_09752	Dose-toxicity scenario 1	Dose-efficacy scenario 2	0.01	1.10894590186631	MTD 97.5% percentile	0.5	CD
y_09753	Dose-toxicity scenario 1	Dose-efficacy scenario 2	0.02	1.0742672689043	MTD 97.5% percentile	0.5	CD
y_09754	Dose-toxicity scenario 1	Dose-efficacy scenario 2	0.03	1.04112718486916	MTD 97.5% percentile	0.5	CD
y_09755	Dose-toxicity scenario 1	Dose-efficacy scenario 2	0.04	1.00942548308085	MTD 97.5% percentile	0.5	CD
y_09756	Dose-toxicity scenario 1	Dose-efficacy scenario 2	0.05	0.979070507258576	MTD 97.5% percentile	0.5	CD
y_09757	Dose-toxicity scenario 1	Dose-efficacy scenario 2	0.06	0.949978226489628	MTD 97.5% percentile	0.5	CD
y_09758	Dose-toxicity scenario 1	Dose-efficacy scenario 2	0.07	0.922071458393589	MTD 97.5% percentile	0.5	CD
y_09759	Dose-toxicity scenario 1	Dose-efficacy scenario 2	0.08	0.89527918535849	MTD 97.5% percentile	0.5	CD
y_097510	Dose-toxicity scenario 1	Dose-efficacy scenario 2	0.09	0.869535951094335	MTD 97.5% percentile	0.5	CD
y_097511	Dose-toxicity scenario 1	Dose-efficacy scenario 2	0.1	0.844781326708559	MTD 97.5% percentile	0.5	CD
y_097512	Dose-toxicity scenario 1	Dose-efficacy scenario 2	0.11	0.820959437135056	MTD 97.5% percentile	0.5	CD
y_097513	Dose-toxicity scenario 1	Dose-efficacy scenario 2	0.12	0.798018540104696	MTD 97.5% percentile	0.5	CD
y_097514	Dose-toxicity scenario 1	Dose-efficacy scenario 2	0.13	0.775910650979897	MTD 97.5% percentile	0.5	CD
y_097515	Dose-toxicity scenario 1	Dose-efficacy scenario 2	0.14	0.754591207728402	MTD 97.5% percentile	0.5	CD
y_097516	Dose-toxicity scenario 1	Dose-efficacy scenario 2	0.15	0.734018771113744	MTD 97.5% percentile	0.5	CD
y_097517	Dose-toxicity scenario 1	Dose-efficacy scenario 2	0.16	0.714154755857961	MTD 97.5% percentile	0.5	CD
y_097518	Dose-toxicity scenario 1	Dose-efficacy scenario 2	0.17	0.694963189106827	MTD 97.5% percentile	0.5	CD
y_097519	Dose-toxicity scenario 1	Dose-efficacy scenario 2	0.18	0.676410493016532	MTD 97.5% percentile	0.5	CD
y_097520	Dose-toxicity scenario 1	Dose-efficacy scenario 2	0.19	0.658465288697394	MTD 97.5% percentile	0.5	CD
y_097521	Dose-toxicity scenario 1	Dose-efficacy scenario 2	0.2	0.641098219106406	MTD 97.5% percentile	0.5	CD
y_097522	Dose-toxicity scenario 1	Dose-efficacy scenario 2	0.21	0.624281788785864	MTD 97.5% percentile	0.5	CD
y_097523	Dose-toxicity scenario 1	Dose-efficacy scenario 2	0.22	0.607990218607815	MTD 97.5% percentile	0.5	CD
y_097524	Dose-toxicity scenario 1	Dose-efficacy scenario 2	0.23	0.592199313910304	MTD 97.5% percentile	0.5	CD
y_097525	Dose-toxicity scenario 1	Dose-efficacy scenario 2	0.24	0.576886344606778	MTD 97.5% percentile	0.5	CD
y_097526	Dose-toxicity scenario 1	Dose-efficacy scenario 2	0.25	0.562029936019209	MTD 97.5% percentile	0.5	CD
y_097527	Dose-toxicity scenario 1	Dose-efficacy scenario 2	0.26	0.547609969332326	MTD 97.5% percentile	0.5	CD
y_097528	Dose-toxicity scenario 1	Dose-efficacy scenario 2	0.27	0.53360749069401	MTD 97.5% percentile	0.5	CD
y_097529	Dose-toxicity scenario 1	Dose-efficacy scenario 2	0.28	0.520004628098231	MTD 97.5% percentile	0.5	CD
y_097530	Dose-toxicity scenario 1	Dose-efficacy scenario 2	0.29	0.506784515284088	MTD 97.5% percentile	0.5	CD
y_097531	Dose-toxicity scenario 1	Dose-efficacy scenario 2	0.3	0.49393122196959	MTD 97.5% percentile	0.5	CD
y_097532	Dose-toxicity scenario 1	Dose-efficacy scenario 2	0.31	0.481429689813394	MTD 97.5% percentile	0.5	CD
y_097533	Dose-toxicity scenario 1	Dose-efficacy scenario 2	0.32	0.469265673563248	MTD 97.5% percentile	0.5	CD
y_097534	Dose-toxicity scenario 1	Dose-efficacy scenario 2	0.33	0.457425686907571	MTD 97.5% percentile	0.5	CD
y_097535	Dose-toxicity scenario 1	Dose-efficacy scenario 2	0.34	0.445896952597421	MTD 97.5% percentile	0.5	CD
y_097536	Dose-toxicity scenario 1	Dose-efficacy scenario 2	0.35	0.434667356451058	MTD 97.5% percentile	0.5	CD
y_097537	Dose-toxicity scenario 1	Dose-efficacy scenario 2	0.36	0.423725404892999	MTD 97.5% percentile	0.5	CD
y_097538	Dose-toxicity scenario 1	Dose-efficacy scenario 2	0.37	0.41306018571471	MTD 97.5% percentile	0.5	CD
y_097539	Dose-toxicity scenario 1	Dose-efficacy scenario 2	0.38	0.402661331775316	MTD 97.5% percentile	0.5	CD
y_097540	Dose-toxicity scenario 1	Dose-efficacy scenario 2	0.39	0.392518987388512	MTD 97.5% percentile	0.5	CD
y_097541	Dose-toxicity scenario 1	Dose-efficacy scenario 2	0.4	0.382623777166568	MTD 97.5% percentile	0.5	CD
y_097542	Dose-toxicity scenario 1	Dose-efficacy scenario 2	0.41	0.372966777114434	MTD 97.5% percentile	0.5	CD
y_097543	Dose-toxicity scenario 1	Dose-efficacy scenario 2	0.42	0.363539487786576	MTD 97.5% percentile	0.5	CD
y_097544	Dose-toxicity scenario 1	Dose-efficacy scenario 2	0.43	0.354333809336862	MTD 97.5% percentile	0.5	CD
y_097545	Dose-toxicity scenario 1	Dose-efficacy scenario 2	0.44	0.345342018307542	MTD 97.5% percentile	0.5	CD
y_097546	Dose-toxicity scenario 1	Dose-efficacy scenario 2	0.45	0.336556746017513	MTD 97.5% percentile	0.5	CD
y_097547	Dose-toxicity scenario 1	Dose-efficacy scenario 2	0.46	0.327970958422796	MTD 97.5% percentile	0.5	CD
y_097548	Dose-toxicity scenario 1	Dose-efficacy scenario 2	0.47	0.319577937333502	MTD 97.5% percentile	0.5	CD
y_097549	Dose-toxicity scenario 1	Dose-efficacy scenario 2	0.48	0.311371262881905	MTD 97.5% percentile	0.5	CD
y_097550	Dose-toxicity scenario 1	Dose-efficacy scenario 2	0.49	0.303344797145448	MTD 97.5% percentile	0.5	CD
y_097551	Dose-toxicity scenario 1	Dose-efficacy scenario 2	0.5	0.295492668836896	MTD 97.5% percentile	0.5	CD
y_097552	Dose-toxicity scenario 1	Dose-efficacy scenario 2	0.51	0.28780925898137	MTD 97.5% percentile	0.5	CD
y_097553	Dose-toxicity scenario 1	Dose-efficacy scenario 2	0.52	0.280289187506842	MTD 97.5% percentile	0.5	CD
y_097554	Dose-toxicity scenario 1	Dose-efficacy scenario 2	0.53	0.272927300680837	MTD 97.5% percentile	0.5	CD
y_097555	Dose-toxicity scenario 1	Dose-efficacy scenario 2	0.54	0.265718659331685	MTD 97.5% percentile	0.5	CD
y_097556	Dose-toxicity scenario 1	Dose-efficacy scenario 2	0.55	0.258658527797764	MTD 97.5% percentile	0.5	CD
y_097557	Dose-toxicity scenario 1	Dose-efficacy scenario 2	0.56	0.251742363552769	MTD 97.5% percentile	0.5	CD
y_097558	Dose-toxicity scenario 1	Dose-efficacy scenario 2	0.57	0.244965807459243	MTD 97.5% percentile	0.5	CD
y_097559	Dose-toxicity scenario 1	Dose-efficacy scenario 2	0.58	0.238324674606435	MTD 97.5% percentile	0.5	CD
y_097560	Dose-toxicity scenario 1	Dose-efficacy scenario 2	0.59	0.231814945692011	MTD 97.5% percentile	0.5	CD
y_097561	Dose-toxicity scenario 1	Dose-efficacy scenario 2	0.6	0.225432758910333	MTD 97.5% percentile	0.5	CD
y_097562	Dose-toxicity scenario 1	Dose-efficacy scenario 2	0.61	0.219174402312893	MTD 97.5% percentile	0.5	CD
y_097563	Dose-toxicity scenario 1	Dose-efficacy scenario 2	0.62	0.213036306609163	MTD 97.5% percentile	0.5	CD
y_097564	Dose-toxicity scenario 1	Dose-efficacy scenario 2	0.63	0.2070150383785	MTD 97.5% percentile	0.5	CD
y_097565	Dose-toxicity scenario 1	Dose-efficacy scenario 2	0.64	0.201107293666012	MTD 97.5% percentile	0.5	CD
y_097566	Dose-toxicity scenario 1	Dose-efficacy scenario 2	0.65	0.195309891937248	MTD 97.5% percentile	0.5	CD
y_097567	Dose-toxicity scenario 1	Dose-efficacy scenario 2	0.66	0.189619770368506	MTD 97.5% percentile	0.5	CD
y_097568	Dose-toxicity scenario 1	Dose-efficacy scenario 2	0.67	0.184033978451198	MTD 97.5% percentile	0.5	CD
y_097569	Dose-toxicity scenario 1	Dose-efficacy scenario 2	0.68	0.178549672890315	MTD 97.5% percentile	0.5	CD
y_097570	Dose-toxicity scenario 1	Dose-efficacy scenario 2	0.69	0.173164112778446	MTD 97.5% percentile	0.5	CD
y_097571	Dose-toxicity scenario 1	Dose-efficacy scenario 2	0.7	0.167874655028155	MTD 97.5% percentile	0.5	CD
y_097572	Dose-toxicity scenario 1	Dose-efficacy scenario 2	0.71	0.162678750046712	MTD 97.5% percentile	0.5	CD
y_097573	Dose-toxicity scenario 1	Dose-efficacy scenario 2	0.72	0.157573937638311	MTD 97.5% percentile	0.5	CD
y_097574	Dose-toxicity scenario 1	Dose-efficacy scenario 2	0.73	0.152557843119937	MTD 97.5% percentile	0.5	CD
y_097575	Dose-toxicity scenario 1	Dose-efficacy scenario 2	0.74	0.147628173638002	MTD 97.5% percentile	0.5	CD
y_097576	Dose-toxicity scenario 1	Dose-efficacy scenario 2	0.75	0.142782714673738	MTD 97.5% percentile	0.5	CD
y_097577	Dose-toxicity scenario 1	Dose-efficacy scenario 2	0.76	0.138019326726166	MTD 97.5% percentile	0.5	CD
y_097578	Dose-toxicity scenario 1	Dose-efficacy scenario 2	0.77	0.133335942162193	MTD 97.5% percentile	0.5	CD
y_097579	Dose-toxicity scenario 1	Dose-efficacy scenario 2	0.78	0.12873056222411	MTD 97.5% percentile	0.5	CD
y_097580	Dose-toxicity scenario 1	Dose-efficacy scenario 2	0.79	0.124201254185366	MTD 97.5% percentile	0.5	CD
y_097581	Dose-toxicity scenario 1	Dose-efficacy scenario 2	0.8	0.119746148646148	MTD 97.5% percentile	0.5	CD
y_097582	Dose-toxicity scenario 1	Dose-efficacy scenario 2	0.81	0.115363436960781	MTD 97.5% percentile	0.5	CD
y_097583	Dose-toxicity scenario 1	Dose-efficacy scenario 2	0.82	0.111051368789542	MTD 97.5% percentile	0.5	CD
y_097584	Dose-toxicity scenario 1	Dose-efficacy scenario 2	0.83	0.106808249767907	MTD 97.5% percentile	0.5	CD
y_097585	Dose-toxicity scenario 1	Dose-efficacy scenario 2	0.84	0.102632439286715	MTD 97.5% percentile	0.5	CD
y_097586	Dose-toxicity scenario 1	Dose-efficacy scenario 2	0.85	0.0985223483771436	MTD 97.5% percentile	0.5	CD
y_097587	Dose-toxicity scenario 1	Dose-efficacy scenario 2	0.86	0.0944764376947602	MTD 97.5% percentile	0.5	CD
y_097588	Dose-toxicity scenario 1	Dose-efficacy scenario 2	0.87	0.0904932155972857	MTD 97.5% percentile	0.5	CD
y_097589	Dose-toxicity scenario 1	Dose-efficacy scenario 2	0.88	0.0865712363110186	MTD 97.5% percentile	0.5	CD
y_097590	Dose-toxicity scenario 1	Dose-efficacy scenario 2	0.89	0.0827090981811901	MTD 97.5% percentile	0.5	CD
y_097591	Dose-toxicity scenario 1	Dose-efficacy scenario 2	0.9	0.0789054420018007	MTD 97.5% percentile	0.5	CD
y_097592	Dose-toxicity scenario 1	Dose-efficacy scenario 2	0.91	0.0751589494207566	MTD 97.5% percentile	0.5	CD
y_097593	Dose-toxicity scenario 1	Dose-efficacy scenario 2	0.92	0.0714683414163761	MTD 97.5% percentile	0.5	CD
y_097594	Dose-toxicity scenario 1	Dose-efficacy scenario 2	0.93	0.067832376841567	MTD 97.5% percentile	0.5	CD
y_097595	Dose-toxicity scenario 1	Dose-efficacy scenario 2	0.94	0.0642498510321931	MTD 97.5% percentile	0.5	CD
y_097596	Dose-toxicity scenario 1	Dose-efficacy scenario 2	0.95	0.0607195944763538	MTD 97.5% percentile	0.5	CD
y_097597	Dose-toxicity scenario 1	Dose-efficacy scenario 2	0.96	0.0572404715414869	MTD 97.5% percentile	0.5	CD
y_097598	Dose-toxicity scenario 1	Dose-efficacy scenario 2	0.97	0.0538113792563851	MTD 97.5% percentile	0.5	CD
y_097599	Dose-toxicity scenario 1	Dose-efficacy scenario 2	0.98	0.050431246145383	MTD 97.5% percentile	0.5	CD
y_0975100	Dose-toxicity scenario 1	Dose-efficacy scenario 2	0.99	0.0470990311121241	MTD 97.5% percentile	0.5	CD
y_0975101	Dose-toxicity scenario 1	Dose-efficacy scenario 2	1	0.0438137223704668	MTD 97.5% percentile	0.5	CD
