# Supplementary material for: A Bayesian adaptive design for dual‐agent phase I–II oncology trials integrating efficacy data across stages
Source: Biom J. 2023 May 18;65(7):2200288. doi: 10.1002/bimj.202200288 (PMC10952513; doi:10.1002/bimj.202200288)
Supplement: Supplementary file 1 — Supporting Information S1 [file BIMJ-65-0-s001.zip › Code_biometrical_journal2/Code_biometrical_journal/Data/intermediate_outputs/MTD_curve_DLT_sc1_EFF_sc2_CD_w050_H1.csv]

	DLT_scenario	EFF_scenario	x	y	type	omega	agreement
y_mean1	Dose-toxicity scenario 1	Dose-efficacy scenario 2	0	1.22813289842446	MTD mean	0.5	CD
y_mean2	Dose-toxicity scenario 1	Dose-efficacy scenario 2	0.01	1.19735423413791	MTD mean	0.5	CD
y_mean3	Dose-toxicity scenario 1	Dose-efficacy scenario 2	0.02	1.1676162468889	MTD mean	0.5	CD
y_mean4	Dose-toxicity scenario 1	Dose-efficacy scenario 2	0.03	1.13886703364862	MTD mean	0.5	CD
y_mean5	Dose-toxicity scenario 1	Dose-efficacy scenario 2	0.04	1.11105808644848	MTD mean	0.5	CD
y_mean6	Dose-toxicity scenario 1	Dose-efficacy scenario 2	0.05	1.08414401925118	MTD mean	0.5	CD
y_mean7	Dose-toxicity scenario 1	Dose-efficacy scenario 2	0.06	1.05808232077173	MTD mean	0.5	CD
y_mean8	Dose-toxicity scenario 1	Dose-efficacy scenario 2	0.07	1.03283313041686	MTD mean	0.5	CD
y_mean9	Dose-toxicity scenario 1	Dose-efficacy scenario 2	0.08	1.00835903485901	MTD mean	0.5	CD
y_mean10	Dose-toxicity scenario 1	Dose-efficacy scenario 2	0.09	0.984624883061205	MTD mean	0.5	CD
y_mean11	Dose-toxicity scenario 1	Dose-efficacy scenario 2	0.1	0.961597617829641	MTD mean	0.5	CD
y_mean12	Dose-toxicity scenario 1	Dose-efficacy scenario 2	0.11	0.939246122196281	MTD mean	0.5	CD
y_mean13	Dose-toxicity scenario 1	Dose-efficacy scenario 2	0.12	0.917541079130254	MTD mean	0.5	CD
y_mean14	Dose-toxicity scenario 1	Dose-efficacy scenario 2	0.13	0.896454843248077	MTD mean	0.5	CD
y_mean15	Dose-toxicity scenario 1	Dose-efficacy scenario 2	0.14	0.875961323342231	MTD mean	0.5	CD
y_mean16	Dose-toxicity scenario 1	Dose-efficacy scenario 2	0.15	0.856035874678496	MTD mean	0.5	CD
y_mean17	Dose-toxicity scenario 1	Dose-efficacy scenario 2	0.16	0.836655200127257	MTD mean	0.5	CD
y_mean18	Dose-toxicity scenario 1	Dose-efficacy scenario 2	0.17	0.817797259294849	MTD mean	0.5	CD
y_mean19	Dose-toxicity scenario 1	Dose-efficacy scenario 2	0.18	0.799441184909757	MTD mean	0.5	CD
y_mean20	Dose-toxicity scenario 1	Dose-efficacy scenario 2	0.19	0.781567205796803	MTD mean	0.5	CD
y_mean21	Dose-toxicity scenario 1	Dose-efficacy scenario 2	0.2	0.764156575841577	MTD mean	0.5	CD
y_mean22	Dose-toxicity scenario 1	Dose-efficacy scenario 2	0.21	0.747191508408565	MTD mean	0.5	CD
y_mean23	Dose-toxicity scenario 1	Dose-efficacy scenario 2	0.22	0.730655115730667	MTD mean	0.5	CD
y_mean24	Dose-toxicity scenario 1	Dose-efficacy scenario 2	0.23	0.714531352835921	MTD mean	0.5	CD
y_mean25	Dose-toxicity scenario 1	Dose-efficacy scenario 2	0.24	0.698804965620063	MTD mean	0.5	CD
y_mean26	Dose-toxicity scenario 1	Dose-efficacy scenario 2	0.25	0.683461442711663	MTD mean	0.5	CD
y_mean27	Dose-toxicity scenario 1	Dose-efficacy scenario 2	0.26	0.668486970810559	MTD mean	0.5	CD
y_mean28	Dose-toxicity scenario 1	Dose-efficacy scenario 2	0.27	0.653868393210669	MTD mean	0.5	CD
y_mean29	Dose-toxicity scenario 1	Dose-efficacy scenario 2	0.28	0.639593171245406	MTD mean	0.5	CD
y_mean30	Dose-toxicity scenario 1	Dose-efficacy scenario 2	0.29	0.625649348418231	MTD mean	0.5	CD
y_mean31	Dose-toxicity scenario 1	Dose-efficacy scenario 2	0.3	0.612025517002654	MTD mean	0.5	CD
y_mean32	Dose-toxicity scenario 1	Dose-efficacy scenario 2	0.31	0.59871078691562	MTD mean	0.5	CD
y_mean33	Dose-toxicity scenario 1	Dose-efficacy scenario 2	0.32	0.585694756685741	MTD mean	0.5	CD
y_mean34	Dose-toxicity scenario 1	Dose-efficacy scenario 2	0.33	0.572967486353745	MTD mean	0.5	CD
y_mean35	Dose-toxicity scenario 1	Dose-efficacy scenario 2	0.34	0.560519472156737	MTD mean	0.5	CD
y_mean36	Dose-toxicity scenario 1	Dose-efficacy scenario 2	0.35	0.54834162286078	MTD mean	0.5	CD
y_mean37	Dose-toxicity scenario 1	Dose-efficacy scenario 2	0.36	0.536425237617927	MTD mean	0.5	CD
y_mean38	Dose-toxicity scenario 1	Dose-efficacy scenario 2	0.37	0.524761985234361	MTD mean	0.5	CD
y_mean39	Dose-toxicity scenario 1	Dose-efficacy scenario 2	0.38	0.51334388474584	MTD mean	0.5	CD
y_mean40	Dose-toxicity scenario 1	Dose-efficacy scenario 2	0.39	0.502163287205261	MTD mean	0.5	CD
y_mean41	Dose-toxicity scenario 1	Dose-efficacy scenario 2	0.4	0.491212858595017	MTD mean	0.5	CD
y_mean42	Dose-toxicity scenario 1	Dose-efficacy scenario 2	0.41	0.480485563783923	MTD mean	0.5	CD
y_mean43	Dose-toxicity scenario 1	Dose-efficacy scenario 2	0.42	0.469974651454966	MTD mean	0.5	CD
y_mean44	Dose-toxicity scenario 1	Dose-efficacy scenario 2	0.43	0.459673639936024	MTD mean	0.5	CD
y_mean45	Dose-toxicity scenario 1	Dose-efficacy scenario 2	0.44	0.449576303871069	MTD mean	0.5	CD
y_mean46	Dose-toxicity scenario 1	Dose-efficacy scenario 2	0.45	0.439676661674252	MTD mean	0.5	CD
y_mean47	Dose-toxicity scenario 1	Dose-efficacy scenario 2	0.46	0.429968963713751	MTD mean	0.5	CD
y_mean48	Dose-toxicity scenario 1	Dose-efficacy scenario 2	0.47	0.420447681176322	MTD mean	0.5	CD
y_mean49	Dose-toxicity scenario 1	Dose-efficacy scenario 2	0.48	0.411107495567261	MTD mean	0.5	CD
y_mean50	Dose-toxicity scenario 1	Dose-efficacy scenario 2	0.49	0.401943288803842	MTD mean	0.5	CD
y_mean51	Dose-toxicity scenario 1	Dose-efficacy scenario 2	0.5	0.392950133863496	MTD mean	0.5	CD
y_mean52	Dose-toxicity scenario 1	Dose-efficacy scenario 2	0.51	0.384123285950799	MTD mean	0.5	CD
y_mean53	Dose-toxicity scenario 1	Dose-efficacy scenario 2	0.52	0.375458174150013	MTD mean	0.5	CD
y_mean54	Dose-toxicity scenario 1	Dose-efficacy scenario 2	0.53	0.366950393532311	MTD mean	0.5	CD
y_mean55	Dose-toxicity scenario 1	Dose-efficacy scenario 2	0.54	0.358595697689065	MTD mean	0.5	CD
y_mean56	Dose-toxicity scenario 1	Dose-efficacy scenario 2	0.55	0.350389991664596	MTD mean	0.5	CD
y_mean57	Dose-toxicity scenario 1	Dose-efficacy scenario 2	0.56	0.342329325263667	MTD mean	0.5	CD
y_mean58	Dose-toxicity scenario 1	Dose-efficacy scenario 2	0.57	0.334409886710758	MTD mean	0.5	CD
y_mean59	Dose-toxicity scenario 1	Dose-efficacy scenario 2	0.58	0.326627996639719	MTD mean	0.5	CD
y_mean60	Dose-toxicity scenario 1	Dose-efficacy scenario 2	0.59	0.318980102393901	MTD mean	0.5	CD
y_mean61	Dose-toxicity scenario 1	Dose-efficacy scenario 2	0.6	0.311462772618209	MTD mean	0.5	CD
y_mean62	Dose-toxicity scenario 1	Dose-efficacy scenario 2	0.61	0.304072692125788	MTD mean	0.5	CD
y_mean63	Dose-toxicity scenario 1	Dose-efficacy scenario 2	0.62	0.296806657023197	MTD mean	0.5	CD
y_mean64	Dose-toxicity scenario 1	Dose-efficacy scenario 2	0.63	0.289661570079018	MTD mean	0.5	CD
y_mean65	Dose-toxicity scenario 1	Dose-efficacy scenario 2	0.64	0.282634436321842	MTD mean	0.5	CD
y_mean66	Dose-toxicity scenario 1	Dose-efficacy scenario 2	0.65	0.275722358854469	MTD mean	0.5	CD
y_mean67	Dose-toxicity scenario 1	Dose-efficacy scenario 2	0.66	0.268922534872051	MTD mean	0.5	CD
y_mean68	Dose-toxicity scenario 1	Dose-efficacy scenario 2	0.67	0.262232251872663	MTD mean	0.5	CD
y_mean69	Dose-toxicity scenario 1	Dose-efficacy scenario 2	0.68	0.255648884049554	MTD mean	0.5	CD
y_mean70	Dose-toxicity scenario 1	Dose-efficacy scenario 2	0.69	0.249169888854986	MTD mean	0.5	CD
y_mean71	Dose-toxicity scenario 1	Dose-efficacy scenario 2	0.7	0.242792803726218	MTD mean	0.5	CD
y_mean72	Dose-toxicity scenario 1	Dose-efficacy scenario 2	0.71	0.23651524296478	MTD mean	0.5	CD
y_mean73	Dose-toxicity scenario 1	Dose-efficacy scenario 2	0.72	0.230334894760726	MTD mean	0.5	CD
y_mean74	Dose-toxicity scenario 1	Dose-efficacy scenario 2	0.73	0.22424951835407	MTD mean	0.5	CD
y_mean75	Dose-toxicity scenario 1	Dose-efficacy scenario 2	0.74	0.218256941326082	MTD mean	0.5	CD
y_mean76	Dose-toxicity scenario 1	Dose-efficacy scenario 2	0.75	0.212355057013567	MTD mean	0.5	CD
y_mean77	Dose-toxicity scenario 1	Dose-efficacy scenario 2	0.76	0.20654182203966	MTD mean	0.5	CD
y_mean78	Dose-toxicity scenario 1	Dose-efficacy scenario 2	0.77	0.200815253955057	MTD mean	0.5	CD
y_mean79	Dose-toxicity scenario 1	Dose-efficacy scenario 2	0.78	0.195173428983966	MTD mean	0.5	CD
y_mean80	Dose-toxicity scenario 1	Dose-efficacy scenario 2	0.79	0.189614479869386	MTD mean	0.5	CD
y_mean81	Dose-toxicity scenario 1	Dose-efficacy scenario 2	0.8	0.184136593812653	MTD mean	0.5	CD
y_mean82	Dose-toxicity scenario 1	Dose-efficacy scenario 2	0.81	0.178738010502473	MTD mean	0.5	CD
y_mean83	Dose-toxicity scenario 1	Dose-efficacy scenario 2	0.82	0.173417020228937	MTD mean	0.5	CD
y_mean84	Dose-toxicity scenario 1	Dose-efficacy scenario 2	0.83	0.16817196207828	MTD mean	0.5	CD
y_mean85	Dose-toxicity scenario 1	Dose-efficacy scenario 2	0.84	0.163001222204374	MTD mean	0.5	CD
y_mean86	Dose-toxicity scenario 1	Dose-efficacy scenario 2	0.85	0.157903232173183	MTD mean	0.5	CD
y_mean87	Dose-toxicity scenario 1	Dose-efficacy scenario 2	0.86	0.1528764673766	MTD mean	0.5	CD
y_mean88	Dose-toxicity scenario 1	Dose-efficacy scenario 2	0.87	0.147919445512315	MTD mean	0.5	CD
y_mean89	Dose-toxicity scenario 1	Dose-efficacy scenario 2	0.88	0.143030725126513	MTD mean	0.5	CD
y_mean90	Dose-toxicity scenario 1	Dose-efficacy scenario 2	0.89	0.138208904216396	MTD mean	0.5	CD
y_mean91	Dose-toxicity scenario 1	Dose-efficacy scenario 2	0.9	0.133452618889698	MTD mean	0.5	CD
y_mean92	Dose-toxicity scenario 1	Dose-efficacy scenario 2	0.91	0.128760542078475	MTD mean	0.5	CD
y_mean93	Dose-toxicity scenario 1	Dose-efficacy scenario 2	0.92	0.124131382304648	MTD mean	0.5	CD
y_mean94	Dose-toxicity scenario 1	Dose-efficacy scenario 2	0.93	0.119563882494865	MTD mean	0.5	CD
y_mean95	Dose-toxicity scenario 1	Dose-efficacy scenario 2	0.94	0.11505681884241	MTD mean	0.5	CD
y_mean96	Dose-toxicity scenario 1	Dose-efficacy scenario 2	0.95	0.110608999714001	MTD mean	0.5	CD
y_mean97	Dose-toxicity scenario 1	Dose-efficacy scenario 2	0.96	0.106219264599399	MTD mean	0.5	CD
y_mean98	Dose-toxicity scenario 1	Dose-efficacy scenario 2	0.97	0.10188648310192	MTD mean	0.5	CD
y_mean99	Dose-toxicity scenario 1	Dose-efficacy scenario 2	0.98	0.0976095539679709	MTD mean	0.5	CD
y_mean100	Dose-toxicity scenario 1	Dose-efficacy scenario 2	0.99	0.0933874041538818	MTD mean	0.5	CD
y_mean101	Dose-toxicity scenario 1	Dose-efficacy scenario 2	1	0.0892189879283674	MTD mean	0.5	CD
y_00251	Dose-toxicity scenario 1	Dose-efficacy scenario 2	0	1.33735283366554	MTD 2.5% percentile	0.5	CD
y_00252	Dose-toxicity scenario 1	Dose-efficacy scenario 2	0.01	1.31240834187959	MTD 2.5% percentile	0.5	CD
y_00253	Dose-toxicity scenario 1	Dose-efficacy scenario 2	0.02	1.28801985470973	MTD 2.5% percentile	0.5	CD
y_00254	Dose-toxicity scenario 1	Dose-efficacy scenario 2	0.03	1.26416898730878	MTD 2.5% percentile	0.5	CD
y_00255	Dose-toxicity scenario 1	Dose-efficacy scenario 2	0.04	1.24083815654412	MTD 2.5% percentile	0.5	CD
y_00256	Dose-toxicity scenario 1	Dose-efficacy scenario 2	0.05	1.21801053776819	MTD 2.5% percentile	0.5	CD
y_00257	Dose-toxicity scenario 1	Dose-efficacy scenario 2	0.06	1.1956700243563	MTD 2.5% percentile	0.5	CD
y_00258	Dose-toxicity scenario 1	Dose-efficacy scenario 2	0.07	1.17380118980726	MTD 2.5% percentile	0.5	CD
y_00259	Dose-toxicity scenario 1	Dose-efficacy scenario 2	0.08	1.15238925221957	MTD 2.5% percentile	0.5	CD
y_002510	Dose-toxicity scenario 1	Dose-efficacy scenario 2	0.09	1.13142004097099	MTD 2.5% percentile	0.5	CD
y_002511	Dose-toxicity scenario 1	Dose-efficacy scenario 2	0.1	1.11087996544398	MTD 2.5% percentile	0.5	CD
y_002512	Dose-toxicity scenario 1	Dose-efficacy scenario 2	0.11	1.09075598565166	MTD 2.5% percentile	0.5	CD
y_002513	Dose-toxicity scenario 1	Dose-efficacy scenario 2	0.12	1.07103558463115	MTD 2.5% percentile	0.5	CD
y_002514	Dose-toxicity scenario 1	Dose-efficacy scenario 2	0.13	1.05170674248124	MTD 2.5% percentile	0.5	CD
y_002515	Dose-toxicity scenario 1	Dose-efficacy scenario 2	0.14	1.03275791193138	MTD 2.5% percentile	0.5	CD
y_002516	Dose-toxicity scenario 1	Dose-efficacy scenario 2	0.15	1.01417799533767	MTD 2.5% percentile	0.5	CD
y_002517	Dose-toxicity scenario 1	Dose-efficacy scenario 2	0.16	0.99595632300937	MTD 2.5% percentile	0.5	CD
y_002518	Dose-toxicity scenario 1	Dose-efficacy scenario 2	0.17	0.978082632777222	MTD 2.5% percentile	0.5	CD
y_002519	Dose-toxicity scenario 1	Dose-efficacy scenario 2	0.18	0.960547050721209	MTD 2.5% percentile	0.5	CD
y_002520	Dose-toxicity scenario 1	Dose-efficacy scenario 2	0.19	0.943340072981767	MTD 2.5% percentile	0.5	CD
y_002521	Dose-toxicity scenario 1	Dose-efficacy scenario 2	0.2	0.926452548584046	MTD 2.5% percentile	0.5	CD
y_002522	Dose-toxicity scenario 1	Dose-efficacy scenario 2	0.21	0.909875663209987	MTD 2.5% percentile	0.5	CD
y_002523	Dose-toxicity scenario 1	Dose-efficacy scenario 2	0.22	0.893600923857758	MTD 2.5% percentile	0.5	CD
y_002524	Dose-toxicity scenario 1	Dose-efficacy scenario 2	0.23	0.877620144332452	MTD 2.5% percentile	0.5	CD
y_002525	Dose-toxicity scenario 1	Dose-efficacy scenario 2	0.24	0.861925431515956	MTD 2.5% percentile	0.5	CD
y_002526	Dose-toxicity scenario 1	Dose-efficacy scenario 2	0.25	0.846509172367623	MTD 2.5% percentile	0.5	CD
y_002527	Dose-toxicity scenario 1	Dose-efficacy scenario 2	0.26	0.831364021610754	MTD 2.5% percentile	0.5	CD
y_002528	Dose-toxicity scenario 1	Dose-efficacy scenario 2	0.27	0.81648289006305	MTD 2.5% percentile	0.5	CD
y_002529	Dose-toxicity scenario 1	Dose-efficacy scenario 2	0.28	0.801858933572081	MTD 2.5% percentile	0.5	CD
y_002530	Dose-toxicity scenario 1	Dose-efficacy scenario 2	0.29	0.787485542519492	MTD 2.5% percentile	0.5	CD
y_002531	Dose-toxicity scenario 1	Dose-efficacy scenario 2	0.3	0.773356331860127	MTD 2.5% percentile	0.5	CD
y_002532	Dose-toxicity scenario 1	Dose-efficacy scenario 2	0.31	0.759465131664535	MTD 2.5% percentile	0.5	CD
y_002533	Dose-toxicity scenario 1	Dose-efficacy scenario 2	0.32	0.74580597813543	MTD 2.5% percentile	0.5	CD
y_002534	Dose-toxicity scenario 1	Dose-efficacy scenario 2	0.33	0.732373105070609	MTD 2.5% percentile	0.5	CD
y_002535	Dose-toxicity scenario 1	Dose-efficacy scenario 2	0.34	0.719160935746681	MTD 2.5% percentile	0.5	CD
y_002536	Dose-toxicity scenario 1	Dose-efficacy scenario 2	0.35	0.70616407519958	MTD 2.5% percentile	0.5	CD
y_002537	Dose-toxicity scenario 1	Dose-efficacy scenario 2	0.36	0.693377302879427	MTD 2.5% percentile	0.5	CD
y_002538	Dose-toxicity scenario 1	Dose-efficacy scenario 2	0.37	0.680795565658728	MTD 2.5% percentile	0.5	CD
y_002539	Dose-toxicity scenario 1	Dose-efficacy scenario 2	0.38	0.66841397117424	MTD 2.5% percentile	0.5	CD
y_002540	Dose-toxicity scenario 1	Dose-efficacy scenario 2	0.39	0.65622778148406	MTD 2.5% percentile	0.5	CD
y_002541	Dose-toxicity scenario 1	Dose-efficacy scenario 2	0.4	0.644232407022688	MTD 2.5% percentile	0.5	CD
y_002542	Dose-toxicity scenario 1	Dose-efficacy scenario 2	0.41	0.632423400837829	MTD 2.5% percentile	0.5	CD
y_002543	Dose-toxicity scenario 1	Dose-efficacy scenario 2	0.42	0.620796453093755	MTD 2.5% percentile	0.5	CD
y_002544	Dose-toxicity scenario 1	Dose-efficacy scenario 2	0.43	0.609347385826949	MTD 2.5% percentile	0.5	CD
y_002545	Dose-toxicity scenario 1	Dose-efficacy scenario 2	0.44	0.598072147940612	MTD 2.5% percentile	0.5	CD
y_002546	Dose-toxicity scenario 1	Dose-efficacy scenario 2	0.45	0.586966810425456	MTD 2.5% percentile	0.5	CD
y_002547	Dose-toxicity scenario 1	Dose-efficacy scenario 2	0.46	0.576027561794917	MTD 2.5% percentile	0.5	CD
y_002548	Dose-toxicity scenario 1	Dose-efficacy scenario 2	0.47	0.565250703723665	MTD 2.5% percentile	0.5	CD
y_002549	Dose-toxicity scenario 1	Dose-efficacy scenario 2	0.48	0.554632646878918	MTD 2.5% percentile	0.5	CD
y_002550	Dose-toxicity scenario 1	Dose-efficacy scenario 2	0.49	0.544169906934682	MTD 2.5% percentile	0.5	CD
y_002551	Dose-toxicity scenario 1	Dose-efficacy scenario 2	0.5	0.53385910075964	MTD 2.5% percentile	0.5	CD
y_002552	Dose-toxicity scenario 1	Dose-efficacy scenario 2	0.51	0.523696942769908	MTD 2.5% percentile	0.5	CD
y_002553	Dose-toxicity scenario 1	Dose-efficacy scenario 2	0.52	0.513680241438403	MTD 2.5% percentile	0.5	CD
y_002554	Dose-toxicity scenario 1	Dose-efficacy scenario 2	0.53	0.503805895953046	MTD 2.5% percentile	0.5	CD
y_002555	Dose-toxicity scenario 1	Dose-efficacy scenario 2	0.54	0.494070893016429	MTD 2.5% percentile	0.5	CD
y_002556	Dose-toxicity scenario 1	Dose-efficacy scenario 2	0.55	0.484472303780026	MTD 2.5% percentile	0.5	CD
y_002557	Dose-toxicity scenario 1	Dose-efficacy scenario 2	0.56	0.475007280906382	MTD 2.5% percentile	0.5	CD
y_002558	Dose-toxicity scenario 1	Dose-efficacy scenario 2	0.57	0.465673055753096	MTD 2.5% percentile	0.5	CD
y_002559	Dose-toxicity scenario 1	Dose-efficacy scenario 2	0.58	0.456466935672751	MTD 2.5% percentile	0.5	CD
y_002560	Dose-toxicity scenario 1	Dose-efficacy scenario 2	0.59	0.447386301423248	MTD 2.5% percentile	0.5	CD
y_002561	Dose-toxicity scenario 1	Dose-efficacy scenario 2	0.6	0.438428604683329	MTD 2.5% percentile	0.5	CD
y_002562	Dose-toxicity scenario 1	Dose-efficacy scenario 2	0.61	0.429591365668324	MTD 2.5% percentile	0.5	CD
y_002563	Dose-toxicity scenario 1	Dose-efficacy scenario 2	0.62	0.420872170841438	MTD 2.5% percentile	0.5	CD
y_002564	Dose-toxicity scenario 1	Dose-efficacy scenario 2	0.63	0.412268670716155	MTD 2.5% percentile	0.5	CD
y_002565	Dose-toxicity scenario 1	Dose-efficacy scenario 2	0.64	0.403778577745537	MTD 2.5% percentile	0.5	CD
y_002566	Dose-toxicity scenario 1	Dose-efficacy scenario 2	0.65	0.395399664294442	MTD 2.5% percentile	0.5	CD
y_002567	Dose-toxicity scenario 1	Dose-efficacy scenario 2	0.66	0.387129760690894	MTD 2.5% percentile	0.5	CD
y_002568	Dose-toxicity scenario 1	Dose-efficacy scenario 2	0.67	0.378966753353009	MTD 2.5% percentile	0.5	CD
y_002569	Dose-toxicity scenario 1	Dose-efficacy scenario 2	0.68	0.370908582988093	MTD 2.5% percentile	0.5	CD
y_002570	Dose-toxicity scenario 1	Dose-efficacy scenario 2	0.69	0.362953242860683	MTD 2.5% percentile	0.5	CD
y_002571	Dose-toxicity scenario 1	Dose-efficacy scenario 2	0.7	0.35509877712647	MTD 2.5% percentile	0.5	CD
y_002572	Dose-toxicity scenario 1	Dose-efficacy scenario 2	0.71	0.347343279229201	MTD 2.5% percentile	0.5	CD
y_002573	Dose-toxicity scenario 1	Dose-efficacy scenario 2	0.72	0.339684890357806	MTD 2.5% percentile	0.5	CD
y_002574	Dose-toxicity scenario 1	Dose-efficacy scenario 2	0.73	0.33212179796111	MTD 2.5% percentile	0.5	CD
y_002575	Dose-toxicity scenario 1	Dose-efficacy scenario 2	0.74	0.324652234317658	MTD 2.5% percentile	0.5	CD
y_002576	Dose-toxicity scenario 1	Dose-efficacy scenario 2	0.75	0.317274475158266	MTD 2.5% percentile	0.5	CD
y_002577	Dose-toxicity scenario 1	Dose-efficacy scenario 2	0.76	0.309986838339054	MTD 2.5% percentile	0.5	CD
y_002578	Dose-toxicity scenario 1	Dose-efficacy scenario 2	0.77	0.302787682562813	MTD 2.5% percentile	0.5	CD
y_002579	Dose-toxicity scenario 1	Dose-efficacy scenario 2	0.78	0.295675406146658	MTD 2.5% percentile	0.5	CD
y_002580	Dose-toxicity scenario 1	Dose-efficacy scenario 2	0.79	0.288648445834034	MTD 2.5% percentile	0.5	CD
y_002581	Dose-toxicity scenario 1	Dose-efficacy scenario 2	0.8	0.281705275649222	MTD 2.5% percentile	0.5	CD
y_002582	Dose-toxicity scenario 1	Dose-efficacy scenario 2	0.81	0.274844405792569	MTD 2.5% percentile	0.5	CD
y_002583	Dose-toxicity scenario 1	Dose-efficacy scenario 2	0.82	0.268064381574784	MTD 2.5% percentile	0.5	CD
y_002584	Dose-toxicity scenario 1	Dose-efficacy scenario 2	0.83	0.261363782388678	MTD 2.5% percentile	0.5	CD
y_002585	Dose-toxicity scenario 1	Dose-efficacy scenario 2	0.84	0.254741220716836	MTD 2.5% percentile	0.5	CD
y_002586	Dose-toxicity scenario 1	Dose-efficacy scenario 2	0.85	0.248195341173755	MTD 2.5% percentile	0.5	CD
y_002587	Dose-toxicity scenario 1	Dose-efficacy scenario 2	0.86	0.241724819581069	MTD 2.5% percentile	0.5	CD
y_002588	Dose-toxicity scenario 1	Dose-efficacy scenario 2	0.87	0.235328362074525	MTD 2.5% percentile	0.5	CD
y_002589	Dose-toxicity scenario 1	Dose-efficacy scenario 2	0.88	0.229004704241448	MTD 2.5% percentile	0.5	CD
y_002590	Dose-toxicity scenario 1	Dose-efficacy scenario 2	0.89	0.222752610287501	MTD 2.5% percentile	0.5	CD
y_002591	Dose-toxicity scenario 1	Dose-efficacy scenario 2	0.9	0.216570872231562	MTD 2.5% percentile	0.5	CD
y_002592	Dose-toxicity scenario 1	Dose-efficacy scenario 2	0.91	0.210458309127634	MTD 2.5% percentile	0.5	CD
y_002593	Dose-toxicity scenario 1	Dose-efficacy scenario 2	0.92	0.204413766312736	MTD 2.5% percentile	0.5	CD
y_002594	Dose-toxicity scenario 1	Dose-efficacy scenario 2	0.93	0.198436114679754	MTD 2.5% percentile	0.5	CD
y_002595	Dose-toxicity scenario 1	Dose-efficacy scenario 2	0.94	0.192524249974306	MTD 2.5% percentile	0.5	CD
y_002596	Dose-toxicity scenario 1	Dose-efficacy scenario 2	0.95	0.186677092114695	MTD 2.5% percentile	0.5	CD
y_002597	Dose-toxicity scenario 1	Dose-efficacy scenario 2	0.96	0.180893584534066	MTD 2.5% percentile	0.5	CD
y_002598	Dose-toxicity scenario 1	Dose-efficacy scenario 2	0.97	0.175172693543937	MTD 2.5% percentile	0.5	CD
y_002599	Dose-toxicity scenario 1	Dose-efficacy scenario 2	0.98	0.169513407718281	MTD 2.5% percentile	0.5	CD
y_0025100	Dose-toxicity scenario 1	Dose-efficacy scenario 2	0.99	0.163914737297412	MTD 2.5% percentile	0.5	CD
y_0025101	Dose-toxicity scenario 1	Dose-efficacy scenario 2	1	0.15837571361091	MTD 2.5% percentile	0.5	CD
y_0501	Dose-toxicity scenario 1	Dose-efficacy scenario 2	0	1.2276115658823	MTD 50% percentile	0.5	CD
y_0502	Dose-toxicity scenario 1	Dose-efficacy scenario 2	0.01	1.19722219895428	MTD 50% percentile	0.5	CD
y_0503	Dose-toxicity scenario 1	Dose-efficacy scenario 2	0.02	1.16784407844149	MTD 50% percentile	0.5	CD
y_0504	Dose-toxicity scenario 1	Dose-efficacy scenario 2	0.03	1.13942755457994	MTD 50% percentile	0.5	CD
y_0505	Dose-toxicity scenario 1	Dose-efficacy scenario 2	0.04	1.11192617551426	MTD 50% percentile	0.5	CD
y_0506	Dose-toxicity scenario 1	Dose-efficacy scenario 2	0.05	1.08529643390884	MTD 50% percentile	0.5	CD
y_0507	Dose-toxicity scenario 1	Dose-efficacy scenario 2	0.06	1.05949753727613	MTD 50% percentile	0.5	CD
y_0508	Dose-toxicity scenario 1	Dose-efficacy scenario 2	0.07	1.03449119947192	MTD 50% percentile	0.5	CD
y_0509	Dose-toxicity scenario 1	Dose-efficacy scenario 2	0.08	1.01024145111607	MTD 50% percentile	0.5	CD
y_05010	Dose-toxicity scenario 1	Dose-efficacy scenario 2	0.09	0.986714466964539	MTD 50% percentile	0.5	CD
y_05011	Dose-toxicity scenario 1	Dose-efficacy scenario 2	0.1	0.963878408490287	MTD 50% percentile	0.5	CD
y_05012	Dose-toxicity scenario 1	Dose-efficacy scenario 2	0.11	0.941703280132426	MTD 50% percentile	0.5	CD
y_05013	Dose-toxicity scenario 1	Dose-efficacy scenario 2	0.12	0.920160797848803	MTD 50% percentile	0.5	CD
y_05014	Dose-toxicity scenario 1	Dose-efficacy scenario 2	0.13	0.899224268760762	MTD 50% percentile	0.5	CD
y_05015	Dose-toxicity scenario 1	Dose-efficacy scenario 2	0.14	0.87886848081321	MTD 50% percentile	0.5	CD
y_05016	Dose-toxicity scenario 1	Dose-efficacy scenario 2	0.15	0.859069601490964	MTD 50% percentile	0.5	CD
y_05017	Dose-toxicity scenario 1	Dose-efficacy scenario 2	0.16	0.839805084735898	MTD 50% percentile	0.5	CD
y_05018	Dose-toxicity scenario 1	Dose-efficacy scenario 2	0.17	0.82105358530052	MTD 50% percentile	0.5	CD
y_05019	Dose-toxicity scenario 1	Dose-efficacy scenario 2	0.18	0.802794879853982	MTD 50% percentile	0.5	CD
y_05020	Dose-toxicity scenario 1	Dose-efficacy scenario 2	0.19	0.785009794227476	MTD 50% percentile	0.5	CD
y_05021	Dose-toxicity scenario 1	Dose-efficacy scenario 2	0.2	0.767680136248769	MTD 50% percentile	0.5	CD
y_05022	Dose-toxicity scenario 1	Dose-efficacy scenario 2	0.21	0.75078863367129	MTD 50% percentile	0.5	CD
y_05023	Dose-toxicity scenario 1	Dose-efficacy scenario 2	0.22	0.734318876752552	MTD 50% percentile	0.5	CD
y_05024	Dose-toxicity scenario 1	Dose-efficacy scenario 2	0.23	0.718255265080644	MTD 50% percentile	0.5	CD
y_05025	Dose-toxicity scenario 1	Dose-efficacy scenario 2	0.24	0.702582958286592	MTD 50% percentile	0.5	CD
y_05026	Dose-toxicity scenario 1	Dose-efficacy scenario 2	0.25	0.687287830315268	MTD 50% percentile	0.5	CD
y_05027	Dose-toxicity scenario 1	Dose-efficacy scenario 2	0.26	0.67235642695868	MTD 50% percentile	0.5	CD
y_05028	Dose-toxicity scenario 1	Dose-efficacy scenario 2	0.27	0.65777592638329	MTD 50% percentile	0.5	CD
y_05029	Dose-toxicity scenario 1	Dose-efficacy scenario 2	0.28	0.643534102407944	MTD 50% percentile	0.5	CD
y_05030	Dose-toxicity scenario 1	Dose-efficacy scenario 2	0.29	0.629619290311383	MTD 50% percentile	0.5	CD
y_05031	Dose-toxicity scenario 1	Dose-efficacy scenario 2	0.3	0.616020354968326	MTD 50% percentile	0.5	CD
y_05032	Dose-toxicity scenario 1	Dose-efficacy scenario 2	0.31	0.602726661131215	MTD 50% percentile	0.5	CD
y_05033	Dose-toxicity scenario 1	Dose-efficacy scenario 2	0.32	0.589728045690911	MTD 50% percentile	0.5	CD
y_05034	Dose-toxicity scenario 1	Dose-efficacy scenario 2	0.33	0.577014791764295	MTD 50% percentile	0.5	CD
y_05035	Dose-toxicity scenario 1	Dose-efficacy scenario 2	0.34	0.564577604469918	MTD 50% percentile	0.5	CD
y_05036	Dose-toxicity scenario 1	Dose-efficacy scenario 2	0.35	0.552407588264789	MTD 50% percentile	0.5	CD
y_05037	Dose-toxicity scenario 1	Dose-efficacy scenario 2	0.36	0.54049622572617	MTD 50% percentile	0.5	CD
y_05038	Dose-toxicity scenario 1	Dose-efficacy scenario 2	0.37	0.528835357672025	MTD 50% percentile	0.5	CD
y_05039	Dose-toxicity scenario 1	Dose-efficacy scenario 2	0.38	0.517417164522601	MTD 50% percentile	0.5	CD
y_05040	Dose-toxicity scenario 1	Dose-efficacy scenario 2	0.39	0.50623414881369	MTD 50% percentile	0.5	CD
y_05041	Dose-toxicity scenario 1	Dose-efficacy scenario 2	0.4	0.495279118779383	MTD 50% percentile	0.5	CD
y_05042	Dose-toxicity scenario 1	Dose-efficacy scenario 2	0.41	0.484545172928775	MTD 50% percentile	0.5	CD
y_05043	Dose-toxicity scenario 1	Dose-efficacy scenario 2	0.42	0.474025685547118	MTD 50% percentile	0.5	CD
y_05044	Dose-toxicity scenario 1	Dose-efficacy scenario 2	0.43	0.463714293057419	MTD 50% percentile	0.5	CD
y_05045	Dose-toxicity scenario 1	Dose-efficacy scenario 2	0.44	0.453604881183483	MTD 50% percentile	0.5	CD
y_05046	Dose-toxicity scenario 1	Dose-efficacy scenario 2	0.45	0.443691572860004	MTD 50% percentile	0.5	CD
y_05047	Dose-toxicity scenario 1	Dose-efficacy scenario 2	0.46	0.433968716839449	MTD 50% percentile	0.5	CD
y_05048	Dose-toxicity scenario 1	Dose-efficacy scenario 2	0.47	0.424430876949352	MTD 50% percentile	0.5	CD
y_05049	Dose-toxicity scenario 1	Dose-efficacy scenario 2	0.48	0.415072821957093	MTD 50% percentile	0.5	CD
y_05050	Dose-toxicity scenario 1	Dose-efficacy scenario 2	0.49	0.405889516002456	MTD 50% percentile	0.5	CD
y_05051	Dose-toxicity scenario 1	Dose-efficacy scenario 2	0.5	0.396876109561219	MTD 50% percentile	0.5	CD
y_05052	Dose-toxicity scenario 1	Dose-efficacy scenario 2	0.51	0.388027930905676	MTD 50% percentile	0.5	CD
y_05053	Dose-toxicity scenario 1	Dose-efficacy scenario 2	0.52	0.379340478030528	MTD 50% percentile	0.5	CD
y_05054	Dose-toxicity scenario 1	Dose-efficacy scenario 2	0.53	0.3708094110148	MTD 50% percentile	0.5	CD
y_05055	Dose-toxicity scenario 1	Dose-efficacy scenario 2	0.54	0.362430544792571	MTD 50% percentile	0.5	CD
y_05056	Dose-toxicity scenario 1	Dose-efficacy scenario 2	0.55	0.354199842307205	MTD 50% percentile	0.5	CD
y_05057	Dose-toxicity scenario 1	Dose-efficacy scenario 2	0.56	0.346113408025567	MTD 50% percentile	0.5	CD
y_05058	Dose-toxicity scenario 1	Dose-efficacy scenario 2	0.57	0.33816748179032	MTD 50% percentile	0.5	CD
y_05059	Dose-toxicity scenario 1	Dose-efficacy scenario 2	0.58	0.330358432989929	MTD 50% percentile	0.5	CD
y_05060	Dose-toxicity scenario 1	Dose-efficacy scenario 2	0.59	0.322682755027373	MTD 50% percentile	0.5	CD
y_05061	Dose-toxicity scenario 1	Dose-efficacy scenario 2	0.6	0.315137060069869	MTD 50% percentile	0.5	CD
y_05062	Dose-toxicity scenario 1	Dose-efficacy scenario 2	0.61	0.307718074063085	MTD 50% percentile	0.5	CD
y_05063	Dose-toxicity scenario 1	Dose-efficacy scenario 2	0.62	0.300422631994426	MTD 50% percentile	0.5	CD
y_05064	Dose-toxicity scenario 1	Dose-efficacy scenario 2	0.63	0.293247673391003	MTD 50% percentile	0.5	CD
y_05065	Dose-toxicity scenario 1	Dose-efficacy scenario 2	0.64	0.286190238038827	MTD 50% percentile	0.5	CD
y_05066	Dose-toxicity scenario 1	Dose-efficacy scenario 2	0.65	0.279247461910644	MTD 50% percentile	0.5	CD
y_05067	Dose-toxicity scenario 1	Dose-efficacy scenario 2	0.66	0.272416573290654	MTD 50% percentile	0.5	CD
y_05068	Dose-toxicity scenario 1	Dose-efficacy scenario 2	0.67	0.265694889085084	MTD 50% percentile	0.5	CD
y_05069	Dose-toxicity scenario 1	Dose-efficacy scenario 2	0.68	0.259079811308308	MTD 50% percentile	0.5	CD
y_05070	Dose-toxicity scenario 1	Dose-efficacy scenario 2	0.69	0.252568823734844	MTD 50% percentile	0.5	CD
y_05071	Dose-toxicity scenario 1	Dose-efficacy scenario 2	0.7	0.24615948870816	MTD 50% percentile	0.5	CD
y_05072	Dose-toxicity scenario 1	Dose-efficacy scenario 2	0.71	0.239849444097789	MTD 50% percentile	0.5	CD
y_05073	Dose-toxicity scenario 1	Dose-efficacy scenario 2	0.72	0.233636400396778	MTD 50% percentile	0.5	CD
y_05074	Dose-toxicity scenario 1	Dose-efficacy scenario 2	0.73	0.22751813795197	MTD 50% percentile	0.5	CD
y_05075	Dose-toxicity scenario 1	Dose-efficacy scenario 2	0.74	0.221492504320088	MTD 50% percentile	0.5	CD
y_05076	Dose-toxicity scenario 1	Dose-efficacy scenario 2	0.75	0.215557411742994	MTD 50% percentile	0.5	CD
y_05077	Dose-toxicity scenario 1	Dose-efficacy scenario 2	0.76	0.209710834735922	MTD 50% percentile	0.5	CD
y_05078	Dose-toxicity scenario 1	Dose-efficacy scenario 2	0.77	0.203950807782805	MTD 50% percentile	0.5	CD
y_05079	Dose-toxicity scenario 1	Dose-efficacy scenario 2	0.78	0.198275423133211	MTD 50% percentile	0.5	CD
y_05080	Dose-toxicity scenario 1	Dose-efficacy scenario 2	0.79	0.192682828695689	MTD 50% percentile	0.5	CD
y_05081	Dose-toxicity scenario 1	Dose-efficacy scenario 2	0.8	0.187171226022641	MTD 50% percentile	0.5	CD
y_05082	Dose-toxicity scenario 1	Dose-efficacy scenario 2	0.81	0.181738868382111	MTD 50% percentile	0.5	CD
y_05083	Dose-toxicity scenario 1	Dose-efficacy scenario 2	0.82	0.176384058912156	MTD 50% percentile	0.5	CD
y_05084	Dose-toxicity scenario 1	Dose-efficacy scenario 2	0.83	0.17110514885369	MTD 50% percentile	0.5	CD
y_05085	Dose-toxicity scenario 1	Dose-efficacy scenario 2	0.84	0.16590053585795	MTD 50% percentile	0.5	CD
y_05086	Dose-toxicity scenario 1	Dose-efficacy scenario 2	0.85	0.160768662364921	MTD 50% percentile	0.5	CD
y_05087	Dose-toxicity scenario 1	Dose-efficacy scenario 2	0.86	0.155708014049282	MTD 50% percentile	0.5	CD
y_05088	Dose-toxicity scenario 1	Dose-efficacy scenario 2	0.87	0.150717118330609	MTD 50% percentile	0.5	CD
y_05089	Dose-toxicity scenario 1	Dose-efficacy scenario 2	0.88	0.145794542944764	MTD 50% percentile	0.5	CD
y_05090	Dose-toxicity scenario 1	Dose-efficacy scenario 2	0.89	0.140938894573547	MTD 50% percentile	0.5	CD
y_05091	Dose-toxicity scenario 1	Dose-efficacy scenario 2	0.9	0.136148817529871	MTD 50% percentile	0.5	CD
y_05092	Dose-toxicity scenario 1	Dose-efficacy scenario 2	0.91	0.131422992495843	MTD 50% percentile	0.5	CD
y_05093	Dose-toxicity scenario 1	Dose-efficacy scenario 2	0.92	0.126760135311287	MTD 50% percentile	0.5	CD
y_05094	Dose-toxicity scenario 1	Dose-efficacy scenario 2	0.93	0.122158995810373	MTD 50% percentile	0.5	CD
y_05095	Dose-toxicity scenario 1	Dose-efficacy scenario 2	0.94	0.117618356704139	MTD 50% percentile	0.5	CD
y_05096	Dose-toxicity scenario 1	Dose-efficacy scenario 2	0.95	0.113137032506803	MTD 50% percentile	0.5	CD
y_05097	Dose-toxicity scenario 1	Dose-efficacy scenario 2	0.96	0.108713868503884	MTD 50% percentile	0.5	CD
y_05098	Dose-toxicity scenario 1	Dose-efficacy scenario 2	0.97	0.104347739760234	MTD 50% percentile	0.5	CD
y_05099	Dose-toxicity scenario 1	Dose-efficacy scenario 2	0.98	0.100037550166201	MTD 50% percentile	0.5	CD
y_050100	Dose-toxicity scenario 1	Dose-efficacy scenario 2	0.99	0.0957822315202239	MTD 50% percentile	0.5	CD
y_050101	Dose-toxicity scenario 1	Dose-efficacy scenario 2	1	0.0915807426462343	MTD 50% percentile	0.5	CD
y_09751	Dose-toxicity scenario 1	Dose-efficacy scenario 2	0	1.1485336401209	MTD 97.5% percentile	0.5	CD
y_09752	Dose-toxicity scenario 1	Dose-efficacy scenario 2	0.01	1.11174268368153	MTD 97.5% percentile	0.5	CD
y_09753	Dose-toxicity scenario 1	Dose-efficacy scenario 2	0.02	1.076643269198	MTD 97.5% percentile	0.5	CD
y_09754	Dose-toxicity scenario 1	Dose-efficacy scenario 2	0.03	1.04312135988825	MTD 97.5% percentile	0.5	CD
y_09755	Dose-toxicity scenario 1	Dose-efficacy scenario 2	0.04	1.01107294420292	MTD 97.5% percentile	0.5	CD
y_09756	Dose-toxicity scenario 1	Dose-efficacy scenario 2	0.05	0.980402957841195	MTD 97.5% percentile	0.5	CD
y_09757	Dose-toxicity scenario 1	Dose-efficacy scenario 2	0.06	0.95102434193319	MTD 97.5% percentile	0.5	CD
y_09758	Dose-toxicity scenario 1	Dose-efficacy scenario 2	0.07	0.922857217736214	MTD 97.5% percentile	0.5	CD
y_09759	Dose-toxicity scenario 1	Dose-efficacy scenario 2	0.08	0.895828161367973	MTD 97.5% percentile	0.5	CD
y_097510	Dose-toxicity scenario 1	Dose-efficacy scenario 2	0.09	0.869869564710266	MTD 97.5% percentile	0.5	CD
y_097511	Dose-toxicity scenario 1	Dose-efficacy scenario 2	0.1	0.844919070770647	MTD 97.5% percentile	0.5	CD
y_097512	Dose-toxicity scenario 1	Dose-efficacy scenario 2	0.11	0.820919073574297	MTD 97.5% percentile	0.5	CD
y_097513	Dose-toxicity scenario 1	Dose-efficacy scenario 2	0.12	0.797816274142886	MTD 97.5% percentile	0.5	CD
y_097514	Dose-toxicity scenario 1	Dose-efficacy scenario 2	0.13	0.775561285356589	MTD 97.5% percentile	0.5	CD
y_097515	Dose-toxicity scenario 1	Dose-efficacy scenario 2	0.14	0.754108279533789	MTD 97.5% percentile	0.5	CD
y_097516	Dose-toxicity scenario 1	Dose-efficacy scenario 2	0.15	0.733414673436012	MTD 97.5% percentile	0.5	CD
y_097517	Dose-toxicity scenario 1	Dose-efficacy scenario 2	0.16	0.713440846141966	MTD 97.5% percentile	0.5	CD
y_097518	Dose-toxicity scenario 1	Dose-efficacy scenario 2	0.17	0.694149885857624	MTD 97.5% percentile	0.5	CD
y_097519	Dose-toxicity scenario 1	Dose-efficacy scenario 2	0.18	0.675507362258101	MTD 97.5% percentile	0.5	CD
y_097520	Dose-toxicity scenario 1	Dose-efficacy scenario 2	0.19	0.657481121407238	MTD 97.5% percentile	0.5	CD
y_097521	Dose-toxicity scenario 1	Dose-efficacy scenario 2	0.2	0.640041100685055	MTD 97.5% percentile	0.5	CD
y_097522	Dose-toxicity scenario 1	Dose-efficacy scenario 2	0.21	0.623159161482207	MTD 97.5% percentile	0.5	CD
y_097523	Dose-toxicity scenario 1	Dose-efficacy scenario 2	0.22	0.606808937702845	MTD 97.5% percentile	0.5	CD
y_097524	Dose-toxicity scenario 1	Dose-efficacy scenario 2	0.23	0.590965698360275	MTD 97.5% percentile	0.5	CD
y_097525	Dose-toxicity scenario 1	Dose-efficacy scenario 2	0.24	0.575606222759275	MTD 97.5% percentile	0.5	CD
y_097526	Dose-toxicity scenario 1	Dose-efficacy scenario 2	0.25	0.560708686940186	MTD 97.5% percentile	0.5	CD
y_097527	Dose-toxicity scenario 1	Dose-efficacy scenario 2	0.26	0.546252560216867	MTD 97.5% percentile	0.5	CD
y_097528	Dose-toxicity scenario 1	Dose-efficacy scenario 2	0.27	0.532218510777042	MTD 97.5% percentile	0.5	CD
y_097529	Dose-toxicity scenario 1	Dose-efficacy scenario 2	0.28	0.518588319432256	MTD 97.5% percentile	0.5	CD
y_097530	Dose-toxicity scenario 1	Dose-efficacy scenario 2	0.29	0.505344800708283	MTD 97.5% percentile	0.5	CD
y_097531	Dose-toxicity scenario 1	Dose-efficacy scenario 2	0.3	0.492471730557316	MTD 97.5% percentile	0.5	CD
y_097532	Dose-toxicity scenario 1	Dose-efficacy scenario 2	0.31	0.479953780052612	MTD 97.5% percentile	0.5	CD
y_097533	Dose-toxicity scenario 1	Dose-efficacy scenario 2	0.32	0.467776454495822	MTD 97.5% percentile	0.5	CD
y_097534	Dose-toxicity scenario 1	Dose-efficacy scenario 2	0.33	0.455926037428436	MTD 97.5% percentile	0.5	CD
y_097535	Dose-toxicity scenario 1	Dose-efficacy scenario 2	0.34	0.444389539092655	MTD 97.5% percentile	0.5	CD
y_097536	Dose-toxicity scenario 1	Dose-efficacy scenario 2	0.35	0.433154648934553	MTD 97.5% percentile	0.5	CD
y_097537	Dose-toxicity scenario 1	Dose-efficacy scenario 2	0.36	0.422209691784422	MTD 97.5% percentile	0.5	CD
y_097538	Dose-toxicity scenario 1	Dose-efficacy scenario 2	0.37	0.411543587386382	MTD 97.5% percentile	0.5	CD
y_097539	Dose-toxicity scenario 1	Dose-efficacy scenario 2	0.38	0.40114581298238	MTD 97.5% percentile	0.5	CD
y_097540	Dose-toxicity scenario 1	Dose-efficacy scenario 2	0.39	0.39100636868495	MTD 97.5% percentile	0.5	CD
y_097541	Dose-toxicity scenario 1	Dose-efficacy scenario 2	0.4	0.381115745399228	MTD 97.5% percentile	0.5	CD
y_097542	Dose-toxicity scenario 1	Dose-efficacy scenario 2	0.41	0.371464895077906	MTD 97.5% percentile	0.5	CD
y_097543	Dose-toxicity scenario 1	Dose-efficacy scenario 2	0.42	0.362045203113569	MTD 97.5% percentile	0.5	CD
y_097544	Dose-toxicity scenario 1	Dose-efficacy scenario 2	0.43	0.35284846269133	MTD 97.5% percentile	0.5	CD
y_097545	Dose-toxicity scenario 1	Dose-efficacy scenario 2	0.44	0.343866850941291	MTD 97.5% percentile	0.5	CD
y_097546	Dose-toxicity scenario 1	Dose-efficacy scenario 2	0.45	0.33509290674516	MTD 97.5% percentile	0.5	CD
y_097547	Dose-toxicity scenario 1	Dose-efficacy scenario 2	0.46	0.326519510064716	MTD 97.5% percentile	0.5	CD
y_097548	Dose-toxicity scenario 1	Dose-efficacy scenario 2	0.47	0.318139862671723	MTD 97.5% percentile	0.5	CD
y_097549	Dose-toxicity scenario 1	Dose-efficacy scenario 2	0.48	0.309947470169698	MTD 97.5% percentile	0.5	CD
y_097550	Dose-toxicity scenario 1	Dose-efficacy scenario 2	0.49	0.301936125207613	MTD 97.5% percentile	0.5	CD
y_097551	Dose-toxicity scenario 1	Dose-efficacy scenario 2	0.5	0.294099891794331	MTD 97.5% percentile	0.5	CD
y_097552	Dose-toxicity scenario 1	Dose-efficacy scenario 2	0.51	0.28643309063049	MTD 97.5% percentile	0.5	CD
y_097553	Dose-toxicity scenario 1	Dose-efficacy scenario 2	0.52	0.278930285381655	MTD 97.5% percentile	0.5	CD
y_097554	Dose-toxicity scenario 1	Dose-efficacy scenario 2	0.53	0.27158626982302	MTD 97.5% percentile	0.5	CD
y_097555	Dose-toxicity scenario 1	Dose-efficacy scenario 2	0.54	0.26439605579177	MTD 97.5% percentile	0.5	CD
y_097556	Dose-toxicity scenario 1	Dose-efficacy scenario 2	0.55	0.257354861888518	MTD 97.5% percentile	0.5	CD
y_097557	Dose-toxicity scenario 1	Dose-efficacy scenario 2	0.56	0.250458102874049	MTD 97.5% percentile	0.5	CD
y_097558	Dose-toxicity scenario 1	Dose-efficacy scenario 2	0.57	0.243701379711933	MTD 97.5% percentile	0.5	CD
y_097559	Dose-toxicity scenario 1	Dose-efficacy scenario 2	0.58	0.237080470211599	MTD 97.5% percentile	0.5	CD
y_097560	Dose-toxicity scenario 1	Dose-efficacy scenario 2	0.59	0.230591320230022	MTD 97.5% percentile	0.5	CD
y_097561	Dose-toxicity scenario 1	Dose-efficacy scenario 2	0.6	0.224230035393508	MTD 97.5% percentile	0.5	CD
y_097562	Dose-toxicity scenario 1	Dose-efficacy scenario 2	0.61	0.217992873304069	MTD 97.5% percentile	0.5	CD
y_097563	Dose-toxicity scenario 1	Dose-efficacy scenario 2	0.62	0.211876236197585	MTD 97.5% percentile	0.5	CD
y_097564	Dose-toxicity scenario 1	Dose-efficacy scenario 2	0.63	0.205876664023524	MTD 97.5% percentile	0.5	CD
y_097565	Dose-toxicity scenario 1	Dose-efficacy scenario 2	0.64	0.199990827918223	MTD 97.5% percentile	0.5	CD
y_097566	Dose-toxicity scenario 1	Dose-efficacy scenario 2	0.65	0.194215524045875	MTD 97.5% percentile	0.5	CD
y_097567	Dose-toxicity scenario 1	Dose-efficacy scenario 2	0.66	0.188547667783274	MTD 97.5% percentile	0.5	CD
y_097568	Dose-toxicity scenario 1	Dose-efficacy scenario 2	0.67	0.182984288226141	MTD 97.5% percentile	0.5	CD
y_097569	Dose-toxicity scenario 1	Dose-efficacy scenario 2	0.68	0.177522522996479	MTD 97.5% percentile	0.5	CD
y_097570	Dose-toxicity scenario 1	Dose-efficacy scenario 2	0.69	0.172159613331871	MTD 97.5% percentile	0.5	CD
y_097571	Dose-toxicity scenario 1	Dose-efficacy scenario 2	0.7	0.166892899439042	MTD 97.5% percentile	0.5	CD
y_097572	Dose-toxicity scenario 1	Dose-efficacy scenario 2	0.71	0.161719816095224	MTD 97.5% percentile	0.5	CD
y_097573	Dose-toxicity scenario 1	Dose-efficacy scenario 2	0.72	0.156637888482054	MTD 97.5% percentile	0.5	CD
y_097574	Dose-toxicity scenario 1	Dose-efficacy scenario 2	0.73	0.151644728237777	MTD 97.5% percentile	0.5	CD
y_097575	Dose-toxicity scenario 1	Dose-efficacy scenario 2	0.74	0.146738029714532	MTD 97.5% percentile	0.5	CD
y_097576	Dose-toxicity scenario 1	Dose-efficacy scenario 2	0.75	0.141915566428401	MTD 97.5% percentile	0.5	CD
y_097577	Dose-toxicity scenario 1	Dose-efficacy scenario 2	0.76	0.137175187690723	MTD 97.5% percentile	0.5	CD
y_097578	Dose-toxicity scenario 1	Dose-efficacy scenario 2	0.77	0.132514815409983	MTD 97.5% percentile	0.5	CD
y_097579	Dose-toxicity scenario 1	Dose-efficacy scenario 2	0.78	0.127932441054269	MTD 97.5% percentile	0.5	CD
y_097580	Dose-toxicity scenario 1	Dose-efficacy scenario 2	0.79	0.123426122764982	MTD 97.5% percentile	0.5	CD
y_097581	Dose-toxicity scenario 1	Dose-efficacy scenario 2	0.8	0.118993982613073	MTD 97.5% percentile	0.5	CD
y_097582	Dose-toxicity scenario 1	Dose-efficacy scenario 2	0.81	0.114634203989674	MTD 97.5% percentile	0.5	CD
y_097583	Dose-toxicity scenario 1	Dose-efficacy scenario 2	0.82	0.110345029123497	MTD 97.5% percentile	0.5	CD
y_097584	Dose-toxicity scenario 1	Dose-efficacy scenario 2	0.83	0.106124756717877	MTD 97.5% percentile	0.5	CD
y_097585	Dose-toxicity scenario 1	Dose-efficacy scenario 2	0.84	0.101971739700786	MTD 97.5% percentile	0.5	CD
y_097586	Dose-toxicity scenario 1	Dose-efficacy scenario 2	0.85	0.0978843830815626	MTD 97.5% percentile	0.5	CD
y_097587	Dose-toxicity scenario 1	Dose-efficacy scenario 2	0.86	0.0938611419085072	MTD 97.5% percentile	0.5	CD
y_097588	Dose-toxicity scenario 1	Dose-efficacy scenario 2	0.87	0.0899005193218375	MTD 97.5% percentile	0.5	CD
y_097589	Dose-toxicity scenario 1	Dose-efficacy scenario 2	0.88	0.0860010646968565	MTD 97.5% percentile	0.5	CD
y_097590	Dose-toxicity scenario 1	Dose-efficacy scenario 2	0.89	0.0821613718724921	MTD 97.5% percentile	0.5	CD
y_097591	Dose-toxicity scenario 1	Dose-efficacy scenario 2	0.9	0.0783800774606639	MTD 97.5% percentile	0.5	CD
y_097592	Dose-toxicity scenario 1	Dose-efficacy scenario 2	0.91	0.0746558592322066	MTD 97.5% percentile	0.5	CD
y_097593	Dose-toxicity scenario 1	Dose-efficacy scenario 2	0.92	0.0709874345753367	MTD 97.5% percentile	0.5	CD
y_097594	Dose-toxicity scenario 1	Dose-efficacy scenario 2	0.93	0.0673735590228861	MTD 97.5% percentile	0.5	CD
y_097595	Dose-toxicity scenario 1	Dose-efficacy scenario 2	0.94	0.0638130248447511	MTD 97.5% percentile	0.5	CD
y_097596	Dose-toxicity scenario 1	Dose-efficacy scenario 2	0.95	0.0603046597022112	MTD 97.5% percentile	0.5	CD
y_097597	Dose-toxicity scenario 1	Dose-efficacy scenario 2	0.96	0.0568473253609686	MTD 97.5% percentile	0.5	CD
y_097598	Dose-toxicity scenario 1	Dose-efficacy scenario 2	0.97	0.053439916459941	MTD 97.5% percentile	0.5	CD
y_097599	Dose-toxicity scenario 1	Dose-efficacy scenario 2	0.98	0.0500813593330097	MTD 97.5% percentile	0.5	CD
y_0975100	Dose-toxicity scenario 1	Dose-efficacy scenario 2	0.99	0.0467706108810832	MTD 97.5% percentile	0.5	CD
y_0975101	Dose-toxicity scenario 1	Dose-efficacy scenario 2	1	0.0435066574919907	MTD 97.5% percentile	0.5	CD
