# Supplementary material for: A Bayesian adaptive design for dual‐agent phase I–II oncology trials integrating efficacy data across stages
Source: Biom J. 2023 May 18;65(7):2200288. doi: 10.1002/bimj.202200288 (PMC10952513; doi:10.1002/bimj.202200288)
Supplement: Supplementary file 1 — Supporting Information S1 [file BIMJ-65-0-s001.zip › Code_biometrical_journal2/Code_biometrical_journal/Data/intermediate_outputs/MTD_curve_DLT_sc1_EFF_sc2_CD_w075_H0.csv]

	DLT_scenario	EFF_scenario	x	y	type	omega	agreement
y_mean1	Dose-toxicity scenario 1	Dose-efficacy scenario 2	0	1.22749857100841	MTD mean	0.75	CD
y_mean2	Dose-toxicity scenario 1	Dose-efficacy scenario 2	0.01	1.19647284040621	MTD mean	0.75	CD
y_mean3	Dose-toxicity scenario 1	Dose-efficacy scenario 2	0.02	1.16650890639017	MTD mean	0.75	CD
y_mean4	Dose-toxicity scenario 1	Dose-efficacy scenario 2	0.03	1.13755317901596	MTD mean	0.75	CD
y_mean5	Dose-toxicity scenario 1	Dose-efficacy scenario 2	0.04	1.10955561498963	MTD mean	0.75	CD
y_mean6	Dose-toxicity scenario 1	Dose-efficacy scenario 2	0.05	1.08246942904073	MTD mean	0.75	CD
y_mean7	Dose-toxicity scenario 1	Dose-efficacy scenario 2	0.06	1.05625083303026	MTD mean	0.75	CD
y_mean8	Dose-toxicity scenario 1	Dose-efficacy scenario 2	0.07	1.03085879973312	MTD mean	0.75	CD
y_mean9	Dose-toxicity scenario 1	Dose-efficacy scenario 2	0.08	1.00625484861471	MTD mean	0.75	CD
y_mean10	Dose-toxicity scenario 1	Dose-efficacy scenario 2	0.09	0.982402851249019	MTD mean	0.75	CD
y_mean11	Dose-toxicity scenario 1	Dose-efficacy scenario 2	0.1	0.959268854308813	MTD mean	0.75	CD
y_mean12	Dose-toxicity scenario 1	Dose-efficacy scenario 2	0.11	0.936820918304036	MTD mean	0.75	CD
y_mean13	Dose-toxicity scenario 1	Dose-efficacy scenario 2	0.12	0.91502897045765	MTD mean	0.75	CD
y_mean14	Dose-toxicity scenario 1	Dose-efficacy scenario 2	0.13	0.893864670293833	MTD mean	0.75	CD
y_mean15	Dose-toxicity scenario 1	Dose-efficacy scenario 2	0.14	0.873301286675192	MTD mean	0.75	CD
y_mean16	Dose-toxicity scenario 1	Dose-efficacy scenario 2	0.15	0.853313585167199	MTD mean	0.75	CD
y_mean17	Dose-toxicity scenario 1	Dose-efficacy scenario 2	0.16	0.833877724731904	MTD mean	0.75	CD
y_mean18	Dose-toxicity scenario 1	Dose-efficacy scenario 2	0.17	0.81497116286169	MTD mean	0.75	CD
y_mean19	Dose-toxicity scenario 1	Dose-efficacy scenario 2	0.18	0.79657256835942	MTD mean	0.75	CD
y_mean20	Dose-toxicity scenario 1	Dose-efficacy scenario 2	0.19	0.778661741055466	MTD mean	0.75	CD
y_mean21	Dose-toxicity scenario 1	Dose-efficacy scenario 2	0.2	0.761219537826383	MTD mean	0.75	CD
y_mean22	Dose-toxicity scenario 1	Dose-efficacy scenario 2	0.21	0.744227804345597	MTD mean	0.75	CD
y_mean23	Dose-toxicity scenario 1	Dose-efficacy scenario 2	0.22	0.727669312054593	MTD mean	0.75	CD
y_mean24	Dose-toxicity scenario 1	Dose-efficacy scenario 2	0.23	0.711527699894575	MTD mean	0.75	CD
y_mean25	Dose-toxicity scenario 1	Dose-efficacy scenario 2	0.24	0.695787420384355	MTD mean	0.75	CD
y_mean26	Dose-toxicity scenario 1	Dose-efficacy scenario 2	0.25	0.680433689670878	MTD mean	0.75	CD
y_mean27	Dose-toxicity scenario 1	Dose-efficacy scenario 2	0.26	0.665452441215085	MTD mean	0.75	CD
y_mean28	Dose-toxicity scenario 1	Dose-efficacy scenario 2	0.27	0.650830282808128	MTD mean	0.75	CD
y_mean29	Dose-toxicity scenario 1	Dose-efficacy scenario 2	0.28	0.636554456641846	MTD mean	0.75	CD
y_mean30	Dose-toxicity scenario 1	Dose-efficacy scenario 2	0.29	0.622612802183292	MTD mean	0.75	CD
y_mean31	Dose-toxicity scenario 1	Dose-efficacy scenario 2	0.3	0.60899372162621	MTD mean	0.75	CD
y_mean32	Dose-toxicity scenario 1	Dose-efficacy scenario 2	0.31	0.595686147713186	MTD mean	0.75	CD
y_mean33	Dose-toxicity scenario 1	Dose-efficacy scenario 2	0.32	0.582679513740825	MTD mean	0.75	CD
y_mean34	Dose-toxicity scenario 1	Dose-efficacy scenario 2	0.33	0.569963725577096	MTD mean	0.75	CD
y_mean35	Dose-toxicity scenario 1	Dose-efficacy scenario 2	0.34	0.557529135535116	MTD mean	0.75	CD
y_mean36	Dose-toxicity scenario 1	Dose-efficacy scenario 2	0.35	0.545366517961252	MTD mean	0.75	CD
y_mean37	Dose-toxicity scenario 1	Dose-efficacy scenario 2	0.36	0.533467046407721	MTD mean	0.75	CD
y_mean38	Dose-toxicity scenario 1	Dose-efficacy scenario 2	0.37	0.521822272270986	MTD mean	0.75	CD
y_mean39	Dose-toxicity scenario 1	Dose-efficacy scenario 2	0.38	0.510424104787317	MTD mean	0.75	CD
y_mean40	Dose-toxicity scenario 1	Dose-efficacy scenario 2	0.39	0.499264792285951	MTD mean	0.75	CD
y_mean41	Dose-toxicity scenario 1	Dose-efficacy scenario 2	0.4	0.488336904608591	MTD mean	0.75	CD
y_mean42	Dose-toxicity scenario 1	Dose-efficacy scenario 2	0.41	0.477633316611447	MTD mean	0.75	CD
y_mean43	Dose-toxicity scenario 1	Dose-efficacy scenario 2	0.42	0.467147192672837	MTD mean	0.75	CD
y_mean44	Dose-toxicity scenario 1	Dose-efficacy scenario 2	0.43	0.456871972135571	MTD mean	0.75	CD
y_mean45	Dose-toxicity scenario 1	Dose-efficacy scenario 2	0.44	0.44680135561896	MTD mean	0.75	CD
y_mean46	Dose-toxicity scenario 1	Dose-efficacy scenario 2	0.45	0.436929292140448	MTD mean	0.75	CD
y_mean47	Dose-toxicity scenario 1	Dose-efficacy scenario 2	0.46	0.427249966991542	MTD mean	0.75	CD
y_mean48	Dose-toxicity scenario 1	Dose-efficacy scenario 2	0.47	0.417757790316992	MTD mean	0.75	CD
y_mean49	Dose-toxicity scenario 1	Dose-efficacy scenario 2	0.48	0.408447386350089	MTD mean	0.75	CD
y_mean50	Dose-toxicity scenario 1	Dose-efficacy scenario 2	0.49	0.399313583260517	MTD mean	0.75	CD
y_mean51	Dose-toxicity scenario 1	Dose-efficacy scenario 2	0.5	0.390351403574491	MTD mean	0.75	CD
y_mean52	Dose-toxicity scenario 1	Dose-efficacy scenario 2	0.51	0.381556055129868	MTD mean	0.75	CD
y_mean53	Dose-toxicity scenario 1	Dose-efficacy scenario 2	0.52	0.372922922531724	MTD mean	0.75	CD
y_mean54	Dose-toxicity scenario 1	Dose-efficacy scenario 2	0.53	0.364447559076371	MTD mean	0.75	CD
y_mean55	Dose-toxicity scenario 1	Dose-efficacy scenario 2	0.54	0.356125679114126	MTD mean	0.75	CD
y_mean56	Dose-toxicity scenario 1	Dose-efficacy scenario 2	0.55	0.347953150823271	MTD mean	0.75	CD
y_mean57	Dose-toxicity scenario 1	Dose-efficacy scenario 2	0.56	0.339925989369619	MTD mean	0.75	CD
y_mean58	Dose-toxicity scenario 1	Dose-efficacy scenario 2	0.57	0.332040350427862	MTD mean	0.75	CD
y_mean59	Dose-toxicity scenario 1	Dose-efficacy scenario 2	0.58	0.324292524042603	MTD mean	0.75	CD
y_mean60	Dose-toxicity scenario 1	Dose-efficacy scenario 2	0.59	0.316678928808455	MTD mean	0.75	CD
y_mean61	Dose-toxicity scenario 1	Dose-efficacy scenario 2	0.6	0.309196106350038	MTD mean	0.75	CD
y_mean62	Dose-toxicity scenario 1	Dose-efficacy scenario 2	0.61	0.30184071608398	MTD mean	0.75	CD
y_mean63	Dose-toxicity scenario 1	Dose-efficacy scenario 2	0.62	0.29460953024628	MTD mean	0.75	CD
y_mean64	Dose-toxicity scenario 1	Dose-efficacy scenario 2	0.63	0.287499429169464	MTD mean	0.75	CD
y_mean65	Dose-toxicity scenario 1	Dose-efficacy scenario 2	0.64	0.280507396795018	MTD mean	0.75	CD
y_mean66	Dose-toxicity scenario 1	Dose-efficacy scenario 2	0.65	0.27363051640754	MTD mean	0.75	CD
y_mean67	Dose-toxicity scenario 1	Dose-efficacy scenario 2	0.66	0.266865966577935	MTD mean	0.75	CD
y_mean68	Dose-toxicity scenario 1	Dose-efficacy scenario 2	0.67	0.260211017303797	MTD mean	0.75	CD
y_mean69	Dose-toxicity scenario 1	Dose-efficacy scenario 2	0.68	0.253663026335888	MTD mean	0.75	CD
y_mean70	Dose-toxicity scenario 1	Dose-efficacy scenario 2	0.69	0.247219435680319	MTD mean	0.75	CD
y_mean71	Dose-toxicity scenario 1	Dose-efficacy scenario 2	0.7	0.240877768266728	MTD mean	0.75	CD
y_mean72	Dose-toxicity scenario 1	Dose-efficacy scenario 2	0.71	0.234635624773311	MTD mean	0.75	CD
y_mean73	Dose-toxicity scenario 1	Dose-efficacy scenario 2	0.72	0.228490680600176	MTD mean	0.75	CD
y_mean74	Dose-toxicity scenario 1	Dose-efficacy scenario 2	0.73	0.222440682982992	MTD mean	0.75	CD
y_mean75	Dose-toxicity scenario 1	Dose-efficacy scenario 2	0.74	0.216483448239402	MTD mean	0.75	CD
y_mean76	Dose-toxicity scenario 1	Dose-efficacy scenario 2	0.75	0.210616859141137	MTD mean	0.75	CD
y_mean77	Dose-toxicity scenario 1	Dose-efficacy scenario 2	0.76	0.204838862405177	MTD mean	0.75	CD
y_mean78	Dose-toxicity scenario 1	Dose-efficacy scenario 2	0.77	0.199147466297724	MTD mean	0.75	CD
y_mean79	Dose-toxicity scenario 1	Dose-efficacy scenario 2	0.78	0.193540738345106	MTD mean	0.75	CD
y_mean80	Dose-toxicity scenario 1	Dose-efficacy scenario 2	0.79	0.188016803146089	MTD mean	0.75	CD
y_mean81	Dose-toxicity scenario 1	Dose-efficacy scenario 2	0.8	0.182573840280393	MTD mean	0.75	CD
y_mean82	Dose-toxicity scenario 1	Dose-efficacy scenario 2	0.81	0.177210082308512	MTD mean	0.75	CD
y_mean83	Dose-toxicity scenario 1	Dose-efficacy scenario 2	0.82	0.171923812858225	MTD mean	0.75	CD
y_mean84	Dose-toxicity scenario 1	Dose-efficacy scenario 2	0.83	0.166713364793439	MTD mean	0.75	CD
y_mean85	Dose-toxicity scenario 1	Dose-efficacy scenario 2	0.84	0.161577118461264	MTD mean	0.75	CD
y_mean86	Dose-toxicity scenario 1	Dose-efficacy scenario 2	0.85	0.156513500013454	MTD mean	0.75	CD
y_mean87	Dose-toxicity scenario 1	Dose-efficacy scenario 2	0.86	0.151520979798548	MTD mean	0.75	CD
y_mean88	Dose-toxicity scenario 1	Dose-efficacy scenario 2	0.87	0.146598070821269	MTD mean	0.75	CD
y_mean89	Dose-toxicity scenario 1	Dose-efficacy scenario 2	0.88	0.14174332726592	MTD mean	0.75	CD
y_mean90	Dose-toxicity scenario 1	Dose-efficacy scenario 2	0.89	0.136955343080694	MTD mean	0.75	CD
y_mean91	Dose-toxicity scenario 1	Dose-efficacy scenario 2	0.9	0.132232750619989	MTD mean	0.75	CD
y_mean92	Dose-toxicity scenario 1	Dose-efficacy scenario 2	0.91	0.127574219341976	MTD mean	0.75	CD
y_mean93	Dose-toxicity scenario 1	Dose-efficacy scenario 2	0.92	0.122978454558805	MTD mean	0.75	CD
y_mean94	Dose-toxicity scenario 1	Dose-efficacy scenario 2	0.93	0.118444196236998	MTD mean	0.75	CD
y_mean95	Dose-toxicity scenario 1	Dose-efficacy scenario 2	0.94	0.113970217845681	MTD mean	0.75	CD
y_mean96	Dose-toxicity scenario 1	Dose-efficacy scenario 2	0.95	0.109555325250449	MTD mean	0.75	CD
y_mean97	Dose-toxicity scenario 1	Dose-efficacy scenario 2	0.96	0.105198355650771	MTD mean	0.75	CD
y_mean98	Dose-toxicity scenario 1	Dose-efficacy scenario 2	0.97	0.100898176558943	MTD mean	0.75	CD
y_mean99	Dose-toxicity scenario 1	Dose-efficacy scenario 2	0.98	0.0966536848187087	MTD mean	0.75	CD
y_mean100	Dose-toxicity scenario 1	Dose-efficacy scenario 2	0.99	0.0924638056617633	MTD mean	0.75	CD
y_mean101	Dose-toxicity scenario 1	Dose-efficacy scenario 2	1	0.0883274918004435	MTD mean	0.75	CD
y_00251	Dose-toxicity scenario 1	Dose-efficacy scenario 2	0	1.33129176025031	MTD 2.5% percentile	0.75	CD
y_00252	Dose-toxicity scenario 1	Dose-efficacy scenario 2	0.01	1.3056909144158	MTD 2.5% percentile	0.75	CD
y_00253	Dose-toxicity scenario 1	Dose-efficacy scenario 2	0.02	1.28069531193621	MTD 2.5% percentile	0.75	CD
y_00254	Dose-toxicity scenario 1	Dose-efficacy scenario 2	0.03	1.25628374023534	MTD 2.5% percentile	0.75	CD
y_00255	Dose-toxicity scenario 1	Dose-efficacy scenario 2	0.04	1.23243596656814	MTD 2.5% percentile	0.75	CD
y_00256	Dose-toxicity scenario 1	Dose-efficacy scenario 2	0.05	1.2091326820922	MTD 2.5% percentile	0.75	CD
y_00257	Dose-toxicity scenario 1	Dose-efficacy scenario 2	0.06	1.18635544972701	MTD 2.5% percentile	0.75	CD
y_00258	Dose-toxicity scenario 1	Dose-efficacy scenario 2	0.07	1.16408665550476	MTD 2.5% percentile	0.75	CD
y_00259	Dose-toxicity scenario 1	Dose-efficacy scenario 2	0.08	1.14230946314316	MTD 2.5% percentile	0.75	CD
y_002510	Dose-toxicity scenario 1	Dose-efficacy scenario 2	0.09	1.12100777159392	MTD 2.5% percentile	0.75	CD
y_002511	Dose-toxicity scenario 1	Dose-efficacy scenario 2	0.1	1.10016617534191	MTD 2.5% percentile	0.75	CD
y_002512	Dose-toxicity scenario 1	Dose-efficacy scenario 2	0.11	1.07976992724938	MTD 2.5% percentile	0.75	CD
y_002513	Dose-toxicity scenario 1	Dose-efficacy scenario 2	0.12	1.05980490375687	MTD 2.5% percentile	0.75	CD
y_002514	Dose-toxicity scenario 1	Dose-efficacy scenario 2	0.13	1.04025757226817	MTD 2.5% percentile	0.75	CD
y_002515	Dose-toxicity scenario 1	Dose-efficacy scenario 2	0.14	1.02111496056122	MTD 2.5% percentile	0.75	CD
y_002516	Dose-toxicity scenario 1	Dose-efficacy scenario 2	0.15	1.00236462807947	MTD 2.5% percentile	0.75	CD
y_002517	Dose-toxicity scenario 1	Dose-efficacy scenario 2	0.16	0.983994638970283	MTD 2.5% percentile	0.75	CD
y_002518	Dose-toxicity scenario 1	Dose-efficacy scenario 2	0.17	0.965993536747619	MTD 2.5% percentile	0.75	CD
y_002519	Dose-toxicity scenario 1	Dose-efficacy scenario 2	0.18	0.948350320465911	MTD 2.5% percentile	0.75	CD
y_002520	Dose-toxicity scenario 1	Dose-efficacy scenario 2	0.19	0.931054422301037	MTD 2.5% percentile	0.75	CD
y_002521	Dose-toxicity scenario 1	Dose-efficacy scenario 2	0.2	0.914095686442399	MTD 2.5% percentile	0.75	CD
y_002522	Dose-toxicity scenario 1	Dose-efficacy scenario 2	0.21	0.897464349207495	MTD 2.5% percentile	0.75	CD
y_002523	Dose-toxicity scenario 1	Dose-efficacy scenario 2	0.22	0.881151020297187	MTD 2.5% percentile	0.75	CD
y_002524	Dose-toxicity scenario 1	Dose-efficacy scenario 2	0.23	0.865146665116037	MTD 2.5% percentile	0.75	CD
y_002525	Dose-toxicity scenario 1	Dose-efficacy scenario 2	0.24	0.849442588087783	MTD 2.5% percentile	0.75	CD
y_002526	Dose-toxicity scenario 1	Dose-efficacy scenario 2	0.25	0.834030416901196	MTD 2.5% percentile	0.75	CD
y_002527	Dose-toxicity scenario 1	Dose-efficacy scenario 2	0.26	0.818902087626364	MTD 2.5% percentile	0.75	CD
y_002528	Dose-toxicity scenario 1	Dose-efficacy scenario 2	0.27	0.804049830645801	MTD 2.5% percentile	0.75	CD
y_002529	Dose-toxicity scenario 1	Dose-efficacy scenario 2	0.28	0.789466157348803	MTD 2.5% percentile	0.75	CD
y_002530	Dose-toxicity scenario 1	Dose-efficacy scenario 2	0.29	0.77514384754119	MTD 2.5% percentile	0.75	CD
y_002531	Dose-toxicity scenario 1	Dose-efficacy scenario 2	0.3	0.761075937525939	MTD 2.5% percentile	0.75	CD
y_002532	Dose-toxicity scenario 1	Dose-efficacy scenario 2	0.31	0.747255708813391	MTD 2.5% percentile	0.75	CD
y_002533	Dose-toxicity scenario 1	Dose-efficacy scenario 2	0.32	0.733676677422554	MTD 2.5% percentile	0.75	CD
y_002534	Dose-toxicity scenario 1	Dose-efficacy scenario 2	0.33	0.72033258373772	MTD 2.5% percentile	0.75	CD
y_002535	Dose-toxicity scenario 1	Dose-efficacy scenario 2	0.34	0.707217382887056	MTD 2.5% percentile	0.75	CD
y_002536	Dose-toxicity scenario 1	Dose-efficacy scenario 2	0.35	0.69432523561209	MTD 2.5% percentile	0.75	CD
y_002537	Dose-toxicity scenario 1	Dose-efficacy scenario 2	0.36	0.68165049959913	MTD 2.5% percentile	0.75	CD
y_002538	Dose-toxicity scenario 1	Dose-efficacy scenario 2	0.37	0.669187721245572	MTD 2.5% percentile	0.75	CD
y_002539	Dose-toxicity scenario 1	Dose-efficacy scenario 2	0.38	0.656931627835852	MTD 2.5% percentile	0.75	CD
y_002540	Dose-toxicity scenario 1	Dose-efficacy scenario 2	0.39	0.644877120103466	MTD 2.5% percentile	0.75	CD
y_002541	Dose-toxicity scenario 1	Dose-efficacy scenario 2	0.4	0.63301926515701	MTD 2.5% percentile	0.75	CD
y_002542	Dose-toxicity scenario 1	Dose-efficacy scenario 2	0.41	0.621353289749623	MTD 2.5% percentile	0.75	CD
y_002543	Dose-toxicity scenario 1	Dose-efficacy scenario 2	0.42	0.609874573872549	MTD 2.5% percentile	0.75	CD
y_002544	Dose-toxicity scenario 1	Dose-efficacy scenario 2	0.43	0.598578644654738	MTD 2.5% percentile	0.75	CD
y_002545	Dose-toxicity scenario 1	Dose-efficacy scenario 2	0.44	0.587461170551576	MTD 2.5% percentile	0.75	CD
y_002546	Dose-toxicity scenario 1	Dose-efficacy scenario 2	0.45	0.576517955806882	MTD 2.5% percentile	0.75	CD
y_002547	Dose-toxicity scenario 1	Dose-efficacy scenario 2	0.46	0.565744935173289	MTD 2.5% percentile	0.75	CD
y_002548	Dose-toxicity scenario 1	Dose-efficacy scenario 2	0.47	0.555138168877061	MTD 2.5% percentile	0.75	CD
y_002549	Dose-toxicity scenario 1	Dose-efficacy scenario 2	0.48	0.544693837814242	MTD 2.5% percentile	0.75	CD
y_002550	Dose-toxicity scenario 1	Dose-efficacy scenario 2	0.49	0.534408238965822	MTD 2.5% percentile	0.75	CD
y_002551	Dose-toxicity scenario 1	Dose-efficacy scenario 2	0.5	0.524277781020383	MTD 2.5% percentile	0.75	CD
y_002552	Dose-toxicity scenario 1	Dose-efficacy scenario 2	0.51	0.514298980193319	MTD 2.5% percentile	0.75	CD
y_002553	Dose-toxicity scenario 1	Dose-efficacy scenario 2	0.52	0.504468456232437	MTD 2.5% percentile	0.75	CD
y_002554	Dose-toxicity scenario 1	Dose-efficacy scenario 2	0.53	0.494782928600304	MTD 2.5% percentile	0.75	CD
y_002555	Dose-toxicity scenario 1	Dose-efficacy scenario 2	0.54	0.485239212824278	MTD 2.5% percentile	0.75	CD
y_002556	Dose-toxicity scenario 1	Dose-efficacy scenario 2	0.55	0.475834217005704	MTD 2.5% percentile	0.75	CD
y_002557	Dose-toxicity scenario 1	Dose-efficacy scenario 2	0.56	0.466564938480229	MTD 2.5% percentile	0.75	CD
y_002558	Dose-toxicity scenario 1	Dose-efficacy scenario 2	0.57	0.45742846062166	MTD 2.5% percentile	0.75	CD
y_002559	Dose-toxicity scenario 1	Dose-efficacy scenario 2	0.58	0.448421949782212	MTD 2.5% percentile	0.75	CD
y_002560	Dose-toxicity scenario 1	Dose-efficacy scenario 2	0.59	0.439542652362423	MTD 2.5% percentile	0.75	CD
y_002561	Dose-toxicity scenario 1	Dose-efficacy scenario 2	0.6	0.430787892004343	MTD 2.5% percentile	0.75	CD
y_002562	Dose-toxicity scenario 1	Dose-efficacy scenario 2	0.61	0.422155066902008	MTD 2.5% percentile	0.75	CD
y_002563	Dose-toxicity scenario 1	Dose-efficacy scenario 2	0.62	0.413641647223517	MTD 2.5% percentile	0.75	CD
y_002564	Dose-toxicity scenario 1	Dose-efficacy scenario 2	0.63	0.405245172639341	MTD 2.5% percentile	0.75	CD
y_002565	Dose-toxicity scenario 1	Dose-efficacy scenario 2	0.64	0.396963249951796	MTD 2.5% percentile	0.75	CD
y_002566	Dose-toxicity scenario 1	Dose-efficacy scenario 2	0.65	0.38879355082088	MTD 2.5% percentile	0.75	CD
y_002567	Dose-toxicity scenario 1	Dose-efficacy scenario 2	0.66	0.380733809581935	MTD 2.5% percentile	0.75	CD
y_002568	Dose-toxicity scenario 1	Dose-efficacy scenario 2	0.67	0.372781821150844	MTD 2.5% percentile	0.75	CD
y_002569	Dose-toxicity scenario 1	Dose-efficacy scenario 2	0.68	0.364935439012677	MTD 2.5% percentile	0.75	CD
y_002570	Dose-toxicity scenario 1	Dose-efficacy scenario 2	0.69	0.357192573289952	MTD 2.5% percentile	0.75	CD
y_002571	Dose-toxicity scenario 1	Dose-efficacy scenario 2	0.7	0.349551188886851	MTD 2.5% percentile	0.75	CD
y_002572	Dose-toxicity scenario 1	Dose-efficacy scenario 2	0.71	0.342009303705922	MTD 2.5% percentile	0.75	CD
y_002573	Dose-toxicity scenario 1	Dose-efficacy scenario 2	0.72	0.334564986933999	MTD 2.5% percentile	0.75	CD
y_002574	Dose-toxicity scenario 1	Dose-efficacy scenario 2	0.73	0.327216357394214	MTD 2.5% percentile	0.75	CD
y_002575	Dose-toxicity scenario 1	Dose-efficacy scenario 2	0.74	0.319961581961157	MTD 2.5% percentile	0.75	CD
y_002576	Dose-toxicity scenario 1	Dose-efficacy scenario 2	0.75	0.312798874036366	MTD 2.5% percentile	0.75	CD
y_002577	Dose-toxicity scenario 1	Dose-efficacy scenario 2	0.76	0.305726492081501	MTD 2.5% percentile	0.75	CD
y_002578	Dose-toxicity scenario 1	Dose-efficacy scenario 2	0.77	0.298742738206656	MTD 2.5% percentile	0.75	CD
y_002579	Dose-toxicity scenario 1	Dose-efficacy scenario 2	0.78	0.291845956811415	MTD 2.5% percentile	0.75	CD
y_002580	Dose-toxicity scenario 1	Dose-efficacy scenario 2	0.79	0.285034533276363	MTD 2.5% percentile	0.75	CD
y_002581	Dose-toxicity scenario 1	Dose-efficacy scenario 2	0.8	0.278306892702887	MTD 2.5% percentile	0.75	CD
y_002582	Dose-toxicity scenario 1	Dose-efficacy scenario 2	0.81	0.271661498699191	MTD 2.5% percentile	0.75	CD
y_002583	Dose-toxicity scenario 1	Dose-efficacy scenario 2	0.82	0.26509685221056	MTD 2.5% percentile	0.75	CD
y_002584	Dose-toxicity scenario 1	Dose-efficacy scenario 2	0.83	0.25861149039202	MTD 2.5% percentile	0.75	CD
y_002585	Dose-toxicity scenario 1	Dose-efficacy scenario 2	0.84	0.252203985521581	MTD 2.5% percentile	0.75	CD
y_002586	Dose-toxicity scenario 1	Dose-efficacy scenario 2	0.85	0.245872943952404	MTD 2.5% percentile	0.75	CD
y_002587	Dose-toxicity scenario 1	Dose-efficacy scenario 2	0.86	0.239617005102245	MTD 2.5% percentile	0.75	CD
y_002588	Dose-toxicity scenario 1	Dose-efficacy scenario 2	0.87	0.233434840478656	MTD 2.5% percentile	0.75	CD
y_002589	Dose-toxicity scenario 1	Dose-efficacy scenario 2	0.88	0.227325152738472	MTD 2.5% percentile	0.75	CD
y_002590	Dose-toxicity scenario 1	Dose-efficacy scenario 2	0.89	0.221286674780177	MTD 2.5% percentile	0.75	CD
y_002591	Dose-toxicity scenario 1	Dose-efficacy scenario 2	0.9	0.215318168867831	MTD 2.5% percentile	0.75	CD
y_002592	Dose-toxicity scenario 1	Dose-efficacy scenario 2	0.91	0.20941842578527	MTD 2.5% percentile	0.75	CD
y_002593	Dose-toxicity scenario 1	Dose-efficacy scenario 2	0.92	0.203586264019373	MTD 2.5% percentile	0.75	CD
y_002594	Dose-toxicity scenario 1	Dose-efficacy scenario 2	0.93	0.197820528971237	MTD 2.5% percentile	0.75	CD
y_002595	Dose-toxicity scenario 1	Dose-efficacy scenario 2	0.94	0.192120092194155	MTD 2.5% percentile	0.75	CD
y_002596	Dose-toxicity scenario 1	Dose-efficacy scenario 2	0.95	0.186483850657334	MTD 2.5% percentile	0.75	CD
y_002597	Dose-toxicity scenario 1	Dose-efficacy scenario 2	0.96	0.180910726034351	MTD 2.5% percentile	0.75	CD
y_002598	Dose-toxicity scenario 1	Dose-efficacy scenario 2	0.97	0.175399664015382	MTD 2.5% percentile	0.75	CD
y_002599	Dose-toxicity scenario 1	Dose-efficacy scenario 2	0.98	0.169949633642277	MTD 2.5% percentile	0.75	CD
y_0025100	Dose-toxicity scenario 1	Dose-efficacy scenario 2	0.99	0.164559626665606	MTD 2.5% percentile	0.75	CD
y_0025101	Dose-toxicity scenario 1	Dose-efficacy scenario 2	1	0.159228656922834	MTD 2.5% percentile	0.75	CD
y_0501	Dose-toxicity scenario 1	Dose-efficacy scenario 2	0	1.22473359401264	MTD 50% percentile	0.75	CD
y_0502	Dose-toxicity scenario 1	Dose-efficacy scenario 2	0.01	1.19419984518909	MTD 50% percentile	0.75	CD
y_0503	Dose-toxicity scenario 1	Dose-efficacy scenario 2	0.02	1.16469233419626	MTD 50% percentile	0.75	CD
y_0504	Dose-toxicity scenario 1	Dose-efficacy scenario 2	0.03	1.13616017840918	MTD 50% percentile	0.75	CD
y_0505	Dose-toxicity scenario 1	Dose-efficacy scenario 2	0.04	1.10855580430912	MTD 50% percentile	0.75	CD
y_0506	Dose-toxicity scenario 1	Dose-efficacy scenario 2	0.05	1.08183468278133	MTD 50% percentile	0.75	CD
y_0507	Dose-toxicity scenario 1	Dose-efficacy scenario 2	0.06	1.05595508942148	MTD 50% percentile	0.75	CD
y_0508	Dose-toxicity scenario 1	Dose-efficacy scenario 2	0.07	1.03087788713714	MTD 50% percentile	0.75	CD
y_0509	Dose-toxicity scenario 1	Dose-efficacy scenario 2	0.08	1.00656632866166	MTD 50% percentile	0.75	CD
y_05010	Dose-toxicity scenario 1	Dose-efficacy scenario 2	0.09	0.982985876884777	MTD 50% percentile	0.75	CD
y_05011	Dose-toxicity scenario 1	Dose-efficacy scenario 2	0.1	0.960104041152275	MTD 50% percentile	0.75	CD
y_05012	Dose-toxicity scenario 1	Dose-efficacy scenario 2	0.11	0.937890227903155	MTD 50% percentile	0.75	CD
y_05013	Dose-toxicity scenario 1	Dose-efficacy scenario 2	0.12	0.916315604200233	MTD 50% percentile	0.75	CD
y_05014	Dose-toxicity scenario 1	Dose-efficacy scenario 2	0.13	0.895352972874162	MTD 50% percentile	0.75	CD
y_05015	Dose-toxicity scenario 1	Dose-efficacy scenario 2	0.14	0.874976658143964	MTD 50% percentile	0.75	CD
y_05016	Dose-toxicity scenario 1	Dose-efficacy scenario 2	0.15	0.855162400702645	MTD 50% percentile	0.75	CD
y_05017	Dose-toxicity scenario 1	Dose-efficacy scenario 2	0.16	0.835887261366527	MTD 50% percentile	0.75	CD
y_05018	Dose-toxicity scenario 1	Dose-efficacy scenario 2	0.17	0.817129532483721	MTD 50% percentile	0.75	CD
y_05019	Dose-toxicity scenario 1	Dose-efficacy scenario 2	0.18	0.798868656382414	MTD 50% percentile	0.75	CD
y_05020	Dose-toxicity scenario 1	Dose-efficacy scenario 2	0.19	0.781085150214844	MTD 50% percentile	0.75	CD
y_05021	Dose-toxicity scenario 1	Dose-efficacy scenario 2	0.2	0.763760536619348	MTD 50% percentile	0.75	CD
y_05022	Dose-toxicity scenario 1	Dose-efficacy scenario 2	0.21	0.746877279681708	MTD 50% percentile	0.75	CD
y_05023	Dose-toxicity scenario 1	Dose-efficacy scenario 2	0.22	0.730418725729222	MTD 50% percentile	0.75	CD
y_05024	Dose-toxicity scenario 1	Dose-efficacy scenario 2	0.23	0.714369048537308	MTD 50% percentile	0.75	CD
y_05025	Dose-toxicity scenario 1	Dose-efficacy scenario 2	0.24	0.698713198569664	MTD 50% percentile	0.75	CD
y_05026	Dose-toxicity scenario 1	Dose-efficacy scenario 2	0.25	0.683436855909782	MTD 50% percentile	0.75	CD
y_05027	Dose-toxicity scenario 1	Dose-efficacy scenario 2	0.26	0.668526386574372	MTD 50% percentile	0.75	CD
y_05028	Dose-toxicity scenario 1	Dose-efficacy scenario 2	0.27	0.653968801928575	MTD 50% percentile	0.75	CD
y_05029	Dose-toxicity scenario 1	Dose-efficacy scenario 2	0.28	0.639751720949009	MTD 50% percentile	0.75	CD
y_05030	Dose-toxicity scenario 1	Dose-efficacy scenario 2	0.29	0.625863335104237	MTD 50% percentile	0.75	CD
y_05031	Dose-toxicity scenario 1	Dose-efficacy scenario 2	0.3	0.612292375643248	MTD 50% percentile	0.75	CD
y_05032	Dose-toxicity scenario 1	Dose-efficacy scenario 2	0.31	0.599028083101525	MTD 50% percentile	0.75	CD
y_05033	Dose-toxicity scenario 1	Dose-efficacy scenario 2	0.32	0.586060178851244	MTD 50% percentile	0.75	CD
y_05034	Dose-toxicity scenario 1	Dose-efficacy scenario 2	0.33	0.573378838537532	MTD 50% percentile	0.75	CD
y_05035	Dose-toxicity scenario 1	Dose-efficacy scenario 2	0.34	0.560974667256483	MTD 50% percentile	0.75	CD
y_05036	Dose-toxicity scenario 1	Dose-efficacy scenario 2	0.35	0.548838676343146	MTD 50% percentile	0.75	CD
y_05037	Dose-toxicity scenario 1	Dose-efficacy scenario 2	0.36	0.536962261648951	MTD 50% percentile	0.75	CD
y_05038	Dose-toxicity scenario 1	Dose-efficacy scenario 2	0.37	0.525337183198262	MTD 50% percentile	0.75	CD
y_05039	Dose-toxicity scenario 1	Dose-efficacy scenario 2	0.38	0.513955546122963	MTD 50% percentile	0.75	CD
y_05040	Dose-toxicity scenario 1	Dose-efficacy scenario 2	0.39	0.502809782782386	MTD 50% percentile	0.75	CD
y_05041	Dose-toxicity scenario 1	Dose-efficacy scenario 2	0.4	0.49189263598348	MTD 50% percentile	0.75	CD
y_05042	Dose-toxicity scenario 1	Dose-efficacy scenario 2	0.41	0.481197143223041	MTD 50% percentile	0.75	CD
y_05043	Dose-toxicity scenario 1	Dose-efficacy scenario 2	0.42	0.470716621880092	MTD 50% percentile	0.75	CD
y_05044	Dose-toxicity scenario 1	Dose-efficacy scenario 2	0.43	0.460444655292256	MTD 50% percentile	0.75	CD
y_05045	Dose-toxicity scenario 1	Dose-efficacy scenario 2	0.44	0.450375079655145	MTD 50% percentile	0.75	CD
y_05046	Dose-toxicity scenario 1	Dose-efficacy scenario 2	0.45	0.440501971688562	MTD 50% percentile	0.75	CD
y_05047	Dose-toxicity scenario 1	Dose-efficacy scenario 2	0.46	0.430819637017677	MTD 50% percentile	0.75	CD
y_05048	Dose-toxicity scenario 1	Dose-efficacy scenario 2	0.47	0.421322599221261	MTD 50% percentile	0.75	CD
y_05049	Dose-toxicity scenario 1	Dose-efficacy scenario 2	0.48	0.412005589502739	MTD 50% percentile	0.75	CD
y_05050	Dose-toxicity scenario 1	Dose-efficacy scenario 2	0.49	0.402863536943115	MTD 50% percentile	0.75	CD
y_05051	Dose-toxicity scenario 1	Dose-efficacy scenario 2	0.5	0.393891559297901	MTD 50% percentile	0.75	CD
y_05052	Dose-toxicity scenario 1	Dose-efficacy scenario 2	0.51	0.385084954302928	MTD 50% percentile	0.75	CD
y_05053	Dose-toxicity scenario 1	Dose-efficacy scenario 2	0.52	0.376439191456533	MTD 50% percentile	0.75	CD
y_05054	Dose-toxicity scenario 1	Dose-efficacy scenario 2	0.53	0.367949904247935	MTD 50% percentile	0.75	CD
y_05055	Dose-toxicity scenario 1	Dose-efficacy scenario 2	0.54	0.359612882803793	MTD 50% percentile	0.75	CD
y_05056	Dose-toxicity scenario 1	Dose-efficacy scenario 2	0.55	0.351424066926921	MTD 50% percentile	0.75	CD
y_05057	Dose-toxicity scenario 1	Dose-efficacy scenario 2	0.56	0.34337953950299	MTD 50% percentile	0.75	CD
y_05058	Dose-toxicity scenario 1	Dose-efficacy scenario 2	0.57	0.335475520252697	MTD 50% percentile	0.75	CD
y_05059	Dose-toxicity scenario 1	Dose-efficacy scenario 2	0.58	0.327708359808498	MTD 50% percentile	0.75	CD
y_05060	Dose-toxicity scenario 1	Dose-efficacy scenario 2	0.59	0.320074534096369	MTD 50% percentile	0.75	CD
y_05061	Dose-toxicity scenario 1	Dose-efficacy scenario 2	0.6	0.312570639004447	MTD 50% percentile	0.75	CD
y_05062	Dose-toxicity scenario 1	Dose-efficacy scenario 2	0.61	0.305193385321607	MTD 50% percentile	0.75	CD
y_05063	Dose-toxicity scenario 1	Dose-efficacy scenario 2	0.62	0.297939593930138	MTD 50% percentile	0.75	CD
y_05064	Dose-toxicity scenario 1	Dose-efficacy scenario 2	0.63	0.290806191237796	MTD 50% percentile	0.75	CD
y_05065	Dose-toxicity scenario 1	Dose-efficacy scenario 2	0.64	0.283790204835407	MTD 50% percentile	0.75	CD
y_05066	Dose-toxicity scenario 1	Dose-efficacy scenario 2	0.65	0.276888759367154	MTD 50% percentile	0.75	CD
y_05067	Dose-toxicity scenario 1	Dose-efficacy scenario 2	0.66	0.270099072601493	MTD 50% percentile	0.75	CD
y_05068	Dose-toxicity scenario 1	Dose-efficacy scenario 2	0.67	0.263418451691405	MTD 50% percentile	0.75	CD
y_05069	Dose-toxicity scenario 1	Dose-efficacy scenario 2	0.68	0.256844289613432	MTD 50% percentile	0.75	CD
y_05070	Dose-toxicity scenario 1	Dose-efficacy scenario 2	0.69	0.250374061775614	MTD 50% percentile	0.75	CD
y_05071	Dose-toxicity scenario 1	Dose-efficacy scenario 2	0.7	0.244005322785033	MTD 50% percentile	0.75	CD
y_05072	Dose-toxicity scenario 1	Dose-efficacy scenario 2	0.71	0.237735703366287	MTD 50% percentile	0.75	CD
y_05073	Dose-toxicity scenario 1	Dose-efficacy scenario 2	0.72	0.231562907422733	MTD 50% percentile	0.75	CD
y_05074	Dose-toxicity scenario 1	Dose-efficacy scenario 2	0.73	0.225484709232832	MTD 50% percentile	0.75	CD
y_05075	Dose-toxicity scenario 1	Dose-efficacy scenario 2	0.74	0.219498950774419	MTD 50% percentile	0.75	CD
y_05076	Dose-toxicity scenario 1	Dose-efficacy scenario 2	0.75	0.213603539170127	MTD 50% percentile	0.75	CD
y_05077	Dose-toxicity scenario 1	Dose-efficacy scenario 2	0.76	0.207796444247619	MTD 50% percentile	0.75	CD
y_05078	Dose-toxicity scenario 1	Dose-efficacy scenario 2	0.77	0.202075696208657	MTD 50% percentile	0.75	CD
y_05079	Dose-toxicity scenario 1	Dose-efficacy scenario 2	0.78	0.196439383401371	MTD 50% percentile	0.75	CD
y_05080	Dose-toxicity scenario 1	Dose-efficacy scenario 2	0.79	0.190885650190459	MTD 50% percentile	0.75	CD
y_05081	Dose-toxicity scenario 1	Dose-efficacy scenario 2	0.8	0.185412694920306	MTD 50% percentile	0.75	CD
y_05082	Dose-toxicity scenario 1	Dose-efficacy scenario 2	0.81	0.180018767966352	MTD 50% percentile	0.75	CD
y_05083	Dose-toxicity scenario 1	Dose-efficacy scenario 2	0.82	0.174702169870256	MTD 50% percentile	0.75	CD
y_05084	Dose-toxicity scenario 1	Dose-efficacy scenario 2	0.83	0.169461249554705	MTD 50% percentile	0.75	CD
y_05085	Dose-toxicity scenario 1	Dose-efficacy scenario 2	0.84	0.164294402613909	MTD 50% percentile	0.75	CD
y_05086	Dose-toxicity scenario 1	Dose-efficacy scenario 2	0.85	0.159200069676076	MTD 50% percentile	0.75	CD
y_05087	Dose-toxicity scenario 1	Dose-efficacy scenario 2	0.86	0.154176734834349	MTD 50% percentile	0.75	CD
y_05088	Dose-toxicity scenario 1	Dose-efficacy scenario 2	0.87	0.149222924142896	MTD 50% percentile	0.75	CD
y_05089	Dose-toxicity scenario 1	Dose-efficacy scenario 2	0.88	0.144337204175011	MTD 50% percentile	0.75	CD
y_05090	Dose-toxicity scenario 1	Dose-efficacy scenario 2	0.89	0.139518180640265	MTD 50% percentile	0.75	CD
y_05091	Dose-toxicity scenario 1	Dose-efficacy scenario 2	0.9	0.134764497057909	MTD 50% percentile	0.75	CD
y_05092	Dose-toxicity scenario 1	Dose-efficacy scenario 2	0.91	0.130074833483877	MTD 50% percentile	0.75	CD
y_05093	Dose-toxicity scenario 1	Dose-efficacy scenario 2	0.92	0.125447905288869	MTD 50% percentile	0.75	CD
y_05094	Dose-toxicity scenario 1	Dose-efficacy scenario 2	0.93	0.120882461985154	MTD 50% percentile	0.75	CD
y_05095	Dose-toxicity scenario 1	Dose-efficacy scenario 2	0.94	0.116377286099831	MTD 50% percentile	0.75	CD
y_05096	Dose-toxicity scenario 1	Dose-efficacy scenario 2	0.95	0.11193119209242	MTD 50% percentile	0.75	CD
y_05097	Dose-toxicity scenario 1	Dose-efficacy scenario 2	0.96	0.10754302531476	MTD 50% percentile	0.75	CD
y_05098	Dose-toxicity scenario 1	Dose-efficacy scenario 2	0.97	0.103211661011294	MTD 50% percentile	0.75	CD
y_05099	Dose-toxicity scenario 1	Dose-efficacy scenario 2	0.98	0.0989360033579356	MTD 50% percentile	0.75	CD
y_050100	Dose-toxicity scenario 1	Dose-efficacy scenario 2	0.99	0.0947149845377753	MTD 50% percentile	0.75	CD
y_050101	Dose-toxicity scenario 1	Dose-efficacy scenario 2	1	0.0905475638519972	MTD 50% percentile	0.75	CD
y_09751	Dose-toxicity scenario 1	Dose-efficacy scenario 2	0	1.1409771732922	MTD 97.5% percentile	0.75	CD
y_09752	Dose-toxicity scenario 1	Dose-efficacy scenario 2	0.01	1.10455528807807	MTD 97.5% percentile	0.75	CD
y_09753	Dose-toxicity scenario 1	Dose-efficacy scenario 2	0.02	1.06979995427555	MTD 97.5% percentile	0.75	CD
y_09754	Dose-toxicity scenario 1	Dose-efficacy scenario 2	0.03	1.03659934602457	MTD 97.5% percentile	0.75	CD
y_09755	Dose-toxicity scenario 1	Dose-efficacy scenario 2	0.04	1.00485142329834	MTD 97.5% percentile	0.75	CD
y_09756	Dose-toxicity scenario 1	Dose-efficacy scenario 2	0.05	0.974462884377843	MTD 97.5% percentile	0.75	CD
y_09757	Dose-toxicity scenario 1	Dose-efficacy scenario 2	0.06	0.945348250064909	MTD 97.5% percentile	0.75	CD
y_09758	Dose-toxicity scenario 1	Dose-efficacy scenario 2	0.07	0.917429060701765	MTD 97.5% percentile	0.75	CD
y_09759	Dose-toxicity scenario 1	Dose-efficacy scenario 2	0.08	0.890633170111743	MTD 97.5% percentile	0.75	CD
y_097510	Dose-toxicity scenario 1	Dose-efficacy scenario 2	0.09	0.86489412308202	MTD 97.5% percentile	0.75	CD
y_097511	Dose-toxicity scenario 1	Dose-efficacy scenario 2	0.1	0.840150605079086	MTD 97.5% percentile	0.75	CD
y_097512	Dose-toxicity scenario 1	Dose-efficacy scenario 2	0.11	0.81634595460418	MTD 97.5% percentile	0.75	CD
y_097513	Dose-toxicity scenario 1	Dose-efficacy scenario 2	0.12	0.793427730024724	MTD 97.5% percentile	0.75	CD
y_097514	Dose-toxicity scenario 1	Dose-efficacy scenario 2	0.13	0.771347323911615	MTD 97.5% percentile	0.75	CD
y_097515	Dose-toxicity scenario 1	Dose-efficacy scenario 2	0.14	0.750059618913157	MTD 97.5% percentile	0.75	CD
y_097516	Dose-toxicity scenario 1	Dose-efficacy scenario 2	0.15	0.729522680038479	MTD 97.5% percentile	0.75	CD
y_097517	Dose-toxicity scenario 1	Dose-efficacy scenario 2	0.16	0.709697478934072	MTD 97.5% percentile	0.75	CD
y_097518	Dose-toxicity scenario 1	Dose-efficacy scenario 2	0.17	0.690547646338841	MTD 97.5% percentile	0.75	CD
y_097519	Dose-toxicity scenario 1	Dose-efficacy scenario 2	0.18	0.672039249414177	MTD 97.5% percentile	0.75	CD
y_097520	Dose-toxicity scenario 1	Dose-efficacy scenario 2	0.19	0.654140591080871	MTD 97.5% percentile	0.75	CD
y_097521	Dose-toxicity scenario 1	Dose-efficacy scenario 2	0.2	0.636822028866523	MTD 97.5% percentile	0.75	CD
y_097522	Dose-toxicity scenario 1	Dose-efficacy scenario 2	0.21	0.620055811085559	MTD 97.5% percentile	0.75	CD
y_097523	Dose-toxicity scenario 1	Dose-efficacy scenario 2	0.22	0.603815928447446	MTD 97.5% percentile	0.75	CD
y_097524	Dose-toxicity scenario 1	Dose-efficacy scenario 2	0.23	0.588077979424162	MTD 97.5% percentile	0.75	CD
y_097525	Dose-toxicity scenario 1	Dose-efficacy scenario 2	0.24	0.572819047911123	MTD 97.5% percentile	0.75	CD
y_097526	Dose-toxicity scenario 1	Dose-efficacy scenario 2	0.25	0.558017591891606	MTD 97.5% percentile	0.75	CD
y_097527	Dose-toxicity scenario 1	Dose-efficacy scenario 2	0.26	0.543653341967065	MTD 97.5% percentile	0.75	CD
y_097528	Dose-toxicity scenario 1	Dose-efficacy scenario 2	0.27	0.529707208748241	MTD 97.5% percentile	0.75	CD
y_097529	Dose-toxicity scenario 1	Dose-efficacy scenario 2	0.28	0.516161198217275	MTD 97.5% percentile	0.75	CD
y_097530	Dose-toxicity scenario 1	Dose-efficacy scenario 2	0.29	0.50299833427173	MTD 97.5% percentile	0.75	CD
y_097531	Dose-toxicity scenario 1	Dose-efficacy scenario 2	0.3	0.49020258774944	MTD 97.5% percentile	0.75	CD
y_097532	Dose-toxicity scenario 1	Dose-efficacy scenario 2	0.31	0.47775881131026	MTD 97.5% percentile	0.75	CD
y_097533	Dose-toxicity scenario 1	Dose-efficacy scenario 2	0.32	0.465652679618503	MTD 97.5% percentile	0.75	CD
y_097534	Dose-toxicity scenario 1	Dose-efficacy scenario 2	0.33	0.453870634329396	MTD 97.5% percentile	0.75	CD
y_097535	Dose-toxicity scenario 1	Dose-efficacy scenario 2	0.34	0.442399833435391	MTD 97.5% percentile	0.75	CD
y_097536	Dose-toxicity scenario 1	Dose-efficacy scenario 2	0.35	0.431228104574475	MTD 97.5% percentile	0.75	CD
y_097537	Dose-toxicity scenario 1	Dose-efficacy scenario 2	0.36	0.42034390194359	MTD 97.5% percentile	0.75	CD
y_097538	Dose-toxicity scenario 1	Dose-efficacy scenario 2	0.37	0.409736266496525	MTD 97.5% percentile	0.75	CD
y_097539	Dose-toxicity scenario 1	Dose-efficacy scenario 2	0.38	0.399394789137872	MTD 97.5% percentile	0.75	CD
y_097540	Dose-toxicity scenario 1	Dose-efficacy scenario 2	0.39	0.389309576653159	MTD 97.5% percentile	0.75	CD
y_097541	Dose-toxicity scenario 1	Dose-efficacy scenario 2	0.4	0.379471220140779	MTD 97.5% percentile	0.75	CD
y_097542	Dose-toxicity scenario 1	Dose-efficacy scenario 2	0.41	0.369870765733969	MTD 97.5% percentile	0.75	CD
y_097543	Dose-toxicity scenario 1	Dose-efficacy scenario 2	0.42	0.360499687421335	MTD 97.5% percentile	0.75	CD
y_097544	Dose-toxicity scenario 1	Dose-efficacy scenario 2	0.43	0.351349861792516	MTD 97.5% percentile	0.75	CD
y_097545	Dose-toxicity scenario 1	Dose-efficacy scenario 2	0.44	0.342413544551753	MTD 97.5% percentile	0.75	CD
y_097546	Dose-toxicity scenario 1	Dose-efficacy scenario 2	0.45	0.333683348656644	MTD 97.5% percentile	0.75	CD
y_097547	Dose-toxicity scenario 1	Dose-efficacy scenario 2	0.46	0.325152223952375	MTD 97.5% percentile	0.75	CD
y_097548	Dose-toxicity scenario 1	Dose-efficacy scenario 2	0.47	0.31681343818343	MTD 97.5% percentile	0.75	CD
y_097549	Dose-toxicity scenario 1	Dose-efficacy scenario 2	0.48	0.308660559275285	MTD 97.5% percentile	0.75	CD
y_097550	Dose-toxicity scenario 1	Dose-efficacy scenario 2	0.49	0.300687438788084	MTD 97.5% percentile	0.75	CD
y_097551	Dose-toxicity scenario 1	Dose-efficacy scenario 2	0.5	0.292888196452852	MTD 97.5% percentile	0.75	CD
y_097552	Dose-toxicity scenario 1	Dose-efficacy scenario 2	0.51	0.285257205708487	MTD 97.5% percentile	0.75	CD
y_097553	Dose-toxicity scenario 1	Dose-efficacy scenario 2	0.52	0.277789080164802	MTD 97.5% percentile	0.75	CD
y_097554	Dose-toxicity scenario 1	Dose-efficacy scenario 2	0.53	0.270478660923148	MTD 97.5% percentile	0.75	CD
y_097555	Dose-toxicity scenario 1	Dose-efficacy scenario 2	0.54	0.263321004691901	MTD 97.5% percentile	0.75	CD
y_097556	Dose-toxicity scenario 1	Dose-efficacy scenario 2	0.55	0.256311372639296	MTD 97.5% percentile	0.75	CD
y_097557	Dose-toxicity scenario 1	Dose-efficacy scenario 2	0.56	0.249445219930763	MTD 97.5% percentile	0.75	CD
y_097558	Dose-toxicity scenario 1	Dose-efficacy scenario 2	0.57	0.242718185902228	MTD 97.5% percentile	0.75	CD
y_097559	Dose-toxicity scenario 1	Dose-efficacy scenario 2	0.58	0.236126084824745	MTD 97.5% percentile	0.75	CD
y_097560	Dose-toxicity scenario 1	Dose-efficacy scenario 2	0.59	0.22966489721934	MTD 97.5% percentile	0.75	CD
y_097561	Dose-toxicity scenario 1	Dose-efficacy scenario 2	0.6	0.223330761684207	MTD 97.5% percentile	0.75	CD
y_097562	Dose-toxicity scenario 1	Dose-efficacy scenario 2	0.61	0.217119967199342	MTD 97.5% percentile	0.75	CD
y_097563	Dose-toxicity scenario 1	Dose-efficacy scenario 2	0.62	0.211028945876381	MTD 97.5% percentile	0.75	CD
y_097564	Dose-toxicity scenario 1	Dose-efficacy scenario 2	0.63	0.205054266123885	MTD 97.5% percentile	0.75	CD
y_097565	Dose-toxicity scenario 1	Dose-efficacy scenario 2	0.64	0.199192626200556	MTD 97.5% percentile	0.75	CD
y_097566	Dose-toxicity scenario 1	Dose-efficacy scenario 2	0.65	0.193440848130945	MTD 97.5% percentile	0.75	CD
y_097567	Dose-toxicity scenario 1	Dose-efficacy scenario 2	0.66	0.187795871960087	MTD 97.5% percentile	0.75	CD
y_097568	Dose-toxicity scenario 1	Dose-efficacy scenario 2	0.67	0.182254750325238	MTD 97.5% percentile	0.75	CD
y_097569	Dose-toxicity scenario 1	Dose-efficacy scenario 2	0.68	0.176814643324483	MTD 97.5% percentile	0.75	CD
y_097570	Dose-toxicity scenario 1	Dose-efficacy scenario 2	0.69	0.171472813663453	MTD 97.5% percentile	0.75	CD
y_097571	Dose-toxicity scenario 1	Dose-efficacy scenario 2	0.7	0.166226622062705	MTD 97.5% percentile	0.75	CD
y_097572	Dose-toxicity scenario 1	Dose-efficacy scenario 2	0.71	0.161073522909594	MTD 97.5% percentile	0.75	CD
y_097573	Dose-toxicity scenario 1	Dose-efficacy scenario 2	0.72	0.156011060139576	MTD 97.5% percentile	0.75	CD
y_097574	Dose-toxicity scenario 1	Dose-efficacy scenario 2	0.73	0.151036863332945	MTD 97.5% percentile	0.75	CD
y_097575	Dose-toxicity scenario 1	Dose-efficacy scenario 2	0.74	0.146148644013972	MTD 97.5% percentile	0.75	CD
y_097576	Dose-toxicity scenario 1	Dose-efficacy scenario 2	0.75	0.141344192140301	MTD 97.5% percentile	0.75	CD
y_097577	Dose-toxicity scenario 1	Dose-efficacy scenario 2	0.76	0.136621372771292	MTD 97.5% percentile	0.75	CD
y_097578	Dose-toxicity scenario 1	Dose-efficacy scenario 2	0.77	0.131978122904761	MTD 97.5% percentile	0.75	CD
y_097579	Dose-toxicity scenario 1	Dose-efficacy scenario 2	0.78	0.127412448472265	MTD 97.5% percentile	0.75	CD
y_097580	Dose-toxicity scenario 1	Dose-efficacy scenario 2	0.79	0.122922421483738	MTD 97.5% percentile	0.75	CD
y_097581	Dose-toxicity scenario 1	Dose-efficacy scenario 2	0.8	0.118506177312893	MTD 97.5% percentile	0.75	CD
y_097582	Dose-toxicity scenario 1	Dose-efficacy scenario 2	0.81	0.114161912115357	MTD 97.5% percentile	0.75	CD
y_097583	Dose-toxicity scenario 1	Dose-efficacy scenario 2	0.82	0.109887880372028	MTD 97.5% percentile	0.75	CD
y_097584	Dose-toxicity scenario 1	Dose-efficacy scenario 2	0.83	0.105682392550625	MTD 97.5% percentile	0.75	CD
y_097585	Dose-toxicity scenario 1	Dose-efficacy scenario 2	0.84	0.101543812878849	MTD 97.5% percentile	0.75	CD
y_097586	Dose-toxicity scenario 1	Dose-efficacy scenario 2	0.85	0.0974705572229969	MTD 97.5% percentile	0.75	CD
y_097587	Dose-toxicity scenario 1	Dose-efficacy scenario 2	0.86	0.0934610910662315	MTD 97.5% percentile	0.75	CD
y_097588	Dose-toxicity scenario 1	Dose-efficacy scenario 2	0.87	0.0895139275811076	MTD 97.5% percentile	0.75	CD
y_097589	Dose-toxicity scenario 1	Dose-efficacy scenario 2	0.88	0.085627625791252	MTD 97.5% percentile	0.75	CD
y_097590	Dose-toxicity scenario 1	Dose-efficacy scenario 2	0.89	0.0818007888174302	MTD 97.5% percentile	0.75	CD
y_097591	Dose-toxicity scenario 1	Dose-efficacy scenario 2	0.9	0.0780320622035136	MTD 97.5% percentile	0.75	CD
y_097592	Dose-toxicity scenario 1	Dose-efficacy scenario 2	0.91	0.0743201323181323	MTD 97.5% percentile	0.75	CD
y_097593	Dose-toxicity scenario 1	Dose-efficacy scenario 2	0.92	0.070663724828051	MTD 97.5% percentile	0.75	CD
y_097594	Dose-toxicity scenario 1	Dose-efficacy scenario 2	0.93	0.0670616032395414	MTD 97.5% percentile	0.75	CD
y_097595	Dose-toxicity scenario 1	Dose-efficacy scenario 2	0.94	0.0635125675042438	MTD 97.5% percentile	0.75	CD
y_097596	Dose-toxicity scenario 1	Dose-efficacy scenario 2	0.95	0.0600154526862158	MTD 97.5% percentile	0.75	CD
y_097597	Dose-toxicity scenario 1	Dose-efficacy scenario 2	0.96	0.0565691276870574	MTD 97.5% percentile	0.75	CD
y_097598	Dose-toxicity scenario 1	Dose-efficacy scenario 2	0.97	0.053172494026182	MTD 97.5% percentile	0.75	CD
y_097599	Dose-toxicity scenario 1	Dose-efficacy scenario 2	0.98	0.0498244846734708	MTD 97.5% percentile	0.75	CD
y_0975100	Dose-toxicity scenario 1	Dose-efficacy scenario 2	0.99	0.0465240629317038	MTD 97.5% percentile	0.75	CD
y_0975101	Dose-toxicity scenario 1	Dose-efficacy scenario 2	1	0.0432702213663084	MTD 97.5% percentile	0.75	CD
