# Supplementary material for: A Bayesian adaptive design for dual‐agent phase I–II oncology trials integrating efficacy data across stages
Source: Biom J. 2023 May 18;65(7):2200288. doi: 10.1002/bimj.202200288 (PMC10952513; doi:10.1002/bimj.202200288)
Supplement: Supplementary file 1 — Supporting Information S1 [file BIMJ-65-0-s001.zip › Code_biometrical_journal2/Code_biometrical_journal/Data/intermediate_outputs/MTD_curve_DLT_sc1_EFF_sc2_CD_w075_H1.csv]

	DLT_scenario	EFF_scenario	x	y	type	omega	agreement
y_mean1	Dose-toxicity scenario 1	Dose-efficacy scenario 2	0	1.22589416196151	MTD mean	0.75	CD
y_mean2	Dose-toxicity scenario 1	Dose-efficacy scenario 2	0.01	1.1949648522624	MTD mean	0.75	CD
y_mean3	Dose-toxicity scenario 1	Dose-efficacy scenario 2	0.02	1.16509180644506	MTD mean	0.75	CD
y_mean4	Dose-toxicity scenario 1	Dose-efficacy scenario 2	0.03	1.1362218243764	MTD mean	0.75	CD
y_mean5	Dose-toxicity scenario 1	Dose-efficacy scenario 2	0.04	1.10830521959357	MTD mean	0.75	CD
y_mean6	Dose-toxicity scenario 1	Dose-efficacy scenario 2	0.05	1.08129553393486	MTD mean	0.75	CD
y_mean7	Dose-toxicity scenario 1	Dose-efficacy scenario 2	0.06	1.05514927953815	MTD mean	0.75	CD
y_mean8	Dose-toxicity scenario 1	Dose-efficacy scenario 2	0.07	1.02982570519309	MTD mean	0.75	CD
y_mean9	Dose-toxicity scenario 1	Dose-efficacy scenario 2	0.08	1.00528658440654	MTD mean	0.75	CD
y_mean10	Dose-toxicity scenario 1	Dose-efficacy scenario 2	0.09	0.98149602286302	MTD mean	0.75	CD
y_mean11	Dose-toxicity scenario 1	Dose-efficacy scenario 2	0.1	0.958420283240582	MTD mean	0.75	CD
y_mean12	Dose-toxicity scenario 1	Dose-efficacy scenario 2	0.11	0.936027625583908	MTD mean	0.75	CD
y_mean13	Dose-toxicity scenario 1	Dose-efficacy scenario 2	0.12	0.914288161646377	MTD mean	0.75	CD
y_mean14	Dose-toxicity scenario 1	Dose-efficacy scenario 2	0.13	0.893173721795415	MTD mean	0.75	CD
y_mean15	Dose-toxicity scenario 1	Dose-efficacy scenario 2	0.14	0.872657733234837	MTD mean	0.75	CD
y_mean16	Dose-toxicity scenario 1	Dose-efficacy scenario 2	0.15	0.852715108437216	MTD mean	0.75	CD
y_mean17	Dose-toxicity scenario 1	Dose-efficacy scenario 2	0.16	0.83332214280134	MTD mean	0.75	CD
y_mean18	Dose-toxicity scenario 1	Dose-efficacy scenario 2	0.17	0.814456420656934	MTD mean	0.75	CD
y_mean19	Dose-toxicity scenario 1	Dose-efficacy scenario 2	0.18	0.79609672883302	MTD mean	0.75	CD
y_mean20	Dose-toxicity scenario 1	Dose-efficacy scenario 2	0.19	0.778222977089236	MTD mean	0.75	CD
y_mean21	Dose-toxicity scenario 1	Dose-efficacy scenario 2	0.2	0.760816124782647	MTD mean	0.75	CD
y_mean22	Dose-toxicity scenario 1	Dose-efficacy scenario 2	0.21	0.743858113207307	MTD mean	0.75	CD
y_mean23	Dose-toxicity scenario 1	Dose-efficacy scenario 2	0.22	0.727331803101141	MTD mean	0.75	CD
y_mean24	Dose-toxicity scenario 1	Dose-efficacy scenario 2	0.23	0.711220916865514	MTD mean	0.75	CD
y_mean25	Dose-toxicity scenario 1	Dose-efficacy scenario 2	0.24	0.695509985088009	MTD mean	0.75	CD
y_mean26	Dose-toxicity scenario 1	Dose-efficacy scenario 2	0.25	0.680184296999122	MTD mean	0.75	CD
y_mean27	Dose-toxicity scenario 1	Dose-efficacy scenario 2	0.26	0.665229854529319	MTD mean	0.75	CD
y_mean28	Dose-toxicity scenario 1	Dose-efficacy scenario 2	0.27	0.650633329664876	MTD mean	0.75	CD
y_mean29	Dose-toxicity scenario 1	Dose-efficacy scenario 2	0.28	0.636382024829426	MTD mean	0.75	CD
y_mean30	Dose-toxicity scenario 1	Dose-efficacy scenario 2	0.29	0.622463836043686	MTD mean	0.75	CD
y_mean31	Dose-toxicity scenario 1	Dose-efficacy scenario 2	0.3	0.608867218638692	MTD mean	0.75	CD
y_mean32	Dose-toxicity scenario 1	Dose-efficacy scenario 2	0.31	0.595581155318431	MTD mean	0.75	CD
y_mean33	Dose-toxicity scenario 1	Dose-efficacy scenario 2	0.32	0.582595126386155	MTD mean	0.75	CD
y_mean34	Dose-toxicity scenario 1	Dose-efficacy scenario 2	0.33	0.569899081965276	MTD mean	0.75	CD
y_mean35	Dose-toxicity scenario 1	Dose-efficacy scenario 2	0.34	0.55748341606069	MTD mean	0.75	CD
y_mean36	Dose-toxicity scenario 1	Dose-efficacy scenario 2	0.35	0.545338942319798	MTD mean	0.75	CD
y_mean37	Dose-toxicity scenario 1	Dose-efficacy scenario 2	0.36	0.53345687136472	MTD mean	0.75	CD
y_mean38	Dose-toxicity scenario 1	Dose-efficacy scenario 2	0.37	0.521828789578129	MTD mean	0.75	CD
y_mean39	Dose-toxicity scenario 1	Dose-efficacy scenario 2	0.38	0.510446639235114	MTD mean	0.75	CD
y_mean40	Dose-toxicity scenario 1	Dose-efficacy scenario 2	0.39	0.499302699882469	MTD mean	0.75	CD
y_mean41	Dose-toxicity scenario 1	Dose-efficacy scenario 2	0.4	0.488389570874986	MTD mean	0.75	CD
y_mean42	Dose-toxicity scenario 1	Dose-efficacy scenario 2	0.41	0.477700154985737	MTD mean	0.75	CD
y_mean43	Dose-toxicity scenario 1	Dose-efficacy scenario 2	0.42	0.467227643014071	MTD mean	0.75	CD
y_mean44	Dose-toxicity scenario 1	Dose-efficacy scenario 2	0.43	0.456965499321176	MTD mean	0.75	CD
y_mean45	Dose-toxicity scenario 1	Dose-efficacy scenario 2	0.44	0.446907448228646	MTD mean	0.75	CD
y_mean46	Dose-toxicity scenario 1	Dose-efficacy scenario 2	0.45	0.437047461220569	MTD mean	0.75	CD
y_mean47	Dose-toxicity scenario 1	Dose-efficacy scenario 2	0.46	0.427379744894297	MTD mean	0.75	CD
y_mean48	Dose-toxicity scenario 1	Dose-efficacy scenario 2	0.47	0.417898729609295	MTD mean	0.75	CD
y_mean49	Dose-toxicity scenario 1	Dose-efficacy scenario 2	0.48	0.408599058787327	MTD mean	0.75	CD
y_mean50	Dose-toxicity scenario 1	Dose-efficacy scenario 2	0.49	0.399475578820805	MTD mean	0.75	CD
y_mean51	Dose-toxicity scenario 1	Dose-efficacy scenario 2	0.5	0.39052332954934	MTD mean	0.75	CD
y_mean52	Dose-toxicity scenario 1	Dose-efficacy scenario 2	0.51	0.381737535267511	MTD mean	0.75	CD
y_mean53	Dose-toxicity scenario 1	Dose-efficacy scenario 2	0.52	0.373113596229624	MTD mean	0.75	CD
y_mean54	Dose-toxicity scenario 1	Dose-efficacy scenario 2	0.53	0.364647080619679	MTD mean	0.75	CD
y_mean55	Dose-toxicity scenario 1	Dose-efficacy scenario 2	0.54	0.356333716957119	MTD mean	0.75	CD
y_mean56	Dose-toxicity scenario 1	Dose-efficacy scenario 2	0.55	0.348169386910992	MTD mean	0.75	CD
y_mean57	Dose-toxicity scenario 1	Dose-efficacy scenario 2	0.56	0.340150118497153	MTD mean	0.75	CD
y_mean58	Dose-toxicity scenario 1	Dose-efficacy scenario 2	0.57	0.332272079634878	MTD mean	0.75	CD
y_mean59	Dose-toxicity scenario 1	Dose-efficacy scenario 2	0.58	0.324531572040934	MTD mean	0.75	CD
y_mean60	Dose-toxicity scenario 1	Dose-efficacy scenario 2	0.59	0.31692502544067	MTD mean	0.75	CD
y_mean61	Dose-toxicity scenario 1	Dose-efficacy scenario 2	0.6	0.309448992077083	MTD mean	0.75	CD
y_mean62	Dose-toxicity scenario 1	Dose-efficacy scenario 2	0.61	0.302100141500121	MTD mean	0.75	CD
y_mean63	Dose-toxicity scenario 1	Dose-efficacy scenario 2	0.62	0.29487525561968	MTD mean	0.75	CD
y_mean64	Dose-toxicity scenario 1	Dose-efficacy scenario 2	0.63	0.287771224006852	MTD mean	0.75	CD
y_mean65	Dose-toxicity scenario 1	Dose-efficacy scenario 2	0.64	0.280785039429006	MTD mean	0.75	CD
y_mean66	Dose-toxicity scenario 1	Dose-efficacy scenario 2	0.65	0.273913793605261	MTD mean	0.75	CD
y_mean67	Dose-toxicity scenario 1	Dose-efficacy scenario 2	0.66	0.267154673169722	MTD mean	0.75	CD
y_mean68	Dose-toxicity scenario 1	Dose-efficacy scenario 2	0.67	0.260504955830758	MTD mean	0.75	CD
y_mean69	Dose-toxicity scenario 1	Dose-efficacy scenario 2	0.68	0.253962006715259	MTD mean	0.75	CD
y_mean70	Dose-toxicity scenario 1	Dose-efficacy scenario 2	0.69	0.247523274887597	MTD mean	0.75	CD
y_mean71	Dose-toxicity scenario 1	Dose-efficacy scenario 2	0.7	0.241186290033604	MTD mean	0.75	CD
y_mean72	Dose-toxicity scenario 1	Dose-efficacy scenario 2	0.71	0.23494865930052	MTD mean	0.75	CD
y_mean73	Dose-toxicity scenario 1	Dose-efficacy scenario 2	0.72	0.228808064284428	MTD mean	0.75	CD
y_mean74	Dose-toxicity scenario 1	Dose-efficacy scenario 2	0.73	0.222762258157185	MTD mean	0.75	CD
y_mean75	Dose-toxicity scenario 1	Dose-efficacy scenario 2	0.74	0.216809062925397	MTD mean	0.75	CD
y_mean76	Dose-toxicity scenario 1	Dose-efficacy scenario 2	0.75	0.210946366814388	MTD mean	0.75	CD
y_mean77	Dose-toxicity scenario 1	Dose-efficacy scenario 2	0.76	0.205172121770587	MTD mean	0.75	CD
y_mean78	Dose-toxicity scenario 1	Dose-efficacy scenario 2	0.77	0.199484341076097	MTD mean	0.75	CD
y_mean79	Dose-toxicity scenario 1	Dose-efficacy scenario 2	0.78	0.193881097069644	MTD mean	0.75	CD
y_mean80	Dose-toxicity scenario 1	Dose-efficacy scenario 2	0.79	0.188360518968384	MTD mean	0.75	CD
y_mean81	Dose-toxicity scenario 1	Dose-efficacy scenario 2	0.8	0.182920790785414	MTD mean	0.75	CD
y_mean82	Dose-toxicity scenario 1	Dose-efficacy scenario 2	0.81	0.177560149338119	MTD mean	0.75	CD
y_mean83	Dose-toxicity scenario 1	Dose-efficacy scenario 2	0.82	0.172276882342747	MTD mean	0.75	CD
y_mean84	Dose-toxicity scenario 1	Dose-efficacy scenario 2	0.83	0.167069326590916	MTD mean	0.75	CD
y_mean85	Dose-toxicity scenario 1	Dose-efficacy scenario 2	0.84	0.161935866203942	MTD mean	0.75	CD
y_mean86	Dose-toxicity scenario 1	Dose-efficacy scenario 2	0.85	0.156874930961173	MTD mean	0.75	CD
y_mean87	Dose-toxicity scenario 1	Dose-efficacy scenario 2	0.86	0.151884994698656	MTD mean	0.75	CD
y_mean88	Dose-toxicity scenario 1	Dose-efficacy scenario 2	0.87	0.146964573774751	MTD mean	0.75	CD
y_mean89	Dose-toxicity scenario 1	Dose-efficacy scenario 2	0.88	0.142112225599411	MTD mean	0.75	CD
y_mean90	Dose-toxicity scenario 1	Dose-efficacy scenario 2	0.89	0.137326547224093	MTD mean	0.75	CD
y_mean91	Dose-toxicity scenario 1	Dose-efficacy scenario 2	0.9	0.132606173989393	MTD mean	0.75	CD
y_mean92	Dose-toxicity scenario 1	Dose-efficacy scenario 2	0.91	0.127949778227669	MTD mean	0.75	CD
y_mean93	Dose-toxicity scenario 1	Dose-efficacy scenario 2	0.92	0.12335606801806	MTD mean	0.75	CD
y_mean94	Dose-toxicity scenario 1	Dose-efficacy scenario 2	0.93	0.118823785991448	MTD mean	0.75	CD
y_mean95	Dose-toxicity scenario 1	Dose-efficacy scenario 2	0.94	0.114351708183048	MTD mean	0.75	CD
y_mean96	Dose-toxicity scenario 1	Dose-efficacy scenario 2	0.95	0.109938642930413	MTD mean	0.75	CD
y_mean97	Dose-toxicity scenario 1	Dose-efficacy scenario 2	0.96	0.105583429814789	MTD mean	0.75	CD
y_mean98	Dose-toxicity scenario 1	Dose-efficacy scenario 2	0.97	0.101284938643819	MTD mean	0.75	CD
y_mean99	Dose-toxicity scenario 1	Dose-efficacy scenario 2	0.98	0.0970420684737497	MTD mean	0.75	CD
y_mean100	Dose-toxicity scenario 1	Dose-efficacy scenario 2	0.99	0.0928537466693464	MTD mean	0.75	CD
y_mean101	Dose-toxicity scenario 1	Dose-efficacy scenario 2	1	0.0887189279998329	MTD mean	0.75	CD
y_00251	Dose-toxicity scenario 1	Dose-efficacy scenario 2	0	1.32890920806299	MTD 2.5% percentile	0.75	CD
y_00252	Dose-toxicity scenario 1	Dose-efficacy scenario 2	0.01	1.30385085555512	MTD 2.5% percentile	0.75	CD
y_00253	Dose-toxicity scenario 1	Dose-efficacy scenario 2	0.02	1.2793645620987	MTD 2.5% percentile	0.75	CD
y_00254	Dose-toxicity scenario 1	Dose-efficacy scenario 2	0.03	1.25543095940386	MTD 2.5% percentile	0.75	CD
y_00255	Dose-toxicity scenario 1	Dose-efficacy scenario 2	0.04	1.23203154376347	MTD 2.5% percentile	0.75	CD
y_00256	Dose-toxicity scenario 1	Dose-efficacy scenario 2	0.05	1.20914862834283	MTD 2.5% percentile	0.75	CD
y_00257	Dose-toxicity scenario 1	Dose-efficacy scenario 2	0.06	1.18676529859425	MTD 2.5% percentile	0.75	CD
y_00258	Dose-toxicity scenario 1	Dose-efficacy scenario 2	0.07	1.16486537056031	MTD 2.5% percentile	0.75	CD
y_00259	Dose-toxicity scenario 1	Dose-efficacy scenario 2	0.08	1.14343335184974	MTD 2.5% percentile	0.75	CD
y_002510	Dose-toxicity scenario 1	Dose-efficacy scenario 2	0.09	1.12245440508823	MTD 2.5% percentile	0.75	CD
y_002511	Dose-toxicity scenario 1	Dose-efficacy scenario 2	0.1	1.10191431366296	MTD 2.5% percentile	0.75	CD
y_002512	Dose-toxicity scenario 1	Dose-efficacy scenario 2	0.11	1.08179944959455	MTD 2.5% percentile	0.75	CD
y_002513	Dose-toxicity scenario 1	Dose-efficacy scenario 2	0.12	1.06209674338407	MTD 2.5% percentile	0.75	CD
y_002514	Dose-toxicity scenario 1	Dose-efficacy scenario 2	0.13	1.04279365569463	MTD 2.5% percentile	0.75	CD
y_002515	Dose-toxicity scenario 1	Dose-efficacy scenario 2	0.14	1.02387815073891	MTD 2.5% percentile	0.75	CD
y_002516	Dose-toxicity scenario 1	Dose-efficacy scenario 2	0.15	1.00533867125369	MTD 2.5% percentile	0.75	CD
y_002517	Dose-toxicity scenario 1	Dose-efficacy scenario 2	0.16	0.987164114952207	MTD 2.5% percentile	0.75	CD
y_002518	Dose-toxicity scenario 1	Dose-efficacy scenario 2	0.17	0.969343812353427	MTD 2.5% percentile	0.75	CD
y_002519	Dose-toxicity scenario 1	Dose-efficacy scenario 2	0.18	0.951867505895297	MTD 2.5% percentile	0.75	CD
y_002520	Dose-toxicity scenario 1	Dose-efficacy scenario 2	0.19	0.934725330245947	MTD 2.5% percentile	0.75	CD
y_002521	Dose-toxicity scenario 1	Dose-efficacy scenario 2	0.2	0.917907793733528	MTD 2.5% percentile	0.75	CD
y_002522	Dose-toxicity scenario 1	Dose-efficacy scenario 2	0.21	0.901405760821182	MTD 2.5% percentile	0.75	CD
y_002523	Dose-toxicity scenario 1	Dose-efficacy scenario 2	0.22	0.885210435559189	MTD 2.5% percentile	0.75	CD
y_002524	Dose-toxicity scenario 1	Dose-efficacy scenario 2	0.23	0.869313345951287	MTD 2.5% percentile	0.75	CD
y_002525	Dose-toxicity scenario 1	Dose-efficacy scenario 2	0.24	0.853706329176796	MTD 2.5% percentile	0.75	CD
y_002526	Dose-toxicity scenario 1	Dose-efficacy scenario 2	0.25	0.838381517614378	MTD 2.5% percentile	0.75	CD
y_002527	Dose-toxicity scenario 1	Dose-efficacy scenario 2	0.26	0.823331325617156	MTD 2.5% percentile	0.75	CD
y_002528	Dose-toxicity scenario 1	Dose-efficacy scenario 2	0.27	0.808548436992491	MTD 2.5% percentile	0.75	CD
y_002529	Dose-toxicity scenario 1	Dose-efficacy scenario 2	0.28	0.794025793142987	MTD 2.5% percentile	0.75	CD
y_002530	Dose-toxicity scenario 1	Dose-efficacy scenario 2	0.29	0.779756581828353	MTD 2.5% percentile	0.75	CD
y_002531	Dose-toxicity scenario 1	Dose-efficacy scenario 2	0.3	0.765734226510512	MTD 2.5% percentile	0.75	CD
y_002532	Dose-toxicity scenario 1	Dose-efficacy scenario 2	0.31	0.751952376246962	MTD 2.5% percentile	0.75	CD
y_002533	Dose-toxicity scenario 1	Dose-efficacy scenario 2	0.32	0.738404896099745	MTD 2.5% percentile	0.75	CD
y_002534	Dose-toxicity scenario 1	Dose-efficacy scenario 2	0.33	0.725085858029594	MTD 2.5% percentile	0.75	CD
y_002535	Dose-toxicity scenario 1	Dose-efficacy scenario 2	0.34	0.711989532246873	MTD 2.5% percentile	0.75	CD
y_002536	Dose-toxicity scenario 1	Dose-efficacy scenario 2	0.35	0.699110378992789	MTD 2.5% percentile	0.75	CD
y_002537	Dose-toxicity scenario 1	Dose-efficacy scenario 2	0.36	0.686443040726106	MTD 2.5% percentile	0.75	CD
y_002538	Dose-toxicity scenario 1	Dose-efficacy scenario 2	0.37	0.673982334692224	MTD 2.5% percentile	0.75	CD
y_002539	Dose-toxicity scenario 1	Dose-efficacy scenario 2	0.38	0.661723245852952	MTD 2.5% percentile	0.75	CD
y_002540	Dose-toxicity scenario 1	Dose-efficacy scenario 2	0.39	0.649660920156727	MTD 2.5% percentile	0.75	CD
y_002541	Dose-toxicity scenario 1	Dose-efficacy scenario 2	0.4	0.637790658130293	MTD 2.5% percentile	0.75	CD
y_002542	Dose-toxicity scenario 1	Dose-efficacy scenario 2	0.41	0.626107908774081	MTD 2.5% percentile	0.75	CD
y_002543	Dose-toxicity scenario 1	Dose-efficacy scenario 2	0.42	0.614608263744621	MTD 2.5% percentile	0.75	CD
y_002544	Dose-toxicity scenario 1	Dose-efficacy scenario 2	0.43	0.603287451808358	MTD 2.5% percentile	0.75	CD
y_002545	Dose-toxicity scenario 1	Dose-efficacy scenario 2	0.44	0.592141333552234	MTD 2.5% percentile	0.75	CD
y_002546	Dose-toxicity scenario 1	Dose-efficacy scenario 2	0.45	0.581165896337248	MTD 2.5% percentile	0.75	CD
y_002547	Dose-toxicity scenario 1	Dose-efficacy scenario 2	0.46	0.570357249482095	MTD 2.5% percentile	0.75	CD
y_002548	Dose-toxicity scenario 1	Dose-efficacy scenario 2	0.47	0.559711619664718	MTD 2.5% percentile	0.75	CD
y_002549	Dose-toxicity scenario 1	Dose-efficacy scenario 2	0.48	0.54922534653037	MTD 2.5% percentile	0.75	CD
y_002550	Dose-toxicity scenario 1	Dose-efficacy scenario 2	0.49	0.538894878495444	MTD 2.5% percentile	0.75	CD
y_002551	Dose-toxicity scenario 1	Dose-efficacy scenario 2	0.5	0.528716768736961	MTD 2.5% percentile	0.75	CD
y_002552	Dose-toxicity scenario 1	Dose-efficacy scenario 2	0.51	0.518687671358205	MTD 2.5% percentile	0.75	CD
y_002553	Dose-toxicity scenario 1	Dose-efficacy scenario 2	0.52	0.508804337721546	MTD 2.5% percentile	0.75	CD
y_002554	Dose-toxicity scenario 1	Dose-efficacy scenario 2	0.53	0.499063612940009	MTD 2.5% percentile	0.75	CD
y_002555	Dose-toxicity scenario 1	Dose-efficacy scenario 2	0.54	0.489462432519622	MTD 2.5% percentile	0.75	CD
y_002556	Dose-toxicity scenario 1	Dose-efficacy scenario 2	0.55	0.479997819145045	MTD 2.5% percentile	0.75	CD
y_002557	Dose-toxicity scenario 1	Dose-efficacy scenario 2	0.56	0.470666879601394	MTD 2.5% percentile	0.75	CD
y_002558	Dose-toxicity scenario 1	Dose-efficacy scenario 2	0.57	0.461466801825574	MTD 2.5% percentile	0.75	CD
y_002559	Dose-toxicity scenario 1	Dose-efficacy scenario 2	0.58	0.452394852080806	MTD 2.5% percentile	0.75	CD
y_002560	Dose-toxicity scenario 1	Dose-efficacy scenario 2	0.59	0.443448372248393	MTD 2.5% percentile	0.75	CD
y_002561	Dose-toxicity scenario 1	Dose-efficacy scenario 2	0.6	0.434624777231078	MTD 2.5% percentile	0.75	CD
y_002562	Dose-toxicity scenario 1	Dose-efficacy scenario 2	0.61	0.425921552462674	MTD 2.5% percentile	0.75	CD
y_002563	Dose-toxicity scenario 1	Dose-efficacy scenario 2	0.62	0.417336251518926	MTD 2.5% percentile	0.75	CD
y_002564	Dose-toxicity scenario 1	Dose-efficacy scenario 2	0.63	0.408866493824824	MTD 2.5% percentile	0.75	CD
y_002565	Dose-toxicity scenario 1	Dose-efficacy scenario 2	0.64	0.400509962453875	MTD 2.5% percentile	0.75	CD
y_002566	Dose-toxicity scenario 1	Dose-efficacy scenario 2	0.65	0.392264402015047	MTD 2.5% percentile	0.75	CD
y_002567	Dose-toxicity scenario 1	Dose-efficacy scenario 2	0.66	0.384127616623329	MTD 2.5% percentile	0.75	CD
y_002568	Dose-toxicity scenario 1	Dose-efficacy scenario 2	0.67	0.376097467950099	MTD 2.5% percentile	0.75	CD
y_002569	Dose-toxicity scenario 1	Dose-efficacy scenario 2	0.68	0.368171873349626	MTD 2.5% percentile	0.75	CD
y_002570	Dose-toxicity scenario 1	Dose-efficacy scenario 2	0.69	0.360348804058297	MTD 2.5% percentile	0.75	CD
y_002571	Dose-toxicity scenario 1	Dose-efficacy scenario 2	0.7	0.352626283463265	MTD 2.5% percentile	0.75	CD
y_002572	Dose-toxicity scenario 1	Dose-efficacy scenario 2	0.71	0.345002385437439	MTD 2.5% percentile	0.75	CD
y_002573	Dose-toxicity scenario 1	Dose-efficacy scenario 2	0.72	0.337475232737851	MTD 2.5% percentile	0.75	CD
y_002574	Dose-toxicity scenario 1	Dose-efficacy scenario 2	0.73	0.33004299546462	MTD 2.5% percentile	0.75	CD
y_002575	Dose-toxicity scenario 1	Dose-efficacy scenario 2	0.74	0.322703889577841	MTD 2.5% percentile	0.75	CD
y_002576	Dose-toxicity scenario 1	Dose-efficacy scenario 2	0.75	0.315456175469883	MTD 2.5% percentile	0.75	CD
y_002577	Dose-toxicity scenario 1	Dose-efficacy scenario 2	0.76	0.308298156590692	MTD 2.5% percentile	0.75	CD
y_002578	Dose-toxicity scenario 1	Dose-efficacy scenario 2	0.77	0.301228178123817	MTD 2.5% percentile	0.75	CD
y_002579	Dose-toxicity scenario 1	Dose-efficacy scenario 2	0.78	0.294244625710998	MTD 2.5% percentile	0.75	CD
y_002580	Dose-toxicity scenario 1	Dose-efficacy scenario 2	0.79	0.287345924223231	MTD 2.5% percentile	0.75	CD
y_002581	Dose-toxicity scenario 1	Dose-efficacy scenario 2	0.8	0.280530536576366	MTD 2.5% percentile	0.75	CD
y_002582	Dose-toxicity scenario 1	Dose-efficacy scenario 2	0.81	0.273796962589359	MTD 2.5% percentile	0.75	CD
y_002583	Dose-toxicity scenario 1	Dose-efficacy scenario 2	0.82	0.267143737883391	MTD 2.5% percentile	0.75	CD
y_002584	Dose-toxicity scenario 1	Dose-efficacy scenario 2	0.83	0.260569432820165	MTD 2.5% percentile	0.75	CD
y_002585	Dose-toxicity scenario 1	Dose-efficacy scenario 2	0.84	0.254072651477766	MTD 2.5% percentile	0.75	CD
y_002586	Dose-toxicity scenario 1	Dose-efficacy scenario 2	0.85	0.247652030662527	MTD 2.5% percentile	0.75	CD
y_002587	Dose-toxicity scenario 1	Dose-efficacy scenario 2	0.86	0.241306238955458	MTD 2.5% percentile	0.75	CD
y_002588	Dose-toxicity scenario 1	Dose-efficacy scenario 2	0.87	0.23503397579181	MTD 2.5% percentile	0.75	CD
y_002589	Dose-toxicity scenario 1	Dose-efficacy scenario 2	0.88	0.228833970572458	MTD 2.5% percentile	0.75	CD
y_002590	Dose-toxicity scenario 1	Dose-efficacy scenario 2	0.89	0.222704981805813	MTD 2.5% percentile	0.75	CD
y_002591	Dose-toxicity scenario 1	Dose-efficacy scenario 2	0.9	0.21664579627906	MTD 2.5% percentile	0.75	CD
y_002592	Dose-toxicity scenario 1	Dose-efficacy scenario 2	0.91	0.21065522825754	MTD 2.5% percentile	0.75	CD
y_002593	Dose-toxicity scenario 1	Dose-efficacy scenario 2	0.92	0.204732118711196	MTD 2.5% percentile	0.75	CD
y_002594	Dose-toxicity scenario 1	Dose-efficacy scenario 2	0.93	0.198875334566987	MTD 2.5% percentile	0.75	CD
y_002595	Dose-toxicity scenario 1	Dose-efficacy scenario 2	0.94	0.193083767986288	MTD 2.5% percentile	0.75	CD
y_002596	Dose-toxicity scenario 1	Dose-efficacy scenario 2	0.95	0.187356335666294	MTD 2.5% percentile	0.75	CD
y_002597	Dose-toxicity scenario 1	Dose-efficacy scenario 2	0.96	0.181691978164497	MTD 2.5% percentile	0.75	CD
y_002598	Dose-toxicity scenario 1	Dose-efficacy scenario 2	0.97	0.176089659245371	MTD 2.5% percentile	0.75	CD
y_002599	Dose-toxicity scenario 1	Dose-efficacy scenario 2	0.98	0.170548365248393	MTD 2.5% percentile	0.75	CD
y_0025100	Dose-toxicity scenario 1	Dose-efficacy scenario 2	0.99	0.165067104476617	MTD 2.5% percentile	0.75	CD
y_0025101	Dose-toxicity scenario 1	Dose-efficacy scenario 2	1	0.159644906605002	MTD 2.5% percentile	0.75	CD
y_0501	Dose-toxicity scenario 1	Dose-efficacy scenario 2	0	1.22659589477099	MTD 50% percentile	0.75	CD
y_0502	Dose-toxicity scenario 1	Dose-efficacy scenario 2	0.01	1.19597920510885	MTD 50% percentile	0.75	CD
y_0503	Dose-toxicity scenario 1	Dose-efficacy scenario 2	0.02	1.16639403382027	MTD 50% percentile	0.75	CD
y_0504	Dose-toxicity scenario 1	Dose-efficacy scenario 2	0.03	1.13778911461265	MTD 50% percentile	0.75	CD
y_0505	Dose-toxicity scenario 1	Dose-efficacy scenario 2	0.04	1.11011652306491	MTD 50% percentile	0.75	CD
y_0506	Dose-toxicity scenario 1	Dose-efficacy scenario 2	0.05	1.08333140868777	MTD 50% percentile	0.75	CD
y_0507	Dose-toxicity scenario 1	Dose-efficacy scenario 2	0.06	1.05739175235615	MTD 50% percentile	0.75	CD
y_0508	Dose-toxicity scenario 1	Dose-efficacy scenario 2	0.07	1.03225814635426	MTD 50% percentile	0.75	CD
y_0509	Dose-toxicity scenario 1	Dose-efficacy scenario 2	0.08	1.00789359461162	MTD 50% percentile	0.75	CD
y_05010	Dose-toxicity scenario 1	Dose-efficacy scenario 2	0.09	0.984263331000328	MTD 50% percentile	0.75	CD
y_05011	Dose-toxicity scenario 1	Dose-efficacy scenario 2	0.1	0.961334653816623	MTD 50% percentile	0.75	CD
y_05012	Dose-toxicity scenario 1	Dose-efficacy scenario 2	0.11	0.939076774789642	MTD 50% percentile	0.75	CD
y_05013	Dose-toxicity scenario 1	Dose-efficacy scenario 2	0.12	0.917460681151247	MTD 50% percentile	0.75	CD
y_05014	Dose-toxicity scenario 1	Dose-efficacy scenario 2	0.13	0.896459009467537	MTD 50% percentile	0.75	CD
y_05015	Dose-toxicity scenario 1	Dose-efficacy scenario 2	0.14	0.876045930078364	MTD 50% percentile	0.75	CD
y_05016	Dose-toxicity scenario 1	Dose-efficacy scenario 2	0.15	0.856197041118645	MTD 50% percentile	0.75	CD
y_05017	Dose-toxicity scenario 1	Dose-efficacy scenario 2	0.16	0.836889271207242	MTD 50% percentile	0.75	CD
y_05018	Dose-toxicity scenario 1	Dose-efficacy scenario 2	0.17	0.818100789987471	MTD 50% percentile	0.75	CD
y_05019	Dose-toxicity scenario 1	Dose-efficacy scenario 2	0.18	0.799810925789965	MTD 50% percentile	0.75	CD
y_05020	Dose-toxicity scenario 1	Dose-efficacy scenario 2	0.19	0.78200008976499	MTD 50% percentile	0.75	CD
y_05021	Dose-toxicity scenario 1	Dose-efficacy scenario 2	0.2	0.764649705898829	MTD 50% percentile	0.75	CD
y_05022	Dose-toxicity scenario 1	Dose-efficacy scenario 2	0.21	0.747742146388643	MTD 50% percentile	0.75	CD
y_05023	Dose-toxicity scenario 1	Dose-efficacy scenario 2	0.22	0.731260671903138	MTD 50% percentile	0.75	CD
y_05024	Dose-toxicity scenario 1	Dose-efficacy scenario 2	0.23	0.715189376303499	MTD 50% percentile	0.75	CD
y_05025	Dose-toxicity scenario 1	Dose-efficacy scenario 2	0.24	0.699513135440819	MTD 50% percentile	0.75	CD
y_05026	Dose-toxicity scenario 1	Dose-efficacy scenario 2	0.25	0.684217559683576	MTD 50% percentile	0.75	CD
y_05027	Dose-toxicity scenario 1	Dose-efficacy scenario 2	0.26	0.669288949861945	MTD 50% percentile	0.75	CD
y_05028	Dose-toxicity scenario 1	Dose-efficacy scenario 2	0.27	0.654714256345428	MTD 50% percentile	0.75	CD
y_05029	Dose-toxicity scenario 1	Dose-efficacy scenario 2	0.28	0.64048104099685	MTD 50% percentile	0.75	CD
y_05030	Dose-toxicity scenario 1	Dose-efficacy scenario 2	0.29	0.626577441769605	MTD 50% percentile	0.75	CD
y_05031	Dose-toxicity scenario 1	Dose-efficacy scenario 2	0.3	0.612992139736326	MTD 50% percentile	0.75	CD
y_05032	Dose-toxicity scenario 1	Dose-efficacy scenario 2	0.31	0.599714328356398	MTD 50% percentile	0.75	CD
y_05033	Dose-toxicity scenario 1	Dose-efficacy scenario 2	0.32	0.586733684806912	MTD 50% percentile	0.75	CD
y_05034	Dose-toxicity scenario 1	Dose-efficacy scenario 2	0.33	0.574040343217225	MTD 50% percentile	0.75	CD
y_05035	Dose-toxicity scenario 1	Dose-efficacy scenario 2	0.34	0.561624869661279	MTD 50% percentile	0.75	CD
y_05036	Dose-toxicity scenario 1	Dose-efficacy scenario 2	0.35	0.549478238774453	MTD 50% percentile	0.75	CD
y_05037	Dose-toxicity scenario 1	Dose-efficacy scenario 2	0.36	0.537591811873152	MTD 50% percentile	0.75	CD
y_05038	Dose-toxicity scenario 1	Dose-efficacy scenario 2	0.37	0.525957316465654	MTD 50% percentile	0.75	CD
y_05039	Dose-toxicity scenario 1	Dose-efficacy scenario 2	0.38	0.51456682705209	MTD 50% percentile	0.75	CD
y_05040	Dose-toxicity scenario 1	Dose-efficacy scenario 2	0.39	0.503412747119915	MTD 50% percentile	0.75	CD
y_05041	Dose-toxicity scenario 1	Dose-efficacy scenario 2	0.4	0.492487792248916	MTD 50% percentile	0.75	CD
y_05042	Dose-toxicity scenario 1	Dose-efficacy scenario 2	0.41	0.481784974246792	MTD 50% percentile	0.75	CD
y_05043	Dose-toxicity scenario 1	Dose-efficacy scenario 2	0.42	0.471297586242714	MTD 50% percentile	0.75	CD
y_05044	Dose-toxicity scenario 1	Dose-efficacy scenario 2	0.43	0.46101918867204	MTD 50% percentile	0.75	CD
y_05045	Dose-toxicity scenario 1	Dose-efficacy scenario 2	0.44	0.450943596090641	MTD 50% percentile	0.75	CD
y_05046	Dose-toxicity scenario 1	Dose-efficacy scenario 2	0.45	0.441064864762113	MTD 50% percentile	0.75	CD
y_05047	Dose-toxicity scenario 1	Dose-efficacy scenario 2	0.46	0.431377280965528	MTD 50% percentile	0.75	CD
y_05048	Dose-toxicity scenario 1	Dose-efficacy scenario 2	0.47	0.421875349975395	MTD 50% percentile	0.75	CD
y_05049	Dose-toxicity scenario 1	Dose-efficacy scenario 2	0.48	0.412553785669175	MTD 50% percentile	0.75	CD
y_05050	Dose-toxicity scenario 1	Dose-efficacy scenario 2	0.49	0.403407500721037	MTD 50% percentile	0.75	CD
y_05051	Dose-toxicity scenario 1	Dose-efficacy scenario 2	0.5	0.394431597343653	MTD 50% percentile	0.75	CD
y_05052	Dose-toxicity scenario 1	Dose-efficacy scenario 2	0.51	0.385621358542608	MTD 50% percentile	0.75	CD
y_05053	Dose-toxicity scenario 1	Dose-efficacy scenario 2	0.52	0.376972239850627	MTD 50% percentile	0.75	CD
y_05054	Dose-toxicity scenario 1	Dose-efficacy scenario 2	0.53	0.368479861511182	MTD 50% percentile	0.75	CD
y_05055	Dose-toxicity scenario 1	Dose-efficacy scenario 2	0.54	0.360140001083236	MTD 50% percentile	0.75	CD
y_05056	Dose-toxicity scenario 1	Dose-efficacy scenario 2	0.55	0.351948586440871	MTD 50% percentile	0.75	CD
y_05057	Dose-toxicity scenario 1	Dose-efficacy scenario 2	0.56	0.343901689143446	MTD 50% percentile	0.75	CD
y_05058	Dose-toxicity scenario 1	Dose-efficacy scenario 2	0.57	0.335995518153575	MTD 50% percentile	0.75	CD
y_05059	Dose-toxicity scenario 1	Dose-efficacy scenario 2	0.58	0.328226413881838	MTD 50% percentile	0.75	CD
y_05060	Dose-toxicity scenario 1	Dose-efficacy scenario 2	0.59	0.320590842538568	MTD 50% percentile	0.75	CD
y_05061	Dose-toxicity scenario 1	Dose-efficacy scenario 2	0.6	0.313085390774391	MTD 50% percentile	0.75	CD
y_05062	Dose-toxicity scenario 1	Dose-efficacy scenario 2	0.61	0.305706760592446	MTD 50% percentile	0.75	CD
y_05063	Dose-toxicity scenario 1	Dose-efficacy scenario 2	0.62	0.298451764516359	MTD 50% percentile	0.75	CD
y_05064	Dose-toxicity scenario 1	Dose-efficacy scenario 2	0.63	0.291317320999083	MTD 50% percentile	0.75	CD
y_05065	Dose-toxicity scenario 1	Dose-efficacy scenario 2	0.64	0.284300450058728	MTD 50% percentile	0.75	CD
y_05066	Dose-toxicity scenario 1	Dose-efficacy scenario 2	0.65	0.277398269128375	MTD 50% percentile	0.75	CD
y_05067	Dose-toxicity scenario 1	Dose-efficacy scenario 2	0.66	0.270607989107756	MTD 50% percentile	0.75	CD
y_05068	Dose-toxicity scenario 1	Dose-efficacy scenario 2	0.67	0.263926910605418	MTD 50% percentile	0.75	CD
y_05069	Dose-toxicity scenario 1	Dose-efficacy scenario 2	0.68	0.257352420360739	MTD 50% percentile	0.75	CD
y_05070	Dose-toxicity scenario 1	Dose-efficacy scenario 2	0.69	0.250881987835845	MTD 50% percentile	0.75	CD
y_05071	Dose-toxicity scenario 1	Dose-efficacy scenario 2	0.7	0.244513161968071	MTD 50% percentile	0.75	CD
y_05072	Dose-toxicity scenario 1	Dose-efficacy scenario 2	0.71	0.23824356807423	MTD 50% percentile	0.75	CD
y_05073	Dose-toxicity scenario 1	Dose-efficacy scenario 2	0.72	0.232070904898452	MTD 50% percentile	0.75	CD
y_05074	Dose-toxicity scenario 1	Dose-efficacy scenario 2	0.73	0.225992941795916	MTD 50% percentile	0.75	CD
y_05075	Dose-toxicity scenario 1	Dose-efficacy scenario 2	0.74	0.220007516045203	MTD 50% percentile	0.75	CD
y_05076	Dose-toxicity scenario 1	Dose-efficacy scenario 2	0.75	0.214112530282481	MTD 50% percentile	0.75	CD
y_05077	Dose-toxicity scenario 1	Dose-efficacy scenario 2	0.76	0.208305950051133	MTD 50% percentile	0.75	CD
y_05078	Dose-toxicity scenario 1	Dose-efficacy scenario 2	0.77	0.202585801460801	MTD 50% percentile	0.75	CD
y_05079	Dose-toxicity scenario 1	Dose-efficacy scenario 2	0.78	0.1969501689502	MTD 50% percentile	0.75	CD
y_05080	Dose-toxicity scenario 1	Dose-efficacy scenario 2	0.79	0.191397193148359	MTD 50% percentile	0.75	CD
y_05081	Dose-toxicity scenario 1	Dose-efficacy scenario 2	0.8	0.185925068829297	MTD 50% percentile	0.75	CD
y_05082	Dose-toxicity scenario 1	Dose-efficacy scenario 2	0.81	0.180532042955381	MTD 50% percentile	0.75	CD
y_05083	Dose-toxicity scenario 1	Dose-efficacy scenario 2	0.82	0.17521641280493	MTD 50% percentile	0.75	CD
y_05084	Dose-toxicity scenario 1	Dose-efficacy scenario 2	0.83	0.169976524179855	MTD 50% percentile	0.75	CD
y_05085	Dose-toxicity scenario 1	Dose-efficacy scenario 2	0.84	0.16481076968938	MTD 50% percentile	0.75	CD
y_05086	Dose-toxicity scenario 1	Dose-efficacy scenario 2	0.85	0.159717587106085	MTD 50% percentile	0.75	CD
y_05087	Dose-toxicity scenario 1	Dose-efficacy scenario 2	0.86	0.154695457790764	MTD 50% percentile	0.75	CD
y_05088	Dose-toxicity scenario 1	Dose-efficacy scenario 2	0.87	0.149742905182745	MTD 50% percentile	0.75	CD
y_05089	Dose-toxicity scenario 1	Dose-efficacy scenario 2	0.88	0.14485849335252	MTD 50% percentile	0.75	CD
y_05090	Dose-toxicity scenario 1	Dose-efficacy scenario 2	0.89	0.140040825613713	MTD 50% percentile	0.75	CD
y_05091	Dose-toxicity scenario 1	Dose-efficacy scenario 2	0.9	0.135288543191564	MTD 50% percentile	0.75	CD
y_05092	Dose-toxicity scenario 1	Dose-efficacy scenario 2	0.91	0.130600323945258	MTD 50% percentile	0.75	CD
y_05093	Dose-toxicity scenario 1	Dose-efficacy scenario 2	0.92	0.125974881141579	MTD 50% percentile	0.75	CD
y_05094	Dose-toxicity scenario 1	Dose-efficacy scenario 2	0.93	0.121410962277504	MTD 50% percentile	0.75	CD
y_05095	Dose-toxicity scenario 1	Dose-efficacy scenario 2	0.94	0.116907347949464	MTD 50% percentile	0.75	CD
y_05096	Dose-toxicity scenario 1	Dose-efficacy scenario 2	0.95	0.112462850767137	MTD 50% percentile	0.75	CD
y_05097	Dose-toxicity scenario 1	Dose-efficacy scenario 2	0.96	0.108076314309736	MTD 50% percentile	0.75	CD
y_05098	Dose-toxicity scenario 1	Dose-efficacy scenario 2	0.97	0.103746612122864	MTD 50% percentile	0.75	CD
y_05099	Dose-toxicity scenario 1	Dose-efficacy scenario 2	0.98	0.099472646754111	MTD 50% percentile	0.75	CD
y_050100	Dose-toxicity scenario 1	Dose-efficacy scenario 2	0.99	0.0952533488256573	MTD 50% percentile	0.75	CD
y_050101	Dose-toxicity scenario 1	Dose-efficacy scenario 2	1	0.0910876761422383	MTD 50% percentile	0.75	CD
y_09751	Dose-toxicity scenario 1	Dose-efficacy scenario 2	0	1.14728873310801	MTD 97.5% percentile	0.75	CD
y_09752	Dose-toxicity scenario 1	Dose-efficacy scenario 2	0.01	1.1104290786323	MTD 97.5% percentile	0.75	CD
y_09753	Dose-toxicity scenario 1	Dose-efficacy scenario 2	0.02	1.07527070636791	MTD 97.5% percentile	0.75	CD
y_09754	Dose-toxicity scenario 1	Dose-efficacy scenario 2	0.03	1.04169848749717	MTD 97.5% percentile	0.75	CD
y_09755	Dose-toxicity scenario 1	Dose-efficacy scenario 2	0.04	1.00960745201217	MTD 97.5% percentile	0.75	CD
y_09756	Dose-toxicity scenario 1	Dose-efficacy scenario 2	0.05	0.978901692399666	MTD 97.5% percentile	0.75	CD
y_09757	Dose-toxicity scenario 1	Dose-efficacy scenario 2	0.06	0.94949340630062	MTD 97.5% percentile	0.75	CD
y_09758	Dose-toxicity scenario 1	Dose-efficacy scenario 2	0.07	0.921302058016182	MTD 97.5% percentile	0.75	CD
y_09759	Dose-toxicity scenario 1	Dose-efficacy scenario 2	0.08	0.894253641996237	MTD 97.5% percentile	0.75	CD
y_097510	Dose-toxicity scenario 1	Dose-efficacy scenario 2	0.09	0.868280034127009	MTD 97.5% percentile	0.75	CD
y_097511	Dose-toxicity scenario 1	Dose-efficacy scenario 2	0.1	0.843318418844731	MTD 97.5% percentile	0.75	CD
y_097512	Dose-toxicity scenario 1	Dose-efficacy scenario 2	0.11	0.819310781932701	MTD 97.5% percentile	0.75	CD
y_097513	Dose-toxicity scenario 1	Dose-efficacy scenario 2	0.12	0.796203460380509	MTD 97.5% percentile	0.75	CD
y_097514	Dose-toxicity scenario 1	Dose-efficacy scenario 2	0.13	0.773946741953629	MTD 97.5% percentile	0.75	CD
y_097515	Dose-toxicity scenario 1	Dose-efficacy scenario 2	0.14	0.752494508184525	MTD 97.5% percentile	0.75	CD
y_097516	Dose-toxicity scenario 1	Dose-efficacy scenario 2	0.15	0.731803915389526	MTD 97.5% percentile	0.75	CD
y_097517	Dose-toxicity scenario 1	Dose-efficacy scenario 2	0.16	0.711835109068666	MTD 97.5% percentile	0.75	CD
y_097518	Dose-toxicity scenario 1	Dose-efficacy scenario 2	0.17	0.69255096768239	MTD 97.5% percentile	0.75	CD
y_097519	Dose-toxicity scenario 1	Dose-efficacy scenario 2	0.18	0.673916872339249	MTD 97.5% percentile	0.75	CD
y_097520	Dose-toxicity scenario 1	Dose-efficacy scenario 2	0.19	0.655900499388211	MTD 97.5% percentile	0.75	CD
y_097521	Dose-toxicity scenario 1	Dose-efficacy scenario 2	0.2	0.638471633301445	MTD 97.5% percentile	0.75	CD
y_097522	Dose-toxicity scenario 1	Dose-efficacy scenario 2	0.21	0.621601997568863	MTD 97.5% percentile	0.75	CD
y_097523	Dose-toxicity scenario 1	Dose-efficacy scenario 2	0.22	0.605265101613631	MTD 97.5% percentile	0.75	CD
y_097524	Dose-toxicity scenario 1	Dose-efficacy scenario 2	0.23	0.589436101985357	MTD 97.5% percentile	0.75	CD
y_097525	Dose-toxicity scenario 1	Dose-efficacy scenario 2	0.24	0.574091676301187	MTD 97.5% percentile	0.75	CD
y_097526	Dose-toxicity scenario 1	Dose-efficacy scenario 2	0.25	0.559209908589505	MTD 97.5% percentile	0.75	CD
y_097527	Dose-toxicity scenario 1	Dose-efficacy scenario 2	0.26	0.544770184850795	MTD 97.5% percentile	0.75	CD
y_097528	Dose-toxicity scenario 1	Dose-efficacy scenario 2	0.27	0.530753097788992	MTD 97.5% percentile	0.75	CD
y_097529	Dose-toxicity scenario 1	Dose-efficacy scenario 2	0.28	0.517140359787449	MTD 97.5% percentile	0.75	CD
y_097530	Dose-toxicity scenario 1	Dose-efficacy scenario 2	0.29	0.503914723308927	MTD 97.5% percentile	0.75	CD
y_097531	Dose-toxicity scenario 1	Dose-efficacy scenario 2	0.3	0.491059907991083	MTD 97.5% percentile	0.75	CD
y_097532	Dose-toxicity scenario 1	Dose-efficacy scenario 2	0.31	0.478560533789472	MTD 97.5% percentile	0.75	CD
y_097533	Dose-toxicity scenario 1	Dose-efficacy scenario 2	0.32	0.466402059590803	MTD 97.5% percentile	0.75	CD
y_097534	Dose-toxicity scenario 1	Dose-efficacy scenario 2	0.33	0.454570726781283	MTD 97.5% percentile	0.75	CD
y_097535	Dose-toxicity scenario 1	Dose-efficacy scenario 2	0.34	0.443053507309633	MTD 97.5% percentile	0.75	CD
y_097536	Dose-toxicity scenario 1	Dose-efficacy scenario 2	0.35	0.431838055832568	MTD 97.5% percentile	0.75	CD
y_097537	Dose-toxicity scenario 1	Dose-efficacy scenario 2	0.36	0.420912665573217	MTD 97.5% percentile	0.75	CD
y_097538	Dose-toxicity scenario 1	Dose-efficacy scenario 2	0.37	0.410266227560667	MTD 97.5% percentile	0.75	CD
y_097539	Dose-toxicity scenario 1	Dose-efficacy scenario 2	0.38	0.399888192952307	MTD 97.5% percentile	0.75	CD
y_097540	Dose-toxicity scenario 1	Dose-efficacy scenario 2	0.39	0.389768538170322	MTD 97.5% percentile	0.75	CD
y_097541	Dose-toxicity scenario 1	Dose-efficacy scenario 2	0.4	0.379897732610145	MTD 97.5% percentile	0.75	CD
y_097542	Dose-toxicity scenario 1	Dose-efficacy scenario 2	0.41	0.370266708702185	MTD 97.5% percentile	0.75	CD
y_097543	Dose-toxicity scenario 1	Dose-efficacy scenario 2	0.42	0.360866834129155	MTD 97.5% percentile	0.75	CD
y_097544	Dose-toxicity scenario 1	Dose-efficacy scenario 2	0.43	0.351689886020079	MTD 97.5% percentile	0.75	CD
y_097545	Dose-toxicity scenario 1	Dose-efficacy scenario 2	0.44	0.342728026958808	MTD 97.5% percentile	0.75	CD
y_097546	Dose-toxicity scenario 1	Dose-efficacy scenario 2	0.45	0.333973782659944	MTD 97.5% percentile	0.75	CD
y_097547	Dose-toxicity scenario 1	Dose-efficacy scenario 2	0.46	0.325420021178498	MTD 97.5% percentile	0.75	CD
y_097548	Dose-toxicity scenario 1	Dose-efficacy scenario 2	0.47	0.317059933531756	MTD 97.5% percentile	0.75	CD
y_097549	Dose-toxicity scenario 1	Dose-efficacy scenario 2	0.48	0.308887015622685	MTD 97.5% percentile	0.75	CD
y_097550	Dose-toxicity scenario 1	Dose-efficacy scenario 2	0.49	0.300895051364023	MTD 97.5% percentile	0.75	CD
y_097551	Dose-toxicity scenario 1	Dose-efficacy scenario 2	0.5	0.293078096911022	MTD 97.5% percentile	0.75	CD
y_097552	Dose-toxicity scenario 1	Dose-efficacy scenario 2	0.51	0.285430465918799	MTD 97.5% percentile	0.75	CD
y_097553	Dose-toxicity scenario 1	Dose-efficacy scenario 2	0.52	0.27794671574745	MTD 97.5% percentile	0.75	CD
y_097554	Dose-toxicity scenario 1	Dose-efficacy scenario 2	0.53	0.270621634544585	MTD 97.5% percentile	0.75	CD
y_097555	Dose-toxicity scenario 1	Dose-efficacy scenario 2	0.54	0.263450229140876	MTD 97.5% percentile	0.75	CD
y_097556	Dose-toxicity scenario 1	Dose-efficacy scenario 2	0.55	0.256427713699517	MTD 97.5% percentile	0.75	CD
y_097557	Dose-toxicity scenario 1	Dose-efficacy scenario 2	0.56	0.249549499065396	MTD 97.5% percentile	0.75	CD
y_097558	Dose-toxicity scenario 1	Dose-efficacy scenario 2	0.57	0.242811182764157	MTD 97.5% percentile	0.75	CD
y_097559	Dose-toxicity scenario 1	Dose-efficacy scenario 2	0.58	0.236208539605352	MTD 97.5% percentile	0.75	CD
y_097560	Dose-toxicity scenario 1	Dose-efficacy scenario 2	0.59	0.229737512847547	MTD 97.5% percentile	0.75	CD
y_097561	Dose-toxicity scenario 1	Dose-efficacy scenario 2	0.6	0.22339420588655	MTD 97.5% percentile	0.75	CD
y_097562	Dose-toxicity scenario 1	Dose-efficacy scenario 2	0.61	0.217174874430986	MTD 97.5% percentile	0.75	CD
y_097563	Dose-toxicity scenario 1	Dose-efficacy scenario 2	0.62	0.211075919132199	MTD 97.5% percentile	0.75	CD
y_097564	Dose-toxicity scenario 1	Dose-efficacy scenario 2	0.63	0.205093878638	MTD 97.5% percentile	0.75	CD
y_097565	Dose-toxicity scenario 1	Dose-efficacy scenario 2	0.64	0.199225423042097	MTD 97.5% percentile	0.75	CD
y_097566	Dose-toxicity scenario 1	Dose-efficacy scenario 2	0.65	0.193467347703153	MTD 97.5% percentile	0.75	CD
y_097567	Dose-toxicity scenario 1	Dose-efficacy scenario 2	0.66	0.187816567409367	MTD 97.5% percentile	0.75	CD
y_097568	Dose-toxicity scenario 1	Dose-efficacy scenario 2	0.67	0.182270110866256	MTD 97.5% percentile	0.75	CD
y_097569	Dose-toxicity scenario 1	Dose-efficacy scenario 2	0.68	0.17682511548694	MTD 97.5% percentile	0.75	CD
y_097570	Dose-toxicity scenario 1	Dose-efficacy scenario 2	0.69	0.171478822465739	MTD 97.5% percentile	0.75	CD
y_097571	Dose-toxicity scenario 1	Dose-efficacy scenario 2	0.7	0.166228572117266	MTD 97.5% percentile	0.75	CD
y_097572	Dose-toxicity scenario 1	Dose-efficacy scenario 2	0.71	0.16107179946448	MTD 97.5% percentile	0.75	CD
y_097573	Dose-toxicity scenario 1	Dose-efficacy scenario 2	0.72	0.156006030060315	MTD 97.5% percentile	0.75	CD
y_097574	Dose-toxicity scenario 1	Dose-efficacy scenario 2	0.73	0.151028876028577	MTD 97.5% percentile	0.75	CD
y_097575	Dose-toxicity scenario 1	Dose-efficacy scenario 2	0.74	0.146138032310823	MTD 97.5% percentile	0.75	CD
y_097576	Dose-toxicity scenario 1	Dose-efficacy scenario 2	0.75	0.141331273106802	MTD 97.5% percentile	0.75	CD
y_097577	Dose-toxicity scenario 1	Dose-efficacy scenario 2	0.76	0.136606448496929	MTD 97.5% percentile	0.75	CD
y_097578	Dose-toxicity scenario 1	Dose-efficacy scenario 2	0.77	0.131961481236009	MTD 97.5% percentile	0.75	CD
y_097579	Dose-toxicity scenario 1	Dose-efficacy scenario 2	0.78	0.127394363708179	MTD 97.5% percentile	0.75	CD
y_097580	Dose-toxicity scenario 1	Dose-efficacy scenario 2	0.79	0.122903155033683	MTD 97.5% percentile	0.75	CD
y_097581	Dose-toxicity scenario 1	Dose-efficacy scenario 2	0.8	0.118485978318717	MTD 97.5% percentile	0.75	CD
y_097582	Dose-toxicity scenario 1	Dose-efficacy scenario 2	0.81	0.114141018040161	MTD 97.5% percentile	0.75	CD
y_097583	Dose-toxicity scenario 1	Dose-efficacy scenario 2	0.82	0.109866517557546	MTD 97.5% percentile	0.75	CD
y_097584	Dose-toxicity scenario 1	Dose-efficacy scenario 2	0.83	0.105660776745087	MTD 97.5% percentile	0.75	CD
y_097585	Dose-toxicity scenario 1	Dose-efficacy scenario 2	0.84	0.101522149737075	MTD 97.5% percentile	0.75	CD
y_097586	Dose-toxicity scenario 1	Dose-efficacy scenario 2	0.85	0.0974490427803513	MTD 97.5% percentile	0.75	CD
y_097587	Dose-toxicity scenario 1	Dose-efficacy scenario 2	0.86	0.093439912187977	MTD 97.5% percentile	0.75	CD
y_097588	Dose-toxicity scenario 1	Dose-efficacy scenario 2	0.87	0.0894932623885745	MTD 97.5% percentile	0.75	CD
y_097589	Dose-toxicity scenario 1	Dose-efficacy scenario 2	0.88	0.0856076440661645	MTD 97.5% percentile	0.75	CD
y_097590	Dose-toxicity scenario 1	Dose-efficacy scenario 2	0.89	0.0817816523856397	MTD 97.5% percentile	0.75	CD
y_097591	Dose-toxicity scenario 1	Dose-efficacy scenario 2	0.9	0.0780139252993078	MTD 97.5% percentile	0.75	CD
y_097592	Dose-toxicity scenario 1	Dose-efficacy scenario 2	0.91	0.074303141930218	MTD 97.5% percentile	0.75	CD
y_097593	Dose-toxicity scenario 1	Dose-efficacy scenario 2	0.92	0.070648021028238	MTD 97.5% percentile	0.75	CD
y_097594	Dose-toxicity scenario 1	Dose-efficacy scenario 2	0.93	0.0670473194950921	MTD 97.5% percentile	0.75	CD
y_097595	Dose-toxicity scenario 1	Dose-efficacy scenario 2	0.94	0.0634998309747909	MTD 97.5% percentile	0.75	CD
y_097596	Dose-toxicity scenario 1	Dose-efficacy scenario 2	0.95	0.0600043845060991	MTD 97.5% percentile	0.75	CD
y_097597	Dose-toxicity scenario 1	Dose-efficacy scenario 2	0.96	0.0565598432338743	MTD 97.5% percentile	0.75	CD
y_097598	Dose-toxicity scenario 1	Dose-efficacy scenario 2	0.97	0.0531651031763017	MTD 97.5% percentile	0.75	CD
y_097599	Dose-toxicity scenario 1	Dose-efficacy scenario 2	0.98	0.0498190920452152	MTD 97.5% percentile	0.75	CD
y_0975100	Dose-toxicity scenario 1	Dose-efficacy scenario 2	0.99	0.0465207681168554	MTD 97.5% percentile	0.75	CD
y_0975101	Dose-toxicity scenario 1	Dose-efficacy scenario 2	1	0.043269119150569	MTD 97.5% percentile	0.75	CD
