# Supplementary material for: A Bayesian adaptive design for dual‐agent phase I–II oncology trials integrating efficacy data across stages
Source: Biom J. 2023 May 18;65(7):2200288. doi: 10.1002/bimj.202200288 (PMC10952513; doi:10.1002/bimj.202200288)
Supplement: Supplementary file 1 — Supporting Information S1 [file BIMJ-65-0-s001.zip › Code_biometrical_journal2/Code_biometrical_journal/Data/intermediate_outputs/MTD_curve_DLT_sc1_EFF_sc2_CD_w0_H0.csv]

	DLT_scenario	EFF_scenario	x	y	type	omega	agreement
y_mean1	Dose-toxicity scenario 1	Dose-efficacy scenario 2	0	1.22678125122379	MTD mean	0	CD
y_mean2	Dose-toxicity scenario 1	Dose-efficacy scenario 2	0.01	1.19596241749003	MTD mean	0	CD
y_mean3	Dose-toxicity scenario 1	Dose-efficacy scenario 2	0.02	1.16618959560323	MTD mean	0	CD
y_mean4	Dose-toxicity scenario 1	Dose-efficacy scenario 2	0.03	1.13741042069925	MTD mean	0	CD
y_mean5	Dose-toxicity scenario 1	Dose-efficacy scenario 2	0.04	1.10957596582596	MTD mean	0	CD
y_mean6	Dose-toxicity scenario 1	Dose-efficacy scenario 2	0.05	1.08264046436264	MTD mean	0	CD
y_mean7	Dose-toxicity scenario 1	Dose-efficacy scenario 2	0.06	1.05656105890644	MTD mean	0	CD
y_mean8	Dose-toxicity scenario 1	Dose-efficacy scenario 2	0.07	1.0312975737279	MTD mean	0	CD
y_mean9	Dose-toxicity scenario 1	Dose-efficacy scenario 2	0.08	1.00681230825444	MTD mean	0	CD
y_mean10	Dose-toxicity scenario 1	Dose-efficacy scenario 2	0.09	0.983069849348989	MTD mean	0	CD
y_mean11	Dose-toxicity scenario 1	Dose-efficacy scenario 2	0.1	0.960036900418011	MTD mean	0	CD
y_mean12	Dose-toxicity scenario 1	Dose-efficacy scenario 2	0.11	0.937682125614584	MTD mean	0	CD
y_mean13	Dose-toxicity scenario 1	Dose-efficacy scenario 2	0.12	0.915976007603501	MTD mean	0	CD
y_mean14	Dose-toxicity scenario 1	Dose-efficacy scenario 2	0.13	0.894890717530781	MTD mean	0	CD
y_mean15	Dose-toxicity scenario 1	Dose-efficacy scenario 2	0.14	0.874399995993076	MTD mean	0	CD
y_mean16	Dose-toxicity scenario 1	Dose-efficacy scenario 2	0.15	0.854479043936456	MTD mean	0	CD
y_mean17	Dose-toxicity scenario 1	Dose-efficacy scenario 2	0.16	0.835104422531465	MTD mean	0	CD
y_mean18	Dose-toxicity scenario 1	Dose-efficacy scenario 2	0.17	0.816253961174513	MTD mean	0	CD
y_mean19	Dose-toxicity scenario 1	Dose-efficacy scenario 2	0.18	0.797906672856381	MTD mean	0	CD
y_mean20	Dose-toxicity scenario 1	Dose-efficacy scenario 2	0.19	0.780042676218641	MTD mean	0	CD
y_mean21	Dose-toxicity scenario 1	Dose-efficacy scenario 2	0.2	0.762643123689426	MTD mean	0	CD
y_mean22	Dose-toxicity scenario 1	Dose-efficacy scenario 2	0.21	0.74569013515243	MTD mean	0	CD
y_mean23	Dose-toxicity scenario 1	Dose-efficacy scenario 2	0.22	0.729166736658411	MTD mean	0	CD
y_mean24	Dose-toxicity scenario 1	Dose-efficacy scenario 2	0.23	0.713056803737569	MTD mean	0	CD
y_mean25	Dose-toxicity scenario 1	Dose-efficacy scenario 2	0.24	0.697345008914822	MTD mean	0	CD
y_mean26	Dose-toxicity scenario 1	Dose-efficacy scenario 2	0.25	0.682016773068887	MTD mean	0	CD
y_mean27	Dose-toxicity scenario 1	Dose-efficacy scenario 2	0.26	0.667058220310689	MTD mean	0	CD
y_mean28	Dose-toxicity scenario 1	Dose-efficacy scenario 2	0.27	0.652456136087572	MTD mean	0	CD
y_mean29	Dose-toxicity scenario 1	Dose-efficacy scenario 2	0.28	0.638197928247419	MTD mean	0	CD
y_mean30	Dose-toxicity scenario 1	Dose-efficacy scenario 2	0.29	0.624271590821569	MTD mean	0	CD
y_mean31	Dose-toxicity scenario 1	Dose-efficacy scenario 2	0.3	0.610665670307564	MTD mean	0	CD
y_mean32	Dose-toxicity scenario 1	Dose-efficacy scenario 2	0.31	0.597369234252737	MTD mean	0	CD
y_mean33	Dose-toxicity scenario 1	Dose-efficacy scenario 2	0.32	0.584371841957509	MTD mean	0	CD
y_mean34	Dose-toxicity scenario 1	Dose-efficacy scenario 2	0.33	0.571663517133402	MTD mean	0	CD
y_mean35	Dose-toxicity scenario 1	Dose-efficacy scenario 2	0.34	0.559234722365275	MTD mean	0	CD
y_mean36	Dose-toxicity scenario 1	Dose-efficacy scenario 2	0.35	0.547076335240409	MTD mean	0	CD
y_mean37	Dose-toxicity scenario 1	Dose-efficacy scenario 2	0.36	0.535179626018863	MTD mean	0	CD
y_mean38	Dose-toxicity scenario 1	Dose-efficacy scenario 2	0.37	0.52353623673025	MTD mean	0	CD
y_mean39	Dose-toxicity scenario 1	Dose-efficacy scenario 2	0.38	0.512138161591738	MTD mean	0	CD
y_mean40	Dose-toxicity scenario 1	Dose-efficacy scenario 2	0.39	0.500977728650865	MTD mean	0	CD
y_mean41	Dose-toxicity scenario 1	Dose-efficacy scenario 2	0.4	0.490047582564716	MTD mean	0	CD
y_mean42	Dose-toxicity scenario 1	Dose-efficacy scenario 2	0.41	0.479340668434225	MTD mean	0	CD
y_mean43	Dose-toxicity scenario 1	Dose-efficacy scenario 2	0.42	0.468850216618948	MTD mean	0	CD
y_mean44	Dose-toxicity scenario 1	Dose-efficacy scenario 2	0.43	0.45856972846362	MTD mean	0	CD
y_mean45	Dose-toxicity scenario 1	Dose-efficacy scenario 2	0.44	0.448492962873261	MTD mean	0	CD
y_mean46	Dose-toxicity scenario 1	Dose-efficacy scenario 2	0.45	0.438613923678546	MTD mean	0	CD
y_mean47	Dose-toxicity scenario 1	Dose-efficacy scenario 2	0.46	0.428926847737704	MTD mean	0	CD
y_mean48	Dose-toxicity scenario 1	Dose-efficacy scenario 2	0.47	0.419426193725336	MTD mean	0	CD
y_mean49	Dose-toxicity scenario 1	Dose-efficacy scenario 2	0.48	0.41010663156231	MTD mean	0	CD
y_mean50	Dose-toxicity scenario 1	Dose-efficacy scenario 2	0.49	0.400963032444392	MTD mean	0	CD
y_mean51	Dose-toxicity scenario 1	Dose-efficacy scenario 2	0.5	0.391990459430397	MTD mean	0	CD
y_mean52	Dose-toxicity scenario 1	Dose-efficacy scenario 2	0.51	0.383184158553582	MTD mean	0	CD
y_mean53	Dose-toxicity scenario 1	Dose-efficacy scenario 2	0.52	0.374539550422645	MTD mean	0	CD
y_mean54	Dose-toxicity scenario 1	Dose-efficacy scenario 2	0.53	0.366052222281163	MTD mean	0	CD
y_mean55	Dose-toxicity scenario 1	Dose-efficacy scenario 2	0.54	0.357717920496535	MTD mean	0	CD
y_mean56	Dose-toxicity scenario 1	Dose-efficacy scenario 2	0.55	0.349532543451561	MTD mean	0	CD
y_mean57	Dose-toxicity scenario 1	Dose-efficacy scenario 2	0.56	0.341492134813717	MTD mean	0	CD
y_mean58	Dose-toxicity scenario 1	Dose-efficacy scenario 2	0.57	0.333592877158897	MTD mean	0	CD
y_mean59	Dose-toxicity scenario 1	Dose-efficacy scenario 2	0.58	0.325831085928045	MTD mean	0	CD
y_mean60	Dose-toxicity scenario 1	Dose-efficacy scenario 2	0.59	0.318203203696581	MTD mean	0	CD
y_mean61	Dose-toxicity scenario 1	Dose-efficacy scenario 2	0.6	0.310705794737875	MTD mean	0	CD
y_mean62	Dose-toxicity scenario 1	Dose-efficacy scenario 2	0.61	0.303335539863339	MTD mean	0	CD
y_mean63	Dose-toxicity scenario 1	Dose-efficacy scenario 2	0.62	0.296089231522837	MTD mean	0	CD
y_mean64	Dose-toxicity scenario 1	Dose-efficacy scenario 2	0.63	0.288963769150223	MTD mean	0	CD
y_mean65	Dose-toxicity scenario 1	Dose-efficacy scenario 2	0.64	0.28195615473983	MTD mean	0	CD
y_mean66	Dose-toxicity scenario 1	Dose-efficacy scenario 2	0.65	0.275063488640626	MTD mean	0	CD
y_mean67	Dose-toxicity scenario 1	Dose-efficacy scenario 2	0.66	0.268282965555666	MTD mean	0	CD
y_mean68	Dose-toxicity scenario 1	Dose-efficacy scenario 2	0.67	0.261611870735232	MTD mean	0	CD
y_mean69	Dose-toxicity scenario 1	Dose-efficacy scenario 2	0.68	0.255047576352805	MTD mean	0	CD
y_mean70	Dose-toxicity scenario 1	Dose-efficacy scenario 2	0.69	0.248587538053718	MTD mean	0	CD
y_mean71	Dose-toxicity scenario 1	Dose-efficacy scenario 2	0.7	0.242229291666955	MTD mean	0	CD
y_mean72	Dose-toxicity scenario 1	Dose-efficacy scenario 2	0.71	0.235970450071173	MTD mean	0	CD
y_mean73	Dose-toxicity scenario 1	Dose-efficacy scenario 2	0.72	0.229808700206575	MTD mean	0	CD
y_mean74	Dose-toxicity scenario 1	Dose-efficacy scenario 2	0.73	0.223741800224777	MTD mean	0	CD
y_mean75	Dose-toxicity scenario 1	Dose-efficacy scenario 2	0.74	0.217767576769282	MTD mean	0	CD
y_mean76	Dose-toxicity scenario 1	Dose-efficacy scenario 2	0.75	0.211883922379645	MTD mean	0	CD
y_mean77	Dose-toxicity scenario 1	Dose-efficacy scenario 2	0.76	0.206088793012805	MTD mean	0	CD
y_mean78	Dose-toxicity scenario 1	Dose-efficacy scenario 2	0.77	0.200380205675463	MTD mean	0	CD
y_mean79	Dose-toxicity scenario 1	Dose-efficacy scenario 2	0.78	0.194756236161746	MTD mean	0	CD
y_mean80	Dose-toxicity scenario 1	Dose-efficacy scenario 2	0.79	0.189215016890733	MTD mean	0	CD
y_mean81	Dose-toxicity scenario 1	Dose-efficacy scenario 2	0.8	0.183754734838739	MTD mean	0	CD
y_mean82	Dose-toxicity scenario 1	Dose-efficacy scenario 2	0.81	0.178373629561552	MTD mean	0	CD
y_mean83	Dose-toxicity scenario 1	Dose-efficacy scenario 2	0.82	0.173069991302076	MTD mean	0	CD
y_mean84	Dose-toxicity scenario 1	Dose-efficacy scenario 2	0.83	0.167842159179129	MTD mean	0	CD
y_mean85	Dose-toxicity scenario 1	Dose-efficacy scenario 2	0.84	0.162688519453347	MTD mean	0	CD
y_mean86	Dose-toxicity scenario 1	Dose-efficacy scenario 2	0.85	0.157607503866402	MTD mean	0	CD
y_mean87	Dose-toxicity scenario 1	Dose-efficacy scenario 2	0.86	0.152597588049931	MTD mean	0	CD
y_mean88	Dose-toxicity scenario 1	Dose-efficacy scenario 2	0.87	0.147657290000805	MTD mean	0	CD
y_mean89	Dose-toxicity scenario 1	Dose-efficacy scenario 2	0.88	0.142785168619514	MTD mean	0	CD
y_mean90	Dose-toxicity scenario 1	Dose-efficacy scenario 2	0.89	0.137979822308651	MTD mean	0	CD
y_mean91	Dose-toxicity scenario 1	Dose-efficacy scenario 2	0.9	0.13323988762863	MTD mean	0	CD
y_mean92	Dose-toxicity scenario 1	Dose-efficacy scenario 2	0.91	0.128564038007928	MTD mean	0	CD
y_mean93	Dose-toxicity scenario 1	Dose-efficacy scenario 2	0.92	0.123950982505292	MTD mean	0	CD
y_mean94	Dose-toxicity scenario 1	Dose-efficacy scenario 2	0.93	0.119399464621478	MTD mean	0	CD
y_mean95	Dose-toxicity scenario 1	Dose-efficacy scenario 2	0.94	0.11490826115823	MTD mean	0	CD
y_mean96	Dose-toxicity scenario 1	Dose-efficacy scenario 2	0.95	0.110476181122325	MTD mean	0	CD
y_mean97	Dose-toxicity scenario 1	Dose-efficacy scenario 2	0.96	0.10610206467261	MTD mean	0	CD
y_mean98	Dose-toxicity scenario 1	Dose-efficacy scenario 2	0.97	0.101784782108091	MTD mean	0	CD
y_mean99	Dose-toxicity scenario 1	Dose-efficacy scenario 2	0.98	0.0975232328952038	MTD mean	0	CD
y_mean100	Dose-toxicity scenario 1	Dose-efficacy scenario 2	0.99	0.0933163447325238	MTD mean	0	CD
y_mean101	Dose-toxicity scenario 1	Dose-efficacy scenario 2	1	0.0891630726512268	MTD mean	0	CD
y_00251	Dose-toxicity scenario 1	Dose-efficacy scenario 2	0	1.33793066941506	MTD 2.5% percentile	0	CD
y_00252	Dose-toxicity scenario 1	Dose-efficacy scenario 2	0.01	1.31203854784448	MTD 2.5% percentile	0	CD
y_00253	Dose-toxicity scenario 1	Dose-efficacy scenario 2	0.02	1.28676404079524	MTD 2.5% percentile	0	CD
y_00254	Dose-toxicity scenario 1	Dose-efficacy scenario 2	0.03	1.26208531043292	MTD 2.5% percentile	0	CD
y_00255	Dose-toxicity scenario 1	Dose-efficacy scenario 2	0.04	1.23798153646349	MTD 2.5% percentile	0	CD
y_00256	Dose-toxicity scenario 1	Dose-efficacy scenario 2	0.05	1.21443285755	MTD 2.5% percentile	0	CD
y_00257	Dose-toxicity scenario 1	Dose-efficacy scenario 2	0.06	1.1914203167306	MTD 2.5% percentile	0	CD
y_00258	Dose-toxicity scenario 1	Dose-efficacy scenario 2	0.07	1.16892581052261	MTD 2.5% percentile	0	CD
y_00259	Dose-toxicity scenario 1	Dose-efficacy scenario 2	0.08	1.14693204142555	MTD 2.5% percentile	0	CD
y_002510	Dose-toxicity scenario 1	Dose-efficacy scenario 2	0.09	1.12542247356111	MTD 2.5% percentile	0	CD
y_002511	Dose-toxicity scenario 1	Dose-efficacy scenario 2	0.1	1.10438129121103	MTD 2.5% percentile	0	CD
y_002512	Dose-toxicity scenario 1	Dose-efficacy scenario 2	0.11	1.08379336003444	MTD 2.5% percentile	0	CD
y_002513	Dose-toxicity scenario 1	Dose-efficacy scenario 2	0.12	1.06364419076473	MTD 2.5% percentile	0	CD
y_002514	Dose-toxicity scenario 1	Dose-efficacy scenario 2	0.13	1.043919905203	MTD 2.5% percentile	0	CD
y_002515	Dose-toxicity scenario 1	Dose-efficacy scenario 2	0.14	1.02460720434032	MTD 2.5% percentile	0	CD
y_002516	Dose-toxicity scenario 1	Dose-efficacy scenario 2	0.15	1.005693338455	MTD 2.5% percentile	0	CD
y_002517	Dose-toxicity scenario 1	Dose-efficacy scenario 2	0.16	0.987166079043486	MTD 2.5% percentile	0	CD
y_002518	Dose-toxicity scenario 1	Dose-efficacy scenario 2	0.17	0.969013692455066	MTD 2.5% percentile	0	CD
y_002519	Dose-toxicity scenario 1	Dose-efficacy scenario 2	0.18	0.951224915110991	MTD 2.5% percentile	0	CD
y_002520	Dose-toxicity scenario 1	Dose-efficacy scenario 2	0.19	0.933788930197932	MTD 2.5% percentile	0	CD
y_002521	Dose-toxicity scenario 1	Dose-efficacy scenario 2	0.2	0.916695345734511	MTD 2.5% percentile	0	CD
y_002522	Dose-toxicity scenario 1	Dose-efficacy scenario 2	0.21	0.899934173917426	MTD 2.5% percentile	0	CD
y_002523	Dose-toxicity scenario 1	Dose-efficacy scenario 2	0.22	0.883495811660914	MTD 2.5% percentile	0	CD
y_002524	Dose-toxicity scenario 1	Dose-efficacy scenario 2	0.23	0.867371022249886	MTD 2.5% percentile	0	CD
y_002525	Dose-toxicity scenario 1	Dose-efficacy scenario 2	0.24	0.851550918033079	MTD 2.5% percentile	0	CD
y_002526	Dose-toxicity scenario 1	Dose-efficacy scenario 2	0.25	0.836026944088084	MTD 2.5% percentile	0	CD
y_002527	Dose-toxicity scenario 1	Dose-efficacy scenario 2	0.26	0.820790862795176	MTD 2.5% percentile	0	CD
y_002528	Dose-toxicity scenario 1	Dose-efficacy scenario 2	0.27	0.805834739261495	MTD 2.5% percentile	0	CD
y_002529	Dose-toxicity scenario 1	Dose-efficacy scenario 2	0.28	0.791150927541389	MTD 2.5% percentile	0	CD
y_002530	Dose-toxicity scenario 1	Dose-efficacy scenario 2	0.29	0.77673205760264	MTD 2.5% percentile	0	CD
y_002531	Dose-toxicity scenario 1	Dose-efficacy scenario 2	0.3	0.762571022991893	MTD 2.5% percentile	0	CD
y_002532	Dose-toxicity scenario 1	Dose-efficacy scenario 2	0.31	0.748660969155916	MTD 2.5% percentile	0	CD
y_002533	Dose-toxicity scenario 1	Dose-efficacy scenario 2	0.32	0.734995282378357	MTD 2.5% percentile	0	CD
y_002534	Dose-toxicity scenario 1	Dose-efficacy scenario 2	0.33	0.721567579294505	MTD 2.5% percentile	0	CD
y_002535	Dose-toxicity scenario 1	Dose-efficacy scenario 2	0.34	0.708371696949092	MTD 2.5% percentile	0	CD
y_002536	Dose-toxicity scenario 1	Dose-efficacy scenario 2	0.35	0.695401683364648	MTD 2.5% percentile	0	CD
y_002537	Dose-toxicity scenario 1	Dose-efficacy scenario 2	0.36	0.682651788590043	MTD 2.5% percentile	0	CD
y_002538	Dose-toxicity scenario 1	Dose-efficacy scenario 2	0.37	0.670116456200956	MTD 2.5% percentile	0	CD
y_002539	Dose-toxicity scenario 1	Dose-efficacy scenario 2	0.38	0.65779031522587	MTD 2.5% percentile	0	CD
y_002540	Dose-toxicity scenario 1	Dose-efficacy scenario 2	0.39	0.645668172472938	MTD 2.5% percentile	0	CD
y_002541	Dose-toxicity scenario 1	Dose-efficacy scenario 2	0.4	0.633745005234696	MTD 2.5% percentile	0	CD
y_002542	Dose-toxicity scenario 1	Dose-efficacy scenario 2	0.41	0.622015954349094	MTD 2.5% percentile	0	CD
y_002543	Dose-toxicity scenario 1	Dose-efficacy scenario 2	0.42	0.610476317596699	MTD 2.5% percentile	0	CD
y_002544	Dose-toxicity scenario 1	Dose-efficacy scenario 2	0.43	0.599121543415223	MTD 2.5% percentile	0	CD
y_002545	Dose-toxicity scenario 1	Dose-efficacy scenario 2	0.44	0.587947224913731	MTD 2.5% percentile	0	CD
y_002546	Dose-toxicity scenario 1	Dose-efficacy scenario 2	0.45	0.576949094169984	MTD 2.5% percentile	0	CD
y_002547	Dose-toxicity scenario 1	Dose-efficacy scenario 2	0.46	0.566123016795416	MTD 2.5% percentile	0	CD
y_002548	Dose-toxicity scenario 1	Dose-efficacy scenario 2	0.47	0.555464986753208	MTD 2.5% percentile	0	CD
y_002549	Dose-toxicity scenario 1	Dose-efficacy scenario 2	0.48	0.54497112141581	MTD 2.5% percentile	0	CD
y_002550	Dose-toxicity scenario 1	Dose-efficacy scenario 2	0.49	0.534637656849105	MTD 2.5% percentile	0	CD
y_002551	Dose-toxicity scenario 1	Dose-efficacy scenario 2	0.5	0.524460943311181	MTD 2.5% percentile	0	CD
y_002552	Dose-toxicity scenario 1	Dose-efficacy scenario 2	0.51	0.514437440954398	MTD 2.5% percentile	0	CD
y_002553	Dose-toxicity scenario 1	Dose-efficacy scenario 2	0.52	0.504563715720126	MTD 2.5% percentile	0	CD
y_002554	Dose-toxicity scenario 1	Dose-efficacy scenario 2	0.53	0.494836435416146	MTD 2.5% percentile	0	CD
y_002555	Dose-toxicity scenario 1	Dose-efficacy scenario 2	0.54	0.485252365967304	MTD 2.5% percentile	0	CD
y_002556	Dose-toxicity scenario 1	Dose-efficacy scenario 2	0.55	0.475808367830555	MTD 2.5% percentile	0	CD
y_002557	Dose-toxicity scenario 1	Dose-efficacy scenario 2	0.56	0.46650139256605	MTD 2.5% percentile	0	CD
y_002558	Dose-toxicity scenario 1	Dose-efficacy scenario 2	0.57	0.457328479556398	MTD 2.5% percentile	0	CD
y_002559	Dose-toxicity scenario 1	Dose-efficacy scenario 2	0.58	0.448286752866686	MTD 2.5% percentile	0	CD
y_002560	Dose-toxicity scenario 1	Dose-efficacy scenario 2	0.59	0.439373418238259	MTD 2.5% percentile	0	CD
y_002561	Dose-toxicity scenario 1	Dose-efficacy scenario 2	0.6	0.430585760209669	MTD 2.5% percentile	0	CD
y_002562	Dose-toxicity scenario 1	Dose-efficacy scenario 2	0.61	0.421921139358547	MTD 2.5% percentile	0	CD
y_002563	Dose-toxicity scenario 1	Dose-efficacy scenario 2	0.62	0.413376989658522	MTD 2.5% percentile	0	CD
y_002564	Dose-toxicity scenario 1	Dose-efficacy scenario 2	0.63	0.404950815945628	MTD 2.5% percentile	0	CD
y_002565	Dose-toxicity scenario 1	Dose-efficacy scenario 2	0.64	0.396640191488936	MTD 2.5% percentile	0	CD
y_002566	Dose-toxicity scenario 1	Dose-efficacy scenario 2	0.65	0.388442755660459	MTD 2.5% percentile	0	CD
y_002567	Dose-toxicity scenario 1	Dose-efficacy scenario 2	0.66	0.380356211699604	MTD 2.5% percentile	0	CD
y_002568	Dose-toxicity scenario 1	Dose-efficacy scenario 2	0.67	0.372378324567752	MTD 2.5% percentile	0	CD
y_002569	Dose-toxicity scenario 1	Dose-efficacy scenario 2	0.68	0.364506918888738	MTD 2.5% percentile	0	CD
y_002570	Dose-toxicity scenario 1	Dose-efficacy scenario 2	0.69	0.356739876971249	MTD 2.5% percentile	0	CD
y_002571	Dose-toxicity scenario 1	Dose-efficacy scenario 2	0.7	0.349075136909367	MTD 2.5% percentile	0	CD
y_002572	Dose-toxicity scenario 1	Dose-efficacy scenario 2	0.71	0.341510690757675	MTD 2.5% percentile	0	CD
y_002573	Dose-toxicity scenario 1	Dose-efficacy scenario 2	0.72	0.334044582777534	MTD 2.5% percentile	0	CD
y_002574	Dose-toxicity scenario 1	Dose-efficacy scenario 2	0.73	0.326674907751315	MTD 2.5% percentile	0	CD
y_002575	Dose-toxicity scenario 1	Dose-efficacy scenario 2	0.74	0.31939980936153	MTD 2.5% percentile	0	CD
y_002576	Dose-toxicity scenario 1	Dose-efficacy scenario 2	0.75	0.312217478631969	MTD 2.5% percentile	0	CD
y_002577	Dose-toxicity scenario 1	Dose-efficacy scenario 2	0.76	0.305126152428093	MTD 2.5% percentile	0	CD
y_002578	Dose-toxicity scenario 1	Dose-efficacy scenario 2	0.77	0.298124112014071	MTD 2.5% percentile	0	CD
y_002579	Dose-toxicity scenario 1	Dose-efficacy scenario 2	0.78	0.291209681663981	MTD 2.5% percentile	0	CD
y_002580	Dose-toxicity scenario 1	Dose-efficacy scenario 2	0.79	0.284381227324813	MTD 2.5% percentile	0	CD
y_002581	Dose-toxicity scenario 1	Dose-efficacy scenario 2	0.8	0.277637155329044	MTD 2.5% percentile	0	CD
y_002582	Dose-toxicity scenario 1	Dose-efficacy scenario 2	0.81	0.270975911154642	MTD 2.5% percentile	0	CD
y_002583	Dose-toxicity scenario 1	Dose-efficacy scenario 2	0.82	0.264395978230483	MTD 2.5% percentile	0	CD
y_002584	Dose-toxicity scenario 1	Dose-efficacy scenario 2	0.83	0.257895876785246	MTD 2.5% percentile	0	CD
y_002585	Dose-toxicity scenario 1	Dose-efficacy scenario 2	0.84	0.251474162737951	MTD 2.5% percentile	0	CD
y_002586	Dose-toxicity scenario 1	Dose-efficacy scenario 2	0.85	0.2451294266284	MTD 2.5% percentile	0	CD
y_002587	Dose-toxicity scenario 1	Dose-efficacy scenario 2	0.86	0.238860292585846	MTD 2.5% percentile	0	CD
y_002588	Dose-toxicity scenario 1	Dose-efficacy scenario 2	0.87	0.232665417334313	MTD 2.5% percentile	0	CD
y_002589	Dose-toxicity scenario 1	Dose-efficacy scenario 2	0.88	0.226543489233059	MTD 2.5% percentile	0	CD
y_002590	Dose-toxicity scenario 1	Dose-efficacy scenario 2	0.89	0.220493227350728	MTD 2.5% percentile	0	CD
y_002591	Dose-toxicity scenario 1	Dose-efficacy scenario 2	0.9	0.214513380571834	MTD 2.5% percentile	0	CD
y_002592	Dose-toxicity scenario 1	Dose-efficacy scenario 2	0.91	0.208602726734264	MTD 2.5% percentile	0	CD
y_002593	Dose-toxicity scenario 1	Dose-efficacy scenario 2	0.92	0.202760071796542	MTD 2.5% percentile	0	CD
y_002594	Dose-toxicity scenario 1	Dose-efficacy scenario 2	0.93	0.196984249033675	MTD 2.5% percentile	0	CD
y_002595	Dose-toxicity scenario 1	Dose-efficacy scenario 2	0.94	0.191274118260431	MTD 2.5% percentile	0	CD
y_002596	Dose-toxicity scenario 1	Dose-efficacy scenario 2	0.95	0.18562856508098	MTD 2.5% percentile	0	CD
y_002597	Dose-toxicity scenario 1	Dose-efficacy scenario 2	0.96	0.180046500163838	MTD 2.5% percentile	0	CD
y_002598	Dose-toxicity scenario 1	Dose-efficacy scenario 2	0.97	0.174526858541143	MTD 2.5% percentile	0	CD
y_002599	Dose-toxicity scenario 1	Dose-efficacy scenario 2	0.98	0.169068598931307	MTD 2.5% percentile	0	CD
y_0025100	Dose-toxicity scenario 1	Dose-efficacy scenario 2	0.99	0.16367070308414	MTD 2.5% percentile	0	CD
y_0025101	Dose-toxicity scenario 1	Dose-efficacy scenario 2	1	0.158332175147583	MTD 2.5% percentile	0	CD
y_0501	Dose-toxicity scenario 1	Dose-efficacy scenario 2	0	1.22757065004556	MTD 50% percentile	0	CD
y_0502	Dose-toxicity scenario 1	Dose-efficacy scenario 2	0.01	1.19688538446772	MTD 50% percentile	0	CD
y_0503	Dose-toxicity scenario 1	Dose-efficacy scenario 2	0.02	1.16723495037003	MTD 50% percentile	0	CD
y_0504	Dose-toxicity scenario 1	Dose-efficacy scenario 2	0.03	1.13856786774435	MTD 50% percentile	0	CD
y_0505	Dose-toxicity scenario 1	Dose-efficacy scenario 2	0.04	1.11083601553398	MTD 50% percentile	0	CD
y_0506	Dose-toxicity scenario 1	Dose-efficacy scenario 2	0.05	1.08399436207592	MTD 50% percentile	0	CD
y_0507	Dose-toxicity scenario 1	Dose-efficacy scenario 2	0.06	1.05800072109164	MTD 50% percentile	0	CD
y_0508	Dose-toxicity scenario 1	Dose-efficacy scenario 2	0.07	1.03281553044525	MTD 50% percentile	0	CD
y_0509	Dose-toxicity scenario 1	Dose-efficacy scenario 2	0.08	1.00840165122872	MTD 50% percentile	0	CD
y_05010	Dose-toxicity scenario 1	Dose-efficacy scenario 2	0.09	0.984724185028065	MTD 50% percentile	0	CD
y_05011	Dose-toxicity scenario 1	Dose-efficacy scenario 2	0.1	0.961750307479576	MTD 50% percentile	0	CD
y_05012	Dose-toxicity scenario 1	Dose-efficacy scenario 2	0.11	0.939449116446824	MTD 50% percentile	0	CD
y_05013	Dose-toxicity scenario 1	Dose-efficacy scenario 2	0.12	0.917791493341515	MTD 50% percentile	0	CD
y_05014	Dose-toxicity scenario 1	Dose-efficacy scenario 2	0.13	0.896749976279616	MTD 50% percentile	0	CD
y_05015	Dose-toxicity scenario 1	Dose-efficacy scenario 2	0.14	0.876298643910843	MTD 50% percentile	0	CD
y_05016	Dose-toxicity scenario 1	Dose-efficacy scenario 2	0.15	0.856413008888216	MTD 50% percentile	0	CD
y_05017	Dose-toxicity scenario 1	Dose-efficacy scenario 2	0.16	0.837069920057116	MTD 50% percentile	0	CD
y_05018	Dose-toxicity scenario 1	Dose-efficacy scenario 2	0.17	0.818247472542436	MTD 50% percentile	0	CD
y_05019	Dose-toxicity scenario 1	Dose-efficacy scenario 2	0.18	0.799924924999626	MTD 50% percentile	0	CD
y_05020	Dose-toxicity scenario 1	Dose-efficacy scenario 2	0.19	0.782082623372463	MTD 50% percentile	0	CD
y_05021	Dose-toxicity scenario 1	Dose-efficacy scenario 2	0.2	0.764701930568334	MTD 50% percentile	0	CD
y_05022	Dose-toxicity scenario 1	Dose-efficacy scenario 2	0.21	0.747765161522062	MTD 50% percentile	0	CD
y_05023	Dose-toxicity scenario 1	Dose-efficacy scenario 2	0.22	0.731255523172628	MTD 50% percentile	0	CD
y_05024	Dose-toxicity scenario 1	Dose-efficacy scenario 2	0.23	0.715157058924553	MTD 50% percentile	0	CD
y_05025	Dose-toxicity scenario 1	Dose-efficacy scenario 2	0.24	0.699454597207823	MTD 50% percentile	0	CD
y_05026	Dose-toxicity scenario 1	Dose-efficacy scenario 2	0.25	0.684133703787785	MTD 50% percentile	0	CD
y_05027	Dose-toxicity scenario 1	Dose-efficacy scenario 2	0.26	0.6691806375099	MTD 50% percentile	0	CD
y_05028	Dose-toxicity scenario 1	Dose-efficacy scenario 2	0.27	0.654582309194157	MTD 50% percentile	0	CD
y_05029	Dose-toxicity scenario 1	Dose-efficacy scenario 2	0.28	0.640326243420684	MTD 50% percentile	0	CD
y_05030	Dose-toxicity scenario 1	Dose-efficacy scenario 2	0.29	0.62640054297207	MTD 50% percentile	0	CD
y_05031	Dose-toxicity scenario 1	Dose-efficacy scenario 2	0.3	0.612793855719369	MTD 50% percentile	0	CD
y_05032	Dose-toxicity scenario 1	Dose-efficacy scenario 2	0.31	0.599495343758087	MTD 50% percentile	0	CD
y_05033	Dose-toxicity scenario 1	Dose-efficacy scenario 2	0.32	0.586494654617784	MTD 50% percentile	0	CD
y_05034	Dose-toxicity scenario 1	Dose-efficacy scenario 2	0.33	0.573781894384558	MTD 50% percentile	0	CD
y_05035	Dose-toxicity scenario 1	Dose-efficacy scenario 2	0.34	0.561347602589756	MTD 50% percentile	0	CD
y_05036	Dose-toxicity scenario 1	Dose-efficacy scenario 2	0.35	0.549182728730964	MTD 50% percentile	0	CD
y_05037	Dose-toxicity scenario 1	Dose-efficacy scenario 2	0.36	0.537278610302832	MTD 50% percentile	0	CD
y_05038	Dose-toxicity scenario 1	Dose-efficacy scenario 2	0.37	0.525626952225643	MTD 50% percentile	0	CD
y_05039	Dose-toxicity scenario 1	Dose-efficacy scenario 2	0.38	0.514219807568986	MTD 50% percentile	0	CD
y_05040	Dose-toxicity scenario 1	Dose-efficacy scenario 2	0.39	0.503049559476372	MTD 50% percentile	0	CD
y_05041	Dose-toxicity scenario 1	Dose-efficacy scenario 2	0.4	0.492108904204425	MTD 50% percentile	0	CD
y_05042	Dose-toxicity scenario 1	Dose-efficacy scenario 2	0.41	0.481390835197264	MTD 50% percentile	0	CD
y_05043	Dose-toxicity scenario 1	Dose-efficacy scenario 2	0.42	0.470888628123104	MTD 50% percentile	0	CD
y_05044	Dose-toxicity scenario 1	Dose-efficacy scenario 2	0.43	0.46059582680595	MTD 50% percentile	0	CD
y_05045	Dose-toxicity scenario 1	Dose-efficacy scenario 2	0.44	0.450506229990496	MTD 50% percentile	0	CD
y_05046	Dose-toxicity scenario 1	Dose-efficacy scenario 2	0.45	0.440613878883259	MTD 50% percentile	0	CD
y_05047	Dose-toxicity scenario 1	Dose-efficacy scenario 2	0.46	0.430913045417312	MTD 50% percentile	0	CD
y_05048	Dose-toxicity scenario 1	Dose-efficacy scenario 2	0.47	0.421398221192089	MTD 50% percentile	0	CD
y_05049	Dose-toxicity scenario 1	Dose-efficacy scenario 2	0.48	0.41206410704336	MTD 50% percentile	0	CD
y_05050	Dose-toxicity scenario 1	Dose-efficacy scenario 2	0.49	0.402905603201901	MTD 50% percentile	0	CD
y_05051	Dose-toxicity scenario 1	Dose-efficacy scenario 2	0.5	0.393917800002434	MTD 50% percentile	0	CD
y_05052	Dose-toxicity scenario 1	Dose-efficacy scenario 2	0.51	0.385095969107299	MTD 50% percentile	0	CD
y_05053	Dose-toxicity scenario 1	Dose-efficacy scenario 2	0.52	0.37643555521187	MTD 50% percentile	0	CD
y_05054	Dose-toxicity scenario 1	Dose-efficacy scenario 2	0.53	0.36793216820115	MTD 50% percentile	0	CD
y_05055	Dose-toxicity scenario 1	Dose-efficacy scenario 2	0.54	0.359581575729184	MTD 50% percentile	0	CD
y_05056	Dose-toxicity scenario 1	Dose-efficacy scenario 2	0.55	0.351379696194912	MTD 50% percentile	0	CD
y_05057	Dose-toxicity scenario 1	Dose-efficacy scenario 2	0.56	0.343322592089989	MTD 50% percentile	0	CD
y_05058	Dose-toxicity scenario 1	Dose-efficacy scenario 2	0.57	0.335406463695786	MTD 50% percentile	0	CD
y_05059	Dose-toxicity scenario 1	Dose-efficacy scenario 2	0.58	0.327627643108368	MTD 50% percentile	0	CD
y_05060	Dose-toxicity scenario 1	Dose-efficacy scenario 2	0.59	0.319982588571725	MTD 50% percentile	0	CD
y_05061	Dose-toxicity scenario 1	Dose-efficacy scenario 2	0.6	0.312467879100838	MTD 50% percentile	0	CD
y_05062	Dose-toxicity scenario 1	Dose-efficacy scenario 2	0.61	0.305080209377458	MTD 50% percentile	0	CD
y_05063	Dose-toxicity scenario 1	Dose-efficacy scenario 2	0.62	0.29781638490257	MTD 50% percentile	0	CD
y_05064	Dose-toxicity scenario 1	Dose-efficacy scenario 2	0.63	0.290673317390629	MTD 50% percentile	0	CD
y_05065	Dose-toxicity scenario 1	Dose-efficacy scenario 2	0.64	0.283648020391603	MTD 50% percentile	0	CD
y_05066	Dose-toxicity scenario 1	Dose-efficacy scenario 2	0.65	0.276737605127792	MTD 50% percentile	0	CD
y_05067	Dose-toxicity scenario 1	Dose-efficacy scenario 2	0.66	0.269939276533218	MTD 50% percentile	0	CD
y_05068	Dose-toxicity scenario 1	Dose-efficacy scenario 2	0.67	0.2632503294842	MTD 50% percentile	0	CD
y_05069	Dose-toxicity scenario 1	Dose-efficacy scenario 2	0.68	0.256668145210412	MTD 50% percentile	0	CD
y_05070	Dose-toxicity scenario 1	Dose-efficacy scenario 2	0.69	0.250190187876434	MTD 50% percentile	0	CD
y_05071	Dose-toxicity scenario 1	Dose-efficacy scenario 2	0.7	0.243814001324418	MTD 50% percentile	0	CD
y_05072	Dose-toxicity scenario 1	Dose-efficacy scenario 2	0.71	0.237537205969076	MTD 50% percentile	0	CD
y_05073	Dose-toxicity scenario 1	Dose-efficacy scenario 2	0.72	0.231357495836751	MTD 50% percentile	0	CD
y_05074	Dose-toxicity scenario 1	Dose-efficacy scenario 2	0.73	0.225272635740822	MTD 50% percentile	0	CD
y_05075	Dose-toxicity scenario 1	Dose-efficacy scenario 2	0.74	0.219280458586184	MTD 50% percentile	0	CD
y_05076	Dose-toxicity scenario 1	Dose-efficacy scenario 2	0.75	0.213378862795965	MTD 50% percentile	0	CD
y_05077	Dose-toxicity scenario 1	Dose-efficacy scenario 2	0.76	0.207565809854069	MTD 50% percentile	0	CD
y_05078	Dose-toxicity scenario 1	Dose-efficacy scenario 2	0.77	0.201839321957499	MTD 50% percentile	0	CD
y_05079	Dose-toxicity scenario 1	Dose-efficacy scenario 2	0.78	0.196197479772797	MTD 50% percentile	0	CD
y_05080	Dose-toxicity scenario 1	Dose-efficacy scenario 2	0.79	0.19063842029123	MTD 50% percentile	0	CD
y_05081	Dose-toxicity scenario 1	Dose-efficacy scenario 2	0.8	0.185160334777711	MTD 50% percentile	0	CD
y_05082	Dose-toxicity scenario 1	Dose-efficacy scenario 2	0.81	0.179761466808695	MTD 50% percentile	0	CD
y_05083	Dose-toxicity scenario 1	Dose-efficacy scenario 2	0.82	0.174440110394587	MTD 50% percentile	0	CD
y_05084	Dose-toxicity scenario 1	Dose-efficacy scenario 2	0.83	0.169194608182446	MTD 50% percentile	0	CD
y_05085	Dose-toxicity scenario 1	Dose-efficacy scenario 2	0.84	0.164023349734997	MTD 50% percentile	0	CD
y_05086	Dose-toxicity scenario 1	Dose-efficacy scenario 2	0.85	0.158924769882215	MTD 50% percentile	0	CD
y_05087	Dose-toxicity scenario 1	Dose-efficacy scenario 2	0.86	0.153897347141915	MTD 50% percentile	0	CD
y_05088	Dose-toxicity scenario 1	Dose-efficacy scenario 2	0.87	0.148939602206025	MTD 50% percentile	0	CD
y_05089	Dose-toxicity scenario 1	Dose-efficacy scenario 2	0.88	0.144050096489351	MTD 50% percentile	0	CD
y_05090	Dose-toxicity scenario 1	Dose-efficacy scenario 2	0.89	0.13922743073787	MTD 50% percentile	0	CD
y_05091	Dose-toxicity scenario 1	Dose-efficacy scenario 2	0.9	0.134470243693695	MTD 50% percentile	0	CD
y_05092	Dose-toxicity scenario 1	Dose-efficacy scenario 2	0.91	0.129777210814071	MTD 50% percentile	0	CD
y_05093	Dose-toxicity scenario 1	Dose-efficacy scenario 2	0.92	0.125147043041831	MTD 50% percentile	0	CD
y_05094	Dose-toxicity scenario 1	Dose-efficacy scenario 2	0.93	0.120578485624945	MTD 50% percentile	0	CD
y_05095	Dose-toxicity scenario 1	Dose-efficacy scenario 2	0.94	0.116070316982879	MTD 50% percentile	0	CD
y_05096	Dose-toxicity scenario 1	Dose-efficacy scenario 2	0.95	0.111621347617608	MTD 50% percentile	0	CD
y_05097	Dose-toxicity scenario 1	Dose-efficacy scenario 2	0.96	0.107230419067255	MTD 50% percentile	0	CD
y_05098	Dose-toxicity scenario 1	Dose-efficacy scenario 2	0.97	0.102896402900414	MTD 50% percentile	0	CD
y_05099	Dose-toxicity scenario 1	Dose-efficacy scenario 2	0.98	0.0986181997493272	MTD 50% percentile	0	CD
y_050100	Dose-toxicity scenario 1	Dose-efficacy scenario 2	0.99	0.0943947383801742	MTD 50% percentile	0	CD
y_050101	Dose-toxicity scenario 1	Dose-efficacy scenario 2	1	0.090224974798823	MTD 50% percentile	0	CD
y_09751	Dose-toxicity scenario 1	Dose-efficacy scenario 2	0	1.13281050958848	MTD 97.5% percentile	0	CD
y_09752	Dose-toxicity scenario 1	Dose-efficacy scenario 2	0.01	1.09737071791845	MTD 97.5% percentile	0	CD
y_09753	Dose-toxicity scenario 1	Dose-efficacy scenario 2	0.02	1.06350983433549	MTD 97.5% percentile	0	CD
y_09754	Dose-toxicity scenario 1	Dose-efficacy scenario 2	0.03	1.03112464316266	MTD 97.5% percentile	0	CD
y_09755	Dose-toxicity scenario 1	Dose-efficacy scenario 2	0.04	1.00012073335789	MTD 97.5% percentile	0	CD
y_09756	Dose-toxicity scenario 1	Dose-efficacy scenario 2	0.05	0.970411579287018	MTD 97.5% percentile	0	CD
y_09757	Dose-toxicity scenario 1	Dose-efficacy scenario 2	0.06	0.941917734305039	MTD 97.5% percentile	0	CD
y_09758	Dose-toxicity scenario 1	Dose-efficacy scenario 2	0.07	0.914566121317974	MTD 97.5% percentile	0	CD
y_09759	Dose-toxicity scenario 1	Dose-efficacy scenario 2	0.08	0.888289406985975	MTD 97.5% percentile	0	CD
y_097510	Dose-toxicity scenario 1	Dose-efficacy scenario 2	0.09	0.863025448284709	MTD 97.5% percentile	0	CD
y_097511	Dose-toxicity scenario 1	Dose-efficacy scenario 2	0.1	0.83871680184868	MTD 97.5% percentile	0	CD
y_097512	Dose-toxicity scenario 1	Dose-efficacy scenario 2	0.11	0.81531028794169	MTD 97.5% percentile	0	CD
y_097513	Dose-toxicity scenario 1	Dose-efficacy scenario 2	0.12	0.79275660208817	MTD 97.5% percentile	0	CD
y_097514	Dose-toxicity scenario 1	Dose-efficacy scenario 2	0.13	0.771009968396203	MTD 97.5% percentile	0	CD
y_097515	Dose-toxicity scenario 1	Dose-efficacy scenario 2	0.14	0.750027829442439	MTD 97.5% percentile	0	CD
y_097516	Dose-toxicity scenario 1	Dose-efficacy scenario 2	0.15	0.729770568298002	MTD 97.5% percentile	0	CD
y_097517	Dose-toxicity scenario 1	Dose-efficacy scenario 2	0.16	0.710201258875017	MTD 97.5% percentile	0	CD
y_097518	Dose-toxicity scenario 1	Dose-efficacy scenario 2	0.17	0.691285441283701	MTD 97.5% percentile	0	CD
y_097519	Dose-toxicity scenario 1	Dose-efficacy scenario 2	0.18	0.672990919324848	MTD 97.5% percentile	0	CD
y_097520	Dose-toxicity scenario 1	Dose-efficacy scenario 2	0.19	0.655287577614164	MTD 97.5% percentile	0	CD
y_097521	Dose-toxicity scenario 1	Dose-efficacy scenario 2	0.2	0.638147216153371	MTD 97.5% percentile	0	CD
y_097522	Dose-toxicity scenario 1	Dose-efficacy scenario 2	0.21	0.621543400436602	MTD 97.5% percentile	0	CD
y_097523	Dose-toxicity scenario 1	Dose-efficacy scenario 2	0.22	0.605451325416265	MTD 97.5% percentile	0	CD
y_097524	Dose-toxicity scenario 1	Dose-efficacy scenario 2	0.23	0.589847691856002	MTD 97.5% percentile	0	CD
y_097525	Dose-toxicity scenario 1	Dose-efficacy scenario 2	0.24	0.57471059377447	MTD 97.5% percentile	0	CD
y_097526	Dose-toxicity scenario 1	Dose-efficacy scenario 2	0.25	0.560019415836436	MTD 97.5% percentile	0	CD
y_097527	Dose-toxicity scenario 1	Dose-efficacy scenario 2	0.26	0.54575473968042	MTD 97.5% percentile	0	CD
y_097528	Dose-toxicity scenario 1	Dose-efficacy scenario 2	0.27	0.531898258287869	MTD 97.5% percentile	0	CD
y_097529	Dose-toxicity scenario 1	Dose-efficacy scenario 2	0.28	0.518432697599808	MTD 97.5% percentile	0	CD
y_097530	Dose-toxicity scenario 1	Dose-efficacy scenario 2	0.29	0.505341744675296	MTD 97.5% percentile	0	CD
y_097531	Dose-toxicity scenario 1	Dose-efficacy scenario 2	0.3	0.49260998176345	MTD 97.5% percentile	0	CD
y_097532	Dose-toxicity scenario 1	Dose-efficacy scenario 2	0.31	0.480222825728834	MTD 97.5% percentile	0	CD
y_097533	Dose-toxicity scenario 1	Dose-efficacy scenario 2	0.32	0.46816647232983	MTD 97.5% percentile	0	CD
y_097534	Dose-toxicity scenario 1	Dose-efficacy scenario 2	0.33	0.456427844902378	MTD 97.5% percentile	0	CD
y_097535	Dose-toxicity scenario 1	Dose-efficacy scenario 2	0.34	0.444994547048024	MTD 97.5% percentile	0	CD
y_097536	Dose-toxicity scenario 1	Dose-efficacy scenario 2	0.35	0.433854818966421	MTD 97.5% percentile	0	CD
y_097537	Dose-toxicity scenario 1	Dose-efficacy scenario 2	0.36	0.422997497108905	MTD 97.5% percentile	0	CD
y_097538	Dose-toxicity scenario 1	Dose-efficacy scenario 2	0.37	0.412411976862165	MTD 97.5% percentile	0	CD
y_097539	Dose-toxicity scenario 1	Dose-efficacy scenario 2	0.38	0.402088177999788	MTD 97.5% percentile	0	CD
y_097540	Dose-toxicity scenario 1	Dose-efficacy scenario 2	0.39	0.392016512665098	MTD 97.5% percentile	0	CD
y_097541	Dose-toxicity scenario 1	Dose-efficacy scenario 2	0.4	0.382187855671504	MTD 97.5% percentile	0	CD
y_097542	Dose-toxicity scenario 1	Dose-efficacy scenario 2	0.41	0.372593516927007	MTD 97.5% percentile	0	CD
y_097543	Dose-toxicity scenario 1	Dose-efficacy scenario 2	0.42	0.363225215807694	MTD 97.5% percentile	0	CD
y_097544	Dose-toxicity scenario 1	Dose-efficacy scenario 2	0.43	0.354075057321384	MTD 97.5% percentile	0	CD
y_097545	Dose-toxicity scenario 1	Dose-efficacy scenario 2	0.44	0.345135509917221	MTD 97.5% percentile	0	CD
y_097546	Dose-toxicity scenario 1	Dose-efficacy scenario 2	0.45	0.336399384810104	MTD 97.5% percentile	0	CD
y_097547	Dose-toxicity scenario 1	Dose-efficacy scenario 2	0.46	0.327859816700691	MTD 97.5% percentile	0	CD
y_097548	Dose-toxicity scenario 1	Dose-efficacy scenario 2	0.47	0.319510245782276	MTD 97.5% percentile	0	CD
y_097549	Dose-toxicity scenario 1	Dose-efficacy scenario 2	0.48	0.311344400935445	MTD 97.5% percentile	0	CD
y_097550	Dose-toxicity scenario 1	Dose-efficacy scenario 2	0.49	0.303356284020033	MTD 97.5% percentile	0	CD
y_097551	Dose-toxicity scenario 1	Dose-efficacy scenario 2	0.5	0.295540155181673	MTD 97.5% percentile	0	CD
y_097552	Dose-toxicity scenario 1	Dose-efficacy scenario 2	0.51	0.287890519097324	MTD 97.5% percentile	0	CD
y_097553	Dose-toxicity scenario 1	Dose-efficacy scenario 2	0.52	0.280402112090483	MTD 97.5% percentile	0	CD
y_097554	Dose-toxicity scenario 1	Dose-efficacy scenario 2	0.53	0.273069890052614	MTD 97.5% percentile	0	CD
y_097555	Dose-toxicity scenario 1	Dose-efficacy scenario 2	0.54	0.26588901711254	MTD 97.5% percentile	0	CD
y_097556	Dose-toxicity scenario 1	Dose-efficacy scenario 2	0.55	0.258854855000315	MTD 97.5% percentile	0	CD
y_097557	Dose-toxicity scenario 1	Dose-efficacy scenario 2	0.56	0.251962953056415	MTD 97.5% percentile	0	CD
y_097558	Dose-toxicity scenario 1	Dose-efficacy scenario 2	0.57	0.24520903884103	MTD 97.5% percentile	0	CD
y_097559	Dose-toxicity scenario 1	Dose-efficacy scenario 2	0.58	0.238589009301821	MTD 97.5% percentile	0	CD
y_097560	Dose-toxicity scenario 1	Dose-efficacy scenario 2	0.59	0.232098922461771	MTD 97.5% percentile	0	CD
y_097561	Dose-toxicity scenario 1	Dose-efficacy scenario 2	0.6	0.22573498959175	MTD 97.5% percentile	0	CD
y_097562	Dose-toxicity scenario 1	Dose-efficacy scenario 2	0.61	0.219493567835137	MTD 97.5% percentile	0	CD
y_097563	Dose-toxicity scenario 1	Dose-efficacy scenario 2	0.62	0.213371153254324	MTD 97.5% percentile	0	CD
y_097564	Dose-toxicity scenario 1	Dose-efficacy scenario 2	0.63	0.207364374271222	MTD 97.5% percentile	0	CD
y_097565	Dose-toxicity scenario 1	Dose-efficacy scenario 2	0.64	0.201469985475957	MTD 97.5% percentile	0	CD
y_097566	Dose-toxicity scenario 1	Dose-efficacy scenario 2	0.65	0.195684861779877	MTD 97.5% percentile	0	CD
y_097567	Dose-toxicity scenario 1	Dose-efficacy scenario 2	0.66	0.190005992890732	MTD 97.5% percentile	0	CD
y_097568	Dose-toxicity scenario 1	Dose-efficacy scenario 2	0.67	0.184430478089504	MTD 97.5% percentile	0	CD
y_097569	Dose-toxicity scenario 1	Dose-efficacy scenario 2	0.68	0.178955521289849	MTD 97.5% percentile	0	CD
y_097570	Dose-toxicity scenario 1	Dose-efficacy scenario 2	0.69	0.173578426362463	MTD 97.5% percentile	0	CD
y_097571	Dose-toxicity scenario 1	Dose-efficacy scenario 2	0.7	0.168296592707959	MTD 97.5% percentile	0	CD
y_097572	Dose-toxicity scenario 1	Dose-efficacy scenario 2	0.71	0.163107511062963	MTD 97.5% percentile	0	CD
y_097573	Dose-toxicity scenario 1	Dose-efficacy scenario 2	0.72	0.158008759525236	MTD 97.5% percentile	0	CD
y_097574	Dose-toxicity scenario 1	Dose-efficacy scenario 2	0.73	0.152997999784584	MTD 97.5% percentile	0	CD
y_097575	Dose-toxicity scenario 1	Dose-efficacy scenario 2	0.74	0.14807297354723	MTD 97.5% percentile	0	CD
y_097576	Dose-toxicity scenario 1	Dose-efficacy scenario 2	0.75	0.143231499142171	MTD 97.5% percentile	0	CD
y_097577	Dose-toxicity scenario 1	Dose-efficacy scenario 2	0.76	0.138471468298794	MTD 97.5% percentile	0	CD
y_097578	Dose-toxicity scenario 1	Dose-efficacy scenario 2	0.77	0.133790843085759	MTD 97.5% percentile	0	CD
y_097579	Dose-toxicity scenario 1	Dose-efficacy scenario 2	0.78	0.129187653001813	MTD 97.5% percentile	0	CD
y_097580	Dose-toxicity scenario 1	Dose-efficacy scenario 2	0.79	0.124659992209798	MTD 97.5% percentile	0	CD
y_097581	Dose-toxicity scenario 1	Dose-efficacy scenario 2	0.8	0.12020601690571	MTD 97.5% percentile	0	CD
y_097582	Dose-toxicity scenario 1	Dose-efficacy scenario 2	0.81	0.115823942815175	MTD 97.5% percentile	0	CD
y_097583	Dose-toxicity scenario 1	Dose-efficacy scenario 2	0.82	0.11151204281019	MTD 97.5% percentile	0	CD
y_097584	Dose-toxicity scenario 1	Dose-efficacy scenario 2	0.83	0.107268644639461	MTD 97.5% percentile	0	CD
y_097585	Dose-toxicity scenario 1	Dose-efficacy scenario 2	0.84	0.103092128766052	MTD 97.5% percentile	0	CD
y_097586	Dose-toxicity scenario 1	Dose-efficacy scenario 2	0.85	0.0989809263064871	MTD 97.5% percentile	0	CD
y_097587	Dose-toxicity scenario 1	Dose-efficacy scenario 2	0.86	0.0949335170657819	MTD 97.5% percentile	0	CD
y_097588	Dose-toxicity scenario 1	Dose-efficacy scenario 2	0.87	0.090948427663248	MTD 97.5% percentile	0	CD
y_097589	Dose-toxicity scenario 1	Dose-efficacy scenario 2	0.88	0.087024229744206	MTD 97.5% percentile	0	CD
y_097590	Dose-toxicity scenario 1	Dose-efficacy scenario 2	0.89	0.0831595382730523	MTD 97.5% percentile	0	CD
y_097591	Dose-toxicity scenario 1	Dose-efficacy scenario 2	0.9	0.0793530099033928	MTD 97.5% percentile	0	CD
y_097592	Dose-toxicity scenario 1	Dose-efficacy scenario 2	0.91	0.0756033414212151	MTD 97.5% percentile	0	CD
y_097593	Dose-toxicity scenario 1	Dose-efficacy scenario 2	0.92	0.0719092682573087	MTD 97.5% percentile	0	CD
y_097594	Dose-toxicity scenario 1	Dose-efficacy scenario 2	0.93	0.0682695630653659	MTD 97.5% percentile	0	CD
y_097595	Dose-toxicity scenario 1	Dose-efficacy scenario 2	0.94	0.0646830343624056	MTD 97.5% percentile	0	CD
y_097596	Dose-toxicity scenario 1	Dose-efficacy scenario 2	0.95	0.0611485252283544	MTD 97.5% percentile	0	CD
y_097597	Dose-toxicity scenario 1	Dose-efficacy scenario 2	0.96	0.0576649120618064	MTD 97.5% percentile	0	CD
y_097598	Dose-toxicity scenario 1	Dose-efficacy scenario 2	0.97	0.0542311033891472	MTD 97.5% percentile	0	CD
y_097599	Dose-toxicity scenario 1	Dose-efficacy scenario 2	0.98	0.0508460387243936	MTD 97.5% percentile	0	CD
y_0975100	Dose-toxicity scenario 1	Dose-efficacy scenario 2	0.99	0.0475086874772461	MTD 97.5% percentile	0	CD
y_0975101	Dose-toxicity scenario 1	Dose-efficacy scenario 2	1	0.0442180479069909	MTD 97.5% percentile	0	CD
