# Supplementary material for: A Bayesian adaptive design for dual‐agent phase I–II oncology trials integrating efficacy data across stages
Source: Biom J. 2023 May 18;65(7):2200288. doi: 10.1002/bimj.202200288 (PMC10952513; doi:10.1002/bimj.202200288)
Supplement: Supplementary file 1 — Supporting Information S1 [file BIMJ-65-0-s001.zip › Code_biometrical_journal2/Code_biometrical_journal/Data/intermediate_outputs/MTD_curve_DLT_sc1_EFF_sc2_CD_w0_H1.csv]

	DLT_scenario	EFF_scenario	x	y	type	omega	agreement
y_mean1	Dose-toxicity scenario 1	Dose-efficacy scenario 2	0	1.2284719411752	MTD mean	0	CD
y_mean2	Dose-toxicity scenario 1	Dose-efficacy scenario 2	0.01	1.19757394078933	MTD mean	0	CD
y_mean3	Dose-toxicity scenario 1	Dose-efficacy scenario 2	0.02	1.16772623555135	MTD mean	0	CD
y_mean4	Dose-toxicity scenario 1	Dose-efficacy scenario 2	0.03	1.13887616747013	MTD mean	0	CD
y_mean5	Dose-toxicity scenario 1	Dose-efficacy scenario 2	0.04	1.11097454080075	MTD mean	0	CD
y_mean6	Dose-toxicity scenario 1	Dose-efficacy scenario 2	0.05	1.08397534209418	MTD mean	0	CD
y_mean7	Dose-toxicity scenario 1	Dose-efficacy scenario 2	0.06	1.05783548697813	MTD mean	0	CD
y_mean8	Dose-toxicity scenario 1	Dose-efficacy scenario 2	0.07	1.0325145907379	MTD mean	0	CD
y_mean9	Dose-toxicity scenario 1	Dose-efficacy scenario 2	0.08	1.00797476012767	MTD mean	0	CD
y_mean10	Dose-toxicity scenario 1	Dose-efficacy scenario 2	0.09	0.984180404154986	MTD mean	0	CD
y_mean11	Dose-toxicity scenario 1	Dose-efficacy scenario 2	0.1	0.961098061851264	MTD mean	0	CD
y_mean12	Dose-toxicity scenario 1	Dose-efficacy scenario 2	0.11	0.938696245275587	MTD mean	0	CD
y_mean13	Dose-toxicity scenario 1	Dose-efficacy scenario 2	0.12	0.916945296202715	MTD mean	0	CD
y_mean14	Dose-toxicity scenario 1	Dose-efficacy scenario 2	0.13	0.895817255123679	MTD mean	0	CD
y_mean15	Dose-toxicity scenario 1	Dose-efficacy scenario 2	0.14	0.875285741342265	MTD mean	0	CD
y_mean16	Dose-toxicity scenario 1	Dose-efficacy scenario 2	0.15	0.855325843086144	MTD mean	0	CD
y_mean17	Dose-toxicity scenario 1	Dose-efficacy scenario 2	0.16	0.835914016670213	MTD mean	0	CD
y_mean18	Dose-toxicity scenario 1	Dose-efficacy scenario 2	0.17	0.817027993853945	MTD mean	0	CD
y_mean19	Dose-toxicity scenario 1	Dose-efficacy scenario 2	0.18	0.798646696626324	MTD mean	0	CD
y_mean20	Dose-toxicity scenario 1	Dose-efficacy scenario 2	0.19	0.780750158732746	MTD mean	0	CD
y_mean21	Dose-toxicity scenario 1	Dose-efficacy scenario 2	0.2	0.763319453329716	MTD mean	0	CD
y_mean22	Dose-toxicity scenario 1	Dose-efficacy scenario 2	0.21	0.74633662621622	MTD mean	0	CD
y_mean23	Dose-toxicity scenario 1	Dose-efficacy scenario 2	0.22	0.729784634146638	MTD mean	0	CD
y_mean24	Dose-toxicity scenario 1	Dose-efficacy scenario 2	0.23	0.713647287779647	MTD mean	0	CD
y_mean25	Dose-toxicity scenario 1	Dose-efficacy scenario 2	0.24	0.697909198861653	MTD mean	0	CD
y_mean26	Dose-toxicity scenario 1	Dose-efficacy scenario 2	0.25	0.682555731282575	MTD mean	0	CD
y_mean27	Dose-toxicity scenario 1	Dose-efficacy scenario 2	0.26	0.667572955676716	MTD mean	0	CD
y_mean28	Dose-toxicity scenario 1	Dose-efficacy scenario 2	0.27	0.652947607272758	MTD mean	0	CD
y_mean29	Dose-toxicity scenario 1	Dose-efficacy scenario 2	0.28	0.638667046724765	MTD mean	0	CD
y_mean30	Dose-toxicity scenario 1	Dose-efficacy scenario 2	0.29	0.624719223681108	MTD mean	0	CD
y_mean31	Dose-toxicity scenario 1	Dose-efficacy scenario 2	0.3	0.611092642870594	MTD mean	0	CD
y_mean32	Dose-toxicity scenario 1	Dose-efficacy scenario 2	0.31	0.597776332505209	MTD mean	0	CD
y_mean33	Dose-toxicity scenario 1	Dose-efficacy scenario 2	0.32	0.584759814816923	MTD mean	0	CD
y_mean34	Dose-toxicity scenario 1	Dose-efficacy scenario 2	0.33	0.572033078562268	MTD mean	0	CD
y_mean35	Dose-toxicity scenario 1	Dose-efficacy scenario 2	0.34	0.559586553343076	MTD mean	0	CD
y_mean36	Dose-toxicity scenario 1	Dose-efficacy scenario 2	0.35	0.54741108560491	MTD mean	0	CD
y_mean37	Dose-toxicity scenario 1	Dose-efficacy scenario 2	0.36	0.535497916186715	MTD mean	0	CD
y_mean38	Dose-toxicity scenario 1	Dose-efficacy scenario 2	0.37	0.523838659305961	MTD mean	0	CD
y_mean39	Dose-toxicity scenario 1	Dose-efficacy scenario 2	0.38	0.512425282873322	MTD mean	0	CD
y_mean40	Dose-toxicity scenario 1	Dose-efficacy scenario 2	0.39	0.501250090039787	MTD mean	0	CD
y_mean41	Dose-toxicity scenario 1	Dose-efficacy scenario 2	0.4	0.490305701887104	MTD mean	0	CD
y_mean42	Dose-toxicity scenario 1	Dose-efficacy scenario 2	0.41	0.479585041179767	MTD mean	0	CD
y_mean43	Dose-toxicity scenario 1	Dose-efficacy scenario 2	0.42	0.469081317103351	MTD mean	0	CD
y_mean44	Dose-toxicity scenario 1	Dose-efficacy scenario 2	0.43	0.458788010920054	MTD mean	0	CD
y_mean45	Dose-toxicity scenario 1	Dose-efficacy scenario 2	0.44	0.448698862477748	MTD mean	0	CD
y_mean46	Dose-toxicity scenario 1	Dose-efficacy scenario 2	0.45	0.438807857513904	MTD mean	0	CD
y_mean47	Dose-toxicity scenario 1	Dose-efficacy scenario 2	0.46	0.429109215700257	MTD mean	0	CD
y_mean48	Dose-toxicity scenario 1	Dose-efficacy scenario 2	0.47	0.419597379378291	MTD mean	0	CD
y_mean49	Dose-toxicity scenario 1	Dose-efficacy scenario 2	0.48	0.410267002939406	MTD mean	0	CD
y_mean50	Dose-toxicity scenario 1	Dose-efficacy scenario 2	0.49	0.401112942807149	MTD mean	0	CD
y_mean51	Dose-toxicity scenario 1	Dose-efficacy scenario 2	0.5	0.392130247982026	MTD mean	0	CD
y_mean52	Dose-toxicity scenario 1	Dose-efficacy scenario 2	0.51	0.383314151112419	MTD mean	0	CD
y_mean53	Dose-toxicity scenario 1	Dose-efficacy scenario 2	0.52	0.374660060057733	MTD mean	0	CD
y_mean54	Dose-toxicity scenario 1	Dose-efficacy scenario 2	0.53	0.366163549912427	MTD mean	0	CD
y_mean55	Dose-toxicity scenario 1	Dose-efficacy scenario 2	0.54	0.357820355461811	MTD mean	0	CD
y_mean56	Dose-toxicity scenario 1	Dose-efficacy scenario 2	0.55	0.349626364042585	MTD mean	0	CD
y_mean57	Dose-toxicity scenario 1	Dose-efficacy scenario 2	0.56	0.341577608783019	MTD mean	0	CD
y_mean58	Dose-toxicity scenario 1	Dose-efficacy scenario 2	0.57	0.333670262199413	MTD mean	0	CD
y_mean59	Dose-toxicity scenario 1	Dose-efficacy scenario 2	0.58	0.325900630127136	MTD mean	0	CD
y_mean60	Dose-toxicity scenario 1	Dose-efficacy scenario 2	0.59	0.318265145966022	MTD mean	0	CD
y_mean61	Dose-toxicity scenario 1	Dose-efficacy scenario 2	0.6	0.310760365221279	MTD mean	0	CD
y_mean62	Dose-toxicity scenario 1	Dose-efficacy scenario 2	0.61	0.303382960322365	MTD mean	0	CD
y_mean63	Dose-toxicity scenario 1	Dose-efficacy scenario 2	0.62	0.296129715703462	MTD mean	0	CD
y_mean64	Dose-toxicity scenario 1	Dose-efficacy scenario 2	0.63	0.288997523130253	MTD mean	0	CD
y_mean65	Dose-toxicity scenario 1	Dose-efficacy scenario 2	0.64	0.281983377258746	MTD mean	0	CD
y_mean66	Dose-toxicity scenario 1	Dose-efficacy scenario 2	0.65	0.275084371412812	MTD mean	0	CD
y_mean67	Dose-toxicity scenario 1	Dose-efficacy scenario 2	0.66	0.268297693567962	MTD mean	0	CD
y_mean68	Dose-toxicity scenario 1	Dose-efficacy scenario 2	0.67	0.261620622529726	MTD mean	0	CD
y_mean69	Dose-toxicity scenario 1	Dose-efficacy scenario 2	0.68	0.255050524295693	MTD mean	0	CD
y_mean70	Dose-toxicity scenario 1	Dose-efficacy scenario 2	0.69	0.248584848591031	MTD mean	0	CD
y_mean71	Dose-toxicity scenario 1	Dose-efficacy scenario 2	0.7	0.242221125567877	MTD mean	0	CD
y_mean72	Dose-toxicity scenario 1	Dose-efficacy scenario 2	0.71	0.23595696265965	MTD mean	0	CD
y_mean73	Dose-toxicity scenario 1	Dose-efficacy scenario 2	0.72	0.229790041581859	MTD mean	0	CD
y_mean74	Dose-toxicity scenario 1	Dose-efficacy scenario 2	0.73	0.223718115471507	MTD mean	0	CD
y_mean75	Dose-toxicity scenario 1	Dose-efficacy scenario 2	0.74	0.217739006157681	MTD mean	0	CD
y_mean76	Dose-toxicity scenario 1	Dose-efficacy scenario 2	0.75	0.211850601556355	MTD mean	0	CD
y_mean77	Dose-toxicity scenario 1	Dose-efficacy scenario 2	0.76	0.206050853182871	MTD mean	0	CD
y_mean78	Dose-toxicity scenario 1	Dose-efficacy scenario 2	0.77	0.200337773775934	MTD mean	0	CD
y_mean79	Dose-toxicity scenario 1	Dose-efficacy scenario 2	0.78	0.194709435027333	MTD mean	0	CD
y_mean80	Dose-toxicity scenario 1	Dose-efficacy scenario 2	0.79	0.189163965411948	MTD mean	0	CD
y_mean81	Dose-toxicity scenario 1	Dose-efficacy scenario 2	0.8	0.183699548112899	MTD mean	0	CD
y_mean82	Dose-toxicity scenario 1	Dose-efficacy scenario 2	0.81	0.17831441903702	MTD mean	0	CD
y_mean83	Dose-toxicity scenario 1	Dose-efficacy scenario 2	0.82	0.17300686491609	MTD mean	0	CD
y_mean84	Dose-toxicity scenario 1	Dose-efficacy scenario 2	0.83	0.167775221489538	MTD mean	0	CD
y_mean85	Dose-toxicity scenario 1	Dose-efficacy scenario 2	0.84	0.162617871764574	MTD mean	0	CD
y_mean86	Dose-toxicity scenario 1	Dose-efficacy scenario 2	0.85	0.157533244349907	MTD mean	0	CD
y_mean87	Dose-toxicity scenario 1	Dose-efficacy scenario 2	0.86	0.152519811859474	MTD mean	0	CD
y_mean88	Dose-toxicity scenario 1	Dose-efficacy scenario 2	0.87	0.14757608938274	MTD mean	0	CD
y_mean89	Dose-toxicity scenario 1	Dose-efficacy scenario 2	0.88	0.142700633018379	MTD mean	0	CD
y_mean90	Dose-toxicity scenario 1	Dose-efficacy scenario 2	0.89	0.137892038468275	MTD mean	0	CD
y_mean91	Dose-toxicity scenario 1	Dose-efficacy scenario 2	0.9	0.133148939688977	MTD mean	0	CD
y_mean92	Dose-toxicity scenario 1	Dose-efficacy scenario 2	0.91	0.128470007597884	MTD mean	0	CD
y_mean93	Dose-toxicity scenario 1	Dose-efficacy scenario 2	0.92	0.123853948831592	MTD mean	0	CD
y_mean94	Dose-toxicity scenario 1	Dose-efficacy scenario 2	0.93	0.119299504553952	MTD mean	0	CD
y_mean95	Dose-toxicity scenario 1	Dose-efficacy scenario 2	0.94	0.114805449311551	MTD mean	0	CD
y_mean96	Dose-toxicity scenario 1	Dose-efficacy scenario 2	0.95	0.110370589934411	MTD mean	0	CD
y_mean97	Dose-toxicity scenario 1	Dose-efficacy scenario 2	0.96	0.105993764479853	MTD mean	0	CD
y_mean98	Dose-toxicity scenario 1	Dose-efficacy scenario 2	0.97	0.101673841217542	MTD mean	0	CD
y_mean99	Dose-toxicity scenario 1	Dose-efficacy scenario 2	0.98	0.0974097176538737	MTD mean	0	CD
y_mean100	Dose-toxicity scenario 1	Dose-efficacy scenario 2	0.99	0.0932003195939167	MTD mean	0	CD
y_mean101	Dose-toxicity scenario 1	Dose-efficacy scenario 2	1	0.0890446002392412	MTD mean	0	CD
y_00251	Dose-toxicity scenario 1	Dose-efficacy scenario 2	0	1.33288423637419	MTD 2.5% percentile	0	CD
y_00252	Dose-toxicity scenario 1	Dose-efficacy scenario 2	0.01	1.3075533013373	MTD 2.5% percentile	0	CD
y_00253	Dose-toxicity scenario 1	Dose-efficacy scenario 2	0.02	1.28281000923425	MTD 2.5% percentile	0	CD
y_00254	Dose-toxicity scenario 1	Dose-efficacy scenario 2	0.03	1.2586341457724	MTD 2.5% percentile	0	CD
y_00255	Dose-toxicity scenario 1	Dose-efficacy scenario 2	0.04	1.23500641328241	MTD 2.5% percentile	0	CD
y_00256	Dose-toxicity scenario 1	Dose-efficacy scenario 2	0.05	1.21190837934494	MTD 2.5% percentile	0	CD
y_00257	Dose-toxicity scenario 1	Dose-efficacy scenario 2	0.06	1.18932242883413	MTD 2.5% percentile	0	CD
y_00258	Dose-toxicity scenario 1	Dose-efficacy scenario 2	0.07	1.16723171911577	MTD 2.5% percentile	0	CD
y_00259	Dose-toxicity scenario 1	Dose-efficacy scenario 2	0.08	1.14562013816053	MTD 2.5% percentile	0	CD
y_002510	Dose-toxicity scenario 1	Dose-efficacy scenario 2	0.09	1.12447226535352	MTD 2.5% percentile	0	CD
y_002511	Dose-toxicity scenario 1	Dose-efficacy scenario 2	0.1	1.10377333479965	MTD 2.5% percentile	0	CD
y_002512	Dose-toxicity scenario 1	Dose-efficacy scenario 2	0.11	1.08350920094141	MTD 2.5% percentile	0	CD
y_002513	Dose-toxicity scenario 1	Dose-efficacy scenario 2	0.12	1.06366630632086	MTD 2.5% percentile	0	CD
y_002514	Dose-toxicity scenario 1	Dose-efficacy scenario 2	0.13	1.04423165133125	MTD 2.5% percentile	0	CD
y_002515	Dose-toxicity scenario 1	Dose-efficacy scenario 2	0.14	1.02519276581674	MTD 2.5% percentile	0	CD
y_002516	Dose-toxicity scenario 1	Dose-efficacy scenario 2	0.15	1.00653768238954	MTD 2.5% percentile	0	CD
y_002517	Dose-toxicity scenario 1	Dose-efficacy scenario 2	0.16	0.988254911344707	MTD 2.5% percentile	0	CD
y_002518	Dose-toxicity scenario 1	Dose-efficacy scenario 2	0.17	0.970333417062015	MTD 2.5% percentile	0	CD
y_002519	Dose-toxicity scenario 1	Dose-efficacy scenario 2	0.18	0.952762595793055	MTD 2.5% percentile	0	CD
y_002520	Dose-toxicity scenario 1	Dose-efficacy scenario 2	0.19	0.935532254739652	MTD 2.5% percentile	0	CD
y_002521	Dose-toxicity scenario 1	Dose-efficacy scenario 2	0.2	0.918632592336833	MTD 2.5% percentile	0	CD
y_002522	Dose-toxicity scenario 1	Dose-efficacy scenario 2	0.21	0.902054179660212	MTD 2.5% percentile	0	CD
y_002523	Dose-toxicity scenario 1	Dose-efficacy scenario 2	0.22	0.885787942883689	MTD 2.5% percentile	0	CD
y_002524	Dose-toxicity scenario 1	Dose-efficacy scenario 2	0.23	0.869825146718883	MTD 2.5% percentile	0	CD
y_002525	Dose-toxicity scenario 1	Dose-efficacy scenario 2	0.24	0.85415737877279	MTD 2.5% percentile	0	CD
y_002526	Dose-toxicity scenario 1	Dose-efficacy scenario 2	0.25	0.838776534764828	MTD 2.5% percentile	0	CD
y_002527	Dose-toxicity scenario 1	Dose-efficacy scenario 2	0.26	0.823674804548659	MTD 2.5% percentile	0	CD
y_002528	Dose-toxicity scenario 1	Dose-efficacy scenario 2	0.27	0.808844658888159	MTD 2.5% percentile	0	CD
y_002529	Dose-toxicity scenario 1	Dose-efficacy scenario 2	0.28	0.794278836940473	MTD 2.5% percentile	0	CD
y_002530	Dose-toxicity scenario 1	Dose-efficacy scenario 2	0.29	0.779970334402448	MTD 2.5% percentile	0	CD
y_002531	Dose-toxicity scenario 1	Dose-efficacy scenario 2	0.3	0.765912392279773	MTD 2.5% percentile	0	CD
y_002532	Dose-toxicity scenario 1	Dose-efficacy scenario 2	0.31	0.752098486241004	MTD 2.5% percentile	0	CD
y_002533	Dose-toxicity scenario 1	Dose-efficacy scenario 2	0.32	0.73852231652124	MTD 2.5% percentile	0	CD
y_002534	Dose-toxicity scenario 1	Dose-efficacy scenario 2	0.33	0.725177798342612	MTD 2.5% percentile	0	CD
y_002535	Dose-toxicity scenario 1	Dose-efficacy scenario 2	0.34	0.712059052821009	MTD 2.5% percentile	0	CD
y_002536	Dose-toxicity scenario 1	Dose-efficacy scenario 2	0.35	0.699160398330455	MTD 2.5% percentile	0	CD
y_002537	Dose-toxicity scenario 1	Dose-efficacy scenario 2	0.36	0.686476342298523	MTD 2.5% percentile	0	CD
y_002538	Dose-toxicity scenario 1	Dose-efficacy scenario 2	0.37	0.67400157340786	MTD 2.5% percentile	0	CD
y_002539	Dose-toxicity scenario 1	Dose-efficacy scenario 2	0.38	0.661730954180592	MTD 2.5% percentile	0	CD
y_002540	Dose-toxicity scenario 1	Dose-efficacy scenario 2	0.39	0.649659513923835	MTD 2.5% percentile	0	CD
y_002541	Dose-toxicity scenario 1	Dose-efficacy scenario 2	0.4	0.637782442015971	MTD 2.5% percentile	0	CD
y_002542	Dose-toxicity scenario 1	Dose-efficacy scenario 2	0.41	0.626095081514642	MTD 2.5% percentile	0	CD
y_002543	Dose-toxicity scenario 1	Dose-efficacy scenario 2	0.42	0.614592923068603	MTD 2.5% percentile	0	CD
y_002544	Dose-toxicity scenario 1	Dose-efficacy scenario 2	0.43	0.603271599116738	MTD 2.5% percentile	0	CD
y_002545	Dose-toxicity scenario 1	Dose-efficacy scenario 2	0.44	0.592126878358539	MTD 2.5% percentile	0	CD
y_002546	Dose-toxicity scenario 1	Dose-efficacy scenario 2	0.45	0.581154660481351	MTD 2.5% percentile	0	CD
y_002547	Dose-toxicity scenario 1	Dose-efficacy scenario 2	0.46	0.570350971130583	MTD 2.5% percentile	0	CD
y_002548	Dose-toxicity scenario 1	Dose-efficacy scenario 2	0.47	0.559711957109911	MTD 2.5% percentile	0	CD
y_002549	Dose-toxicity scenario 1	Dose-efficacy scenario 2	0.48	0.549233881799312	MTD 2.5% percentile	0	CD
y_002550	Dose-toxicity scenario 1	Dose-efficacy scenario 2	0.49	0.538913120779472	MTD 2.5% percentile	0	CD
y_002551	Dose-toxicity scenario 1	Dose-efficacy scenario 2	0.5	0.528746157651801	MTD 2.5% percentile	0	CD
y_002552	Dose-toxicity scenario 1	Dose-efficacy scenario 2	0.51	0.51872958004394	MTD 2.5% percentile	0	CD
y_002553	Dose-toxicity scenario 1	Dose-efficacy scenario 2	0.52	0.508860075791223	MTD 2.5% percentile	0	CD
y_002554	Dose-toxicity scenario 1	Dose-efficacy scenario 2	0.53	0.499134429285107	MTD 2.5% percentile	0	CD
y_002555	Dose-toxicity scenario 1	Dose-efficacy scenario 2	0.54	0.489549517980131	MTD 2.5% percentile	0	CD
y_002556	Dose-toxicity scenario 1	Dose-efficacy scenario 2	0.55	0.480102309051419	MTD 2.5% percentile	0	CD
y_002557	Dose-toxicity scenario 1	Dose-efficacy scenario 2	0.56	0.470789856195221	MTD 2.5% percentile	0	CD
y_002558	Dose-toxicity scenario 1	Dose-efficacy scenario 2	0.57	0.46160929656539	MTD 2.5% percentile	0	CD
y_002559	Dose-toxicity scenario 1	Dose-efficacy scenario 2	0.58	0.452557847839121	MTD 2.5% percentile	0	CD
y_002560	Dose-toxicity scenario 1	Dose-efficacy scenario 2	0.59	0.443632805405609	MTD 2.5% percentile	0	CD
y_002561	Dose-toxicity scenario 1	Dose-efficacy scenario 2	0.6	0.434831539671688	MTD 2.5% percentile	0	CD
y_002562	Dose-toxicity scenario 1	Dose-efficacy scenario 2	0.61	0.426151493478792	MTD 2.5% percentile	0	CD
y_002563	Dose-toxicity scenario 1	Dose-efficacy scenario 2	0.62	0.417590179625912	MTD 2.5% percentile	0	CD
y_002564	Dose-toxicity scenario 1	Dose-efficacy scenario 2	0.63	0.409145178493517	MTD 2.5% percentile	0	CD
y_002565	Dose-toxicity scenario 1	Dose-efficacy scenario 2	0.64	0.400814135763659	MTD 2.5% percentile	0	CD
y_002566	Dose-toxicity scenario 1	Dose-efficacy scenario 2	0.65	0.39259476023176	MTD 2.5% percentile	0	CD
y_002567	Dose-toxicity scenario 1	Dose-efficacy scenario 2	0.66	0.384484821705802	MTD 2.5% percentile	0	CD
y_002568	Dose-toxicity scenario 1	Dose-efficacy scenario 2	0.67	0.376482148988874	MTD 2.5% percentile	0	CD
y_002569	Dose-toxicity scenario 1	Dose-efficacy scenario 2	0.68	0.368584627941249	MTD 2.5% percentile	0	CD
y_002570	Dose-toxicity scenario 1	Dose-efficacy scenario 2	0.69	0.360790199618347	MTD 2.5% percentile	0	CD
y_002571	Dose-toxicity scenario 1	Dose-efficacy scenario 2	0.7	0.353096858481153	MTD 2.5% percentile	0	CD
y_002572	Dose-toxicity scenario 1	Dose-efficacy scenario 2	0.71	0.345502650675805	MTD 2.5% percentile	0	CD
y_002573	Dose-toxicity scenario 1	Dose-efficacy scenario 2	0.72	0.338005672379269	MTD 2.5% percentile	0	CD
y_002574	Dose-toxicity scenario 1	Dose-efficacy scenario 2	0.73	0.330604068208148	MTD 2.5% percentile	0	CD
y_002575	Dose-toxicity scenario 1	Dose-efficacy scenario 2	0.74	0.323296029687839	MTD 2.5% percentile	0	CD
y_002576	Dose-toxicity scenario 1	Dose-efficacy scenario 2	0.75	0.316079793779375	MTD 2.5% percentile	0	CD
y_002577	Dose-toxicity scenario 1	Dose-efficacy scenario 2	0.76	0.308953641461441	MTD 2.5% percentile	0	CD
y_002578	Dose-toxicity scenario 1	Dose-efficacy scenario 2	0.77	0.301915896365162	MTD 2.5% percentile	0	CD
y_002579	Dose-toxicity scenario 1	Dose-efficacy scenario 2	0.78	0.294964923459395	MTD 2.5% percentile	0	CD
y_002580	Dose-toxicity scenario 1	Dose-efficacy scenario 2	0.79	0.288099127784342	MTD 2.5% percentile	0	CD
y_002581	Dose-toxicity scenario 1	Dose-efficacy scenario 2	0.8	0.281316953231444	MTD 2.5% percentile	0	CD
y_002582	Dose-toxicity scenario 1	Dose-efficacy scenario 2	0.81	0.274616881367577	MTD 2.5% percentile	0	CD
y_002583	Dose-toxicity scenario 1	Dose-efficacy scenario 2	0.82	0.267997430301702	MTD 2.5% percentile	0	CD
y_002584	Dose-toxicity scenario 1	Dose-efficacy scenario 2	0.83	0.261457153592174	MTD 2.5% percentile	0	CD
y_002585	Dose-toxicity scenario 1	Dose-efficacy scenario 2	0.84	0.254994639193034	MTD 2.5% percentile	0	CD
y_002586	Dose-toxicity scenario 1	Dose-efficacy scenario 2	0.85	0.248608508437655	MTD 2.5% percentile	0	CD
y_002587	Dose-toxicity scenario 1	Dose-efficacy scenario 2	0.86	0.242297415058223	MTD 2.5% percentile	0	CD
y_002588	Dose-toxicity scenario 1	Dose-efficacy scenario 2	0.87	0.236060044239577	MTD 2.5% percentile	0	CD
y_002589	Dose-toxicity scenario 1	Dose-efficacy scenario 2	0.88	0.22989511170601	MTD 2.5% percentile	0	CD
y_002590	Dose-toxicity scenario 1	Dose-efficacy scenario 2	0.89	0.223801362839709	MTD 2.5% percentile	0	CD
y_002591	Dose-toxicity scenario 1	Dose-efficacy scenario 2	0.9	0.217777571829553	MTD 2.5% percentile	0	CD
y_002592	Dose-toxicity scenario 1	Dose-efficacy scenario 2	0.91	0.211822540849059	MTD 2.5% percentile	0	CD
y_002593	Dose-toxicity scenario 1	Dose-efficacy scenario 2	0.92	0.205935099262323	MTD 2.5% percentile	0	CD
y_002594	Dose-toxicity scenario 1	Dose-efficacy scenario 2	0.93	0.200114102856841	MTD 2.5% percentile	0	CD
y_002595	Dose-toxicity scenario 1	Dose-efficacy scenario 2	0.94	0.194358433102163	MTD 2.5% percentile	0	CD
y_002596	Dose-toxicity scenario 1	Dose-efficacy scenario 2	0.95	0.188666996433364	MTD 2.5% percentile	0	CD
y_002597	Dose-toxicity scenario 1	Dose-efficacy scenario 2	0.96	0.183038723558377	MTD 2.5% percentile	0	CD
y_002598	Dose-toxicity scenario 1	Dose-efficacy scenario 2	0.97	0.177472568788252	MTD 2.5% percentile	0	CD
y_002599	Dose-toxicity scenario 1	Dose-efficacy scenario 2	0.98	0.171967509389474	MTD 2.5% percentile	0	CD
y_0025100	Dose-toxicity scenario 1	Dose-efficacy scenario 2	0.99	0.166522544957495	MTD 2.5% percentile	0	CD
y_0025101	Dose-toxicity scenario 1	Dose-efficacy scenario 2	1	0.161136696810662	MTD 2.5% percentile	0	CD
y_0501	Dose-toxicity scenario 1	Dose-efficacy scenario 2	0	1.22957897791351	MTD 50% percentile	0	CD
y_0502	Dose-toxicity scenario 1	Dose-efficacy scenario 2	0.01	1.19888044534025	MTD 50% percentile	0	CD
y_0503	Dose-toxicity scenario 1	Dose-efficacy scenario 2	0.02	1.16921626171555	MTD 50% percentile	0	CD
y_0504	Dose-toxicity scenario 1	Dose-efficacy scenario 2	0.03	1.14053501649093	MTD 50% percentile	0	CD
y_0505	Dose-toxicity scenario 1	Dose-efficacy scenario 2	0.04	1.11278865062232	MTD 50% percentile	0	CD
y_0506	Dose-toxicity scenario 1	Dose-efficacy scenario 2	0.05	1.08593218783997	MTD 50% percentile	0	CD
y_0507	Dose-toxicity scenario 1	Dose-efficacy scenario 2	0.06	1.05992349136691	MTD 50% percentile	0	CD
y_0508	Dose-toxicity scenario 1	Dose-efficacy scenario 2	0.07	1.03472304331815	MTD 50% percentile	0	CD
y_0509	Dose-toxicity scenario 1	Dose-efficacy scenario 2	0.08	1.0102937443515	MTD 50% percentile	0	CD
y_05010	Dose-toxicity scenario 1	Dose-efficacy scenario 2	0.09	0.986600731433553	MTD 50% percentile	0	CD
y_05011	Dose-toxicity scenario 1	Dose-efficacy scenario 2	0.1	0.963611211838408	MTD 50% percentile	0	CD
y_05012	Dose-toxicity scenario 1	Dose-efficacy scenario 2	0.11	0.9412943117168	MTD 50% percentile	0	CD
y_05013	Dose-toxicity scenario 1	Dose-efficacy scenario 2	0.12	0.919620937765139	MTD 50% percentile	0	CD
y_05014	Dose-toxicity scenario 1	Dose-efficacy scenario 2	0.13	0.898563650691119	MTD 50% percentile	0	CD
y_05015	Dose-toxicity scenario 1	Dose-efficacy scenario 2	0.14	0.878096549318711	MTD 50% percentile	0	CD
y_05016	Dose-toxicity scenario 1	Dose-efficacy scenario 2	0.15	0.858195164303262	MTD 50% percentile	0	CD
y_05017	Dose-toxicity scenario 1	Dose-efficacy scenario 2	0.16	0.838836360539681	MTD 50% percentile	0	CD
y_05018	Dose-toxicity scenario 1	Dose-efficacy scenario 2	0.17	0.819998247445372	MTD 50% percentile	0	CD
y_05019	Dose-toxicity scenario 1	Dose-efficacy scenario 2	0.18	0.801660096386411	MTD 50% percentile	0	CD
y_05020	Dose-toxicity scenario 1	Dose-efficacy scenario 2	0.19	0.783802264592124	MTD 50% percentile	0	CD
y_05021	Dose-toxicity scenario 1	Dose-efficacy scenario 2	0.2	0.766406124970967	MTD 50% percentile	0	CD
y_05022	Dose-toxicity scenario 1	Dose-efficacy scenario 2	0.21	0.749454001300486	MTD 50% percentile	0	CD
y_05023	Dose-toxicity scenario 1	Dose-efficacy scenario 2	0.22	0.732929108317358	MTD 50% percentile	0	CD
y_05024	Dose-toxicity scenario 1	Dose-efficacy scenario 2	0.23	0.716815496280643	MTD 50% percentile	0	CD
y_05025	Dose-toxicity scenario 1	Dose-efficacy scenario 2	0.24	0.701097999623385	MTD 50% percentile	0	CD
y_05026	Dose-toxicity scenario 1	Dose-efficacy scenario 2	0.25	0.685762189345078	MTD 50% percentile	0	CD
y_05027	Dose-toxicity scenario 1	Dose-efficacy scenario 2	0.26	0.670794328830843	MTD 50% percentile	0	CD
y_05028	Dose-toxicity scenario 1	Dose-efficacy scenario 2	0.27	0.65618133281299	MTD 50% percentile	0	CD
y_05029	Dose-toxicity scenario 1	Dose-efficacy scenario 2	0.28	0.641910729217248	MTD 50% percentile	0	CD
y_05030	Dose-toxicity scenario 1	Dose-efficacy scenario 2	0.29	0.627970623659849	MTD 50% percentile	0	CD
y_05031	Dose-toxicity scenario 1	Dose-efficacy scenario 2	0.3	0.614349666383048	MTD 50% percentile	0	CD
y_05032	Dose-toxicity scenario 1	Dose-efficacy scenario 2	0.31	0.601037021435901	MTD 50% percentile	0	CD
y_05033	Dose-toxicity scenario 1	Dose-efficacy scenario 2	0.32	0.58802233792442	MTD 50% percentile	0	CD
y_05034	Dose-toxicity scenario 1	Dose-efficacy scenario 2	0.33	0.575295723170778	MTD 50% percentile	0	CD
y_05035	Dose-toxicity scenario 1	Dose-efficacy scenario 2	0.34	0.562847717635308	MTD 50% percentile	0	CD
y_05036	Dose-toxicity scenario 1	Dose-efficacy scenario 2	0.35	0.550669271467673	MTD 50% percentile	0	CD
y_05037	Dose-toxicity scenario 1	Dose-efficacy scenario 2	0.36	0.538751722565065	MTD 50% percentile	0	CD
y_05038	Dose-toxicity scenario 1	Dose-efficacy scenario 2	0.37	0.527086776025625	MTD 50% percentile	0	CD
y_05039	Dose-toxicity scenario 1	Dose-efficacy scenario 2	0.38	0.515666484894673	MTD 50% percentile	0	CD
y_05040	Dose-toxicity scenario 1	Dose-efficacy scenario 2	0.39	0.504483232109814	MTD 50% percentile	0	CD
y_05041	Dose-toxicity scenario 1	Dose-efficacy scenario 2	0.4	0.493529713558749	MTD 50% percentile	0	CD
y_05042	Dose-toxicity scenario 1	Dose-efficacy scenario 2	0.41	0.482798922170571	MTD 50% percentile	0	CD
y_05043	Dose-toxicity scenario 1	Dose-efficacy scenario 2	0.42	0.472284132967757	MTD 50% percentile	0	CD
y_05044	Dose-toxicity scenario 1	Dose-efficacy scenario 2	0.43	0.461978889011838	MTD 50% percentile	0	CD
y_05045	Dose-toxicity scenario 1	Dose-efficacy scenario 2	0.44	0.451876988181029	MTD 50% percentile	0	CD
y_05046	Dose-toxicity scenario 1	Dose-efficacy scenario 2	0.45	0.441972470722926	MTD 50% percentile	0	CD
y_05047	Dose-toxicity scenario 1	Dose-efficacy scenario 2	0.46	0.43225960752977	MTD 50% percentile	0	CD
y_05048	Dose-toxicity scenario 1	Dose-efficacy scenario 2	0.47	0.422732889087823	MTD 50% percentile	0	CD
y_05049	Dose-toxicity scenario 1	Dose-efficacy scenario 2	0.48	0.413387015056058	MTD 50% percentile	0	CD
y_05050	Dose-toxicity scenario 1	Dose-efficacy scenario 2	0.49	0.404216884432748	MTD 50% percentile	0	CD
y_05051	Dose-toxicity scenario 1	Dose-efficacy scenario 2	0.5	0.395217586271624	MTD 50% percentile	0	CD
y_05052	Dose-toxicity scenario 1	Dose-efficacy scenario 2	0.51	0.386384390912097	MTD 50% percentile	0	CD
y_05053	Dose-toxicity scenario 1	Dose-efficacy scenario 2	0.52	0.377712741690631	MTD 50% percentile	0	CD
y_05054	Dose-toxicity scenario 1	Dose-efficacy scenario 2	0.53	0.369198247102771	MTD 50% percentile	0	CD
y_05055	Dose-toxicity scenario 1	Dose-efficacy scenario 2	0.54	0.360836673387466	MTD 50% percentile	0	CD
y_05056	Dose-toxicity scenario 1	Dose-efficacy scenario 2	0.55	0.352623937507407	MTD 50% percentile	0	CD
y_05057	Dose-toxicity scenario 1	Dose-efficacy scenario 2	0.56	0.344556100500902	MTD 50% percentile	0	CD
y_05058	Dose-toxicity scenario 1	Dose-efficacy scenario 2	0.57	0.336629361182566	MTD 50% percentile	0	CD
y_05059	Dose-toxicity scenario 1	Dose-efficacy scenario 2	0.58	0.328840050171647	MTD 50% percentile	0	CD
y_05060	Dose-toxicity scenario 1	Dose-efficacy scenario 2	0.59	0.321184624228274	MTD 50% percentile	0	CD
y_05061	Dose-toxicity scenario 1	Dose-efficacy scenario 2	0.6	0.313659660879278	MTD 50% percentile	0	CD
y_05062	Dose-toxicity scenario 1	Dose-efficacy scenario 2	0.61	0.306261853316442	MTD 50% percentile	0	CD
y_05063	Dose-toxicity scenario 1	Dose-efficacy scenario 2	0.62	0.298988005551215	MTD 50% percentile	0	CD
y_05064	Dose-toxicity scenario 1	Dose-efficacy scenario 2	0.63	0.291835027810966	MTD 50% percentile	0	CD
y_05065	Dose-toxicity scenario 1	Dose-efficacy scenario 2	0.64	0.284799932162851	MTD 50% percentile	0	CD
y_05066	Dose-toxicity scenario 1	Dose-efficacy scenario 2	0.65	0.277879828352264	MTD 50% percentile	0	CD
y_05067	Dose-toxicity scenario 1	Dose-efficacy scenario 2	0.66	0.271071919843716	MTD 50% percentile	0	CD
y_05068	Dose-toxicity scenario 1	Dose-efficacy scenario 2	0.67	0.264373500052711	MTD 50% percentile	0	CD
y_05069	Dose-toxicity scenario 1	Dose-efficacy scenario 2	0.68	0.257781948757997	MTD 50% percentile	0	CD
y_05070	Dose-toxicity scenario 1	Dose-efficacy scenario 2	0.69	0.251294728684159	MTD 50% percentile	0	CD
y_05071	Dose-toxicity scenario 1	Dose-efficacy scenario 2	0.7	0.244909382245224	MTD 50% percentile	0	CD
y_05072	Dose-toxicity scenario 1	Dose-efficacy scenario 2	0.71	0.238623528440478	MTD 50% percentile	0	CD
y_05073	Dose-toxicity scenario 1	Dose-efficacy scenario 2	0.72	0.232434859894262	MTD 50% percentile	0	CD
y_05074	Dose-toxicity scenario 1	Dose-efficacy scenario 2	0.73	0.226341140032021	MTD 50% percentile	0	CD
y_05075	Dose-toxicity scenario 1	Dose-efficacy scenario 2	0.74	0.22034020038534	MTD 50% percentile	0	CD
y_05076	Dose-toxicity scenario 1	Dose-efficacy scenario 2	0.75	0.214429938019147	MTD 50% percentile	0	CD
y_05077	Dose-toxicity scenario 1	Dose-efficacy scenario 2	0.76	0.208608313074673	MTD 50% percentile	0	CD
y_05078	Dose-toxicity scenario 1	Dose-efficacy scenario 2	0.77	0.202873346422126	MTD 50% percentile	0	CD
y_05079	Dose-toxicity scenario 1	Dose-efficacy scenario 2	0.78	0.19722311741743	MTD 50% percentile	0	CD
y_05080	Dose-toxicity scenario 1	Dose-efficacy scenario 2	0.79	0.191655761757657	MTD 50% percentile	0	CD
y_05081	Dose-toxicity scenario 1	Dose-efficacy scenario 2	0.8	0.186169469430144	MTD 50% percentile	0	CD
y_05082	Dose-toxicity scenario 1	Dose-efficacy scenario 2	0.81	0.180762482750546	MTD 50% percentile	0	CD
y_05083	Dose-toxicity scenario 1	Dose-efficacy scenario 2	0.82	0.175433094485364	MTD 50% percentile	0	CD
y_05084	Dose-toxicity scenario 1	Dose-efficacy scenario 2	0.83	0.17017964605472	MTD 50% percentile	0	CD
y_05085	Dose-toxicity scenario 1	Dose-efficacy scenario 2	0.84	0.165000525811431	MTD 50% percentile	0	CD
y_05086	Dose-toxicity scenario 1	Dose-efficacy scenario 2	0.85	0.1598941673926	MTD 50% percentile	0	CD
y_05087	Dose-toxicity scenario 1	Dose-efficacy scenario 2	0.86	0.154859048140211	MTD 50% percentile	0	CD
y_05088	Dose-toxicity scenario 1	Dose-efficacy scenario 2	0.87	0.149893687587359	MTD 50% percentile	0	CD
y_05089	Dose-toxicity scenario 1	Dose-efficacy scenario 2	0.88	0.144996646006973	MTD 50% percentile	0	CD
y_05090	Dose-toxicity scenario 1	Dose-efficacy scenario 2	0.89	0.140166523020028	MTD 50% percentile	0	CD
y_05091	Dose-toxicity scenario 1	Dose-efficacy scenario 2	0.9	0.135401956260429	MTD 50% percentile	0	CD
y_05092	Dose-toxicity scenario 1	Dose-efficacy scenario 2	0.91	0.130701620093894	MTD 50% percentile	0	CD
y_05093	Dose-toxicity scenario 1	Dose-efficacy scenario 2	0.92	0.126064224388293	MTD 50% percentile	0	CD
y_05094	Dose-toxicity scenario 1	Dose-efficacy scenario 2	0.93	0.12148851333307	MTD 50% percentile	0	CD
y_05095	Dose-toxicity scenario 1	Dose-efficacy scenario 2	0.94	0.116973264305447	MTD 50% percentile	0	CD
y_05096	Dose-toxicity scenario 1	Dose-efficacy scenario 2	0.95	0.112517286781296	MTD 50% percentile	0	CD
y_05097	Dose-toxicity scenario 1	Dose-efficacy scenario 2	0.96	0.108119421288608	MTD 50% percentile	0	CD
y_05098	Dose-toxicity scenario 1	Dose-efficacy scenario 2	0.97	0.103778538401648	MTD 50% percentile	0	CD
y_05099	Dose-toxicity scenario 1	Dose-efficacy scenario 2	0.98	0.0994935377739545	MTD 50% percentile	0	CD
y_050100	Dose-toxicity scenario 1	Dose-efficacy scenario 2	0.99	0.0952633472084493	MTD 50% percentile	0	CD
y_050101	Dose-toxicity scenario 1	Dose-efficacy scenario 2	1	0.091086921762997	MTD 50% percentile	0	CD
y_09751	Dose-toxicity scenario 1	Dose-efficacy scenario 2	0	1.14090271419588	MTD 97.5% percentile	0	CD
y_09752	Dose-toxicity scenario 1	Dose-efficacy scenario 2	0.01	1.1045951586361	MTD 97.5% percentile	0	CD
y_09753	Dose-toxicity scenario 1	Dose-efficacy scenario 2	0.02	1.06993885926341	MTD 97.5% percentile	0	CD
y_09754	Dose-toxicity scenario 1	Dose-efficacy scenario 2	0.03	1.0368236728019	MTD 97.5% percentile	0	CD
y_09755	Dose-toxicity scenario 1	Dose-efficacy scenario 2	0.04	1.00514903871847	MTD 97.5% percentile	0	CD
y_09756	Dose-toxicity scenario 1	Dose-efficacy scenario 2	0.05	0.974822959254357	MTD 97.5% percentile	0	CD
y_09757	Dose-toxicity scenario 1	Dose-efficacy scenario 2	0.06	0.945761107017247	MTD 97.5% percentile	0	CD
y_09758	Dose-toxicity scenario 1	Dose-efficacy scenario 2	0.07	0.917886041902148	MTD 97.5% percentile	0	CD
y_09759	Dose-toxicity scenario 1	Dose-efficacy scenario 2	0.08	0.891126522027478	MTD 97.5% percentile	0	CD
y_097510	Dose-toxicity scenario 1	Dose-efficacy scenario 2	0.09	0.865416895776169	MTD 97.5% percentile	0	CD
y_097511	Dose-toxicity scenario 1	Dose-efficacy scenario 2	0.1	0.840696564018701	MTD 97.5% percentile	0	CD
y_097512	Dose-toxicity scenario 1	Dose-efficacy scenario 2	0.11	0.816909503244506	MTD 97.5% percentile	0	CD
y_097513	Dose-toxicity scenario 1	Dose-efficacy scenario 2	0.12	0.794003841702632	MTD 97.5% percentile	0	CD
y_097514	Dose-toxicity scenario 1	Dose-efficacy scenario 2	0.13	0.77193148180208	MTD 97.5% percentile	0	CD
y_097515	Dose-toxicity scenario 1	Dose-efficacy scenario 2	0.14	0.750647762986815	MTD 97.5% percentile	0	CD
y_097516	Dose-toxicity scenario 1	Dose-efficacy scenario 2	0.15	0.730111160112769	MTD 97.5% percentile	0	CD
y_097517	Dose-toxicity scenario 1	Dose-efficacy scenario 2	0.16	0.710283013040318	MTD 97.5% percentile	0	CD
y_097518	Dose-toxicity scenario 1	Dose-efficacy scenario 2	0.17	0.691127283737162	MTD 97.5% percentile	0	CD
y_097519	Dose-toxicity scenario 1	Dose-efficacy scenario 2	0.18	0.672610337680775	MTD 97.5% percentile	0	CD
y_097520	Dose-toxicity scenario 1	Dose-efficacy scenario 2	0.19	0.654700746770819	MTD 97.5% percentile	0	CD
y_097521	Dose-toxicity scenario 1	Dose-efficacy scenario 2	0.2	0.63736911132205	MTD 97.5% percentile	0	CD
y_097522	Dose-toxicity scenario 1	Dose-efficacy scenario 2	0.21	0.620587899016812	MTD 97.5% percentile	0	CD
y_097523	Dose-toxicity scenario 1	Dose-efficacy scenario 2	0.22	0.604331298961487	MTD 97.5% percentile	0	CD
y_097524	Dose-toxicity scenario 1	Dose-efficacy scenario 2	0.23	0.588575089219694	MTD 97.5% percentile	0	CD
y_097525	Dose-toxicity scenario 1	Dose-efficacy scenario 2	0.24	0.573296516392362	MTD 97.5% percentile	0	CD
y_097526	Dose-toxicity scenario 1	Dose-efficacy scenario 2	0.25	0.558474185985602	MTD 97.5% percentile	0	CD
y_097527	Dose-toxicity scenario 1	Dose-efficacy scenario 2	0.26	0.544087962455452	MTD 97.5% percentile	0	CD
y_097528	Dose-toxicity scenario 1	Dose-efficacy scenario 2	0.27	0.530118877947455	MTD 97.5% percentile	0	CD
y_097529	Dose-toxicity scenario 1	Dose-efficacy scenario 2	0.28	0.516549048861278	MTD 97.5% percentile	0	CD
y_097530	Dose-toxicity scenario 1	Dose-efficacy scenario 2	0.29	0.503361599468619	MTD 97.5% percentile	0	CD
y_097531	Dose-toxicity scenario 1	Dose-efficacy scenario 2	0.3	0.490540591898448	MTD 97.5% percentile	0	CD
y_097532	Dose-toxicity scenario 1	Dose-efficacy scenario 2	0.31	0.478070961878791	MTD 97.5% percentile	0	CD
y_097533	Dose-toxicity scenario 1	Dose-efficacy scenario 2	0.32	0.465938459690369	MTD 97.5% percentile	0	CD
y_097534	Dose-toxicity scenario 1	Dose-efficacy scenario 2	0.33	0.45412959584546	MTD 97.5% percentile	0	CD
y_097535	Dose-toxicity scenario 1	Dose-efficacy scenario 2	0.34	0.442631591056662	MTD 97.5% percentile	0	CD
y_097536	Dose-toxicity scenario 1	Dose-efficacy scenario 2	0.35	0.431432330105413	MTD 97.5% percentile	0	CD
y_097537	Dose-toxicity scenario 1	Dose-efficacy scenario 2	0.36	0.4205203192602	MTD 97.5% percentile	0	CD
y_097538	Dose-toxicity scenario 1	Dose-efficacy scenario 2	0.37	0.409884646929822	MTD 97.5% percentile	0	CD
y_097539	Dose-toxicity scenario 1	Dose-efficacy scenario 2	0.38	0.399514947268553	MTD 97.5% percentile	0	CD
y_097540	Dose-toxicity scenario 1	Dose-efficacy scenario 2	0.39	0.389401366478036	MTD 97.5% percentile	0	CD
y_097541	Dose-toxicity scenario 1	Dose-efficacy scenario 2	0.4	0.379534531575615	MTD 97.5% percentile	0	CD
y_097542	Dose-toxicity scenario 1	Dose-efficacy scenario 2	0.41	0.369905521421046	MTD 97.5% percentile	0	CD
y_097543	Dose-toxicity scenario 1	Dose-efficacy scenario 2	0.42	0.360505839813326	MTD 97.5% percentile	0	CD
y_097544	Dose-toxicity scenario 1	Dose-efficacy scenario 2	0.43	0.35132739048711	MTD 97.5% percentile	0	CD
y_097545	Dose-toxicity scenario 1	Dose-efficacy scenario 2	0.44	0.342362453854061	MTD 97.5% percentile	0	CD
y_097546	Dose-toxicity scenario 1	Dose-efficacy scenario 2	0.45	0.333603665348695	MTD 97.5% percentile	0	CD
y_097547	Dose-toxicity scenario 1	Dose-efficacy scenario 2	0.46	0.32504399525105	MTD 97.5% percentile	0	CD
y_097548	Dose-toxicity scenario 1	Dose-efficacy scenario 2	0.47	0.316676729869995	MTD 97.5% percentile	0	CD
y_097549	Dose-toxicity scenario 1	Dose-efficacy scenario 2	0.48	0.308495453981331	MTD 97.5% percentile	0	CD
y_097550	Dose-toxicity scenario 1	Dose-efficacy scenario 2	0.49	0.300494034424122	MTD 97.5% percentile	0	CD
y_097551	Dose-toxicity scenario 1	Dose-efficacy scenario 2	0.5	0.292666604767117	MTD 97.5% percentile	0	CD
y_097552	Dose-toxicity scenario 1	Dose-efficacy scenario 2	0.51	0.285007550964693	MTD 97.5% percentile	0	CD
y_097553	Dose-toxicity scenario 1	Dose-efficacy scenario 2	0.52	0.277511497928614	MTD 97.5% percentile	0	CD
y_097554	Dose-toxicity scenario 1	Dose-efficacy scenario 2	0.53	0.270173296948104	MTD 97.5% percentile	0	CD
y_097555	Dose-toxicity scenario 1	Dose-efficacy scenario 2	0.54	0.262988013896369	MTD 97.5% percentile	0	CD
y_097556	Dose-toxicity scenario 1	Dose-efficacy scenario 2	0.55	0.255950918166789	MTD 97.5% percentile	0	CD
y_097557	Dose-toxicity scenario 1	Dose-efficacy scenario 2	0.56	0.249057472286662	MTD 97.5% percentile	0	CD
y_097558	Dose-toxicity scenario 1	Dose-efficacy scenario 2	0.57	0.242303322160567	MTD 97.5% percentile	0	CD
y_097559	Dose-toxicity scenario 1	Dose-efficacy scenario 2	0.58	0.235684287899269	MTD 97.5% percentile	0	CD
y_097560	Dose-toxicity scenario 1	Dose-efficacy scenario 2	0.59	0.229196355193573	MTD 97.5% percentile	0	CD
y_097561	Dose-toxicity scenario 1	Dose-efficacy scenario 2	0.6	0.222835667195722	MTD 97.5% percentile	0	CD
y_097562	Dose-toxicity scenario 1	Dose-efficacy scenario 2	0.61	0.216598516873829	MTD 97.5% percentile	0	CD
y_097563	Dose-toxicity scenario 1	Dose-efficacy scenario 2	0.62	0.210481339807508	MTD 97.5% percentile	0	CD
y_097564	Dose-toxicity scenario 1	Dose-efficacy scenario 2	0.63	0.204480707395277	MTD 97.5% percentile	0	CD
y_097565	Dose-toxicity scenario 1	Dose-efficacy scenario 2	0.64	0.198593320446536	MTD 97.5% percentile	0	CD
y_097566	Dose-toxicity scenario 1	Dose-efficacy scenario 2	0.65	0.192816003132951	MTD 97.5% percentile	0	CD
y_097567	Dose-toxicity scenario 1	Dose-efficacy scenario 2	0.66	0.187145697275958	MTD 97.5% percentile	0	CD
y_097568	Dose-toxicity scenario 1	Dose-efficacy scenario 2	0.67	0.181579456948773	MTD 97.5% percentile	0	CD
y_097569	Dose-toxicity scenario 1	Dose-efficacy scenario 2	0.68	0.176114443372916	MTD 97.5% percentile	0	CD
y_097570	Dose-toxicity scenario 1	Dose-efficacy scenario 2	0.69	0.170747920090649	MTD 97.5% percentile	0	CD
y_097571	Dose-toxicity scenario 1	Dose-efficacy scenario 2	0.7	0.165477248396095	MTD 97.5% percentile	0	CD
y_097572	Dose-toxicity scenario 1	Dose-efficacy scenario 2	0.71	0.160299883009004	MTD 97.5% percentile	0	CD
y_097573	Dose-toxicity scenario 1	Dose-efficacy scenario 2	0.72	0.155213367976262	MTD 97.5% percentile	0	CD
y_097574	Dose-toxicity scenario 1	Dose-efficacy scenario 2	0.73	0.150215332787281	MTD 97.5% percentile	0	CD
y_097575	Dose-toxicity scenario 1	Dose-efficacy scenario 2	0.74	0.145303488690361	MTD 97.5% percentile	0	CD
y_097576	Dose-toxicity scenario 1	Dose-efficacy scenario 2	0.75	0.140475625197992	MTD 97.5% percentile	0	CD
y_097577	Dose-toxicity scenario 1	Dose-efficacy scenario 2	0.76	0.135729606769892	MTD 97.5% percentile	0	CD
y_097578	Dose-toxicity scenario 1	Dose-efficacy scenario 2	0.77	0.131063369663319	MTD 97.5% percentile	0	CD
y_097579	Dose-toxicity scenario 1	Dose-efficacy scenario 2	0.78	0.126474918940902	MTD 97.5% percentile	0	CD
y_097580	Dose-toxicity scenario 1	Dose-efficacy scenario 2	0.79	0.121962325626871	MTD 97.5% percentile	0	CD
y_097581	Dose-toxicity scenario 1	Dose-efficacy scenario 2	0.8	0.117523724003174	MTD 97.5% percentile	0	CD
y_097582	Dose-toxicity scenario 1	Dose-efficacy scenario 2	0.81	0.113157309037517	MTD 97.5% percentile	0	CD
y_097583	Dose-toxicity scenario 1	Dose-efficacy scenario 2	0.82	0.108861333935877	MTD 97.5% percentile	0	CD
y_097584	Dose-toxicity scenario 1	Dose-efficacy scenario 2	0.83	0.104634107812518	MTD 97.5% percentile	0	CD
y_097585	Dose-toxicity scenario 1	Dose-efficacy scenario 2	0.84	0.10047399347098	MTD 97.5% percentile	0	CD
y_097586	Dose-toxicity scenario 1	Dose-efficacy scenario 2	0.85	0.0963794052899219	MTD 97.5% percentile	0	CD
y_097587	Dose-toxicity scenario 1	Dose-efficacy scenario 2	0.86	0.0923488072080873	MTD 97.5% percentile	0	CD
y_097588	Dose-toxicity scenario 1	Dose-efficacy scenario 2	0.87	0.088380710803008	MTD 97.5% percentile	0	CD
y_097589	Dose-toxicity scenario 1	Dose-efficacy scenario 2	0.88	0.0844736734583999	MTD 97.5% percentile	0	CD
y_097590	Dose-toxicity scenario 1	Dose-efficacy scenario 2	0.89	0.0806262966155108	MTD 97.5% percentile	0	CD
y_097591	Dose-toxicity scenario 1	Dose-efficacy scenario 2	0.9	0.0768372241039671	MTD 97.5% percentile	0	CD
y_097592	Dose-toxicity scenario 1	Dose-efficacy scenario 2	0.91	0.073105140547934	MTD 97.5% percentile	0	CD
y_097593	Dose-toxicity scenario 1	Dose-efficacy scenario 2	0.92	0.0694287698436552	MTD 97.5% percentile	0	CD
y_097594	Dose-toxicity scenario 1	Dose-efficacy scenario 2	0.93	0.0658068737046691	MTD 97.5% percentile	0	CD
y_097595	Dose-toxicity scenario 1	Dose-efficacy scenario 2	0.94	0.0622382502712185	MTD 97.5% percentile	0	CD
y_097596	Dose-toxicity scenario 1	Dose-efficacy scenario 2	0.95	0.0587217327805729	MTD 97.5% percentile	0	CD
y_097597	Dose-toxicity scenario 1	Dose-efficacy scenario 2	0.96	0.0552561882951728	MTD 97.5% percentile	0	CD
y_097598	Dose-toxicity scenario 1	Dose-efficacy scenario 2	0.97	0.0518405164856839	MTD 97.5% percentile	0	CD
y_097599	Dose-toxicity scenario 1	Dose-efficacy scenario 2	0.98	0.0484736484662156	MTD 97.5% percentile	0	CD
y_0975100	Dose-toxicity scenario 1	Dose-efficacy scenario 2	0.99	0.0451545456791126	MTD 97.5% percentile	0	CD
y_0975101	Dose-toxicity scenario 1	Dose-efficacy scenario 2	1	0.0418821988268765	MTD 97.5% percentile	0	CD
