# Supplementary material for: A Bayesian adaptive design for dual‐agent phase I–II oncology trials integrating efficacy data across stages
Source: Biom J. 2023 May 18;65(7):2200288. doi: 10.1002/bimj.202200288 (PMC10952513; doi:10.1002/bimj.202200288)
Supplement: Supplementary file 1 — Supporting Information S1 [file BIMJ-65-0-s001.zip › Code_biometrical_journal2/Code_biometrical_journal/Data/intermediate_outputs/MTD_curve_DLT_sc1_EFF_sc2_CD_w1_H0.csv]

	DLT_scenario	EFF_scenario	x	y	type	omega	agreement
y_mean1	Dose-toxicity scenario 1	Dose-efficacy scenario 2	0	1.22539482656948	MTD mean	1	CD
y_mean2	Dose-toxicity scenario 1	Dose-efficacy scenario 2	0.01	1.19434892013362	MTD mean	1	CD
y_mean3	Dose-toxicity scenario 1	Dose-efficacy scenario 2	0.02	1.16437023712649	MTD mean	1	CD
y_mean4	Dose-toxicity scenario 1	Dose-efficacy scenario 2	0.03	1.13540467764822	MTD mean	1	CD
y_mean5	Dose-toxicity scenario 1	Dose-efficacy scenario 2	0.04	1.1074017376291	MTD mean	1	CD
y_mean6	Dose-toxicity scenario 1	Dose-efficacy scenario 2	0.05	1.08031421495997	MTD mean	1	CD
y_mean7	Dose-toxicity scenario 1	Dose-efficacy scenario 2	0.06	1.05409794397895	MTD mean	1	CD
y_mean8	Dose-toxicity scenario 1	Dose-efficacy scenario 2	0.07	1.02871155517283	MTD mean	1	CD
y_mean9	Dose-toxicity scenario 1	Dose-efficacy scenario 2	0.08	1.004116257343	MTD mean	1	CD
y_mean10	Dose-toxicity scenario 1	Dose-efficacy scenario 2	0.09	0.980275639823455	MTD mean	1	CD
y_mean11	Dose-toxicity scenario 1	Dose-efficacy scenario 2	0.1	0.957155492629768	MTD mean	1	CD
y_mean12	Dose-toxicity scenario 1	Dose-efficacy scenario 2	0.11	0.934723642670944	MTD mean	1	CD
y_mean13	Dose-toxicity scenario 1	Dose-efficacy scenario 2	0.12	0.912949804374766	MTD mean	1	CD
y_mean14	Dose-toxicity scenario 1	Dose-efficacy scenario 2	0.13	0.891805443268354	MTD mean	1	CD
y_mean15	Dose-toxicity scenario 1	Dose-efficacy scenario 2	0.14	0.871263651221702	MTD mean	1	CD
y_mean16	Dose-toxicity scenario 1	Dose-efficacy scenario 2	0.15	0.851299032207246	MTD mean	1	CD
y_mean17	Dose-toxicity scenario 1	Dose-efficacy scenario 2	0.16	0.831887597555644	MTD mean	1	CD
y_mean18	Dose-toxicity scenario 1	Dose-efficacy scenario 2	0.17	0.813006669799401	MTD mean	1	CD
y_mean19	Dose-toxicity scenario 1	Dose-efficacy scenario 2	0.18	0.794634794293968	MTD mean	1	CD
y_mean20	Dose-toxicity scenario 1	Dose-efficacy scenario 2	0.19	0.776751657892166	MTD mean	1	CD
y_mean21	Dose-toxicity scenario 1	Dose-efficacy scenario 2	0.2	0.759338014023805	MTD mean	1	CD
y_mean22	Dose-toxicity scenario 1	Dose-efficacy scenario 2	0.21	0.742375613599603	MTD mean	1	CD
y_mean23	Dose-toxicity scenario 1	Dose-efficacy scenario 2	0.22	0.725847141217892	MTD mean	1	CD
y_mean24	Dose-toxicity scenario 1	Dose-efficacy scenario 2	0.23	0.709736156205327	MTD mean	1	CD
y_mean25	Dose-toxicity scenario 1	Dose-efficacy scenario 2	0.24	0.694027038069584	MTD mean	1	CD
y_mean26	Dose-toxicity scenario 1	Dose-efficacy scenario 2	0.25	0.678704935983599	MTD mean	1	CD
y_mean27	Dose-toxicity scenario 1	Dose-efficacy scenario 2	0.26	0.663755721957949	MTD mean	1	CD
y_mean28	Dose-toxicity scenario 1	Dose-efficacy scenario 2	0.27	0.649165947391022	MTD mean	1	CD
y_mean29	Dose-toxicity scenario 1	Dose-efficacy scenario 2	0.28	0.634922802716073	MTD mean	1	CD
y_mean30	Dose-toxicity scenario 1	Dose-efficacy scenario 2	0.29	0.621014079890681	MTD mean	1	CD
y_mean31	Dose-toxicity scenario 1	Dose-efficacy scenario 2	0.3	0.60742813749774	MTD mean	1	CD
y_mean32	Dose-toxicity scenario 1	Dose-efficacy scenario 2	0.31	0.594153868248282	MTD mean	1	CD
y_mean33	Dose-toxicity scenario 1	Dose-efficacy scenario 2	0.32	0.581180668695481	MTD mean	1	CD
y_mean34	Dose-toxicity scenario 1	Dose-efficacy scenario 2	0.33	0.568498410986269	MTD mean	1	CD
y_mean35	Dose-toxicity scenario 1	Dose-efficacy scenario 2	0.34	0.556097416492406	MTD mean	1	CD
y_mean36	Dose-toxicity scenario 1	Dose-efficacy scenario 2	0.35	0.543968431176714	MTD mean	1	CD
y_mean37	Dose-toxicity scenario 1	Dose-efficacy scenario 2	0.36	0.532102602562713	MTD mean	1	CD
y_mean38	Dose-toxicity scenario 1	Dose-efficacy scenario 2	0.37	0.520491458187205	MTD mean	1	CD
y_mean39	Dose-toxicity scenario 1	Dose-efficacy scenario 2	0.38	0.509126885425581	MTD mean	1	CD
y_mean40	Dose-toxicity scenario 1	Dose-efficacy scenario 2	0.39	0.498001112588911	MTD mean	1	CD
y_mean41	Dose-toxicity scenario 1	Dose-efficacy scenario 2	0.4	0.487106691200236	MTD mean	1	CD
y_mean42	Dose-toxicity scenario 1	Dose-efficacy scenario 2	0.41	0.476436479365137	MTD mean	1	CD
y_mean43	Dose-toxicity scenario 1	Dose-efficacy scenario 2	0.42	0.465983626158559	MTD mean	1	CD
y_mean44	Dose-toxicity scenario 1	Dose-efficacy scenario 2	0.43	0.455741556956164	MTD mean	1	CD
y_mean45	Dose-toxicity scenario 1	Dose-efficacy scenario 2	0.44	0.445703959644214	MTD mean	1	CD
y_mean46	Dose-toxicity scenario 1	Dose-efficacy scenario 2	0.45	0.435864771647208	MTD mean	1	CD
y_mean47	Dose-toxicity scenario 1	Dose-efficacy scenario 2	0.46	0.426218167717245	MTD mean	1	CD
y_mean48	Dose-toxicity scenario 1	Dose-efficacy scenario 2	0.47	0.416758548433447	MTD mean	1	CD
y_mean49	Dose-toxicity scenario 1	Dose-efficacy scenario 2	0.48	0.407480529363721	MTD mean	1	CD
y_mean50	Dose-toxicity scenario 1	Dose-efficacy scenario 2	0.49	0.398378930844787	MTD mean	1	CD
y_mean51	Dose-toxicity scenario 1	Dose-efficacy scenario 2	0.5	0.389448768339711	MTD mean	1	CD
y_mean52	Dose-toxicity scenario 1	Dose-efficacy scenario 2	0.51	0.380685243335221	MTD mean	1	CD
y_mean53	Dose-toxicity scenario 1	Dose-efficacy scenario 2	0.52	0.372083734743891	MTD mean	1	CD
y_mean54	Dose-toxicity scenario 1	Dose-efficacy scenario 2	0.53	0.363639790778808	MTD mean	1	CD
y_mean55	Dose-toxicity scenario 1	Dose-efficacy scenario 2	0.54	0.355349121270716	MTD mean	1	CD
y_mean56	Dose-toxicity scenario 1	Dose-efficacy scenario 2	0.55	0.347207590399775	MTD mean	1	CD
y_mean57	Dose-toxicity scenario 1	Dose-efficacy scenario 2	0.56	0.339211209816062	MTD mean	1	CD
y_mean58	Dose-toxicity scenario 1	Dose-efficacy scenario 2	0.57	0.331356132124769	MTD mean	1	CD
y_mean59	Dose-toxicity scenario 1	Dose-efficacy scenario 2	0.58	0.323638644713749	MTD mean	1	CD
y_mean60	Dose-toxicity scenario 1	Dose-efficacy scenario 2	0.59	0.316055163902593	MTD mean	1	CD
y_mean61	Dose-toxicity scenario 1	Dose-efficacy scenario 2	0.6	0.308602229393867	MTD mean	1	CD
y_mean62	Dose-toxicity scenario 1	Dose-efficacy scenario 2	0.61	0.301276499008476	MTD mean	1	CD
y_mean63	Dose-toxicity scenario 1	Dose-efficacy scenario 2	0.62	0.294074743688292	MTD mean	1	CD
y_mean64	Dose-toxicity scenario 1	Dose-efficacy scenario 2	0.63	0.286993842750388	MTD mean	1	CD
y_mean65	Dose-toxicity scenario 1	Dose-efficacy scenario 2	0.64	0.280030779378188	MTD mean	1	CD
y_mean66	Dose-toxicity scenario 1	Dose-efficacy scenario 2	0.65	0.273182636335871	MTD mean	1	CD
y_mean67	Dose-toxicity scenario 1	Dose-efficacy scenario 2	0.66	0.266446591893232	MTD mean	1	CD
y_mean68	Dose-toxicity scenario 1	Dose-efficacy scenario 2	0.67	0.25981991594903	MTD mean	1	CD
y_mean69	Dose-toxicity scenario 1	Dose-efficacy scenario 2	0.68	0.253299966341653	MTD mean	1	CD
y_mean70	Dose-toxicity scenario 1	Dose-efficacy scenario 2	0.69	0.246884185336605	MTD mean	1	CD
y_mean71	Dose-toxicity scenario 1	Dose-efficacy scenario 2	0.7	0.24057009628103	MTD mean	1	CD
y_mean72	Dose-toxicity scenario 1	Dose-efficacy scenario 2	0.71	0.234355300416047	MTD mean	1	CD
y_mean73	Dose-toxicity scenario 1	Dose-efficacy scenario 2	0.72	0.228237473838316	MTD mean	1	CD
y_mean74	Dose-toxicity scenario 1	Dose-efficacy scenario 2	0.73	0.222214364602711	MTD mean	1	CD
y_mean75	Dose-toxicity scenario 1	Dose-efficacy scenario 2	0.74	0.216283789958544	MTD mean	1	CD
y_mean76	Dose-toxicity scenario 1	Dose-efficacy scenario 2	0.75	0.21044363371219	MTD mean	1	CD
y_mean77	Dose-toxicity scenario 1	Dose-efficacy scenario 2	0.76	0.204691843709436	MTD mean	1	CD
y_mean78	Dose-toxicity scenario 1	Dose-efficacy scenario 2	0.77	0.199026429431248	MTD mean	1	CD
y_mean79	Dose-toxicity scenario 1	Dose-efficacy scenario 2	0.78	0.19344545969705	MTD mean	1	CD
y_mean80	Dose-toxicity scenario 1	Dose-efficacy scenario 2	0.79	0.18794706046994	MTD mean	1	CD
y_mean81	Dose-toxicity scenario 1	Dose-efficacy scenario 2	0.8	0.18252941275861	MTD mean	1	CD
y_mean82	Dose-toxicity scenario 1	Dose-efficacy scenario 2	0.81	0.177190750611025	MTD mean	1	CD
y_mean83	Dose-toxicity scenario 1	Dose-efficacy scenario 2	0.82	0.171929359195227	MTD mean	1	CD
y_mean84	Dose-toxicity scenario 1	Dose-efficacy scenario 2	0.83	0.166743572962869	MTD mean	1	CD
y_mean85	Dose-toxicity scenario 1	Dose-efficacy scenario 2	0.84	0.161631773891354	MTD mean	1	CD
y_mean86	Dose-toxicity scenario 1	Dose-efficacy scenario 2	0.85	0.156592389800684	MTD mean	1	CD
y_mean87	Dose-toxicity scenario 1	Dose-efficacy scenario 2	0.86	0.151623892741337	MTD mean	1	CD
y_mean88	Dose-toxicity scenario 1	Dose-efficacy scenario 2	0.87	0.146724797449692	MTD mean	1	CD
y_mean89	Dose-toxicity scenario 1	Dose-efficacy scenario 2	0.88	0.141893659867745	MTD mean	1	CD
y_mean90	Dose-toxicity scenario 1	Dose-efficacy scenario 2	0.89	0.137129075723991	MTD mean	1	CD
y_mean91	Dose-toxicity scenario 1	Dose-efficacy scenario 2	0.9	0.132429679172554	MTD mean	1	CD
y_mean92	Dose-toxicity scenario 1	Dose-efficacy scenario 2	0.91	0.127794141487804	MTD mean	1	CD
y_mean93	Dose-toxicity scenario 1	Dose-efficacy scenario 2	0.92	0.123221169811818	MTD mean	1	CD
y_mean94	Dose-toxicity scenario 1	Dose-efficacy scenario 2	0.93	0.118709505952227	MTD mean	1	CD
y_mean95	Dose-toxicity scenario 1	Dose-efficacy scenario 2	0.94	0.114257925228086	MTD mean	1	CD
y_mean96	Dose-toxicity scenario 1	Dose-efficacy scenario 2	0.95	0.109865235361555	MTD mean	1	CD
y_mean97	Dose-toxicity scenario 1	Dose-efficacy scenario 2	0.96	0.105530275413265	MTD mean	1	CD
y_mean98	Dose-toxicity scenario 1	Dose-efficacy scenario 2	0.97	0.1012519147594	MTD mean	1	CD
y_mean99	Dose-toxicity scenario 1	Dose-efficacy scenario 2	0.98	0.0970290521085776	MTD mean	1	CD
y_mean100	Dose-toxicity scenario 1	Dose-efficacy scenario 2	0.99	0.0928606145567423	MTD mean	1	CD
y_mean101	Dose-toxicity scenario 1	Dose-efficacy scenario 2	1	0.0887455566783685	MTD mean	1	CD
y_00251	Dose-toxicity scenario 1	Dose-efficacy scenario 2	0	1.32789255087217	MTD 2.5% percentile	1	CD
y_00252	Dose-toxicity scenario 1	Dose-efficacy scenario 2	0.01	1.30199448575289	MTD 2.5% percentile	1	CD
y_00253	Dose-toxicity scenario 1	Dose-efficacy scenario 2	0.02	1.27672517891337	MTD 2.5% percentile	1	CD
y_00254	Dose-toxicity scenario 1	Dose-efficacy scenario 2	0.03	1.25206200730267	MTD 2.5% percentile	1	CD
y_00255	Dose-toxicity scenario 1	Dose-efficacy scenario 2	0.04	1.22798342032627	MTD 2.5% percentile	1	CD
y_00256	Dose-toxicity scenario 1	Dose-efficacy scenario 2	0.05	1.20446887703994	MTD 2.5% percentile	1	CD
y_00257	Dose-toxicity scenario 1	Dose-efficacy scenario 2	0.06	1.18149878770644	MTD 2.5% percentile	1	CD
y_00258	Dose-toxicity scenario 1	Dose-efficacy scenario 2	0.07	1.15905445936512	MTD 2.5% percentile	1	CD
y_00259	Dose-toxicity scenario 1	Dose-efficacy scenario 2	0.08	1.13711804509696	MTD 2.5% percentile	1	CD
y_002510	Dose-toxicity scenario 1	Dose-efficacy scenario 2	0.09	1.11567249669536	MTD 2.5% percentile	1	CD
y_002511	Dose-toxicity scenario 1	Dose-efficacy scenario 2	0.1	1.09470152047904	MTD 2.5% percentile	1	CD
y_002512	Dose-toxicity scenario 1	Dose-efficacy scenario 2	0.11	1.07418953600631	MTD 2.5% percentile	1	CD
y_002513	Dose-toxicity scenario 1	Dose-efficacy scenario 2	0.12	1.05412163747083	MTD 2.5% percentile	1	CD
y_002514	Dose-toxicity scenario 1	Dose-efficacy scenario 2	0.13	1.03448355757793	MTD 2.5% percentile	1	CD
y_002515	Dose-toxicity scenario 1	Dose-efficacy scenario 2	0.14	1.01526163371737	MTD 2.5% percentile	1	CD
y_002516	Dose-toxicity scenario 1	Dose-efficacy scenario 2	0.15	0.996442776264144	MTD 2.5% percentile	1	CD
y_002517	Dose-toxicity scenario 1	Dose-efficacy scenario 2	0.16	0.978014438852668	MTD 2.5% percentile	1	CD
y_002518	Dose-toxicity scenario 1	Dose-efficacy scenario 2	0.17	0.959964590482569	MTD 2.5% percentile	1	CD
y_002519	Dose-toxicity scenario 1	Dose-efficacy scenario 2	0.18	0.942281689325672	MTD 2.5% percentile	1	CD
y_002520	Dose-toxicity scenario 1	Dose-efficacy scenario 2	0.19	0.924954658114426	MTD 2.5% percentile	1	CD
y_002521	Dose-toxicity scenario 1	Dose-efficacy scenario 2	0.2	0.90797286100144	MTD 2.5% percentile	1	CD
y_002522	Dose-toxicity scenario 1	Dose-efficacy scenario 2	0.21	0.89132608178858	MTD 2.5% percentile	1	CD
y_002523	Dose-toxicity scenario 1	Dose-efficacy scenario 2	0.22	0.875004503431969	MTD 2.5% percentile	1	CD
y_002524	Dose-toxicity scenario 1	Dose-efficacy scenario 2	0.23	0.858998688736495	MTD 2.5% percentile	1	CD
y_002525	Dose-toxicity scenario 1	Dose-efficacy scenario 2	0.24	0.843299562160069	MTD 2.5% percentile	1	CD
y_002526	Dose-toxicity scenario 1	Dose-efficacy scenario 2	0.25	0.827898392653897	MTD 2.5% percentile	1	CD
y_002527	Dose-toxicity scenario 1	Dose-efficacy scenario 2	0.26	0.812786777470609	MTD 2.5% percentile	1	CD
y_002528	Dose-toxicity scenario 1	Dose-efficacy scenario 2	0.27	0.797956626877134	MTD 2.5% percentile	1	CD
y_002529	Dose-toxicity scenario 1	Dose-efficacy scenario 2	0.28	0.783400149713906	MTD 2.5% percentile	1	CD
y_002530	Dose-toxicity scenario 1	Dose-efficacy scenario 2	0.29	0.769109839746215	MTD 2.5% percentile	1	CD
y_002531	Dose-toxicity scenario 1	Dose-efficacy scenario 2	0.3	0.755078462757483	MTD 2.5% percentile	1	CD
y_002532	Dose-toxicity scenario 1	Dose-efficacy scenario 2	0.31	0.741299044337831	MTD 2.5% percentile	1	CD
y_002533	Dose-toxicity scenario 1	Dose-efficacy scenario 2	0.32	0.727764858324622	MTD 2.5% percentile	1	CD
y_002534	Dose-toxicity scenario 1	Dose-efficacy scenario 2	0.33	0.714469415854736	MTD 2.5% percentile	1	CD
y_002535	Dose-toxicity scenario 1	Dose-efficacy scenario 2	0.34	0.701406454991133	MTD 2.5% percentile	1	CD
y_002536	Dose-toxicity scenario 1	Dose-efficacy scenario 2	0.35	0.688569930888865	MTD 2.5% percentile	1	CD
y_002537	Dose-toxicity scenario 1	Dose-efficacy scenario 2	0.36	0.675954006468084	MTD 2.5% percentile	1	CD
y_002538	Dose-toxicity scenario 1	Dose-efficacy scenario 2	0.37	0.663553043563822	MTD 2.5% percentile	1	CD
y_002539	Dose-toxicity scenario 1	Dose-efficacy scenario 2	0.38	0.651361594524339	MTD 2.5% percentile	1	CD
y_002540	Dose-toxicity scenario 1	Dose-efficacy scenario 2	0.39	0.639374394231738	MTD 2.5% percentile	1	CD
y_002541	Dose-toxicity scenario 1	Dose-efficacy scenario 2	0.4	0.627586352520305	MTD 2.5% percentile	1	CD
y_002542	Dose-toxicity scenario 1	Dose-efficacy scenario 2	0.41	0.615992546969616	MTD 2.5% percentile	1	CD
y_002543	Dose-toxicity scenario 1	Dose-efficacy scenario 2	0.42	0.604588216050992	MTD 2.5% percentile	1	CD
y_002544	Dose-toxicity scenario 1	Dose-efficacy scenario 2	0.43	0.593368752607242	MTD 2.5% percentile	1	CD
y_002545	Dose-toxicity scenario 1	Dose-efficacy scenario 2	0.44	0.582329697646954	MTD 2.5% percentile	1	CD
y_002546	Dose-toxicity scenario 1	Dose-efficacy scenario 2	0.45	0.571466734435743	MTD 2.5% percentile	1	CD
y_002547	Dose-toxicity scenario 1	Dose-efficacy scenario 2	0.46	0.560775682868043	MTD 2.5% percentile	1	CD
y_002548	Dose-toxicity scenario 1	Dose-efficacy scenario 2	0.47	0.550252494103998	MTD 2.5% percentile	1	CD
y_002549	Dose-toxicity scenario 1	Dose-efficacy scenario 2	0.48	0.539893245457012	MTD 2.5% percentile	1	CD
y_002550	Dose-toxicity scenario 1	Dose-efficacy scenario 2	0.49	0.529694135518387	MTD 2.5% percentile	1	CD
y_002551	Dose-toxicity scenario 1	Dose-efficacy scenario 2	0.5	0.519651479506334	MTD 2.5% percentile	1	CD
y_002552	Dose-toxicity scenario 1	Dose-efficacy scenario 2	0.51	0.509761704827383	MTD 2.5% percentile	1	CD
y_002553	Dose-toxicity scenario 1	Dose-efficacy scenario 2	0.52	0.500021346838973	MTD 2.5% percentile	1	CD
y_002554	Dose-toxicity scenario 1	Dose-efficacy scenario 2	0.53	0.490427044802666	MTD 2.5% percentile	1	CD
y_002555	Dose-toxicity scenario 1	Dose-efficacy scenario 2	0.54	0.480975538018045	MTD 2.5% percentile	1	CD
y_002556	Dose-toxicity scenario 1	Dose-efficacy scenario 2	0.55	0.471663662127957	MTD 2.5% percentile	1	CD
y_002557	Dose-toxicity scenario 1	Dose-efficacy scenario 2	0.56	0.462488345586314	MTD 2.5% percentile	1	CD
y_002558	Dose-toxicity scenario 1	Dose-efficacy scenario 2	0.57	0.453446606280155	MTD 2.5% percentile	1	CD
y_002559	Dose-toxicity scenario 1	Dose-efficacy scenario 2	0.58	0.444535548298181	MTD 2.5% percentile	1	CD
y_002560	Dose-toxicity scenario 1	Dose-efficacy scenario 2	0.59	0.435752358838395	MTD 2.5% percentile	1	CD
y_002561	Dose-toxicity scenario 1	Dose-efficacy scenario 2	0.6	0.42709430524791	MTD 2.5% percentile	1	CD
y_002562	Dose-toxicity scenario 1	Dose-efficacy scenario 2	0.61	0.418558732188395	MTD 2.5% percentile	1	CD
y_002563	Dose-toxicity scenario 1	Dose-efficacy scenario 2	0.62	0.410143058920966	MTD 2.5% percentile	1	CD
y_002564	Dose-toxicity scenario 1	Dose-efficacy scenario 2	0.63	0.401844776704697	MTD 2.5% percentile	1	CD
y_002565	Dose-toxicity scenario 1	Dose-efficacy scenario 2	0.64	0.393661446303246	MTD 2.5% percentile	1	CD
y_002566	Dose-toxicity scenario 1	Dose-efficacy scenario 2	0.65	0.385590695594382	MTD 2.5% percentile	1	CD
y_002567	Dose-toxicity scenario 1	Dose-efficacy scenario 2	0.66	0.377630217277503	MTD 2.5% percentile	1	CD
y_002568	Dose-toxicity scenario 1	Dose-efficacy scenario 2	0.67	0.369777766674473	MTD 2.5% percentile	1	CD
y_002569	Dose-toxicity scenario 1	Dose-efficacy scenario 2	0.68	0.362031159619403	MTD 2.5% percentile	1	CD
y_002570	Dose-toxicity scenario 1	Dose-efficacy scenario 2	0.69	0.354388270433176	MTD 2.5% percentile	1	CD
y_002571	Dose-toxicity scenario 1	Dose-efficacy scenario 2	0.7	0.346847029978798	MTD 2.5% percentile	1	CD
y_002572	Dose-toxicity scenario 1	Dose-efficacy scenario 2	0.71	0.339405423793822	MTD 2.5% percentile	1	CD
y_002573	Dose-toxicity scenario 1	Dose-efficacy scenario 2	0.72	0.332061490296309	MTD 2.5% percentile	1	CD
y_002574	Dose-toxicity scenario 1	Dose-efficacy scenario 2	0.73	0.324813319060973	MTD 2.5% percentile	1	CD
y_002575	Dose-toxicity scenario 1	Dose-efficacy scenario 2	0.74	0.317659049162321	MTD 2.5% percentile	1	CD
y_002576	Dose-toxicity scenario 1	Dose-efficacy scenario 2	0.75	0.310596867581774	MTD 2.5% percentile	1	CD
y_002577	Dose-toxicity scenario 1	Dose-efficacy scenario 2	0.76	0.303625007675905	MTD 2.5% percentile	1	CD
y_002578	Dose-toxicity scenario 1	Dose-efficacy scenario 2	0.77	0.296741747703077	MTD 2.5% percentile	1	CD
y_002579	Dose-toxicity scenario 1	Dose-efficacy scenario 2	0.78	0.289945409405892	MTD 2.5% percentile	1	CD
y_002580	Dose-toxicity scenario 1	Dose-efficacy scenario 2	0.79	0.283234356647014	MTD 2.5% percentile	1	CD
y_002581	Dose-toxicity scenario 1	Dose-efficacy scenario 2	0.8	0.276606994096018	MTD 2.5% percentile	1	CD
y_002582	Dose-toxicity scenario 1	Dose-efficacy scenario 2	0.81	0.270061765965069	MTD 2.5% percentile	1	CD
y_002583	Dose-toxicity scenario 1	Dose-efficacy scenario 2	0.82	0.263597154791318	MTD 2.5% percentile	1	CD
y_002584	Dose-toxicity scenario 1	Dose-efficacy scenario 2	0.83	0.257211680264006	MTD 2.5% percentile	1	CD
y_002585	Dose-toxicity scenario 1	Dose-efficacy scenario 2	0.84	0.250903898094394	MTD 2.5% percentile	1	CD
y_002586	Dose-toxicity scenario 1	Dose-efficacy scenario 2	0.85	0.244672398926678	MTD 2.5% percentile	1	CD
y_002587	Dose-toxicity scenario 1	Dose-efficacy scenario 2	0.86	0.23851580728819	MTD 2.5% percentile	1	CD
y_002588	Dose-toxicity scenario 1	Dose-efficacy scenario 2	0.87	0.232432780577223	MTD 2.5% percentile	1	CD
y_002589	Dose-toxicity scenario 1	Dose-efficacy scenario 2	0.88	0.226422008086932	MTD 2.5% percentile	1	CD
y_002590	Dose-toxicity scenario 1	Dose-efficacy scenario 2	0.89	0.2204822100638	MTD 2.5% percentile	1	CD
y_002591	Dose-toxicity scenario 1	Dose-efficacy scenario 2	0.9	0.214612136799276	MTD 2.5% percentile	1	CD
y_002592	Dose-toxicity scenario 1	Dose-efficacy scenario 2	0.91	0.208810567753204	MTD 2.5% percentile	1	CD
y_002593	Dose-toxicity scenario 1	Dose-efficacy scenario 2	0.92	0.203076310707765	MTD 2.5% percentile	1	CD
y_002594	Dose-toxicity scenario 1	Dose-efficacy scenario 2	0.93	0.1974082009507	MTD 2.5% percentile	1	CD
y_002595	Dose-toxicity scenario 1	Dose-efficacy scenario 2	0.94	0.191805100486636	MTD 2.5% percentile	1	CD
y_002596	Dose-toxicity scenario 1	Dose-efficacy scenario 2	0.95	0.186265897275394	MTD 2.5% percentile	1	CD
y_002597	Dose-toxicity scenario 1	Dose-efficacy scenario 2	0.96	0.180789504496206	MTD 2.5% percentile	1	CD
y_002598	Dose-toxicity scenario 1	Dose-efficacy scenario 2	0.97	0.175374859836824	MTD 2.5% percentile	1	CD
y_002599	Dose-toxicity scenario 1	Dose-efficacy scenario 2	0.98	0.170020924806539	MTD 2.5% percentile	1	CD
y_0025100	Dose-toxicity scenario 1	Dose-efficacy scenario 2	0.99	0.164726684072175	MTD 2.5% percentile	1	CD
y_0025101	Dose-toxicity scenario 1	Dose-efficacy scenario 2	1	0.15949114481618	MTD 2.5% percentile	1	CD
y_0501	Dose-toxicity scenario 1	Dose-efficacy scenario 2	0	1.22605373473498	MTD 50% percentile	1	CD
y_0502	Dose-toxicity scenario 1	Dose-efficacy scenario 2	0.01	1.19515045364515	MTD 50% percentile	1	CD
y_0503	Dose-toxicity scenario 1	Dose-efficacy scenario 2	0.02	1.1653028040615	MTD 50% percentile	1	CD
y_0504	Dose-toxicity scenario 1	Dose-efficacy scenario 2	0.03	1.13645760499503	MTD 50% percentile	1	CD
y_0505	Dose-toxicity scenario 1	Dose-efficacy scenario 2	0.04	1.10856518868814	MTD 50% percentile	1	CD
y_0506	Dose-toxicity scenario 1	Dose-efficacy scenario 2	0.05	1.08157911521518	MTD 50% percentile	1	CD
y_0507	Dose-toxicity scenario 1	Dose-efficacy scenario 2	0.06	1.05545591445971	MTD 50% percentile	1	CD
y_0508	Dose-toxicity scenario 1	Dose-efficacy scenario 2	0.07	1.03015485245294	MTD 50% percentile	1	CD
y_0509	Dose-toxicity scenario 1	Dose-efficacy scenario 2	0.08	1.00563771943147	MTD 50% percentile	1	CD
y_05010	Dose-toxicity scenario 1	Dose-efficacy scenario 2	0.09	0.981868637295052	MTD 50% percentile	1	CD
y_05011	Dose-toxicity scenario 1	Dose-efficacy scenario 2	0.1	0.958813884423557	MTD 50% percentile	1	CD
y_05012	Dose-toxicity scenario 1	Dose-efficacy scenario 2	0.11	0.936441736054518	MTD 50% percentile	1	CD
y_05013	Dose-toxicity scenario 1	Dose-efficacy scenario 2	0.12	0.914722318632051	MTD 50% percentile	1	CD
y_05014	Dose-toxicity scenario 1	Dose-efficacy scenario 2	0.13	0.893627476721074	MTD 50% percentile	1	CD
y_05015	Dose-toxicity scenario 1	Dose-efficacy scenario 2	0.14	0.873130651240048	MTD 50% percentile	1	CD
y_05016	Dose-toxicity scenario 1	Dose-efficacy scenario 2	0.15	0.853206767904884	MTD 50% percentile	1	CD
y_05017	Dose-toxicity scenario 1	Dose-efficacy scenario 2	0.16	0.833832134898819	MTD 50% percentile	1	CD
y_05018	Dose-toxicity scenario 1	Dose-efficacy scenario 2	0.17	0.814984348890138	MTD 50% percentile	1	CD
y_05019	Dose-toxicity scenario 1	Dose-efficacy scenario 2	0.18	0.796642208613948	MTD 50% percentile	1	CD
y_05020	Dose-toxicity scenario 1	Dose-efficacy scenario 2	0.19	0.77878563531712	MTD 50% percentile	1	CD
y_05021	Dose-toxicity scenario 1	Dose-efficacy scenario 2	0.2	0.761395599438832	MTD 50% percentile	1	CD
y_05022	Dose-toxicity scenario 1	Dose-efficacy scenario 2	0.21	0.744454052963839	MTD 50% percentile	1	CD
y_05023	Dose-toxicity scenario 1	Dose-efficacy scenario 2	0.22	0.727943866942936	MTD 50% percentile	1	CD
y_05024	Dose-toxicity scenario 1	Dose-efficacy scenario 2	0.23	0.711848773725944	MTD 50% percentile	1	CD
y_05025	Dose-toxicity scenario 1	Dose-efficacy scenario 2	0.24	0.696153313497667	MTD 50% percentile	1	CD
y_05026	Dose-toxicity scenario 1	Dose-efficacy scenario 2	0.25	0.680842784747462	MTD 50% percentile	1	CD
y_05027	Dose-toxicity scenario 1	Dose-efficacy scenario 2	0.26	0.665903198338884	MTD 50% percentile	1	CD
y_05028	Dose-toxicity scenario 1	Dose-efficacy scenario 2	0.27	0.651321234877749	MTD 50% percentile	1	CD
y_05029	Dose-toxicity scenario 1	Dose-efficacy scenario 2	0.28	0.637084205105558	MTD 50% percentile	1	CD
y_05030	Dose-toxicity scenario 1	Dose-efficacy scenario 2	0.29	0.623180013070726	MTD 50% percentile	1	CD
y_05031	Dose-toxicity scenario 1	Dose-efficacy scenario 2	0.3	0.609597121852945	MTD 50% percentile	1	CD
y_05032	Dose-toxicity scenario 1	Dose-efficacy scenario 2	0.31	0.596324521636559	MTD 50% percentile	1	CD
y_05033	Dose-toxicity scenario 1	Dose-efficacy scenario 2	0.32	0.583351699947238	MTD 50% percentile	1	CD
y_05034	Dose-toxicity scenario 1	Dose-efficacy scenario 2	0.33	0.570668613882873	MTD 50% percentile	1	CD
y_05035	Dose-toxicity scenario 1	Dose-efficacy scenario 2	0.34	0.558265664184497	MTD 50% percentile	1	CD
y_05036	Dose-toxicity scenario 1	Dose-efficacy scenario 2	0.35	0.546133671006572	MTD 50% percentile	1	CD
y_05037	Dose-toxicity scenario 1	Dose-efficacy scenario 2	0.36	0.534263851258079	MTD 50% percentile	1	CD
y_05038	Dose-toxicity scenario 1	Dose-efficacy scenario 2	0.37	0.522647797396906	MTD 50% percentile	1	CD
y_05039	Dose-toxicity scenario 1	Dose-efficacy scenario 2	0.38	0.511277457569903	MTD 50% percentile	1	CD
y_05040	Dose-toxicity scenario 1	Dose-efficacy scenario 2	0.39	0.50014511700005	MTD 50% percentile	1	CD
y_05041	Dose-toxicity scenario 1	Dose-efficacy scenario 2	0.4	0.489243380530303	MTD 50% percentile	1	CD
y_05042	Dose-toxicity scenario 1	Dose-efficacy scenario 2	0.41	0.478565156241121	MTD 50% percentile	1	CD
y_05043	Dose-toxicity scenario 1	Dose-efficacy scenario 2	0.42	0.468103640065414	MTD 50% percentile	1	CD
y_05044	Dose-toxicity scenario 1	Dose-efficacy scenario 2	0.43	0.457852301330765	MTD 50% percentile	1	CD
y_05045	Dose-toxicity scenario 1	Dose-efficacy scenario 2	0.44	0.447804869164387	MTD 50% percentile	1	CD
y_05046	Dose-toxicity scenario 1	Dose-efficacy scenario 2	0.45	0.437955319701333	MTD 50% percentile	1	CD
y_05047	Dose-toxicity scenario 1	Dose-efficacy scenario 2	0.46	0.428297864041134	MTD 50% percentile	1	CD
y_05048	Dose-toxicity scenario 1	Dose-efficacy scenario 2	0.47	0.418826936902272	MTD 50% percentile	1	CD
y_05049	Dose-toxicity scenario 1	Dose-efficacy scenario 2	0.48	0.409537185927759	MTD 50% percentile	1	CD
y_05050	Dose-toxicity scenario 1	Dose-efficacy scenario 2	0.49	0.400423461598647	MTD 50% percentile	1	CD
y_05051	Dose-toxicity scenario 1	Dose-efficacy scenario 2	0.5	0.391480807715531	MTD 50% percentile	1	CD
y_05052	Dose-toxicity scenario 1	Dose-efficacy scenario 2	0.51	0.382704452411067	MTD 50% percentile	1	CD
y_05053	Dose-toxicity scenario 1	Dose-efficacy scenario 2	0.52	0.374089799659273	MTD 50% percentile	1	CD
y_05054	Dose-toxicity scenario 1	Dose-efficacy scenario 2	0.53	0.365632421249861	MTD 50% percentile	1	CD
y_05055	Dose-toxicity scenario 1	Dose-efficacy scenario 2	0.54	0.357328049198156	MTD 50% percentile	1	CD
y_05056	Dose-toxicity scenario 1	Dose-efficacy scenario 2	0.55	0.349172568563274	MTD 50% percentile	1	CD
y_05057	Dose-toxicity scenario 1	Dose-efficacy scenario 2	0.56	0.341162010649159	MTD 50% percentile	1	CD
y_05058	Dose-toxicity scenario 1	Dose-efficacy scenario 2	0.57	0.333292546564878	MTD 50% percentile	1	CD
y_05059	Dose-toxicity scenario 1	Dose-efficacy scenario 2	0.58	0.32556048112223	MTD 50% percentile	1	CD
y_05060	Dose-toxicity scenario 1	Dose-efficacy scenario 2	0.59	0.317962247050218	MTD 50% percentile	1	CD
y_05061	Dose-toxicity scenario 1	Dose-efficacy scenario 2	0.6	0.310494399507366	MTD 50% percentile	1	CD
y_05062	Dose-toxicity scenario 1	Dose-efficacy scenario 2	0.61	0.303153610874144	MTD 50% percentile	1	CD
y_05063	Dose-toxicity scenario 1	Dose-efficacy scenario 2	0.62	0.295936665808951	MTD 50% percentile	1	CD
y_05064	Dose-toxicity scenario 1	Dose-efficacy scenario 2	0.63	0.288840456552235	MTD 50% percentile	1	CD
y_05065	Dose-toxicity scenario 1	Dose-efficacy scenario 2	0.64	0.281861978464334	MTD 50% percentile	1	CD
y_05066	Dose-toxicity scenario 1	Dose-efficacy scenario 2	0.65	0.274998325783585	MTD 50% percentile	1	CD
y_05067	Dose-toxicity scenario 1	Dose-efficacy scenario 2	0.66	0.268246687592115	MTD 50% percentile	1	CD
y_05068	Dose-toxicity scenario 1	Dose-efficacy scenario 2	0.67	0.26160434397754	MTD 50% percentile	1	CD
y_05069	Dose-toxicity scenario 1	Dose-efficacy scenario 2	0.68	0.255068662379581	MTD 50% percentile	1	CD
y_05070	Dose-toxicity scenario 1	Dose-efficacy scenario 2	0.69	0.248637094111265	MTD 50% percentile	1	CD
y_05071	Dose-toxicity scenario 1	Dose-efficacy scenario 2	0.7	0.242307171045071	MTD 50% percentile	1	CD
y_05072	Dose-toxicity scenario 1	Dose-efficacy scenario 2	0.71	0.236076502454955	MTD 50% percentile	1	CD
y_05073	Dose-toxicity scenario 1	Dose-efficacy scenario 2	0.72	0.22994277200578	MTD 50% percentile	1	CD
y_05074	Dose-toxicity scenario 1	Dose-efficacy scenario 2	0.73	0.223903734882172	MTD 50% percentile	1	CD
y_05075	Dose-toxicity scenario 1	Dose-efficacy scenario 2	0.74	0.217957215049337	MTD 50% percentile	1	CD
y_05076	Dose-toxicity scenario 1	Dose-efficacy scenario 2	0.75	0.212101102638811	MTD 50% percentile	1	CD
y_05077	Dose-toxicity scenario 1	Dose-efficacy scenario 2	0.76	0.206333351452548	MTD 50% percentile	1	CD
y_05078	Dose-toxicity scenario 1	Dose-efficacy scenario 2	0.77	0.200651976579138	MTD 50% percentile	1	CD
y_05079	Dose-toxicity scenario 1	Dose-efficacy scenario 2	0.78	0.195055052116337	MTD 50% percentile	1	CD
y_05080	Dose-toxicity scenario 1	Dose-efficacy scenario 2	0.79	0.189540708994392	MTD 50% percentile	1	CD
y_05081	Dose-toxicity scenario 1	Dose-efficacy scenario 2	0.8	0.184107132895023	MTD 50% percentile	1	CD
y_05082	Dose-toxicity scenario 1	Dose-efficacy scenario 2	0.81	0.178752562261172	MTD 50% percentile	1	CD
y_05083	Dose-toxicity scenario 1	Dose-efficacy scenario 2	0.82	0.173475286392946	MTD 50% percentile	1	CD
y_05084	Dose-toxicity scenario 1	Dose-efficacy scenario 2	0.83	0.168273643625424	MTD 50% percentile	1	CD
y_05085	Dose-toxicity scenario 1	Dose-efficacy scenario 2	0.84	0.163146019584253	MTD 50% percentile	1	CD
y_05086	Dose-toxicity scenario 1	Dose-efficacy scenario 2	0.85	0.158090845515188	MTD 50% percentile	1	CD
y_05087	Dose-toxicity scenario 1	Dose-efficacy scenario 2	0.86	0.153106596683935	MTD 50% percentile	1	CD
y_05088	Dose-toxicity scenario 1	Dose-efficacy scenario 2	0.87	0.148191790842892	MTD 50% percentile	1	CD
y_05089	Dose-toxicity scenario 1	Dose-efficacy scenario 2	0.88	0.143344986761513	MTD 50% percentile	1	CD
y_05090	Dose-toxicity scenario 1	Dose-efficacy scenario 2	0.89	0.138564782817273	MTD 50% percentile	1	CD
y_05091	Dose-toxicity scenario 1	Dose-efficacy scenario 2	0.9	0.133849815644309	MTD 50% percentile	1	CD
y_05092	Dose-toxicity scenario 1	Dose-efficacy scenario 2	0.91	0.129198758837023	MTD 50% percentile	1	CD
y_05093	Dose-toxicity scenario 1	Dose-efficacy scenario 2	0.92	0.124610321706036	MTD 50% percentile	1	CD
y_05094	Dose-toxicity scenario 1	Dose-efficacy scenario 2	0.93	0.120083248084064	MTD 50% percentile	1	CD
y_05095	Dose-toxicity scenario 1	Dose-efficacy scenario 2	0.94	0.115616315179382	MTD 50% percentile	1	CD
y_05096	Dose-toxicity scenario 1	Dose-efficacy scenario 2	0.95	0.111208332474673	MTD 50% percentile	1	CD
y_05097	Dose-toxicity scenario 1	Dose-efficacy scenario 2	0.96	0.106858140669202	MTD 50% percentile	1	CD
y_05098	Dose-toxicity scenario 1	Dose-efficacy scenario 2	0.97	0.102564610662307	MTD 50% percentile	1	CD
y_05099	Dose-toxicity scenario 1	Dose-efficacy scenario 2	0.98	0.0983266425763707	MTD 50% percentile	1	CD
y_050100	Dose-toxicity scenario 1	Dose-efficacy scenario 2	0.99	0.0941431648174649	MTD 50% percentile	1	CD
y_050101	Dose-toxicity scenario 1	Dose-efficacy scenario 2	1	0.0900131331720066	MTD 50% percentile	1	CD
y_09751	Dose-toxicity scenario 1	Dose-efficacy scenario 2	0	1.13136829903763	MTD 97.5% percentile	1	CD
y_09752	Dose-toxicity scenario 1	Dose-efficacy scenario 2	0.01	1.0950444487645	MTD 97.5% percentile	1	CD
y_09753	Dose-toxicity scenario 1	Dose-efficacy scenario 2	0.02	1.06040035041179	MTD 97.5% percentile	1	CD
y_09754	Dose-toxicity scenario 1	Dose-efficacy scenario 2	0.03	1.02732212008785	MTD 97.5% percentile	1	CD
y_09755	Dose-toxicity scenario 1	Dose-efficacy scenario 2	0.04	0.995705941193332	MTD 97.5% percentile	1	CD
y_09756	Dose-toxicity scenario 1	Dose-efficacy scenario 2	0.05	0.965456976043267	MTD 97.5% percentile	1	CD
y_09757	Dose-toxicity scenario 1	Dose-efficacy scenario 2	0.06	0.936488415698585	MTD 97.5% percentile	1	CD
y_09758	Dose-toxicity scenario 1	Dose-efficacy scenario 2	0.07	0.908720647955615	MTD 97.5% percentile	1	CD
y_09759	Dose-toxicity scenario 1	Dose-efficacy scenario 2	0.08	0.882080526699178	MTD 97.5% percentile	1	CD
y_097510	Dose-toxicity scenario 1	Dose-efficacy scenario 2	0.09	0.856500728498733	MTD 97.5% percentile	1	CD
y_097511	Dose-toxicity scenario 1	Dose-efficacy scenario 2	0.1	0.831919184531221	MTD 97.5% percentile	1	CD
y_097512	Dose-toxicity scenario 1	Dose-efficacy scenario 2	0.11	0.808278577738819	MTD 97.5% percentile	1	CD
y_097513	Dose-toxicity scenario 1	Dose-efficacy scenario 2	0.12	0.785525896645968	MTD 97.5% percentile	1	CD
y_097514	Dose-toxicity scenario 1	Dose-efficacy scenario 2	0.13	0.76361203852468	MTD 97.5% percentile	1	CD
y_097515	Dose-toxicity scenario 1	Dose-efficacy scenario 2	0.14	0.742491455655737	MTD 97.5% percentile	1	CD
y_097516	Dose-toxicity scenario 1	Dose-efficacy scenario 2	0.15	0.722121839322666	MTD 97.5% percentile	1	CD
y_097517	Dose-toxicity scenario 1	Dose-efficacy scenario 2	0.16	0.70246383692478	MTD 97.5% percentile	1	CD
y_097518	Dose-toxicity scenario 1	Dose-efficacy scenario 2	0.17	0.683480798229267	MTD 97.5% percentile	1	CD
y_097519	Dose-toxicity scenario 1	Dose-efficacy scenario 2	0.18	0.665138547319665	MTD 97.5% percentile	1	CD
y_097520	Dose-toxicity scenario 1	Dose-efficacy scenario 2	0.19	0.647405177255226	MTD 97.5% percentile	1	CD
y_097521	Dose-toxicity scenario 1	Dose-efficacy scenario 2	0.2	0.630250864845578	MTD 97.5% percentile	1	CD
y_097522	Dose-toxicity scenario 1	Dose-efficacy scenario 2	0.21	0.613647703278704	MTD 97.5% percentile	1	CD
y_097523	Dose-toxicity scenario 1	Dose-efficacy scenario 2	0.22	0.597569550626346	MTD 97.5% percentile	1	CD
y_097524	Dose-toxicity scenario 1	Dose-efficacy scenario 2	0.23	0.581991892496964	MTD 97.5% percentile	1	CD
y_097525	Dose-toxicity scenario 1	Dose-efficacy scenario 2	0.24	0.566891717318496	MTD 97.5% percentile	1	CD
y_097526	Dose-toxicity scenario 1	Dose-efficacy scenario 2	0.25	0.552247402916416	MTD 97.5% percentile	1	CD
y_097527	Dose-toxicity scenario 1	Dose-efficacy scenario 2	0.26	0.538038613211369	MTD 97.5% percentile	1	CD
y_097528	Dose-toxicity scenario 1	Dose-efficacy scenario 2	0.27	0.524246203998452	MTD 97.5% percentile	1	CD
y_097529	Dose-toxicity scenario 1	Dose-efficacy scenario 2	0.28	0.510852136890138	MTD 97.5% percentile	1	CD
y_097530	Dose-toxicity scenario 1	Dose-efficacy scenario 2	0.29	0.497839400609362	MTD 97.5% percentile	1	CD
y_097531	Dose-toxicity scenario 1	Dose-efficacy scenario 2	0.3	0.485191938910652	MTD 97.5% percentile	1	CD
y_097532	Dose-toxicity scenario 1	Dose-efficacy scenario 2	0.31	0.472894584487123	MTD 97.5% percentile	1	CD
y_097533	Dose-toxicity scenario 1	Dose-efficacy scenario 2	0.32	0.460932998291294	MTD 97.5% percentile	1	CD
y_097534	Dose-toxicity scenario 1	Dose-efficacy scenario 2	0.33	0.44929361375935	MTD 97.5% percentile	1	CD
y_097535	Dose-toxicity scenario 1	Dose-efficacy scenario 2	0.34	0.437963585482682	MTD 97.5% percentile	1	CD
y_097536	Dose-toxicity scenario 1	Dose-efficacy scenario 2	0.35	0.426930741918441	MTD 97.5% percentile	1	CD
y_097537	Dose-toxicity scenario 1	Dose-efficacy scenario 2	0.36	0.416183541773105	MTD 97.5% percentile	1	CD
y_097538	Dose-toxicity scenario 1	Dose-efficacy scenario 2	0.37	0.405711033730475	MTD 97.5% percentile	1	CD
y_097539	Dose-toxicity scenario 1	Dose-efficacy scenario 2	0.38	0.395502819228693	MTD 97.5% percentile	1	CD
y_097540	Dose-toxicity scenario 1	Dose-efficacy scenario 2	0.39	0.385549018020315	MTD 97.5% percentile	1	CD
y_097541	Dose-toxicity scenario 1	Dose-efficacy scenario 2	0.4	0.375840236275675	MTD 97.5% percentile	1	CD
y_097542	Dose-toxicity scenario 1	Dose-efficacy scenario 2	0.41	0.36636753701308	MTD 97.5% percentile	1	CD
y_097543	Dose-toxicity scenario 1	Dose-efficacy scenario 2	0.42	0.357122412660183	MTD 97.5% percentile	1	CD
y_097544	Dose-toxicity scenario 1	Dose-efficacy scenario 2	0.43	0.348096759569467	MTD 97.5% percentile	1	CD
y_097545	Dose-toxicity scenario 1	Dose-efficacy scenario 2	0.44	0.339282854327378	MTD 97.5% percentile	1	CD
y_097546	Dose-toxicity scenario 1	Dose-efficacy scenario 2	0.45	0.330673331711541	MTD 97.5% percentile	1	CD
y_097547	Dose-toxicity scenario 1	Dose-efficacy scenario 2	0.46	0.322261164163821	MTD 97.5% percentile	1	CD
y_097548	Dose-toxicity scenario 1	Dose-efficacy scenario 2	0.47	0.314039642659006	MTD 97.5% percentile	1	CD
y_097549	Dose-toxicity scenario 1	Dose-efficacy scenario 2	0.48	0.306002358859634	MTD 97.5% percentile	1	CD
y_097550	Dose-toxicity scenario 1	Dose-efficacy scenario 2	0.49	0.298143188457224	MTD 97.5% percentile	1	CD
y_097551	Dose-toxicity scenario 1	Dose-efficacy scenario 2	0.5	0.29045627560888	MTD 97.5% percentile	1	CD
y_097552	Dose-toxicity scenario 1	Dose-efficacy scenario 2	0.51	0.282936018386167	MTD 97.5% percentile	1	CD
y_097553	Dose-toxicity scenario 1	Dose-efficacy scenario 2	0.52	0.275577055160258	MTD 97.5% percentile	1	CD
y_097554	Dose-toxicity scenario 1	Dose-efficacy scenario 2	0.53	0.268374251853813	MTD 97.5% percentile	1	CD
y_097555	Dose-toxicity scenario 1	Dose-efficacy scenario 2	0.54	0.261322689995909	MTD 97.5% percentile	1	CD
y_097556	Dose-toxicity scenario 1	Dose-efficacy scenario 2	0.55	0.254417655521594	MTD 97.5% percentile	1	CD
y_097557	Dose-toxicity scenario 1	Dose-efficacy scenario 2	0.56	0.24765462826248	MTD 97.5% percentile	1	CD
y_097558	Dose-toxicity scenario 1	Dose-efficacy scenario 2	0.57	0.241029272079142	MTD 97.5% percentile	1	CD
y_097559	Dose-toxicity scenario 1	Dose-efficacy scenario 2	0.58	0.234537425590052	MTD 97.5% percentile	1	CD
y_097560	Dose-toxicity scenario 1	Dose-efficacy scenario 2	0.59	0.228175093455387	MTD 97.5% percentile	1	CD
y_097561	Dose-toxicity scenario 1	Dose-efficacy scenario 2	0.6	0.22193843817737	MTD 97.5% percentile	1	CD
y_097562	Dose-toxicity scenario 1	Dose-efficacy scenario 2	0.61	0.215823772381756	MTD 97.5% percentile	1	CD
y_097563	Dose-toxicity scenario 1	Dose-efficacy scenario 2	0.62	0.209827551547867	MTD 97.5% percentile	1	CD
y_097564	Dose-toxicity scenario 1	Dose-efficacy scenario 2	0.63	0.203946367157035	MTD 97.5% percentile	1	CD
y_097565	Dose-toxicity scenario 1	Dose-efficacy scenario 2	0.64	0.198176940231646	MTD 97.5% percentile	1	CD
y_097566	Dose-toxicity scenario 1	Dose-efficacy scenario 2	0.65	0.192516115239034	MTD 97.5% percentile	1	CD
y_097567	Dose-toxicity scenario 1	Dose-efficacy scenario 2	0.66	0.186960854336424	MTD 97.5% percentile	1	CD
y_097568	Dose-toxicity scenario 1	Dose-efficacy scenario 2	0.67	0.181508231934859	MTD 97.5% percentile	1	CD
y_097569	Dose-toxicity scenario 1	Dose-efficacy scenario 2	0.68	0.176155429561687	MTD 97.5% percentile	1	CD
y_097570	Dose-toxicity scenario 1	Dose-efficacy scenario 2	0.69	0.170899731002629	MTD 97.5% percentile	1	CD
y_097571	Dose-toxicity scenario 1	Dose-efficacy scenario 2	0.7	0.165738517705869	MTD 97.5% percentile	1	CD
y_097572	Dose-toxicity scenario 1	Dose-efficacy scenario 2	0.71	0.160669264431787	MTD 97.5% percentile	1	CD
y_097573	Dose-toxicity scenario 1	Dose-efficacy scenario 2	0.72	0.155689535133188	MTD 97.5% percentile	1	CD
y_097574	Dose-toxicity scenario 1	Dose-efficacy scenario 2	0.73	0.150796979051878	MTD 97.5% percentile	1	CD
y_097575	Dose-toxicity scenario 1	Dose-efficacy scenario 2	0.74	0.145989327018462	MTD 97.5% percentile	1	CD
y_097576	Dose-toxicity scenario 1	Dose-efficacy scenario 2	0.75	0.141264387943119	MTD 97.5% percentile	1	CD
y_097577	Dose-toxicity scenario 1	Dose-efficacy scenario 2	0.76	0.136620045485958	MTD 97.5% percentile	1	CD
y_097578	Dose-toxicity scenario 1	Dose-efficacy scenario 2	0.77	0.132054254896318	MTD 97.5% percentile	1	CD
y_097579	Dose-toxicity scenario 1	Dose-efficacy scenario 2	0.78	0.127565040011098	MTD 97.5% percentile	1	CD
y_097580	Dose-toxicity scenario 1	Dose-efficacy scenario 2	0.79	0.123150490402866	MTD 97.5% percentile	1	CD
y_097581	Dose-toxicity scenario 1	Dose-efficacy scenario 2	0.8	0.118808758669084	MTD 97.5% percentile	1	CD
y_097582	Dose-toxicity scenario 1	Dose-efficacy scenario 2	0.81	0.114538057854385	MTD 97.5% percentile	1	CD
y_097583	Dose-toxicity scenario 1	Dose-efficacy scenario 2	0.82	0.110336658998337	MTD 97.5% percentile	1	CD
y_097584	Dose-toxicity scenario 1	Dose-efficacy scenario 2	0.83	0.106202888801626	MTD 97.5% percentile	1	CD
y_097585	Dose-toxicity scenario 1	Dose-efficacy scenario 2	0.84	0.102135127404034	MTD 97.5% percentile	1	CD
y_097586	Dose-toxicity scenario 1	Dose-efficacy scenario 2	0.85	0.0981318062680299	MTD 97.5% percentile	1	CD
y_097587	Dose-toxicity scenario 1	Dose-efficacy scenario 2	0.86	0.0941914061621424	MTD 97.5% percentile	1	CD
y_097588	Dose-toxicity scenario 1	Dose-efficacy scenario 2	0.87	0.0903124552386831	MTD 97.5% percentile	1	CD
y_097589	Dose-toxicity scenario 1	Dose-efficacy scenario 2	0.88	0.0864935272007049	MTD 97.5% percentile	1	CD
y_097590	Dose-toxicity scenario 1	Dose-efficacy scenario 2	0.89	0.0827332395534006	MTD 97.5% percentile	1	CD
y_097591	Dose-toxicity scenario 1	Dose-efficacy scenario 2	0.9	0.0790302519354384	MTD 97.5% percentile	1	CD
y_097592	Dose-toxicity scenario 1	Dose-efficacy scenario 2	0.91	0.0753832645260023	MTD 97.5% percentile	1	CD
y_097593	Dose-toxicity scenario 1	Dose-efficacy scenario 2	0.92	0.0717910165235611	MTD 97.5% percentile	1	CD
y_097594	Dose-toxicity scenario 1	Dose-efficacy scenario 2	0.93	0.0682522846926266	MTD 97.5% percentile	1	CD
y_097595	Dose-toxicity scenario 1	Dose-efficacy scenario 2	0.94	0.0647658819749805	MTD 97.5% percentile	1	CD
y_097596	Dose-toxicity scenario 1	Dose-efficacy scenario 2	0.95	0.061330656162059	MTD 97.5% percentile	1	CD
y_097597	Dose-toxicity scenario 1	Dose-efficacy scenario 2	0.96	0.0579454886253762	MTD 97.5% percentile	1	CD
y_097598	Dose-toxicity scenario 1	Dose-efficacy scenario 2	0.97	0.0546092931020457	MTD 97.5% percentile	1	CD
y_097599	Dose-toxicity scenario 1	Dose-efficacy scenario 2	0.98	0.0513210145326337	MTD 97.5% percentile	1	CD
y_0975100	Dose-toxicity scenario 1	Dose-efficacy scenario 2	0.99	0.0480796279487282	MTD 97.5% percentile	1	CD
y_0975101	Dose-toxicity scenario 1	Dose-efficacy scenario 2	1	0.0448841374077635	MTD 97.5% percentile	1	CD
