# Supplementary material for: A Bayesian adaptive design for dual‐agent phase I–II oncology trials integrating efficacy data across stages
Source: Biom J. 2023 May 18;65(7):2200288. doi: 10.1002/bimj.202200288 (PMC10952513; doi:10.1002/bimj.202200288)
Supplement: Supplementary file 1 — Supporting Information S1 [file BIMJ-65-0-s001.zip › Code_biometrical_journal2/Code_biometrical_journal/Data/intermediate_outputs/MTD_curve_DLT_sc1_EFF_sc2_CD_w1_H1.csv]

	DLT_scenario	EFF_scenario	x	y	type	omega	agreement
y_mean1	Dose-toxicity scenario 1	Dose-efficacy scenario 2	0	1.22540527023382	MTD mean	1	CD
y_mean2	Dose-toxicity scenario 1	Dose-efficacy scenario 2	0.01	1.19446723190588	MTD mean	1	CD
y_mean3	Dose-toxicity scenario 1	Dose-efficacy scenario 2	0.02	1.16458703258255	MTD mean	1	CD
y_mean4	Dose-toxicity scenario 1	Dose-efficacy scenario 2	0.03	1.13571132948285	MTD mean	1	CD
y_mean5	Dose-toxicity scenario 1	Dose-efficacy scenario 2	0.04	1.10779030703489	MTD mean	1	CD
y_mean6	Dose-toxicity scenario 1	Dose-efficacy scenario 2	0.05	1.08077739007776	MTD mean	1	CD
y_mean7	Dose-toxicity scenario 1	Dose-efficacy scenario 2	0.06	1.05462898459929	MTD mean	1	CD
y_mean8	Dose-toxicity scenario 1	Dose-efficacy scenario 2	0.07	1.02930424297365	MTD mean	1	CD
y_mean9	Dose-toxicity scenario 1	Dose-efficacy scenario 2	0.08	1.00476485103977	MTD mean	1	CD
y_mean10	Dose-toxicity scenario 1	Dose-efficacy scenario 2	0.09	0.980974834686158	MTD mean	1	CD
y_mean11	Dose-toxicity scenario 1	Dose-efficacy scenario 2	0.1	0.957900383888537	MTD mean	1	CD
y_mean12	Dose-toxicity scenario 1	Dose-efficacy scenario 2	0.11	0.935509692390227	MTD mean	1	CD
y_mean13	Dose-toxicity scenario 1	Dose-efficacy scenario 2	0.12	0.913772811426596	MTD mean	1	CD
y_mean14	Dose-toxicity scenario 1	Dose-efficacy scenario 2	0.13	0.892661516078896	MTD mean	1	CD
y_mean15	Dose-toxicity scenario 1	Dose-efficacy scenario 2	0.14	0.872149183003381	MTD mean	1	CD
y_mean16	Dose-toxicity scenario 1	Dose-efficacy scenario 2	0.15	0.852210678421943	MTD mean	1	CD
y_mean17	Dose-toxicity scenario 1	Dose-efficacy scenario 2	0.16	0.832822255383395	MTD mean	1	CD
y_mean18	Dose-toxicity scenario 1	Dose-efficacy scenario 2	0.17	0.813961459412392	MTD mean	1	CD
y_mean19	Dose-toxicity scenario 1	Dose-efficacy scenario 2	0.18	0.795607041757828	MTD mean	1	CD
y_mean20	Dose-toxicity scenario 1	Dose-efficacy scenario 2	0.19	0.777738879536043	MTD mean	1	CD
y_mean21	Dose-toxicity scenario 1	Dose-efficacy scenario 2	0.2	0.760337902137889	MTD mean	1	CD
y_mean22	Dose-toxicity scenario 1	Dose-efficacy scenario 2	0.21	0.74338602333384	MTD mean	1	CD
y_mean23	Dose-toxicity scenario 1	Dose-efficacy scenario 2	0.22	0.726866078568982	MTD mean	1	CD
y_mean24	Dose-toxicity scenario 1	Dose-efficacy scenario 2	0.23	0.710761766990886	MTD mean	1	CD
y_mean25	Dose-toxicity scenario 1	Dose-efficacy scenario 2	0.24	0.695057597798757	MTD mean	1	CD
y_mean26	Dose-toxicity scenario 1	Dose-efficacy scenario 2	0.25	0.679738840542696	MTD mean	1	CD
y_mean27	Dose-toxicity scenario 1	Dose-efficacy scenario 2	0.26	0.664791479037857	MTD mean	1	CD
y_mean28	Dose-toxicity scenario 1	Dose-efficacy scenario 2	0.27	0.650202168590456	MTD mean	1	CD
y_mean29	Dose-toxicity scenario 1	Dose-efficacy scenario 2	0.28	0.635958196261232	MTD mean	1	CD
y_mean30	Dose-toxicity scenario 1	Dose-efficacy scenario 2	0.29	0.622047443917673	MTD mean	1	CD
y_mean31	Dose-toxicity scenario 1	Dose-efficacy scenario 2	0.3	0.608458353849302	MTD mean	1	CD
y_mean32	Dose-toxicity scenario 1	Dose-efficacy scenario 2	0.31	0.595179896740966	MTD mean	1	CD
y_mean33	Dose-toxicity scenario 1	Dose-efficacy scenario 2	0.32	0.582201541817598	MTD mean	1	CD
y_mean34	Dose-toxicity scenario 1	Dose-efficacy scenario 2	0.33	0.569513228990609	MTD mean	1	CD
y_mean35	Dose-toxicity scenario 1	Dose-efficacy scenario 2	0.34	0.557105342851068	MTD mean	1	CD
y_mean36	Dose-toxicity scenario 1	Dose-efficacy scenario 2	0.35	0.544968688368386	MTD mean	1	CD
y_mean37	Dose-toxicity scenario 1	Dose-efficacy scenario 2	0.36	0.533094468165419	MTD mean	1	CD
y_mean38	Dose-toxicity scenario 1	Dose-efficacy scenario 2	0.37	0.521474261251963	MTD mean	1	CD
y_mean39	Dose-toxicity scenario 1	Dose-efficacy scenario 2	0.38	0.510100003108607	MTD mean	1	CD
y_mean40	Dose-toxicity scenario 1	Dose-efficacy scenario 2	0.39	0.498963967021953	MTD mean	1	CD
y_mean41	Dose-toxicity scenario 1	Dose-efficacy scenario 2	0.4	0.488058746580429	MTD mean	1	CD
y_mean42	Dose-toxicity scenario 1	Dose-efficacy scenario 2	0.41	0.477377239247354	MTD mean	1	CD
y_mean43	Dose-toxicity scenario 1	Dose-efficacy scenario 2	0.42	0.466912630934713	MTD mean	1	CD
y_mean44	Dose-toxicity scenario 1	Dose-efficacy scenario 2	0.43	0.456658381507208	MTD mean	1	CD
y_mean45	Dose-toxicity scenario 1	Dose-efficacy scenario 2	0.44	0.446608211151814	MTD mean	1	CD
y_mean46	Dose-toxicity scenario 1	Dose-efficacy scenario 2	0.45	0.43675608755312	MTD mean	1	CD
y_mean47	Dose-toxicity scenario 1	Dose-efficacy scenario 2	0.46	0.42709621381944	MTD mean	1	CD
y_mean48	Dose-toxicity scenario 1	Dose-efficacy scenario 2	0.47	0.417623017108911	MTD mean	1	CD
y_mean49	Dose-toxicity scenario 1	Dose-efficacy scenario 2	0.48	0.408331137908673	MTD mean	1	CD
y_mean50	Dose-toxicity scenario 1	Dose-efficacy scenario 2	0.49	0.399215419923808	MTD mean	1	CD
y_mean51	Dose-toxicity scenario 1	Dose-efficacy scenario 2	0.5	0.390270900535965	MTD mean	1	CD
y_mean52	Dose-toxicity scenario 1	Dose-efficacy scenario 2	0.51	0.381492801794543	MTD mean	1	CD
y_mean53	Dose-toxicity scenario 1	Dose-efficacy scenario 2	0.52	0.372876521906105	MTD mean	1	CD
y_mean54	Dose-toxicity scenario 1	Dose-efficacy scenario 2	0.53	0.36441762719015	MTD mean	1	CD
y_mean55	Dose-toxicity scenario 1	Dose-efficacy scenario 2	0.54	0.356111844471705	MTD mean	1	CD
y_mean56	Dose-toxicity scenario 1	Dose-efficacy scenario 2	0.55	0.347955053883307	MTD mean	1	CD
y_mean57	Dose-toxicity scenario 1	Dose-efficacy scenario 2	0.56	0.339943282050911	MTD mean	1	CD
y_mean58	Dose-toxicity scenario 1	Dose-efficacy scenario 2	0.57	0.332072695640025	MTD mean	1	CD
y_mean59	Dose-toxicity scenario 1	Dose-efficacy scenario 2	0.58	0.324339595240074	MTD mean	1	CD
y_mean60	Dose-toxicity scenario 1	Dose-efficacy scenario 2	0.59	0.316740409566467	MTD mean	1	CD
y_mean61	Dose-toxicity scenario 1	Dose-efficacy scenario 2	0.6	0.309271689961295	MTD mean	1	CD
y_mean62	Dose-toxicity scenario 1	Dose-efficacy scenario 2	0.61	0.301930105174859	MTD mean	1	CD
y_mean63	Dose-toxicity scenario 1	Dose-efficacy scenario 2	0.62	0.294712436411438	MTD mean	1	CD
y_mean64	Dose-toxicity scenario 1	Dose-efficacy scenario 2	0.63	0.287615572623826	MTD mean	1	CD
y_mean65	Dose-toxicity scenario 1	Dose-efficacy scenario 2	0.64	0.280636506042173	MTD mean	1	CD
y_mean66	Dose-toxicity scenario 1	Dose-efficacy scenario 2	0.65	0.273772327923644	MTD mean	1	CD
y_mean67	Dose-toxicity scenario 1	Dose-efficacy scenario 2	0.66	0.267020224510258	MTD mean	1	CD
y_mean68	Dose-toxicity scenario 1	Dose-efficacy scenario 2	0.67	0.260377473183137	MTD mean	1	CD
y_mean69	Dose-toxicity scenario 1	Dose-efficacy scenario 2	0.68	0.253841438802083	MTD mean	1	CD
y_mean70	Dose-toxicity scenario 1	Dose-efficacy scenario 2	0.69	0.24740957022018	MTD mean	1	CD
y_mean71	Dose-toxicity scenario 1	Dose-efficacy scenario 2	0.7	0.241079396963714	MTD mean	1	CD
y_mean72	Dose-toxicity scenario 1	Dose-efficacy scenario 2	0.71	0.234848526068341	MTD mean	1	CD
y_mean73	Dose-toxicity scenario 1	Dose-efficacy scenario 2	0.72	0.228714639062993	MTD mean	1	CD
y_mean74	Dose-toxicity scenario 1	Dose-efficacy scenario 2	0.73	0.22267548909353	MTD mean	1	CD
y_mean75	Dose-toxicity scenario 1	Dose-efficacy scenario 2	0.74	0.216728898178652	MTD mean	1	CD
y_mean76	Dose-toxicity scenario 1	Dose-efficacy scenario 2	0.75	0.210872754591012	MTD mean	1	CD
y_mean77	Dose-toxicity scenario 1	Dose-efficacy scenario 2	0.76	0.205105010356939	MTD mean	1	CD
y_mean78	Dose-toxicity scenario 1	Dose-efficacy scenario 2	0.77	0.199423678868526	MTD mean	1	CD
y_mean79	Dose-toxicity scenario 1	Dose-efficacy scenario 2	0.78	0.193826832602265	MTD mean	1	CD
y_mean80	Dose-toxicity scenario 1	Dose-efficacy scenario 2	0.79	0.188312600938684	MTD mean	1	CD
y_mean81	Dose-toxicity scenario 1	Dose-efficacy scenario 2	0.8	0.182879168077853	MTD mean	1	CD
y_mean82	Dose-toxicity scenario 1	Dose-efficacy scenario 2	0.81	0.177524771045836	MTD mean	1	CD
y_mean83	Dose-toxicity scenario 1	Dose-efficacy scenario 2	0.82	0.17224769778752	MTD mean	1	CD
y_mean84	Dose-toxicity scenario 1	Dose-efficacy scenario 2	0.83	0.167046285341476	MTD mean	1	CD
y_mean85	Dose-toxicity scenario 1	Dose-efficacy scenario 2	0.84	0.161918918092763	MTD mean	1	CD
y_mean86	Dose-toxicity scenario 1	Dose-efficacy scenario 2	0.85	0.156864026099824	MTD mean	1	CD
y_mean87	Dose-toxicity scenario 1	Dose-efficacy scenario 2	0.86	0.151880083491831	MTD mean	1	CD
y_mean88	Dose-toxicity scenario 1	Dose-efficacy scenario 2	0.87	0.146965606933042	MTD mean	1	CD
y_mean89	Dose-toxicity scenario 1	Dose-efficacy scenario 2	0.88	0.142119154150932	MTD mean	1	CD
y_mean90	Dose-toxicity scenario 1	Dose-efficacy scenario 2	0.89	0.13733932252501	MTD mean	1	CD
y_mean91	Dose-toxicity scenario 1	Dose-efficacy scenario 2	0.9	0.132624747733445	MTD mean	1	CD
y_mean92	Dose-toxicity scenario 1	Dose-efficacy scenario 2	0.91	0.127974102454746	MTD mean	1	CD
y_mean93	Dose-toxicity scenario 1	Dose-efficacy scenario 2	0.92	0.123386095121896	MTD mean	1	CD
y_mean94	Dose-toxicity scenario 1	Dose-efficacy scenario 2	0.93	0.118859468726496	MTD mean	1	CD
y_mean95	Dose-toxicity scenario 1	Dose-efficacy scenario 2	0.94	0.114392999670583	MTD mean	1	CD
y_mean96	Dose-toxicity scenario 1	Dose-efficacy scenario 2	0.95	0.109985496663922	MTD mean	1	CD
y_mean97	Dose-toxicity scenario 1	Dose-efficacy scenario 2	0.96	0.105635799664691	MTD mean	1	CD
y_mean98	Dose-toxicity scenario 1	Dose-efficacy scenario 2	0.97	0.101342778861567	MTD mean	1	CD
y_mean99	Dose-toxicity scenario 1	Dose-efficacy scenario 2	0.98	0.0971053336953505	MTD mean	1	CD
y_mean100	Dose-toxicity scenario 1	Dose-efficacy scenario 2	0.99	0.0929223919183355	MTD mean	1	CD
y_mean101	Dose-toxicity scenario 1	Dose-efficacy scenario 2	1	0.0887929086897525	MTD mean	1	CD
y_00251	Dose-toxicity scenario 1	Dose-efficacy scenario 2	0	1.34207511350361	MTD 2.5% percentile	1	CD
y_00252	Dose-toxicity scenario 1	Dose-efficacy scenario 2	0.01	1.31631704649508	MTD 2.5% percentile	1	CD
y_00253	Dose-toxicity scenario 1	Dose-efficacy scenario 2	0.02	1.29116445285546	MTD 2.5% percentile	1	CD
y_00254	Dose-toxicity scenario 1	Dose-efficacy scenario 2	0.03	1.26659623204591	MTD 2.5% percentile	1	CD
y_00255	Dose-toxicity scenario 1	Dose-efficacy scenario 2	0.04	1.24259225273082	MTD 2.5% percentile	1	CD
y_00256	Dose-toxicity scenario 1	Dose-efficacy scenario 2	0.05	1.219133297762	MTD 2.5% percentile	1	CD
y_00257	Dose-toxicity scenario 1	Dose-efficacy scenario 2	0.06	1.19620101286832	MTD 2.5% percentile	1	CD
y_00258	Dose-toxicity scenario 1	Dose-efficacy scenario 2	0.07	1.1737778587628	MTD 2.5% percentile	1	CD
y_00259	Dose-toxicity scenario 1	Dose-efficacy scenario 2	0.08	1.15184706640462	MTD 2.5% percentile	1	CD
y_002510	Dose-toxicity scenario 1	Dose-efficacy scenario 2	0.09	1.1303925951761	MTD 2.5% percentile	1	CD
y_002511	Dose-toxicity scenario 1	Dose-efficacy scenario 2	0.1	1.10939909375554	MTD 2.5% percentile	1	CD
y_002512	Dose-toxicity scenario 1	Dose-efficacy scenario 2	0.11	1.08885186348533	MTD 2.5% percentile	1	CD
y_002513	Dose-toxicity scenario 1	Dose-efficacy scenario 2	0.12	1.06873682405154	MTD 2.5% percentile	1	CD
y_002514	Dose-toxicity scenario 1	Dose-efficacy scenario 2	0.13	1.0490404813067	MTD 2.5% percentile	1	CD
y_002515	Dose-toxicity scenario 1	Dose-efficacy scenario 2	0.14	1.02974989708122	MTD 2.5% percentile	1	CD
y_002516	Dose-toxicity scenario 1	Dose-efficacy scenario 2	0.15	1.01085266084146	MTD 2.5% percentile	1	CD
y_002517	Dose-toxicity scenario 1	Dose-efficacy scenario 2	0.16	0.992336863064064	MTD 2.5% percentile	1	CD
y_002518	Dose-toxicity scenario 1	Dose-efficacy scenario 2	0.17	0.974191070206501	MTD 2.5% percentile	1	CD
y_002519	Dose-toxicity scenario 1	Dose-efficacy scenario 2	0.18	0.956404301163231	MTD 2.5% percentile	1	CD
y_002520	Dose-toxicity scenario 1	Dose-efficacy scenario 2	0.19	0.938966005105695	MTD 2.5% percentile	1	CD
y_002521	Dose-toxicity scenario 1	Dose-efficacy scenario 2	0.2	0.921866040612115	MTD 2.5% percentile	1	CD
y_002522	Dose-toxicity scenario 1	Dose-efficacy scenario 2	0.21	0.905094656000376	MTD 2.5% percentile	1	CD
y_002523	Dose-toxicity scenario 1	Dose-efficacy scenario 2	0.22	0.888642470783834	MTD 2.5% percentile	1	CD
y_002524	Dose-toxicity scenario 1	Dose-efficacy scenario 2	0.23	0.872500458175973	MTD 2.5% percentile	1	CD
y_002525	Dose-toxicity scenario 1	Dose-efficacy scenario 2	0.24	0.85665992857534	MTD 2.5% percentile	1	CD
y_002526	Dose-toxicity scenario 1	Dose-efficacy scenario 2	0.25	0.841112513967262	MTD 2.5% percentile	1	CD
y_002527	Dose-toxicity scenario 1	Dose-efficacy scenario 2	0.26	0.825850153183528	MTD 2.5% percentile	1	CD
y_002528	Dose-toxicity scenario 1	Dose-efficacy scenario 2	0.27	0.810865077965472	MTD 2.5% percentile	1	CD
y_002529	Dose-toxicity scenario 1	Dose-efficacy scenario 2	0.28	0.796149799779839	MTD 2.5% percentile	1	CD
y_002530	Dose-toxicity scenario 1	Dose-efficacy scenario 2	0.29	0.781697097340402	MTD 2.5% percentile	1	CD
y_002531	Dose-toxicity scenario 1	Dose-efficacy scenario 2	0.3	0.767500004791669	MTD 2.5% percentile	1	CD
y_002532	Dose-toxicity scenario 1	Dose-efficacy scenario 2	0.31	0.75355180051403	MTD 2.5% percentile	1	CD
y_002533	Dose-toxicity scenario 1	Dose-efficacy scenario 2	0.32	0.739845996512568	MTD 2.5% percentile	1	CD
y_002534	Dose-toxicity scenario 1	Dose-efficacy scenario 2	0.33	0.726376328354317	MTD 2.5% percentile	1	CD
y_002535	Dose-toxicity scenario 1	Dose-efficacy scenario 2	0.34	0.713136745621192	MTD 2.5% percentile	1	CD
y_002536	Dose-toxicity scenario 1	Dose-efficacy scenario 2	0.35	0.70012140284802	MTD 2.5% percentile	1	CD
y_002537	Dose-toxicity scenario 1	Dose-efficacy scenario 2	0.36	0.687324650917151	MTD 2.5% percentile	1	CD
y_002538	Dose-toxicity scenario 1	Dose-efficacy scenario 2	0.37	0.674741028883037	MTD 2.5% percentile	1	CD
y_002539	Dose-toxicity scenario 1	Dose-efficacy scenario 2	0.38	0.662365256201927	MTD 2.5% percentile	1	CD
y_002540	Dose-toxicity scenario 1	Dose-efficacy scenario 2	0.39	0.650192225343435	MTD 2.5% percentile	1	CD
y_002541	Dose-toxicity scenario 1	Dose-efficacy scenario 2	0.4	0.638216994762288	MTD 2.5% percentile	1	CD
y_002542	Dose-toxicity scenario 1	Dose-efficacy scenario 2	0.41	0.626434782209907	MTD 2.5% percentile	1	CD
y_002543	Dose-toxicity scenario 1	Dose-efficacy scenario 2	0.42	0.614840958366822	MTD 2.5% percentile	1	CD
y_002544	Dose-toxicity scenario 1	Dose-efficacy scenario 2	0.43	0.603431040778102	MTD 2.5% percentile	1	CD
y_002545	Dose-toxicity scenario 1	Dose-efficacy scenario 2	0.44	0.592200688075116	MTD 2.5% percentile	1	CD
y_002546	Dose-toxicity scenario 1	Dose-efficacy scenario 2	0.45	0.58114569446796	MTD 2.5% percentile	1	CD
y_002547	Dose-toxicity scenario 1	Dose-efficacy scenario 2	0.46	0.570261984493893	MTD 2.5% percentile	1	CD
y_002548	Dose-toxicity scenario 1	Dose-efficacy scenario 2	0.47	0.559545608007994	MTD 2.5% percentile	1	CD
y_002549	Dose-toxicity scenario 1	Dose-efficacy scenario 2	0.48	0.548992735403103	MTD 2.5% percentile	1	CD
y_002550	Dose-toxicity scenario 1	Dose-efficacy scenario 2	0.49	0.538599653046906	MTD 2.5% percentile	1	CD
y_002551	Dose-toxicity scenario 1	Dose-efficacy scenario 2	0.5	0.528362758924732	MTD 2.5% percentile	1	CD
y_002552	Dose-toxicity scenario 1	Dose-efficacy scenario 2	0.51	0.518278558477323	MTD 2.5% percentile	1	CD
y_002553	Dose-toxicity scenario 1	Dose-efficacy scenario 2	0.52	0.508343660623486	MTD 2.5% percentile	1	CD
y_002554	Dose-toxicity scenario 1	Dose-efficacy scenario 2	0.53	0.498554773958097	MTD 2.5% percentile	1	CD
y_002555	Dose-toxicity scenario 1	Dose-efficacy scenario 2	0.54	0.488908703116525	MTD 2.5% percentile	1	CD
y_002556	Dose-toxicity scenario 1	Dose-efficacy scenario 2	0.55	0.479402345297015	MTD 2.5% percentile	1	CD
y_002557	Dose-toxicity scenario 1	Dose-efficacy scenario 2	0.56	0.470032686933108	MTD 2.5% percentile	1	CD
y_002558	Dose-toxicity scenario 1	Dose-efficacy scenario 2	0.57	0.460796800508573	MTD 2.5% percentile	1	CD
y_002559	Dose-toxicity scenario 1	Dose-efficacy scenario 2	0.58	0.451691841507803	MTD 2.5% percentile	1	CD
y_002560	Dose-toxicity scenario 1	Dose-efficacy scenario 2	0.59	0.442715045494982	MTD 2.5% percentile	1	CD
y_002561	Dose-toxicity scenario 1	Dose-efficacy scenario 2	0.6	0.433863725315742	MTD 2.5% percentile	1	CD
y_002562	Dose-toxicity scenario 1	Dose-efficacy scenario 2	0.61	0.425135268415343	MTD 2.5% percentile	1	CD
y_002563	Dose-toxicity scenario 1	Dose-efficacy scenario 2	0.62	0.416527134267762	MTD 2.5% percentile	1	CD
y_002564	Dose-toxicity scenario 1	Dose-efficacy scenario 2	0.63	0.408036851910377	MTD 2.5% percentile	1	CD
y_002565	Dose-toxicity scenario 1	Dose-efficacy scenario 2	0.64	0.399662017579213	MTD 2.5% percentile	1	CD
y_002566	Dose-toxicity scenario 1	Dose-efficacy scenario 2	0.65	0.391400292440014	MTD 2.5% percentile	1	CD
y_002567	Dose-toxicity scenario 1	Dose-efficacy scenario 2	0.66	0.383249400410614	MTD 2.5% percentile	1	CD
y_002568	Dose-toxicity scenario 1	Dose-efficacy scenario 2	0.67	0.375207126070378	MTD 2.5% percentile	1	CD
y_002569	Dose-toxicity scenario 1	Dose-efficacy scenario 2	0.68	0.367271312652657	MTD 2.5% percentile	1	CD
y_002570	Dose-toxicity scenario 1	Dose-efficacy scenario 2	0.69	0.359439860116444	MTD 2.5% percentile	1	CD
y_002571	Dose-toxicity scenario 1	Dose-efficacy scenario 2	0.7	0.351710723293622	MTD 2.5% percentile	1	CD
y_002572	Dose-toxicity scenario 1	Dose-efficacy scenario 2	0.71	0.344081910108337	MTD 2.5% percentile	1	CD
y_002573	Dose-toxicity scenario 1	Dose-efficacy scenario 2	0.72	0.336551479865282	MTD 2.5% percentile	1	CD
y_002574	Dose-toxicity scenario 1	Dose-efficacy scenario 2	0.73	0.329117541603768	MTD 2.5% percentile	1	CD
y_002575	Dose-toxicity scenario 1	Dose-efficacy scenario 2	0.74	0.321778252514664	MTD 2.5% percentile	1	CD
y_002576	Dose-toxicity scenario 1	Dose-efficacy scenario 2	0.75	0.314531816417428	MTD 2.5% percentile	1	CD
y_002577	Dose-toxicity scenario 1	Dose-efficacy scenario 2	0.76	0.307376482294574	MTD 2.5% percentile	1	CD
y_002578	Dose-toxicity scenario 1	Dose-efficacy scenario 2	0.77	0.300310542881063	MTD 2.5% percentile	1	CD
y_002579	Dose-toxicity scenario 1	Dose-efficacy scenario 2	0.78	0.293332333306245	MTD 2.5% percentile	1	CD
y_002580	Dose-toxicity scenario 1	Dose-efficacy scenario 2	0.79	0.286440229786067	MTD 2.5% percentile	1	CD
y_002581	Dose-toxicity scenario 1	Dose-efficacy scenario 2	0.8	0.279632648363398	MTD 2.5% percentile	1	CD
y_002582	Dose-toxicity scenario 1	Dose-efficacy scenario 2	0.81	0.272908043694415	MTD 2.5% percentile	1	CD
y_002583	Dose-toxicity scenario 1	Dose-efficacy scenario 2	0.82	0.266264907879099	MTD 2.5% percentile	1	CD
y_002584	Dose-toxicity scenario 1	Dose-efficacy scenario 2	0.83	0.259701769333982	MTD 2.5% percentile	1	CD
y_002585	Dose-toxicity scenario 1	Dose-efficacy scenario 2	0.84	0.253217191705369	MTD 2.5% percentile	1	CD
y_002586	Dose-toxicity scenario 1	Dose-efficacy scenario 2	0.85	0.246809772821358	MTD 2.5% percentile	1	CD
y_002587	Dose-toxicity scenario 1	Dose-efficacy scenario 2	0.86	0.240478143681052	MTD 2.5% percentile	1	CD
y_002588	Dose-toxicity scenario 1	Dose-efficacy scenario 2	0.87	0.234220967479414	MTD 2.5% percentile	1	CD
y_002589	Dose-toxicity scenario 1	Dose-efficacy scenario 2	0.88	0.22803693866634	MTD 2.5% percentile	1	CD
y_002590	Dose-toxicity scenario 1	Dose-efficacy scenario 2	0.89	0.221924782038523	MTD 2.5% percentile	1	CD
y_002591	Dose-toxicity scenario 1	Dose-efficacy scenario 2	0.9	0.215883251862804	MTD 2.5% percentile	1	CD
y_002592	Dose-toxicity scenario 1	Dose-efficacy scenario 2	0.91	0.209911131029743	MTD 2.5% percentile	1	CD
y_002593	Dose-toxicity scenario 1	Dose-efficacy scenario 2	0.92	0.204007230236185	MTD 2.5% percentile	1	CD
y_002594	Dose-toxicity scenario 1	Dose-efficacy scenario 2	0.93	0.198170387195687	MTD 2.5% percentile	1	CD
y_002595	Dose-toxicity scenario 1	Dose-efficacy scenario 2	0.94	0.1923994658757	MTD 2.5% percentile	1	CD
y_002596	Dose-toxicity scenario 1	Dose-efficacy scenario 2	0.95	0.186693355760445	MTD 2.5% percentile	1	CD
y_002597	Dose-toxicity scenario 1	Dose-efficacy scenario 2	0.96	0.181050971138489	MTD 2.5% percentile	1	CD
y_002598	Dose-toxicity scenario 1	Dose-efficacy scenario 2	0.97	0.175471250414057	MTD 2.5% percentile	1	CD
y_002599	Dose-toxicity scenario 1	Dose-efficacy scenario 2	0.98	0.169953155441165	MTD 2.5% percentile	1	CD
y_0025100	Dose-toxicity scenario 1	Dose-efficacy scenario 2	0.99	0.164495670879688	MTD 2.5% percentile	1	CD
y_0025101	Dose-toxicity scenario 1	Dose-efficacy scenario 2	1	0.15909780357254	MTD 2.5% percentile	1	CD
y_0501	Dose-toxicity scenario 1	Dose-efficacy scenario 2	0	1.2250628965033	MTD 50% percentile	1	CD
y_0502	Dose-toxicity scenario 1	Dose-efficacy scenario 2	0.01	1.19442337304508	MTD 50% percentile	1	CD
y_0503	Dose-toxicity scenario 1	Dose-efficacy scenario 2	0.02	1.16481847075523	MTD 50% percentile	1	CD
y_0504	Dose-toxicity scenario 1	Dose-efficacy scenario 2	0.03	1.13619665482631	MTD 50% percentile	1	CD
y_0505	Dose-toxicity scenario 1	Dose-efficacy scenario 2	0.04	1.1085097571718	MTD 50% percentile	1	CD
y_0506	Dose-toxicity scenario 1	Dose-efficacy scenario 2	0.05	1.08171270591325	MTD 50% percentile	1	CD
y_0507	Dose-toxicity scenario 1	Dose-efficacy scenario 2	0.06	1.0557632805375	MTD 50% percentile	1	CD
y_0508	Dose-toxicity scenario 1	Dose-efficacy scenario 2	0.07	1.03062188992621	MTD 50% percentile	1	CD
y_0509	Dose-toxicity scenario 1	Dose-efficacy scenario 2	0.08	1.00625137080323	MTD 50% percentile	1	CD
y_05010	Dose-toxicity scenario 1	Dose-efficacy scenario 2	0.09	0.982616804441685	MTD 50% percentile	1	CD
y_05011	Dose-toxicity scenario 1	Dose-efficacy scenario 2	0.1	0.959685349729622	MTD 50% percentile	1	CD
y_05012	Dose-toxicity scenario 1	Dose-efficacy scenario 2	0.11	0.937426090915768	MTD 50% percentile	1	CD
y_05013	Dose-toxicity scenario 1	Dose-efficacy scenario 2	0.12	0.915809898551134	MTD 50% percentile	1	CD
y_05014	Dose-toxicity scenario 1	Dose-efficacy scenario 2	0.13	0.894809302311113	MTD 50% percentile	1	CD
y_05015	Dose-toxicity scenario 1	Dose-efficacy scenario 2	0.14	0.874398374530536	MTD 50% percentile	1	CD
y_05016	Dose-toxicity scenario 1	Dose-efficacy scenario 2	0.15	0.854552623413437	MTD 50% percentile	1	CD
y_05017	Dose-toxicity scenario 1	Dose-efficacy scenario 2	0.16	0.835248894992706	MTD 50% percentile	1	CD
y_05018	Dose-toxicity scenario 1	Dose-efficacy scenario 2	0.17	0.816465283014502	MTD 50% percentile	1	CD
y_05019	Dose-toxicity scenario 1	Dose-efficacy scenario 2	0.18	0.798181046010002	MTD 50% percentile	1	CD
y_05020	Dose-toxicity scenario 1	Dose-efficacy scenario 2	0.19	0.780376530894503	MTD 50% percentile	1	CD
y_05021	Dose-toxicity scenario 1	Dose-efficacy scenario 2	0.2	0.763033102502228	MTD 50% percentile	1	CD
y_05022	Dose-toxicity scenario 1	Dose-efficacy scenario 2	0.21	0.746133078525691	MTD 50% percentile	1	CD
y_05023	Dose-toxicity scenario 1	Dose-efficacy scenario 2	0.22	0.729659669382136	MTD 50% percentile	1	CD
y_05024	Dose-toxicity scenario 1	Dose-efficacy scenario 2	0.23	0.713596922577141	MTD 50% percentile	1	CD
y_05025	Dose-toxicity scenario 1	Dose-efficacy scenario 2	0.24	0.697929671177849	MTD 50% percentile	1	CD
y_05026	Dose-toxicity scenario 1	Dose-efficacy scenario 2	0.25	0.682643486045971	MTD 50% percentile	1	CD
y_05027	Dose-toxicity scenario 1	Dose-efficacy scenario 2	0.26	0.667724631514347	MTD 50% percentile	1	CD
y_05028	Dose-toxicity scenario 1	Dose-efficacy scenario 2	0.27	0.653160024220878	MTD 50% percentile	1	CD
y_05029	Dose-toxicity scenario 1	Dose-efficacy scenario 2	0.28	0.638937194840507	MTD 50% percentile	1	CD
y_05030	Dose-toxicity scenario 1	Dose-efficacy scenario 2	0.29	0.625044252479989	MTD 50% percentile	1	CD
y_05031	Dose-toxicity scenario 1	Dose-efficacy scenario 2	0.3	0.61146985152176	MTD 50% percentile	1	CD
y_05032	Dose-toxicity scenario 1	Dose-efficacy scenario 2	0.31	0.598203160722601	MTD 50% percentile	1	CD
y_05033	Dose-toxicity scenario 1	Dose-efficacy scenario 2	0.32	0.585233834390195	MTD 50% percentile	1	CD
y_05034	Dose-toxicity scenario 1	Dose-efficacy scenario 2	0.33	0.572551985476393	MTD 50% percentile	1	CD
y_05035	Dose-toxicity scenario 1	Dose-efficacy scenario 2	0.34	0.560148160440094	MTD 50% percentile	1	CD
y_05036	Dose-toxicity scenario 1	Dose-efficacy scenario 2	0.35	0.548013315745453	MTD 50% percentile	1	CD
y_05037	Dose-toxicity scenario 1	Dose-efficacy scenario 2	0.36	0.536138795872609	MTD 50% percentile	1	CD
y_05038	Dose-toxicity scenario 1	Dose-efficacy scenario 2	0.37	0.524516312728585	MTD 50% percentile	1	CD
y_05039	Dose-toxicity scenario 1	Dose-efficacy scenario 2	0.38	0.513137926355427	MTD 50% percentile	1	CD
y_05040	Dose-toxicity scenario 1	Dose-efficacy scenario 2	0.39	0.501996026841229	MTD 50% percentile	1	CD
y_05041	Dose-toxicity scenario 1	Dose-efficacy scenario 2	0.4	0.491083317347429	MTD 50% percentile	1	CD
y_05042	Dose-toxicity scenario 1	Dose-efficacy scenario 2	0.41	0.480392798172831	MTD 50% percentile	1	CD
y_05043	Dose-toxicity scenario 1	Dose-efficacy scenario 2	0.42	0.469917751781225	MTD 50% percentile	1	CD
y_05044	Dose-toxicity scenario 1	Dose-efficacy scenario 2	0.43	0.459651728725302	MTD 50% percentile	1	CD
y_05045	Dose-toxicity scenario 1	Dose-efficacy scenario 2	0.44	0.44958853440488	MTD 50% percentile	1	CD
y_05046	Dose-toxicity scenario 1	Dose-efficacy scenario 2	0.45	0.439722216602316	MTD 50% percentile	1	CD
y_05047	Dose-toxicity scenario 1	Dose-efficacy scenario 2	0.46	0.430047053742415	MTD 50% percentile	1	CD
y_05048	Dose-toxicity scenario 1	Dose-efficacy scenario 2	0.47	0.420557543828153	MTD 50% percentile	1	CD
y_05049	Dose-toxicity scenario 1	Dose-efficacy scenario 2	0.48	0.411248394007277	MTD 50% percentile	1	CD
y_05050	Dose-toxicity scenario 1	Dose-efficacy scenario 2	0.49	0.402114510728207	MTD 50% percentile	1	CD
y_05051	Dose-toxicity scenario 1	Dose-efficacy scenario 2	0.5	0.393150990446767	MTD 50% percentile	1	CD
y_05052	Dose-toxicity scenario 1	Dose-efficacy scenario 2	0.51	0.384353110848113	MTD 50% percentile	1	CD
y_05053	Dose-toxicity scenario 1	Dose-efficacy scenario 2	0.52	0.375716322550854	MTD 50% percentile	1	CD
y_05054	Dose-toxicity scenario 1	Dose-efficacy scenario 2	0.53	0.367236241262733	MTD 50% percentile	1	CD
y_05055	Dose-toxicity scenario 1	Dose-efficacy scenario 2	0.54	0.358908640359454	MTD 50% percentile	1	CD
y_05056	Dose-toxicity scenario 1	Dose-efficacy scenario 2	0.55	0.350729443860269	MTD 50% percentile	1	CD
y_05057	Dose-toxicity scenario 1	Dose-efficacy scenario 2	0.56	0.34269471977578	MTD 50% percentile	1	CD
y_05058	Dose-toxicity scenario 1	Dose-efficacy scenario 2	0.57	0.334800673805163	MTD 50% percentile	1	CD
y_05059	Dose-toxicity scenario 1	Dose-efficacy scenario 2	0.58	0.32704364336158	MTD 50% percentile	1	CD
y_05060	Dose-toxicity scenario 1	Dose-efficacy scenario 2	0.59	0.319420091906012	MTD 50% percentile	1	CD
y_05061	Dose-toxicity scenario 1	Dose-efficacy scenario 2	0.6	0.311926603571099	MTD 50% percentile	1	CD
y_05062	Dose-toxicity scenario 1	Dose-efficacy scenario 2	0.61	0.304559878057816	MTD 50% percentile	1	CD
y_05063	Dose-toxicity scenario 1	Dose-efficacy scenario 2	0.62	0.297316725788966	MTD 50% percentile	1	CD
y_05064	Dose-toxicity scenario 1	Dose-efficacy scenario 2	0.63	0.290194063304538	MTD 50% percentile	1	CD
y_05065	Dose-toxicity scenario 1	Dose-efficacy scenario 2	0.64	0.283188908884965	MTD 50% percentile	1	CD
y_05066	Dose-toxicity scenario 1	Dose-efficacy scenario 2	0.65	0.276298378389226	MTD 50% percentile	1	CD
y_05067	Dose-toxicity scenario 1	Dose-efficacy scenario 2	0.66	0.269519681295596	MTD 50% percentile	1	CD
y_05068	Dose-toxicity scenario 1	Dose-efficacy scenario 2	0.67	0.262850116933616	MTD 50% percentile	1	CD
y_05069	Dose-toxicity scenario 1	Dose-efficacy scenario 2	0.68	0.2562870708966	MTD 50% percentile	1	CD
y_05070	Dose-toxicity scenario 1	Dose-efficacy scenario 2	0.69	0.249828011624665	MTD 50% percentile	1	CD
y_05071	Dose-toxicity scenario 1	Dose-efficacy scenario 2	0.7	0.243470487148906	MTD 50% percentile	1	CD
y_05072	Dose-toxicity scenario 1	Dose-efficacy scenario 2	0.71	0.23721212198791	MTD 50% percentile	1	CD
y_05073	Dose-toxicity scenario 1	Dose-efficacy scenario 2	0.72	0.231050614188369	MTD 50% percentile	1	CD
y_05074	Dose-toxicity scenario 1	Dose-efficacy scenario 2	0.73	0.224983732502036	MTD 50% percentile	1	CD
y_05075	Dose-toxicity scenario 1	Dose-efficacy scenario 2	0.74	0.219009313691759	MTD 50% percentile	1	CD
y_05076	Dose-toxicity scenario 1	Dose-efficacy scenario 2	0.75	0.213125259959751	MTD 50% percentile	1	CD
y_05077	Dose-toxicity scenario 1	Dose-efficacy scenario 2	0.76	0.20732953649169	MTD 50% percentile	1	CD
y_05078	Dose-toxicity scenario 1	Dose-efficacy scenario 2	0.77	0.20162016911058	MTD 50% percentile	1	CD
y_05079	Dose-toxicity scenario 1	Dose-efficacy scenario 2	0.78	0.195995242034727	MTD 50% percentile	1	CD
y_05080	Dose-toxicity scenario 1	Dose-efficacy scenario 2	0.79	0.190452895734452	MTD 50% percentile	1	CD
y_05081	Dose-toxicity scenario 1	Dose-efficacy scenario 2	0.8	0.184991324882513	MTD 50% percentile	1	CD
y_05082	Dose-toxicity scenario 1	Dose-efficacy scenario 2	0.81	0.179608776393497	MTD 50% percentile	1	CD
y_05083	Dose-toxicity scenario 1	Dose-efficacy scenario 2	0.82	0.174303547547702	MTD 50% percentile	1	CD
y_05084	Dose-toxicity scenario 1	Dose-efficacy scenario 2	0.83	0.169073984195291	MTD 50% percentile	1	CD
y_05085	Dose-toxicity scenario 1	Dose-efficacy scenario 2	0.84	0.163918479036745	MTD 50% percentile	1	CD
y_05086	Dose-toxicity scenario 1	Dose-efficacy scenario 2	0.85	0.15883546997585	MTD 50% percentile	1	CD
y_05087	Dose-toxicity scenario 1	Dose-efficacy scenario 2	0.86	0.153823438541688	MTD 50% percentile	1	CD
y_05088	Dose-toxicity scenario 1	Dose-efficacy scenario 2	0.87	0.148880908376267	MTD 50% percentile	1	CD
y_05089	Dose-toxicity scenario 1	Dose-efficacy scenario 2	0.88	0.144006443784635	MTD 50% percentile	1	CD
y_05090	Dose-toxicity scenario 1	Dose-efficacy scenario 2	0.89	0.13919864834449	MTD 50% percentile	1	CD
y_05091	Dose-toxicity scenario 1	Dose-efficacy scenario 2	0.9	0.134456163572442	MTD 50% percentile	1	CD
y_05092	Dose-toxicity scenario 1	Dose-efficacy scenario 2	0.91	0.129777667644276	MTD 50% percentile	1	CD
y_05093	Dose-toxicity scenario 1	Dose-efficacy scenario 2	0.92	0.125161874166657	MTD 50% percentile	1	CD
y_05094	Dose-toxicity scenario 1	Dose-efficacy scenario 2	0.93	0.120607530997899	MTD 50% percentile	1	CD
y_05095	Dose-toxicity scenario 1	Dose-efficacy scenario 2	0.94	0.116113419115517	MTD 50% percentile	1	CD
y_05096	Dose-toxicity scenario 1	Dose-efficacy scenario 2	0.95	0.111678351528415	MTD 50% percentile	1	CD
y_05097	Dose-toxicity scenario 1	Dose-efficacy scenario 2	0.96	0.107301172231671	MTD 50% percentile	1	CD
y_05098	Dose-toxicity scenario 1	Dose-efficacy scenario 2	0.97	0.10298075520198	MTD 50% percentile	1	CD
y_05099	Dose-toxicity scenario 1	Dose-efficacy scenario 2	0.98	0.0987160034319309	MTD 50% percentile	1	CD
y_050100	Dose-toxicity scenario 1	Dose-efficacy scenario 2	0.99	0.0945058480013703	MTD 50% percentile	1	CD
y_050101	Dose-toxicity scenario 1	Dose-efficacy scenario 2	1	0.0903492471842016	MTD 50% percentile	1	CD
y_09751	Dose-toxicity scenario 1	Dose-efficacy scenario 2	0	1.12717881825239	MTD 97.5% percentile	1	CD
y_09752	Dose-toxicity scenario 1	Dose-efficacy scenario 2	0.01	1.09090631556783	MTD 97.5% percentile	1	CD
y_09753	Dose-toxicity scenario 1	Dose-efficacy scenario 2	0.02	1.05631094652528	MTD 97.5% percentile	1	CD
y_09754	Dose-toxicity scenario 1	Dose-efficacy scenario 2	0.03	1.02327902089872	MTD 97.5% percentile	1	CD
y_09755	Dose-toxicity scenario 1	Dose-efficacy scenario 2	0.04	0.991706897238434	MTD 97.5% percentile	1	CD
y_09756	Dose-toxicity scenario 1	Dose-efficacy scenario 2	0.05	0.961499896642465	MTD 97.5% percentile	1	CD
y_09757	Dose-toxicity scenario 1	Dose-efficacy scenario 2	0.06	0.932571354446305	MTD 97.5% percentile	1	CD
y_09758	Dose-toxicity scenario 1	Dose-efficacy scenario 2	0.07	0.904841789824056	MTD 97.5% percentile	1	CD
y_09759	Dose-toxicity scenario 1	Dose-efficacy scenario 2	0.08	0.878238176543953	MTD 97.5% percentile	1	CD
y_097510	Dose-toxicity scenario 1	Dose-efficacy scenario 2	0.09	0.852693300788587	MTD 97.5% percentile	1	CD
y_097511	Dose-toxicity scenario 1	Dose-efficacy scenario 2	0.1	0.828145194149295	MTD 97.5% percentile	1	CD
y_097512	Dose-toxicity scenario 1	Dose-efficacy scenario 2	0.11	0.804536631724579	MTD 97.5% percentile	1	CD
y_097513	Dose-toxicity scenario 1	Dose-efficacy scenario 2	0.12	0.781814686765129	MTD 97.5% percentile	1	CD
y_097514	Dose-toxicity scenario 1	Dose-efficacy scenario 2	0.13	0.759930334569835	MTD 97.5% percentile	1	CD
y_097515	Dose-toxicity scenario 1	Dose-efficacy scenario 2	0.14	0.738838099393462	MTD 97.5% percentile	1	CD
y_097516	Dose-toxicity scenario 1	Dose-efficacy scenario 2	0.15	0.718495739013907	MTD 97.5% percentile	1	CD
y_097517	Dose-toxicity scenario 1	Dose-efficacy scenario 2	0.16	0.698863962354835	MTD 97.5% percentile	1	CD
y_097518	Dose-toxicity scenario 1	Dose-efficacy scenario 2	0.17	0.679906176191712	MTD 97.5% percentile	1	CD
y_097519	Dose-toxicity scenario 1	Dose-efficacy scenario 2	0.18	0.661588257505551	MTD 97.5% percentile	1	CD
y_097520	Dose-toxicity scenario 1	Dose-efficacy scenario 2	0.19	0.643878348504805	MTD 97.5% percentile	1	CD
y_097521	Dose-toxicity scenario 1	Dose-efficacy scenario 2	0.2	0.626746671725	MTD 97.5% percentile	1	CD
y_097522	Dose-toxicity scenario 1	Dose-efficacy scenario 2	0.21	0.610165362948551	MTD 97.5% percentile	1	CD
y_097523	Dose-toxicity scenario 1	Dose-efficacy scenario 2	0.22	0.594108319972748	MTD 97.5% percentile	1	CD
y_097524	Dose-toxicity scenario 1	Dose-efficacy scenario 2	0.23	0.578551065499393	MTD 97.5% percentile	1	CD
y_097525	Dose-toxicity scenario 1	Dose-efficacy scenario 2	0.24	0.563470622631258	MTD 97.5% percentile	1	CD
y_097526	Dose-toxicity scenario 1	Dose-efficacy scenario 2	0.25	0.548845401643423	MTD 97.5% percentile	1	CD
y_097527	Dose-toxicity scenario 1	Dose-efficacy scenario 2	0.26	0.53465509685599	MTD 97.5% percentile	1	CD
y_097528	Dose-toxicity scenario 1	Dose-efficacy scenario 2	0.27	0.520880592572234	MTD 97.5% percentile	1	CD
y_097529	Dose-toxicity scenario 1	Dose-efficacy scenario 2	0.28	0.507503877165874	MTD 97.5% percentile	1	CD
y_097530	Dose-toxicity scenario 1	Dose-efficacy scenario 2	0.29	0.494507964505534	MTD 97.5% percentile	1	CD
y_097531	Dose-toxicity scenario 1	Dose-efficacy scenario 2	0.3	0.481876821995591	MTD 97.5% percentile	1	CD
y_097532	Dose-toxicity scenario 1	Dose-efficacy scenario 2	0.31	0.469595304592436	MTD 97.5% percentile	1	CD
y_097533	Dose-toxicity scenario 1	Dose-efficacy scenario 2	0.32	0.457649094225136	MTD 97.5% percentile	1	CD
y_097534	Dose-toxicity scenario 1	Dose-efficacy scenario 2	0.33	0.446024644111058	MTD 97.5% percentile	1	CD
y_097535	Dose-toxicity scenario 1	Dose-efficacy scenario 2	0.34	0.434709127511117	MTD 97.5% percentile	1	CD
y_097536	Dose-toxicity scenario 1	Dose-efficacy scenario 2	0.35	0.423690390517123	MTD 97.5% percentile	1	CD
y_097537	Dose-toxicity scenario 1	Dose-efficacy scenario 2	0.36	0.41295690850587	MTD 97.5% percentile	1	CD
y_097538	Dose-toxicity scenario 1	Dose-efficacy scenario 2	0.37	0.402497745931984	MTD 97.5% percentile	1	CD
y_097539	Dose-toxicity scenario 1	Dose-efficacy scenario 2	0.38	0.392302519164639	MTD 97.5% percentile	1	CD
y_097540	Dose-toxicity scenario 1	Dose-efficacy scenario 2	0.39	0.382361362102647	MTD 97.5% percentile	1	CD
y_097541	Dose-toxicity scenario 1	Dose-efficacy scenario 2	0.4	0.372664894328585	MTD 97.5% percentile	1	CD
y_097542	Dose-toxicity scenario 1	Dose-efficacy scenario 2	0.41	0.363204191585859	MTD 97.5% percentile	1	CD
y_097543	Dose-toxicity scenario 1	Dose-efficacy scenario 2	0.42	0.353970758383424	MTD 97.5% percentile	1	CD
y_097544	Dose-toxicity scenario 1	Dose-efficacy scenario 2	0.43	0.344956502551372	MTD 97.5% percentile	1	CD
y_097545	Dose-toxicity scenario 1	Dose-efficacy scenario 2	0.44	0.336153711587218	MTD 97.5% percentile	1	CD
y_097546	Dose-toxicity scenario 1	Dose-efficacy scenario 2	0.45	0.327555030647557	MTD 97.5% percentile	1	CD
y_097547	Dose-toxicity scenario 1	Dose-efficacy scenario 2	0.46	0.319153442053106	MTD 97.5% percentile	1	CD
y_097548	Dose-toxicity scenario 1	Dose-efficacy scenario 2	0.47	0.31094224618707	MTD 97.5% percentile	1	CD
y_097549	Dose-toxicity scenario 1	Dose-efficacy scenario 2	0.48	0.302915043677593	MTD 97.5% percentile	1	CD
y_097550	Dose-toxicity scenario 1	Dose-efficacy scenario 2	0.49	0.295065718764668	MTD 97.5% percentile	1	CD
y_097551	Dose-toxicity scenario 1	Dose-efficacy scenario 2	0.5	0.287388423760676	MTD 97.5% percentile	1	CD
y_097552	Dose-toxicity scenario 1	Dose-efficacy scenario 2	0.51	0.279877564521562	MTD 97.5% percentile	1	CD
y_097553	Dose-toxicity scenario 1	Dose-efficacy scenario 2	0.52	0.272527786852782	MTD 97.5% percentile	1	CD
y_097554	Dose-toxicity scenario 1	Dose-efficacy scenario 2	0.53	0.265333963780614	MTD 97.5% percentile	1	CD
y_097555	Dose-toxicity scenario 1	Dose-efficacy scenario 2	0.54	0.258291183625219	MTD 97.5% percentile	1	CD
y_097556	Dose-toxicity scenario 1	Dose-efficacy scenario 2	0.55	0.251394738817172	MTD 97.5% percentile	1	CD
y_097557	Dose-toxicity scenario 1	Dose-efficacy scenario 2	0.56	0.244640115403926	MTD 97.5% percentile	1	CD
y_097558	Dose-toxicity scenario 1	Dose-efficacy scenario 2	0.57	0.238022983197074	MTD 97.5% percentile	1	CD
y_097559	Dose-toxicity scenario 1	Dose-efficacy scenario 2	0.58	0.23153918651521	MTD 97.5% percentile	1	CD
y_097560	Dose-toxicity scenario 1	Dose-efficacy scenario 2	0.59	0.225184735480799	MTD 97.5% percentile	1	CD
y_097561	Dose-toxicity scenario 1	Dose-efficacy scenario 2	0.6	0.21895579783277	MTD 97.5% percentile	1	CD
y_097562	Dose-toxicity scenario 1	Dose-efficacy scenario 2	0.61	0.212848691219507	MTD 97.5% percentile	1	CD
y_097563	Dose-toxicity scenario 1	Dose-efficacy scenario 2	0.62	0.20685987593969	MTD 97.5% percentile	1	CD
y_097564	Dose-toxicity scenario 1	Dose-efficacy scenario 2	0.63	0.200985948100907	MTD 97.5% percentile	1	CD
y_097565	Dose-toxicity scenario 1	Dose-efficacy scenario 2	0.64	0.195223633168249	MTD 97.5% percentile	1	CD
y_097566	Dose-toxicity scenario 1	Dose-efficacy scenario 2	0.65	0.189569779877207	MTD 97.5% percentile	1	CD
y_097567	Dose-toxicity scenario 1	Dose-efficacy scenario 2	0.66	0.184021354487087	MTD 97.5% percentile	1	CD
y_097568	Dose-toxicity scenario 1	Dose-efficacy scenario 2	0.67	0.178575435352926	MTD 97.5% percentile	1	CD
y_097569	Dose-toxicity scenario 1	Dose-efficacy scenario 2	0.68	0.173229207795503	MTD 97.5% percentile	1	CD
y_097570	Dose-toxicity scenario 1	Dose-efficacy scenario 2	0.69	0.167979959250523	MTD 97.5% percentile	1	CD
y_097571	Dose-toxicity scenario 1	Dose-efficacy scenario 2	0.7	0.162825074679398	MTD 97.5% percentile	1	CD
y_097572	Dose-toxicity scenario 1	Dose-efficacy scenario 2	0.71	0.157762032225331	MTD 97.5% percentile	1	CD
y_097573	Dose-toxicity scenario 1	Dose-efficacy scenario 2	0.72	0.152788399099521	MTD 97.5% percentile	1	CD
y_097574	Dose-toxicity scenario 1	Dose-efficacy scenario 2	0.73	0.147901827683399	MTD 97.5% percentile	1	CD
y_097575	Dose-toxicity scenario 1	Dose-efficacy scenario 2	0.74	0.143100051833786	MTD 97.5% percentile	1	CD
y_097576	Dose-toxicity scenario 1	Dose-efficacy scenario 2	0.75	0.13838088337873	MTD 97.5% percentile	1	CD
y_097577	Dose-toxicity scenario 1	Dose-efficacy scenario 2	0.76	0.133742208792663	MTD 97.5% percentile	1	CD
y_097578	Dose-toxicity scenario 1	Dose-efficacy scenario 2	0.77	0.129181986040246	MTD 97.5% percentile	1	CD
y_097579	Dose-toxicity scenario 1	Dose-efficacy scenario 2	0.78	0.124698241579011	MTD 97.5% percentile	1	CD
y_097580	Dose-toxicity scenario 1	Dose-efficacy scenario 2	0.79	0.12028906751155	MTD 97.5% percentile	1	CD
y_097581	Dose-toxicity scenario 1	Dose-efficacy scenario 2	0.8	0.115952618878624	MTD 97.5% percentile	1	CD
y_097582	Dose-toxicity scenario 1	Dose-efficacy scenario 2	0.81	0.111687111085114	MTD 97.5% percentile	1	CD
y_097583	Dose-toxicity scenario 1	Dose-efficacy scenario 2	0.82	0.107490817451283	MTD 97.5% percentile	1	CD
y_097584	Dose-toxicity scenario 1	Dose-efficacy scenario 2	0.83	0.103362066882274	MTD 97.5% percentile	1	CD
y_097585	Dose-toxicity scenario 1	Dose-efficacy scenario 2	0.84	0.0992992416492466	MTD 97.5% percentile	1	CD
y_097586	Dose-toxicity scenario 1	Dose-efficacy scenario 2	0.85	0.0953007752759664	MTD 97.5% percentile	1	CD
y_097587	Dose-toxicity scenario 1	Dose-efficacy scenario 2	0.86	0.0913651505250295	MTD 97.5% percentile	1	CD
y_097588	Dose-toxicity scenario 1	Dose-efficacy scenario 2	0.87	0.0874908974783025	MTD 97.5% percentile	1	CD
y_097589	Dose-toxicity scenario 1	Dose-efficacy scenario 2	0.88	0.0836765917064651	MTD 97.5% percentile	1	CD
y_097590	Dose-toxicity scenario 1	Dose-efficacy scenario 2	0.89	0.0799208525228702	MTD 97.5% percentile	1	CD
y_097591	Dose-toxicity scenario 1	Dose-efficacy scenario 2	0.9	0.0762223413172243	MTD 97.5% percentile	1	CD
y_097592	Dose-toxicity scenario 1	Dose-efficacy scenario 2	0.91	0.0725797599648636	MTD 97.5% percentile	1	CD
y_097593	Dose-toxicity scenario 1	Dose-efficacy scenario 2	0.92	0.0689918493076541	MTD 97.5% percentile	1	CD
y_097594	Dose-toxicity scenario 1	Dose-efficacy scenario 2	0.93	0.0654573877027824	MTD 97.5% percentile	1	CD
y_097595	Dose-toxicity scenario 1	Dose-efficacy scenario 2	0.94	0.0619751896359223	MTD 97.5% percentile	1	CD
y_097596	Dose-toxicity scenario 1	Dose-efficacy scenario 2	0.95	0.058544104395471	MTD 97.5% percentile	1	CD
y_097597	Dose-toxicity scenario 1	Dose-efficacy scenario 2	0.96	0.0551630148047398	MTD 97.5% percentile	1	CD
y_097598	Dose-toxicity scenario 1	Dose-efficacy scenario 2	0.97	0.0518308360091647	MTD 97.5% percentile	1	CD
y_097599	Dose-toxicity scenario 1	Dose-efficacy scenario 2	0.98	0.0485465143157725	MTD 97.5% percentile	1	CD
y_0975100	Dose-toxicity scenario 1	Dose-efficacy scenario 2	0.99	0.0453090260822928	MTD 97.5% percentile	1	CD
y_0975101	Dose-toxicity scenario 1	Dose-efficacy scenario 2	1	0.0421173766534567	MTD 97.5% percentile	1	CD
