# Supplementary material for: A Bayesian adaptive design for dual‐agent phase I–II oncology trials integrating efficacy data across stages
Source: Biom J. 2023 May 18;65(7):2200288. doi: 10.1002/bimj.202200288 (PMC10952513; doi:10.1002/bimj.202200288)
Supplement: Supplementary file 1 — Supporting Information S1 [file BIMJ-65-0-s001.zip › Code_biometrical_journal2/Code_biometrical_journal/Data/intermediate_outputs/MTD_curve_DLT_sc1_EFF_sc2_PA_w025_H0.csv]

	DLT_scenario	EFF_scenario	x	y	type	omega	agreement
y_mean1	Dose-toxicity scenario 1	Dose-efficacy scenario 2	0	1.22860041490767	MTD mean	0.25	PA
y_mean2	Dose-toxicity scenario 1	Dose-efficacy scenario 2	0.01	1.19773791937021	MTD mean	0.25	PA
y_mean3	Dose-toxicity scenario 1	Dose-efficacy scenario 2	0.02	1.16792211782794	MTD mean	0.25	PA
y_mean4	Dose-toxicity scenario 1	Dose-efficacy scenario 2	0.03	1.13910065060698	MTD mean	0.25	PA
y_mean5	Dose-toxicity scenario 1	Dose-efficacy scenario 2	0.04	1.11122459306626	MTD mean	0.25	PA
y_mean6	Dose-toxicity scenario 1	Dose-efficacy scenario 2	0.05	1.08424817845078	MTD mean	0.25	PA
y_mean7	Dose-toxicity scenario 1	Dose-efficacy scenario 2	0.06	1.05812854715188	MTD mean	0.25	PA
y_mean8	Dose-toxicity scenario 1	Dose-efficacy scenario 2	0.07	1.03282551948478	MTD mean	0.25	PA
y_mean9	Dose-toxicity scenario 1	Dose-efficacy scenario 2	0.08	1.00830138944982	MTD mean	0.25	PA
y_mean10	Dose-toxicity scenario 1	Dose-efficacy scenario 2	0.09	0.984520737250749	MTD mean	0.25	PA
y_mean11	Dose-toxicity scenario 1	Dose-efficacy scenario 2	0.1	0.961450258609648	MTD mean	0.25	PA
y_mean12	Dose-toxicity scenario 1	Dose-efficacy scenario 2	0.11	0.939058609148607	MTD mean	0.25	PA
y_mean13	Dose-toxicity scenario 1	Dose-efficacy scenario 2	0.12	0.91731626230906	MTD mean	0.25	PA
y_mean14	Dose-toxicity scenario 1	Dose-efficacy scenario 2	0.13	0.896195379454435	MTD mean	0.25	PA
y_mean15	Dose-toxicity scenario 1	Dose-efficacy scenario 2	0.14	0.87566969095448	MTD mean	0.25	PA
y_mean16	Dose-toxicity scenario 1	Dose-efficacy scenario 2	0.15	0.855714387183164	MTD mean	0.25	PA
y_mean17	Dose-toxicity scenario 1	Dose-efficacy scenario 2	0.16	0.83630601847917	MTD mean	0.25	PA
y_mean18	Dose-toxicity scenario 1	Dose-efficacy scenario 2	0.17	0.817422403220833	MTD mean	0.25	PA
y_mean19	Dose-toxicity scenario 1	Dose-efficacy scenario 2	0.18	0.7990425432579	MTD mean	0.25	PA
y_mean20	Dose-toxicity scenario 1	Dose-efficacy scenario 2	0.19	0.781146546022233	MTD mean	0.25	PA
y_mean21	Dose-toxicity scenario 1	Dose-efficacy scenario 2	0.2	0.763715552710074	MTD mean	0.25	PA
y_mean22	Dose-toxicity scenario 1	Dose-efficacy scenario 2	0.21	0.746731671990773	MTD mean	0.25	PA
y_mean23	Dose-toxicity scenario 1	Dose-efficacy scenario 2	0.22	0.730177918752126	MTD mean	0.25	PA
y_mean24	Dose-toxicity scenario 1	Dose-efficacy scenario 2	0.23	0.714038157441449	MTD mean	0.25	PA
y_mean25	Dose-toxicity scenario 1	Dose-efficacy scenario 2	0.24	0.6982970496051	MTD mean	0.25	PA
y_mean26	Dose-toxicity scenario 1	Dose-efficacy scenario 2	0.25	0.682940005267912	MTD mean	0.25	PA
y_mean27	Dose-toxicity scenario 1	Dose-efficacy scenario 2	0.26	0.667953137828573	MTD mean	0.25	PA
y_mean28	Dose-toxicity scenario 1	Dose-efficacy scenario 2	0.27	0.653323222177865	MTD mean	0.25	PA
y_mean29	Dose-toxicity scenario 1	Dose-efficacy scenario 2	0.28	0.639037655774264	MTD mean	0.25	PA
y_mean30	Dose-toxicity scenario 1	Dose-efficacy scenario 2	0.29	0.62508442243609	MTD mean	0.25	PA
y_mean31	Dose-toxicity scenario 1	Dose-efficacy scenario 2	0.3	0.611452058631579	MTD mean	0.25	PA
y_mean32	Dose-toxicity scenario 1	Dose-efficacy scenario 2	0.31	0.598129622068102	MTD mean	0.25	PA
y_mean33	Dose-toxicity scenario 1	Dose-efficacy scenario 2	0.32	0.585106662399654	MTD mean	0.25	PA
y_mean34	Dose-toxicity scenario 1	Dose-efficacy scenario 2	0.33	0.572373193887787	MTD mean	0.25	PA
y_mean35	Dose-toxicity scenario 1	Dose-efficacy scenario 2	0.34	0.559919669865692	MTD mean	0.25	PA
y_mean36	Dose-toxicity scenario 1	Dose-efficacy scenario 2	0.35	0.54773695886819	MTD mean	0.25	PA
y_mean37	Dose-toxicity scenario 1	Dose-efficacy scenario 2	0.36	0.535816322302185	MTD mean	0.25	PA
y_mean38	Dose-toxicity scenario 1	Dose-efficacy scenario 2	0.37	0.524149393542855	MTD mean	0.25	PA
y_mean39	Dose-toxicity scenario 1	Dose-efficacy scenario 2	0.38	0.51272815835047	MTD mean	0.25	PA
y_mean40	Dose-toxicity scenario 1	Dose-efficacy scenario 2	0.39	0.501544936511534	MTD mean	0.25	PA
y_mean41	Dose-toxicity scenario 1	Dose-efficacy scenario 2	0.4	0.49059236461585	MTD mean	0.25	PA
y_mean42	Dose-toxicity scenario 1	Dose-efficacy scenario 2	0.41	0.479863379888373	MTD mean	0.25	PA
y_mean43	Dose-toxicity scenario 1	Dose-efficacy scenario 2	0.42	0.469351205001219	MTD mean	0.25	PA
y_mean44	Dose-toxicity scenario 1	Dose-efficacy scenario 2	0.43	0.459049333797223	MTD mean	0.25	PA
y_mean45	Dose-toxicity scenario 1	Dose-efficacy scenario 2	0.44	0.448951517861844	MTD mean	0.25	PA
y_mean46	Dose-toxicity scenario 1	Dose-efficacy scenario 2	0.45	0.439051753885175	MTD mean	0.25	PA
y_mean47	Dose-toxicity scenario 1	Dose-efficacy scenario 2	0.46	0.429344271760351	MTD mean	0.25	PA
y_mean48	Dose-toxicity scenario 1	Dose-efficacy scenario 2	0.47	0.419823523368782	MTD mean	0.25	PA
y_mean49	Dose-toxicity scenario 1	Dose-efficacy scenario 2	0.48	0.410484172006397	MTD mean	0.25	PA
y_mean50	Dose-toxicity scenario 1	Dose-efficacy scenario 2	0.49	0.401321082408572	MTD mean	0.25	PA
y_mean51	Dose-toxicity scenario 1	Dose-efficacy scenario 2	0.5	0.392329311334548	MTD mean	0.25	PA
y_mean52	Dose-toxicity scenario 1	Dose-efficacy scenario 2	0.51	0.383504098675087	MTD mean	0.25	PA
y_mean53	Dose-toxicity scenario 1	Dose-efficacy scenario 2	0.52	0.374840859049734	MTD mean	0.25	PA
y_mean54	Dose-toxicity scenario 1	Dose-efficacy scenario 2	0.53	0.366335173862533	MTD mean	0.25	PA
y_mean55	Dose-toxicity scenario 1	Dose-efficacy scenario 2	0.54	0.357982783787272	MTD mean	0.25	PA
y_mean56	Dose-toxicity scenario 1	Dose-efficacy scenario 2	0.55	0.349779581655416	MTD mean	0.25	PA
y_mean57	Dose-toxicity scenario 1	Dose-efficacy scenario 2	0.56	0.341721605721754	MTD mean	0.25	PA
y_mean58	Dose-toxicity scenario 1	Dose-efficacy scenario 2	0.57	0.333805033284585	MTD mean	0.25	PA
y_mean59	Dose-toxicity scenario 1	Dose-efficacy scenario 2	0.58	0.326026174638842	MTD mean	0.25	PA
y_mean60	Dose-toxicity scenario 1	Dose-efficacy scenario 2	0.59	0.318381467342064	MTD mean	0.25	PA
y_mean61	Dose-toxicity scenario 1	Dose-efficacy scenario 2	0.6	0.310867470774492	MTD mean	0.25	PA
y_mean62	Dose-toxicity scenario 1	Dose-efficacy scenario 2	0.61	0.30348086097584	MTD mean	0.25	PA
y_mean63	Dose-toxicity scenario 1	Dose-efficacy scenario 2	0.62	0.296218425742456	MTD mean	0.25	PA
y_mean64	Dose-toxicity scenario 1	Dose-efficacy scenario 2	0.63	0.289077059969683	MTD mean	0.25	PA
y_mean65	Dose-toxicity scenario 1	Dose-efficacy scenario 2	0.64	0.282053761225236	MTD mean	0.25	PA
y_mean66	Dose-toxicity scenario 1	Dose-efficacy scenario 2	0.65	0.275145625540331	MTD mean	0.25	PA
y_mean67	Dose-toxicity scenario 1	Dose-efficacy scenario 2	0.66	0.26834984340617	MTD mean	0.25	PA
y_mean68	Dose-toxicity scenario 1	Dose-efficacy scenario 2	0.67	0.261663695964193	MTD mean	0.25	PA
y_mean69	Dose-toxicity scenario 1	Dose-efficacy scenario 2	0.68	0.255084551379239	MTD mean	0.25	PA
y_mean70	Dose-toxicity scenario 1	Dose-efficacy scenario 2	0.69	0.248609861385447	MTD mean	0.25	PA
y_mean71	Dose-toxicity scenario 1	Dose-efficacy scenario 2	0.7	0.242237157995391	MTD mean	0.25	PA
y_mean72	Dose-toxicity scenario 1	Dose-efficacy scenario 2	0.71	0.2359640503635	MTD mean	0.25	PA
y_mean73	Dose-toxicity scenario 1	Dose-efficacy scenario 2	0.72	0.229788221795398	MTD mean	0.25	PA
y_mean74	Dose-toxicity scenario 1	Dose-efficacy scenario 2	0.73	0.223707426895309	MTD mean	0.25	PA
y_mean75	Dose-toxicity scenario 1	Dose-efficacy scenario 2	0.74	0.217719488844142	MTD mean	0.25	PA
y_mean76	Dose-toxicity scenario 1	Dose-efficacy scenario 2	0.75	0.211822296801324	MTD mean	0.25	PA
y_mean77	Dose-toxicity scenario 1	Dose-efficacy scenario 2	0.76	0.206013803423874	MTD mean	0.25	PA
y_mean78	Dose-toxicity scenario 1	Dose-efficacy scenario 2	0.77	0.20029202249658	MTD mean	0.25	PA
y_mean79	Dose-toxicity scenario 1	Dose-efficacy scenario 2	0.78	0.194655026667531	MTD mean	0.25	PA
y_mean80	Dose-toxicity scenario 1	Dose-efficacy scenario 2	0.79	0.189100945283567	MTD mean	0.25	PA
y_mean81	Dose-toxicity scenario 1	Dose-efficacy scenario 2	0.8	0.183627962320552	MTD mean	0.25	PA
y_mean82	Dose-toxicity scenario 1	Dose-efficacy scenario 2	0.81	0.178234314403645	MTD mean	0.25	PA
y_mean83	Dose-toxicity scenario 1	Dose-efficacy scenario 2	0.82	0.172918288913059	MTD mean	0.25	PA
y_mean84	Dose-toxicity scenario 1	Dose-efficacy scenario 2	0.83	0.167678222171002	MTD mean	0.25	PA
y_mean85	Dose-toxicity scenario 1	Dose-efficacy scenario 2	0.84	0.1625124977058	MTD mean	0.25	PA
y_mean86	Dose-toxicity scenario 1	Dose-efficacy scenario 2	0.85	0.157419544589368	MTD mean	0.25	PA
y_mean87	Dose-toxicity scenario 1	Dose-efficacy scenario 2	0.86	0.152397835844462	MTD mean	0.25	PA
y_mean88	Dose-toxicity scenario 1	Dose-efficacy scenario 2	0.87	0.147445886918305	MTD mean	0.25	PA
y_mean89	Dose-toxicity scenario 1	Dose-efficacy scenario 2	0.88	0.142562254219382	MTD mean	0.25	PA
y_mean90	Dose-toxicity scenario 1	Dose-efficacy scenario 2	0.89	0.137745533714388	MTD mean	0.25	PA
y_mean91	Dose-toxicity scenario 1	Dose-efficacy scenario 2	0.9	0.132994359582443	MTD mean	0.25	PA
y_mean92	Dose-toxicity scenario 1	Dose-efficacy scenario 2	0.91	0.128307402923884	MTD mean	0.25	PA
y_mean93	Dose-toxicity scenario 1	Dose-efficacy scenario 2	0.92	0.12368337052106	MTD mean	0.25	PA
y_mean94	Dose-toxicity scenario 1	Dose-efficacy scenario 2	0.93	0.119121003648708	MTD mean	0.25	PA
y_mean95	Dose-toxicity scenario 1	Dose-efficacy scenario 2	0.94	0.114619076931596	MTD mean	0.25	PA
y_mean96	Dose-toxicity scenario 1	Dose-efficacy scenario 2	0.95	0.110176397247285	MTD mean	0.25	PA
y_mean97	Dose-toxicity scenario 1	Dose-efficacy scenario 2	0.96	0.105791802671914	MTD mean	0.25	PA
y_mean98	Dose-toxicity scenario 1	Dose-efficacy scenario 2	0.97	0.101464161467072	MTD mean	0.25	PA
y_mean99	Dose-toxicity scenario 1	Dose-efficacy scenario 2	0.98	0.0971923711058942	MTD mean	0.25	PA
y_mean100	Dose-toxicity scenario 1	Dose-efficacy scenario 2	0.99	0.092975357336622	MTD mean	0.25	PA
y_mean101	Dose-toxicity scenario 1	Dose-efficacy scenario 2	1	0.0888120732819588	MTD mean	0.25	PA
y_00251	Dose-toxicity scenario 1	Dose-efficacy scenario 2	0	1.33753963377819	MTD 2.5% percentile	0.25	PA
y_00252	Dose-toxicity scenario 1	Dose-efficacy scenario 2	0.01	1.31118732209509	MTD 2.5% percentile	0.25	PA
y_00253	Dose-toxicity scenario 1	Dose-efficacy scenario 2	0.02	1.28547908188078	MTD 2.5% percentile	0.25	PA
y_00254	Dose-toxicity scenario 1	Dose-efficacy scenario 2	0.03	1.260391585776	MTD 2.5% percentile	0.25	PA
y_00255	Dose-toxicity scenario 1	Dose-efficacy scenario 2	0.04	1.23590261949551	MTD 2.5% percentile	0.25	PA
y_00256	Dose-toxicity scenario 1	Dose-efficacy scenario 2	0.05	1.21199101622228	MTD 2.5% percentile	0.25	PA
y_00257	Dose-toxicity scenario 1	Dose-efficacy scenario 2	0.06	1.18863659558777	MTD 2.5% percentile	0.25	PA
y_00258	Dose-toxicity scenario 1	Dose-efficacy scenario 2	0.07	1.16582010686884	MTD 2.5% percentile	0.25	PA
y_00259	Dose-toxicity scenario 1	Dose-efficacy scenario 2	0.08	1.1435231760649	MTD 2.5% percentile	0.25	PA
y_002510	Dose-toxicity scenario 1	Dose-efficacy scenario 2	0.09	1.12172825654988	MTD 2.5% percentile	0.25	PA
y_002511	Dose-toxicity scenario 1	Dose-efficacy scenario 2	0.1	1.10041858302011	MTD 2.5% percentile	0.25	PA
y_002512	Dose-toxicity scenario 1	Dose-efficacy scenario 2	0.11	1.07957812848442	MTD 2.5% percentile	0.25	PA
y_002513	Dose-toxicity scenario 1	Dose-efficacy scenario 2	0.12	1.05919156406433	MTD 2.5% percentile	0.25	PA
y_002514	Dose-toxicity scenario 1	Dose-efficacy scenario 2	0.13	1.03924422139251	MTD 2.5% percentile	0.25	PA
y_002515	Dose-toxicity scenario 1	Dose-efficacy scenario 2	0.14	1.01972205741576	MTD 2.5% percentile	0.25	PA
y_002516	Dose-toxicity scenario 1	Dose-efficacy scenario 2	0.15	1.00061162142482	MTD 2.5% percentile	0.25	PA
y_002517	Dose-toxicity scenario 1	Dose-efficacy scenario 2	0.16	0.981900024148561	MTD 2.5% percentile	0.25	PA
y_002518	Dose-toxicity scenario 1	Dose-efficacy scenario 2	0.17	0.963574908763163	MTD 2.5% percentile	0.25	PA
y_002519	Dose-toxicity scenario 1	Dose-efficacy scenario 2	0.18	0.945624423679349	MTD 2.5% percentile	0.25	PA
y_002520	Dose-toxicity scenario 1	Dose-efficacy scenario 2	0.19	0.928037196981698	MTD 2.5% percentile	0.25	PA
y_002521	Dose-toxicity scenario 1	Dose-efficacy scenario 2	0.2	0.910802312404205	MTD 2.5% percentile	0.25	PA
y_002522	Dose-toxicity scenario 1	Dose-efficacy scenario 2	0.21	0.893909286735438	MTD 2.5% percentile	0.25	PA
y_002523	Dose-toxicity scenario 1	Dose-efficacy scenario 2	0.22	0.877348048555014	MTD 2.5% percentile	0.25	PA
y_002524	Dose-toxicity scenario 1	Dose-efficacy scenario 2	0.23	0.861108918210774	MTD 2.5% percentile	0.25	PA
y_002525	Dose-toxicity scenario 1	Dose-efficacy scenario 2	0.24	0.845182588953004	MTD 2.5% percentile	0.25	PA
y_002526	Dose-toxicity scenario 1	Dose-efficacy scenario 2	0.25	0.829560109148448	MTD 2.5% percentile	0.25	PA
y_002527	Dose-toxicity scenario 1	Dose-efficacy scenario 2	0.26	0.814232865502687	MTD 2.5% percentile	0.25	PA
y_002528	Dose-toxicity scenario 1	Dose-efficacy scenario 2	0.27	0.799192567224809	MTD 2.5% percentile	0.25	PA
y_002529	Dose-toxicity scenario 1	Dose-efficacy scenario 2	0.28	0.784431231073213	MTD 2.5% percentile	0.25	PA
y_002530	Dose-toxicity scenario 1	Dose-efficacy scenario 2	0.29	0.76994116722585	MTD 2.5% percentile	0.25	PA
y_002531	Dose-toxicity scenario 1	Dose-efficacy scenario 2	0.3	0.755714965922382	MTD 2.5% percentile	0.25	PA
y_002532	Dose-toxicity scenario 1	Dose-efficacy scenario 2	0.31	0.741745484829476	MTD 2.5% percentile	0.25	PA
y_002533	Dose-toxicity scenario 1	Dose-efficacy scenario 2	0.32	0.728025837083999	MTD 2.5% percentile	0.25	PA
y_002534	Dose-toxicity scenario 1	Dose-efficacy scenario 2	0.33	0.714549379972032	MTD 2.5% percentile	0.25	PA
y_002535	Dose-toxicity scenario 1	Dose-efficacy scenario 2	0.34	0.701309704204616	MTD 2.5% percentile	0.25	PA
y_002536	Dose-toxicity scenario 1	Dose-efficacy scenario 2	0.35	0.688300623753849	MTD 2.5% percentile	0.25	PA
y_002537	Dose-toxicity scenario 1	Dose-efficacy scenario 2	0.36	0.67551616621548	MTD 2.5% percentile	0.25	PA
y_002538	Dose-toxicity scenario 1	Dose-efficacy scenario 2	0.37	0.662950563666432	MTD 2.5% percentile	0.25	PA
y_002539	Dose-toxicity scenario 1	Dose-efficacy scenario 2	0.38	0.65059824398788	MTD 2.5% percentile	0.25	PA
y_002540	Dose-toxicity scenario 1	Dose-efficacy scenario 2	0.39	0.638453822626437	MTD 2.5% percentile	0.25	PA
y_002541	Dose-toxicity scenario 1	Dose-efficacy scenario 2	0.4	0.626512094767866	MTD 2.5% percentile	0.25	PA
y_002542	Dose-toxicity scenario 1	Dose-efficacy scenario 2	0.41	0.614768027899417	MTD 2.5% percentile	0.25	PA
y_002543	Dose-toxicity scenario 1	Dose-efficacy scenario 2	0.42	0.603216754738459	MTD 2.5% percentile	0.25	PA
y_002544	Dose-toxicity scenario 1	Dose-efficacy scenario 2	0.43	0.59185356650654	MTD 2.5% percentile	0.25	PA
y_002545	Dose-toxicity scenario 1	Dose-efficacy scenario 2	0.44	0.580673906529325	MTD 2.5% percentile	0.25	PA
y_002546	Dose-toxicity scenario 1	Dose-efficacy scenario 2	0.45	0.569673364144176	MTD 2.5% percentile	0.25	PA
y_002547	Dose-toxicity scenario 1	Dose-efficacy scenario 2	0.46	0.558847668898221	MTD 2.5% percentile	0.25	PA
y_002548	Dose-toxicity scenario 1	Dose-efficacy scenario 2	0.47	0.548192685020901	MTD 2.5% percentile	0.25	PA
y_002549	Dose-toxicity scenario 1	Dose-efficacy scenario 2	0.48	0.53770440615597	MTD 2.5% percentile	0.25	PA
y_002550	Dose-toxicity scenario 1	Dose-efficacy scenario 2	0.49	0.527378950338825	MTD 2.5% percentile	0.25	PA
y_002551	Dose-toxicity scenario 1	Dose-efficacy scenario 2	0.5	0.517212555205964	MTD 2.5% percentile	0.25	PA
y_002552	Dose-toxicity scenario 1	Dose-efficacy scenario 2	0.51	0.507201573424143	MTD 2.5% percentile	0.25	PA
y_002553	Dose-toxicity scenario 1	Dose-efficacy scenario 2	0.52	0.497342468327561	MTD 2.5% percentile	0.25	PA
y_002554	Dose-toxicity scenario 1	Dose-efficacy scenario 2	0.53	0.48763180975212	MTD 2.5% percentile	0.25	PA
y_002555	Dose-toxicity scenario 1	Dose-efficacy scenario 2	0.54	0.478066270056441	MTD 2.5% percentile	0.25	PA
y_002556	Dose-toxicity scenario 1	Dose-efficacy scenario 2	0.55	0.468642620319956	MTD 2.5% percentile	0.25	PA
y_002557	Dose-toxicity scenario 1	Dose-efficacy scenario 2	0.56	0.459357726708926	MTD 2.5% percentile	0.25	PA
y_002558	Dose-toxicity scenario 1	Dose-efficacy scenario 2	0.57	0.450208547001825	MTD 2.5% percentile	0.25	PA
y_002559	Dose-toxicity scenario 1	Dose-efficacy scenario 2	0.58	0.441192127265968	MTD 2.5% percentile	0.25	PA
y_002560	Dose-toxicity scenario 1	Dose-efficacy scenario 2	0.59	0.432305598677775	MTD 2.5% percentile	0.25	PA
y_002561	Dose-toxicity scenario 1	Dose-efficacy scenario 2	0.6	0.423546174479474	MTD 2.5% percentile	0.25	PA
y_002562	Dose-toxicity scenario 1	Dose-efficacy scenario 2	0.61	0.41491114706546	MTD 2.5% percentile	0.25	PA
y_002563	Dose-toxicity scenario 1	Dose-efficacy scenario 2	0.62	0.406397885191913	MTD 2.5% percentile	0.25	PA
y_002564	Dose-toxicity scenario 1	Dose-efficacy scenario 2	0.63	0.39800383130364	MTD 2.5% percentile	0.25	PA
y_002565	Dose-toxicity scenario 1	Dose-efficacy scenario 2	0.64	0.389726498972418	MTD 2.5% percentile	0.25	PA
y_002566	Dose-toxicity scenario 1	Dose-efficacy scenario 2	0.65	0.381563470441473	MTD 2.5% percentile	0.25	PA
y_002567	Dose-toxicity scenario 1	Dose-efficacy scenario 2	0.66	0.37351239427098	MTD 2.5% percentile	0.25	PA
y_002568	Dose-toxicity scenario 1	Dose-efficacy scenario 2	0.67	0.365570983079782	MTD 2.5% percentile	0.25	PA
y_002569	Dose-toxicity scenario 1	Dose-efficacy scenario 2	0.68	0.357737011378759	MTD 2.5% percentile	0.25	PA
y_002570	Dose-toxicity scenario 1	Dose-efficacy scenario 2	0.69	0.350008313491549	MTD 2.5% percentile	0.25	PA
y_002571	Dose-toxicity scenario 1	Dose-efficacy scenario 2	0.7	0.342382781558535	MTD 2.5% percentile	0.25	PA
y_002572	Dose-toxicity scenario 1	Dose-efficacy scenario 2	0.71	0.334858363620225	MTD 2.5% percentile	0.25	PA
y_002573	Dose-toxicity scenario 1	Dose-efficacy scenario 2	0.72	0.327433061776384	MTD 2.5% percentile	0.25	PA
y_002574	Dose-toxicity scenario 1	Dose-efficacy scenario 2	0.73	0.320104930417427	MTD 2.5% percentile	0.25	PA
y_002575	Dose-toxicity scenario 1	Dose-efficacy scenario 2	0.74	0.312872074524799	MTD 2.5% percentile	0.25	PA
y_002576	Dose-toxicity scenario 1	Dose-efficacy scenario 2	0.75	0.305732648037221	MTD 2.5% percentile	0.25	PA
y_002577	Dose-toxicity scenario 1	Dose-efficacy scenario 2	0.76	0.298684852279837	MTD 2.5% percentile	0.25	PA
y_002578	Dose-toxicity scenario 1	Dose-efficacy scenario 2	0.77	0.291726934453461	MTD 2.5% percentile	0.25	PA
y_002579	Dose-toxicity scenario 1	Dose-efficacy scenario 2	0.78	0.284857186181254	MTD 2.5% percentile	0.25	PA
y_002580	Dose-toxicity scenario 1	Dose-efficacy scenario 2	0.79	0.278073942110304	MTD 2.5% percentile	0.25	PA
y_002581	Dose-toxicity scenario 1	Dose-efficacy scenario 2	0.8	0.271375578565703	MTD 2.5% percentile	0.25	PA
y_002582	Dose-toxicity scenario 1	Dose-efficacy scenario 2	0.81	0.26476051225483	MTD 2.5% percentile	0.25	PA
y_002583	Dose-toxicity scenario 1	Dose-efficacy scenario 2	0.82	0.258227199019682	MTD 2.5% percentile	0.25	PA
y_002584	Dose-toxicity scenario 1	Dose-efficacy scenario 2	0.83	0.251774132635174	MTD 2.5% percentile	0.25	PA
y_002585	Dose-toxicity scenario 1	Dose-efficacy scenario 2	0.84	0.24539984365145	MTD 2.5% percentile	0.25	PA
y_002586	Dose-toxicity scenario 1	Dose-efficacy scenario 2	0.85	0.239102898278335	MTD 2.5% percentile	0.25	PA
y_002587	Dose-toxicity scenario 1	Dose-efficacy scenario 2	0.86	0.23288189731015	MTD 2.5% percentile	0.25	PA
y_002588	Dose-toxicity scenario 1	Dose-efficacy scenario 2	0.87	0.226735475089196	MTD 2.5% percentile	0.25	PA
y_002589	Dose-toxicity scenario 1	Dose-efficacy scenario 2	0.88	0.220662298506293	MTD 2.5% percentile	0.25	PA
y_002590	Dose-toxicity scenario 1	Dose-efficacy scenario 2	0.89	0.214661066036838	MTD 2.5% percentile	0.25	PA
y_002591	Dose-toxicity scenario 1	Dose-efficacy scenario 2	0.9	0.208730506810919	MTD 2.5% percentile	0.25	PA
y_002592	Dose-toxicity scenario 1	Dose-efficacy scenario 2	0.91	0.202869379716091	MTD 2.5% percentile	0.25	PA
y_002593	Dose-toxicity scenario 1	Dose-efficacy scenario 2	0.92	0.197076472531478	MTD 2.5% percentile	0.25	PA
y_002594	Dose-toxicity scenario 1	Dose-efficacy scenario 2	0.93	0.191350601091936	MTD 2.5% percentile	0.25	PA
y_002595	Dose-toxicity scenario 1	Dose-efficacy scenario 2	0.94	0.18569060848107	MTD 2.5% percentile	0.25	PA
y_002596	Dose-toxicity scenario 1	Dose-efficacy scenario 2	0.95	0.180095364251941	MTD 2.5% percentile	0.25	PA
y_002597	Dose-toxicity scenario 1	Dose-efficacy scenario 2	0.96	0.174563763674368	MTD 2.5% percentile	0.25	PA
y_002598	Dose-toxicity scenario 1	Dose-efficacy scenario 2	0.97	0.16909472700777	MTD 2.5% percentile	0.25	PA
y_002599	Dose-toxicity scenario 1	Dose-efficacy scenario 2	0.98	0.16368719879854	MTD 2.5% percentile	0.25	PA
y_0025100	Dose-toxicity scenario 1	Dose-efficacy scenario 2	0.99	0.158340147200994	MTD 2.5% percentile	0.25	PA
y_0025101	Dose-toxicity scenario 1	Dose-efficacy scenario 2	1	0.15305256332098	MTD 2.5% percentile	0.25	PA
y_0501	Dose-toxicity scenario 1	Dose-efficacy scenario 2	0	1.22634955195703	MTD 50% percentile	0.25	PA
y_0502	Dose-toxicity scenario 1	Dose-efficacy scenario 2	0.01	1.19593261874841	MTD 50% percentile	0.25	PA
y_0503	Dose-toxicity scenario 1	Dose-efficacy scenario 2	0.02	1.16652977699195	MTD 50% percentile	0.25	PA
y_0504	Dose-toxicity scenario 1	Dose-efficacy scenario 2	0.03	1.13809114396675	MTD 50% percentile	0.25	PA
y_0505	Dose-toxicity scenario 1	Dose-efficacy scenario 2	0.04	1.11057005578692	MTD 50% percentile	0.25	PA
y_0506	Dose-toxicity scenario 1	Dose-efficacy scenario 2	0.05	1.08392281189196	MTD 50% percentile	0.25	PA
y_0507	Dose-toxicity scenario 1	Dose-efficacy scenario 2	0.06	1.05810844349553	MTD 50% percentile	0.25	PA
y_0508	Dose-toxicity scenario 1	Dose-efficacy scenario 2	0.07	1.03308850341192	MTD 50% percentile	0.25	PA
y_0509	Dose-toxicity scenario 1	Dose-efficacy scenario 2	0.08	1.00882687499254	MTD 50% percentile	0.25	PA
y_05010	Dose-toxicity scenario 1	Dose-efficacy scenario 2	0.09	0.98528959817546	MTD 50% percentile	0.25	PA
y_05011	Dose-toxicity scenario 1	Dose-efficacy scenario 2	0.1	0.962444710886152	MTD 50% percentile	0.25	PA
y_05012	Dose-toxicity scenario 1	Dose-efficacy scenario 2	0.11	0.940262104231743	MTD 50% percentile	0.25	PA
y_05013	Dose-toxicity scenario 1	Dose-efficacy scenario 2	0.12	0.918713390109225	MTD 50% percentile	0.25	PA
y_05014	Dose-toxicity scenario 1	Dose-efficacy scenario 2	0.13	0.897771780003506	MTD 50% percentile	0.25	PA
y_05015	Dose-toxicity scenario 1	Dose-efficacy scenario 2	0.14	0.877411973887232	MTD 50% percentile	0.25	PA
y_05016	Dose-toxicity scenario 1	Dose-efficacy scenario 2	0.15	0.857610058253572	MTD 50% percentile	0.25	PA
y_05017	Dose-toxicity scenario 1	Dose-efficacy scenario 2	0.16	0.838343412417881	MTD 50% percentile	0.25	PA
y_05018	Dose-toxicity scenario 1	Dose-efficacy scenario 2	0.17	0.819590622316391	MTD 50% percentile	0.25	PA
y_05019	Dose-toxicity scenario 1	Dose-efficacy scenario 2	0.18	0.801331401111282	MTD 50% percentile	0.25	PA
y_05020	Dose-toxicity scenario 1	Dose-efficacy scenario 2	0.19	0.783546515983301	MTD 50% percentile	0.25	PA
y_05021	Dose-toxicity scenario 1	Dose-efficacy scenario 2	0.2	0.766217720556539	MTD 50% percentile	0.25	PA
y_05022	Dose-toxicity scenario 1	Dose-efficacy scenario 2	0.21	0.749327692456251	MTD 50% percentile	0.25	PA
y_05023	Dose-toxicity scenario 1	Dose-efficacy scenario 2	0.22	0.732859975550511	MTD 50% percentile	0.25	PA
y_05024	Dose-toxicity scenario 1	Dose-efficacy scenario 2	0.23	0.716798926470866	MTD 50% percentile	0.25	PA
y_05025	Dose-toxicity scenario 1	Dose-efficacy scenario 2	0.24	0.701129665046661	MTD 50% percentile	0.25	PA
y_05026	Dose-toxicity scenario 1	Dose-efficacy scenario 2	0.25	0.685838028322922	MTD 50% percentile	0.25	PA
y_05027	Dose-toxicity scenario 1	Dose-efficacy scenario 2	0.26	0.670910527863118	MTD 50% percentile	0.25	PA
y_05028	Dose-toxicity scenario 1	Dose-efficacy scenario 2	0.27	0.656334310066257	MTD 50% percentile	0.25	PA
y_05029	Dose-toxicity scenario 1	Dose-efficacy scenario 2	0.28	0.642097119252927	MTD 50% percentile	0.25	PA
y_05030	Dose-toxicity scenario 1	Dose-efficacy scenario 2	0.29	0.628187263297457	MTD 50% percentile	0.25	PA
y_05031	Dose-toxicity scenario 1	Dose-efficacy scenario 2	0.3	0.614593581603646	MTD 50% percentile	0.25	PA
y_05032	Dose-toxicity scenario 1	Dose-efficacy scenario 2	0.31	0.601305415239719	MTD 50% percentile	0.25	PA
y_05033	Dose-toxicity scenario 1	Dose-efficacy scenario 2	0.32	0.588312579064525	MTD 50% percentile	0.25	PA
y_05034	Dose-toxicity scenario 1	Dose-efficacy scenario 2	0.33	0.575605335691808	MTD 50% percentile	0.25	PA
y_05035	Dose-toxicity scenario 1	Dose-efficacy scenario 2	0.34	0.563174371152672	MTD 50% percentile	0.25	PA
y_05036	Dose-toxicity scenario 1	Dose-efficacy scenario 2	0.35	0.551010772128403	MTD 50% percentile	0.25	PA
y_05037	Dose-toxicity scenario 1	Dose-efficacy scenario 2	0.36	0.539106004636687	MTD 50% percentile	0.25	PA
y_05038	Dose-toxicity scenario 1	Dose-efficacy scenario 2	0.37	0.527451894064128	MTD 50% percentile	0.25	PA
y_05039	Dose-toxicity scenario 1	Dose-efficacy scenario 2	0.38	0.516040606446886	MTD 50% percentile	0.25	PA
y_05040	Dose-toxicity scenario 1	Dose-efficacy scenario 2	0.39	0.504864630909344	MTD 50% percentile	0.25	PA
y_05041	Dose-toxicity scenario 1	Dose-efficacy scenario 2	0.4	0.493916763178089	MTD 50% percentile	0.25	PA
y_05042	Dose-toxicity scenario 1	Dose-efficacy scenario 2	0.41	0.483190090095157	MTD 50% percentile	0.25	PA
y_05043	Dose-toxicity scenario 1	Dose-efficacy scenario 2	0.42	0.472677975060595	MTD 50% percentile	0.25	PA
y_05044	Dose-toxicity scenario 1	Dose-efficacy scenario 2	0.43	0.462374044339915	MTD 50% percentile	0.25	PA
y_05045	Dose-toxicity scenario 1	Dose-efficacy scenario 2	0.44	0.452272174177085	MTD 50% percentile	0.25	PA
y_05046	Dose-toxicity scenario 1	Dose-efficacy scenario 2	0.45	0.442366478658305	MTD 50% percentile	0.25	PA
y_05047	Dose-toxicity scenario 1	Dose-efficacy scenario 2	0.46	0.432651298276018	MTD 50% percentile	0.25	PA
y_05048	Dose-toxicity scenario 1	Dose-efficacy scenario 2	0.47	0.423121189146488	MTD 50% percentile	0.25	PA
y_05049	Dose-toxicity scenario 1	Dose-efficacy scenario 2	0.48	0.413770912837767	MTD 50% percentile	0.25	PA
y_05050	Dose-toxicity scenario 1	Dose-efficacy scenario 2	0.49	0.40459542676811	MTD 50% percentile	0.25	PA
y_05051	Dose-toxicity scenario 1	Dose-efficacy scenario 2	0.5	0.395589875137878	MTD 50% percentile	0.25	PA
y_05052	Dose-toxicity scenario 1	Dose-efficacy scenario 2	0.51	0.386749580360653	MTD 50% percentile	0.25	PA
y_05053	Dose-toxicity scenario 1	Dose-efficacy scenario 2	0.52	0.378070034961784	MTD 50% percentile	0.25	PA
y_05054	Dose-toxicity scenario 1	Dose-efficacy scenario 2	0.53	0.369546893914916	MTD 50% percentile	0.25	PA
y_05055	Dose-toxicity scenario 1	Dose-efficacy scenario 2	0.54	0.361175967389081	MTD 50% percentile	0.25	PA
y_05056	Dose-toxicity scenario 1	Dose-efficacy scenario 2	0.55	0.352953213880955	MTD 50% percentile	0.25	PA
y_05057	Dose-toxicity scenario 1	Dose-efficacy scenario 2	0.56	0.344874733708604	MTD 50% percentile	0.25	PA
y_05058	Dose-toxicity scenario 1	Dose-efficacy scenario 2	0.57	0.336936762844721	MTD 50% percentile	0.25	PA
y_05059	Dose-toxicity scenario 1	Dose-efficacy scenario 2	0.58	0.329135667068869	MTD 50% percentile	0.25	PA
y_05060	Dose-toxicity scenario 1	Dose-efficacy scenario 2	0.59	0.321467936419633	MTD 50% percentile	0.25	PA
y_05061	Dose-toxicity scenario 1	Dose-efficacy scenario 2	0.6	0.313930179928896	MTD 50% percentile	0.25	PA
y_05062	Dose-toxicity scenario 1	Dose-efficacy scenario 2	0.61	0.306519120621641	MTD 50% percentile	0.25	PA
y_05063	Dose-toxicity scenario 1	Dose-efficacy scenario 2	0.62	0.299231590765781	MTD 50% percentile	0.25	PA
y_05064	Dose-toxicity scenario 1	Dose-efficacy scenario 2	0.63	0.292064527357567	MTD 50% percentile	0.25	PA
y_05065	Dose-toxicity scenario 1	Dose-efficacy scenario 2	0.64	0.285014967829033	MTD 50% percentile	0.25	PA
y_05066	Dose-toxicity scenario 1	Dose-efficacy scenario 2	0.65	0.278080045964865	MTD 50% percentile	0.25	PA
y_05067	Dose-toxicity scenario 1	Dose-efficacy scenario 2	0.66	0.271256988016853	MTD 50% percentile	0.25	PA
y_05068	Dose-toxicity scenario 1	Dose-efficacy scenario 2	0.67	0.264543109004865	MTD 50% percentile	0.25	PA
y_05069	Dose-toxicity scenario 1	Dose-efficacy scenario 2	0.68	0.257935809193989	MTD 50% percentile	0.25	PA
y_05070	Dose-toxicity scenario 1	Dose-efficacy scenario 2	0.69	0.251432570738115	MTD 50% percentile	0.25	PA
y_05071	Dose-toxicity scenario 1	Dose-efficacy scenario 2	0.7	0.24503095448087	MTD 50% percentile	0.25	PA
y_05072	Dose-toxicity scenario 1	Dose-efficacy scenario 2	0.71	0.238728596905354	MTD 50% percentile	0.25	PA
y_05073	Dose-toxicity scenario 1	Dose-efficacy scenario 2	0.72	0.232523207224675	MTD 50% percentile	0.25	PA
y_05074	Dose-toxicity scenario 1	Dose-efficacy scenario 2	0.73	0.226412564605754	MTD 50% percentile	0.25	PA
y_05075	Dose-toxicity scenario 1	Dose-efficacy scenario 2	0.74	0.220394515519325	MTD 50% percentile	0.25	PA
y_05076	Dose-toxicity scenario 1	Dose-efficacy scenario 2	0.75	0.2144669712095	MTD 50% percentile	0.25	PA
y_05077	Dose-toxicity scenario 1	Dose-efficacy scenario 2	0.76	0.208627905276646	MTD 50% percentile	0.25	PA
y_05078	Dose-toxicity scenario 1	Dose-efficacy scenario 2	0.77	0.202875351367699	MTD 50% percentile	0.25	PA
y_05079	Dose-toxicity scenario 1	Dose-efficacy scenario 2	0.78	0.197207400968379	MTD 50% percentile	0.25	PA
y_05080	Dose-toxicity scenario 1	Dose-efficacy scenario 2	0.79	0.191622201292115	MTD 50% percentile	0.25	PA
y_05081	Dose-toxicity scenario 1	Dose-efficacy scenario 2	0.8	0.186117953260753	MTD 50% percentile	0.25	PA
y_05082	Dose-toxicity scenario 1	Dose-efficacy scenario 2	0.81	0.180692909572441	MTD 50% percentile	0.25	PA
y_05083	Dose-toxicity scenario 1	Dose-efficacy scenario 2	0.82	0.175345372852323	MTD 50% percentile	0.25	PA
y_05084	Dose-toxicity scenario 1	Dose-efficacy scenario 2	0.83	0.170073693881935	MTD 50% percentile	0.25	PA
y_05085	Dose-toxicity scenario 1	Dose-efficacy scenario 2	0.84	0.164876269903423	MTD 50% percentile	0.25	PA
y_05086	Dose-toxicity scenario 1	Dose-efficacy scenario 2	0.85	0.159751542994909	MTD 50% percentile	0.25	PA
y_05087	Dose-toxicity scenario 1	Dose-efficacy scenario 2	0.86	0.15469799851357	MTD 50% percentile	0.25	PA
y_05088	Dose-toxicity scenario 1	Dose-efficacy scenario 2	0.87	0.149714163603134	MTD 50% percentile	0.25	PA
y_05089	Dose-toxicity scenario 1	Dose-efficacy scenario 2	0.88	0.144798605762725	MTD 50% percentile	0.25	PA
y_05090	Dose-toxicity scenario 1	Dose-efficacy scenario 2	0.89	0.13994993147412	MTD 50% percentile	0.25	PA
y_05091	Dose-toxicity scenario 1	Dose-efficacy scenario 2	0.9	0.135166784884667	MTD 50% percentile	0.25	PA
y_05092	Dose-toxicity scenario 1	Dose-efficacy scenario 2	0.91	0.130447846543243	MTD 50% percentile	0.25	PA
y_05093	Dose-toxicity scenario 1	Dose-efficacy scenario 2	0.92	0.125791832186777	MTD 50% percentile	0.25	PA
y_05094	Dose-toxicity scenario 1	Dose-efficacy scenario 2	0.93	0.121197491574991	MTD 50% percentile	0.25	PA
y_05095	Dose-toxicity scenario 1	Dose-efficacy scenario 2	0.94	0.116663607371152	MTD 50% percentile	0.25	PA
y_05096	Dose-toxicity scenario 1	Dose-efficacy scenario 2	0.95	0.112188994066703	MTD 50% percentile	0.25	PA
y_05097	Dose-toxicity scenario 1	Dose-efficacy scenario 2	0.96	0.107772496947813	MTD 50% percentile	0.25	PA
y_05098	Dose-toxicity scenario 1	Dose-efficacy scenario 2	0.97	0.103412991101917	MTD 50% percentile	0.25	PA
y_05099	Dose-toxicity scenario 1	Dose-efficacy scenario 2	0.98	0.0991093804624832	MTD 50% percentile	0.25	PA
y_050100	Dose-toxicity scenario 1	Dose-efficacy scenario 2	0.99	0.0948605968902797	MTD 50% percentile	0.25	PA
y_050101	Dose-toxicity scenario 1	Dose-efficacy scenario 2	1	0.090665599289535	MTD 50% percentile	0.25	PA
y_09751	Dose-toxicity scenario 1	Dose-efficacy scenario 2	0	1.14406578751371	MTD 97.5% percentile	0.25	PA
y_09752	Dose-toxicity scenario 1	Dose-efficacy scenario 2	0.01	1.10754611952765	MTD 97.5% percentile	0.25	PA
y_09753	Dose-toxicity scenario 1	Dose-efficacy scenario 2	0.02	1.07269448441437	MTD 97.5% percentile	0.25	PA
y_09754	Dose-toxicity scenario 1	Dose-efficacy scenario 2	0.03	1.03939915288768	MTD 97.5% percentile	0.25	PA
y_09755	Dose-toxicity scenario 1	Dose-efficacy scenario 2	0.04	1.00755815629731	MTD 97.5% percentile	0.25	PA
y_09756	Dose-toxicity scenario 1	Dose-efficacy scenario 2	0.05	0.977078243551942	MTD 97.5% percentile	0.25	PA
y_09757	Dose-toxicity scenario 1	Dose-efficacy scenario 2	0.06	0.947873969006112	MTD 97.5% percentile	0.25	PA
y_09758	Dose-toxicity scenario 1	Dose-efficacy scenario 2	0.07	0.919866892520409	MTD 97.5% percentile	0.25	PA
y_09759	Dose-toxicity scenario 1	Dose-efficacy scenario 2	0.08	0.892984875923749	MTD 97.5% percentile	0.25	PA
y_097510	Dose-toxicity scenario 1	Dose-efficacy scenario 2	0.09	0.867161462590784	MTD 97.5% percentile	0.25	PA
y_097511	Dose-toxicity scenario 1	Dose-efficacy scenario 2	0.1	0.842335328899977	MTD 97.5% percentile	0.25	PA
y_097512	Dose-toxicity scenario 1	Dose-efficacy scenario 2	0.11	0.818449798040508	MTD 97.5% percentile	0.25	PA
y_097513	Dose-toxicity scenario 1	Dose-efficacy scenario 2	0.12	0.795452408053849	MTD 97.5% percentile	0.25	PA
y_097514	Dose-toxicity scenario 1	Dose-efficacy scenario 2	0.13	0.773294527180665	MTD 97.5% percentile	0.25	PA
y_097515	Dose-toxicity scenario 1	Dose-efficacy scenario 2	0.14	0.751931010577381	MTD 97.5% percentile	0.25	PA
y_097516	Dose-toxicity scenario 1	Dose-efficacy scenario 2	0.15	0.731319893302926	MTD 97.5% percentile	0.25	PA
y_097517	Dose-toxicity scenario 1	Dose-efficacy scenario 2	0.16	0.711422115182155	MTD 97.5% percentile	0.25	PA
y_097518	Dose-toxicity scenario 1	Dose-efficacy scenario 2	0.17	0.692201273750294	MTD 97.5% percentile	0.25	PA
y_097519	Dose-toxicity scenario 1	Dose-efficacy scenario 2	0.18	0.673623401990664	MTD 97.5% percentile	0.25	PA
y_097520	Dose-toxicity scenario 1	Dose-efficacy scenario 2	0.19	0.655656768010622	MTD 97.5% percentile	0.25	PA
y_097521	Dose-toxicity scenario 1	Dose-efficacy scenario 2	0.2	0.638271694170309	MTD 97.5% percentile	0.25	PA
y_097522	Dose-toxicity scenario 1	Dose-efficacy scenario 2	0.21	0.621440393495469	MTD 97.5% percentile	0.25	PA
y_097523	Dose-toxicity scenario 1	Dose-efficacy scenario 2	0.22	0.605136821477612	MTD 97.5% percentile	0.25	PA
y_097524	Dose-toxicity scenario 1	Dose-efficacy scenario 2	0.23	0.589336541598984	MTD 97.5% percentile	0.25	PA
y_097525	Dose-toxicity scenario 1	Dose-efficacy scenario 2	0.24	0.574016603121992	MTD 97.5% percentile	0.25	PA
y_097526	Dose-toxicity scenario 1	Dose-efficacy scenario 2	0.25	0.559155429857646	MTD 97.5% percentile	0.25	PA
y_097527	Dose-toxicity scenario 1	Dose-efficacy scenario 2	0.26	0.544732718779287	MTD 97.5% percentile	0.25	PA
y_097528	Dose-toxicity scenario 1	Dose-efficacy scenario 2	0.27	0.530729347479717	MTD 97.5% percentile	0.25	PA
y_097529	Dose-toxicity scenario 1	Dose-efficacy scenario 2	0.28	0.517127289584713	MTD 97.5% percentile	0.25	PA
y_097530	Dose-toxicity scenario 1	Dose-efficacy scenario 2	0.29	0.503909537336124	MTD 97.5% percentile	0.25	PA
y_097531	Dose-toxicity scenario 1	Dose-efficacy scenario 2	0.3	0.491060030645458	MTD 97.5% percentile	0.25	PA
y_097532	Dose-toxicity scenario 1	Dose-efficacy scenario 2	0.31	0.47856359199569	MTD 97.5% percentile	0.25	PA
y_097533	Dose-toxicity scenario 1	Dose-efficacy scenario 2	0.32	0.466405866636487	MTD 97.5% percentile	0.25	PA
y_097534	Dose-toxicity scenario 1	Dose-efficacy scenario 2	0.33	0.45457326757739	MTD 97.5% percentile	0.25	PA
y_097535	Dose-toxicity scenario 1	Dose-efficacy scenario 2	0.34	0.443052924935815	MTD 97.5% percentile	0.25	PA
y_097536	Dose-toxicity scenario 1	Dose-efficacy scenario 2	0.35	0.431832639242864	MTD 97.5% percentile	0.25	PA
y_097537	Dose-toxicity scenario 1	Dose-efficacy scenario 2	0.36	0.420900838350806	MTD 97.5% percentile	0.25	PA
y_097538	Dose-toxicity scenario 1	Dose-efficacy scenario 2	0.37	0.410246537622225	MTD 97.5% percentile	0.25	PA
y_097539	Dose-toxicity scenario 1	Dose-efficacy scenario 2	0.38	0.399859303112922	MTD 97.5% percentile	0.25	PA
y_097540	Dose-toxicity scenario 1	Dose-efficacy scenario 2	0.39	0.389729217489185	MTD 97.5% percentile	0.25	PA
y_097541	Dose-toxicity scenario 1	Dose-efficacy scenario 2	0.4	0.379846848445379	MTD 97.5% percentile	0.25	PA
y_097542	Dose-toxicity scenario 1	Dose-efficacy scenario 2	0.41	0.370203219410468	MTD 97.5% percentile	0.25	PA
y_097543	Dose-toxicity scenario 1	Dose-efficacy scenario 2	0.42	0.360789782352218	MTD 97.5% percentile	0.25	PA
y_097544	Dose-toxicity scenario 1	Dose-efficacy scenario 2	0.43	0.351598392505919	MTD 97.5% percentile	0.25	PA
y_097545	Dose-toxicity scenario 1	Dose-efficacy scenario 2	0.44	0.34262128487058	MTD 97.5% percentile	0.25	PA
y_097546	Dose-toxicity scenario 1	Dose-efficacy scenario 2	0.45	0.333851052330038	MTD 97.5% percentile	0.25	PA
y_097547	Dose-toxicity scenario 1	Dose-efficacy scenario 2	0.46	0.325280625269421	MTD 97.5% percentile	0.25	PA
y_097548	Dose-toxicity scenario 1	Dose-efficacy scenario 2	0.47	0.316903252569066	MTD 97.5% percentile	0.25	PA
y_097549	Dose-toxicity scenario 1	Dose-efficacy scenario 2	0.48	0.308712483868502	MTD 97.5% percentile	0.25	PA
y_097550	Dose-toxicity scenario 1	Dose-efficacy scenario 2	0.49	0.300702153002584	MTD 97.5% percentile	0.25	PA
y_097551	Dose-toxicity scenario 1	Dose-efficacy scenario 2	0.5	0.292866362520366	MTD 97.5% percentile	0.25	PA
y_097552	Dose-toxicity scenario 1	Dose-efficacy scenario 2	0.51	0.285199469205049	MTD 97.5% percentile	0.25	PA
y_097553	Dose-toxicity scenario 1	Dose-efficacy scenario 2	0.52	0.27769607052028	MTD 97.5% percentile	0.25	PA
y_097554	Dose-toxicity scenario 1	Dose-efficacy scenario 2	0.53	0.270350991914388	MTD 97.5% percentile	0.25	PA
y_097555	Dose-toxicity scenario 1	Dose-efficacy scenario 2	0.54	0.263159274919864	MTD 97.5% percentile	0.25	PA
y_097556	Dose-toxicity scenario 1	Dose-efficacy scenario 2	0.55	0.256116165990573	MTD 97.5% percentile	0.25	PA
y_097557	Dose-toxicity scenario 1	Dose-efficacy scenario 2	0.56	0.249217106023886	MTD 97.5% percentile	0.25	PA
y_097558	Dose-toxicity scenario 1	Dose-efficacy scenario 2	0.57	0.242457720519193	MTD 97.5% percentile	0.25	PA
y_097559	Dose-toxicity scenario 1	Dose-efficacy scenario 2	0.58	0.235833810328167	MTD 97.5% percentile	0.25	PA
y_097560	Dose-toxicity scenario 1	Dose-efficacy scenario 2	0.59	0.229341342955677	MTD 97.5% percentile	0.25	PA
y_097561	Dose-toxicity scenario 1	Dose-efficacy scenario 2	0.6	0.22297644437347	MTD 97.5% percentile	0.25	PA
y_097562	Dose-toxicity scenario 1	Dose-efficacy scenario 2	0.61	0.216735391311719	MTD 97.5% percentile	0.25	PA
y_097563	Dose-toxicity scenario 1	Dose-efficacy scenario 2	0.62	0.210614603996198	MTD 97.5% percentile	0.25	PA
y_097564	Dose-toxicity scenario 1	Dose-efficacy scenario 2	0.63	0.204610639301309	MTD 97.5% percentile	0.25	PA
y_097565	Dose-toxicity scenario 1	Dose-efficacy scenario 2	0.64	0.198720184291466	MTD 97.5% percentile	0.25	PA
y_097566	Dose-toxicity scenario 1	Dose-efficacy scenario 2	0.65	0.192940050125346	MTD 97.5% percentile	0.25	PA
y_097567	Dose-toxicity scenario 1	Dose-efficacy scenario 2	0.66	0.187267166299476	MTD 97.5% percentile	0.25	PA
y_097568	Dose-toxicity scenario 1	Dose-efficacy scenario 2	0.67	0.181698575209292	MTD 97.5% percentile	0.25	PA
y_097569	Dose-toxicity scenario 1	Dose-efficacy scenario 2	0.68	0.176231427007455	MTD 97.5% percentile	0.25	PA
y_097570	Dose-toxicity scenario 1	Dose-efficacy scenario 2	0.69	0.170862974740613	MTD 97.5% percentile	0.25	PA
y_097571	Dose-toxicity scenario 1	Dose-efficacy scenario 2	0.7	0.165590569747202	MTD 97.5% percentile	0.25	PA
y_097572	Dose-toxicity scenario 1	Dose-efficacy scenario 2	0.71	0.160411657300062	MTD 97.5% percentile	0.25	PA
y_097573	Dose-toxicity scenario 1	Dose-efficacy scenario 2	0.72	0.155323772478822	MTD 97.5% percentile	0.25	PA
y_097574	Dose-toxicity scenario 1	Dose-efficacy scenario 2	0.73	0.150324536258036	MTD 97.5% percentile	0.25	PA
y_097575	Dose-toxicity scenario 1	Dose-efficacy scenario 2	0.74	0.145411651798027	MTD 97.5% percentile	0.25	PA
y_097576	Dose-toxicity scenario 1	Dose-efficacy scenario 2	0.75	0.140582900926288	MTD 97.5% percentile	0.25	PA
y_097577	Dose-toxicity scenario 1	Dose-efficacy scenario 2	0.76	0.135836140798124	MTD 97.5% percentile	0.25	PA
y_097578	Dose-toxicity scenario 1	Dose-efficacy scenario 2	0.77	0.131169300725959	MTD 97.5% percentile	0.25	PA
y_097579	Dose-toxicity scenario 1	Dose-efficacy scenario 2	0.78	0.12658037916746	MTD 97.5% percentile	0.25	PA
y_097580	Dose-toxicity scenario 1	Dose-efficacy scenario 2	0.79	0.122067440863275	MTD 97.5% percentile	0.25	PA
y_097581	Dose-toxicity scenario 1	Dose-efficacy scenario 2	0.8	0.117628614115782	MTD 97.5% percentile	0.25	PA
y_097582	Dose-toxicity scenario 1	Dose-efficacy scenario 2	0.81	0.113262088200815	MTD 97.5% percentile	0.25	PA
y_097583	Dose-toxicity scenario 1	Dose-efficacy scenario 2	0.82	0.108966110904831	MTD 97.5% percentile	0.25	PA
y_097584	Dose-toxicity scenario 1	Dose-efficacy scenario 2	0.83	0.104738986180515	MTD 97.5% percentile	0.25	PA
y_097585	Dose-toxicity scenario 1	Dose-efficacy scenario 2	0.84	0.100579071914193	MTD 97.5% percentile	0.25	PA
y_097586	Dose-toxicity scenario 1	Dose-efficacy scenario 2	0.85	0.0964847777989036	MTD 97.5% percentile	0.25	PA
y_097587	Dose-toxicity scenario 1	Dose-efficacy scenario 2	0.86	0.0924545633073433	MTD 97.5% percentile	0.25	PA
y_097588	Dose-toxicity scenario 1	Dose-efficacy scenario 2	0.87	0.0884869357592354	MTD 97.5% percentile	0.25	PA
y_097589	Dose-toxicity scenario 1	Dose-efficacy scenario 2	0.88	0.0845804484780526	MTD 97.5% percentile	0.25	PA
y_097590	Dose-toxicity scenario 1	Dose-efficacy scenario 2	0.89	0.0807336990322979	MTD 97.5% percentile	0.25	PA
y_097591	Dose-toxicity scenario 1	Dose-efficacy scenario 2	0.9	0.0769453275568571	MTD 97.5% percentile	0.25	PA
y_097592	Dose-toxicity scenario 1	Dose-efficacy scenario 2	0.91	0.0732140151502001	MTD 97.5% percentile	0.25	PA
y_097593	Dose-toxicity scenario 1	Dose-efficacy scenario 2	0.92	0.0695384823434637	MTD 97.5% percentile	0.25	PA
y_097594	Dose-toxicity scenario 1	Dose-efficacy scenario 2	0.93	0.0659174876376824	MTD 97.5% percentile	0.25	PA
y_097595	Dose-toxicity scenario 1	Dose-efficacy scenario 2	0.94	0.0623498261056536	MTD 97.5% percentile	0.25	PA
y_097596	Dose-toxicity scenario 1	Dose-efficacy scenario 2	0.95	0.0588343280551302	MTD 97.5% percentile	0.25	PA
y_097597	Dose-toxicity scenario 1	Dose-efficacy scenario 2	0.96	0.0553698577502251	MTD 97.5% percentile	0.25	PA
y_097598	Dose-toxicity scenario 1	Dose-efficacy scenario 2	0.97	0.0519553121880907	MTD 97.5% percentile	0.25	PA
y_097599	Dose-toxicity scenario 1	Dose-efficacy scenario 2	0.98	0.0485896199281069	MTD 97.5% percentile	0.25	PA
y_0975100	Dose-toxicity scenario 1	Dose-efficacy scenario 2	0.99	0.0452717399709649	MTD 97.5% percentile	0.25	PA
y_0975101	Dose-toxicity scenario 1	Dose-efficacy scenario 2	1	0.0420006606851857	MTD 97.5% percentile	0.25	PA
