# Supplementary material for: A Bayesian adaptive design for dual‐agent phase I–II oncology trials integrating efficacy data across stages
Source: Biom J. 2023 May 18;65(7):2200288. doi: 10.1002/bimj.202200288 (PMC10952513; doi:10.1002/bimj.202200288)
Supplement: Supplementary file 1 — Supporting Information S1 [file BIMJ-65-0-s001.zip › Code_biometrical_journal2/Code_biometrical_journal/Data/intermediate_outputs/MTD_curve_DLT_sc1_EFF_sc2_PA_w025_H1.csv]

	DLT_scenario	EFF_scenario	x	y	type	omega	agreement
y_mean1	Dose-toxicity scenario 1	Dose-efficacy scenario 2	0	1.23140396708207	MTD mean	0.25	PA
y_mean2	Dose-toxicity scenario 1	Dose-efficacy scenario 2	0.01	1.20044314893993	MTD mean	0.25	PA
y_mean3	Dose-toxicity scenario 1	Dose-efficacy scenario 2	0.02	1.17053267428522	MTD mean	0.25	PA
y_mean4	Dose-toxicity scenario 1	Dose-efficacy scenario 2	0.03	1.1416199853877	MTD mean	0.25	PA
y_mean5	Dose-toxicity scenario 1	Dose-efficacy scenario 2	0.04	1.11365597354347	MTD mean	0.25	PA
y_mean6	Dose-toxicity scenario 1	Dose-efficacy scenario 2	0.05	1.08659470071984	MTD mean	0.25	PA
y_mean7	Dose-toxicity scenario 1	Dose-efficacy scenario 2	0.06	1.06039314772961	MTD mean	0.25	PA
y_mean8	Dose-toxicity scenario 1	Dose-efficacy scenario 2	0.07	1.0350109860313	MTD mean	0.25	PA
y_mean9	Dose-toxicity scenario 1	Dose-efficacy scenario 2	0.08	1.01041037060875	MTD mean	0.25	PA
y_mean10	Dose-toxicity scenario 1	Dose-efficacy scenario 2	0.09	0.986555751693296	MTD mean	0.25	PA
y_mean11	Dose-toxicity scenario 1	Dose-efficacy scenario 2	0.1	0.963413703358121	MTD mean	0.25	PA
y_mean12	Dose-toxicity scenario 1	Dose-efficacy scenario 2	0.11	0.940952767247052	MTD mean	0.25	PA
y_mean13	Dose-toxicity scenario 1	Dose-efficacy scenario 2	0.12	0.91914330990123	MTD mean	0.25	PA
y_mean14	Dose-toxicity scenario 1	Dose-efficacy scenario 2	0.13	0.897957392323038	MTD mean	0.25	PA
y_mean15	Dose-toxicity scenario 1	Dose-efficacy scenario 2	0.14	0.877368650569975	MTD mean	0.25	PA
y_mean16	Dose-toxicity scenario 1	Dose-efficacy scenario 2	0.15	0.857352186305451	MTD mean	0.25	PA
y_mean17	Dose-toxicity scenario 1	Dose-efficacy scenario 2	0.16	0.837884466351114	MTD mean	0.25	PA
y_mean18	Dose-toxicity scenario 1	Dose-efficacy scenario 2	0.17	0.81894323038868	MTD mean	0.25	PA
y_mean19	Dose-toxicity scenario 1	Dose-efficacy scenario 2	0.18	0.80050740605018	MTD mean	0.25	PA
y_mean20	Dose-toxicity scenario 1	Dose-efficacy scenario 2	0.19	0.782557030715693	MTD mean	0.25	PA
y_mean21	Dose-toxicity scenario 1	Dose-efficacy scenario 2	0.2	0.765073179408433	MTD mean	0.25	PA
y_mean22	Dose-toxicity scenario 1	Dose-efficacy scenario 2	0.21	0.74803789823965	MTD mean	0.25	PA
y_mean23	Dose-toxicity scenario 1	Dose-efficacy scenario 2	0.22	0.731434142911331	MTD mean	0.25	PA
y_mean24	Dose-toxicity scenario 1	Dose-efficacy scenario 2	0.23	0.715245721833849	MTD mean	0.25	PA
y_mean25	Dose-toxicity scenario 1	Dose-efficacy scenario 2	0.24	0.699457243459549	MTD mean	0.25	PA
y_mean26	Dose-toxicity scenario 1	Dose-efficacy scenario 2	0.25	0.684054067472135	MTD mean	0.25	PA
y_mean27	Dose-toxicity scenario 1	Dose-efficacy scenario 2	0.26	0.669022259506512	MTD mean	0.25	PA
y_mean28	Dose-toxicity scenario 1	Dose-efficacy scenario 2	0.27	0.65434854910471	MTD mean	0.25	PA
y_mean29	Dose-toxicity scenario 1	Dose-efficacy scenario 2	0.28	0.640020290641239	MTD mean	0.25	PA
y_mean30	Dose-toxicity scenario 1	Dose-efficacy scenario 2	0.29	0.62602542697605	MTD mean	0.25	PA
y_mean31	Dose-toxicity scenario 1	Dose-efficacy scenario 2	0.3	0.612352455615526	MTD mean	0.25	PA
y_mean32	Dose-toxicity scenario 1	Dose-efficacy scenario 2	0.31	0.598990397181893	MTD mean	0.25	PA
y_mean33	Dose-toxicity scenario 1	Dose-efficacy scenario 2	0.32	0.585928766009388	MTD mean	0.25	PA
y_mean34	Dose-toxicity scenario 1	Dose-efficacy scenario 2	0.33	0.573157542701704	MTD mean	0.25	PA
y_mean35	Dose-toxicity scenario 1	Dose-efficacy scenario 2	0.34	0.560667148499742	MTD mean	0.25	PA
y_mean36	Dose-toxicity scenario 1	Dose-efficacy scenario 2	0.35	0.548448421321881	MTD mean	0.25	PA
y_mean37	Dose-toxicity scenario 1	Dose-efficacy scenario 2	0.36	0.536492593350806	MTD mean	0.25	PA
y_mean38	Dose-toxicity scenario 1	Dose-efficacy scenario 2	0.37	0.524791270051668	MTD mean	0.25	PA
y_mean39	Dose-toxicity scenario 1	Dose-efficacy scenario 2	0.38	0.513336410516056	MTD mean	0.25	PA
y_mean40	Dose-toxicity scenario 1	Dose-efficacy scenario 2	0.39	0.50212030903507	MTD mean	0.25	PA
y_mean41	Dose-toxicity scenario 1	Dose-efficacy scenario 2	0.4	0.491135577812744	MTD mean	0.25	PA
y_mean42	Dose-toxicity scenario 1	Dose-efficacy scenario 2	0.41	0.480375130738331	MTD mean	0.25	PA
y_mean43	Dose-toxicity scenario 1	Dose-efficacy scenario 2	0.42	0.469832168142545	MTD mean	0.25	PA
y_mean44	Dose-toxicity scenario 1	Dose-efficacy scenario 2	0.43	0.459500162468858	MTD mean	0.25	PA
y_mean45	Dose-toxicity scenario 1	Dose-efficacy scenario 2	0.44	0.44937284479639	MTD mean	0.25	PA
y_mean46	Dose-toxicity scenario 1	Dose-efficacy scenario 2	0.45	0.439444192155938	MTD mean	0.25	PA
y_mean47	Dose-toxicity scenario 1	Dose-efficacy scenario 2	0.46	0.429708415585197	MTD mean	0.25	PA
y_mean48	Dose-toxicity scenario 1	Dose-efficacy scenario 2	0.47	0.420159948873427	MTD mean	0.25	PA
y_mean49	Dose-toxicity scenario 1	Dose-efficacy scenario 2	0.48	0.410793437949551	MTD mean	0.25	PA
y_mean50	Dose-toxicity scenario 1	Dose-efficacy scenario 2	0.49	0.401603730871195	MTD mean	0.25	PA
y_mean51	Dose-toxicity scenario 1	Dose-efficacy scenario 2	0.5	0.392585868375334	MTD mean	0.25	PA
y_mean52	Dose-toxicity scenario 1	Dose-efficacy scenario 2	0.51	0.383735074954126	MTD mean	0.25	PA
y_mean53	Dose-toxicity scenario 1	Dose-efficacy scenario 2	0.52	0.37504675042219	MTD mean	0.25	PA
y_mean54	Dose-toxicity scenario 1	Dose-efficacy scenario 2	0.53	0.366516461944056	MTD mean	0.25	PA
y_mean55	Dose-toxicity scenario 1	Dose-efficacy scenario 2	0.54	0.358139936492723	MTD mean	0.25	PA
y_mean56	Dose-toxicity scenario 1	Dose-efficacy scenario 2	0.55	0.349913053712415	MTD mean	0.25	PA
y_mean57	Dose-toxicity scenario 1	Dose-efficacy scenario 2	0.56	0.341831839160436	MTD mean	0.25	PA
y_mean58	Dose-toxicity scenario 1	Dose-efficacy scenario 2	0.57	0.333892457904883	MTD mean	0.25	PA
y_mean59	Dose-toxicity scenario 1	Dose-efficacy scenario 2	0.58	0.32609120845651	MTD mean	0.25	PA
y_mean60	Dose-toxicity scenario 1	Dose-efficacy scenario 2	0.59	0.318424517014597	MTD mean	0.25	PA
y_mean61	Dose-toxicity scenario 1	Dose-efficacy scenario 2	0.6	0.310888932008011	MTD mean	0.25	PA
y_mean62	Dose-toxicity scenario 1	Dose-efficacy scenario 2	0.61	0.303481118913957	MTD mean	0.25	PA
y_mean63	Dose-toxicity scenario 1	Dose-efficacy scenario 2	0.62	0.296197855338065	MTD mean	0.25	PA
y_mean64	Dose-toxicity scenario 1	Dose-efficacy scenario 2	0.63	0.289036026340568	MTD mean	0.25	PA
y_mean65	Dose-toxicity scenario 1	Dose-efficacy scenario 2	0.64	0.281992619994332	MTD mean	0.25	PA
y_mean66	Dose-toxicity scenario 1	Dose-efficacy scenario 2	0.65	0.275064723161421	MTD mean	0.25	PA
y_mean67	Dose-toxicity scenario 1	Dose-efficacy scenario 2	0.66	0.268249517475767	MTD mean	0.25	PA
y_mean68	Dose-toxicity scenario 1	Dose-efficacy scenario 2	0.67	0.261544275520293	MTD mean	0.25	PA
y_mean69	Dose-toxicity scenario 1	Dose-efficacy scenario 2	0.68	0.254946357187608	MTD mean	0.25	PA
y_mean70	Dose-toxicity scenario 1	Dose-efficacy scenario 2	0.69	0.248453206214061	MTD mean	0.25	PA
y_mean71	Dose-toxicity scenario 1	Dose-efficacy scenario 2	0.7	0.242062346877606	MTD mean	0.25	PA
y_mean72	Dose-toxicity scenario 1	Dose-efficacy scenario 2	0.71	0.235771380850504	MTD mean	0.25	PA
y_mean73	Dose-toxicity scenario 1	Dose-efficacy scenario 2	0.72	0.229577984198467	MTD mean	0.25	PA
y_mean74	Dose-toxicity scenario 1	Dose-efficacy scenario 2	0.73	0.223479904518354	MTD mean	0.25	PA
y_mean75	Dose-toxicity scenario 1	Dose-efficacy scenario 2	0.74	0.217474958207008	MTD mean	0.25	PA
y_mean76	Dose-toxicity scenario 1	Dose-efficacy scenario 2	0.75	0.21156102785428	MTD mean	0.25	PA
y_mean77	Dose-toxicity scenario 1	Dose-efficacy scenario 2	0.76	0.205736059753708	MTD mean	0.25	PA
y_mean78	Dose-toxicity scenario 1	Dose-efficacy scenario 2	0.77	0.199998061524687	MTD mean	0.25	PA
y_mean79	Dose-toxicity scenario 1	Dose-efficacy scenario 2	0.78	0.194345099840364	MTD mean	0.25	PA
y_mean80	Dose-toxicity scenario 1	Dose-efficacy scenario 2	0.79	0.188775298255806	MTD mean	0.25	PA
y_mean81	Dose-toxicity scenario 1	Dose-efficacy scenario 2	0.8	0.183286835131314	MTD mean	0.25	PA
y_mean82	Dose-toxicity scenario 1	Dose-efficacy scenario 2	0.81	0.177877941646062	MTD mean	0.25	PA
y_mean83	Dose-toxicity scenario 1	Dose-efficacy scenario 2	0.82	0.172546899897499	MTD mean	0.25	PA
y_mean84	Dose-toxicity scenario 1	Dose-efficacy scenario 2	0.83	0.167292041082246	MTD mean	0.25	PA
y_mean85	Dose-toxicity scenario 1	Dose-efficacy scenario 2	0.84	0.16211174375441	MTD mean	0.25	PA
y_mean86	Dose-toxicity scenario 1	Dose-efficacy scenario 2	0.85	0.157004432157529	MTD mean	0.25	PA
y_mean87	Dose-toxicity scenario 1	Dose-efficacy scenario 2	0.86	0.151968574626521	MTD mean	0.25	PA
y_mean88	Dose-toxicity scenario 1	Dose-efficacy scenario 2	0.87	0.147002682056238	MTD mean	0.25	PA
y_mean89	Dose-toxicity scenario 1	Dose-efficacy scenario 2	0.88	0.142105306433417	MTD mean	0.25	PA
y_mean90	Dose-toxicity scenario 1	Dose-efficacy scenario 2	0.89	0.137275039428974	MTD mean	0.25	PA
y_mean91	Dose-toxicity scenario 1	Dose-efficacy scenario 2	0.9	0.132510511047782	MTD mean	0.25	PA
y_mean92	Dose-toxicity scenario 1	Dose-efficacy scenario 2	0.91	0.127810388333191	MTD mean	0.25	PA
y_mean93	Dose-toxicity scenario 1	Dose-efficacy scenario 2	0.92	0.123173374123748	MTD mean	0.25	PA
y_mean94	Dose-toxicity scenario 1	Dose-efficacy scenario 2	0.93	0.118598205859651	MTD mean	0.25	PA
y_mean95	Dose-toxicity scenario 1	Dose-efficacy scenario 2	0.94	0.11408365443665	MTD mean	0.25	PA
y_mean96	Dose-toxicity scenario 1	Dose-efficacy scenario 2	0.95	0.109628523105197	MTD mean	0.25	PA
y_mean97	Dose-toxicity scenario 1	Dose-efficacy scenario 2	0.96	0.105231646412787	MTD mean	0.25	PA
y_mean98	Dose-toxicity scenario 1	Dose-efficacy scenario 2	0.97	0.100891889187508	MTD mean	0.25	PA
y_mean99	Dose-toxicity scenario 1	Dose-efficacy scenario 2	0.98	0.0966081455609648	MTD mean	0.25	PA
y_mean100	Dose-toxicity scenario 1	Dose-efficacy scenario 2	0.99	0.0923793380287769	MTD mean	0.25	PA
y_mean101	Dose-toxicity scenario 1	Dose-efficacy scenario 2	1	0.0882044165470041	MTD mean	0.25	PA
y_00251	Dose-toxicity scenario 1	Dose-efficacy scenario 2	0	1.34588863275913	MTD 2.5% percentile	0.25	PA
y_00252	Dose-toxicity scenario 1	Dose-efficacy scenario 2	0.01	1.31942023551536	MTD 2.5% percentile	0.25	PA
y_00253	Dose-toxicity scenario 1	Dose-efficacy scenario 2	0.02	1.29359303019633	MTD 2.5% percentile	0.25	PA
y_00254	Dose-toxicity scenario 1	Dose-efficacy scenario 2	0.03	1.26838399650331	MTD 2.5% percentile	0.25	PA
y_00255	Dose-toxicity scenario 1	Dose-efficacy scenario 2	0.04	1.24377120308284	MTD 2.5% percentile	0.25	PA
y_00256	Dose-toxicity scenario 1	Dose-efficacy scenario 2	0.05	1.21973374389039	MTD 2.5% percentile	0.25	PA
y_00257	Dose-toxicity scenario 1	Dose-efficacy scenario 2	0.06	1.19625167896499	MTD 2.5% percentile	0.25	PA
y_00258	Dose-toxicity scenario 1	Dose-efficacy scenario 2	0.07	1.17330597926231	MTD 2.5% percentile	0.25	PA
y_00259	Dose-toxicity scenario 1	Dose-efficacy scenario 2	0.08	1.15087847522528	MTD 2.5% percentile	0.25	PA
y_002510	Dose-toxicity scenario 1	Dose-efficacy scenario 2	0.09	1.12895180880019	MTD 2.5% percentile	0.25	PA
y_002511	Dose-toxicity scenario 1	Dose-efficacy scenario 2	0.1	1.10750938863195	MTD 2.5% percentile	0.25	PA
y_002512	Dose-toxicity scenario 1	Dose-efficacy scenario 2	0.11	1.08653534819547	MTD 2.5% percentile	0.25	PA
y_002513	Dose-toxicity scenario 1	Dose-efficacy scenario 2	0.12	1.06601450664102	MTD 2.5% percentile	0.25	PA
y_002514	Dose-toxicity scenario 1	Dose-efficacy scenario 2	0.13	1.0459323321506	MTD 2.5% percentile	0.25	PA
y_002515	Dose-toxicity scenario 1	Dose-efficacy scenario 2	0.14	1.02627490761945	MTD 2.5% percentile	0.25	PA
y_002516	Dose-toxicity scenario 1	Dose-efficacy scenario 2	0.15	1.00702889849228	MTD 2.5% percentile	0.25	PA
y_002517	Dose-toxicity scenario 1	Dose-efficacy scenario 2	0.16	0.988181522598126	MTD 2.5% percentile	0.25	PA
y_002518	Dose-toxicity scenario 1	Dose-efficacy scenario 2	0.17	0.969720521840385	MTD 2.5% percentile	0.25	PA
y_002519	Dose-toxicity scenario 1	Dose-efficacy scenario 2	0.18	0.951634135610208	MTD 2.5% percentile	0.25	PA
y_002520	Dose-toxicity scenario 1	Dose-efficacy scenario 2	0.19	0.933911075802199	MTD 2.5% percentile	0.25	PA
y_002521	Dose-toxicity scenario 1	Dose-efficacy scenario 2	0.2	0.916540503320799	MTD 2.5% percentile	0.25	PA
y_002522	Dose-toxicity scenario 1	Dose-efficacy scenario 2	0.21	0.899512005974639	MTD 2.5% percentile	0.25	PA
y_002523	Dose-toxicity scenario 1	Dose-efficacy scenario 2	0.22	0.882815577664123	MTD 2.5% percentile	0.25	PA
y_002524	Dose-toxicity scenario 1	Dose-efficacy scenario 2	0.23	0.866441598774831	MTD 2.5% percentile	0.25	PA
y_002525	Dose-toxicity scenario 1	Dose-efficacy scenario 2	0.24	0.850380817696015	MTD 2.5% percentile	0.25	PA
y_002526	Dose-toxicity scenario 1	Dose-efficacy scenario 2	0.25	0.834624333389578	MTD 2.5% percentile	0.25	PA
y_002527	Dose-toxicity scenario 1	Dose-efficacy scenario 2	0.26	0.819163578940527	MTD 2.5% percentile	0.25	PA
y_002528	Dose-toxicity scenario 1	Dose-efficacy scenario 2	0.27	0.803990306025029	MTD 2.5% percentile	0.25	PA
y_002529	Dose-toxicity scenario 1	Dose-efficacy scenario 2	0.28	0.789096570236907	MTD 2.5% percentile	0.25	PA
y_002530	Dose-toxicity scenario 1	Dose-efficacy scenario 2	0.29	0.774474717217715	MTD 2.5% percentile	0.25	PA
y_002531	Dose-toxicity scenario 1	Dose-efficacy scenario 2	0.3	0.760117369539528	MTD 2.5% percentile	0.25	PA
y_002532	Dose-toxicity scenario 1	Dose-efficacy scenario 2	0.31	0.746017414293213	MTD 2.5% percentile	0.25	PA
y_002533	Dose-toxicity scenario 1	Dose-efficacy scenario 2	0.32	0.732167991338298	MTD 2.5% percentile	0.25	PA
y_002534	Dose-toxicity scenario 1	Dose-efficacy scenario 2	0.33	0.718562482173677	MTD 2.5% percentile	0.25	PA
y_002535	Dose-toxicity scenario 1	Dose-efficacy scenario 2	0.34	0.705194499391189	MTD 2.5% percentile	0.25	PA
y_002536	Dose-toxicity scenario 1	Dose-efficacy scenario 2	0.35	0.692057876676794	MTD 2.5% percentile	0.25	PA
y_002537	Dose-toxicity scenario 1	Dose-efficacy scenario 2	0.36	0.679146659326437	MTD 2.5% percentile	0.25	PA
y_002538	Dose-toxicity scenario 1	Dose-efficacy scenario 2	0.37	0.666455095245961	MTD 2.5% percentile	0.25	PA
y_002539	Dose-toxicity scenario 1	Dose-efficacy scenario 2	0.38	0.653977626406489	MTD 2.5% percentile	0.25	PA
y_002540	Dose-toxicity scenario 1	Dose-efficacy scenario 2	0.39	0.641708880728618	MTD 2.5% percentile	0.25	PA
y_002541	Dose-toxicity scenario 1	Dose-efficacy scenario 2	0.4	0.629643664370505	MTD 2.5% percentile	0.25	PA
y_002542	Dose-toxicity scenario 1	Dose-efficacy scenario 2	0.41	0.617776954396613	MTD 2.5% percentile	0.25	PA
y_002543	Dose-toxicity scenario 1	Dose-efficacy scenario 2	0.42	0.606103891805352	MTD 2.5% percentile	0.25	PA
y_002544	Dose-toxicity scenario 1	Dose-efficacy scenario 2	0.43	0.594619774895305	MTD 2.5% percentile	0.25	PA
y_002545	Dose-toxicity scenario 1	Dose-efficacy scenario 2	0.44	0.58332005295099	MTD 2.5% percentile	0.25	PA
y_002546	Dose-toxicity scenario 1	Dose-efficacy scenario 2	0.45	0.572200320230358	MTD 2.5% percentile	0.25	PA
y_002547	Dose-toxicity scenario 1	Dose-efficacy scenario 2	0.46	0.561256310237337	MTD 2.5% percentile	0.25	PA
y_002548	Dose-toxicity scenario 1	Dose-efficacy scenario 2	0.47	0.550483890263769	MTD 2.5% percentile	0.25	PA
y_002549	Dose-toxicity scenario 1	Dose-efficacy scenario 2	0.48	0.539879056186086	MTD 2.5% percentile	0.25	PA
y_002550	Dose-toxicity scenario 1	Dose-efficacy scenario 2	0.49	0.529437927502952	MTD 2.5% percentile	0.25	PA
y_002551	Dose-toxicity scenario 1	Dose-efficacy scenario 2	0.5	0.519156742600953	MTD 2.5% percentile	0.25	PA
y_002552	Dose-toxicity scenario 1	Dose-efficacy scenario 2	0.51	0.50903185423621	MTD 2.5% percentile	0.25	PA
y_002553	Dose-toxicity scenario 1	Dose-efficacy scenario 2	0.52	0.499059725220495	MTD 2.5% percentile	0.25	PA
y_002554	Dose-toxicity scenario 1	Dose-efficacy scenario 2	0.53	0.48923692430115	MTD 2.5% percentile	0.25	PA
y_002555	Dose-toxicity scenario 1	Dose-efficacy scenario 2	0.54	0.479560122224717	MTD 2.5% percentile	0.25	PA
y_002556	Dose-toxicity scenario 1	Dose-efficacy scenario 2	0.55	0.470026087974796	MTD 2.5% percentile	0.25	PA
y_002557	Dose-toxicity scenario 1	Dose-efficacy scenario 2	0.56	0.460631685175196	MTD 2.5% percentile	0.25	PA
y_002558	Dose-toxicity scenario 1	Dose-efficacy scenario 2	0.57	0.451373868649979	MTD 2.5% percentile	0.25	PA
y_002559	Dose-toxicity scenario 1	Dose-efficacy scenario 2	0.58	0.442249681132449	MTD 2.5% percentile	0.25	PA
y_002560	Dose-toxicity scenario 1	Dose-efficacy scenario 2	0.59	0.433256250115646	MTD 2.5% percentile	0.25	PA
y_002561	Dose-toxicity scenario 1	Dose-efficacy scenario 2	0.6	0.424390784837267	MTD 2.5% percentile	0.25	PA
y_002562	Dose-toxicity scenario 1	Dose-efficacy scenario 2	0.61	0.415650573392389	MTD 2.5% percentile	0.25	PA
y_002563	Dose-toxicity scenario 1	Dose-efficacy scenario 2	0.62	0.407032979967703	MTD 2.5% percentile	0.25	PA
y_002564	Dose-toxicity scenario 1	Dose-efficacy scenario 2	0.63	0.398535442191355	MTD 2.5% percentile	0.25	PA
y_002565	Dose-toxicity scenario 1	Dose-efficacy scenario 2	0.64	0.390155468592762	MTD 2.5% percentile	0.25	PA
y_002566	Dose-toxicity scenario 1	Dose-efficacy scenario 2	0.65	0.381890636167157	MTD 2.5% percentile	0.25	PA
y_002567	Dose-toxicity scenario 1	Dose-efficacy scenario 2	0.66	0.373738588039822	MTD 2.5% percentile	0.25	PA
y_002568	Dose-toxicity scenario 1	Dose-efficacy scenario 2	0.67	0.365697031225302	MTD 2.5% percentile	0.25	PA
y_002569	Dose-toxicity scenario 1	Dose-efficacy scenario 2	0.68	0.357763734477124	MTD 2.5% percentile	0.25	PA
y_002570	Dose-toxicity scenario 1	Dose-efficacy scenario 2	0.69	0.349936526223774	MTD 2.5% percentile	0.25	PA
y_002571	Dose-toxicity scenario 1	Dose-efficacy scenario 2	0.7	0.34221329258693	MTD 2.5% percentile	0.25	PA
y_002572	Dose-toxicity scenario 1	Dose-efficacy scenario 2	0.71	0.334591975478151	MTD 2.5% percentile	0.25	PA
y_002573	Dose-toxicity scenario 1	Dose-efficacy scenario 2	0.72	0.327070570770417	MTD 2.5% percentile	0.25	PA
y_002574	Dose-toxicity scenario 1	Dose-efficacy scenario 2	0.73	0.319647126541117	MTD 2.5% percentile	0.25	PA
y_002575	Dose-toxicity scenario 1	Dose-efficacy scenario 2	0.74	0.312319741383243	MTD 2.5% percentile	0.25	PA
y_002576	Dose-toxicity scenario 1	Dose-efficacy scenario 2	0.75	0.305086562781716	MTD 2.5% percentile	0.25	PA
y_002577	Dose-toxicity scenario 1	Dose-efficacy scenario 2	0.76	0.297945785551946	MTD 2.5% percentile	0.25	PA
y_002578	Dose-toxicity scenario 1	Dose-efficacy scenario 2	0.77	0.290895650337846	MTD 2.5% percentile	0.25	PA
y_002579	Dose-toxicity scenario 1	Dose-efficacy scenario 2	0.78	0.283934442166687	MTD 2.5% percentile	0.25	PA
y_002580	Dose-toxicity scenario 1	Dose-efficacy scenario 2	0.79	0.277060489058293	MTD 2.5% percentile	0.25	PA
y_002581	Dose-toxicity scenario 1	Dose-efficacy scenario 2	0.8	0.270272160686206	MTD 2.5% percentile	0.25	PA
y_002582	Dose-toxicity scenario 1	Dose-efficacy scenario 2	0.81	0.263567867088582	MTD 2.5% percentile	0.25	PA
y_002583	Dose-toxicity scenario 1	Dose-efficacy scenario 2	0.82	0.256946057426656	MTD 2.5% percentile	0.25	PA
y_002584	Dose-toxicity scenario 1	Dose-efficacy scenario 2	0.83	0.250405218788758	MTD 2.5% percentile	0.25	PA
y_002585	Dose-toxicity scenario 1	Dose-efficacy scenario 2	0.84	0.243943875037937	MTD 2.5% percentile	0.25	PA
y_002586	Dose-toxicity scenario 1	Dose-efficacy scenario 2	0.85	0.237560585701338	MTD 2.5% percentile	0.25	PA
y_002587	Dose-toxicity scenario 1	Dose-efficacy scenario 2	0.86	0.231253944899601	MTD 2.5% percentile	0.25	PA
y_002588	Dose-toxicity scenario 1	Dose-efficacy scenario 2	0.87	0.225022580314584	MTD 2.5% percentile	0.25	PA
y_002589	Dose-toxicity scenario 1	Dose-efficacy scenario 2	0.88	0.218865152193839	MTD 2.5% percentile	0.25	PA
y_002590	Dose-toxicity scenario 1	Dose-efficacy scenario 2	0.89	0.212780352390309	MTD 2.5% percentile	0.25	PA
y_002591	Dose-toxicity scenario 1	Dose-efficacy scenario 2	0.9	0.206766903435812	MTD 2.5% percentile	0.25	PA
y_002592	Dose-toxicity scenario 1	Dose-efficacy scenario 2	0.91	0.200823557646924	MTD 2.5% percentile	0.25	PA
y_002593	Dose-toxicity scenario 1	Dose-efficacy scenario 2	0.92	0.194949096261954	MTD 2.5% percentile	0.25	PA
y_002594	Dose-toxicity scenario 1	Dose-efficacy scenario 2	0.93	0.189142328607752	MTD 2.5% percentile	0.25	PA
y_002595	Dose-toxicity scenario 1	Dose-efficacy scenario 2	0.94	0.183402091295159	MTD 2.5% percentile	0.25	PA
y_002596	Dose-toxicity scenario 1	Dose-efficacy scenario 2	0.95	0.177727247441944	MTD 2.5% percentile	0.25	PA
y_002597	Dose-toxicity scenario 1	Dose-efficacy scenario 2	0.96	0.172116685922164	MTD 2.5% percentile	0.25	PA
y_002598	Dose-toxicity scenario 1	Dose-efficacy scenario 2	0.97	0.166569320640872	MTD 2.5% percentile	0.25	PA
y_002599	Dose-toxicity scenario 1	Dose-efficacy scenario 2	0.98	0.161084089833208	MTD 2.5% percentile	0.25	PA
y_0025100	Dose-toxicity scenario 1	Dose-efficacy scenario 2	0.99	0.155659955386906	MTD 2.5% percentile	0.25	PA
y_0025101	Dose-toxicity scenario 1	Dose-efficacy scenario 2	1	0.150295902187317	MTD 2.5% percentile	0.25	PA
y_0501	Dose-toxicity scenario 1	Dose-efficacy scenario 2	0	1.2306211537263	MTD 50% percentile	0.25	PA
y_0502	Dose-toxicity scenario 1	Dose-efficacy scenario 2	0.01	1.1998508375567	MTD 50% percentile	0.25	PA
y_0503	Dose-toxicity scenario 1	Dose-efficacy scenario 2	0.02	1.17011883174448	MTD 50% percentile	0.25	PA
y_0504	Dose-toxicity scenario 1	Dose-efficacy scenario 2	0.03	1.14137345332641	MTD 50% percentile	0.25	PA
y_0505	Dose-toxicity scenario 1	Dose-efficacy scenario 2	0.04	1.11356639345263	MTD 50% percentile	0.25	PA
y_0506	Dose-toxicity scenario 1	Dose-efficacy scenario 2	0.05	1.08665244646047	MTD 50% percentile	0.25	PA
y_0507	Dose-toxicity scenario 1	Dose-efficacy scenario 2	0.06	1.06058926464068	MTD 50% percentile	0.25	PA
y_0508	Dose-toxicity scenario 1	Dose-efficacy scenario 2	0.07	1.03533713589772	MTD 50% percentile	0.25	PA
y_0509	Dose-toxicity scenario 1	Dose-efficacy scenario 2	0.08	1.0108587818489	MTD 50% percentile	0.25	PA
y_05010	Dose-toxicity scenario 1	Dose-efficacy scenario 2	0.09	0.987119174203226	MTD 50% percentile	0.25	PA
y_05011	Dose-toxicity scenario 1	Dose-efficacy scenario 2	0.1	0.964085367518091	MTD 50% percentile	0.25	PA
y_05012	Dose-toxicity scenario 1	Dose-efficacy scenario 2	0.11	0.941726346654265	MTD 50% percentile	0.25	PA
y_05013	Dose-toxicity scenario 1	Dose-efficacy scenario 2	0.12	0.920012887444023	MTD 50% percentile	0.25	PA
y_05014	Dose-toxicity scenario 1	Dose-efficacy scenario 2	0.13	0.898917429256097	MTD 50% percentile	0.25	PA
y_05015	Dose-toxicity scenario 1	Dose-efficacy scenario 2	0.14	0.878413958289004	MTD 50% percentile	0.25	PA
y_05016	Dose-toxicity scenario 1	Dose-efficacy scenario 2	0.15	0.858477900553592	MTD 50% percentile	0.25	PA
y_05017	Dose-toxicity scenario 1	Dose-efficacy scenario 2	0.16	0.839086023619132	MTD 50% percentile	0.25	PA
y_05018	Dose-toxicity scenario 1	Dose-efficacy scenario 2	0.17	0.820216346296986	MTD 50% percentile	0.25	PA
y_05019	Dose-toxicity scenario 1	Dose-efficacy scenario 2	0.18	0.801848055523667	MTD 50% percentile	0.25	PA
y_05020	Dose-toxicity scenario 1	Dose-efficacy scenario 2	0.19	0.783961429782526	MTD 50% percentile	0.25	PA
y_05021	Dose-toxicity scenario 1	Dose-efficacy scenario 2	0.2	0.766537768471746	MTD 50% percentile	0.25	PA
y_05022	Dose-toxicity scenario 1	Dose-efficacy scenario 2	0.21	0.74955932668681	MTD 50% percentile	0.25	PA
y_05023	Dose-toxicity scenario 1	Dose-efficacy scenario 2	0.22	0.733009254939347	MTD 50% percentile	0.25	PA
y_05024	Dose-toxicity scenario 1	Dose-efficacy scenario 2	0.23	0.716871543381841	MTD 50% percentile	0.25	PA
y_05025	Dose-toxicity scenario 1	Dose-efficacy scenario 2	0.24	0.701130970150131	MTD 50% percentile	0.25	PA
y_05026	Dose-toxicity scenario 1	Dose-efficacy scenario 2	0.25	0.685773053473319	MTD 50% percentile	0.25	PA
y_05027	Dose-toxicity scenario 1	Dose-efficacy scenario 2	0.26	0.670784007234387	MTD 50% percentile	0.25	PA
y_05028	Dose-toxicity scenario 1	Dose-efficacy scenario 2	0.27	0.656150699694892	MTD 50% percentile	0.25	PA
y_05029	Dose-toxicity scenario 1	Dose-efficacy scenario 2	0.28	0.641860615123977	MTD 50% percentile	0.25	PA
y_05030	Dose-toxicity scenario 1	Dose-efficacy scenario 2	0.29	0.627901818096062	MTD 50% percentile	0.25	PA
y_05031	Dose-toxicity scenario 1	Dose-efficacy scenario 2	0.3	0.614262920243135	MTD 50% percentile	0.25	PA
y_05032	Dose-toxicity scenario 1	Dose-efficacy scenario 2	0.31	0.60093304926701	MTD 50% percentile	0.25	PA
y_05033	Dose-toxicity scenario 1	Dose-efficacy scenario 2	0.32	0.587901820034318	MTD 50% percentile	0.25	PA
y_05034	Dose-toxicity scenario 1	Dose-efficacy scenario 2	0.33	0.575159307592739	MTD 50% percentile	0.25	PA
y_05035	Dose-toxicity scenario 1	Dose-efficacy scenario 2	0.34	0.562696021961126	MTD 50% percentile	0.25	PA
y_05036	Dose-toxicity scenario 1	Dose-efficacy scenario 2	0.35	0.550502884558933	MTD 50% percentile	0.25	PA
y_05037	Dose-toxicity scenario 1	Dose-efficacy scenario 2	0.36	0.538571206151925	MTD 50% percentile	0.25	PA
y_05038	Dose-toxicity scenario 1	Dose-efficacy scenario 2	0.37	0.526892666201585	MTD 50% percentile	0.25	PA
y_05039	Dose-toxicity scenario 1	Dose-efficacy scenario 2	0.38	0.51545929351506	MTD 50% percentile	0.25	PA
y_05040	Dose-toxicity scenario 1	Dose-efficacy scenario 2	0.39	0.504263448101103	MTD 50% percentile	0.25	PA
y_05041	Dose-toxicity scenario 1	Dose-efficacy scenario 2	0.4	0.49329780414521	MTD 50% percentile	0.25	PA
y_05042	Dose-toxicity scenario 1	Dose-efficacy scenario 2	0.41	0.482555334024233	MTD 50% percentile	0.25	PA
y_05043	Dose-toxicity scenario 1	Dose-efficacy scenario 2	0.42	0.472029293287168	MTD 50% percentile	0.25	PA
y_05044	Dose-toxicity scenario 1	Dose-efficacy scenario 2	0.43	0.46171320653467	MTD 50% percentile	0.25	PA
y_05045	Dose-toxicity scenario 1	Dose-efficacy scenario 2	0.44	0.451600854135173	MTD 50% percentile	0.25	PA
y_05046	Dose-toxicity scenario 1	Dose-efficacy scenario 2	0.45	0.441686259720349	MTD 50% percentile	0.25	PA
y_05047	Dose-toxicity scenario 1	Dose-efficacy scenario 2	0.46	0.43196367840709	MTD 50% percentile	0.25	PA
y_05048	Dose-toxicity scenario 1	Dose-efficacy scenario 2	0.47	0.422427585697221	MTD 50% percentile	0.25	PA
y_05049	Dose-toxicity scenario 1	Dose-efficacy scenario 2	0.48	0.413072667009896	MTD 50% percentile	0.25	PA
y_05050	Dose-toxicity scenario 1	Dose-efficacy scenario 2	0.49	0.403893807804995	MTD 50% percentile	0.25	PA
y_05051	Dose-toxicity scenario 1	Dose-efficacy scenario 2	0.5	0.394886084258949	MTD 50% percentile	0.25	PA
y_05052	Dose-toxicity scenario 1	Dose-efficacy scenario 2	0.51	0.38604475445729	MTD 50% percentile	0.25	PA
y_05053	Dose-toxicity scenario 1	Dose-efficacy scenario 2	0.52	0.377365250070812	MTD 50% percentile	0.25	PA
y_05054	Dose-toxicity scenario 1	Dose-efficacy scenario 2	0.53	0.368843168484649	MTD 50% percentile	0.25	PA
y_05055	Dose-toxicity scenario 1	Dose-efficacy scenario 2	0.54	0.36047426535178	MTD 50% percentile	0.25	PA
y_05056	Dose-toxicity scenario 1	Dose-efficacy scenario 2	0.55	0.35225444754449	MTD 50% percentile	0.25	PA
y_05057	Dose-toxicity scenario 1	Dose-efficacy scenario 2	0.56	0.344179766479193	MTD 50% percentile	0.25	PA
y_05058	Dose-toxicity scenario 1	Dose-efficacy scenario 2	0.57	0.336246411791765	MTD 50% percentile	0.25	PA
y_05059	Dose-toxicity scenario 1	Dose-efficacy scenario 2	0.58	0.328450705342069	MTD 50% percentile	0.25	PA
y_05060	Dose-toxicity scenario 1	Dose-efficacy scenario 2	0.59	0.320789095527883	MTD 50% percentile	0.25	PA
y_05061	Dose-toxicity scenario 1	Dose-efficacy scenario 2	0.6	0.313258151889748	MTD 50% percentile	0.25	PA
y_05062	Dose-toxicity scenario 1	Dose-efficacy scenario 2	0.61	0.30585455998951	MTD 50% percentile	0.25	PA
y_05063	Dose-toxicity scenario 1	Dose-efficacy scenario 2	0.62	0.298575116546521	MTD 50% percentile	0.25	PA
y_05064	Dose-toxicity scenario 1	Dose-efficacy scenario 2	0.63	0.291416724816461	MTD 50% percentile	0.25	PA
y_05065	Dose-toxicity scenario 1	Dose-efficacy scenario 2	0.64	0.284376390198824	MTD 50% percentile	0.25	PA
y_05066	Dose-toxicity scenario 1	Dose-efficacy scenario 2	0.65	0.277451216059926	MTD 50% percentile	0.25	PA
y_05067	Dose-toxicity scenario 1	Dose-efficacy scenario 2	0.66	0.270638399759247	MTD 50% percentile	0.25	PA
y_05068	Dose-toxicity scenario 1	Dose-efficacy scenario 2	0.67	0.263935228867613	MTD 50% percentile	0.25	PA
y_05069	Dose-toxicity scenario 1	Dose-efficacy scenario 2	0.68	0.257339077566517	MTD 50% percentile	0.25	PA
y_05070	Dose-toxicity scenario 1	Dose-efficacy scenario 2	0.69	0.250847403218543	MTD 50% percentile	0.25	PA
y_05071	Dose-toxicity scenario 1	Dose-efficacy scenario 2	0.7	0.244457743099458	MTD 50% percentile	0.25	PA
y_05072	Dose-toxicity scenario 1	Dose-efficacy scenario 2	0.71	0.238167711283181	MTD 50% percentile	0.25	PA
y_05073	Dose-toxicity scenario 1	Dose-efficacy scenario 2	0.72	0.231974995671325	MTD 50% percentile	0.25	PA
y_05074	Dose-toxicity scenario 1	Dose-efficacy scenario 2	0.73	0.225877355159553	MTD 50% percentile	0.25	PA
y_05075	Dose-toxicity scenario 1	Dose-efficacy scenario 2	0.74	0.219872616933456	MTD 50% percentile	0.25	PA
y_05076	Dose-toxicity scenario 1	Dose-efficacy scenario 2	0.75	0.213958673887094	MTD 50% percentile	0.25	PA
y_05077	Dose-toxicity scenario 1	Dose-efficacy scenario 2	0.76	0.208133482157754	MTD 50% percentile	0.25	PA
y_05078	Dose-toxicity scenario 1	Dose-efficacy scenario 2	0.77	0.202395058770878	MTD 50% percentile	0.25	PA
y_05079	Dose-toxicity scenario 1	Dose-efficacy scenario 2	0.78	0.196741479389442	MTD 50% percentile	0.25	PA
y_05080	Dose-toxicity scenario 1	Dose-efficacy scenario 2	0.79	0.191170876162437	MTD 50% percentile	0.25	PA
y_05081	Dose-toxicity scenario 1	Dose-efficacy scenario 2	0.8	0.185681435667392	MTD 50% percentile	0.25	PA
y_05082	Dose-toxicity scenario 1	Dose-efficacy scenario 2	0.81	0.180271396942175	MTD 50% percentile	0.25	PA
y_05083	Dose-toxicity scenario 1	Dose-efficacy scenario 2	0.82	0.174939049601586	MTD 50% percentile	0.25	PA
y_05084	Dose-toxicity scenario 1	Dose-efficacy scenario 2	0.83	0.16968273203452	MTD 50% percentile	0.25	PA
y_05085	Dose-toxicity scenario 1	Dose-efficacy scenario 2	0.84	0.164500829677687	MTD 50% percentile	0.25	PA
y_05086	Dose-toxicity scenario 1	Dose-efficacy scenario 2	0.85	0.159391773362151	MTD 50% percentile	0.25	PA
y_05087	Dose-toxicity scenario 1	Dose-efficacy scenario 2	0.86	0.154354037729099	MTD 50% percentile	0.25	PA
y_05088	Dose-toxicity scenario 1	Dose-efficacy scenario 2	0.87	0.149386139711507	MTD 50% percentile	0.25	PA
y_05089	Dose-toxicity scenario 1	Dose-efficacy scenario 2	0.88	0.14448663707851	MTD 50% percentile	0.25	PA
y_05090	Dose-toxicity scenario 1	Dose-efficacy scenario 2	0.89	0.139654127039487	MTD 50% percentile	0.25	PA
y_05091	Dose-toxicity scenario 1	Dose-efficacy scenario 2	0.9	0.134887244905013	MTD 50% percentile	0.25	PA
y_05092	Dose-toxicity scenario 1	Dose-efficacy scenario 2	0.91	0.130184662802001	MTD 50% percentile	0.25	PA
y_05093	Dose-toxicity scenario 1	Dose-efficacy scenario 2	0.92	0.125545088440492	MTD 50% percentile	0.25	PA
y_05094	Dose-toxicity scenario 1	Dose-efficacy scenario 2	0.93	0.120967263929676	MTD 50% percentile	0.25	PA
y_05095	Dose-toxicity scenario 1	Dose-efficacy scenario 2	0.94	0.116449964640885	MTD 50% percentile	0.25	PA
y_05096	Dose-toxicity scenario 1	Dose-efficacy scenario 2	0.95	0.111991998115381	MTD 50% percentile	0.25	PA
y_05097	Dose-toxicity scenario 1	Dose-efficacy scenario 2	0.96	0.107592203014905	MTD 50% percentile	0.25	PA
y_05098	Dose-toxicity scenario 1	Dose-efficacy scenario 2	0.97	0.103249448113038	MTD 50% percentile	0.25	PA
y_05099	Dose-toxicity scenario 1	Dose-efficacy scenario 2	0.98	0.0989626313255413	MTD 50% percentile	0.25	PA
y_050100	Dose-toxicity scenario 1	Dose-efficacy scenario 2	0.99	0.0947306787779251	MTD 50% percentile	0.25	PA
y_050101	Dose-toxicity scenario 1	Dose-efficacy scenario 2	1	0.0905525439085926	MTD 50% percentile	0.25	PA
y_09751	Dose-toxicity scenario 1	Dose-efficacy scenario 2	0	1.15714867786501	MTD 97.5% percentile	0.25	PA
y_09752	Dose-toxicity scenario 1	Dose-efficacy scenario 2	0.01	1.12005193389099	MTD 97.5% percentile	0.25	PA
y_09753	Dose-toxicity scenario 1	Dose-efficacy scenario 2	0.02	1.08465385342615	MTD 97.5% percentile	0.25	PA
y_09754	Dose-toxicity scenario 1	Dose-efficacy scenario 2	0.03	1.05084037496365	MTD 97.5% percentile	0.25	PA
y_09755	Dose-toxicity scenario 1	Dose-efficacy scenario 2	0.04	1.01850742540158	MTD 97.5% percentile	0.25	PA
y_09756	Dose-toxicity scenario 1	Dose-efficacy scenario 2	0.05	0.98755985010659	MTD 97.5% percentile	0.25	PA
y_09757	Dose-toxicity scenario 1	Dose-efficacy scenario 2	0.06	0.957910477624082	MTD 97.5% percentile	0.25	PA
y_09758	Dose-toxicity scenario 1	Dose-efficacy scenario 2	0.07	0.929479299672254	MTD 97.5% percentile	0.25	PA
y_09759	Dose-toxicity scenario 1	Dose-efficacy scenario 2	0.08	0.902192750175545	MTD 97.5% percentile	0.25	PA
y_097510	Dose-toxicity scenario 1	Dose-efficacy scenario 2	0.09	0.875983069657328	MTD 97.5% percentile	0.25	PA
y_097511	Dose-toxicity scenario 1	Dose-efficacy scenario 2	0.1	0.850787743429504	MTD 97.5% percentile	0.25	PA
y_097512	Dose-toxicity scenario 1	Dose-efficacy scenario 2	0.11	0.826549003772564	MTD 97.5% percentile	0.25	PA
y_097513	Dose-toxicity scenario 1	Dose-efficacy scenario 2	0.12	0.803213387761239	MTD 97.5% percentile	0.25	PA
y_097514	Dose-toxicity scenario 1	Dose-efficacy scenario 2	0.13	0.780731343611811	MTD 97.5% percentile	0.25	PA
y_097515	Dose-toxicity scenario 1	Dose-efficacy scenario 2	0.14	0.759056879450739	MTD 97.5% percentile	0.25	PA
y_097516	Dose-toxicity scenario 1	Dose-efficacy scenario 2	0.15	0.738147249265348	MTD 97.5% percentile	0.25	PA
y_097517	Dose-toxicity scenario 1	Dose-efficacy scenario 2	0.16	0.717962671523987	MTD 97.5% percentile	0.25	PA
y_097518	Dose-toxicity scenario 1	Dose-efficacy scenario 2	0.17	0.69846607656833	MTD 97.5% percentile	0.25	PA
y_097519	Dose-toxicity scenario 1	Dose-efficacy scenario 2	0.18	0.679622879402926	MTD 97.5% percentile	0.25	PA
y_097520	Dose-toxicity scenario 1	Dose-efficacy scenario 2	0.19	0.661400774952074	MTD 97.5% percentile	0.25	PA
y_097521	Dose-toxicity scenario 1	Dose-efficacy scenario 2	0.2	0.643769553234138	MTD 97.5% percentile	0.25	PA
y_097522	Dose-toxicity scenario 1	Dose-efficacy scenario 2	0.21	0.62670093222885	MTD 97.5% percentile	0.25	PA
y_097523	Dose-toxicity scenario 1	Dose-efficacy scenario 2	0.22	0.610168406492655	MTD 97.5% percentile	0.25	PA
y_097524	Dose-toxicity scenario 1	Dose-efficacy scenario 2	0.23	0.594147109817674	MTD 97.5% percentile	0.25	PA
y_097525	Dose-toxicity scenario 1	Dose-efficacy scenario 2	0.24	0.578613690437521	MTD 97.5% percentile	0.25	PA
y_097526	Dose-toxicity scenario 1	Dose-efficacy scenario 2	0.25	0.563546197462761	MTD 97.5% percentile	0.25	PA
y_097527	Dose-toxicity scenario 1	Dose-efficacy scenario 2	0.26	0.548923977384502	MTD 97.5% percentile	0.25	PA
y_097528	Dose-toxicity scenario 1	Dose-efficacy scenario 2	0.27	0.534727579619934	MTD 97.5% percentile	0.25	PA
y_097529	Dose-toxicity scenario 1	Dose-efficacy scenario 2	0.28	0.520938670191421	MTD 97.5% percentile	0.25	PA
y_097530	Dose-toxicity scenario 1	Dose-efficacy scenario 2	0.29	0.50753995273361	MTD 97.5% percentile	0.25	PA
y_097531	Dose-toxicity scenario 1	Dose-efficacy scenario 2	0.3	0.494515096112877	MTD 97.5% percentile	0.25	PA
y_097532	Dose-toxicity scenario 1	Dose-efficacy scenario 2	0.31	0.481848668022264	MTD 97.5% percentile	0.25	PA
y_097533	Dose-toxicity scenario 1	Dose-efficacy scenario 2	0.32	0.469526073984168	MTD 97.5% percentile	0.25	PA
y_097534	Dose-toxicity scenario 1	Dose-efficacy scenario 2	0.33	0.457533501253887	MTD 97.5% percentile	0.25	PA
y_097535	Dose-toxicity scenario 1	Dose-efficacy scenario 2	0.34	0.445857867170699	MTD 97.5% percentile	0.25	PA
y_097536	Dose-toxicity scenario 1	Dose-efficacy scenario 2	0.35	0.434486771550458	MTD 97.5% percentile	0.25	PA
y_097537	Dose-toxicity scenario 1	Dose-efficacy scenario 2	0.36	0.423408452755498	MTD 97.5% percentile	0.25	PA
y_097538	Dose-toxicity scenario 1	Dose-efficacy scenario 2	0.37	0.412611747114678	MTD 97.5% percentile	0.25	PA
y_097539	Dose-toxicity scenario 1	Dose-efficacy scenario 2	0.38	0.402086051399231	MTD 97.5% percentile	0.25	PA
y_097540	Dose-toxicity scenario 1	Dose-efficacy scenario 2	0.39	0.391821288089296	MTD 97.5% percentile	0.25	PA
y_097541	Dose-toxicity scenario 1	Dose-efficacy scenario 2	0.4	0.381807873191955	MTD 97.5% percentile	0.25	PA
y_097542	Dose-toxicity scenario 1	Dose-efficacy scenario 2	0.41	0.372036686394745	MTD 97.5% percentile	0.25	PA
y_097543	Dose-toxicity scenario 1	Dose-efficacy scenario 2	0.42	0.362499043359282	MTD 97.5% percentile	0.25	PA
y_097544	Dose-toxicity scenario 1	Dose-efficacy scenario 2	0.43	0.353186669978075	MTD 97.5% percentile	0.25	PA
y_097545	Dose-toxicity scenario 1	Dose-efficacy scenario 2	0.44	0.344091678434132	MTD 97.5% percentile	0.25	PA
y_097546	Dose-toxicity scenario 1	Dose-efficacy scenario 2	0.45	0.335206544917775	MTD 97.5% percentile	0.25	PA
y_097547	Dose-toxicity scenario 1	Dose-efficacy scenario 2	0.46	0.326524088868346	MTD 97.5% percentile	0.25	PA
y_097548	Dose-toxicity scenario 1	Dose-efficacy scenario 2	0.47	0.318037453620439	MTD 97.5% percentile	0.25	PA
y_097549	Dose-toxicity scenario 1	Dose-efficacy scenario 2	0.48	0.30974008834502	MTD 97.5% percentile	0.25	PA
y_097550	Dose-toxicity scenario 1	Dose-efficacy scenario 2	0.49	0.301625731185482	MTD 97.5% percentile	0.25	PA
y_097551	Dose-toxicity scenario 1	Dose-efficacy scenario 2	0.5	0.29368839349738	MTD 97.5% percentile	0.25	PA
y_097552	Dose-toxicity scenario 1	Dose-efficacy scenario 2	0.51	0.285922345108507	MTD 97.5% percentile	0.25	PA
y_097553	Dose-toxicity scenario 1	Dose-efficacy scenario 2	0.52	0.278322100523049	MTD 97.5% percentile	0.25	PA
y_097554	Dose-toxicity scenario 1	Dose-efficacy scenario 2	0.53	0.270882406000017	MTD 97.5% percentile	0.25	PA
y_097555	Dose-toxicity scenario 1	Dose-efficacy scenario 2	0.54	0.263598227442015	MTD 97.5% percentile	0.25	PA
y_097556	Dose-toxicity scenario 1	Dose-efficacy scenario 2	0.55	0.256464739035638	MTD 97.5% percentile	0.25	PA
y_097557	Dose-toxicity scenario 1	Dose-efficacy scenario 2	0.56	0.249477312589662	MTD 97.5% percentile	0.25	PA
y_097558	Dose-toxicity scenario 1	Dose-efficacy scenario 2	0.57	0.242631507521512	MTD 97.5% percentile	0.25	PA
y_097559	Dose-toxicity scenario 1	Dose-efficacy scenario 2	0.58	0.235923061446486	MTD 97.5% percentile	0.25	PA
y_097560	Dose-toxicity scenario 1	Dose-efficacy scenario 2	0.59	0.229347881327825	MTD 97.5% percentile	0.25	PA
y_097561	Dose-toxicity scenario 1	Dose-efficacy scenario 2	0.6	0.222902035149021	MTD 97.5% percentile	0.25	PA
y_097562	Dose-toxicity scenario 1	Dose-efficacy scenario 2	0.61	0.216581744072751	MTD 97.5% percentile	0.25	PA
y_097563	Dose-toxicity scenario 1	Dose-efficacy scenario 2	0.62	0.210383375053589	MTD 97.5% percentile	0.25	PA
y_097564	Dose-toxicity scenario 1	Dose-efficacy scenario 2	0.63	0.204303433874157	MTD 97.5% percentile	0.25	PA
y_097565	Dose-toxicity scenario 1	Dose-efficacy scenario 2	0.64	0.198338558576643	MTD 97.5% percentile	0.25	PA
y_097566	Dose-toxicity scenario 1	Dose-efficacy scenario 2	0.65	0.192485513263775	MTD 97.5% percentile	0.25	PA
y_097567	Dose-toxicity scenario 1	Dose-efficacy scenario 2	0.66	0.186741182245202	MTD 97.5% percentile	0.25	PA
y_097568	Dose-toxicity scenario 1	Dose-efficacy scenario 2	0.67	0.181102564507064	MTD 97.5% percentile	0.25	PA
y_097569	Dose-toxicity scenario 1	Dose-efficacy scenario 2	0.68	0.175566768484089	MTD 97.5% percentile	0.25	PA
y_097570	Dose-toxicity scenario 1	Dose-efficacy scenario 2	0.69	0.170131007115126	MTD 97.5% percentile	0.25	PA
y_097571	Dose-toxicity scenario 1	Dose-efficacy scenario 2	0.7	0.164792593164302	MTD 97.5% percentile	0.25	PA
y_097572	Dose-toxicity scenario 1	Dose-efficacy scenario 2	0.71	0.159548934791341	MTD 97.5% percentile	0.25	PA
y_097573	Dose-toxicity scenario 1	Dose-efficacy scenario 2	0.72	0.154397531355678	MTD 97.5% percentile	0.25	PA
y_097574	Dose-toxicity scenario 1	Dose-efficacy scenario 2	0.73	0.149335969440102	MTD 97.5% percentile	0.25	PA
y_097575	Dose-toxicity scenario 1	Dose-efficacy scenario 2	0.74	0.144361919080655	MTD 97.5% percentile	0.25	PA
y_097576	Dose-toxicity scenario 1	Dose-efficacy scenario 2	0.75	0.139473130190393	MTD 97.5% percentile	0.25	PA
y_097577	Dose-toxicity scenario 1	Dose-efficacy scenario 2	0.76	0.134667429165496	MTD 97.5% percentile	0.25	PA
y_097578	Dose-toxicity scenario 1	Dose-efficacy scenario 2	0.77	0.129942715662959	MTD 97.5% percentile	0.25	PA
y_097579	Dose-toxicity scenario 1	Dose-efficacy scenario 2	0.78	0.125296959539834	MTD 97.5% percentile	0.25	PA
y_097580	Dose-toxicity scenario 1	Dose-efficacy scenario 2	0.79	0.120728197944652	MTD 97.5% percentile	0.25	PA
y_097581	Dose-toxicity scenario 1	Dose-efficacy scenario 2	0.8	0.116234532552267	MTD 97.5% percentile	0.25	PA
y_097582	Dose-toxicity scenario 1	Dose-efficacy scenario 2	0.81	0.111814126933937	MTD 97.5% percentile	0.25	PA
y_097583	Dose-toxicity scenario 1	Dose-efficacy scenario 2	0.82	0.107465204055001	MTD 97.5% percentile	0.25	PA
y_097584	Dose-toxicity scenario 1	Dose-efficacy scenario 2	0.83	0.103186043892967	MTD 97.5% percentile	0.25	PA
y_097585	Dose-toxicity scenario 1	Dose-efficacy scenario 2	0.84	0.0989749811693215	MTD 97.5% percentile	0.25	PA
y_097586	Dose-toxicity scenario 1	Dose-efficacy scenario 2	0.85	0.0948304031887681	MTD 97.5% percentile	0.25	PA
y_097587	Dose-toxicity scenario 1	Dose-efficacy scenario 2	0.86	0.09075074778001	MTD 97.5% percentile	0.25	PA
y_097588	Dose-toxicity scenario 1	Dose-efficacy scenario 2	0.87	0.0867345013325472	MTD 97.5% percentile	0.25	PA
y_097589	Dose-toxicity scenario 1	Dose-efficacy scenario 2	0.88	0.0827801969243097	MTD 97.5% percentile	0.25	PA
y_097590	Dose-toxicity scenario 1	Dose-efficacy scenario 2	0.89	0.0788864125352599	MTD 97.5% percentile	0.25	PA
y_097591	Dose-toxicity scenario 1	Dose-efficacy scenario 2	0.9	0.0750517693423929	MTD 97.5% percentile	0.25	PA
y_097592	Dose-toxicity scenario 1	Dose-efficacy scenario 2	0.91	0.0712749300918416	MTD 97.5% percentile	0.25	PA
y_097593	Dose-toxicity scenario 1	Dose-efficacy scenario 2	0.92	0.0675545975440479	MTD 97.5% percentile	0.25	PA
y_097594	Dose-toxicity scenario 1	Dose-efficacy scenario 2	0.93	0.0638895129882035	MTD 97.5% percentile	0.25	PA
y_097595	Dose-toxicity scenario 1	Dose-efficacy scenario 2	0.94	0.0602784548223852	MTD 97.5% percentile	0.25	PA
y_097596	Dose-toxicity scenario 1	Dose-efficacy scenario 2	0.95	0.0567202371960214	MTD 97.5% percentile	0.25	PA
y_097597	Dose-toxicity scenario 1	Dose-efficacy scenario 2	0.96	0.0532137087115192	MTD 97.5% percentile	0.25	PA
y_097598	Dose-toxicity scenario 1	Dose-efficacy scenario 2	0.97	0.0497577511820673	MTD 97.5% percentile	0.25	PA
y_097599	Dose-toxicity scenario 1	Dose-efficacy scenario 2	0.98	0.0463512784427987	MTD 97.5% percentile	0.25	PA
y_0975100	Dose-toxicity scenario 1	Dose-efficacy scenario 2	0.99	0.0429932352126584	MTD 97.5% percentile	0.25	PA
y_0975101	Dose-toxicity scenario 1	Dose-efficacy scenario 2	1	0.0396825960044698	MTD 97.5% percentile	0.25	PA
