# Supplementary material for: A Bayesian adaptive design for dual‐agent phase I–II oncology trials integrating efficacy data across stages
Source: Biom J. 2023 May 18;65(7):2200288. doi: 10.1002/bimj.202200288 (PMC10952513; doi:10.1002/bimj.202200288)
Supplement: Supplementary file 1 — Supporting Information S1 [file BIMJ-65-0-s001.zip › Code_biometrical_journal2/Code_biometrical_journal/Data/intermediate_outputs/MTD_curve_DLT_sc1_EFF_sc2_PA_w050_H0.csv]

	DLT_scenario	EFF_scenario	x	y	type	omega	agreement
y_mean1	Dose-toxicity scenario 1	Dose-efficacy scenario 2	0	1.22713565650156	MTD mean	0.5	PA
y_mean2	Dose-toxicity scenario 1	Dose-efficacy scenario 2	0.01	1.19626430176592	MTD mean	0.5	PA
y_mean3	Dose-toxicity scenario 1	Dose-efficacy scenario 2	0.02	1.16644320241063	MTD mean	0.5	PA
y_mean4	Dose-toxicity scenario 1	Dose-efficacy scenario 2	0.03	1.1376196597122	MTD mean	0.5	PA
y_mean5	Dose-toxicity scenario 1	Dose-efficacy scenario 2	0.04	1.10974444263674	MTD mean	0.5	PA
y_mean6	Dose-toxicity scenario 1	Dose-efficacy scenario 2	0.05	1.08277150722936	MTD mean	0.5	PA
y_mean7	Dose-toxicity scenario 1	Dose-efficacy scenario 2	0.06	1.0566577428185	MTD mean	0.5	PA
y_mean8	Dose-toxicity scenario 1	Dose-efficacy scenario 2	0.07	1.03136274209251	MTD mean	0.5	PA
y_mean9	Dose-toxicity scenario 1	Dose-efficacy scenario 2	0.08	1.00684859246938	MTD mean	0.5	PA
y_mean10	Dose-toxicity scenario 1	Dose-efficacy scenario 2	0.09	0.983079686493846	MTD mean	0.5	PA
y_mean11	Dose-toxicity scenario 1	Dose-efficacy scenario 2	0.1	0.960022549267676	MTD mean	0.5	PA
y_mean12	Dose-toxicity scenario 1	Dose-efficacy scenario 2	0.11	0.937645681154279	MTD mean	0.5	PA
y_mean13	Dose-toxicity scenario 1	Dose-efficacy scenario 2	0.12	0.915919414203258	MTD mean	0.5	PA
y_mean14	Dose-toxicity scenario 1	Dose-efficacy scenario 2	0.13	0.894815780918764	MTD mean	0.5	PA
y_mean15	Dose-toxicity scenario 1	Dose-efficacy scenario 2	0.14	0.87430839415102	MTD mean	0.5	PA
y_mean16	Dose-toxicity scenario 1	Dose-efficacy scenario 2	0.15	0.854372337026402	MTD mean	0.5	PA
y_mean17	Dose-toxicity scenario 1	Dose-efficacy scenario 2	0.16	0.834984061950678	MTD mean	0.5	PA
y_mean18	Dose-toxicity scenario 1	Dose-efficacy scenario 2	0.17	0.816121297824669	MTD mean	0.5	PA
y_mean19	Dose-toxicity scenario 1	Dose-efficacy scenario 2	0.18	0.79776296470367	MTD mean	0.5	PA
y_mean20	Dose-toxicity scenario 1	Dose-efficacy scenario 2	0.19	0.779889095213106	MTD mean	0.5	PA
y_mean21	Dose-toxicity scenario 1	Dose-efficacy scenario 2	0.2	0.76248076210453	MTD mean	0.5	PA
y_mean22	Dose-toxicity scenario 1	Dose-efficacy scenario 2	0.21	0.745520011399397	MTD mean	0.5	PA
y_mean23	Dose-toxicity scenario 1	Dose-efficacy scenario 2	0.22	0.728989800624179	MTD mean	0.5	PA
y_mean24	Dose-toxicity scenario 1	Dose-efficacy scenario 2	0.23	0.712873941690133	MTD mean	0.5	PA
y_mean25	Dose-toxicity scenario 1	Dose-efficacy scenario 2	0.24	0.697157048015284	MTD mean	0.5	PA
y_mean26	Dose-toxicity scenario 1	Dose-efficacy scenario 2	0.25	0.681824485525554	MTD mean	0.5	PA
y_mean27	Dose-toxicity scenario 1	Dose-efficacy scenario 2	0.26	0.666862327207027	MTD mean	0.5	PA
y_mean28	Dose-toxicity scenario 1	Dose-efficacy scenario 2	0.27	0.652257310912694	MTD mean	0.5	PA
y_mean29	Dose-toxicity scenario 1	Dose-efficacy scenario 2	0.28	0.637996800154973	MTD mean	0.5	PA
y_mean30	Dose-toxicity scenario 1	Dose-efficacy scenario 2	0.29	0.624068747640389	MTD mean	0.5	PA
y_mean31	Dose-toxicity scenario 1	Dose-efficacy scenario 2	0.3	0.610461661325244	MTD mean	0.5	PA
y_mean32	Dose-toxicity scenario 1	Dose-efficacy scenario 2	0.31	0.597164572791243	MTD mean	0.5	PA
y_mean33	Dose-toxicity scenario 1	Dose-efficacy scenario 2	0.32	0.584167007758193	MTD mean	0.5	PA
y_mean34	Dose-toxicity scenario 1	Dose-efficacy scenario 2	0.33	0.571458958567156	MTD mean	0.5	PA
y_mean35	Dose-toxicity scenario 1	Dose-efficacy scenario 2	0.34	0.559030858482131	MTD mean	0.5	PA
y_mean36	Dose-toxicity scenario 1	Dose-efficacy scenario 2	0.35	0.546873557671573	MTD mean	0.5	PA
y_mean37	Dose-toxicity scenario 1	Dose-efficacy scenario 2	0.36	0.534978300743034	MTD mean	0.5	PA
y_mean38	Dose-toxicity scenario 1	Dose-efficacy scenario 2	0.37	0.523336705715	MTD mean	0.5	PA
y_mean39	Dose-toxicity scenario 1	Dose-efficacy scenario 2	0.38	0.511940744319783	MTD mean	0.5	PA
y_mean40	Dose-toxicity scenario 1	Dose-efficacy scenario 2	0.39	0.50078272354021	MTD mean	0.5	PA
y_mean41	Dose-toxicity scenario 1	Dose-efficacy scenario 2	0.4	0.489855268290865	MTD mean	0.5	PA
y_mean42	Dose-toxicity scenario 1	Dose-efficacy scenario 2	0.41	0.479151305161964	MTD mean	0.5	PA
y_mean43	Dose-toxicity scenario 1	Dose-efficacy scenario 2	0.42	0.468664047150558	MTD mean	0.5	PA
y_mean44	Dose-toxicity scenario 1	Dose-efficacy scenario 2	0.43	0.458386979309806	MTD mean	0.5	PA
y_mean45	Dose-toxicity scenario 1	Dose-efficacy scenario 2	0.44	0.448313845252563	MTD mean	0.5	PA
y_mean46	Dose-toxicity scenario 1	Dose-efficacy scenario 2	0.45	0.438438634450519	MTD mean	0.5	PA
y_mean47	Dose-toxicity scenario 1	Dose-efficacy scenario 2	0.46	0.428755570274722	MTD mean	0.5	PA
y_mean48	Dose-toxicity scenario 1	Dose-efficacy scenario 2	0.47	0.419259098727482	MTD mean	0.5	PA
y_mean49	Dose-toxicity scenario 1	Dose-efficacy scenario 2	0.48	0.409943877819455	MTD mean	0.5	PA
y_mean50	Dose-toxicity scenario 1	Dose-efficacy scenario 2	0.49	0.400804767549241	MTD mean	0.5	PA
y_mean51	Dose-toxicity scenario 1	Dose-efficacy scenario 2	0.5	0.391836820445978	MTD mean	0.5	PA
y_mean52	Dose-toxicity scenario 1	Dose-efficacy scenario 2	0.51	0.383035272638389	MTD mean	0.5	PA
y_mean53	Dose-toxicity scenario 1	Dose-efficacy scenario 2	0.52	0.374395535416385	MTD mean	0.5	PA
y_mean54	Dose-toxicity scenario 1	Dose-efficacy scenario 2	0.53	0.365913187253844	MTD mean	0.5	PA
y_mean55	Dose-toxicity scenario 1	Dose-efficacy scenario 2	0.54	0.357583966263409	MTD mean	0.5	PA
y_mean56	Dose-toxicity scenario 1	Dose-efficacy scenario 2	0.55	0.349403763056259	MTD mean	0.5	PA
y_mean57	Dose-toxicity scenario 1	Dose-efficacy scenario 2	0.56	0.341368613981722	MTD mean	0.5	PA
y_mean58	Dose-toxicity scenario 1	Dose-efficacy scenario 2	0.57	0.333474694723355	MTD mean	0.5	PA
y_mean59	Dose-toxicity scenario 1	Dose-efficacy scenario 2	0.58	0.325718314229761	MTD mean	0.5	PA
y_mean60	Dose-toxicity scenario 1	Dose-efficacy scenario 2	0.59	0.318095908959906	MTD mean	0.5	PA
y_mean61	Dose-toxicity scenario 1	Dose-efficacy scenario 2	0.6	0.310604037424075	MTD mean	0.5	PA
y_mean62	Dose-toxicity scenario 1	Dose-efficacy scenario 2	0.61	0.303239375002914	MTD mean	0.5	PA
y_mean63	Dose-toxicity scenario 1	Dose-efficacy scenario 2	0.62	0.295998709028157	MTD mean	0.5	PA
y_mean64	Dose-toxicity scenario 1	Dose-efficacy scenario 2	0.63	0.288878934109751	MTD mean	0.5	PA
y_mean65	Dose-toxicity scenario 1	Dose-efficacy scenario 2	0.64	0.281877047695107	MTD mean	0.5	PA
y_mean66	Dose-toxicity scenario 1	Dose-efficacy scenario 2	0.65	0.274990145847117	MTD mean	0.5	PA
y_mean67	Dose-toxicity scenario 1	Dose-efficacy scenario 2	0.66	0.268215419228486	MTD mean	0.5	PA
y_mean68	Dose-toxicity scenario 1	Dose-efficacy scenario 2	0.67	0.2615501492807	MTD mean	0.5	PA
y_mean69	Dose-toxicity scenario 1	Dose-efficacy scenario 2	0.68	0.254991704586712	MTD mean	0.5	PA
y_mean70	Dose-toxicity scenario 1	Dose-efficacy scenario 2	0.69	0.248537537407127	MTD mean	0.5	PA
y_mean71	Dose-toxicity scenario 1	Dose-efficacy scenario 2	0.7	0.242185180380307	MTD mean	0.5	PA
y_mean72	Dose-toxicity scenario 1	Dose-efficacy scenario 2	0.71	0.235932243377411	MTD mean	0.5	PA
y_mean73	Dose-toxicity scenario 1	Dose-efficacy scenario 2	0.72	0.229776410503956	MTD mean	0.5	PA
y_mean74	Dose-toxicity scenario 1	Dose-efficacy scenario 2	0.73	0.223715437239991	MTD mean	0.5	PA
y_mean75	Dose-toxicity scenario 1	Dose-efficacy scenario 2	0.74	0.21774714771147	MTD mean	0.5	PA
y_mean76	Dose-toxicity scenario 1	Dose-efficacy scenario 2	0.75	0.211869432085848	MTD mean	0.5	PA
y_mean77	Dose-toxicity scenario 1	Dose-efficacy scenario 2	0.76	0.206080244085361	MTD mean	0.5	PA
y_mean78	Dose-toxicity scenario 1	Dose-efficacy scenario 2	0.77	0.200377598611827	MTD mean	0.5	PA
y_mean79	Dose-toxicity scenario 1	Dose-efficacy scenario 2	0.78	0.194759569477176	MTD mean	0.5	PA
y_mean80	Dose-toxicity scenario 1	Dose-efficacy scenario 2	0.79	0.189224287234258	MTD mean	0.5	PA
y_mean81	Dose-toxicity scenario 1	Dose-efficacy scenario 2	0.8	0.183769937102805	MTD mean	0.5	PA
y_mean82	Dose-toxicity scenario 1	Dose-efficacy scenario 2	0.81	0.1783947569857	MTD mean	0.5	PA
y_mean83	Dose-toxicity scenario 1	Dose-efficacy scenario 2	0.82	0.17309703557101	MTD mean	0.5	PA
y_mean84	Dose-toxicity scenario 1	Dose-efficacy scenario 2	0.83	0.167875110515485	MTD mean	0.5	PA
y_mean85	Dose-toxicity scenario 1	Dose-efficacy scenario 2	0.84	0.162727366705464	MTD mean	0.5	PA
y_mean86	Dose-toxicity scenario 1	Dose-efficacy scenario 2	0.85	0.157652234591379	MTD mean	0.5	PA
y_mean87	Dose-toxicity scenario 1	Dose-efficacy scenario 2	0.86	0.152648188592248	MTD mean	0.5	PA
y_mean88	Dose-toxicity scenario 1	Dose-efficacy scenario 2	0.87	0.147713745566733	MTD mean	0.5	PA
y_mean89	Dose-toxicity scenario 1	Dose-efficacy scenario 2	0.88	0.142847463347567	MTD mean	0.5	PA
y_mean90	Dose-toxicity scenario 1	Dose-efficacy scenario 2	0.89	0.138047939336295	MTD mean	0.5	PA
y_mean91	Dose-toxicity scenario 1	Dose-efficacy scenario 2	0.9	0.133313809155456	MTD mean	0.5	PA
y_mean92	Dose-toxicity scenario 1	Dose-efficacy scenario 2	0.91	0.12864374535548	MTD mean	0.5	PA
y_mean93	Dose-toxicity scenario 1	Dose-efficacy scenario 2	0.92	0.124036456173736	MTD mean	0.5	PA
y_mean94	Dose-toxicity scenario 1	Dose-efficacy scenario 2	0.93	0.119490684343286	MTD mean	0.5	PA
y_mean95	Dose-toxicity scenario 1	Dose-efficacy scenario 2	0.94	0.115005205949039	MTD mean	0.5	PA
y_mean96	Dose-toxicity scenario 1	Dose-efficacy scenario 2	0.95	0.110578829329121	MTD mean	0.5	PA
y_mean97	Dose-toxicity scenario 1	Dose-efficacy scenario 2	0.96	0.106210394019387	MTD mean	0.5	PA
y_mean98	Dose-toxicity scenario 1	Dose-efficacy scenario 2	0.97	0.101898769739114	MTD mean	0.5	PA
y_mean99	Dose-toxicity scenario 1	Dose-efficacy scenario 2	0.98	0.0976428554160105	MTD mean	0.5	PA
y_mean100	Dose-toxicity scenario 1	Dose-efficacy scenario 2	0.99	0.0934415782487763	MTD mean	0.5	PA
y_mean101	Dose-toxicity scenario 1	Dose-efficacy scenario 2	1	0.0892938928055364	MTD mean	0.5	PA
y_00251	Dose-toxicity scenario 1	Dose-efficacy scenario 2	0	1.33340253004248	MTD 2.5% percentile	0.5	PA
y_00252	Dose-toxicity scenario 1	Dose-efficacy scenario 2	0.01	1.30770871599863	MTD 2.5% percentile	0.5	PA
y_00253	Dose-toxicity scenario 1	Dose-efficacy scenario 2	0.02	1.28262142339451	MTD 2.5% percentile	0.5	PA
y_00254	Dose-toxicity scenario 1	Dose-efficacy scenario 2	0.03	1.25811942667336	MTD 2.5% percentile	0.5	PA
y_00255	Dose-toxicity scenario 1	Dose-efficacy scenario 2	0.04	1.23418247925878	MTD 2.5% percentile	0.5	PA
y_00256	Dose-toxicity scenario 1	Dose-efficacy scenario 2	0.05	1.21079125775648	MTD 2.5% percentile	0.5	PA
y_00257	Dose-toxicity scenario 1	Dose-efficacy scenario 2	0.06	1.18792730992955	MTD 2.5% percentile	0.5	PA
y_00258	Dose-toxicity scenario 1	Dose-efficacy scenario 2	0.07	1.1655730061525	MTD 2.5% percentile	0.5	PA
y_00259	Dose-toxicity scenario 1	Dose-efficacy scenario 2	0.08	1.14371149407598	MTD 2.5% percentile	0.5	PA
y_002510	Dose-toxicity scenario 1	Dose-efficacy scenario 2	0.09	1.12232665625689	MTD 2.5% percentile	0.5	PA
y_002511	Dose-toxicity scenario 1	Dose-efficacy scenario 2	0.1	1.1014030705302	MTD 2.5% percentile	0.5	PA
y_002512	Dose-toxicity scenario 1	Dose-efficacy scenario 2	0.11	1.08092597291763	MTD 2.5% percentile	0.5	PA
y_002513	Dose-toxicity scenario 1	Dose-efficacy scenario 2	0.12	1.06088122288571	MTD 2.5% percentile	0.5	PA
y_002514	Dose-toxicity scenario 1	Dose-efficacy scenario 2	0.13	1.04125527078152	MTD 2.5% percentile	0.5	PA
y_002515	Dose-toxicity scenario 1	Dose-efficacy scenario 2	0.14	1.02203512728831	MTD 2.5% percentile	0.5	PA
y_002516	Dose-toxicity scenario 1	Dose-efficacy scenario 2	0.15	1.0032083347566	MTD 2.5% percentile	0.5	PA
y_002517	Dose-toxicity scenario 1	Dose-efficacy scenario 2	0.16	0.984762940277466	MTD 2.5% percentile	0.5	PA
y_002518	Dose-toxicity scenario 1	Dose-efficacy scenario 2	0.17	0.966687470376037	MTD 2.5% percentile	0.5	PA
y_002519	Dose-toxicity scenario 1	Dose-efficacy scenario 2	0.18	0.948970907212322	MTD 2.5% percentile	0.5	PA
y_002520	Dose-toxicity scenario 1	Dose-efficacy scenario 2	0.19	0.931602666185844	MTD 2.5% percentile	0.5	PA
y_002521	Dose-toxicity scenario 1	Dose-efficacy scenario 2	0.2	0.914572574848322	MTD 2.5% percentile	0.5	PA
y_002522	Dose-toxicity scenario 1	Dose-efficacy scenario 2	0.21	0.897870853036164	MTD 2.5% percentile	0.5	PA
y_002523	Dose-toxicity scenario 1	Dose-efficacy scenario 2	0.22	0.881488094141214	MTD 2.5% percentile	0.5	PA
y_002524	Dose-toxicity scenario 1	Dose-efficacy scenario 2	0.23	0.865415247444412	MTD 2.5% percentile	0.5	PA
y_002525	Dose-toxicity scenario 1	Dose-efficacy scenario 2	0.24	0.849643601442633	MTD 2.5% percentile	0.5	PA
y_002526	Dose-toxicity scenario 1	Dose-efficacy scenario 2	0.25	0.834164768104182	MTD 2.5% percentile	0.5	PA
y_002527	Dose-toxicity scenario 1	Dose-efficacy scenario 2	0.26	0.818970667993143	MTD 2.5% percentile	0.5	PA
y_002528	Dose-toxicity scenario 1	Dose-efficacy scenario 2	0.27	0.80405351620717	MTD 2.5% percentile	0.5	PA
y_002529	Dose-toxicity scenario 1	Dose-efficacy scenario 2	0.28	0.78940580907727	MTD 2.5% percentile	0.5	PA
y_002530	Dose-toxicity scenario 1	Dose-efficacy scenario 2	0.29	0.775020311581864	MTD 2.5% percentile	0.5	PA
y_002531	Dose-toxicity scenario 1	Dose-efficacy scenario 2	0.3	0.760890045430748	MTD 2.5% percentile	0.5	PA
y_002532	Dose-toxicity scenario 1	Dose-efficacy scenario 2	0.31	0.747008277777734	MTD 2.5% percentile	0.5	PA
y_002533	Dose-toxicity scenario 1	Dose-efficacy scenario 2	0.32	0.733368510523608	MTD 2.5% percentile	0.5	PA
y_002534	Dose-toxicity scenario 1	Dose-efficacy scenario 2	0.33	0.719964470173691	MTD 2.5% percentile	0.5	PA
y_002535	Dose-toxicity scenario 1	Dose-efficacy scenario 2	0.34	0.70679009821676	MTD 2.5% percentile	0.5	PA
y_002536	Dose-toxicity scenario 1	Dose-efficacy scenario 2	0.35	0.693839541994307	MTD 2.5% percentile	0.5	PA
y_002537	Dose-toxicity scenario 1	Dose-efficacy scenario 2	0.36	0.681107146031251	MTD 2.5% percentile	0.5	PA
y_002538	Dose-toxicity scenario 1	Dose-efficacy scenario 2	0.37	0.668587443801092	MTD 2.5% percentile	0.5	PA
y_002539	Dose-toxicity scenario 1	Dose-efficacy scenario 2	0.38	0.656275149900353	MTD 2.5% percentile	0.5	PA
y_002540	Dose-toxicity scenario 1	Dose-efficacy scenario 2	0.39	0.644165152608736	MTD 2.5% percentile	0.5	PA
y_002541	Dose-toxicity scenario 1	Dose-efficacy scenario 2	0.4	0.632252506813027	MTD 2.5% percentile	0.5	PA
y_002542	Dose-toxicity scenario 1	Dose-efficacy scenario 2	0.41	0.620532427274141	MTD 2.5% percentile	0.5	PA
y_002543	Dose-toxicity scenario 1	Dose-efficacy scenario 2	0.42	0.609000282218066	MTD 2.5% percentile	0.5	PA
y_002544	Dose-toxicity scenario 1	Dose-efficacy scenario 2	0.43	0.597651587232667	MTD 2.5% percentile	0.5	PA
y_002545	Dose-toxicity scenario 1	Dose-efficacy scenario 2	0.44	0.586481999453456	MTD 2.5% percentile	0.5	PA
y_002546	Dose-toxicity scenario 1	Dose-efficacy scenario 2	0.45	0.575487312022485	MTD 2.5% percentile	0.5	PA
y_002547	Dose-toxicity scenario 1	Dose-efficacy scenario 2	0.46	0.564663448805527	MTD 2.5% percentile	0.5	PA
y_002548	Dose-toxicity scenario 1	Dose-efficacy scenario 2	0.47	0.55400645935358	MTD 2.5% percentile	0.5	PA
y_002549	Dose-toxicity scenario 1	Dose-efficacy scenario 2	0.48	0.543512514095642	MTD 2.5% percentile	0.5	PA
y_002550	Dose-toxicity scenario 1	Dose-efficacy scenario 2	0.49	0.533177899750445	MTD 2.5% percentile	0.5	PA
y_002551	Dose-toxicity scenario 1	Dose-efficacy scenario 2	0.5	0.522999014945602	MTD 2.5% percentile	0.5	PA
y_002552	Dose-toxicity scenario 1	Dose-efficacy scenario 2	0.51	0.512972366033329	MTD 2.5% percentile	0.5	PA
y_002553	Dose-toxicity scenario 1	Dose-efficacy scenario 2	0.52	0.503094563092498	MTD 2.5% percentile	0.5	PA
y_002554	Dose-toxicity scenario 1	Dose-efficacy scenario 2	0.53	0.49336231610744	MTD 2.5% percentile	0.5	PA
y_002555	Dose-toxicity scenario 1	Dose-efficacy scenario 2	0.54	0.48377243131443	MTD 2.5% percentile	0.5	PA
y_002556	Dose-toxicity scenario 1	Dose-efficacy scenario 2	0.55	0.474321807707335	MTD 2.5% percentile	0.5	PA
y_002557	Dose-toxicity scenario 1	Dose-efficacy scenario 2	0.56	0.465007433694405	MTD 2.5% percentile	0.5	PA
y_002558	Dose-toxicity scenario 1	Dose-efficacy scenario 2	0.57	0.455826383898617	MTD 2.5% percentile	0.5	PA
y_002559	Dose-toxicity scenario 1	Dose-efficacy scenario 2	0.58	0.446775816094447	MTD 2.5% percentile	0.5	PA
y_002560	Dose-toxicity scenario 1	Dose-efficacy scenario 2	0.59	0.43785296827432	MTD 2.5% percentile	0.5	PA
y_002561	Dose-toxicity scenario 1	Dose-efficacy scenario 2	0.6	0.429055155838386	MTD 2.5% percentile	0.5	PA
y_002562	Dose-toxicity scenario 1	Dose-efficacy scenario 2	0.61	0.420379768901614	MTD 2.5% percentile	0.5	PA
y_002563	Dose-toxicity scenario 1	Dose-efficacy scenario 2	0.62	0.411824269712526	MTD 2.5% percentile	0.5	PA
y_002564	Dose-toxicity scenario 1	Dose-efficacy scenario 2	0.63	0.403386190178208	MTD 2.5% percentile	0.5	PA
y_002565	Dose-toxicity scenario 1	Dose-efficacy scenario 2	0.64	0.395063129490536	MTD 2.5% percentile	0.5	PA
y_002566	Dose-toxicity scenario 1	Dose-efficacy scenario 2	0.65	0.386852751848811	MTD 2.5% percentile	0.5	PA
y_002567	Dose-toxicity scenario 1	Dose-efficacy scenario 2	0.66	0.378752784274271	MTD 2.5% percentile	0.5	PA
y_002568	Dose-toxicity scenario 1	Dose-efficacy scenario 2	0.67	0.370761014512182	MTD 2.5% percentile	0.5	PA
y_002569	Dose-toxicity scenario 1	Dose-efficacy scenario 2	0.68	0.362875289017441	MTD 2.5% percentile	0.5	PA
y_002570	Dose-toxicity scenario 1	Dose-efficacy scenario 2	0.69	0.355093511019845	MTD 2.5% percentile	0.5	PA
y_002571	Dose-toxicity scenario 1	Dose-efficacy scenario 2	0.7	0.347413638665354	MTD 2.5% percentile	0.5	PA
y_002572	Dose-toxicity scenario 1	Dose-efficacy scenario 2	0.71	0.339833683229922	MTD 2.5% percentile	0.5	PA
y_002573	Dose-toxicity scenario 1	Dose-efficacy scenario 2	0.72	0.332351707402573	MTD 2.5% percentile	0.5	PA
y_002574	Dose-toxicity scenario 1	Dose-efficacy scenario 2	0.73	0.324965823634642	MTD 2.5% percentile	0.5	PA
y_002575	Dose-toxicity scenario 1	Dose-efficacy scenario 2	0.74	0.317674192552209	MTD 2.5% percentile	0.5	PA
y_002576	Dose-toxicity scenario 1	Dose-efficacy scenario 2	0.75	0.310475021428924	MTD 2.5% percentile	0.5	PA
y_002577	Dose-toxicity scenario 1	Dose-efficacy scenario 2	0.76	0.303366562716562	MTD 2.5% percentile	0.5	PA
y_002578	Dose-toxicity scenario 1	Dose-efficacy scenario 2	0.77	0.29634711263078	MTD 2.5% percentile	0.5	PA
y_002579	Dose-toxicity scenario 1	Dose-efficacy scenario 2	0.78	0.289415009789663	MTD 2.5% percentile	0.5	PA
y_002580	Dose-toxicity scenario 1	Dose-efficacy scenario 2	0.79	0.282568633902783	MTD 2.5% percentile	0.5	PA
y_002581	Dose-toxicity scenario 1	Dose-efficacy scenario 2	0.8	0.275806404508599	MTD 2.5% percentile	0.5	PA
y_002582	Dose-toxicity scenario 1	Dose-efficacy scenario 2	0.81	0.26912677975812	MTD 2.5% percentile	0.5	PA
y_002583	Dose-toxicity scenario 1	Dose-efficacy scenario 2	0.82	0.262528255242874	MTD 2.5% percentile	0.5	PA
y_002584	Dose-toxicity scenario 1	Dose-efficacy scenario 2	0.83	0.256009362865316	MTD 2.5% percentile	0.5	PA
y_002585	Dose-toxicity scenario 1	Dose-efficacy scenario 2	0.84	0.249568669749879	MTD 2.5% percentile	0.5	PA
y_002586	Dose-toxicity scenario 1	Dose-efficacy scenario 2	0.85	0.243204777192984	MTD 2.5% percentile	0.5	PA
y_002587	Dose-toxicity scenario 1	Dose-efficacy scenario 2	0.86	0.236916319650386	MTD 2.5% percentile	0.5	PA
y_002588	Dose-toxicity scenario 1	Dose-efficacy scenario 2	0.87	0.230701963760325	MTD 2.5% percentile	0.5	PA
y_002589	Dose-toxicity scenario 1	Dose-efficacy scenario 2	0.88	0.224560407400998	MTD 2.5% percentile	0.5	PA
y_002590	Dose-toxicity scenario 1	Dose-efficacy scenario 2	0.89	0.218490378780967	MTD 2.5% percentile	0.5	PA
y_002591	Dose-toxicity scenario 1	Dose-efficacy scenario 2	0.9	0.212490635561168	MTD 2.5% percentile	0.5	PA
y_002592	Dose-toxicity scenario 1	Dose-efficacy scenario 2	0.91	0.206559964007239	MTD 2.5% percentile	0.5	PA
y_002593	Dose-toxicity scenario 1	Dose-efficacy scenario 2	0.92	0.200697178170952	MTD 2.5% percentile	0.5	PA
y_002594	Dose-toxicity scenario 1	Dose-efficacy scenario 2	0.93	0.194901119099606	MTD 2.5% percentile	0.5	PA
y_002595	Dose-toxicity scenario 1	Dose-efficacy scenario 2	0.94	0.189170654072251	MTD 2.5% percentile	0.5	PA
y_002596	Dose-toxicity scenario 1	Dose-efficacy scenario 2	0.95	0.183504675861704	MTD 2.5% percentile	0.5	PA
y_002597	Dose-toxicity scenario 1	Dose-efficacy scenario 2	0.96	0.177902102021339	MTD 2.5% percentile	0.5	PA
y_002598	Dose-toxicity scenario 1	Dose-efficacy scenario 2	0.97	0.172361874195681	MTD 2.5% percentile	0.5	PA
y_002599	Dose-toxicity scenario 1	Dose-efficacy scenario 2	0.98	0.166882957453895	MTD 2.5% percentile	0.5	PA
y_0025100	Dose-toxicity scenario 1	Dose-efficacy scenario 2	0.99	0.16146433964528	MTD 2.5% percentile	0.5	PA
y_0025101	Dose-toxicity scenario 1	Dose-efficacy scenario 2	1	0.156105030775924	MTD 2.5% percentile	0.5	PA
y_0501	Dose-toxicity scenario 1	Dose-efficacy scenario 2	0	1.22629234900208	MTD 50% percentile	0.5	PA
y_0502	Dose-toxicity scenario 1	Dose-efficacy scenario 2	0.01	1.19579984355733	MTD 50% percentile	0.5	PA
y_0503	Dose-toxicity scenario 1	Dose-efficacy scenario 2	0.02	1.16632903157325	MTD 50% percentile	0.5	PA
y_0504	Dose-toxicity scenario 1	Dose-efficacy scenario 2	0.03	1.13782940927583	MTD 50% percentile	0.5	PA
y_0505	Dose-toxicity scenario 1	Dose-efficacy scenario 2	0.04	1.11025374756582	MTD 50% percentile	0.5	PA
y_0506	Dose-toxicity scenario 1	Dose-efficacy scenario 2	0.05	1.08355783083926	MTD 50% percentile	0.5	PA
y_0507	Dose-toxicity scenario 1	Dose-efficacy scenario 2	0.06	1.05770022041267	MTD 50% percentile	0.5	PA
y_0508	Dose-toxicity scenario 1	Dose-efficacy scenario 2	0.07	1.03264203989063	MTD 50% percentile	0.5	PA
y_0509	Dose-toxicity scenario 1	Dose-efficacy scenario 2	0.08	1.0083467801373	MTD 50% percentile	0.5	PA
y_05010	Dose-toxicity scenario 1	Dose-efficacy scenario 2	0.09	0.984780121794493	MTD 50% percentile	0.5	PA
y_05011	Dose-toxicity scenario 1	Dose-efficacy scenario 2	0.1	0.961909773531437	MTD 50% percentile	0.5	PA
y_05012	Dose-toxicity scenario 1	Dose-efficacy scenario 2	0.11	0.939705324423364	MTD 50% percentile	0.5	PA
y_05013	Dose-toxicity scenario 1	Dose-efficacy scenario 2	0.12	0.918138109039544	MTD 50% percentile	0.5	PA
y_05014	Dose-toxicity scenario 1	Dose-efficacy scenario 2	0.13	0.897181083982344	MTD 50% percentile	0.5	PA
y_05015	Dose-toxicity scenario 1	Dose-efficacy scenario 2	0.14	0.876808714759151	MTD 50% percentile	0.5	PA
y_05016	Dose-toxicity scenario 1	Dose-efficacy scenario 2	0.15	0.856996871992145	MTD 50% percentile	0.5	PA
y_05017	Dose-toxicity scenario 1	Dose-efficacy scenario 2	0.16	0.837722736078875	MTD 50% percentile	0.5	PA
y_05018	Dose-toxicity scenario 1	Dose-efficacy scenario 2	0.17	0.818964709511631	MTD 50% percentile	0.5	PA
y_05019	Dose-toxicity scenario 1	Dose-efficacy scenario 2	0.18	0.80070233614732	MTD 50% percentile	0.5	PA
y_05020	Dose-toxicity scenario 1	Dose-efficacy scenario 2	0.19	0.782916226793408	MTD 50% percentile	0.5	PA
y_05021	Dose-toxicity scenario 1	Dose-efficacy scenario 2	0.2	0.765587990540855	MTD 50% percentile	0.5	PA
y_05022	Dose-toxicity scenario 1	Dose-efficacy scenario 2	0.21	0.748700171332816	MTD 50% percentile	0.5	PA
y_05023	Dose-toxicity scenario 1	Dose-efficacy scenario 2	0.22	0.732236189309172	MTD 50% percentile	0.5	PA
y_05024	Dose-toxicity scenario 1	Dose-efficacy scenario 2	0.23	0.716180286512611	MTD 50% percentile	0.5	PA
y_05025	Dose-toxicity scenario 1	Dose-efficacy scenario 2	0.24	0.700517476582495	MTD 50% percentile	0.5	PA
y_05026	Dose-toxicity scenario 1	Dose-efficacy scenario 2	0.25	0.685233498098949	MTD 50% percentile	0.5	PA
y_05027	Dose-toxicity scenario 1	Dose-efficacy scenario 2	0.26	0.670314771271848	MTD 50% percentile	0.5	PA
y_05028	Dose-toxicity scenario 1	Dose-efficacy scenario 2	0.27	0.655748357698247	MTD 50% percentile	0.5	PA
y_05029	Dose-toxicity scenario 1	Dose-efficacy scenario 2	0.28	0.641521922937575	MTD 50% percentile	0.5	PA
y_05030	Dose-toxicity scenario 1	Dose-efficacy scenario 2	0.29	0.627623701677081	MTD 50% percentile	0.5	PA
y_05031	Dose-toxicity scenario 1	Dose-efficacy scenario 2	0.3	0.614042465280761	MTD 50% percentile	0.5	PA
y_05032	Dose-toxicity scenario 1	Dose-efficacy scenario 2	0.31	0.60076749153363	MTD 50% percentile	0.5	PA
y_05033	Dose-toxicity scenario 1	Dose-efficacy scenario 2	0.32	0.587788536410023	MTD 50% percentile	0.5	PA
y_05034	Dose-toxicity scenario 1	Dose-efficacy scenario 2	0.33	0.575095807709681	MTD 50% percentile	0.5	PA
y_05035	Dose-toxicity scenario 1	Dose-efficacy scenario 2	0.34	0.562679940419029	MTD 50% percentile	0.5	PA
y_05036	Dose-toxicity scenario 1	Dose-efficacy scenario 2	0.35	0.550531973667375	MTD 50% percentile	0.5	PA
y_05037	Dose-toxicity scenario 1	Dose-efficacy scenario 2	0.36	0.538643329158846	MTD 50% percentile	0.5	PA
y_05038	Dose-toxicity scenario 1	Dose-efficacy scenario 2	0.37	0.527005790970975	MTD 50% percentile	0.5	PA
y_05039	Dose-toxicity scenario 1	Dose-efficacy scenario 2	0.38	0.515611486619973	MTD 50% percentile	0.5	PA
y_05040	Dose-toxicity scenario 1	Dose-efficacy scenario 2	0.39	0.504452869300961	MTD 50% percentile	0.5	PA
y_05041	Dose-toxicity scenario 1	Dose-efficacy scenario 2	0.4	0.493522701219002	MTD 50% percentile	0.5	PA
y_05042	Dose-toxicity scenario 1	Dose-efficacy scenario 2	0.41	0.482814037933528	MTD 50% percentile	0.5	PA
y_05043	Dose-toxicity scenario 1	Dose-efficacy scenario 2	0.42	0.47232021364503	MTD 50% percentile	0.5	PA
y_05044	Dose-toxicity scenario 1	Dose-efficacy scenario 2	0.43	0.462034827358498	MTD 50% percentile	0.5	PA
y_05045	Dose-toxicity scenario 1	Dose-efficacy scenario 2	0.44	0.451951729863252	MTD 50% percentile	0.5	PA
y_05046	Dose-toxicity scenario 1	Dose-efficacy scenario 2	0.45	0.442065011473517	MTD 50% percentile	0.5	PA
y_05047	Dose-toxicity scenario 1	Dose-efficacy scenario 2	0.46	0.43236899047839	MTD 50% percentile	0.5	PA
y_05048	Dose-toxicity scenario 1	Dose-efficacy scenario 2	0.47	0.422858202253762	MTD 50% percentile	0.5	PA
y_05049	Dose-toxicity scenario 1	Dose-efficacy scenario 2	0.48	0.41352738899235	MTD 50% percentile	0.5	PA
y_05050	Dose-toxicity scenario 1	Dose-efficacy scenario 2	0.49	0.404371490011293	MTD 50% percentile	0.5	PA
y_05051	Dose-toxicity scenario 1	Dose-efficacy scenario 2	0.5	0.395385632599759	MTD 50% percentile	0.5	PA
y_05052	Dose-toxicity scenario 1	Dose-efficacy scenario 2	0.51	0.386565123371792	MTD 50% percentile	0.5	PA
y_05053	Dose-toxicity scenario 1	Dose-efficacy scenario 2	0.52	0.377905440092154	MTD 50% percentile	0.5	PA
y_05054	Dose-toxicity scenario 1	Dose-efficacy scenario 2	0.53	0.369402223945252	MTD 50% percentile	0.5	PA
y_05055	Dose-toxicity scenario 1	Dose-efficacy scenario 2	0.54	0.361051272219379	MTD 50% percentile	0.5	PA
y_05056	Dose-toxicity scenario 1	Dose-efficacy scenario 2	0.55	0.352848531380463	MTD 50% percentile	0.5	PA
y_05057	Dose-toxicity scenario 1	Dose-efficacy scenario 2	0.56	0.344790090511361	MTD 50% percentile	0.5	PA
y_05058	Dose-toxicity scenario 1	Dose-efficacy scenario 2	0.57	0.336872175094368	MTD 50% percentile	0.5	PA
y_05059	Dose-toxicity scenario 1	Dose-efficacy scenario 2	0.58	0.329091141116179	MTD 50% percentile	0.5	PA
y_05060	Dose-toxicity scenario 1	Dose-efficacy scenario 2	0.59	0.321443469475974	MTD 50% percentile	0.5	PA
y_05061	Dose-toxicity scenario 1	Dose-efficacy scenario 2	0.6	0.313925760678578	MTD 50% percentile	0.5	PA
y_05062	Dose-toxicity scenario 1	Dose-efficacy scenario 2	0.61	0.306534729795889	MTD 50% percentile	0.5	PA
y_05063	Dose-toxicity scenario 1	Dose-efficacy scenario 2	0.62	0.299267201680899	MTD 50% percentile	0.5	PA
y_05064	Dose-toxicity scenario 1	Dose-efficacy scenario 2	0.63	0.292120106419629	MTD 50% percentile	0.5	PA
y_05065	Dose-toxicity scenario 1	Dose-efficacy scenario 2	0.64	0.285090475007327	MTD 50% percentile	0.5	PA
y_05066	Dose-toxicity scenario 1	Dose-efficacy scenario 2	0.65	0.278175435236099	MTD 50% percentile	0.5	PA
y_05067	Dose-toxicity scenario 1	Dose-efficacy scenario 2	0.66	0.271372207782035	MTD 50% percentile	0.5	PA
y_05068	Dose-toxicity scenario 1	Dose-efficacy scenario 2	0.67	0.264678102480615	MTD 50% percentile	0.5	PA
y_05069	Dose-toxicity scenario 1	Dose-efficacy scenario 2	0.68	0.258090514779919	MTD 50% percentile	0.5	PA
y_05070	Dose-toxicity scenario 1	Dose-efficacy scenario 2	0.69	0.251606922361802	MTD 50% percentile	0.5	PA
y_05071	Dose-toxicity scenario 1	Dose-efficacy scenario 2	0.7	0.245224881921846	MTD 50% percentile	0.5	PA
y_05072	Dose-toxicity scenario 1	Dose-efficacy scenario 2	0.71	0.238942026099438	MTD 50% percentile	0.5	PA
y_05073	Dose-toxicity scenario 1	Dose-efficacy scenario 2	0.72	0.232756060549874	MTD 50% percentile	0.5	PA
y_05074	Dose-toxicity scenario 1	Dose-efficacy scenario 2	0.73	0.226664761150884	MTD 50% percentile	0.5	PA
y_05075	Dose-toxicity scenario 1	Dose-efficacy scenario 2	0.74	0.220665971336433	MTD 50% percentile	0.5	PA
y_05076	Dose-toxicity scenario 1	Dose-efficacy scenario 2	0.75	0.214757599551083	MTD 50% percentile	0.5	PA
y_05077	Dose-toxicity scenario 1	Dose-efficacy scenario 2	0.76	0.208937616818601	MTD 50% percentile	0.5	PA
y_05078	Dose-toxicity scenario 1	Dose-efficacy scenario 2	0.77	0.203204054418878	MTD 50% percentile	0.5	PA
y_05079	Dose-toxicity scenario 1	Dose-efficacy scenario 2	0.78	0.197555001667569	MTD 50% percentile	0.5	PA
y_05080	Dose-toxicity scenario 1	Dose-efficacy scenario 2	0.79	0.191988603793204	MTD 50% percentile	0.5	PA
y_05081	Dose-toxicity scenario 1	Dose-efficacy scenario 2	0.8	0.186503059906794	MTD 50% percentile	0.5	PA
y_05082	Dose-toxicity scenario 1	Dose-efficacy scenario 2	0.81	0.181096621059285	MTD 50% percentile	0.5	PA
y_05083	Dose-toxicity scenario 1	Dose-efficacy scenario 2	0.82	0.175767588382444	MTD 50% percentile	0.5	PA
y_05084	Dose-toxicity scenario 1	Dose-efficacy scenario 2	0.83	0.17051431130903	MTD 50% percentile	0.5	PA
y_05085	Dose-toxicity scenario 1	Dose-efficacy scenario 2	0.84	0.165335185868342	MTD 50% percentile	0.5	PA
y_05086	Dose-toxicity scenario 1	Dose-efficacy scenario 2	0.85	0.160228653053423	MTD 50% percentile	0.5	PA
y_05087	Dose-toxicity scenario 1	Dose-efficacy scenario 2	0.86	0.155193197256457	MTD 50% percentile	0.5	PA
y_05088	Dose-toxicity scenario 1	Dose-efficacy scenario 2	0.87	0.15022734476904	MTD 50% percentile	0.5	PA
y_05089	Dose-toxicity scenario 1	Dose-efficacy scenario 2	0.88	0.145329662344218	MTD 50% percentile	0.5	PA
y_05090	Dose-toxicity scenario 1	Dose-efficacy scenario 2	0.89	0.14049875581734	MTD 50% percentile	0.5	PA
y_05091	Dose-toxicity scenario 1	Dose-efficacy scenario 2	0.9	0.135733268782936	MTD 50% percentile	0.5	PA
y_05092	Dose-toxicity scenario 1	Dose-efficacy scenario 2	0.91	0.131031881324995	MTD 50% percentile	0.5	PA
y_05093	Dose-toxicity scenario 1	Dose-efficacy scenario 2	0.92	0.126393308798129	MTD 50% percentile	0.5	PA
y_05094	Dose-toxicity scenario 1	Dose-efficacy scenario 2	0.93	0.121816300657271	MTD 50% percentile	0.5	PA
y_05095	Dose-toxicity scenario 1	Dose-efficacy scenario 2	0.94	0.117299639333659	MTD 50% percentile	0.5	PA
y_05096	Dose-toxicity scenario 1	Dose-efficacy scenario 2	0.95	0.112842139154997	MTD 50% percentile	0.5	PA
y_05097	Dose-toxicity scenario 1	Dose-efficacy scenario 2	0.96	0.108442645307766	MTD 50% percentile	0.5	PA
y_05098	Dose-toxicity scenario 1	Dose-efficacy scenario 2	0.97	0.104100032839783	MTD 50% percentile	0.5	PA
y_05099	Dose-toxicity scenario 1	Dose-efficacy scenario 2	0.98	0.0998132057012036	MTD 50% percentile	0.5	PA
y_050100	Dose-toxicity scenario 1	Dose-efficacy scenario 2	0.99	0.0955810958222461	MTD 50% percentile	0.5	PA
y_050101	Dose-toxicity scenario 1	Dose-efficacy scenario 2	1	0.0914026622260048	MTD 50% percentile	0.5	PA
y_09751	Dose-toxicity scenario 1	Dose-efficacy scenario 2	0	1.14066357729256	MTD 97.5% percentile	0.5	PA
y_09752	Dose-toxicity scenario 1	Dose-efficacy scenario 2	0.01	1.10410674810587	MTD 97.5% percentile	0.5	PA
y_09753	Dose-toxicity scenario 1	Dose-efficacy scenario 2	0.02	1.06923130942418	MTD 97.5% percentile	0.5	PA
y_09754	Dose-toxicity scenario 1	Dose-efficacy scenario 2	0.03	1.0359238684198	MTD 97.5% percentile	0.5	PA
y_09755	Dose-toxicity scenario 1	Dose-efficacy scenario 2	0.04	1.00408100436232	MTD 97.5% percentile	0.5	PA
y_09756	Dose-toxicity scenario 1	Dose-efficacy scenario 2	0.05	0.973608195982051	MTD 97.5% percentile	0.5	PA
y_09757	Dose-toxicity scenario 1	Dose-efficacy scenario 2	0.06	0.944418884369893	MTD 97.5% percentile	0.5	PA
y_09758	Dose-toxicity scenario 1	Dose-efficacy scenario 2	0.07	0.91643365184526	MTD 97.5% percentile	0.5	PA
y_09759	Dose-toxicity scenario 1	Dose-efficacy scenario 2	0.08	0.889579500387279	MTD 97.5% percentile	0.5	PA
y_097510	Dose-toxicity scenario 1	Dose-efficacy scenario 2	0.09	0.863789215824021	MTD 97.5% percentile	0.5	PA
y_097511	Dose-toxicity scenario 1	Dose-efficacy scenario 2	0.1	0.839000806119735	MTD 97.5% percentile	0.5	PA
y_097512	Dose-toxicity scenario 1	Dose-efficacy scenario 2	0.11	0.815157003877342	MTD 97.5% percentile	0.5	PA
y_097513	Dose-toxicity scenario 1	Dose-efficacy scenario 2	0.12	0.792204824651687	MTD 97.5% percentile	0.5	PA
y_097514	Dose-toxicity scenario 1	Dose-efficacy scenario 2	0.13	0.770095173903094	MTD 97.5% percentile	0.5	PA
y_097515	Dose-toxicity scenario 1	Dose-efficacy scenario 2	0.14	0.748782496454656	MTD 97.5% percentile	0.5	PA
y_097516	Dose-toxicity scenario 1	Dose-efficacy scenario 2	0.15	0.728224463185801	MTD 97.5% percentile	0.5	PA
y_097517	Dose-toxicity scenario 1	Dose-efficacy scenario 2	0.16	0.708381690427797	MTD 97.5% percentile	0.5	PA
y_097518	Dose-toxicity scenario 1	Dose-efficacy scenario 2	0.17	0.689217488147037	MTD 97.5% percentile	0.5	PA
y_097519	Dose-toxicity scenario 1	Dose-efficacy scenario 2	0.18	0.670697633528435	MTD 97.5% percentile	0.5	PA
y_097520	Dose-toxicity scenario 1	Dose-efficacy scenario 2	0.19	0.652790167019276	MTD 97.5% percentile	0.5	PA
y_097521	Dose-toxicity scenario 1	Dose-efficacy scenario 2	0.2	0.63546520827639	MTD 97.5% percentile	0.5	PA
y_097522	Dose-toxicity scenario 1	Dose-efficacy scenario 2	0.21	0.618694789786915	MTD 97.5% percentile	0.5	PA
y_097523	Dose-toxicity scenario 1	Dose-efficacy scenario 2	0.22	0.602452706213878	MTD 97.5% percentile	0.5	PA
y_097524	Dose-toxicity scenario 1	Dose-efficacy scenario 2	0.23	0.586714377759616	MTD 97.5% percentile	0.5	PA
y_097525	Dose-toxicity scenario 1	Dose-efficacy scenario 2	0.24	0.571456726048565	MTD 97.5% percentile	0.5	PA
y_097526	Dose-toxicity scenario 1	Dose-efficacy scenario 2	0.25	0.556658061211291	MTD 97.5% percentile	0.5	PA
y_097527	Dose-toxicity scenario 1	Dose-efficacy scenario 2	0.26	0.542297979007862	MTD 97.5% percentile	0.5	PA
y_097528	Dose-toxicity scenario 1	Dose-efficacy scenario 2	0.27	0.528357266964416	MTD 97.5% percentile	0.5	PA
y_097529	Dose-toxicity scenario 1	Dose-efficacy scenario 2	0.28	0.514817818614907	MTD 97.5% percentile	0.5	PA
y_097530	Dose-toxicity scenario 1	Dose-efficacy scenario 2	0.29	0.501662555043076	MTD 97.5% percentile	0.5	PA
y_097531	Dose-toxicity scenario 1	Dose-efficacy scenario 2	0.3	0.48887535300978	MTD 97.5% percentile	0.5	PA
y_097532	Dose-toxicity scenario 1	Dose-efficacy scenario 2	0.31	0.476440979029723	MTD 97.5% percentile	0.5	PA
y_097533	Dose-toxicity scenario 1	Dose-efficacy scenario 2	0.32	0.464345028830835	MTD 97.5% percentile	0.5	PA
y_097534	Dose-toxicity scenario 1	Dose-efficacy scenario 2	0.33	0.452573871690459	MTD 97.5% percentile	0.5	PA
y_097535	Dose-toxicity scenario 1	Dose-efficacy scenario 2	0.34	0.441114599196082	MTD 97.5% percentile	0.5	PA
y_097536	Dose-toxicity scenario 1	Dose-efficacy scenario 2	0.35	0.429954978025676	MTD 97.5% percentile	0.5	PA
y_097537	Dose-toxicity scenario 1	Dose-efficacy scenario 2	0.36	0.419083406384498	MTD 97.5% percentile	0.5	PA
y_097538	Dose-toxicity scenario 1	Dose-efficacy scenario 2	0.37	0.408488873772252	MTD 97.5% percentile	0.5	PA
y_097539	Dose-toxicity scenario 1	Dose-efficacy scenario 2	0.38	0.398160923787287	MTD 97.5% percentile	0.5	PA
y_097540	Dose-toxicity scenario 1	Dose-efficacy scenario 2	0.39	0.388089619703712	MTD 97.5% percentile	0.5	PA
y_097541	Dose-toxicity scenario 1	Dose-efficacy scenario 2	0.4	0.378265512583207	MTD 97.5% percentile	0.5	PA
y_097542	Dose-toxicity scenario 1	Dose-efficacy scenario 2	0.41	0.368679611706413	MTD 97.5% percentile	0.5	PA
y_097543	Dose-toxicity scenario 1	Dose-efficacy scenario 2	0.42	0.359323357129437	MTD 97.5% percentile	0.5	PA
y_097544	Dose-toxicity scenario 1	Dose-efficacy scenario 2	0.43	0.350188594189356	MTD 97.5% percentile	0.5	PA
y_097545	Dose-toxicity scenario 1	Dose-efficacy scenario 2	0.44	0.341267549799159	MTD 97.5% percentile	0.5	PA
y_097546	Dose-toxicity scenario 1	Dose-efficacy scenario 2	0.45	0.33255281038726	MTD 97.5% percentile	0.5	PA
y_097547	Dose-toxicity scenario 1	Dose-efficacy scenario 2	0.46	0.324037301350018	MTD 97.5% percentile	0.5	PA
y_097548	Dose-toxicity scenario 1	Dose-efficacy scenario 2	0.47	0.31571426789755	MTD 97.5% percentile	0.5	PA
y_097549	Dose-toxicity scenario 1	Dose-efficacy scenario 2	0.48	0.307577257183853	MTD 97.5% percentile	0.5	PA
y_097550	Dose-toxicity scenario 1	Dose-efficacy scenario 2	0.49	0.299620101621882	MTD 97.5% percentile	0.5	PA
y_097551	Dose-toxicity scenario 1	Dose-efficacy scenario 2	0.5	0.291836903292911	MTD 97.5% percentile	0.5	PA
y_097552	Dose-toxicity scenario 1	Dose-efficacy scenario 2	0.51	0.284222019367349	MTD 97.5% percentile	0.5	PA
y_097553	Dose-toxicity scenario 1	Dose-efficacy scenario 2	0.52	0.276770048461285	MTD 97.5% percentile	0.5	PA
y_097554	Dose-toxicity scenario 1	Dose-efficacy scenario 2	0.53	0.269475817859424	MTD 97.5% percentile	0.5	PA
y_097555	Dose-toxicity scenario 1	Dose-efficacy scenario 2	0.54	0.262334371540909	MTD 97.5% percentile	0.5	PA
y_097556	Dose-toxicity scenario 1	Dose-efficacy scenario 2	0.55	0.255340958949772	MTD 97.5% percentile	0.5	PA
y_097557	Dose-toxicity scenario 1	Dose-efficacy scenario 2	0.56	0.248491024456551	MTD 97.5% percentile	0.5	PA
y_097558	Dose-toxicity scenario 1	Dose-efficacy scenario 2	0.57	0.241780197461937	MTD 97.5% percentile	0.5	PA
y_097559	Dose-toxicity scenario 1	Dose-efficacy scenario 2	0.58	0.235204283097288	MTD 97.5% percentile	0.5	PA
y_097560	Dose-toxicity scenario 1	Dose-efficacy scenario 2	0.59	0.228759253480418	MTD 97.5% percentile	0.5	PA
y_097561	Dose-toxicity scenario 1	Dose-efficacy scenario 2	0.6	0.222441239488374	MTD 97.5% percentile	0.5	PA
y_097562	Dose-toxicity scenario 1	Dose-efficacy scenario 2	0.61	0.216246523011874	MTD 97.5% percentile	0.5	PA
y_097563	Dose-toxicity scenario 1	Dose-efficacy scenario 2	0.62	0.210171529658838	MTD 97.5% percentile	0.5	PA
y_097564	Dose-toxicity scenario 1	Dose-efficacy scenario 2	0.63	0.204212821876914	MTD 97.5% percentile	0.5	PA
y_097565	Dose-toxicity scenario 1	Dose-efficacy scenario 2	0.64	0.198367092467207	MTD 97.5% percentile	0.5	PA
y_097566	Dose-toxicity scenario 1	Dose-efficacy scenario 2	0.65	0.192631158463475	MTD 97.5% percentile	0.5	PA
y_097567	Dose-toxicity scenario 1	Dose-efficacy scenario 2	0.66	0.187001955353011	MTD 97.5% percentile	0.5	PA
y_097568	Dose-toxicity scenario 1	Dose-efficacy scenario 2	0.67	0.181476531617154	MTD 97.5% percentile	0.5	PA
y_097569	Dose-toxicity scenario 1	Dose-efficacy scenario 2	0.68	0.17605204357099	MTD 97.5% percentile	0.5	PA
y_097570	Dose-toxicity scenario 1	Dose-efficacy scenario 2	0.69	0.170725750483289	MTD 97.5% percentile	0.5	PA
y_097571	Dose-toxicity scenario 1	Dose-efficacy scenario 2	0.7	0.165495009959092	MTD 97.5% percentile	0.5	PA
y_097572	Dose-toxicity scenario 1	Dose-efficacy scenario 2	0.71	0.160357273568588	MTD 97.5% percentile	0.5	PA
y_097573	Dose-toxicity scenario 1	Dose-efficacy scenario 2	0.72	0.155310082707099	MTD 97.5% percentile	0.5	PA
y_097574	Dose-toxicity scenario 1	Dose-efficacy scenario 2	0.73	0.150351064672035	MTD 97.5% percentile	0.5	PA
y_097575	Dose-toxicity scenario 1	Dose-efficacy scenario 2	0.74	0.145477928943682	MTD 97.5% percentile	0.5	PA
y_097576	Dose-toxicity scenario 1	Dose-efficacy scenario 2	0.75	0.140688463657548	MTD 97.5% percentile	0.5	PA
y_097577	Dose-toxicity scenario 1	Dose-efficacy scenario 2	0.76	0.135980532256884	MTD 97.5% percentile	0.5	PA
y_097578	Dose-toxicity scenario 1	Dose-efficacy scenario 2	0.77	0.131352070314715	MTD 97.5% percentile	0.5	PA
y_097579	Dose-toxicity scenario 1	Dose-efficacy scenario 2	0.78	0.126801082515448	MTD 97.5% percentile	0.5	PA
y_097580	Dose-toxicity scenario 1	Dose-efficacy scenario 2	0.79	0.122325639786807	MTD 97.5% percentile	0.5	PA
y_097581	Dose-toxicity scenario 1	Dose-efficacy scenario 2	0.8	0.117923876573409	MTD 97.5% percentile	0.5	PA
y_097582	Dose-toxicity scenario 1	Dose-efficacy scenario 2	0.81	0.1135939882439	MTD 97.5% percentile	0.5	PA
y_097583	Dose-toxicity scenario 1	Dose-efficacy scenario 2	0.82	0.109334228624078	MTD 97.5% percentile	0.5	PA
y_097584	Dose-toxicity scenario 1	Dose-efficacy scenario 2	0.83	0.105142907648916	MTD 97.5% percentile	0.5	PA
y_097585	Dose-toxicity scenario 1	Dose-efficacy scenario 2	0.84	0.101018389126847	MTD 97.5% percentile	0.5	PA
y_097586	Dose-toxicity scenario 1	Dose-efficacy scenario 2	0.85	0.0969590886101162	MTD 97.5% percentile	0.5	PA
y_097587	Dose-toxicity scenario 1	Dose-efficacy scenario 2	0.86	0.0929634713653559	MTD 97.5% percentile	0.5	PA
y_097588	Dose-toxicity scenario 1	Dose-efficacy scenario 2	0.87	0.0890300504389309	MTD 97.5% percentile	0.5	PA
y_097589	Dose-toxicity scenario 1	Dose-efficacy scenario 2	0.88	0.0851573848119364	MTD 97.5% percentile	0.5	PA
y_097590	Dose-toxicity scenario 1	Dose-efficacy scenario 2	0.89	0.0813440776400306	MTD 97.5% percentile	0.5	PA
y_097591	Dose-toxicity scenario 1	Dose-efficacy scenario 2	0.9	0.0775887745735896	MTD 97.5% percentile	0.5	PA
y_097592	Dose-toxicity scenario 1	Dose-efficacy scenario 2	0.91	0.0738901621539402	MTD 97.5% percentile	0.5	PA
y_097593	Dose-toxicity scenario 1	Dose-efficacy scenario 2	0.92	0.0702469662816806	MTD 97.5% percentile	0.5	PA
y_097594	Dose-toxicity scenario 1	Dose-efficacy scenario 2	0.93	0.0666579507533367	MTD 97.5% percentile	0.5	PA
y_097595	Dose-toxicity scenario 1	Dose-efficacy scenario 2	0.94	0.0631219158628235	MTD 97.5% percentile	0.5	PA
y_097596	Dose-toxicity scenario 1	Dose-efficacy scenario 2	0.95	0.0596376970643887	MTD 97.5% percentile	0.5	PA
y_097597	Dose-toxicity scenario 1	Dose-efficacy scenario 2	0.96	0.0562041636939061	MTD 97.5% percentile	0.5	PA
y_097598	Dose-toxicity scenario 1	Dose-efficacy scenario 2	0.97	0.0528202177455719	MTD 97.5% percentile	0.5	PA
y_097599	Dose-toxicity scenario 1	Dose-efficacy scenario 2	0.98	0.0494847927012209	MTD 97.5% percentile	0.5	PA
y_0975100	Dose-toxicity scenario 1	Dose-efficacy scenario 2	0.99	0.0461968524096435	MTD 97.5% percentile	0.5	PA
y_0975101	Dose-toxicity scenario 1	Dose-efficacy scenario 2	1	0.0429553900134265	MTD 97.5% percentile	0.5	PA
