# Supplementary material for: A Bayesian adaptive design for dual‐agent phase I–II oncology trials integrating efficacy data across stages
Source: Biom J. 2023 May 18;65(7):2200288. doi: 10.1002/bimj.202200288 (PMC10952513; doi:10.1002/bimj.202200288)
Supplement: Supplementary file 1 — Supporting Information S1 [file BIMJ-65-0-s001.zip › Code_biometrical_journal2/Code_biometrical_journal/Data/intermediate_outputs/MTD_curve_DLT_sc1_EFF_sc2_PA_w050_H1.csv]

	DLT_scenario	EFF_scenario	x	y	type	omega	agreement
y_mean1	Dose-toxicity scenario 1	Dose-efficacy scenario 2	0	1.22716439856084	MTD mean	0.5	PA
y_mean2	Dose-toxicity scenario 1	Dose-efficacy scenario 2	0.01	1.19624894653456	MTD mean	0.5	PA
y_mean3	Dose-toxicity scenario 1	Dose-efficacy scenario 2	0.02	1.16638700228483	MTD mean	0.5	PA
y_mean4	Dose-toxicity scenario 1	Dose-efficacy scenario 2	0.03	1.13752561730172	MTD mean	0.5	PA
y_mean5	Dose-toxicity scenario 1	Dose-efficacy scenario 2	0.04	1.1096153328145	MTD mean	0.5	PA
y_mean6	Dose-toxicity scenario 1	Dose-efficacy scenario 2	0.05	1.08260989694926	MTD mean	0.5	PA
y_mean7	Dose-toxicity scenario 1	Dose-efficacy scenario 2	0.06	1.05646600895669	MTD mean	0.5	PA
y_mean8	Dose-toxicity scenario 1	Dose-efficacy scenario 2	0.07	1.03114308753517	MTD mean	0.5	PA
y_mean9	Dose-toxicity scenario 1	Dose-efficacy scenario 2	0.08	1.00660306064167	MTD mean	0.5	PA
y_mean10	Dose-toxicity scenario 1	Dose-efficacy scenario 2	0.09	0.982810174500752	MTD mean	0.5	PA
y_mean11	Dose-toxicity scenario 1	Dose-efficacy scenario 2	0.1	0.959730819796715	MTD mean	0.5	PA
y_mean12	Dose-toxicity scenario 1	Dose-efficacy scenario 2	0.11	0.937333373271731	MTD mean	0.5	PA
y_mean13	Dose-toxicity scenario 1	Dose-efficacy scenario 2	0.12	0.91558805316019	MTD mean	0.5	PA
y_mean14	Dose-toxicity scenario 1	Dose-efficacy scenario 2	0.13	0.894466787069394	MTD mean	0.5	PA
y_mean15	Dose-toxicity scenario 1	Dose-efficacy scenario 2	0.14	0.873943091074147	MTD mean	0.5	PA
y_mean16	Dose-toxicity scenario 1	Dose-efficacy scenario 2	0.15	0.853991958930291	MTD mean	0.5	PA
y_mean17	Dose-toxicity scenario 1	Dose-efficacy scenario 2	0.16	0.83458976043275	MTD mean	0.5	PA
y_mean18	Dose-toxicity scenario 1	Dose-efficacy scenario 2	0.17	0.815714148049429	MTD mean	0.5	PA
y_mean19	Dose-toxicity scenario 1	Dose-efficacy scenario 2	0.18	0.797343971055344	MTD mean	0.5	PA
y_mean20	Dose-toxicity scenario 1	Dose-efficacy scenario 2	0.19	0.779459196473363	MTD mean	0.5	PA
y_mean21	Dose-toxicity scenario 1	Dose-efficacy scenario 2	0.2	0.762040836200263	MTD mean	0.5	PA
y_mean22	Dose-toxicity scenario 1	Dose-efficacy scenario 2	0.21	0.745070879760815	MTD mean	0.5	PA
y_mean23	Dose-toxicity scenario 1	Dose-efficacy scenario 2	0.22	0.72853223218923	MTD mean	0.5	PA
y_mean24	Dose-toxicity scenario 1	Dose-efficacy scenario 2	0.23	0.712408656587599	MTD mean	0.5	PA
y_mean25	Dose-toxicity scenario 1	Dose-efficacy scenario 2	0.24	0.696684720955582	MTD mean	0.5	PA
y_mean26	Dose-toxicity scenario 1	Dose-efficacy scenario 2	0.25	0.681345748925341	MTD mean	0.5	PA
y_mean27	Dose-toxicity scenario 1	Dose-efficacy scenario 2	0.26	0.666377774071142	MTD mean	0.5	PA
y_mean28	Dose-toxicity scenario 1	Dose-efficacy scenario 2	0.27	0.651767497494618	MTD mean	0.5	PA
y_mean29	Dose-toxicity scenario 1	Dose-efficacy scenario 2	0.28	0.637502248414961	MTD mean	0.5	PA
y_mean30	Dose-toxicity scenario 1	Dose-efficacy scenario 2	0.29	0.623569947518557	MTD mean	0.5	PA
y_mean31	Dose-toxicity scenario 1	Dose-efficacy scenario 2	0.3	0.60995907284527	MTD mean	0.5	PA
y_mean32	Dose-toxicity scenario 1	Dose-efficacy scenario 2	0.31	0.596658628008856	MTD mean	0.5	PA
y_mean33	Dose-toxicity scenario 1	Dose-efficacy scenario 2	0.32	0.583658112567307	MTD mean	0.5	PA
y_mean34	Dose-toxicity scenario 1	Dose-efficacy scenario 2	0.33	0.570947494375319	MTD mean	0.5	PA
y_mean35	Dose-toxicity scenario 1	Dose-efficacy scenario 2	0.34	0.558517183765892	MTD mean	0.5	PA
y_mean36	Dose-toxicity scenario 1	Dose-efficacy scenario 2	0.35	0.546358009421425	MTD mean	0.5	PA
y_mean37	Dose-toxicity scenario 1	Dose-efficacy scenario 2	0.36	0.534461195806716	MTD mean	0.5	PA
y_mean38	Dose-toxicity scenario 1	Dose-efficacy scenario 2	0.37	0.522818342047157	MTD mean	0.5	PA
y_mean39	Dose-toxicity scenario 1	Dose-efficacy scenario 2	0.38	0.511421402145311	MTD mean	0.5	PA
y_mean40	Dose-toxicity scenario 1	Dose-efficacy scenario 2	0.39	0.50026266643794	MTD mean	0.5	PA
y_mean41	Dose-toxicity scenario 1	Dose-efficacy scenario 2	0.4	0.4893347442037	MTD mean	0.5	PA
y_mean42	Dose-toxicity scenario 1	Dose-efficacy scenario 2	0.41	0.478630547339043	MTD mean	0.5	PA
y_mean43	Dose-toxicity scenario 1	Dose-efficacy scenario 2	0.42	0.468143275026557	MTD mean	0.5	PA
y_mean44	Dose-toxicity scenario 1	Dose-efficacy scenario 2	0.43	0.457866399326067	MTD mean	0.5	PA
y_mean45	Dose-toxicity scenario 1	Dose-efficacy scenario 2	0.44	0.447793651624339	MTD mean	0.5	PA
y_mean46	Dose-toxicity scenario 1	Dose-efficacy scenario 2	0.45	0.437919009884283	MTD mean	0.5	PA
y_mean47	Dose-toxicity scenario 1	Dose-efficacy scenario 2	0.46	0.428236686639165	MTD mean	0.5	PA
y_mean48	Dose-toxicity scenario 1	Dose-efficacy scenario 2	0.47	0.418741117681526	MTD mean	0.5	PA
y_mean49	Dose-toxicity scenario 1	Dose-efficacy scenario 2	0.48	0.409426951400353	MTD mean	0.5	PA
y_mean50	Dose-toxicity scenario 1	Dose-efficacy scenario 2	0.49	0.400289038723588	MTD mean	0.5	PA
y_mean51	Dose-toxicity scenario 1	Dose-efficacy scenario 2	0.5	0.391322423626227	MTD mean	0.5	PA
y_mean52	Dose-toxicity scenario 1	Dose-efficacy scenario 2	0.51	0.382522334167277	MTD mean	0.5	PA
y_mean53	Dose-toxicity scenario 1	Dose-efficacy scenario 2	0.52	0.373884174021489	MTD mean	0.5	PA
y_mean54	Dose-toxicity scenario 1	Dose-efficacy scenario 2	0.53	0.365403514474301	MTD mean	0.5	PA
y_mean55	Dose-toxicity scenario 1	Dose-efficacy scenario 2	0.54	0.357076086850696	MTD mean	0.5	PA
y_mean56	Dose-toxicity scenario 1	Dose-efficacy scenario 2	0.55	0.348897775350782	MTD mean	0.5	PA
y_mean57	Dose-toxicity scenario 1	Dose-efficacy scenario 2	0.56	0.340864610266831	MTD mean	0.5	PA
y_mean58	Dose-toxicity scenario 1	Dose-efficacy scenario 2	0.57	0.332972761558281	MTD mean	0.5	PA
y_mean59	Dose-toxicity scenario 1	Dose-efficacy scenario 2	0.58	0.325218532762866	MTD mean	0.5	PA
y_mean60	Dose-toxicity scenario 1	Dose-efficacy scenario 2	0.59	0.317598355223527	MTD mean	0.5	PA
y_mean61	Dose-toxicity scenario 1	Dose-efficacy scenario 2	0.6	0.310108782612165	MTD mean	0.5	PA
y_mean62	Dose-toxicity scenario 1	Dose-efficacy scenario 2	0.61	0.302746485732583	MTD mean	0.5	PA
y_mean63	Dose-toxicity scenario 1	Dose-efficacy scenario 2	0.62	0.295508247586136	MTD mean	0.5	PA
y_mean64	Dose-toxicity scenario 1	Dose-efficacy scenario 2	0.63	0.288390958684754	MTD mean	0.5	PA
y_mean65	Dose-toxicity scenario 1	Dose-efficacy scenario 2	0.64	0.281391612596959	MTD mean	0.5	PA
y_mean66	Dose-toxicity scenario 1	Dose-efficacy scenario 2	0.65	0.27450730171349	MTD mean	0.5	PA
y_mean67	Dose-toxicity scenario 1	Dose-efficacy scenario 2	0.66	0.267735213220014	MTD mean	0.5	PA
y_mean68	Dose-toxicity scenario 1	Dose-efficacy scenario 2	0.67	0.261072625265176	MTD mean	0.5	PA
y_mean69	Dose-toxicity scenario 1	Dose-efficacy scenario 2	0.68	0.254516903313057	MTD mean	0.5	PA
y_mean70	Dose-toxicity scenario 1	Dose-efficacy scenario 2	0.69	0.248065496669738	MTD mean	0.5	PA
y_mean71	Dose-toxicity scenario 1	Dose-efficacy scenario 2	0.7	0.241715935174375	MTD mean	0.5	PA
y_mean72	Dose-toxicity scenario 1	Dose-efficacy scenario 2	0.71	0.235465826045746	MTD mean	0.5	PA
y_mean73	Dose-toxicity scenario 1	Dose-efficacy scenario 2	0.72	0.229312850875831	MTD mean	0.5	PA
y_mean74	Dose-toxicity scenario 1	Dose-efficacy scenario 2	0.73	0.22325476276248	MTD mean	0.5	PA
y_mean75	Dose-toxicity scenario 1	Dose-efficacy scenario 2	0.74	0.217289383573711	MTD mean	0.5	PA
y_mean76	Dose-toxicity scenario 1	Dose-efficacy scenario 2	0.75	0.211414601336664	MTD mean	0.5	PA
y_mean77	Dose-toxicity scenario 1	Dose-efficacy scenario 2	0.76	0.205628367744614	MTD mean	0.5	PA
y_mean78	Dose-toxicity scenario 1	Dose-efficacy scenario 2	0.77	0.199928695775865	MTD mean	0.5	PA
y_mean79	Dose-toxicity scenario 1	Dose-efficacy scenario 2	0.78	0.194313657418723	MTD mean	0.5	PA
y_mean80	Dose-toxicity scenario 1	Dose-efficacy scenario 2	0.79	0.18878138149706	MTD mean	0.5	PA
y_mean81	Dose-toxicity scenario 1	Dose-efficacy scenario 2	0.8	0.183330051591328	MTD mean	0.5	PA
y_mean82	Dose-toxicity scenario 1	Dose-efficacy scenario 2	0.81	0.177957904050164	MTD mean	0.5	PA
y_mean83	Dose-toxicity scenario 1	Dose-efficacy scenario 2	0.82	0.17266322608802	MTD mean	0.5	PA
y_mean84	Dose-toxicity scenario 1	Dose-efficacy scenario 2	0.83	0.1674443539645	MTD mean	0.5	PA
y_mean85	Dose-toxicity scenario 1	Dose-efficacy scenario 2	0.84	0.162299671241345	MTD mean	0.5	PA
y_mean86	Dose-toxicity scenario 1	Dose-efficacy scenario 2	0.85	0.157227607113228	MTD mean	0.5	PA
y_mean87	Dose-toxicity scenario 1	Dose-efficacy scenario 2	0.86	0.152226634808733	MTD mean	0.5	PA
y_mean88	Dose-toxicity scenario 1	Dose-efficacy scenario 2	0.87	0.147295270058111	MTD mean	0.5	PA
y_mean89	Dose-toxicity scenario 1	Dose-efficacy scenario 2	0.88	0.142432069624565	MTD mean	0.5	PA
y_mean90	Dose-toxicity scenario 1	Dose-efficacy scenario 2	0.89	0.137635629896033	MTD mean	0.5	PA
y_mean91	Dose-toxicity scenario 1	Dose-efficacy scenario 2	0.9	0.132904585534557	MTD mean	0.5	PA
y_mean92	Dose-toxicity scenario 1	Dose-efficacy scenario 2	0.91	0.128237608180538	MTD mean	0.5	PA
y_mean93	Dose-toxicity scenario 1	Dose-efficacy scenario 2	0.92	0.123633405209259	MTD mean	0.5	PA
y_mean94	Dose-toxicity scenario 1	Dose-efficacy scenario 2	0.93	0.119090718537267	MTD mean	0.5	PA
y_mean95	Dose-toxicity scenario 1	Dose-efficacy scenario 2	0.94	0.114608323476272	MTD mean	0.5	PA
y_mean96	Dose-toxicity scenario 1	Dose-efficacy scenario 2	0.95	0.110185027632376	MTD mean	0.5	PA
y_mean97	Dose-toxicity scenario 1	Dose-efficacy scenario 2	0.96	0.105819669848568	MTD mean	0.5	PA
y_mean98	Dose-toxicity scenario 1	Dose-efficacy scenario 2	0.97	0.101511119188491	MTD mean	0.5	PA
y_mean99	Dose-toxicity scenario 1	Dose-efficacy scenario 2	0.98	0.0972582739596368	MTD mean	0.5	PA
y_mean100	Dose-toxicity scenario 1	Dose-efficacy scenario 2	0.99	0.0930600607741776	MTD mean	0.5	PA
y_mean101	Dose-toxicity scenario 1	Dose-efficacy scenario 2	1	0.0889154336457621	MTD mean	0.5	PA
y_00251	Dose-toxicity scenario 1	Dose-efficacy scenario 2	0	1.3508254674668	MTD 2.5% percentile	0.5	PA
y_00252	Dose-toxicity scenario 1	Dose-efficacy scenario 2	0.01	1.32483331948005	MTD 2.5% percentile	0.5	PA
y_00253	Dose-toxicity scenario 1	Dose-efficacy scenario 2	0.02	1.29945188980655	MTD 2.5% percentile	0.5	PA
y_00254	Dose-toxicity scenario 1	Dose-efficacy scenario 2	0.03	1.27465990398542	MTD 2.5% percentile	0.5	PA
y_00255	Dose-toxicity scenario 1	Dose-efficacy scenario 2	0.04	1.25043706434546	MTD 2.5% percentile	0.5	PA
y_00256	Dose-toxicity scenario 1	Dose-efficacy scenario 2	0.05	1.22676399458129	MTD 2.5% percentile	0.5	PA
y_00257	Dose-toxicity scenario 1	Dose-efficacy scenario 2	0.06	1.20362218806087	MTD 2.5% percentile	0.5	PA
y_00258	Dose-toxicity scenario 1	Dose-efficacy scenario 2	0.07	1.18099395957462	MTD 2.5% percentile	0.5	PA
y_00259	Dose-toxicity scenario 1	Dose-efficacy scenario 2	0.08	1.15886240026171	MTD 2.5% percentile	0.5	PA
y_002510	Dose-toxicity scenario 1	Dose-efficacy scenario 2	0.09	1.13721133547209	MTD 2.5% percentile	0.5	PA
y_002511	Dose-toxicity scenario 1	Dose-efficacy scenario 2	0.1	1.11602528534368	MTD 2.5% percentile	0.5	PA
y_002512	Dose-toxicity scenario 1	Dose-efficacy scenario 2	0.11	1.09528942789263	MTD 2.5% percentile	0.5	PA
y_002513	Dose-toxicity scenario 1	Dose-efficacy scenario 2	0.12	1.0749895644318	MTD 2.5% percentile	0.5	PA
y_002514	Dose-toxicity scenario 1	Dose-efficacy scenario 2	0.13	1.05511208714787	MTD 2.5% percentile	0.5	PA
y_002515	Dose-toxicity scenario 1	Dose-efficacy scenario 2	0.14	1.03564394868158	MTD 2.5% percentile	0.5	PA
y_002516	Dose-toxicity scenario 1	Dose-efficacy scenario 2	0.15	1.01657263356807	MTD 2.5% percentile	0.5	PA
y_002517	Dose-toxicity scenario 1	Dose-efficacy scenario 2	0.16	0.99788613140601	MTD 2.5% percentile	0.5	PA
y_002518	Dose-toxicity scenario 1	Dose-efficacy scenario 2	0.17	0.97957291163468	MTD 2.5% percentile	0.5	PA
y_002519	Dose-toxicity scenario 1	Dose-efficacy scenario 2	0.18	0.961621899807662	MTD 2.5% percentile	0.5	PA
y_002520	Dose-toxicity scenario 1	Dose-efficacy scenario 2	0.19	0.944022455260551	MTD 2.5% percentile	0.5	PA
y_002521	Dose-toxicity scenario 1	Dose-efficacy scenario 2	0.2	0.92676435007806	MTD 2.5% percentile	0.5	PA
y_002522	Dose-toxicity scenario 1	Dose-efficacy scenario 2	0.21	0.909837749273171	MTD 2.5% percentile	0.5	PA
y_002523	Dose-toxicity scenario 1	Dose-efficacy scenario 2	0.22	0.893233192097609	MTD 2.5% percentile	0.5	PA
y_002524	Dose-toxicity scenario 1	Dose-efficacy scenario 2	0.23	0.876941574409023	MTD 2.5% percentile	0.5	PA
y_002525	Dose-toxicity scenario 1	Dose-efficacy scenario 2	0.24	0.86095413202581	MTD 2.5% percentile	0.5	PA
y_002526	Dose-toxicity scenario 1	Dose-efficacy scenario 2	0.25	0.845262425005651	MTD 2.5% percentile	0.5	PA
y_002527	Dose-toxicity scenario 1	Dose-efficacy scenario 2	0.26	0.829858322788494	MTD 2.5% percentile	0.5	PA
y_002528	Dose-toxicity scenario 1	Dose-efficacy scenario 2	0.27	0.814733990149037	MTD 2.5% percentile	0.5	PA
y_002529	Dose-toxicity scenario 1	Dose-efficacy scenario 2	0.28	0.799881873907724	MTD 2.5% percentile	0.5	PA
y_002530	Dose-toxicity scenario 1	Dose-efficacy scenario 2	0.29	0.785294690352877	MTD 2.5% percentile	0.5	PA
y_002531	Dose-toxicity scenario 1	Dose-efficacy scenario 2	0.3	0.770965413329983	MTD 2.5% percentile	0.5	PA
y_002532	Dose-toxicity scenario 1	Dose-efficacy scenario 2	0.31	0.756887262957201	MTD 2.5% percentile	0.5	PA
y_002533	Dose-toxicity scenario 1	Dose-efficacy scenario 2	0.32	0.743053694929001	MTD 2.5% percentile	0.5	PA
y_002534	Dose-toxicity scenario 1	Dose-efficacy scenario 2	0.33	0.729458390372507	MTD 2.5% percentile	0.5	PA
y_002535	Dose-toxicity scenario 1	Dose-efficacy scenario 2	0.34	0.716095246223483	MTD 2.5% percentile	0.5	PA
y_002536	Dose-toxicity scenario 1	Dose-efficacy scenario 2	0.35	0.702958366091184	MTD 2.5% percentile	0.5	PA
y_002537	Dose-toxicity scenario 1	Dose-efficacy scenario 2	0.36	0.690042051583339	MTD 2.5% percentile	0.5	PA
y_002538	Dose-toxicity scenario 1	Dose-efficacy scenario 2	0.37	0.677340794064451	MTD 2.5% percentile	0.5	PA
y_002539	Dose-toxicity scenario 1	Dose-efficacy scenario 2	0.38	0.664849266822371	MTD 2.5% percentile	0.5	PA
y_002540	Dose-toxicity scenario 1	Dose-efficacy scenario 2	0.39	0.652562317619744	MTD 2.5% percentile	0.5	PA
y_002541	Dose-toxicity scenario 1	Dose-efficacy scenario 2	0.4	0.64047496160845	MTD 2.5% percentile	0.5	PA
y_002542	Dose-toxicity scenario 1	Dose-efficacy scenario 2	0.41	0.628582374586553	MTD 2.5% percentile	0.5	PA
y_002543	Dose-toxicity scenario 1	Dose-efficacy scenario 2	0.42	0.616879886578618	MTD 2.5% percentile	0.5	PA
y_002544	Dose-toxicity scenario 1	Dose-efficacy scenario 2	0.43	0.605362975721431	MTD 2.5% percentile	0.5	PA
y_002545	Dose-toxicity scenario 1	Dose-efficacy scenario 2	0.44	0.594027262438304	MTD 2.5% percentile	0.5	PA
y_002546	Dose-toxicity scenario 1	Dose-efficacy scenario 2	0.45	0.58286850388622	MTD 2.5% percentile	0.5	PA
y_002547	Dose-toxicity scenario 1	Dose-efficacy scenario 2	0.46	0.571882588660991	MTD 2.5% percentile	0.5	PA
y_002548	Dose-toxicity scenario 1	Dose-efficacy scenario 2	0.47	0.561065531746585	MTD 2.5% percentile	0.5	PA
y_002549	Dose-toxicity scenario 1	Dose-efficacy scenario 2	0.48	0.550413469695557	MTD 2.5% percentile	0.5	PA
y_002550	Dose-toxicity scenario 1	Dose-efficacy scenario 2	0.49	0.539922656028362	MTD 2.5% percentile	0.5	PA
y_002551	Dose-toxicity scenario 1	Dose-efficacy scenario 2	0.5	0.529589456840025	MTD 2.5% percentile	0.5	PA
y_002552	Dose-toxicity scenario 1	Dose-efficacy scenario 2	0.51	0.519410346603354	MTD 2.5% percentile	0.5	PA
y_002553	Dose-toxicity scenario 1	Dose-efficacy scenario 2	0.52	0.509381904158509	MTD 2.5% percentile	0.5	PA
y_002554	Dose-toxicity scenario 1	Dose-efficacy scenario 2	0.53	0.499500808879351	MTD 2.5% percentile	0.5	PA
y_002555	Dose-toxicity scenario 1	Dose-efficacy scenario 2	0.54	0.489763837007534	MTD 2.5% percentile	0.5	PA
y_002556	Dose-toxicity scenario 1	Dose-efficacy scenario 2	0.55	0.48016785814585	MTD 2.5% percentile	0.5	PA
y_002557	Dose-toxicity scenario 1	Dose-efficacy scenario 2	0.56	0.470709831902814	MTD 2.5% percentile	0.5	PA
y_002558	Dose-toxicity scenario 1	Dose-efficacy scenario 2	0.57	0.461386804680919	MTD 2.5% percentile	0.5	PA
y_002559	Dose-toxicity scenario 1	Dose-efficacy scenario 2	0.58	0.452195906601456	MTD 2.5% percentile	0.5	PA
y_002560	Dose-toxicity scenario 1	Dose-efficacy scenario 2	0.59	0.443134348559152	MTD 2.5% percentile	0.5	PA
y_002561	Dose-toxicity scenario 1	Dose-efficacy scenario 2	0.6	0.434199419400293	MTD 2.5% percentile	0.5	PA
y_002562	Dose-toxicity scenario 1	Dose-efficacy scenario 2	0.61	0.425388483218327	MTD 2.5% percentile	0.5	PA
y_002563	Dose-toxicity scenario 1	Dose-efficacy scenario 2	0.62	0.416698976761273	MTD 2.5% percentile	0.5	PA
y_002564	Dose-toxicity scenario 1	Dose-efficacy scenario 2	0.63	0.408128406945597	MTD 2.5% percentile	0.5	PA
y_002565	Dose-toxicity scenario 1	Dose-efficacy scenario 2	0.64	0.399674348471474	MTD 2.5% percentile	0.5	PA
y_002566	Dose-toxicity scenario 1	Dose-efficacy scenario 2	0.65	0.391334441534654	MTD 2.5% percentile	0.5	PA
y_002567	Dose-toxicity scenario 1	Dose-efficacy scenario 2	0.66	0.383106389630388	MTD 2.5% percentile	0.5	PA
y_002568	Dose-toxicity scenario 1	Dose-efficacy scenario 2	0.67	0.374987957445133	MTD 2.5% percentile	0.5	PA
y_002569	Dose-toxicity scenario 1	Dose-efficacy scenario 2	0.68	0.366976968831958	MTD 2.5% percentile	0.5	PA
y_002570	Dose-toxicity scenario 1	Dose-efficacy scenario 2	0.69	0.359071304865814	MTD 2.5% percentile	0.5	PA
y_002571	Dose-toxicity scenario 1	Dose-efficacy scenario 2	0.7	0.351268901974995	MTD 2.5% percentile	0.5	PA
y_002572	Dose-toxicity scenario 1	Dose-efficacy scenario 2	0.71	0.343567750145355	MTD 2.5% percentile	0.5	PA
y_002573	Dose-toxicity scenario 1	Dose-efficacy scenario 2	0.72	0.33596589119398	MTD 2.5% percentile	0.5	PA
y_002574	Dose-toxicity scenario 1	Dose-efficacy scenario 2	0.73	0.328461417109204	MTD 2.5% percentile	0.5	PA
y_002575	Dose-toxicity scenario 1	Dose-efficacy scenario 2	0.74	0.321052468454021	MTD 2.5% percentile	0.5	PA
y_002576	Dose-toxicity scenario 1	Dose-efficacy scenario 2	0.75	0.313737232830077	MTD 2.5% percentile	0.5	PA
y_002577	Dose-toxicity scenario 1	Dose-efficacy scenario 2	0.76	0.306513943399581	MTD 2.5% percentile	0.5	PA
y_002578	Dose-toxicity scenario 1	Dose-efficacy scenario 2	0.77	0.299380877462604	MTD 2.5% percentile	0.5	PA
y_002579	Dose-toxicity scenario 1	Dose-efficacy scenario 2	0.78	0.292336355087361	MTD 2.5% percentile	0.5	PA
y_002580	Dose-toxicity scenario 1	Dose-efficacy scenario 2	0.79	0.285378737791178	MTD 2.5% percentile	0.5	PA
y_002581	Dose-toxicity scenario 1	Dose-efficacy scenario 2	0.8	0.278506427269986	MTD 2.5% percentile	0.5	PA
y_002582	Dose-toxicity scenario 1	Dose-efficacy scenario 2	0.81	0.271717864174257	MTD 2.5% percentile	0.5	PA
y_002583	Dose-toxicity scenario 1	Dose-efficacy scenario 2	0.82	0.26501152692942	MTD 2.5% percentile	0.5	PA
y_002584	Dose-toxicity scenario 1	Dose-efficacy scenario 2	0.83	0.258385930598884	MTD 2.5% percentile	0.5	PA
y_002585	Dose-toxicity scenario 1	Dose-efficacy scenario 2	0.84	0.251839625787877	MTD 2.5% percentile	0.5	PA
y_002586	Dose-toxicity scenario 1	Dose-efficacy scenario 2	0.85	0.245371197586413	MTD 2.5% percentile	0.5	PA
y_002587	Dose-toxicity scenario 1	Dose-efficacy scenario 2	0.86	0.238979264549749	MTD 2.5% percentile	0.5	PA
y_002588	Dose-toxicity scenario 1	Dose-efficacy scenario 2	0.87	0.232662477714814	MTD 2.5% percentile	0.5	PA
y_002589	Dose-toxicity scenario 1	Dose-efficacy scenario 2	0.88	0.226419519651113	MTD 2.5% percentile	0.5	PA
y_002590	Dose-toxicity scenario 1	Dose-efficacy scenario 2	0.89	0.220249103544723	MTD 2.5% percentile	0.5	PA
y_002591	Dose-toxicity scenario 1	Dose-efficacy scenario 2	0.9	0.214149972314034	MTD 2.5% percentile	0.5	PA
y_002592	Dose-toxicity scenario 1	Dose-efficacy scenario 2	0.91	0.208120897755959	MTD 2.5% percentile	0.5	PA
y_002593	Dose-toxicity scenario 1	Dose-efficacy scenario 2	0.92	0.202160679721402	MTD 2.5% percentile	0.5	PA
y_002594	Dose-toxicity scenario 1	Dose-efficacy scenario 2	0.93	0.196268145318808	MTD 2.5% percentile	0.5	PA
y_002595	Dose-toxicity scenario 1	Dose-efficacy scenario 2	0.94	0.190442148144701	MTD 2.5% percentile	0.5	PA
y_002596	Dose-toxicity scenario 1	Dose-efficacy scenario 2	0.95	0.184681567540134	MTD 2.5% percentile	0.5	PA
y_002597	Dose-toxicity scenario 1	Dose-efficacy scenario 2	0.96	0.178985307872053	MTD 2.5% percentile	0.5	PA
y_002598	Dose-toxicity scenario 1	Dose-efficacy scenario 2	0.97	0.173352297838596	MTD 2.5% percentile	0.5	PA
y_002599	Dose-toxicity scenario 1	Dose-efficacy scenario 2	0.98	0.167781489797401	MTD 2.5% percentile	0.5	PA
y_0025100	Dose-toxicity scenario 1	Dose-efficacy scenario 2	0.99	0.162271859116054	MTD 2.5% percentile	0.5	PA
y_0025101	Dose-toxicity scenario 1	Dose-efficacy scenario 2	1	0.15682240354381	MTD 2.5% percentile	0.5	PA
y_0501	Dose-toxicity scenario 1	Dose-efficacy scenario 2	0	1.22824642981116	MTD 50% percentile	0.5	PA
y_0502	Dose-toxicity scenario 1	Dose-efficacy scenario 2	0.01	1.19760565629023	MTD 50% percentile	0.5	PA
y_0503	Dose-toxicity scenario 1	Dose-efficacy scenario 2	0.02	1.16799636597523	MTD 50% percentile	0.5	PA
y_0504	Dose-toxicity scenario 1	Dose-efficacy scenario 2	0.03	1.13936733566613	MTD 50% percentile	0.5	PA
y_0505	Dose-toxicity scenario 1	Dose-efficacy scenario 2	0.04	1.11167067857629	MTD 50% percentile	0.5	PA
y_0506	Dose-toxicity scenario 1	Dose-efficacy scenario 2	0.05	1.08486157703917	MTD 50% percentile	0.5	PA
y_0507	Dose-toxicity scenario 1	Dose-efficacy scenario 2	0.06	1.05889804050649	MTD 50% percentile	0.5	PA
y_0508	Dose-toxicity scenario 1	Dose-efficacy scenario 2	0.07	1.03374068608929	MTD 50% percentile	0.5	PA
y_0509	Dose-toxicity scenario 1	Dose-efficacy scenario 2	0.08	1.00935253922943	MTD 50% percentile	0.5	PA
y_05010	Dose-toxicity scenario 1	Dose-efficacy scenario 2	0.09	0.985698852379664	MTD 50% percentile	0.5	PA
y_05011	Dose-toxicity scenario 1	Dose-efficacy scenario 2	0.1	0.962746939822282	MTD 50% percentile	0.5	PA
y_05012	Dose-toxicity scenario 1	Dose-efficacy scenario 2	0.11	0.940466026975068	MTD 50% percentile	0.5	PA
y_05013	Dose-toxicity scenario 1	Dose-efficacy scenario 2	0.12	0.9188271127234	MTD 50% percentile	0.5	PA
y_05014	Dose-toxicity scenario 1	Dose-efficacy scenario 2	0.13	0.897802843483606	MTD 50% percentile	0.5	PA
y_05015	Dose-toxicity scenario 1	Dose-efficacy scenario 2	0.14	0.877367397847569	MTD 50% percentile	0.5	PA
y_05016	Dose-toxicity scenario 1	Dose-efficacy scenario 2	0.15	0.857496380785716	MTD 50% percentile	0.5	PA
y_05017	Dose-toxicity scenario 1	Dose-efficacy scenario 2	0.16	0.838166726496945	MTD 50% percentile	0.5	PA
y_05018	Dose-toxicity scenario 1	Dose-efficacy scenario 2	0.17	0.819356609092083	MTD 50% percentile	0.5	PA
y_05019	Dose-toxicity scenario 1	Dose-efficacy scenario 2	0.18	0.801045360383702	MTD 50% percentile	0.5	PA
y_05020	Dose-toxicity scenario 1	Dose-efficacy scenario 2	0.19	0.783213394131299	MTD 50% percentile	0.5	PA
y_05021	Dose-toxicity scenario 1	Dose-efficacy scenario 2	0.2	0.765842136158105	MTD 50% percentile	0.5	PA
y_05022	Dose-toxicity scenario 1	Dose-efficacy scenario 2	0.21	0.748913959815335	MTD 50% percentile	0.5	PA
y_05023	Dose-toxicity scenario 1	Dose-efficacy scenario 2	0.22	0.732412126322515	MTD 50% percentile	0.5	PA
y_05024	Dose-toxicity scenario 1	Dose-efficacy scenario 2	0.23	0.716320729559413	MTD 50% percentile	0.5	PA
y_05025	Dose-toxicity scenario 1	Dose-efficacy scenario 2	0.24	0.700624644926798	MTD 50% percentile	0.5	PA
y_05026	Dose-toxicity scenario 1	Dose-efficacy scenario 2	0.25	0.685309481930439	MTD 50% percentile	0.5	PA
y_05027	Dose-toxicity scenario 1	Dose-efficacy scenario 2	0.26	0.670361540175865	MTD 50% percentile	0.5	PA
y_05028	Dose-toxicity scenario 1	Dose-efficacy scenario 2	0.27	0.655767768491054	MTD 50% percentile	0.5	PA
y_05029	Dose-toxicity scenario 1	Dose-efficacy scenario 2	0.28	0.641515726920684	MTD 50% percentile	0.5	PA
y_05030	Dose-toxicity scenario 1	Dose-efficacy scenario 2	0.29	0.627593551359345	MTD 50% percentile	0.5	PA
y_05031	Dose-toxicity scenario 1	Dose-efficacy scenario 2	0.3	0.613989920612356	MTD 50% percentile	0.5	PA
y_05032	Dose-toxicity scenario 1	Dose-efficacy scenario 2	0.31	0.600694025692	MTD 50% percentile	0.5	PA
y_05033	Dose-toxicity scenario 1	Dose-efficacy scenario 2	0.32	0.587695541174157	MTD 50% percentile	0.5	PA
y_05034	Dose-toxicity scenario 1	Dose-efficacy scenario 2	0.33	0.574984598455813	MTD 50% percentile	0.5	PA
y_05035	Dose-toxicity scenario 1	Dose-efficacy scenario 2	0.34	0.56255176076788	MTD 50% percentile	0.5	PA
y_05036	Dose-toxicity scenario 1	Dose-efficacy scenario 2	0.35	0.550387999810361	MTD 50% percentile	0.5	PA
y_05037	Dose-toxicity scenario 1	Dose-efficacy scenario 2	0.36	0.538484673888298	MTD 50% percentile	0.5	PA
y_05038	Dose-toxicity scenario 1	Dose-efficacy scenario 2	0.37	0.526833507437216	MTD 50% percentile	0.5	PA
y_05039	Dose-toxicity scenario 1	Dose-efficacy scenario 2	0.38	0.515426571836123	MTD 50% percentile	0.5	PA
y_05040	Dose-toxicity scenario 1	Dose-efficacy scenario 2	0.39	0.504256267414589	MTD 50% percentile	0.5	PA
y_05041	Dose-toxicity scenario 1	Dose-efficacy scenario 2	0.4	0.493315306568092	MTD 50% percentile	0.5	PA
y_05042	Dose-toxicity scenario 1	Dose-efficacy scenario 2	0.41	0.482596697902795	MTD 50% percentile	0.5	PA
y_05043	Dose-toxicity scenario 1	Dose-efficacy scenario 2	0.42	0.472093731337277	MTD 50% percentile	0.5	PA
y_05044	Dose-toxicity scenario 1	Dose-efficacy scenario 2	0.43	0.461799964094497	MTD 50% percentile	0.5	PA
y_05045	Dose-toxicity scenario 1	Dose-efficacy scenario 2	0.44	0.451709207522549	MTD 50% percentile	0.5	PA
y_05046	Dose-toxicity scenario 1	Dose-efficacy scenario 2	0.45	0.441815514687551	MTD 50% percentile	0.5	PA
y_05047	Dose-toxicity scenario 1	Dose-efficacy scenario 2	0.46	0.432113168686407	MTD 50% percentile	0.5	PA
y_05048	Dose-toxicity scenario 1	Dose-efficacy scenario 2	0.47	0.422596671631179	MTD 50% percentile	0.5	PA
y_05049	Dose-toxicity scenario 1	Dose-efficacy scenario 2	0.48	0.413260734260462	MTD 50% percentile	0.5	PA
y_05050	Dose-toxicity scenario 1	Dose-efficacy scenario 2	0.49	0.404100266136536	MTD 50% percentile	0.5	PA
y_05051	Dose-toxicity scenario 1	Dose-efficacy scenario 2	0.5	0.39511036639009	MTD 50% percentile	0.5	PA
y_05052	Dose-toxicity scenario 1	Dose-efficacy scenario 2	0.51	0.386286314977195	MTD 50% percentile	0.5	PA
y_05053	Dose-toxicity scenario 1	Dose-efficacy scenario 2	0.52	0.377623564415719	MTD 50% percentile	0.5	PA
y_05054	Dose-toxicity scenario 1	Dose-efficacy scenario 2	0.53	0.369117731970822	MTD 50% percentile	0.5	PA
y_05055	Dose-toxicity scenario 1	Dose-efficacy scenario 2	0.54	0.360764592261283	MTD 50% percentile	0.5	PA
y_05056	Dose-toxicity scenario 1	Dose-efficacy scenario 2	0.55	0.352560070260479	MTD 50% percentile	0.5	PA
y_05057	Dose-toxicity scenario 1	Dose-efficacy scenario 2	0.56	0.34450023466764	MTD 50% percentile	0.5	PA
y_05058	Dose-toxicity scenario 1	Dose-efficacy scenario 2	0.57	0.336581291626737	MTD 50% percentile	0.5	PA
y_05059	Dose-toxicity scenario 1	Dose-efficacy scenario 2	0.58	0.328799578771903	MTD 50% percentile	0.5	PA
y_05060	Dose-toxicity scenario 1	Dose-efficacy scenario 2	0.59	0.321151559579777	MTD 50% percentile	0.5	PA
y_05061	Dose-toxicity scenario 1	Dose-efficacy scenario 2	0.6	0.313633818010441	MTD 50% percentile	0.5	PA
y_05062	Dose-toxicity scenario 1	Dose-efficacy scenario 2	0.61	0.306243053419921	MTD 50% percentile	0.5	PA
y_05063	Dose-toxicity scenario 1	Dose-efficacy scenario 2	0.62	0.298976075728303	MTD 50% percentile	0.5	PA
y_05064	Dose-toxicity scenario 1	Dose-efficacy scenario 2	0.63	0.29182980082863	MTD 50% percentile	0.5	PA
y_05065	Dose-toxicity scenario 1	Dose-efficacy scenario 2	0.64	0.28480124622268	MTD 50% percentile	0.5	PA
y_05066	Dose-toxicity scenario 1	Dose-efficacy scenario 2	0.65	0.27788752687066	MTD 50% percentile	0.5	PA
y_05067	Dose-toxicity scenario 1	Dose-efficacy scenario 2	0.66	0.271085851242675	MTD 50% percentile	0.5	PA
y_05068	Dose-toxicity scenario 1	Dose-efficacy scenario 2	0.67	0.264393517560629	MTD 50% percentile	0.5	PA
y_05069	Dose-toxicity scenario 1	Dose-efficacy scenario 2	0.68	0.257807910219923	MTD 50% percentile	0.5	PA
y_05070	Dose-toxicity scenario 1	Dose-efficacy scenario 2	0.69	0.251326496380987	MTD 50% percentile	0.5	PA
y_05071	Dose-toxicity scenario 1	Dose-efficacy scenario 2	0.7	0.244946822721334	MTD 50% percentile	0.5	PA
y_05072	Dose-toxicity scenario 1	Dose-efficacy scenario 2	0.71	0.238666512339363	MTD 50% percentile	0.5	PA
y_05073	Dose-toxicity scenario 1	Dose-efficacy scenario 2	0.72	0.232483261801724	MTD 50% percentile	0.5	PA
y_05074	Dose-toxicity scenario 1	Dose-efficacy scenario 2	0.73	0.226394838326516	MTD 50% percentile	0.5	PA
y_05075	Dose-toxicity scenario 1	Dose-efficacy scenario 2	0.74	0.220399077095109	MTD 50% percentile	0.5	PA
y_05076	Dose-toxicity scenario 1	Dose-efficacy scenario 2	0.75	0.21449387868577	MTD 50% percentile	0.5	PA
y_05077	Dose-toxicity scenario 1	Dose-efficacy scenario 2	0.76	0.208677206622703	MTD 50% percentile	0.5	PA
y_05078	Dose-toxicity scenario 1	Dose-efficacy scenario 2	0.77	0.202947085034511	MTD 50% percentile	0.5	PA
y_05079	Dose-toxicity scenario 1	Dose-efficacy scenario 2	0.78	0.197301596416397	MTD 50% percentile	0.5	PA
y_05080	Dose-toxicity scenario 1	Dose-efficacy scenario 2	0.79	0.191738879490805	MTD 50% percentile	0.5	PA
y_05081	Dose-toxicity scenario 1	Dose-efficacy scenario 2	0.8	0.186257127161465	MTD 50% percentile	0.5	PA
y_05082	Dose-toxicity scenario 1	Dose-efficacy scenario 2	0.81	0.18085458455614	MTD 50% percentile	0.5	PA
y_05083	Dose-toxicity scenario 1	Dose-efficacy scenario 2	0.82	0.175529547153594	MTD 50% percentile	0.5	PA
y_05084	Dose-toxicity scenario 1	Dose-efficacy scenario 2	0.83	0.170280358990618	MTD 50% percentile	0.5	PA
y_05085	Dose-toxicity scenario 1	Dose-efficacy scenario 2	0.84	0.165105410945109	MTD 50% percentile	0.5	PA
y_05086	Dose-toxicity scenario 1	Dose-efficacy scenario 2	0.85	0.160003139091505	MTD 50% percentile	0.5	PA
y_05087	Dose-toxicity scenario 1	Dose-efficacy scenario 2	0.86	0.154972023125012	MTD 50% percentile	0.5	PA
y_05088	Dose-toxicity scenario 1	Dose-efficacy scenario 2	0.87	0.150010584851307	MTD 50% percentile	0.5	PA
y_05089	Dose-toxicity scenario 1	Dose-efficacy scenario 2	0.88	0.145117386738555	MTD 50% percentile	0.5	PA
y_05090	Dose-toxicity scenario 1	Dose-efficacy scenario 2	0.89	0.140291030528774	MTD 50% percentile	0.5	PA
y_05091	Dose-toxicity scenario 1	Dose-efficacy scenario 2	0.9	0.13553015590571	MTD 50% percentile	0.5	PA
y_05092	Dose-toxicity scenario 1	Dose-efficacy scenario 2	0.91	0.130833439216574	MTD 50% percentile	0.5	PA
y_05093	Dose-toxicity scenario 1	Dose-efficacy scenario 2	0.92	0.126199592245111	MTD 50% percentile	0.5	PA
y_05094	Dose-toxicity scenario 1	Dose-efficacy scenario 2	0.93	0.121627361033607	MTD 50% percentile	0.5	PA
y_05095	Dose-toxicity scenario 1	Dose-efficacy scenario 2	0.94	0.117115524751585	MTD 50% percentile	0.5	PA
y_05096	Dose-toxicity scenario 1	Dose-efficacy scenario 2	0.95	0.112662894609027	MTD 50% percentile	0.5	PA
y_05097	Dose-toxicity scenario 1	Dose-efficacy scenario 2	0.96	0.108268312812113	MTD 50% percentile	0.5	PA
y_05098	Dose-toxicity scenario 1	Dose-efficacy scenario 2	0.97	0.103930651559522	MTD 50% percentile	0.5	PA
y_05099	Dose-toxicity scenario 1	Dose-efficacy scenario 2	0.98	0.0996488120774996	MTD 50% percentile	0.5	PA
y_050100	Dose-toxicity scenario 1	Dose-efficacy scenario 2	0.99	0.095421723691925	MTD 50% percentile	0.5	PA
y_050101	Dose-toxicity scenario 1	Dose-efficacy scenario 2	1	0.0912483429357608	MTD 50% percentile	0.5	PA
y_09751	Dose-toxicity scenario 1	Dose-efficacy scenario 2	0	1.13816067467348	MTD 97.5% percentile	0.5	PA
y_09752	Dose-toxicity scenario 1	Dose-efficacy scenario 2	0.01	1.10164827645514	MTD 97.5% percentile	0.5	PA
y_09753	Dose-toxicity scenario 1	Dose-efficacy scenario 2	0.02	1.06681182072062	MTD 97.5% percentile	0.5	PA
y_09754	Dose-toxicity scenario 1	Dose-efficacy scenario 2	0.03	1.03353850604723	MTD 97.5% percentile	0.5	PA
y_09755	Dose-toxicity scenario 1	Dose-efficacy scenario 2	0.04	1.00172543187168	MTD 97.5% percentile	0.5	PA
y_09756	Dose-toxicity scenario 1	Dose-efficacy scenario 2	0.05	0.971278535536044	MTD 97.5% percentile	0.5	PA
y_09757	Dose-toxicity scenario 1	Dose-efficacy scenario 2	0.06	0.942111663397295	MTD 97.5% percentile	0.5	PA
y_09758	Dose-toxicity scenario 1	Dose-efficacy scenario 2	0.07	0.914145756679863	MTD 97.5% percentile	0.5	PA
y_09759	Dose-toxicity scenario 1	Dose-efficacy scenario 2	0.08	0.887308135868697	MTD 97.5% percentile	0.5	PA
y_097510	Dose-toxicity scenario 1	Dose-efficacy scenario 2	0.09	0.861531870003233	MTD 97.5% percentile	0.5	PA
y_097511	Dose-toxicity scenario 1	Dose-efficacy scenario 2	0.1	0.836755219348554	MTD 97.5% percentile	0.5	PA
y_097512	Dose-toxicity scenario 1	Dose-efficacy scenario 2	0.11	0.812921141673595	MTD 97.5% percentile	0.5	PA
y_097513	Dose-toxicity scenario 1	Dose-efficacy scenario 2	0.12	0.7899768538252	MTD 97.5% percentile	0.5	PA
y_097514	Dose-toxicity scenario 1	Dose-efficacy scenario 2	0.13	0.767873441505251	MTD 97.5% percentile	0.5	PA
y_097515	Dose-toxicity scenario 1	Dose-efficacy scenario 2	0.14	0.746565511179105	MTD 97.5% percentile	0.5	PA
y_097516	Dose-toxicity scenario 1	Dose-efficacy scenario 2	0.15	0.726010878902218	MTD 97.5% percentile	0.5	PA
y_097517	Dose-toxicity scenario 1	Dose-efficacy scenario 2	0.16	0.706170291576213	MTD 97.5% percentile	0.5	PA
y_097518	Dose-toxicity scenario 1	Dose-efficacy scenario 2	0.17	0.687007176758743	MTD 97.5% percentile	0.5	PA
y_097519	Dose-toxicity scenario 1	Dose-efficacy scenario 2	0.18	0.668487417671959	MTD 97.5% percentile	0.5	PA
y_097520	Dose-toxicity scenario 1	Dose-efficacy scenario 2	0.19	0.650579150497526	MTD 97.5% percentile	0.5	PA
y_097521	Dose-toxicity scenario 1	Dose-efficacy scenario 2	0.2	0.633252581424494	MTD 97.5% percentile	0.5	PA
y_097522	Dose-toxicity scenario 1	Dose-efficacy scenario 2	0.21	0.616479821240251	MTD 97.5% percentile	0.5	PA
y_097523	Dose-toxicity scenario 1	Dose-efficacy scenario 2	0.22	0.600234735532887	MTD 97.5% percentile	0.5	PA
y_097524	Dose-toxicity scenario 1	Dose-efficacy scenario 2	0.23	0.584492808812603	MTD 97.5% percentile	0.5	PA
y_097525	Dose-toxicity scenario 1	Dose-efficacy scenario 2	0.24	0.569231021066275	MTD 97.5% percentile	0.5	PA
y_097526	Dose-toxicity scenario 1	Dose-efficacy scenario 2	0.25	0.554427735437844	MTD 97.5% percentile	0.5	PA
y_097527	Dose-toxicity scenario 1	Dose-efficacy scenario 2	0.26	0.540062595881978	MTD 97.5% percentile	0.5	PA
y_097528	Dose-toxicity scenario 1	Dose-efficacy scenario 2	0.27	0.526116433772911	MTD 97.5% percentile	0.5	PA
y_097529	Dose-toxicity scenario 1	Dose-efficacy scenario 2	0.28	0.512571182567446	MTD 97.5% percentile	0.5	PA
y_097530	Dose-toxicity scenario 1	Dose-efficacy scenario 2	0.29	0.49940979972323	MTD 97.5% percentile	0.5	PA
y_097531	Dose-toxicity scenario 1	Dose-efficacy scenario 2	0.3	0.486616195162714	MTD 97.5% percentile	0.5	PA
y_097532	Dose-toxicity scenario 1	Dose-efficacy scenario 2	0.31	0.474175165651439	MTD 97.5% percentile	0.5	PA
y_097533	Dose-toxicity scenario 1	Dose-efficacy scenario 2	0.32	0.462072334527918	MTD 97.5% percentile	0.5	PA
y_097534	Dose-toxicity scenario 1	Dose-efficacy scenario 2	0.33	0.450294096282784	MTD 97.5% percentile	0.5	PA
y_097535	Dose-toxicity scenario 1	Dose-efficacy scenario 2	0.34	0.438827565538022	MTD 97.5% percentile	0.5	PA
y_097536	Dose-toxicity scenario 1	Dose-efficacy scenario 2	0.35	0.427660530024048	MTD 97.5% percentile	0.5	PA
y_097537	Dose-toxicity scenario 1	Dose-efficacy scenario 2	0.36	0.416781407193877	MTD 97.5% percentile	0.5	PA
y_097538	Dose-toxicity scenario 1	Dose-efficacy scenario 2	0.37	0.40617920415035	MTD 97.5% percentile	0.5	PA
y_097539	Dose-toxicity scenario 1	Dose-efficacy scenario 2	0.38	0.395843480594969	MTD 97.5% percentile	0.5	PA
y_097540	Dose-toxicity scenario 1	Dose-efficacy scenario 2	0.39	0.385764314535833	MTD 97.5% percentile	0.5	PA
y_097541	Dose-toxicity scenario 1	Dose-efficacy scenario 2	0.4	0.375932270517897	MTD 97.5% percentile	0.5	PA
y_097542	Dose-toxicity scenario 1	Dose-efficacy scenario 2	0.41	0.366338370161738	MTD 97.5% percentile	0.5	PA
y_097543	Dose-toxicity scenario 1	Dose-efficacy scenario 2	0.42	0.35697406481746	MTD 97.5% percentile	0.5	PA
y_097544	Dose-toxicity scenario 1	Dose-efficacy scenario 2	0.43	0.347831210158672	MTD 97.5% percentile	0.5	PA
y_097545	Dose-toxicity scenario 1	Dose-efficacy scenario 2	0.44	0.338902042557837	MTD 97.5% percentile	0.5	PA
y_097546	Dose-toxicity scenario 1	Dose-efficacy scenario 2	0.45	0.330179157098955	MTD 97.5% percentile	0.5	PA
y_097547	Dose-toxicity scenario 1	Dose-efficacy scenario 2	0.46	0.321655487096702	MTD 97.5% percentile	0.5	PA
y_097548	Dose-toxicity scenario 1	Dose-efficacy scenario 2	0.47	0.313324285002968	MTD 97.5% percentile	0.5	PA
y_097549	Dose-toxicity scenario 1	Dose-efficacy scenario 2	0.48	0.305179104592364	MTD 97.5% percentile	0.5	PA
y_097550	Dose-toxicity scenario 1	Dose-efficacy scenario 2	0.49	0.297213784327869	MTD 97.5% percentile	0.5	PA
y_097551	Dose-toxicity scenario 1	Dose-efficacy scenario 2	0.5	0.289422431816377	MTD 97.5% percentile	0.5	PA
y_097552	Dose-toxicity scenario 1	Dose-efficacy scenario 2	0.51	0.281799409271754	MTD 97.5% percentile	0.5	PA
y_097553	Dose-toxicity scenario 1	Dose-efficacy scenario 2	0.52	0.274339319910024	MTD 97.5% percentile	0.5	PA
y_097554	Dose-toxicity scenario 1	Dose-efficacy scenario 2	0.53	0.267036995207691	MTD 97.5% percentile	0.5	PA
y_097555	Dose-toxicity scenario 1	Dose-efficacy scenario 2	0.54	0.259887482959976	MTD 97.5% percentile	0.5	PA
y_097556	Dose-toxicity scenario 1	Dose-efficacy scenario 2	0.55	0.252886036080997	MTD 97.5% percentile	0.5	PA
y_097557	Dose-toxicity scenario 1	Dose-efficacy scenario 2	0.56	0.24602810209265	MTD 97.5% percentile	0.5	PA
y_097558	Dose-toxicity scenario 1	Dose-efficacy scenario 2	0.57	0.2393093132533	MTD 97.5% percentile	0.5	PA
y_097559	Dose-toxicity scenario 1	Dose-efficacy scenario 2	0.58	0.232725477281281	MTD 97.5% percentile	0.5	PA
y_097560	Dose-toxicity scenario 1	Dose-efficacy scenario 2	0.59	0.226272568631837	MTD 97.5% percentile	0.5	PA
y_097561	Dose-toxicity scenario 1	Dose-efficacy scenario 2	0.6	0.219946720289324	MTD 97.5% percentile	0.5	PA
y_097562	Dose-toxicity scenario 1	Dose-efficacy scenario 2	0.61	0.213744216039545	MTD 97.5% percentile	0.5	PA
y_097563	Dose-toxicity scenario 1	Dose-efficacy scenario 2	0.62	0.207661483189744	MTD 97.5% percentile	0.5	PA
y_097564	Dose-toxicity scenario 1	Dose-efficacy scenario 2	0.63	0.201695085706306	MTD 97.5% percentile	0.5	PA
y_097565	Dose-toxicity scenario 1	Dose-efficacy scenario 2	0.64	0.19584171774246	MTD 97.5% percentile	0.5	PA
y_097566	Dose-toxicity scenario 1	Dose-efficacy scenario 2	0.65	0.190098197530371	MTD 97.5% percentile	0.5	PA
y_097567	Dose-toxicity scenario 1	Dose-efficacy scenario 2	0.66	0.184461461613909	MTD 97.5% percentile	0.5	PA
y_097568	Dose-toxicity scenario 1	Dose-efficacy scenario 2	0.67	0.178928559400134	MTD 97.5% percentile	0.5	PA
y_097569	Dose-toxicity scenario 1	Dose-efficacy scenario 2	0.68	0.173496648009126	MTD 97.5% percentile	0.5	PA
y_097570	Dose-toxicity scenario 1	Dose-efficacy scenario 2	0.69	0.168162987403286	MTD 97.5% percentile	0.5	PA
y_097571	Dose-toxicity scenario 1	Dose-efficacy scenario 2	0.7	0.162924935778563	MTD 97.5% percentile	0.5	PA
y_097572	Dose-toxicity scenario 1	Dose-efficacy scenario 2	0.71	0.157779945201326	MTD 97.5% percentile	0.5	PA
y_097573	Dose-toxicity scenario 1	Dose-efficacy scenario 2	0.72	0.152725557475738	MTD 97.5% percentile	0.5	PA
y_097574	Dose-toxicity scenario 1	Dose-efficacy scenario 2	0.73	0.147759400227549	MTD 97.5% percentile	0.5	PA
y_097575	Dose-toxicity scenario 1	Dose-efficacy scenario 2	0.74	0.142879183191206	MTD 97.5% percentile	0.5	PA
y_097576	Dose-toxicity scenario 1	Dose-efficacy scenario 2	0.75	0.138082694688062	MTD 97.5% percentile	0.5	PA
y_097577	Dose-toxicity scenario 1	Dose-efficacy scenario 2	0.76	0.133367798284305	MTD 97.5% percentile	0.5	PA
y_097578	Dose-toxicity scenario 1	Dose-efficacy scenario 2	0.77	0.128732429618018	MTD 97.5% percentile	0.5	PA
y_097579	Dose-toxicity scenario 1	Dose-efficacy scenario 2	0.78	0.124174593385435	MTD 97.5% percentile	0.5	PA
y_097580	Dose-toxicity scenario 1	Dose-efficacy scenario 2	0.79	0.119692360477184	MTD 97.5% percentile	0.5	PA
y_097581	Dose-toxicity scenario 1	Dose-efficacy scenario 2	0.8	0.115283865255856	MTD 97.5% percentile	0.5	PA
y_097582	Dose-toxicity scenario 1	Dose-efficacy scenario 2	0.81	0.110947302966842	MTD 97.5% percentile	0.5	PA
y_097583	Dose-toxicity scenario 1	Dose-efficacy scenario 2	0.82	0.106680927274889	MTD 97.5% percentile	0.5	PA
y_097584	Dose-toxicity scenario 1	Dose-efficacy scenario 2	0.83	0.102483047919304	MTD 97.5% percentile	0.5	PA
y_097585	Dose-toxicity scenario 1	Dose-efficacy scenario 2	0.84	0.09835202848119	MTD 97.5% percentile	0.5	PA
y_097586	Dose-toxicity scenario 1	Dose-efficacy scenario 2	0.85	0.0942862842565362	MTD 97.5% percentile	0.5	PA
y_097587	Dose-toxicity scenario 1	Dose-efficacy scenario 2	0.86	0.090284280229329	MTD 97.5% percentile	0.5	PA
y_097588	Dose-toxicity scenario 1	Dose-efficacy scenario 2	0.87	0.0863445291392566	MTD 97.5% percentile	0.5	PA
y_097589	Dose-toxicity scenario 1	Dose-efficacy scenario 2	0.88	0.0824655896388895	MTD 97.5% percentile	0.5	PA
y_097590	Dose-toxicity scenario 1	Dose-efficacy scenario 2	0.89	0.0786460645355413	MTD 97.5% percentile	0.5	PA
y_097591	Dose-toxicity scenario 1	Dose-efficacy scenario 2	0.9	0.0748845991133045	MTD 97.5% percentile	0.5	PA
y_097592	Dose-toxicity scenario 1	Dose-efficacy scenario 2	0.91	0.0711798795310284	MTD 97.5% percentile	0.5	PA
y_097593	Dose-toxicity scenario 1	Dose-efficacy scenario 2	0.92	0.0675306312922588	MTD 97.5% percentile	0.5	PA
y_097594	Dose-toxicity scenario 1	Dose-efficacy scenario 2	0.93	0.0639356177833963	MTD 97.5% percentile	0.5	PA
y_097595	Dose-toxicity scenario 1	Dose-efficacy scenario 2	0.94	0.0603936388765519	MTD 97.5% percentile	0.5	PA
y_097596	Dose-toxicity scenario 1	Dose-efficacy scenario 2	0.95	0.0569035295937814	MTD 97.5% percentile	0.5	PA
y_097597	Dose-toxicity scenario 1	Dose-efficacy scenario 2	0.96	0.053464158829579	MTD 97.5% percentile	0.5	PA
y_097598	Dose-toxicity scenario 1	Dose-efficacy scenario 2	0.97	0.0500744281286835	MTD 97.5% percentile	0.5	PA
y_097599	Dose-toxicity scenario 1	Dose-efficacy scenario 2	0.98	0.046733270516426	MTD 97.5% percentile	0.5	PA
y_0975100	Dose-toxicity scenario 1	Dose-efficacy scenario 2	0.99	0.0434396493790006	MTD 97.5% percentile	0.5	PA
y_0975101	Dose-toxicity scenario 1	Dose-efficacy scenario 2	1	0.0401925573911911	MTD 97.5% percentile	0.5	PA
