# Supplementary material for: A Bayesian adaptive design for dual‐agent phase I–II oncology trials integrating efficacy data across stages
Source: Biom J. 2023 May 18;65(7):2200288. doi: 10.1002/bimj.202200288 (PMC10952513; doi:10.1002/bimj.202200288)
Supplement: Supplementary file 1 — Supporting Information S1 [file BIMJ-65-0-s001.zip › Code_biometrical_journal2/Code_biometrical_journal/Data/intermediate_outputs/MTD_curve_DLT_sc1_EFF_sc2_PA_w075_H0.csv]

	DLT_scenario	EFF_scenario	x	y	type	omega	agreement
y_mean1	Dose-toxicity scenario 1	Dose-efficacy scenario 2	0	1.22715515444355	MTD mean	0.75	PA
y_mean2	Dose-toxicity scenario 1	Dose-efficacy scenario 2	0.01	1.19622152633763	MTD mean	0.75	PA
y_mean3	Dose-toxicity scenario 1	Dose-efficacy scenario 2	0.02	1.16634267153381	MTD mean	0.75	PA
y_mean4	Dose-toxicity scenario 1	Dose-efficacy scenario 2	0.03	1.13746554596817	MTD mean	0.75	PA
y_mean5	Dose-toxicity scenario 1	Dose-efficacy scenario 2	0.04	1.10954060368608	MTD mean	0.75	PA
y_mean6	Dose-toxicity scenario 1	Dose-efficacy scenario 2	0.05	1.08252151315602	MTD mean	0.75	PA
y_mean7	Dose-toxicity scenario 1	Dose-efficacy scenario 2	0.06	1.05636490075007	MTD mean	0.75	PA
y_mean8	Dose-toxicity scenario 1	Dose-efficacy scenario 2	0.07	1.03103011840357	MTD mean	0.75	PA
y_mean9	Dose-toxicity scenario 1	Dose-efficacy scenario 2	0.08	1.00647903283625	MTD mean	0.75	PA
y_mean10	Dose-toxicity scenario 1	Dose-efficacy scenario 2	0.09	0.982675834035826	MTD mean	0.75	PA
y_mean11	Dose-toxicity scenario 1	Dose-efficacy scenario 2	0.1	0.959586860981259	MTD mean	0.75	PA
y_mean12	Dose-toxicity scenario 1	Dose-efficacy scenario 2	0.11	0.937180442821836	MTD mean	0.75	PA
y_mean13	Dose-toxicity scenario 1	Dose-efficacy scenario 2	0.12	0.915426753936305	MTD mean	0.75	PA
y_mean14	Dose-toxicity scenario 1	Dose-efficacy scenario 2	0.13	0.894297681477101	MTD mean	0.75	PA
y_mean15	Dose-toxicity scenario 1	Dose-efficacy scenario 2	0.14	0.873766704162749	MTD mean	0.75	PA
y_mean16	Dose-toxicity scenario 1	Dose-efficacy scenario 2	0.15	0.8538087812196	MTD mean	0.75	PA
y_mean17	Dose-toxicity scenario 1	Dose-efficacy scenario 2	0.16	0.83440025049504	MTD mean	0.75	PA
y_mean18	Dose-toxicity scenario 1	Dose-efficacy scenario 2	0.17	0.815518734870535	MTD mean	0.75	PA
y_mean19	Dose-toxicity scenario 1	Dose-efficacy scenario 2	0.18	0.797143056196282	MTD mean	0.75	PA
y_mean20	Dose-toxicity scenario 1	Dose-efficacy scenario 2	0.19	0.779253156051511	MTD mean	0.75	PA
y_mean21	Dose-toxicity scenario 1	Dose-efficacy scenario 2	0.2	0.761830022707139	MTD mean	0.75	PA
y_mean22	Dose-toxicity scenario 1	Dose-efficacy scenario 2	0.21	0.744855623731675	MTD mean	0.75	PA
y_mean23	Dose-toxicity scenario 1	Dose-efficacy scenario 2	0.22	0.72831284373814	MTD mean	0.75	PA
y_mean24	Dose-toxicity scenario 1	Dose-efficacy scenario 2	0.23	0.71218542682022	MTD mean	0.75	PA
y_mean25	Dose-toxicity scenario 1	Dose-efficacy scenario 2	0.24	0.696457923270671	MTD mean	0.75	PA
y_mean26	Dose-toxicity scenario 1	Dose-efficacy scenario 2	0.25	0.681115640214866	MTD mean	0.75	PA
y_mean27	Dose-toxicity scenario 1	Dose-efficacy scenario 2	0.26	0.666144595827924	MTD mean	0.75	PA
y_mean28	Dose-toxicity scenario 1	Dose-efficacy scenario 2	0.27	0.651531476835541	MTD mean	0.75	PA
y_mean29	Dose-toxicity scenario 1	Dose-efficacy scenario 2	0.28	0.637263599027006	MTD mean	0.75	PA
y_mean30	Dose-toxicity scenario 1	Dose-efficacy scenario 2	0.29	0.62332887053424	MTD mean	0.75	PA
y_mean31	Dose-toxicity scenario 1	Dose-efficacy scenario 2	0.3	0.609715757653399	MTD mean	0.75	PA
y_mean32	Dose-toxicity scenario 1	Dose-efficacy scenario 2	0.31	0.596413253006013	MTD mean	0.75	PA
y_mean33	Dose-toxicity scenario 1	Dose-efficacy scenario 2	0.32	0.583410845854933	MTD mean	0.75	PA
y_mean34	Dose-toxicity scenario 1	Dose-efficacy scenario 2	0.33	0.570698494406831	MTD mean	0.75	PA
y_mean35	Dose-toxicity scenario 1	Dose-efficacy scenario 2	0.34	0.558266599947872	MTD mean	0.75	PA
y_mean36	Dose-toxicity scenario 1	Dose-efficacy scenario 2	0.35	0.546105982672549	MTD mean	0.75	PA
y_mean37	Dose-toxicity scenario 1	Dose-efficacy scenario 2	0.36	0.534207859077761	MTD mean	0.75	PA
y_mean38	Dose-toxicity scenario 1	Dose-efficacy scenario 2	0.37	0.522563820805139	MTD mean	0.75	PA
y_mean39	Dose-toxicity scenario 1	Dose-efficacy scenario 2	0.38	0.511165814824535	MTD mean	0.75	PA
y_mean40	Dose-toxicity scenario 1	Dose-efficacy scenario 2	0.39	0.500006124860503	MTD mean	0.75	PA
y_mean41	Dose-toxicity scenario 1	Dose-efficacy scenario 2	0.4	0.489077353971772	MTD mean	0.75	PA
y_mean42	Dose-toxicity scenario 1	Dose-efficacy scenario 2	0.41	0.478372408201053	MTD mean	0.75	PA
y_mean43	Dose-toxicity scenario 1	Dose-efficacy scenario 2	0.42	0.467884481219231	MTD mean	0.75	PA
y_mean44	Dose-toxicity scenario 1	Dose-efficacy scenario 2	0.43	0.457607039894111	MTD mean	0.75	PA
y_mean45	Dose-toxicity scenario 1	Dose-efficacy scenario 2	0.44	0.447533810719393	MTD mean	0.75	PA
y_mean46	Dose-toxicity scenario 1	Dose-efficacy scenario 2	0.45	0.437658767044673	MTD mean	0.75	PA
y_mean47	Dose-toxicity scenario 1	Dose-efficacy scenario 2	0.46	0.427976117051812	MTD mean	0.75	PA
y_mean48	Dose-toxicity scenario 1	Dose-efficacy scenario 2	0.47	0.418480292427307	MTD mean	0.75	PA
y_mean49	Dose-toxicity scenario 1	Dose-efficacy scenario 2	0.48	0.409165937684073	MTD mean	0.75	PA
y_mean50	Dose-toxicity scenario 1	Dose-efficacy scenario 2	0.49	0.400027900089645	MTD mean	0.75	PA
y_mean51	Dose-toxicity scenario 1	Dose-efficacy scenario 2	0.5	0.39106122016097	MTD mean	0.75	PA
y_mean52	Dose-toxicity scenario 1	Dose-efficacy scenario 2	0.51	0.38226112268897	MTD mean	0.75	PA
y_mean53	Dose-toxicity scenario 1	Dose-efficacy scenario 2	0.52	0.373623008258731	MTD mean	0.75	PA
y_mean54	Dose-toxicity scenario 1	Dose-efficacy scenario 2	0.53	0.365142445233688	MTD mean	0.75	PA
y_mean55	Dose-toxicity scenario 1	Dose-efficacy scenario 2	0.54	0.356815162174445	MTD mean	0.75	PA
y_mean56	Dose-toxicity scenario 1	Dose-efficacy scenario 2	0.55	0.348637040664991	MTD mean	0.75	PA
y_mean57	Dose-toxicity scenario 1	Dose-efficacy scenario 2	0.56	0.340604108520992	MTD mean	0.75	PA
y_mean58	Dose-toxicity scenario 1	Dose-efficacy scenario 2	0.57	0.332712533356625	MTD mean	0.75	PA
y_mean59	Dose-toxicity scenario 1	Dose-efficacy scenario 2	0.58	0.324958616488071	MTD mean	0.75	PA
y_mean60	Dose-toxicity scenario 1	Dose-efficacy scenario 2	0.59	0.317338787153279	MTD mean	0.75	PA
y_mean61	Dose-toxicity scenario 1	Dose-efficacy scenario 2	0.6	0.309849597029044	MTD mean	0.75	PA
y_mean62	Dose-toxicity scenario 1	Dose-efficacy scenario 2	0.61	0.302487715027677	MTD mean	0.75	PA
y_mean63	Dose-toxicity scenario 1	Dose-efficacy scenario 2	0.62	0.295249922356813	MTD mean	0.75	PA
y_mean64	Dose-toxicity scenario 1	Dose-efficacy scenario 2	0.63	0.288133107826919	MTD mean	0.75	PA
y_mean65	Dose-toxicity scenario 1	Dose-efficacy scenario 2	0.64	0.281134263392176	MTD mean	0.75	PA
y_mean66	Dose-toxicity scenario 1	Dose-efficacy scenario 2	0.65	0.274250479911268	MTD mean	0.75	PA
y_mean67	Dose-toxicity scenario 1	Dose-efficacy scenario 2	0.66	0.267478943115552	MTD mean	0.75	PA
y_mean68	Dose-toxicity scenario 1	Dose-efficacy scenario 2	0.67	0.26081692977286	MTD mean	0.75	PA
y_mean69	Dose-toxicity scenario 1	Dose-efficacy scenario 2	0.68	0.254261804035949	MTD mean	0.75	PA
y_mean70	Dose-toxicity scenario 1	Dose-efficacy scenario 2	0.69	0.24781101396531	MTD mean	0.75	PA
y_mean71	Dose-toxicity scenario 1	Dose-efficacy scenario 2	0.7	0.241462088216707	MTD mean	0.75	PA
y_mean72	Dose-toxicity scenario 1	Dose-efficacy scenario 2	0.71	0.235212632884402	MTD mean	0.75	PA
y_mean73	Dose-toxicity scenario 1	Dose-efficacy scenario 2	0.72	0.229060328491605	MTD mean	0.75	PA
y_mean74	Dose-toxicity scenario 1	Dose-efficacy scenario 2	0.73	0.223002927120193	MTD mean	0.75	PA
y_mean75	Dose-toxicity scenario 1	Dose-efficacy scenario 2	0.74	0.217038249672246	MTD mean	0.75	PA
y_mean76	Dose-toxicity scenario 1	Dose-efficacy scenario 2	0.75	0.211164183256378	MTD mean	0.75	PA
y_mean77	Dose-toxicity scenario 1	Dose-efficacy scenario 2	0.76	0.205378678692285	MTD mean	0.75	PA
y_mean78	Dose-toxicity scenario 1	Dose-efficacy scenario 2	0.77	0.19967974812733	MTD mean	0.75	PA
y_mean79	Dose-toxicity scenario 1	Dose-efficacy scenario 2	0.78	0.194065462759311	MTD mean	0.75	PA
y_mean80	Dose-toxicity scenario 1	Dose-efficacy scenario 2	0.79	0.18853395065997	MTD mean	0.75	PA
y_mean81	Dose-toxicity scenario 1	Dose-efficacy scenario 2	0.8	0.183083394694046	MTD mean	0.75	PA
y_mean82	Dose-toxicity scenario 1	Dose-efficacy scenario 2	0.81	0.177712030529045	MTD mean	0.75	PA
y_mean83	Dose-toxicity scenario 1	Dose-efficacy scenario 2	0.82	0.172418144731126	MTD mean	0.75	PA
y_mean84	Dose-toxicity scenario 1	Dose-efficacy scenario 2	0.83	0.167200072942796	MTD mean	0.75	PA
y_mean85	Dose-toxicity scenario 1	Dose-efficacy scenario 2	0.84	0.162056198138338	MTD mean	0.75	PA
y_mean86	Dose-toxicity scenario 1	Dose-efficacy scenario 2	0.85	0.156984948953139	MTD mean	0.75	PA
y_mean87	Dose-toxicity scenario 1	Dose-efficacy scenario 2	0.86	0.151984798083275	MTD mean	0.75	PA
y_mean88	Dose-toxicity scenario 1	Dose-efficacy scenario 2	0.87	0.147054260751954	MTD mean	0.75	PA
y_mean89	Dose-toxicity scenario 1	Dose-efficacy scenario 2	0.88	0.142191893239558	MTD mean	0.75	PA
y_mean90	Dose-toxicity scenario 1	Dose-efficacy scenario 2	0.89	0.137396291474239	MTD mean	0.75	PA
y_mean91	Dose-toxicity scenario 1	Dose-efficacy scenario 2	0.9	0.132666089680183	MTD mean	0.75	PA
y_mean92	Dose-toxicity scenario 1	Dose-efficacy scenario 2	0.91	0.127999959080794	MTD mean	0.75	PA
y_mean93	Dose-toxicity scenario 1	Dose-efficacy scenario 2	0.92	0.123396606654226	MTD mean	0.75	PA
y_mean94	Dose-toxicity scenario 1	Dose-efficacy scenario 2	0.93	0.11885477393881	MTD mean	0.75	PA
y_mean95	Dose-toxicity scenario 1	Dose-efficacy scenario 2	0.94	0.114373235886046	MTD mean	0.75	PA
y_mean96	Dose-toxicity scenario 1	Dose-efficacy scenario 2	0.95	0.109950799758989	MTD mean	0.75	PA
y_mean97	Dose-toxicity scenario 1	Dose-efficacy scenario 2	0.96	0.105586304073924	MTD mean	0.75	PA
y_mean98	Dose-toxicity scenario 1	Dose-efficacy scenario 2	0.97	0.101278617583366	MTD mean	0.75	PA
y_mean99	Dose-toxicity scenario 1	Dose-efficacy scenario 2	0.98	0.0970266382985258	MTD mean	0.75	PA
y_mean100	Dose-toxicity scenario 1	Dose-efficacy scenario 2	0.99	0.0928292925494437	MTD mean	0.75	PA
y_mean101	Dose-toxicity scenario 1	Dose-efficacy scenario 2	1	0.0886855340811312	MTD mean	0.75	PA
y_00251	Dose-toxicity scenario 1	Dose-efficacy scenario 2	0	1.32818725805685	MTD 2.5% percentile	0.75	PA
y_00252	Dose-toxicity scenario 1	Dose-efficacy scenario 2	0.01	1.30292637814795	MTD 2.5% percentile	0.75	PA
y_00253	Dose-toxicity scenario 1	Dose-efficacy scenario 2	0.02	1.27825033568541	MTD 2.5% percentile	0.75	PA
y_00254	Dose-toxicity scenario 1	Dose-efficacy scenario 2	0.03	1.25413905293816	MTD 2.5% percentile	0.75	PA
y_00255	Dose-toxicity scenario 1	Dose-efficacy scenario 2	0.04	1.23057336081378	MTD 2.5% percentile	0.75	PA
y_00256	Dose-toxicity scenario 1	Dose-efficacy scenario 2	0.05	1.20753494803183	MTD 2.5% percentile	0.75	PA
y_00257	Dose-toxicity scenario 1	Dose-efficacy scenario 2	0.06	1.18500631367113	MTD 2.5% percentile	0.75	PA
y_00258	Dose-toxicity scenario 1	Dose-efficacy scenario 2	0.07	1.16297072283261	MTD 2.5% percentile	0.75	PA
y_00259	Dose-toxicity scenario 1	Dose-efficacy scenario 2	0.08	1.14141216518156	MTD 2.5% percentile	0.75	PA
y_002510	Dose-toxicity scenario 1	Dose-efficacy scenario 2	0.09	1.12031531615363	MTD 2.5% percentile	0.75	PA
y_002511	Dose-toxicity scenario 1	Dose-efficacy scenario 2	0.1	1.09966550062682	MTD 2.5% percentile	0.75	PA
y_002512	Dose-toxicity scenario 1	Dose-efficacy scenario 2	0.11	1.0794486588786	MTD 2.5% percentile	0.75	PA
y_002513	Dose-toxicity scenario 1	Dose-efficacy scenario 2	0.12	1.05965131466227	MTD 2.5% percentile	0.75	PA
y_002514	Dose-toxicity scenario 1	Dose-efficacy scenario 2	0.13	1.04026054525004	MTD 2.5% percentile	0.75	PA
y_002515	Dose-toxicity scenario 1	Dose-efficacy scenario 2	0.14	1.02126395330306	MTD 2.5% percentile	0.75	PA
y_002516	Dose-toxicity scenario 1	Dose-efficacy scenario 2	0.15	1.00264964043975	MTD 2.5% percentile	0.75	PA
y_002517	Dose-toxicity scenario 1	Dose-efficacy scenario 2	0.16	0.984406182383748	MTD 2.5% percentile	0.75	PA
y_002518	Dose-toxicity scenario 1	Dose-efficacy scenario 2	0.17	0.966522605582817	MTD 2.5% percentile	0.75	PA
y_002519	Dose-toxicity scenario 1	Dose-efficacy scenario 2	0.18	0.948988365197755	MTD 2.5% percentile	0.75	PA
y_002520	Dose-toxicity scenario 1	Dose-efficacy scenario 2	0.19	0.9317933243688	MTD 2.5% percentile	0.75	PA
y_002521	Dose-toxicity scenario 1	Dose-efficacy scenario 2	0.2	0.914927734673763	MTD 2.5% percentile	0.75	PA
y_002522	Dose-toxicity scenario 1	Dose-efficacy scenario 2	0.21	0.898382217698743	MTD 2.5% percentile	0.75	PA
y_002523	Dose-toxicity scenario 1	Dose-efficacy scenario 2	0.22	0.882147747648235	MTD 2.5% percentile	0.75	PA
y_002524	Dose-toxicity scenario 1	Dose-efficacy scenario 2	0.23	0.866215634926855	MTD 2.5% percentile	0.75	PA
y_002525	Dose-toxicity scenario 1	Dose-efficacy scenario 2	0.24	0.850577510629953	MTD 2.5% percentile	0.75	PA
y_002526	Dose-toxicity scenario 1	Dose-efficacy scenario 2	0.25	0.835225311884939	MTD 2.5% percentile	0.75	PA
y_002527	Dose-toxicity scenario 1	Dose-efficacy scenario 2	0.26	0.820151267989372	MTD 2.5% percentile	0.75	PA
y_002528	Dose-toxicity scenario 1	Dose-efficacy scenario 2	0.27	0.80534788729575	MTD 2.5% percentile	0.75	PA
y_002529	Dose-toxicity scenario 1	Dose-efficacy scenario 2	0.28	0.790807944796488	MTD 2.5% percentile	0.75	PA
y_002530	Dose-toxicity scenario 1	Dose-efficacy scenario 2	0.29	0.776524470365854	MTD 2.5% percentile	0.75	PA
y_002531	Dose-toxicity scenario 1	Dose-efficacy scenario 2	0.3	0.762490737618661	MTD 2.5% percentile	0.75	PA
y_002532	Dose-toxicity scenario 1	Dose-efficacy scenario 2	0.31	0.748700253348306	MTD 2.5% percentile	0.75	PA
y_002533	Dose-toxicity scenario 1	Dose-efficacy scenario 2	0.32	0.735146747509299	MTD 2.5% percentile	0.75	PA
y_002534	Dose-toxicity scenario 1	Dose-efficacy scenario 2	0.33	0.721824163711824	MTD 2.5% percentile	0.75	PA
y_002535	Dose-toxicity scenario 1	Dose-efficacy scenario 2	0.34	0.708726650198045	MTD 2.5% percentile	0.75	PA
y_002536	Dose-toxicity scenario 1	Dose-efficacy scenario 2	0.35	0.69584855127193	MTD 2.5% percentile	0.75	PA
y_002537	Dose-toxicity scenario 1	Dose-efficacy scenario 2	0.36	0.683184399156193	MTD 2.5% percentile	0.75	PA
y_002538	Dose-toxicity scenario 1	Dose-efficacy scenario 2	0.37	0.670728906251756	MTD 2.5% percentile	0.75	PA
y_002539	Dose-toxicity scenario 1	Dose-efficacy scenario 2	0.38	0.65847695777668	MTD 2.5% percentile	0.75	PA
y_002540	Dose-toxicity scenario 1	Dose-efficacy scenario 2	0.39	0.646423604763057	MTD 2.5% percentile	0.75	PA
y_002541	Dose-toxicity scenario 1	Dose-efficacy scenario 2	0.4	0.634564057391708	MTD 2.5% percentile	0.75	PA
y_002542	Dose-toxicity scenario 1	Dose-efficacy scenario 2	0.41	0.622893678645829	MTD 2.5% percentile	0.75	PA
y_002543	Dose-toxicity scenario 1	Dose-efficacy scenario 2	0.42	0.611407978265927	MTD 2.5% percentile	0.75	PA
y_002544	Dose-toxicity scenario 1	Dose-efficacy scenario 2	0.43	0.600102606989475	MTD 2.5% percentile	0.75	PA
y_002545	Dose-toxicity scenario 1	Dose-efficacy scenario 2	0.44	0.588973351059781	MTD 2.5% percentile	0.75	PA
y_002546	Dose-toxicity scenario 1	Dose-efficacy scenario 2	0.45	0.57801612698949	MTD 2.5% percentile	0.75	PA
y_002547	Dose-toxicity scenario 1	Dose-efficacy scenario 2	0.46	0.567226976565058	MTD 2.5% percentile	0.75	PA
y_002548	Dose-toxicity scenario 1	Dose-efficacy scenario 2	0.47	0.556602062079356	MTD 2.5% percentile	0.75	PA
y_002549	Dose-toxicity scenario 1	Dose-efficacy scenario 2	0.48	0.54613766178034	MTD 2.5% percentile	0.75	PA
y_002550	Dose-toxicity scenario 1	Dose-efficacy scenario 2	0.49	0.535830165524454	MTD 2.5% percentile	0.75	PA
y_002551	Dose-toxicity scenario 1	Dose-efficacy scenario 2	0.5	0.525676070624096	MTD 2.5% percentile	0.75	PA
y_002552	Dose-toxicity scenario 1	Dose-efficacy scenario 2	0.51	0.515671977879111	MTD 2.5% percentile	0.75	PA
y_002553	Dose-toxicity scenario 1	Dose-efficacy scenario 2	0.52	0.505814587782876	MTD 2.5% percentile	0.75	PA
y_002554	Dose-toxicity scenario 1	Dose-efficacy scenario 2	0.53	0.496100696894072	MTD 2.5% percentile	0.75	PA
y_002555	Dose-toxicity scenario 1	Dose-efficacy scenario 2	0.54	0.486527194365765	MTD 2.5% percentile	0.75	PA
y_002556	Dose-toxicity scenario 1	Dose-efficacy scenario 2	0.55	0.477091058623894	MTD 2.5% percentile	0.75	PA
y_002557	Dose-toxicity scenario 1	Dose-efficacy scenario 2	0.56	0.467789354187723	MTD 2.5% percentile	0.75	PA
y_002558	Dose-toxicity scenario 1	Dose-efficacy scenario 2	0.57	0.458619228625221	MTD 2.5% percentile	0.75	PA
y_002559	Dose-toxicity scenario 1	Dose-efficacy scenario 2	0.58	0.449577909636737	MTD 2.5% percentile	0.75	PA
y_002560	Dose-toxicity scenario 1	Dose-efficacy scenario 2	0.59	0.440662702260712	MTD 2.5% percentile	0.75	PA
y_002561	Dose-toxicity scenario 1	Dose-efficacy scenario 2	0.6	0.431870986195507	MTD 2.5% percentile	0.75	PA
y_002562	Dose-toxicity scenario 1	Dose-efficacy scenario 2	0.61	0.423200213231757	MTD 2.5% percentile	0.75	PA
y_002563	Dose-toxicity scenario 1	Dose-efficacy scenario 2	0.62	0.414647904789972	MTD 2.5% percentile	0.75	PA
y_002564	Dose-toxicity scenario 1	Dose-efficacy scenario 2	0.63	0.406211649558371	MTD 2.5% percentile	0.75	PA
y_002565	Dose-toxicity scenario 1	Dose-efficacy scenario 2	0.64	0.397889101226236	MTD 2.5% percentile	0.75	PA
y_002566	Dose-toxicity scenario 1	Dose-efficacy scenario 2	0.65	0.389677976308309	MTD 2.5% percentile	0.75	PA
y_002567	Dose-toxicity scenario 1	Dose-efficacy scenario 2	0.66	0.38157605205598	MTD 2.5% percentile	0.75	PA
y_002568	Dose-toxicity scenario 1	Dose-efficacy scenario 2	0.67	0.37358116445127	MTD 2.5% percentile	0.75	PA
y_002569	Dose-toxicity scenario 1	Dose-efficacy scenario 2	0.68	0.365691206279797	MTD 2.5% percentile	0.75	PA
y_002570	Dose-toxicity scenario 1	Dose-efficacy scenario 2	0.69	0.357904125279116	MTD 2.5% percentile	0.75	PA
y_002571	Dose-toxicity scenario 1	Dose-efficacy scenario 2	0.7	0.350217922359031	MTD 2.5% percentile	0.75	PA
y_002572	Dose-toxicity scenario 1	Dose-efficacy scenario 2	0.71	0.342630649890619	MTD 2.5% percentile	0.75	PA
y_002573	Dose-toxicity scenario 1	Dose-efficacy scenario 2	0.72	0.3351404100609	MTD 2.5% percentile	0.75	PA
y_002574	Dose-toxicity scenario 1	Dose-efficacy scenario 2	0.73	0.327745353290239	MTD 2.5% percentile	0.75	PA
y_002575	Dose-toxicity scenario 1	Dose-efficacy scenario 2	0.74	0.320443676709686	MTD 2.5% percentile	0.75	PA
y_002576	Dose-toxicity scenario 1	Dose-efficacy scenario 2	0.75	0.31323362269565	MTD 2.5% percentile	0.75	PA
y_002577	Dose-toxicity scenario 1	Dose-efficacy scenario 2	0.76	0.30611347745938	MTD 2.5% percentile	0.75	PA
y_002578	Dose-toxicity scenario 1	Dose-efficacy scenario 2	0.77	0.299081569688893	MTD 2.5% percentile	0.75	PA
y_002579	Dose-toxicity scenario 1	Dose-efficacy scenario 2	0.78	0.292136269241079	MTD 2.5% percentile	0.75	PA
y_002580	Dose-toxicity scenario 1	Dose-efficacy scenario 2	0.79	0.285275985881834	MTD 2.5% percentile	0.75	PA
y_002581	Dose-toxicity scenario 1	Dose-efficacy scenario 2	0.8	0.27849916807218	MTD 2.5% percentile	0.75	PA
y_002582	Dose-toxicity scenario 1	Dose-efficacy scenario 2	0.81	0.271804301798422	MTD 2.5% percentile	0.75	PA
y_002583	Dose-toxicity scenario 1	Dose-efficacy scenario 2	0.82	0.265189909444488	MTD 2.5% percentile	0.75	PA
y_002584	Dose-toxicity scenario 1	Dose-efficacy scenario 2	0.83	0.258654548704699	MTD 2.5% percentile	0.75	PA
y_002585	Dose-toxicity scenario 1	Dose-efficacy scenario 2	0.84	0.252196811535266	MTD 2.5% percentile	0.75	PA
y_002586	Dose-toxicity scenario 1	Dose-efficacy scenario 2	0.85	0.245815323142939	MTD 2.5% percentile	0.75	PA
y_002587	Dose-toxicity scenario 1	Dose-efficacy scenario 2	0.86	0.239508741009264	MTD 2.5% percentile	0.75	PA
y_002588	Dose-toxicity scenario 1	Dose-efficacy scenario 2	0.87	0.233275753949001	MTD 2.5% percentile	0.75	PA
y_002589	Dose-toxicity scenario 1	Dose-efficacy scenario 2	0.88	0.227115081201315	MTD 2.5% percentile	0.75	PA
y_002590	Dose-toxicity scenario 1	Dose-efficacy scenario 2	0.89	0.221025471552415	MTD 2.5% percentile	0.75	PA
y_002591	Dose-toxicity scenario 1	Dose-efficacy scenario 2	0.9	0.215005702488379	MTD 2.5% percentile	0.75	PA
y_002592	Dose-toxicity scenario 1	Dose-efficacy scenario 2	0.91	0.209054579376963	MTD 2.5% percentile	0.75	PA
y_002593	Dose-toxicity scenario 1	Dose-efficacy scenario 2	0.92	0.203170934677245	MTD 2.5% percentile	0.75	PA
y_002594	Dose-toxicity scenario 1	Dose-efficacy scenario 2	0.93	0.19735362717599	MTD 2.5% percentile	0.75	PA
y_002595	Dose-toxicity scenario 1	Dose-efficacy scenario 2	0.94	0.19160154124972	MTD 2.5% percentile	0.75	PA
y_002596	Dose-toxicity scenario 1	Dose-efficacy scenario 2	0.95	0.185913586151443	MTD 2.5% percentile	0.75	PA
y_002597	Dose-toxicity scenario 1	Dose-efficacy scenario 2	0.96	0.180288695321126	MTD 2.5% percentile	0.75	PA
y_002598	Dose-toxicity scenario 1	Dose-efficacy scenario 2	0.97	0.174725825718964	MTD 2.5% percentile	0.75	PA
y_002599	Dose-toxicity scenario 1	Dose-efficacy scenario 2	0.98	0.169223957180593	MTD 2.5% percentile	0.75	PA
y_0025100	Dose-toxicity scenario 1	Dose-efficacy scenario 2	0.99	0.163782091793386	MTD 2.5% percentile	0.75	PA
y_0025101	Dose-toxicity scenario 1	Dose-efficacy scenario 2	1	0.158399253293057	MTD 2.5% percentile	0.75	PA
y_0501	Dose-toxicity scenario 1	Dose-efficacy scenario 2	0	1.22721641277601	MTD 50% percentile	0.75	PA
y_0502	Dose-toxicity scenario 1	Dose-efficacy scenario 2	0.01	1.19664387149712	MTD 50% percentile	0.75	PA
y_0503	Dose-toxicity scenario 1	Dose-efficacy scenario 2	0.02	1.16709770015757	MTD 50% percentile	0.75	PA
y_0504	Dose-toxicity scenario 1	Dose-efficacy scenario 2	0.03	1.13852706665308	MTD 50% percentile	0.75	PA
y_0505	Dose-toxicity scenario 1	Dose-efficacy scenario 2	0.04	1.11088444105286	MTD 50% percentile	0.75	PA
y_0506	Dose-toxicity scenario 1	Dose-efficacy scenario 2	0.05	1.08412533173868	MTD 50% percentile	0.75	PA
y_0507	Dose-toxicity scenario 1	Dose-efficacy scenario 2	0.06	1.05820804644652	MTD 50% percentile	0.75	PA
y_0508	Dose-toxicity scenario 1	Dose-efficacy scenario 2	0.07	1.03309347551148	MTD 50% percentile	0.75	PA
y_0509	Dose-toxicity scenario 1	Dose-efficacy scenario 2	0.08	1.00874489494562	MTD 50% percentile	0.75	PA
y_05010	Dose-toxicity scenario 1	Dose-efficacy scenario 2	0.09	0.985127787263458	MTD 50% percentile	0.75	PA
y_05011	Dose-toxicity scenario 1	Dose-efficacy scenario 2	0.1	0.962209678216592	MTD 50% percentile	0.75	PA
y_05012	Dose-toxicity scenario 1	Dose-efficacy scenario 2	0.11	0.939959987813531	MTD 50% percentile	0.75	PA
y_05013	Dose-toxicity scenario 1	Dose-efficacy scenario 2	0.12	0.918349894187376	MTD 50% percentile	0.75	PA
y_05014	Dose-toxicity scenario 1	Dose-efficacy scenario 2	0.13	0.89735220903709	MTD 50% percentile	0.75	PA
y_05015	Dose-toxicity scenario 1	Dose-efficacy scenario 2	0.14	0.876941263510413	MTD 50% percentile	0.75	PA
y_05016	Dose-toxicity scenario 1	Dose-efficacy scenario 2	0.15	0.857092803521307	MTD 50% percentile	0.75	PA
y_05017	Dose-toxicity scenario 1	Dose-efficacy scenario 2	0.16	0.83778389360431	MTD 50% percentile	0.75	PA
y_05018	Dose-toxicity scenario 1	Dose-efficacy scenario 2	0.17	0.818992828504469	MTD 50% percentile	0.75	PA
y_05019	Dose-toxicity scenario 1	Dose-efficacy scenario 2	0.18	0.800699051786338	MTD 50% percentile	0.75	PA
y_05020	Dose-toxicity scenario 1	Dose-efficacy scenario 2	0.19	0.782883080820419	MTD 50% percentile	0.75	PA
y_05021	Dose-toxicity scenario 1	Dose-efficacy scenario 2	0.2	0.765526437571546	MTD 50% percentile	0.75	PA
y_05022	Dose-toxicity scenario 1	Dose-efficacy scenario 2	0.21	0.748611584672341	MTD 50% percentile	0.75	PA
y_05023	Dose-toxicity scenario 1	Dose-efficacy scenario 2	0.22	0.732121866316824	MTD 50% percentile	0.75	PA
y_05024	Dose-toxicity scenario 1	Dose-efficacy scenario 2	0.23	0.716041453555414	MTD 50% percentile	0.75	PA
y_05025	Dose-toxicity scenario 1	Dose-efficacy scenario 2	0.24	0.700355293613631	MTD 50% percentile	0.75	PA
y_05026	Dose-toxicity scenario 1	Dose-efficacy scenario 2	0.25	0.685049062893402	MTD 50% percentile	0.75	PA
y_05027	Dose-toxicity scenario 1	Dose-efficacy scenario 2	0.26	0.670109123348531	MTD 50% percentile	0.75	PA
y_05028	Dose-toxicity scenario 1	Dose-efficacy scenario 2	0.27	0.655522481955043	MTD 50% percentile	0.75	PA
y_05029	Dose-toxicity scenario 1	Dose-efficacy scenario 2	0.28	0.641276753023259	MTD 50% percentile	0.75	PA
y_05030	Dose-toxicity scenario 1	Dose-efficacy scenario 2	0.29	0.627360123121822	MTD 50% percentile	0.75	PA
y_05031	Dose-toxicity scenario 1	Dose-efficacy scenario 2	0.3	0.613761318404897	MTD 50% percentile	0.75	PA
y_05032	Dose-toxicity scenario 1	Dose-efficacy scenario 2	0.31	0.600469574152619	MTD 50% percentile	0.75	PA
y_05033	Dose-toxicity scenario 1	Dose-efficacy scenario 2	0.32	0.587474606351842	MTD 50% percentile	0.75	PA
y_05034	Dose-toxicity scenario 1	Dose-efficacy scenario 2	0.33	0.574766585159485	MTD 50% percentile	0.75	PA
y_05035	Dose-toxicity scenario 1	Dose-efficacy scenario 2	0.34	0.562336110104584	MTD 50% percentile	0.75	PA
y_05036	Dose-toxicity scenario 1	Dose-efficacy scenario 2	0.35	0.550174186897568	MTD 50% percentile	0.75	PA
y_05037	Dose-toxicity scenario 1	Dose-efficacy scenario 2	0.36	0.538272205726537	MTD 50% percentile	0.75	PA
y_05038	Dose-toxicity scenario 1	Dose-efficacy scenario 2	0.37	0.526621920930469	MTD 50% percentile	0.75	PA
y_05039	Dose-toxicity scenario 1	Dose-efficacy scenario 2	0.38	0.515215431948512	MTD 50% percentile	0.75	PA
y_05040	Dose-toxicity scenario 1	Dose-efficacy scenario 2	0.39	0.504045165452871	MTD 50% percentile	0.75	PA
y_05041	Dose-toxicity scenario 1	Dose-efficacy scenario 2	0.4	0.493103858580374	MTD 50% percentile	0.75	PA
y_05042	Dose-toxicity scenario 1	Dose-efficacy scenario 2	0.41	0.482384543184693	MTD 50% percentile	0.75	PA
y_05043	Dose-toxicity scenario 1	Dose-efficacy scenario 2	0.42	0.471880531037475	MTD 50% percentile	0.75	PA
y_05044	Dose-toxicity scenario 1	Dose-efficacy scenario 2	0.43	0.461585399912343	MTD 50% percentile	0.75	PA
y_05045	Dose-toxicity scenario 1	Dose-efficacy scenario 2	0.44	0.451492980490905	MTD 50% percentile	0.75	PA
y_05046	Dose-toxicity scenario 1	Dose-efficacy scenario 2	0.45	0.441597344034699	MTD 50% percentile	0.75	PA
y_05047	Dose-toxicity scenario 1	Dose-efficacy scenario 2	0.46	0.431892790771287	MTD 50% percentile	0.75	PA
y_05048	Dose-toxicity scenario 1	Dose-efficacy scenario 2	0.47	0.422373838946708	MTD 50% percentile	0.75	PA
y_05049	Dose-toxicity scenario 1	Dose-efficacy scenario 2	0.48	0.413035214500106	MTD 50% percentile	0.75	PA
y_05050	Dose-toxicity scenario 1	Dose-efficacy scenario 2	0.49	0.403871841319658	MTD 50% percentile	0.75	PA
y_05051	Dose-toxicity scenario 1	Dose-efficacy scenario 2	0.5	0.394878832041984	MTD 50% percentile	0.75	PA
y_05052	Dose-toxicity scenario 1	Dose-efficacy scenario 2	0.51	0.386051479360006	MTD 50% percentile	0.75	PA
y_05053	Dose-toxicity scenario 1	Dose-efficacy scenario 2	0.52	0.377385247806752	MTD 50% percentile	0.75	PA
y_05054	Dose-toxicity scenario 1	Dose-efficacy scenario 2	0.53	0.368875765985006	MTD 50% percentile	0.75	PA
y_05055	Dose-toxicity scenario 1	Dose-efficacy scenario 2	0.54	0.360518819214801	MTD 50% percentile	0.75	PA
y_05056	Dose-toxicity scenario 1	Dose-efficacy scenario 2	0.55	0.352310342572795	MTD 50% percentile	0.75	PA
y_05057	Dose-toxicity scenario 1	Dose-efficacy scenario 2	0.56	0.344246414299371	MTD 50% percentile	0.75	PA
y_05058	Dose-toxicity scenario 1	Dose-efficacy scenario 2	0.57	0.336323249550986	MTD 50% percentile	0.75	PA
y_05059	Dose-toxicity scenario 1	Dose-efficacy scenario 2	0.58	0.328537194476872	MTD 50% percentile	0.75	PA
y_05060	Dose-toxicity scenario 1	Dose-efficacy scenario 2	0.59	0.320884720600602	MTD 50% percentile	0.75	PA
y_05061	Dose-toxicity scenario 1	Dose-efficacy scenario 2	0.6	0.313362419488376	MTD 50% percentile	0.75	PA
y_05062	Dose-toxicity scenario 1	Dose-efficacy scenario 2	0.61	0.305966997687094	MTD 50% percentile	0.75	PA
y_05063	Dose-toxicity scenario 1	Dose-efficacy scenario 2	0.62	0.298695271916433	MTD 50% percentile	0.75	PA
y_05064	Dose-toxicity scenario 1	Dose-efficacy scenario 2	0.63	0.291544164500174	MTD 50% percentile	0.75	PA
y_05065	Dose-toxicity scenario 1	Dose-efficacy scenario 2	0.64	0.284510699022998	MTD 50% percentile	0.75	PA
y_05066	Dose-toxicity scenario 1	Dose-efficacy scenario 2	0.65	0.277591996199892	MTD 50% percentile	0.75	PA
y_05067	Dose-toxicity scenario 1	Dose-efficacy scenario 2	0.66	0.270785269946105	MTD 50% percentile	0.75	PA
y_05068	Dose-toxicity scenario 1	Dose-efficacy scenario 2	0.67	0.264087823636392	MTD 50% percentile	0.75	PA
y_05069	Dose-toxicity scenario 1	Dose-efficacy scenario 2	0.68	0.257497046542996	MTD 50% percentile	0.75	PA
y_05070	Dose-toxicity scenario 1	Dose-efficacy scenario 2	0.69	0.251010410442475	MTD 50% percentile	0.75	PA
y_05071	Dose-toxicity scenario 1	Dose-efficacy scenario 2	0.7	0.24462546638212	MTD 50% percentile	0.75	PA
y_05072	Dose-toxicity scenario 1	Dose-efficacy scenario 2	0.71	0.23833984159727	MTD 50% percentile	0.75	PA
y_05073	Dose-toxicity scenario 1	Dose-efficacy scenario 2	0.72	0.23215123657137	MTD 50% percentile	0.75	PA
y_05074	Dose-toxicity scenario 1	Dose-efficacy scenario 2	0.73	0.226057422231123	MTD 50% percentile	0.75	PA
y_05075	Dose-toxicity scenario 1	Dose-efficacy scenario 2	0.74	0.220056237269548	MTD 50% percentile	0.75	PA
y_05076	Dose-toxicity scenario 1	Dose-efficacy scenario 2	0.75	0.214145585590191	MTD 50% percentile	0.75	PA
y_05077	Dose-toxicity scenario 1	Dose-efficacy scenario 2	0.76	0.208323433866136	MTD 50% percentile	0.75	PA
y_05078	Dose-toxicity scenario 1	Dose-efficacy scenario 2	0.77	0.202587809207853	MTD 50% percentile	0.75	PA
y_05079	Dose-toxicity scenario 1	Dose-efficacy scenario 2	0.78	0.196936796934255	MTD 50% percentile	0.75	PA
y_05080	Dose-toxicity scenario 1	Dose-efficacy scenario 2	0.79	0.191368538441674	MTD 50% percentile	0.75	PA
y_05081	Dose-toxicity scenario 1	Dose-efficacy scenario 2	0.8	0.185881229165786	MTD 50% percentile	0.75	PA
y_05082	Dose-toxicity scenario 1	Dose-efficacy scenario 2	0.81	0.180473116631771	MTD 50% percentile	0.75	PA
y_05083	Dose-toxicity scenario 1	Dose-efficacy scenario 2	0.82	0.175142498588303	MTD 50% percentile	0.75	PA
y_05084	Dose-toxicity scenario 1	Dose-efficacy scenario 2	0.83	0.16988772122117	MTD 50% percentile	0.75	PA
y_05085	Dose-toxicity scenario 1	Dose-efficacy scenario 2	0.84	0.164707177442622	MTD 50% percentile	0.75	PA
y_05086	Dose-toxicity scenario 1	Dose-efficacy scenario 2	0.85	0.159599305252689	MTD 50% percentile	0.75	PA
y_05087	Dose-toxicity scenario 1	Dose-efficacy scenario 2	0.86	0.154562586168997	MTD 50% percentile	0.75	PA
y_05088	Dose-toxicity scenario 1	Dose-efficacy scenario 2	0.87	0.149595543721735	MTD 50% percentile	0.75	PA
y_05089	Dose-toxicity scenario 1	Dose-efficacy scenario 2	0.88	0.144696742010661	MTD 50% percentile	0.75	PA
y_05090	Dose-toxicity scenario 1	Dose-efficacy scenario 2	0.89	0.139864784321177	MTD 50% percentile	0.75	PA
y_05091	Dose-toxicity scenario 1	Dose-efficacy scenario 2	0.9	0.135098311796668	MTD 50% percentile	0.75	PA
y_05092	Dose-toxicity scenario 1	Dose-efficacy scenario 2	0.91	0.130396002164457	MTD 50% percentile	0.75	PA
y_05093	Dose-toxicity scenario 1	Dose-efficacy scenario 2	0.92	0.125756568512871	MTD 50% percentile	0.75	PA
y_05094	Dose-toxicity scenario 1	Dose-efficacy scenario 2	0.93	0.121178758117032	MTD 50% percentile	0.75	PA
y_05095	Dose-toxicity scenario 1	Dose-efficacy scenario 2	0.94	0.116661351311134	MTD 50% percentile	0.75	PA
y_05096	Dose-toxicity scenario 1	Dose-efficacy scenario 2	0.95	0.112203160405066	MTD 50% percentile	0.75	PA
y_05097	Dose-toxicity scenario 1	Dose-efficacy scenario 2	0.96	0.107803028643356	MTD 50% percentile	0.75	PA
y_05098	Dose-toxicity scenario 1	Dose-efficacy scenario 2	0.97	0.103459829204539	MTD 50% percentile	0.75	PA
y_05099	Dose-toxicity scenario 1	Dose-efficacy scenario 2	0.98	0.0991724642390971	MTD 50% percentile	0.75	PA
y_050100	Dose-toxicity scenario 1	Dose-efficacy scenario 2	0.99	0.0949398639442847	MTD 50% percentile	0.75	PA
y_050101	Dose-toxicity scenario 1	Dose-efficacy scenario 2	1	0.0907609856741689	MTD 50% percentile	0.75	PA
y_09751	Dose-toxicity scenario 1	Dose-efficacy scenario 2	0	1.14674871570115	MTD 97.5% percentile	0.75	PA
y_09752	Dose-toxicity scenario 1	Dose-efficacy scenario 2	0.01	1.1094542519322	MTD 97.5% percentile	0.75	PA
y_09753	Dose-toxicity scenario 1	Dose-efficacy scenario 2	0.02	1.07391191779053	MTD 97.5% percentile	0.75	PA
y_09754	Dose-toxicity scenario 1	Dose-efficacy scenario 2	0.03	1.04000107210304	MTD 97.5% percentile	0.75	PA
y_09755	Dose-toxicity scenario 1	Dose-efficacy scenario 2	0.04	1.00761190070894	MTD 97.5% percentile	0.75	PA
y_09756	Dose-toxicity scenario 1	Dose-efficacy scenario 2	0.05	0.976644228517232	MTD 97.5% percentile	0.75	PA
y_09757	Dose-toxicity scenario 1	Dose-efficacy scenario 2	0.06	0.947006484615285	MTD 97.5% percentile	0.75	PA
y_09758	Dose-toxicity scenario 1	Dose-efficacy scenario 2	0.07	0.918614797906944	MTD 97.5% percentile	0.75	PA
y_09759	Dose-toxicity scenario 1	Dose-efficacy scenario 2	0.08	0.891392204468213	MTD 97.5% percentile	0.75	PA
y_097510	Dose-toxicity scenario 1	Dose-efficacy scenario 2	0.09	0.865267950844519	MTD 97.5% percentile	0.75	PA
y_097511	Dose-toxicity scenario 1	Dose-efficacy scenario 2	0.1	0.840176880009232	MTD 97.5% percentile	0.75	PA
y_097512	Dose-toxicity scenario 1	Dose-efficacy scenario 2	0.11	0.816058888763284	MTD 97.5% percentile	0.75	PA
y_097513	Dose-toxicity scenario 1	Dose-efficacy scenario 2	0.12	0.792858447063181	MTD 97.5% percentile	0.75	PA
y_097514	Dose-toxicity scenario 1	Dose-efficacy scenario 2	0.13	0.770524171185262	MTD 97.5% percentile	0.75	PA
y_097515	Dose-toxicity scenario 1	Dose-efficacy scenario 2	0.14	0.749008443820393	MTD 97.5% percentile	0.75	PA
y_097516	Dose-toxicity scenario 1	Dose-efficacy scenario 2	0.15	0.728267075187457	MTD 97.5% percentile	0.75	PA
y_097517	Dose-toxicity scenario 1	Dose-efficacy scenario 2	0.16	0.708259000089963	MTD 97.5% percentile	0.75	PA
y_097518	Dose-toxicity scenario 1	Dose-efficacy scenario 2	0.17	0.68894600654548	MTD 97.5% percentile	0.75	PA
y_097519	Dose-toxicity scenario 1	Dose-efficacy scenario 2	0.18	0.670292492214461	MTD 97.5% percentile	0.75	PA
y_097520	Dose-toxicity scenario 1	Dose-efficacy scenario 2	0.19	0.652265245361835	MTD 97.5% percentile	0.75	PA
y_097521	Dose-toxicity scenario 1	Dose-efficacy scenario 2	0.2	0.634833247516149	MTD 97.5% percentile	0.75	PA
y_097522	Dose-toxicity scenario 1	Dose-efficacy scenario 2	0.21	0.61796749535945	MTD 97.5% percentile	0.75	PA
y_097523	Dose-toxicity scenario 1	Dose-efficacy scenario 2	0.22	0.60164083969649	MTD 97.5% percentile	0.75	PA
y_097524	Dose-toxicity scenario 1	Dose-efficacy scenario 2	0.23	0.585827839622583	MTD 97.5% percentile	0.75	PA
y_097525	Dose-toxicity scenario 1	Dose-efficacy scenario 2	0.24	0.570504630242439	MTD 97.5% percentile	0.75	PA
y_097526	Dose-toxicity scenario 1	Dose-efficacy scenario 2	0.25	0.555648802493345	MTD 97.5% percentile	0.75	PA
y_097527	Dose-toxicity scenario 1	Dose-efficacy scenario 2	0.26	0.541239293799886	MTD 97.5% percentile	0.75	PA
y_097528	Dose-toxicity scenario 1	Dose-efficacy scenario 2	0.27	0.527256288438125	MTD 97.5% percentile	0.75	PA
y_097529	Dose-toxicity scenario 1	Dose-efficacy scenario 2	0.28	0.513681126618036	MTD 97.5% percentile	0.75	PA
y_097530	Dose-toxicity scenario 1	Dose-efficacy scenario 2	0.29	0.500496221406987	MTD 97.5% percentile	0.75	PA
y_097531	Dose-toxicity scenario 1	Dose-efficacy scenario 2	0.3	0.487684982716513	MTD 97.5% percentile	0.75	PA
y_097532	Dose-toxicity scenario 1	Dose-efficacy scenario 2	0.31	0.475231747661542	MTD 97.5% percentile	0.75	PA
y_097533	Dose-toxicity scenario 1	Dose-efficacy scenario 2	0.32	0.463121716677399	MTD 97.5% percentile	0.75	PA
y_097534	Dose-toxicity scenario 1	Dose-efficacy scenario 2	0.33	0.451340894846756	MTD 97.5% percentile	0.75	PA
y_097535	Dose-toxicity scenario 1	Dose-efficacy scenario 2	0.34	0.439876037947468	MTD 97.5% percentile	0.75	PA
y_097536	Dose-toxicity scenario 1	Dose-efficacy scenario 2	0.35	0.428714602783997	MTD 97.5% percentile	0.75	PA
y_097537	Dose-toxicity scenario 1	Dose-efficacy scenario 2	0.36	0.417844701410833	MTD 97.5% percentile	0.75	PA
y_097538	Dose-toxicity scenario 1	Dose-efficacy scenario 2	0.37	0.40725505889668	MTD 97.5% percentile	0.75	PA
y_097539	Dose-toxicity scenario 1	Dose-efficacy scenario 2	0.38	0.396934974313977	MTD 97.5% percentile	0.75	PA
y_097540	Dose-toxicity scenario 1	Dose-efficacy scenario 2	0.39	0.386874284669987	MTD 97.5% percentile	0.75	PA
y_097541	Dose-toxicity scenario 1	Dose-efficacy scenario 2	0.4	0.377063331523906	MTD 97.5% percentile	0.75	PA
y_097542	Dose-toxicity scenario 1	Dose-efficacy scenario 2	0.41	0.367492930059493	MTD 97.5% percentile	0.75	PA
y_097543	Dose-toxicity scenario 1	Dose-efficacy scenario 2	0.42	0.35815434040503	MTD 97.5% percentile	0.75	PA
y_097544	Dose-toxicity scenario 1	Dose-efficacy scenario 2	0.43	0.349039241012402	MTD 97.5% percentile	0.75	PA
y_097545	Dose-toxicity scenario 1	Dose-efficacy scenario 2	0.44	0.34013970392483	MTD 97.5% percentile	0.75	PA
y_097546	Dose-toxicity scenario 1	Dose-efficacy scenario 2	0.45	0.331448171778789	MTD 97.5% percentile	0.75	PA
y_097547	Dose-toxicity scenario 1	Dose-efficacy scenario 2	0.46	0.322957436399858	MTD 97.5% percentile	0.75	PA
y_097548	Dose-toxicity scenario 1	Dose-efficacy scenario 2	0.47	0.314660618865104	MTD 97.5% percentile	0.75	PA
y_097549	Dose-toxicity scenario 1	Dose-efficacy scenario 2	0.48	0.306551150916105	MTD 97.5% percentile	0.75	PA
y_097550	Dose-toxicity scenario 1	Dose-efficacy scenario 2	0.49	0.298622757617032	MTD 97.5% percentile	0.75	PA
y_097551	Dose-toxicity scenario 1	Dose-efficacy scenario 2	0.5	0.290869441161588	MTD 97.5% percentile	0.75	PA
y_097552	Dose-toxicity scenario 1	Dose-efficacy scenario 2	0.51	0.283285465740966	MTD 97.5% percentile	0.75	PA
y_097553	Dose-toxicity scenario 1	Dose-efficacy scenario 2	0.52	0.275865343392598	MTD 97.5% percentile	0.75	PA
y_097554	Dose-toxicity scenario 1	Dose-efficacy scenario 2	0.53	0.268603820756324	MTD 97.5% percentile	0.75	PA
y_097555	Dose-toxicity scenario 1	Dose-efficacy scenario 2	0.54	0.261495866670811	MTD 97.5% percentile	0.75	PA
y_097556	Dose-toxicity scenario 1	Dose-efficacy scenario 2	0.55	0.254536660548681	MTD 97.5% percentile	0.75	PA
y_097557	Dose-toxicity scenario 1	Dose-efficacy scenario 2	0.56	0.247721581473902	MTD 97.5% percentile	0.75	PA
y_097558	Dose-toxicity scenario 1	Dose-efficacy scenario 2	0.57	0.241046197969623	MTD 97.5% percentile	0.75	PA
y_097559	Dose-toxicity scenario 1	Dose-efficacy scenario 2	0.58	0.234506258388844	MTD 97.5% percentile	0.75	PA
y_097560	Dose-toxicity scenario 1	Dose-efficacy scenario 2	0.59	0.228097681884135	MTD 97.5% percentile	0.75	PA
y_097561	Dose-toxicity scenario 1	Dose-efficacy scenario 2	0.6	0.221816549916092	MTD 97.5% percentile	0.75	PA
y_097562	Dose-toxicity scenario 1	Dose-efficacy scenario 2	0.61	0.215659098263418	MTD 97.5% percentile	0.75	PA
y_097563	Dose-toxicity scenario 1	Dose-efficacy scenario 2	0.62	0.209621709500376	MTD 97.5% percentile	0.75	PA
y_097564	Dose-toxicity scenario 1	Dose-efficacy scenario 2	0.63	0.20370090591004	MTD 97.5% percentile	0.75	PA
y_097565	Dose-toxicity scenario 1	Dose-efficacy scenario 2	0.64	0.197893342804169	MTD 97.5% percentile	0.75	PA
y_097566	Dose-toxicity scenario 1	Dose-efficacy scenario 2	0.65	0.19219580222273	MTD 97.5% percentile	0.75	PA
y_097567	Dose-toxicity scenario 1	Dose-efficacy scenario 2	0.66	0.186605186988155	MTD 97.5% percentile	0.75	PA
y_097568	Dose-toxicity scenario 1	Dose-efficacy scenario 2	0.67	0.18111851509123	MTD 97.5% percentile	0.75	PA
y_097569	Dose-toxicity scenario 1	Dose-efficacy scenario 2	0.68	0.175732914387238	MTD 97.5% percentile	0.75	PA
y_097570	Dose-toxicity scenario 1	Dose-efficacy scenario 2	0.69	0.170445617582542	MTD 97.5% percentile	0.75	PA
y_097571	Dose-toxicity scenario 1	Dose-efficacy scenario 2	0.7	0.165253957493214	MTD 97.5% percentile	0.75	PA
y_097572	Dose-toxicity scenario 1	Dose-efficacy scenario 2	0.71	0.160155362558648	MTD 97.5% percentile	0.75	PA
y_097573	Dose-toxicity scenario 1	Dose-efficacy scenario 2	0.72	0.155147352594289	MTD 97.5% percentile	0.75	PA
y_097574	Dose-toxicity scenario 1	Dose-efficacy scenario 2	0.73	0.150227534768754	MTD 97.5% percentile	0.75	PA
y_097575	Dose-toxicity scenario 1	Dose-efficacy scenario 2	0.74	0.145393599791632	MTD 97.5% percentile	0.75	PA
y_097576	Dose-toxicity scenario 1	Dose-efficacy scenario 2	0.75	0.140643318299192	MTD 97.5% percentile	0.75	PA
y_097577	Dose-toxicity scenario 1	Dose-efficacy scenario 2	0.76	0.135974537426127	MTD 97.5% percentile	0.75	PA
y_097578	Dose-toxicity scenario 1	Dose-efficacy scenario 2	0.77	0.131385177552253	MTD 97.5% percentile	0.75	PA
y_097579	Dose-toxicity scenario 1	Dose-efficacy scenario 2	0.78	0.126873229213833	MTD 97.5% percentile	0.75	PA
y_097580	Dose-toxicity scenario 1	Dose-efficacy scenario 2	0.79	0.12243675016989	MTD 97.5% percentile	0.75	PA
y_097581	Dose-toxicity scenario 1	Dose-efficacy scenario 2	0.8	0.118073862614512	MTD 97.5% percentile	0.75	PA
y_097582	Dose-toxicity scenario 1	Dose-efficacy scenario 2	0.81	0.113782750526737	MTD 97.5% percentile	0.75	PA
y_097583	Dose-toxicity scenario 1	Dose-efficacy scenario 2	0.82	0.109561657150168	MTD 97.5% percentile	0.75	PA
y_097584	Dose-toxicity scenario 1	Dose-efficacy scenario 2	0.83	0.105408882594967	MTD 97.5% percentile	0.75	PA
y_097585	Dose-toxicity scenario 1	Dose-efficacy scenario 2	0.84	0.101322781555349	MTD 97.5% percentile	0.75	PA
y_097586	Dose-toxicity scenario 1	Dose-efficacy scenario 2	0.85	0.097301761136138	MTD 97.5% percentile	0.75	PA
y_097587	Dose-toxicity scenario 1	Dose-efficacy scenario 2	0.86	0.0933442787823518	MTD 97.5% percentile	0.75	PA
y_097588	Dose-toxicity scenario 1	Dose-efficacy scenario 2	0.87	0.0894488403061708	MTD 97.5% percentile	0.75	PA
y_097589	Dose-toxicity scenario 1	Dose-efficacy scenario 2	0.88	0.0856139980059756	MTD 97.5% percentile	0.75	PA
y_097590	Dose-toxicity scenario 1	Dose-efficacy scenario 2	0.89	0.08183834887249	MTD 97.5% percentile	0.75	PA
y_097591	Dose-toxicity scenario 1	Dose-efficacy scenario 2	0.9	0.0781205328773538	MTD 97.5% percentile	0.75	PA
y_097592	Dose-toxicity scenario 1	Dose-efficacy scenario 2	0.91	0.0744592313397426	MTD 97.5% percentile	0.75	PA
y_097593	Dose-toxicity scenario 1	Dose-efficacy scenario 2	0.92	0.0708531653669126	MTD 97.5% percentile	0.75	PA
y_097594	Dose-toxicity scenario 1	Dose-efficacy scenario 2	0.93	0.067301094364796	MTD 97.5% percentile	0.75	PA
y_097595	Dose-toxicity scenario 1	Dose-efficacy scenario 2	0.94	0.0638018146150037	MTD 97.5% percentile	0.75	PA
y_097596	Dose-toxicity scenario 1	Dose-efficacy scenario 2	0.95	0.0603541579148059	MTD 97.5% percentile	0.75	PA
y_097597	Dose-toxicity scenario 1	Dose-efficacy scenario 2	0.96	0.0569569902768639	MTD 97.5% percentile	0.75	PA
y_097598	Dose-toxicity scenario 1	Dose-efficacy scenario 2	0.97	0.0536092106856701	MTD 97.5% percentile	0.75	PA
y_097599	Dose-toxicity scenario 1	Dose-efficacy scenario 2	0.98	0.0503097499078352	MTD 97.5% percentile	0.75	PA
y_0975100	Dose-toxicity scenario 1	Dose-efficacy scenario 2	0.99	0.0470575693535183	MTD 97.5% percentile	0.75	PA
y_0975101	Dose-toxicity scenario 1	Dose-efficacy scenario 2	1	0.0438516599864565	MTD 97.5% percentile	0.75	PA
