# Supplementary material for: A Bayesian adaptive design for dual‐agent phase I–II oncology trials integrating efficacy data across stages
Source: Biom J. 2023 May 18;65(7):2200288. doi: 10.1002/bimj.202200288 (PMC10952513; doi:10.1002/bimj.202200288)
Supplement: Supplementary file 1 — Supporting Information S1 [file BIMJ-65-0-s001.zip › Code_biometrical_journal2/Code_biometrical_journal/Data/intermediate_outputs/MTD_curve_DLT_sc1_EFF_sc2_PA_w075_H1.csv]

	DLT_scenario	EFF_scenario	x	y	type	omega	agreement
y_mean1	Dose-toxicity scenario 1	Dose-efficacy scenario 2	0	1.22979904107078	MTD mean	0.75	PA
y_mean2	Dose-toxicity scenario 1	Dose-efficacy scenario 2	0.01	1.19862584808458	MTD mean	0.75	PA
y_mean3	Dose-toxicity scenario 1	Dose-efficacy scenario 2	0.02	1.16852404396712	MTD mean	0.75	PA
y_mean4	Dose-toxicity scenario 1	Dose-efficacy scenario 2	0.03	1.13943932813261	MTD mean	0.75	PA
y_mean5	Dose-toxicity scenario 1	Dose-efficacy scenario 2	0.04	1.11132100848012	MTD mean	0.75	PA
y_mean6	Dose-toxicity scenario 1	Dose-efficacy scenario 2	0.05	1.08412170654481	MTD mean	0.75	PA
y_mean7	Dose-toxicity scenario 1	Dose-efficacy scenario 2	0.06	1.05779709109462	MTD mean	0.75	PA
y_mean8	Dose-toxicity scenario 1	Dose-efficacy scenario 2	0.07	1.03230563702175	MTD mean	0.75	PA
y_mean9	Dose-toxicity scenario 1	Dose-efficacy scenario 2	0.08	1.00760840677023	MTD mean	0.75	PA
y_mean10	Dose-toxicity scenario 1	Dose-efficacy scenario 2	0.09	0.983668851880088	MTD mean	0.75	PA
y_mean11	Dose-toxicity scenario 1	Dose-efficacy scenario 2	0.1	0.960452632520533	MTD mean	0.75	PA
y_mean12	Dose-toxicity scenario 1	Dose-efficacy scenario 2	0.11	0.937927453138132	MTD mean	0.75	PA
y_mean13	Dose-toxicity scenario 1	Dose-efficacy scenario 2	0.12	0.916062912565786	MTD mean	0.75	PA
y_mean14	Dose-toxicity scenario 1	Dose-efficacy scenario 2	0.13	0.89483036712951	MTD mean	0.75	PA
y_mean15	Dose-toxicity scenario 1	Dose-efficacy scenario 2	0.14	0.874202805456802	MTD mean	0.75	PA
y_mean16	Dose-toxicity scenario 1	Dose-efficacy scenario 2	0.15	0.854154733836034	MTD mean	0.75	PA
y_mean17	Dose-toxicity scenario 1	Dose-efficacy scenario 2	0.16	0.834662071103808	MTD mean	0.75	PA
y_mean18	Dose-toxicity scenario 1	Dose-efficacy scenario 2	0.17	0.815702052149031	MTD mean	0.75	PA
y_mean19	Dose-toxicity scenario 1	Dose-efficacy scenario 2	0.18	0.797253139220716	MTD mean	0.75	PA
y_mean20	Dose-toxicity scenario 1	Dose-efficacy scenario 2	0.19	0.779294940313043	MTD mean	0.75	PA
y_mean21	Dose-toxicity scenario 1	Dose-efficacy scenario 2	0.2	0.761808133977447	MTD mean	0.75	PA
y_mean22	Dose-toxicity scenario 1	Dose-efficacy scenario 2	0.21	0.744774399978928	MTD mean	0.75	PA
y_mean23	Dose-toxicity scenario 1	Dose-efficacy scenario 2	0.22	0.728176355273383	MTD mean	0.75	PA
y_mean24	Dose-toxicity scenario 1	Dose-efficacy scenario 2	0.23	0.711997494835629	MTD mean	0.75	PA
y_mean25	Dose-toxicity scenario 1	Dose-efficacy scenario 2	0.24	0.69622213691468	MTD mean	0.75	PA
y_mean26	Dose-toxicity scenario 1	Dose-efficacy scenario 2	0.25	0.680835372334608	MTD mean	0.75	PA
y_mean27	Dose-toxicity scenario 1	Dose-efficacy scenario 2	0.26	0.665823017496415	MTD mean	0.75	PA
y_mean28	Dose-toxicity scenario 1	Dose-efficacy scenario 2	0.27	0.65117157076952	MTD mean	0.75	PA
y_mean29	Dose-toxicity scenario 1	Dose-efficacy scenario 2	0.28	0.636868171991027	MTD mean	0.75	PA
y_mean30	Dose-toxicity scenario 1	Dose-efficacy scenario 2	0.29	0.622900564817428	MTD mean	0.75	PA
y_mean31	Dose-toxicity scenario 1	Dose-efficacy scenario 2	0.3	0.609257061697073	MTD mean	0.75	PA
y_mean32	Dose-toxicity scenario 1	Dose-efficacy scenario 2	0.31	0.595926511253006	MTD mean	0.75	PA
y_mean33	Dose-toxicity scenario 1	Dose-efficacy scenario 2	0.32	0.582898267884858	MTD mean	0.75	PA
y_mean34	Dose-toxicity scenario 1	Dose-efficacy scenario 2	0.33	0.570162163415641	MTD mean	0.75	PA
y_mean35	Dose-toxicity scenario 1	Dose-efficacy scenario 2	0.34	0.557708480624715	MTD mean	0.75	PA
y_mean36	Dose-toxicity scenario 1	Dose-efficacy scenario 2	0.35	0.545527928522174	MTD mean	0.75	PA
y_mean37	Dose-toxicity scenario 1	Dose-efficacy scenario 2	0.36	0.533611619232402	MTD mean	0.75	PA
y_mean38	Dose-toxicity scenario 1	Dose-efficacy scenario 2	0.37	0.521951046365939	MTD mean	0.75	PA
y_mean39	Dose-toxicity scenario 1	Dose-efficacy scenario 2	0.38	0.510538064769055	MTD mean	0.75	PA
y_mean40	Dose-toxicity scenario 1	Dose-efficacy scenario 2	0.39	0.499364871549711	MTD mean	0.75	PA
y_mean41	Dose-toxicity scenario 1	Dose-efficacy scenario 2	0.4	0.488423988287033	MTD mean	0.75	PA
y_mean42	Dose-toxicity scenario 1	Dose-efficacy scenario 2	0.41	0.477708244339057	MTD mean	0.75	PA
y_mean43	Dose-toxicity scenario 1	Dose-efficacy scenario 2	0.42	0.467210761170443	MTD mean	0.75	PA
y_mean44	Dose-toxicity scenario 1	Dose-efficacy scenario 2	0.43	0.456924937628189	MTD mean	0.75	PA
y_mean45	Dose-toxicity scenario 1	Dose-efficacy scenario 2	0.44	0.446844436099113	MTD mean	0.75	PA
y_mean46	Dose-toxicity scenario 1	Dose-efficacy scenario 2	0.45	0.43696316948809	MTD mean	0.75	PA
y_mean47	Dose-toxicity scenario 1	Dose-efficacy scenario 2	0.46	0.427275288960846	MTD mean	0.75	PA
y_mean48	Dose-toxicity scenario 1	Dose-efficacy scenario 2	0.47	0.417775172399428	MTD mean	0.75	PA
y_mean49	Dose-toxicity scenario 1	Dose-efficacy scenario 2	0.48	0.408457413522478	MTD mean	0.75	PA
y_mean50	Dose-toxicity scenario 1	Dose-efficacy scenario 2	0.49	0.399316811626075	MTD mean	0.75	PA
y_mean51	Dose-toxicity scenario 1	Dose-efficacy scenario 2	0.5	0.390348361904225	MTD mean	0.75	PA
y_mean52	Dose-toxicity scenario 1	Dose-efficacy scenario 2	0.51	0.381547246311161	MTD mean	0.75	PA
y_mean53	Dose-toxicity scenario 1	Dose-efficacy scenario 2	0.52	0.372908824930388	MTD mean	0.75	PA
y_mean54	Dose-toxicity scenario 1	Dose-efficacy scenario 2	0.53	0.364428627817994	MTD mean	0.75	PA
y_mean55	Dose-toxicity scenario 1	Dose-efficacy scenario 2	0.54	0.356102347290091	MTD mean	0.75	PA
y_mean56	Dose-toxicity scenario 1	Dose-efficacy scenario 2	0.55	0.347925830626438	MTD mean	0.75	PA
y_mean57	Dose-toxicity scenario 1	Dose-efficacy scenario 2	0.56	0.339895073164261	MTD mean	0.75	PA
y_mean58	Dose-toxicity scenario 1	Dose-efficacy scenario 2	0.57	0.33200621175816	MTD mean	0.75	PA
y_mean59	Dose-toxicity scenario 1	Dose-efficacy scenario 2	0.58	0.324255518583652	MTD mean	0.75	PA
y_mean60	Dose-toxicity scenario 1	Dose-efficacy scenario 2	0.59	0.31663939526346	MTD mean	0.75	PA
y_mean61	Dose-toxicity scenario 1	Dose-efficacy scenario 2	0.6	0.309154367297121	MTD mean	0.75	PA
y_mean62	Dose-toxicity scenario 1	Dose-efficacy scenario 2	0.61	0.301797078775782	MTD mean	0.75	PA
y_mean63	Dose-toxicity scenario 1	Dose-efficacy scenario 2	0.62	0.294564287365301	MTD mean	0.75	PA
y_mean64	Dose-toxicity scenario 1	Dose-efficacy scenario 2	0.63	0.28745285954189	MTD mean	0.75	PA
y_mean65	Dose-toxicity scenario 1	Dose-efficacy scenario 2	0.64	0.280459766065601	MTD mean	0.75	PA
y_mean66	Dose-toxicity scenario 1	Dose-efficacy scenario 2	0.65	0.273582077677902	MTD mean	0.75	PA
y_mean67	Dose-toxicity scenario 1	Dose-efficacy scenario 2	0.66	0.266816961010527	MTD mean	0.75	PA
y_mean68	Dose-toxicity scenario 1	Dose-efficacy scenario 2	0.67	0.26016167469357	MTD mean	0.75	PA
y_mean69	Dose-toxicity scenario 1	Dose-efficacy scenario 2	0.68	0.253613565651615	MTD mean	0.75	PA
y_mean70	Dose-toxicity scenario 1	Dose-efficacy scenario 2	0.69	0.24717006557738	MTD mean	0.75	PA
y_mean71	Dose-toxicity scenario 1	Dose-efficacy scenario 2	0.7	0.240828687573016	MTD mean	0.75	PA
y_mean72	Dose-toxicity scenario 1	Dose-efficacy scenario 2	0.71	0.234587022949857	MTD mean	0.75	PA
y_mean73	Dose-toxicity scenario 1	Dose-efficacy scenario 2	0.72	0.228442738177953	MTD mean	0.75	PA
y_mean74	Dose-toxicity scenario 1	Dose-efficacy scenario 2	0.73	0.222393571977269	MTD mean	0.75	PA
y_mean75	Dose-toxicity scenario 1	Dose-efficacy scenario 2	0.74	0.216437332542947	MTD mean	0.75	PA
y_mean76	Dose-toxicity scenario 1	Dose-efficacy scenario 2	0.75	0.210571894897464	MTD mean	0.75	PA
y_mean77	Dose-toxicity scenario 1	Dose-efficacy scenario 2	0.76	0.20479519836297	MTD mean	0.75	PA
y_mean78	Dose-toxicity scenario 1	Dose-efficacy scenario 2	0.77	0.199105244147496	MTD mean	0.75	PA
y_mean79	Dose-toxicity scenario 1	Dose-efficacy scenario 2	0.78	0.193500093039086	MTD mean	0.75	PA
y_mean80	Dose-toxicity scenario 1	Dose-efficacy scenario 2	0.79	0.187977863202262	MTD mean	0.75	PA
y_mean81	Dose-toxicity scenario 1	Dose-efficacy scenario 2	0.8	0.182536728071574	MTD mean	0.75	PA
y_mean82	Dose-toxicity scenario 1	Dose-efficacy scenario 2	0.81	0.17717491433727	MTD mean	0.75	PA
y_mean83	Dose-toxicity scenario 1	Dose-efficacy scenario 2	0.82	0.171890700018421	MTD mean	0.75	PA
y_mean84	Dose-toxicity scenario 1	Dose-efficacy scenario 2	0.83	0.166682412619113	MTD mean	0.75	PA
y_mean85	Dose-toxicity scenario 1	Dose-efficacy scenario 2	0.84	0.161548427363545	MTD mean	0.75	PA
y_mean86	Dose-toxicity scenario 1	Dose-efficacy scenario 2	0.85	0.156487165506127	MTD mean	0.75	PA
y_mean87	Dose-toxicity scenario 1	Dose-efficacy scenario 2	0.86	0.151497092712892	MTD mean	0.75	PA
y_mean88	Dose-toxicity scenario 1	Dose-efficacy scenario 2	0.87	0.146576717510722	MTD mean	0.75	PA
y_mean89	Dose-toxicity scenario 1	Dose-efficacy scenario 2	0.88	0.141724589801109	MTD mean	0.75	PA
y_mean90	Dose-toxicity scenario 1	Dose-efficacy scenario 2	0.89	0.136939299435332	MTD mean	0.75	PA
y_mean91	Dose-toxicity scenario 1	Dose-efficacy scenario 2	0.9	0.132219474848108	MTD mean	0.75	PA
y_mean92	Dose-toxicity scenario 1	Dose-efficacy scenario 2	0.91	0.127563781746949	MTD mean	0.75	PA
y_mean93	Dose-toxicity scenario 1	Dose-efficacy scenario 2	0.92	0.122970921854573	MTD mean	0.75	PA
y_mean94	Dose-toxicity scenario 1	Dose-efficacy scenario 2	0.93	0.1184396317019	MTD mean	0.75	PA
y_mean95	Dose-toxicity scenario 1	Dose-efficacy scenario 2	0.94	0.113968681469262	MTD mean	0.75	PA
y_mean96	Dose-toxicity scenario 1	Dose-efficacy scenario 2	0.95	0.109556873873598	MTD mean	0.75	PA
y_mean97	Dose-toxicity scenario 1	Dose-efficacy scenario 2	0.96	0.105203043099523	MTD mean	0.75	PA
y_mean98	Dose-toxicity scenario 1	Dose-efficacy scenario 2	0.97	0.100906053772263	MTD mean	0.75	PA
y_mean99	Dose-toxicity scenario 1	Dose-efficacy scenario 2	0.98	0.0966647999705548	MTD mean	0.75	PA
y_mean100	Dose-toxicity scenario 1	Dose-efficacy scenario 2	0.99	0.0924782042777075	MTD mean	0.75	PA
y_mean101	Dose-toxicity scenario 1	Dose-efficacy scenario 2	1	0.0883452168691196	MTD mean	0.75	PA
y_00251	Dose-toxicity scenario 1	Dose-efficacy scenario 2	0	1.34439343681876	MTD 2.5% percentile	0.75	PA
y_00252	Dose-toxicity scenario 1	Dose-efficacy scenario 2	0.01	1.31831801124048	MTD 2.5% percentile	0.75	PA
y_00253	Dose-toxicity scenario 1	Dose-efficacy scenario 2	0.02	1.29286477558101	MTD 2.5% percentile	0.75	PA
y_00254	Dose-toxicity scenario 1	Dose-efficacy scenario 2	0.03	1.26801172313275	MTD 2.5% percentile	0.75	PA
y_00255	Dose-toxicity scenario 1	Dose-efficacy scenario 2	0.04	1.24373787292399	MTD 2.5% percentile	0.75	PA
y_00256	Dose-toxicity scenario 1	Dose-efficacy scenario 2	0.05	1.22002321064517	MTD 2.5% percentile	0.75	PA
y_00257	Dose-toxicity scenario 1	Dose-efficacy scenario 2	0.06	1.19684863361124	MTD 2.5% percentile	0.75	PA
y_00258	Dose-toxicity scenario 1	Dose-efficacy scenario 2	0.07	1.1741958994419	MTD 2.5% percentile	0.75	PA
y_00259	Dose-toxicity scenario 1	Dose-efficacy scenario 2	0.08	1.15204757817025	MTD 2.5% percentile	0.75	PA
y_002510	Dose-toxicity scenario 1	Dose-efficacy scenario 2	0.09	1.13038700751528	MTD 2.5% percentile	0.75	PA
y_002511	Dose-toxicity scenario 1	Dose-efficacy scenario 2	0.1	1.10919825107723	MTD 2.5% percentile	0.75	PA
y_002512	Dose-toxicity scenario 1	Dose-efficacy scenario 2	0.11	1.08846605923529	MTD 2.5% percentile	0.75	PA
y_002513	Dose-toxicity scenario 1	Dose-efficacy scenario 2	0.12	1.06817583254602	MTD 2.5% percentile	0.75	PA
y_002514	Dose-toxicity scenario 1	Dose-efficacy scenario 2	0.13	1.0483135874579	MTD 2.5% percentile	0.75	PA
y_002515	Dose-toxicity scenario 1	Dose-efficacy scenario 2	0.14	1.02886592417273	MTD 2.5% percentile	0.75	PA
y_002516	Dose-toxicity scenario 1	Dose-efficacy scenario 2	0.15	1.00981999649879	MTD 2.5% percentile	0.75	PA
y_002517	Dose-toxicity scenario 1	Dose-efficacy scenario 2	0.16	0.991163483553128	MTD 2.5% percentile	0.75	PA
y_002518	Dose-toxicity scenario 1	Dose-efficacy scenario 2	0.17	0.972884563181971	MTD 2.5% percentile	0.75	PA
y_002519	Dose-toxicity scenario 1	Dose-efficacy scenario 2	0.18	0.954971886978892	MTD 2.5% percentile	0.75	PA
y_002520	Dose-toxicity scenario 1	Dose-efficacy scenario 2	0.19	0.937414556789667	MTD 2.5% percentile	0.75	PA
y_002521	Dose-toxicity scenario 1	Dose-efficacy scenario 2	0.2	0.920202102601685	MTD 2.5% percentile	0.75	PA
y_002522	Dose-toxicity scenario 1	Dose-efficacy scenario 2	0.21	0.903324461723634	MTD 2.5% percentile	0.75	PA
y_002523	Dose-toxicity scenario 1	Dose-efficacy scenario 2	0.22	0.886771959168453	MTD 2.5% percentile	0.75	PA
y_002524	Dose-toxicity scenario 1	Dose-efficacy scenario 2	0.23	0.870535289159211	MTD 2.5% percentile	0.75	PA
y_002525	Dose-toxicity scenario 1	Dose-efficacy scenario 2	0.24	0.854605497683615	MTD 2.5% percentile	0.75	PA
y_002526	Dose-toxicity scenario 1	Dose-efficacy scenario 2	0.25	0.838973966028436	MTD 2.5% percentile	0.75	PA
y_002527	Dose-toxicity scenario 1	Dose-efficacy scenario 2	0.26	0.823632395230237	MTD 2.5% percentile	0.75	PA
y_002528	Dose-toxicity scenario 1	Dose-efficacy scenario 2	0.27	0.808572791383444	MTD 2.5% percentile	0.75	PA
y_002529	Dose-toxicity scenario 1	Dose-efficacy scenario 2	0.28	0.793787451751131	MTD 2.5% percentile	0.75	PA
y_002530	Dose-toxicity scenario 1	Dose-efficacy scenario 2	0.29	0.779268951627797	MTD 2.5% percentile	0.75	PA
y_002531	Dose-toxicity scenario 1	Dose-efficacy scenario 2	0.3	0.765010131907074	MTD 2.5% percentile	0.75	PA
y_002532	Dose-toxicity scenario 1	Dose-efficacy scenario 2	0.31	0.751004087310617	MTD 2.5% percentile	0.75	PA
y_002533	Dose-toxicity scenario 1	Dose-efficacy scenario 2	0.32	0.737244155237513	MTD 2.5% percentile	0.75	PA
y_002534	Dose-toxicity scenario 1	Dose-efficacy scenario 2	0.33	0.723723905196385	MTD 2.5% percentile	0.75	PA
y_002535	Dose-toxicity scenario 1	Dose-efficacy scenario 2	0.34	0.710437128784968	MTD 2.5% percentile	0.75	PA
y_002536	Dose-toxicity scenario 1	Dose-efficacy scenario 2	0.35	0.697377830184354	MTD 2.5% percentile	0.75	PA
y_002537	Dose-toxicity scenario 1	Dose-efficacy scenario 2	0.36	0.684540217137322	MTD 2.5% percentile	0.75	PA
y_002538	Dose-toxicity scenario 1	Dose-efficacy scenario 2	0.37	0.67191869238224	MTD 2.5% percentile	0.75	PA
y_002539	Dose-toxicity scenario 1	Dose-efficacy scenario 2	0.38	0.659507845515926	MTD 2.5% percentile	0.75	PA
y_002540	Dose-toxicity scenario 1	Dose-efficacy scenario 2	0.39	0.647302445260605	MTD 2.5% percentile	0.75	PA
y_002541	Dose-toxicity scenario 1	Dose-efficacy scenario 2	0.4	0.635297432111748	MTD 2.5% percentile	0.75	PA
y_002542	Dose-toxicity scenario 1	Dose-efficacy scenario 2	0.41	0.623487911345086	MTD 2.5% percentile	0.75	PA
y_002543	Dose-toxicity scenario 1	Dose-efficacy scenario 2	0.42	0.611869146362491	MTD 2.5% percentile	0.75	PA
y_002544	Dose-toxicity scenario 1	Dose-efficacy scenario 2	0.43	0.600436552357716	MTD 2.5% percentile	0.75	PA
y_002545	Dose-toxicity scenario 1	Dose-efficacy scenario 2	0.44	0.589185690284207	MTD 2.5% percentile	0.75	PA
y_002546	Dose-toxicity scenario 1	Dose-efficacy scenario 2	0.45	0.578112261108308	MTD 2.5% percentile	0.75	PA
y_002547	Dose-toxicity scenario 1	Dose-efficacy scenario 2	0.46	0.567212100332224	MTD 2.5% percentile	0.75	PA
y_002548	Dose-toxicity scenario 1	Dose-efficacy scenario 2	0.47	0.5564811727721	MTD 2.5% percentile	0.75	PA
y_002549	Dose-toxicity scenario 1	Dose-efficacy scenario 2	0.48	0.545915567577441	MTD 2.5% percentile	0.75	PA
y_002550	Dose-toxicity scenario 1	Dose-efficacy scenario 2	0.49	0.535511493478968	MTD 2.5% percentile	0.75	PA
y_002551	Dose-toxicity scenario 1	Dose-efficacy scenario 2	0.5	0.525265274252784	MTD 2.5% percentile	0.75	PA
y_002552	Dose-toxicity scenario 1	Dose-efficacy scenario 2	0.51	0.515173344389437	MTD 2.5% percentile	0.75	PA
y_002553	Dose-toxicity scenario 1	Dose-efficacy scenario 2	0.52	0.505232244957173	MTD 2.5% percentile	0.75	PA
y_002554	Dose-toxicity scenario 1	Dose-efficacy scenario 2	0.53	0.49543861964929	MTD 2.5% percentile	0.75	PA
y_002555	Dose-toxicity scenario 1	Dose-efficacy scenario 2	0.54	0.485789211006115	MTD 2.5% percentile	0.75	PA
y_002556	Dose-toxicity scenario 1	Dose-efficacy scenario 2	0.55	0.476280856802645	MTD 2.5% percentile	0.75	PA
y_002557	Dose-toxicity scenario 1	Dose-efficacy scenario 2	0.56	0.466910486593472	MTD 2.5% percentile	0.75	PA
y_002558	Dose-toxicity scenario 1	Dose-efficacy scenario 2	0.57	0.457675118407032	MTD 2.5% percentile	0.75	PA
y_002559	Dose-toxicity scenario 1	Dose-efficacy scenario 2	0.58	0.44857185558172	MTD 2.5% percentile	0.75	PA
y_002560	Dose-toxicity scenario 1	Dose-efficacy scenario 2	0.59	0.439597883736804	MTD 2.5% percentile	0.75	PA
y_002561	Dose-toxicity scenario 1	Dose-efficacy scenario 2	0.6	0.430750467871502	MTD 2.5% percentile	0.75	PA
y_002562	Dose-toxicity scenario 1	Dose-efficacy scenario 2	0.61	0.422026949585923	MTD 2.5% percentile	0.75	PA
y_002563	Dose-toxicity scenario 1	Dose-efficacy scenario 2	0.62	0.413424744417956	MTD 2.5% percentile	0.75	PA
y_002564	Dose-toxicity scenario 1	Dose-efficacy scenario 2	0.63	0.404941339290489	MTD 2.5% percentile	0.75	PA
y_002565	Dose-toxicity scenario 1	Dose-efficacy scenario 2	0.64	0.396574290063667	MTD 2.5% percentile	0.75	PA
y_002566	Dose-toxicity scenario 1	Dose-efficacy scenario 2	0.65	0.38832121918719	MTD 2.5% percentile	0.75	PA
y_002567	Dose-toxicity scenario 1	Dose-efficacy scenario 2	0.66	0.380179813447893	MTD 2.5% percentile	0.75	PA
y_002568	Dose-toxicity scenario 1	Dose-efficacy scenario 2	0.67	0.37214782180815	MTD 2.5% percentile	0.75	PA
y_002569	Dose-toxicity scenario 1	Dose-efficacy scenario 2	0.68	0.364223053330839	MTD 2.5% percentile	0.75	PA
y_002570	Dose-toxicity scenario 1	Dose-efficacy scenario 2	0.69	0.356403375186858	MTD 2.5% percentile	0.75	PA
y_002571	Dose-toxicity scenario 1	Dose-efficacy scenario 2	0.7	0.348686710741394	MTD 2.5% percentile	0.75	PA
y_002572	Dose-toxicity scenario 1	Dose-efficacy scenario 2	0.71	0.341071037715319	MTD 2.5% percentile	0.75	PA
y_002573	Dose-toxicity scenario 1	Dose-efficacy scenario 2	0.72	0.33355438641831	MTD 2.5% percentile	0.75	PA
y_002574	Dose-toxicity scenario 1	Dose-efficacy scenario 2	0.73	0.326134838050448	MTD 2.5% percentile	0.75	PA
y_002575	Dose-toxicity scenario 1	Dose-efficacy scenario 2	0.74	0.318810523069207	MTD 2.5% percentile	0.75	PA
y_002576	Dose-toxicity scenario 1	Dose-efficacy scenario 2	0.75	0.311579619618932	MTD 2.5% percentile	0.75	PA
y_002577	Dose-toxicity scenario 1	Dose-efficacy scenario 2	0.76	0.304440352020024	MTD 2.5% percentile	0.75	PA
y_002578	Dose-toxicity scenario 1	Dose-efficacy scenario 2	0.77	0.297390989315195	MTD 2.5% percentile	0.75	PA
y_002579	Dose-toxicity scenario 1	Dose-efficacy scenario 2	0.78	0.290429843870313	MTD 2.5% percentile	0.75	PA
y_002580	Dose-toxicity scenario 1	Dose-efficacy scenario 2	0.79	0.283555270027438	MTD 2.5% percentile	0.75	PA
y_002581	Dose-toxicity scenario 1	Dose-efficacy scenario 2	0.8	0.276765662807803	MTD 2.5% percentile	0.75	PA
y_002582	Dose-toxicity scenario 1	Dose-efficacy scenario 2	0.81	0.270059456662599	MTD 2.5% percentile	0.75	PA
y_002583	Dose-toxicity scenario 1	Dose-efficacy scenario 2	0.82	0.263435124269505	MTD 2.5% percentile	0.75	PA
y_002584	Dose-toxicity scenario 1	Dose-efficacy scenario 2	0.83	0.25689117537303	MTD 2.5% percentile	0.75	PA
y_002585	Dose-toxicity scenario 1	Dose-efficacy scenario 2	0.84	0.250426155666823	MTD 2.5% percentile	0.75	PA
y_002586	Dose-toxicity scenario 1	Dose-efficacy scenario 2	0.85	0.244038645716174	MTD 2.5% percentile	0.75	PA
y_002587	Dose-toxicity scenario 1	Dose-efficacy scenario 2	0.86	0.237727259919047	MTD 2.5% percentile	0.75	PA
y_002588	Dose-toxicity scenario 1	Dose-efficacy scenario 2	0.87	0.231490645504032	MTD 2.5% percentile	0.75	PA
y_002589	Dose-toxicity scenario 1	Dose-efficacy scenario 2	0.88	0.225327481563709	MTD 2.5% percentile	0.75	PA
y_002590	Dose-toxicity scenario 1	Dose-efficacy scenario 2	0.89	0.219236478121957	MTD 2.5% percentile	0.75	PA
y_002591	Dose-toxicity scenario 1	Dose-efficacy scenario 2	0.9	0.213216375233838	MTD 2.5% percentile	0.75	PA
y_002592	Dose-toxicity scenario 1	Dose-efficacy scenario 2	0.91	0.207265942116733	MTD 2.5% percentile	0.75	PA
y_002593	Dose-toxicity scenario 1	Dose-efficacy scenario 2	0.92	0.201383976311465	MTD 2.5% percentile	0.75	PA
y_002594	Dose-toxicity scenario 1	Dose-efficacy scenario 2	0.93	0.195569302872218	MTD 2.5% percentile	0.75	PA
y_002595	Dose-toxicity scenario 1	Dose-efficacy scenario 2	0.94	0.189820773584099	MTD 2.5% percentile	0.75	PA
y_002596	Dose-toxicity scenario 1	Dose-efficacy scenario 2	0.95	0.184137266207251	MTD 2.5% percentile	0.75	PA
y_002597	Dose-toxicity scenario 1	Dose-efficacy scenario 2	0.96	0.17851768374647	MTD 2.5% percentile	0.75	PA
y_002598	Dose-toxicity scenario 1	Dose-efficacy scenario 2	0.97	0.172960953745331	MTD 2.5% percentile	0.75	PA
y_002599	Dose-toxicity scenario 1	Dose-efficacy scenario 2	0.98	0.16746602760387	MTD 2.5% percentile	0.75	PA
y_0025100	Dose-toxicity scenario 1	Dose-efficacy scenario 2	0.99	0.162031879918894	MTD 2.5% percentile	0.75	PA
y_0025101	Dose-toxicity scenario 1	Dose-efficacy scenario 2	1	0.156657507846081	MTD 2.5% percentile	0.75	PA
y_0501	Dose-toxicity scenario 1	Dose-efficacy scenario 2	0	1.22864302665983	MTD 50% percentile	0.75	PA
y_0502	Dose-toxicity scenario 1	Dose-efficacy scenario 2	0.01	1.19785157670904	MTD 50% percentile	0.75	PA
y_0503	Dose-toxicity scenario 1	Dose-efficacy scenario 2	0.02	1.1681030630851	MTD 50% percentile	0.75	PA
y_0504	Dose-toxicity scenario 1	Dose-efficacy scenario 2	0.03	1.13934538031937	MTD 50% percentile	0.75	PA
y_0505	Dose-toxicity scenario 1	Dose-efficacy scenario 2	0.04	1.11152983703045	MTD 50% percentile	0.75	PA
y_0506	Dose-toxicity scenario 1	Dose-efficacy scenario 2	0.05	1.08461088080585	MTD 50% percentile	0.75	PA
y_0507	Dose-toxicity scenario 1	Dose-efficacy scenario 2	0.06	1.05854584926562	MTD 50% percentile	0.75	PA
y_0508	Dose-toxicity scenario 1	Dose-efficacy scenario 2	0.07	1.03329474444634	MTD 50% percentile	0.75	PA
y_0509	Dose-toxicity scenario 1	Dose-efficacy scenario 2	0.08	1.0088200279961	MTD 50% percentile	0.75	PA
y_05010	Dose-toxicity scenario 1	Dose-efficacy scenario 2	0.09	0.985086434974567	MTD 50% percentile	0.75	PA
y_05011	Dose-toxicity scenario 1	Dose-efficacy scenario 2	0.1	0.962060804315919	MTD 50% percentile	0.75	PA
y_05012	Dose-toxicity scenario 1	Dose-efficacy scenario 2	0.11	0.939711924240393	MTD 50% percentile	0.75	PA
y_05013	Dose-toxicity scenario 1	Dose-efficacy scenario 2	0.12	0.918010391099099	MTD 50% percentile	0.75	PA
y_05014	Dose-toxicity scenario 1	Dose-efficacy scenario 2	0.13	0.896928480309594	MTD 50% percentile	0.75	PA
y_05015	Dose-toxicity scenario 1	Dose-efficacy scenario 2	0.14	0.876440028191008	MTD 50% percentile	0.75	PA
y_05016	Dose-toxicity scenario 1	Dose-efficacy scenario 2	0.15	0.856520323639731	MTD 50% percentile	0.75	PA
y_05017	Dose-toxicity scenario 1	Dose-efficacy scenario 2	0.16	0.837146008702674	MTD 50% percentile	0.75	PA
y_05018	Dose-toxicity scenario 1	Dose-efficacy scenario 2	0.17	0.818294987206964	MTD 50% percentile	0.75	PA
y_05019	Dose-toxicity scenario 1	Dose-efficacy scenario 2	0.18	0.799946340694629	MTD 50% percentile	0.75	PA
y_05020	Dose-toxicity scenario 1	Dose-efficacy scenario 2	0.19	0.782080250989871	MTD 50% percentile	0.75	PA
y_05021	Dose-toxicity scenario 1	Dose-efficacy scenario 2	0.2	0.764677928796316	MTD 50% percentile	0.75	PA
y_05022	Dose-toxicity scenario 1	Dose-efficacy scenario 2	0.21	0.747721547783443	MTD 50% percentile	0.75	PA
y_05023	Dose-toxicity scenario 1	Dose-efficacy scenario 2	0.22	0.731194183676085	MTD 50% percentile	0.75	PA
y_05024	Dose-toxicity scenario 1	Dose-efficacy scenario 2	0.23	0.71507975790951	MTD 50% percentile	0.75	PA
y_05025	Dose-toxicity scenario 1	Dose-efficacy scenario 2	0.24	0.699362985455732	MTD 50% percentile	0.75	PA
y_05026	Dose-toxicity scenario 1	Dose-efficacy scenario 2	0.25	0.684029326465209	MTD 50% percentile	0.75	PA
y_05027	Dose-toxicity scenario 1	Dose-efficacy scenario 2	0.26	0.669064941402311	MTD 50% percentile	0.75	PA
y_05028	Dose-toxicity scenario 1	Dose-efficacy scenario 2	0.27	0.65445664938358	MTD 50% percentile	0.75	PA
y_05029	Dose-toxicity scenario 1	Dose-efficacy scenario 2	0.28	0.640191889455177	MTD 50% percentile	0.75	PA
y_05030	Dose-toxicity scenario 1	Dose-efficacy scenario 2	0.29	0.626258684570403	MTD 50% percentile	0.75	PA
y_05031	Dose-toxicity scenario 1	Dose-efficacy scenario 2	0.3	0.612645608050176	MTD 50% percentile	0.75	PA
y_05032	Dose-toxicity scenario 1	Dose-efficacy scenario 2	0.31	0.599341752329052	MTD 50% percentile	0.75	PA
y_05033	Dose-toxicity scenario 1	Dose-efficacy scenario 2	0.32	0.586336699807128	MTD 50% percentile	0.75	PA
y_05034	Dose-toxicity scenario 1	Dose-efficacy scenario 2	0.33	0.573620495644132	MTD 50% percentile	0.75	PA
y_05035	Dose-toxicity scenario 1	Dose-efficacy scenario 2	0.34	0.561183622346363	MTD 50% percentile	0.75	PA
y_05036	Dose-toxicity scenario 1	Dose-efficacy scenario 2	0.35	0.549016976010149	MTD 50% percentile	0.75	PA
y_05037	Dose-toxicity scenario 1	Dose-efficacy scenario 2	0.36	0.537111844097206	MTD 50% percentile	0.75	PA
y_05038	Dose-toxicity scenario 1	Dose-efficacy scenario 2	0.37	0.525459884627866	MTD 50% percentile	0.75	PA
y_05039	Dose-toxicity scenario 1	Dose-efficacy scenario 2	0.38	0.514053106687761	MTD 50% percentile	0.75	PA
y_05040	Dose-toxicity scenario 1	Dose-efficacy scenario 2	0.39	0.502883852152239	MTD 50% percentile	0.75	PA
y_05041	Dose-toxicity scenario 1	Dose-efficacy scenario 2	0.4	0.49194477854067	MTD 50% percentile	0.75	PA
y_05042	Dose-toxicity scenario 1	Dose-efficacy scenario 2	0.41	0.481228842919976	MTD 50% percentile	0.75	PA
y_05043	Dose-toxicity scenario 1	Dose-efficacy scenario 2	0.42	0.470729286783245	MTD 50% percentile	0.75	PA
y_05044	Dose-toxicity scenario 1	Dose-efficacy scenario 2	0.43	0.460439621835185	MTD 50% percentile	0.75	PA
y_05045	Dose-toxicity scenario 1	Dose-efficacy scenario 2	0.44	0.450353616621618	MTD 50% percentile	0.75	PA
y_05046	Dose-toxicity scenario 1	Dose-efficacy scenario 2	0.45	0.440465283945102	MTD 50% percentile	0.75	PA
y_05047	Dose-toxicity scenario 1	Dose-efficacy scenario 2	0.46	0.430768869013286	MTD 50% percentile	0.75	PA
y_05048	Dose-toxicity scenario 1	Dose-efficacy scenario 2	0.47	0.4212588382707	MTD 50% percentile	0.75	PA
y_05049	Dose-toxicity scenario 1	Dose-efficacy scenario 2	0.48	0.411929868868447	MTD 50% percentile	0.75	PA
y_05050	Dose-toxicity scenario 1	Dose-efficacy scenario 2	0.49	0.402776838729665	MTD 50% percentile	0.75	PA
y_05051	Dose-toxicity scenario 1	Dose-efficacy scenario 2	0.5	0.393794817171841	MTD 50% percentile	0.75	PA
y_05052	Dose-toxicity scenario 1	Dose-efficacy scenario 2	0.51	0.384979056049856	MTD 50% percentile	0.75	PA
y_05053	Dose-toxicity scenario 1	Dose-efficacy scenario 2	0.52	0.376324981386373	MTD 50% percentile	0.75	PA
y_05054	Dose-toxicity scenario 1	Dose-efficacy scenario 2	0.53	0.36782818545854	MTD 50% percentile	0.75	PA
y_05055	Dose-toxicity scenario 1	Dose-efficacy scenario 2	0.54	0.359484419312264	MTD 50% percentile	0.75	PA
y_05056	Dose-toxicity scenario 1	Dose-efficacy scenario 2	0.55	0.351289585677329	MTD 50% percentile	0.75	PA
y_05057	Dose-toxicity scenario 1	Dose-efficacy scenario 2	0.56	0.34323973225855	MTD 50% percentile	0.75	PA
y_05058	Dose-toxicity scenario 1	Dose-efficacy scenario 2	0.57	0.335331045379868	MTD 50% percentile	0.75	PA
y_05059	Dose-toxicity scenario 1	Dose-efficacy scenario 2	0.58	0.327559843959933	MTD 50% percentile	0.75	PA
y_05060	Dose-toxicity scenario 1	Dose-efficacy scenario 2	0.59	0.319922573799152	MTD 50% percentile	0.75	PA
y_05061	Dose-toxicity scenario 1	Dose-efficacy scenario 2	0.6	0.312415802159604	MTD 50% percentile	0.75	PA
y_05062	Dose-toxicity scenario 1	Dose-efficacy scenario 2	0.61	0.305036212620432	MTD 50% percentile	0.75	PA
y_05063	Dose-toxicity scenario 1	Dose-efficacy scenario 2	0.62	0.297780600192525	MTD 50% percentile	0.75	PA
y_05064	Dose-toxicity scenario 1	Dose-efficacy scenario 2	0.63	0.290645866677371	MTD 50% percentile	0.75	PA
y_05065	Dose-toxicity scenario 1	Dose-efficacy scenario 2	0.64	0.283629016255959	MTD 50% percentile	0.75	PA
y_05066	Dose-toxicity scenario 1	Dose-efficacy scenario 2	0.65	0.276727151294534	MTD 50% percentile	0.75	PA
y_05067	Dose-toxicity scenario 1	Dose-efficacy scenario 2	0.66	0.26993746835487	MTD 50% percentile	0.75	PA
y_05068	Dose-toxicity scenario 1	Dose-efficacy scenario 2	0.67	0.263257254397522	MTD 50% percentile	0.75	PA
y_05069	Dose-toxicity scenario 1	Dose-efficacy scenario 2	0.68	0.256683883167251	MTD 50% percentile	0.75	PA
y_05070	Dose-toxicity scenario 1	Dose-efficacy scenario 2	0.69	0.250214811750507	MTD 50% percentile	0.75	PA
y_05071	Dose-toxicity scenario 1	Dose-efficacy scenario 2	0.7	0.243847577295493	MTD 50% percentile	0.75	PA
y_05072	Dose-toxicity scenario 1	Dose-efficacy scenario 2	0.71	0.237579793885908	MTD 50% percentile	0.75	PA
y_05073	Dose-toxicity scenario 1	Dose-efficacy scenario 2	0.72	0.231409149560061	MTD 50% percentile	0.75	PA
y_05074	Dose-toxicity scenario 1	Dose-efficacy scenario 2	0.73	0.225333403467496	MTD 50% percentile	0.75	PA
y_05075	Dose-toxicity scenario 1	Dose-efficacy scenario 2	0.74	0.219350383155814	MTD 50% percentile	0.75	PA
y_05076	Dose-toxicity scenario 1	Dose-efficacy scenario 2	0.75	0.213457981980769	MTD 50% percentile	0.75	PA
y_05077	Dose-toxicity scenario 1	Dose-efficacy scenario 2	0.76	0.207654156633163	MTD 50% percentile	0.75	PA
y_05078	Dose-toxicity scenario 1	Dose-efficacy scenario 2	0.77	0.20193692477644	MTD 50% percentile	0.75	PA
y_05079	Dose-toxicity scenario 1	Dose-efficacy scenario 2	0.78	0.196304362789233	MTD 50% percentile	0.75	PA
y_05080	Dose-toxicity scenario 1	Dose-efficacy scenario 2	0.79	0.190754603607472	MTD 50% percentile	0.75	PA
y_05081	Dose-toxicity scenario 1	Dose-efficacy scenario 2	0.8	0.185285834660971	MTD 50% percentile	0.75	PA
y_05082	Dose-toxicity scenario 1	Dose-efficacy scenario 2	0.81	0.179896295899688	MTD 50% percentile	0.75	PA
y_05083	Dose-toxicity scenario 1	Dose-efficacy scenario 2	0.82	0.174584277905161	MTD 50% percentile	0.75	PA
y_05084	Dose-toxicity scenario 1	Dose-efficacy scenario 2	0.83	0.169348120082851	MTD 50% percentile	0.75	PA
y_05085	Dose-toxicity scenario 1	Dose-efficacy scenario 2	0.84	0.16418620893138	MTD 50% percentile	0.75	PA
y_05086	Dose-toxicity scenario 1	Dose-efficacy scenario 2	0.85	0.159096976384881	MTD 50% percentile	0.75	PA
y_05087	Dose-toxicity scenario 1	Dose-efficacy scenario 2	0.86	0.154078898224869	MTD 50% percentile	0.75	PA
y_05088	Dose-toxicity scenario 1	Dose-efficacy scenario 2	0.87	0.149130492558267	MTD 50% percentile	0.75	PA
y_05089	Dose-toxicity scenario 1	Dose-efficacy scenario 2	0.88	0.144250318358387	MTD 50% percentile	0.75	PA
y_05090	Dose-toxicity scenario 1	Dose-efficacy scenario 2	0.89	0.139436974065856	MTD 50% percentile	0.75	PA
y_05091	Dose-toxicity scenario 1	Dose-efficacy scenario 2	0.9	0.13468909624662	MTD 50% percentile	0.75	PA
y_05092	Dose-toxicity scenario 1	Dose-efficacy scenario 2	0.91	0.130005358304345	MTD 50% percentile	0.75	PA
y_05093	Dose-toxicity scenario 1	Dose-efficacy scenario 2	0.92	0.125384469244644	MTD 50% percentile	0.75	PA
y_05094	Dose-toxicity scenario 1	Dose-efficacy scenario 2	0.93	0.120825172488722	MTD 50% percentile	0.75	PA
y_05095	Dose-toxicity scenario 1	Dose-efficacy scenario 2	0.94	0.116326244734149	MTD 50% percentile	0.75	PA
y_05096	Dose-toxicity scenario 1	Dose-efficacy scenario 2	0.95	0.111886494860582	MTD 50% percentile	0.75	PA
y_05097	Dose-toxicity scenario 1	Dose-efficacy scenario 2	0.96	0.107504762878393	MTD 50% percentile	0.75	PA
y_05098	Dose-toxicity scenario 1	Dose-efficacy scenario 2	0.97	0.103179918918241	MTD 50% percentile	0.75	PA
y_05099	Dose-toxicity scenario 1	Dose-efficacy scenario 2	0.98	0.0989108622597504	MTD 50% percentile	0.75	PA
y_050100	Dose-toxicity scenario 1	Dose-efficacy scenario 2	0.99	0.0946965203975327	MTD 50% percentile	0.75	PA
y_050101	Dose-toxicity scenario 1	Dose-efficacy scenario 2	1	0.0905358481428942	MTD 50% percentile	0.75	PA
y_09751	Dose-toxicity scenario 1	Dose-efficacy scenario 2	0	1.1466965068721	MTD 97.5% percentile	0.75	PA
y_09752	Dose-toxicity scenario 1	Dose-efficacy scenario 2	0.01	1.11001210842784	MTD 97.5% percentile	0.75	PA
y_09753	Dose-toxicity scenario 1	Dose-efficacy scenario 2	0.02	1.07501164121082	MTD 97.5% percentile	0.75	PA
y_09754	Dose-toxicity scenario 1	Dose-efficacy scenario 2	0.03	1.04158175993237	MTD 97.5% percentile	0.75	PA
y_09755	Dose-toxicity scenario 1	Dose-efficacy scenario 2	0.04	1.00961906842969	MTD 97.5% percentile	0.75	PA
y_09756	Dose-toxicity scenario 1	Dose-efficacy scenario 2	0.05	0.979029051474264	MTD 97.5% percentile	0.75	PA
y_09757	Dose-toxicity scenario 1	Dose-efficacy scenario 2	0.06	0.949725141311242	MTD 97.5% percentile	0.75	PA
y_09758	Dose-toxicity scenario 1	Dose-efficacy scenario 2	0.07	0.921627899512246	MTD 97.5% percentile	0.75	PA
y_09759	Dose-toxicity scenario 1	Dose-efficacy scenario 2	0.08	0.89466429785756	MTD 97.5% percentile	0.75	PA
y_097510	Dose-toxicity scenario 1	Dose-efficacy scenario 2	0.09	0.868767084539891	MTD 97.5% percentile	0.75	PA
y_097511	Dose-toxicity scenario 1	Dose-efficacy scenario 2	0.1	0.843874224108311	MTD 97.5% percentile	0.75	PA
y_097512	Dose-toxicity scenario 1	Dose-efficacy scenario 2	0.11	0.819928401333436	MTD 97.5% percentile	0.75	PA
y_097513	Dose-toxicity scenario 1	Dose-efficacy scenario 2	0.12	0.796876580641249	MTD 97.5% percentile	0.75	PA
y_097514	Dose-toxicity scenario 1	Dose-efficacy scenario 2	0.13	0.774669613987439	MTD 97.5% percentile	0.75	PA
y_097515	Dose-toxicity scenario 1	Dose-efficacy scenario 2	0.14	0.753261891070351	MTD 97.5% percentile	0.75	PA
y_097516	Dose-toxicity scenario 1	Dose-efficacy scenario 2	0.15	0.732611026643529	MTD 97.5% percentile	0.75	PA
y_097517	Dose-toxicity scenario 1	Dose-efficacy scenario 2	0.16	0.712677580416873	MTD 97.5% percentile	0.75	PA
y_097518	Dose-toxicity scenario 1	Dose-efficacy scenario 2	0.17	0.693424805651575	MTD 97.5% percentile	0.75	PA
y_097519	Dose-toxicity scenario 1	Dose-efficacy scenario 2	0.18	0.67481842307705	MTD 97.5% percentile	0.75	PA
y_097520	Dose-toxicity scenario 1	Dose-efficacy scenario 2	0.19	0.656826417203446	MTD 97.5% percentile	0.75	PA
y_097521	Dose-toxicity scenario 1	Dose-efficacy scenario 2	0.2	0.639418852483522	MTD 97.5% percentile	0.75	PA
y_097522	Dose-toxicity scenario 1	Dose-efficacy scenario 2	0.21	0.622567707103252	MTD 97.5% percentile	0.75	PA
y_097523	Dose-toxicity scenario 1	Dose-efficacy scenario 2	0.22	0.606246722459983	MTD 97.5% percentile	0.75	PA
y_097524	Dose-toxicity scenario 1	Dose-efficacy scenario 2	0.23	0.590431266627451	MTD 97.5% percentile	0.75	PA
y_097525	Dose-toxicity scenario 1	Dose-efficacy scenario 2	0.24	0.575098210314473	MTD 97.5% percentile	0.75	PA
y_097526	Dose-toxicity scenario 1	Dose-efficacy scenario 2	0.25	0.560225814003582	MTD 97.5% percentile	0.75	PA
y_097527	Dose-toxicity scenario 1	Dose-efficacy scenario 2	0.26	0.545793625111397	MTD 97.5% percentile	0.75	PA
y_097528	Dose-toxicity scenario 1	Dose-efficacy scenario 2	0.27	0.531782384147652	MTD 97.5% percentile	0.75	PA
y_097529	Dose-toxicity scenario 1	Dose-efficacy scenario 2	0.28	0.518173938967462	MTD 97.5% percentile	0.75	PA
y_097530	Dose-toxicity scenario 1	Dose-efficacy scenario 2	0.29	0.504951166314031	MTD 97.5% percentile	0.75	PA
y_097531	Dose-toxicity scenario 1	Dose-efficacy scenario 2	0.3	0.492097899938755	MTD 97.5% percentile	0.75	PA
y_097532	Dose-toxicity scenario 1	Dose-efficacy scenario 2	0.31	0.479598864664279	MTD 97.5% percentile	0.75	PA
y_097533	Dose-toxicity scenario 1	Dose-efficacy scenario 2	0.32	0.467439615825032	MTD 97.5% percentile	0.75	PA
y_097534	Dose-toxicity scenario 1	Dose-efficacy scenario 2	0.33	0.455606483580472	MTD 97.5% percentile	0.75	PA
y_097535	Dose-toxicity scenario 1	Dose-efficacy scenario 2	0.34	0.444086521649659	MTD 97.5% percentile	0.75	PA
y_097536	Dose-toxicity scenario 1	Dose-efficacy scenario 2	0.35	0.432867460062987	MTD 97.5% percentile	0.75	PA
y_097537	Dose-toxicity scenario 1	Dose-efficacy scenario 2	0.36	0.421937661568535	MTD 97.5% percentile	0.75	PA
y_097538	Dose-toxicity scenario 1	Dose-efficacy scenario 2	0.37	0.411286081367458	MTD 97.5% percentile	0.75	PA
y_097539	Dose-toxicity scenario 1	Dose-efficacy scenario 2	0.38	0.400902229885544	MTD 97.5% percentile	0.75	PA
y_097540	Dose-toxicity scenario 1	Dose-efficacy scenario 2	0.39	0.390776138317151	MTD 97.5% percentile	0.75	PA
y_097541	Dose-toxicity scenario 1	Dose-efficacy scenario 2	0.4	0.380898326703609	MTD 97.5% percentile	0.75	PA
y_097542	Dose-toxicity scenario 1	Dose-efficacy scenario 2	0.41	0.371259774331236	MTD 97.5% percentile	0.75	PA
y_097543	Dose-toxicity scenario 1	Dose-efficacy scenario 2	0.42	0.361851892254647	MTD 97.5% percentile	0.75	PA
y_097544	Dose-toxicity scenario 1	Dose-efficacy scenario 2	0.43	0.352666497769475	MTD 97.5% percentile	0.75	PA
y_097545	Dose-toxicity scenario 1	Dose-efficacy scenario 2	0.44	0.343695790674995	MTD 97.5% percentile	0.75	PA
y_097546	Dose-toxicity scenario 1	Dose-efficacy scenario 2	0.45	0.334932331181962	MTD 97.5% percentile	0.75	PA
y_097547	Dose-toxicity scenario 1	Dose-efficacy scenario 2	0.46	0.326369019334115	MTD 97.5% percentile	0.75	PA
y_097548	Dose-toxicity scenario 1	Dose-efficacy scenario 2	0.47	0.317999075823737	MTD 97.5% percentile	0.75	PA
y_097549	Dose-toxicity scenario 1	Dose-efficacy scenario 2	0.48	0.309816024092315	MTD 97.5% percentile	0.75	PA
y_097550	Dose-toxicity scenario 1	Dose-efficacy scenario 2	0.49	0.301813673616991	MTD 97.5% percentile	0.75	PA
y_097551	Dose-toxicity scenario 1	Dose-efficacy scenario 2	0.5	0.293986104292127	MTD 97.5% percentile	0.75	PA
y_097552	Dose-toxicity scenario 1	Dose-efficacy scenario 2	0.51	0.286327651823212	MTD 97.5% percentile	0.75	PA
y_097553	Dose-toxicity scenario 1	Dose-efficacy scenario 2	0.52	0.278832894057346	MTD 97.5% percentile	0.75	PA
y_097554	Dose-toxicity scenario 1	Dose-efficacy scenario 2	0.53	0.271496638180987	MTD 97.5% percentile	0.75	PA
y_097555	Dose-toxicity scenario 1	Dose-efficacy scenario 2	0.54	0.264313908721451	MTD 97.5% percentile	0.75	PA
y_097556	Dose-toxicity scenario 1	Dose-efficacy scenario 2	0.55	0.257279936293876	MTD 97.5% percentile	0.75	PA
y_097557	Dose-toxicity scenario 1	Dose-efficacy scenario 2	0.56	0.250390147040199	MTD 97.5% percentile	0.75	PA
y_097558	Dose-toxicity scenario 1	Dose-efficacy scenario 2	0.57	0.243640152710975	MTD 97.5% percentile	0.75	PA
y_097559	Dose-toxicity scenario 1	Dose-efficacy scenario 2	0.58	0.237025741344871	MTD 97.5% percentile	0.75	PA
y_097560	Dose-toxicity scenario 1	Dose-efficacy scenario 2	0.59	0.230542868504204	MTD 97.5% percentile	0.75	PA
y_097561	Dose-toxicity scenario 1	Dose-efficacy scenario 2	0.6	0.224187649028237	MTD 97.5% percentile	0.75	PA
y_097562	Dose-toxicity scenario 1	Dose-efficacy scenario 2	0.61	0.217956349268861	MTD 97.5% percentile	0.75	PA
y_097563	Dose-toxicity scenario 1	Dose-efficacy scenario 2	0.62	0.211845379776096	MTD 97.5% percentile	0.75	PA
y_097564	Dose-toxicity scenario 1	Dose-efficacy scenario 2	0.63	0.20585128840327	MTD 97.5% percentile	0.75	PA
y_097565	Dose-toxicity scenario 1	Dose-efficacy scenario 2	0.64	0.199970753804064	MTD 97.5% percentile	0.75	PA
y_097566	Dose-toxicity scenario 1	Dose-efficacy scenario 2	0.65	0.194200579295684	MTD 97.5% percentile	0.75	PA
y_097567	Dose-toxicity scenario 1	Dose-efficacy scenario 2	0.66	0.188537687064326	MTD 97.5% percentile	0.75	PA
y_097568	Dose-toxicity scenario 1	Dose-efficacy scenario 2	0.67	0.182979112690872	MTD 97.5% percentile	0.75	PA
y_097569	Dose-toxicity scenario 1	Dose-efficacy scenario 2	0.68	0.177521999976355	MTD 97.5% percentile	0.75	PA
y_097570	Dose-toxicity scenario 1	Dose-efficacy scenario 2	0.69	0.172163596048219	MTD 97.5% percentile	0.75	PA
y_097571	Dose-toxicity scenario 1	Dose-efficacy scenario 2	0.7	0.166901246729753	MTD 97.5% percentile	0.75	PA
y_097572	Dose-toxicity scenario 1	Dose-efficacy scenario 2	0.71	0.161732392156331	MTD 97.5% percentile	0.75	PA
y_097573	Dose-toxicity scenario 1	Dose-efficacy scenario 2	0.72	0.156654562623259	MTD 97.5% percentile	0.75	PA
y_097574	Dose-toxicity scenario 1	Dose-efficacy scenario 2	0.73	0.151665374651058	MTD 97.5% percentile	0.75	PA
y_097575	Dose-toxicity scenario 1	Dose-efficacy scenario 2	0.74	0.146762527255036	MTD 97.5% percentile	0.75	PA
y_097576	Dose-toxicity scenario 1	Dose-efficacy scenario 2	0.75	0.141943798406857	MTD 97.5% percentile	0.75	PA
y_097577	Dose-toxicity scenario 1	Dose-efficacy scenario 2	0.76	0.137207041676701	MTD 97.5% percentile	0.75	PA
y_097578	Dose-toxicity scenario 1	Dose-efficacy scenario 2	0.77	0.132550183045332	MTD 97.5% percentile	0.75	PA
y_097579	Dose-toxicity scenario 1	Dose-efficacy scenario 2	0.78	0.127971217876139	MTD 97.5% percentile	0.75	PA
y_097580	Dose-toxicity scenario 1	Dose-efficacy scenario 2	0.79	0.12346820803786	MTD 97.5% percentile	0.75	PA
y_097581	Dose-toxicity scenario 1	Dose-efficacy scenario 2	0.8	0.11903927916931	MTD 97.5% percentile	0.75	PA
y_097582	Dose-toxicity scenario 1	Dose-efficacy scenario 2	0.81	0.114682618078006	MTD 97.5% percentile	0.75	PA
y_097583	Dose-toxicity scenario 1	Dose-efficacy scenario 2	0.82	0.110396470265107	MTD 97.5% percentile	0.75	PA
y_097584	Dose-toxicity scenario 1	Dose-efficacy scenario 2	0.83	0.106179137569557	MTD 97.5% percentile	0.75	PA
y_097585	Dose-toxicity scenario 1	Dose-efficacy scenario 2	0.84	0.102028975924805	MTD 97.5% percentile	0.75	PA
y_097586	Dose-toxicity scenario 1	Dose-efficacy scenario 2	0.85	0.0979443932218665	MTD 97.5% percentile	0.75	PA
y_097587	Dose-toxicity scenario 1	Dose-efficacy scenario 2	0.86	0.0939238472728844	MTD 97.5% percentile	0.75	PA
y_097588	Dose-toxicity scenario 1	Dose-efficacy scenario 2	0.87	0.0899658438697327	MTD 97.5% percentile	0.75	PA
y_097589	Dose-toxicity scenario 1	Dose-efficacy scenario 2	0.88	0.0860689349325161	MTD 97.5% percentile	0.75	PA
y_097590	Dose-toxicity scenario 1	Dose-efficacy scenario 2	0.89	0.0822317167431518	MTD 97.5% percentile	0.75	PA
y_097591	Dose-toxicity scenario 1	Dose-efficacy scenario 2	0.9	0.0784528282595056	MTD 97.5% percentile	0.75	PA
y_097592	Dose-toxicity scenario 1	Dose-efficacy scenario 2	0.91	0.074730949505828	MTD 97.5% percentile	0.75	PA
y_097593	Dose-toxicity scenario 1	Dose-efficacy scenario 2	0.92	0.0710648000354931	MTD 97.5% percentile	0.75	PA
y_097594	Dose-toxicity scenario 1	Dose-efficacy scenario 2	0.93	0.0674531374622782	MTD 97.5% percentile	0.75	PA
y_097595	Dose-toxicity scenario 1	Dose-efficacy scenario 2	0.94	0.0638947560566457	MTD 97.5% percentile	0.75	PA
y_097596	Dose-toxicity scenario 1	Dose-efficacy scenario 2	0.95	0.0603884854036948	MTD 97.5% percentile	0.75	PA
y_097597	Dose-toxicity scenario 1	Dose-efficacy scenario 2	0.96	0.0569331891196461	MTD 97.5% percentile	0.75	PA
y_097598	Dose-toxicity scenario 1	Dose-efficacy scenario 2	0.97	0.0535277636239011	MTD 97.5% percentile	0.75	PA
y_097599	Dose-toxicity scenario 1	Dose-efficacy scenario 2	0.98	0.0501711369638907	MTD 97.5% percentile	0.75	PA
y_0975100	Dose-toxicity scenario 1	Dose-efficacy scenario 2	0.99	0.046862267690082	MTD 97.5% percentile	0.75	PA
y_0975101	Dose-toxicity scenario 1	Dose-efficacy scenario 2	1	0.0436001437786658	MTD 97.5% percentile	0.75	PA
