# Supplementary material for: A Bayesian adaptive design for dual‐agent phase I–II oncology trials integrating efficacy data across stages
Source: Biom J. 2023 May 18;65(7):2200288. doi: 10.1002/bimj.202200288 (PMC10952513; doi:10.1002/bimj.202200288)
Supplement: Supplementary file 1 — Supporting Information S1 [file BIMJ-65-0-s001.zip › Code_biometrical_journal2/Code_biometrical_journal/Data/intermediate_outputs/MTD_curve_DLT_sc1_EFF_sc2_PA_w0_H0.csv]

	DLT_scenario	EFF_scenario	x	y	type	omega	agreement
y_mean1	Dose-toxicity scenario 1	Dose-efficacy scenario 2	0	1.23008757144624	MTD mean	0	PA
y_mean2	Dose-toxicity scenario 1	Dose-efficacy scenario 2	0.01	1.19911731412715	MTD mean	0	PA
y_mean3	Dose-toxicity scenario 1	Dose-efficacy scenario 2	0.02	1.16920033174502	MTD mean	0	PA
y_mean4	Dose-toxicity scenario 1	Dose-efficacy scenario 2	0.03	1.14028379108722	MTD mean	0	PA
y_mean5	Dose-toxicity scenario 1	Dose-efficacy scenario 2	0.04	1.11231833437902	MTD mean	0	PA
y_mean6	Dose-toxicity scenario 1	Dose-efficacy scenario 2	0.05	1.08525779813362	MTD mean	0	PA
y_mean7	Dose-toxicity scenario 1	Dose-efficacy scenario 2	0.06	1.05905895886041	MTD mean	0	PA
y_mean8	Dose-toxicity scenario 1	Dose-efficacy scenario 2	0.07	1.033681302685	MTD mean	0	PA
y_mean9	Dose-toxicity scenario 1	Dose-efficacy scenario 2	0.08	1.00908681629823	MTD mean	0	PA
y_mean10	Dose-toxicity scenario 1	Dose-efficacy scenario 2	0.09	0.985239796965436	MTD mean	0	PA
y_mean11	Dose-toxicity scenario 1	Dose-efficacy scenario 2	0.1	0.962106679598746	MTD mean	0	PA
y_mean12	Dose-toxicity scenario 1	Dose-efficacy scenario 2	0.11	0.939655879131093	MTD mean	0	PA
y_mean13	Dose-toxicity scenario 1	Dose-efficacy scenario 2	0.12	0.917857646635116	MTD mean	0	PA
y_mean14	Dose-toxicity scenario 1	Dose-efficacy scenario 2	0.13	0.896683937808755	MTD mean	0	PA
y_mean15	Dose-toxicity scenario 1	Dose-efficacy scenario 2	0.14	0.876108292604933	MTD mean	0	PA
y_mean16	Dose-toxicity scenario 1	Dose-efficacy scenario 2	0.15	0.856105724918991	MTD mean	0	PA
y_mean17	Dose-toxicity scenario 1	Dose-efficacy scenario 2	0.16	0.836652621366869	MTD mean	0	PA
y_mean18	Dose-toxicity scenario 1	Dose-efficacy scenario 2	0.17	0.817726648291864	MTD mean	0	PA
y_mean19	Dose-toxicity scenario 1	Dose-efficacy scenario 2	0.18	0.799306666229987	MTD mean	0	PA
y_mean20	Dose-toxicity scenario 1	Dose-efficacy scenario 2	0.19	0.781372651145203	MTD mean	0	PA
y_mean21	Dose-toxicity scenario 1	Dose-efficacy scenario 2	0.2	0.763905621817549	MTD mean	0	PA
y_mean22	Dose-toxicity scenario 1	Dose-efficacy scenario 2	0.21	0.746887572830613	MTD mean	0	PA
y_mean23	Dose-toxicity scenario 1	Dose-efficacy scenario 2	0.22	0.730301412660993	MTD mean	0	PA
y_mean24	Dose-toxicity scenario 1	Dose-efficacy scenario 2	0.23	0.714130906422244	MTD mean	0	PA
y_mean25	Dose-toxicity scenario 1	Dose-efficacy scenario 2	0.24	0.698360622860114	MTD mean	0	PA
y_mean26	Dose-toxicity scenario 1	Dose-efficacy scenario 2	0.25	0.682975885235305	MTD mean	0	PA
y_mean27	Dose-toxicity scenario 1	Dose-efficacy scenario 2	0.26	0.667962725765128	MTD mean	0	PA
y_mean28	Dose-toxicity scenario 1	Dose-efficacy scenario 2	0.27	0.653307843326798	MTD mean	0	PA
y_mean29	Dose-toxicity scenario 1	Dose-efficacy scenario 2	0.28	0.638998564153154	MTD mean	0	PA
y_mean30	Dose-toxicity scenario 1	Dose-efficacy scenario 2	0.29	0.625022805276686	MTD mean	0	PA
y_mean31	Dose-toxicity scenario 1	Dose-efficacy scenario 2	0.3	0.611369040500263	MTD mean	0	PA
y_mean32	Dose-toxicity scenario 1	Dose-efficacy scenario 2	0.31	0.598026268693108	MTD mean	0	PA
y_mean33	Dose-toxicity scenario 1	Dose-efficacy scenario 2	0.32	0.584983984228767	MTD mean	0	PA
y_mean34	Dose-toxicity scenario 1	Dose-efficacy scenario 2	0.33	0.572232149398102	MTD mean	0	PA
y_mean35	Dose-toxicity scenario 1	Dose-efficacy scenario 2	0.34	0.559761168645055	MTD mean	0	PA
y_mean36	Dose-toxicity scenario 1	Dose-efficacy scenario 2	0.35	0.547561864486221	MTD mean	0	PA
y_mean37	Dose-toxicity scenario 1	Dose-efficacy scenario 2	0.36	0.535625454987211	MTD mean	0	PA
y_mean38	Dose-toxicity scenario 1	Dose-efficacy scenario 2	0.37	0.523943532679643	MTD mean	0	PA
y_mean39	Dose-toxicity scenario 1	Dose-efficacy scenario 2	0.38	0.512508044812402	MTD mean	0	PA
y_mean40	Dose-toxicity scenario 1	Dose-efficacy scenario 2	0.39	0.50131127483967	MTD mean	0	PA
y_mean41	Dose-toxicity scenario 1	Dose-efficacy scenario 2	0.4	0.4903458250563	MTD mean	0	PA
y_mean42	Dose-toxicity scenario 1	Dose-efficacy scenario 2	0.41	0.47960460029843	MTD mean	0	PA
y_mean43	Dose-toxicity scenario 1	Dose-efficacy scenario 2	0.42	0.469080792633857	MTD mean	0	PA
y_mean44	Dose-toxicity scenario 1	Dose-efficacy scenario 2	0.43	0.45876786697276	MTD mean	0	PA
y_mean45	Dose-toxicity scenario 1	Dose-efficacy scenario 2	0.44	0.448659547534869	MTD mean	0	PA
y_mean46	Dose-toxicity scenario 1	Dose-efficacy scenario 2	0.45	0.438749805114176	MTD mean	0	PA
y_mean47	Dose-toxicity scenario 1	Dose-efficacy scenario 2	0.46	0.429032845086914	MTD mean	0	PA
y_mean48	Dose-toxicity scenario 1	Dose-efficacy scenario 2	0.47	0.419503096112646	MTD mean	0	PA
y_mean49	Dose-toxicity scenario 1	Dose-efficacy scenario 2	0.48	0.410155199482207	MTD mean	0	PA
y_mean50	Dose-toxicity scenario 1	Dose-efficacy scenario 2	0.49	0.400983999069684	MTD mean	0	PA
y_mean51	Dose-toxicity scenario 1	Dose-efficacy scenario 2	0.5	0.391984531848847	MTD mean	0	PA
y_mean52	Dose-toxicity scenario 1	Dose-efficacy scenario 2	0.51	0.383152018937396	MTD mean	0	PA
y_mean53	Dose-toxicity scenario 1	Dose-efficacy scenario 2	0.52	0.374481857135046	MTD mean	0	PA
y_mean54	Dose-toxicity scenario 1	Dose-efficacy scenario 2	0.53	0.365969610923987	MTD mean	0	PA
y_mean55	Dose-toxicity scenario 1	Dose-efficacy scenario 2	0.54	0.357611004902502	MTD mean	0	PA
y_mean56	Dose-toxicity scenario 1	Dose-efficacy scenario 2	0.55	0.34940191662462	MTD mean	0	PA
y_mean57	Dose-toxicity scenario 1	Dose-efficacy scenario 2	0.56	0.34133836982062	MTD mean	0	PA
y_mean58	Dose-toxicity scenario 1	Dose-efficacy scenario 2	0.57	0.333416527974947	MTD mean	0	PA
y_mean59	Dose-toxicity scenario 1	Dose-efficacy scenario 2	0.58	0.325632688239761	MTD mean	0	PA
y_mean60	Dose-toxicity scenario 1	Dose-efficacy scenario 2	0.59	0.31798327566382	MTD mean	0	PA
y_mean61	Dose-toxicity scenario 1	Dose-efficacy scenario 2	0.6	0.31046483771781	MTD mean	0	PA
y_mean62	Dose-toxicity scenario 1	Dose-efficacy scenario 2	0.61	0.303074039098501	MTD mean	0	PA
y_mean63	Dose-toxicity scenario 1	Dose-efficacy scenario 2	0.62	0.295807656795302	MTD mean	0	PA
y_mean64	Dose-toxicity scenario 1	Dose-efficacy scenario 2	0.63	0.288662575403884	MTD mean	0	PA
y_mean65	Dose-toxicity scenario 1	Dose-efficacy scenario 2	0.64	0.281635782672559	MTD mean	0	PA
y_mean66	Dose-toxicity scenario 1	Dose-efficacy scenario 2	0.65	0.274724365268032	MTD mean	0	PA
y_mean67	Dose-toxicity scenario 1	Dose-efficacy scenario 2	0.66	0.267925504748027	MTD mean	0	PA
y_mean68	Dose-toxicity scenario 1	Dose-efficacy scenario 2	0.67	0.261236473729088	MTD mean	0	PA
y_mean69	Dose-toxicity scenario 1	Dose-efficacy scenario 2	0.68	0.254654632238609	MTD mean	0	PA
y_mean70	Dose-toxicity scenario 1	Dose-efficacy scenario 2	0.69	0.248177424240845	MTD mean	0	PA
y_mean71	Dose-toxicity scenario 1	Dose-efficacy scenario 2	0.7	0.241802374327296	MTD mean	0	PA
y_mean72	Dose-toxicity scenario 1	Dose-efficacy scenario 2	0.71	0.23552708456246	MTD mean	0	PA
y_mean73	Dose-toxicity scenario 1	Dose-efficacy scenario 2	0.72	0.229349231476519	MTD mean	0	PA
y_mean74	Dose-toxicity scenario 1	Dose-efficacy scenario 2	0.73	0.223266563197028	MTD mean	0	PA
y_mean75	Dose-toxicity scenario 1	Dose-efficacy scenario 2	0.74	0.217276896712171	MTD mean	0	PA
y_mean76	Dose-toxicity scenario 1	Dose-efficacy scenario 2	0.75	0.211378115258594	MTD mean	0	PA
y_mean77	Dose-toxicity scenario 1	Dose-efficacy scenario 2	0.76	0.20556816582725	MTD mean	0	PA
y_mean78	Dose-toxicity scenario 1	Dose-efficacy scenario 2	0.77	0.199845056781091	MTD mean	0	PA
y_mean79	Dose-toxicity scenario 1	Dose-efficacy scenario 2	0.78	0.194206855578781	MTD mean	0	PA
y_mean80	Dose-toxicity scenario 1	Dose-efficacy scenario 2	0.79	0.188651686598985	MTD mean	0	PA
y_mean81	Dose-toxicity scenario 1	Dose-efficacy scenario 2	0.8	0.183177729060069	MTD mean	0	PA
y_mean82	Dose-toxicity scenario 1	Dose-efficacy scenario 2	0.81	0.177783215030383	MTD mean	0	PA
y_mean83	Dose-toxicity scenario 1	Dose-efficacy scenario 2	0.82	0.172466427524549	MTD mean	0	PA
y_mean84	Dose-toxicity scenario 1	Dose-efficacy scenario 2	0.83	0.167225698681439	MTD mean	0	PA
y_mean85	Dose-toxicity scenario 1	Dose-efficacy scenario 2	0.84	0.162059408019809	MTD mean	0	PA
y_mean86	Dose-toxicity scenario 1	Dose-efficacy scenario 2	0.85	0.15696598076772	MTD mean	0	PA
y_mean87	Dose-toxicity scenario 1	Dose-efficacy scenario 2	0.86	0.151943886262162	MTD mean	0	PA
y_mean88	Dose-toxicity scenario 1	Dose-efficacy scenario 2	0.87	0.146991636415445	MTD mean	0	PA
y_mean89	Dose-toxicity scenario 1	Dose-efficacy scenario 2	0.88	0.14210778424513	MTD mean	0	PA
y_mean90	Dose-toxicity scenario 1	Dose-efficacy scenario 2	0.89	0.137290922464459	MTD mean	0	PA
y_mean91	Dose-toxicity scenario 1	Dose-efficacy scenario 2	0.9	0.132539682130389	MTD mean	0	PA
y_mean92	Dose-toxicity scenario 1	Dose-efficacy scenario 2	0.91	0.127852731346515	MTD mean	0	PA
y_mean93	Dose-toxicity scenario 1	Dose-efficacy scenario 2	0.92	0.123228774018281	MTD mean	0	PA
y_mean94	Dose-toxicity scenario 1	Dose-efficacy scenario 2	0.93	0.118666548658054	MTD mean	0	PA
y_mean95	Dose-toxicity scenario 1	Dose-efficacy scenario 2	0.94	0.114164827237739	MTD mean	0	PA
y_mean96	Dose-toxicity scenario 1	Dose-efficacy scenario 2	0.95	0.109722414086737	MTD mean	0	PA
y_mean97	Dose-toxicity scenario 1	Dose-efficacy scenario 2	0.96	0.105338144833181	MTD mean	0	PA
y_mean98	Dose-toxicity scenario 1	Dose-efficacy scenario 2	0.97	0.101010885386473	MTD mean	0	PA
y_mean99	Dose-toxicity scenario 1	Dose-efficacy scenario 2	0.98	0.0967395309592506	MTD mean	0	PA
y_mean100	Dose-toxicity scenario 1	Dose-efficacy scenario 2	0.99	0.0925230051270255	MTD mean	0	PA
y_mean101	Dose-toxicity scenario 1	Dose-efficacy scenario 2	1	0.0883602589237954	MTD mean	0	PA
y_00251	Dose-toxicity scenario 1	Dose-efficacy scenario 2	0	1.34968837082798	MTD 2.5% percentile	0	PA
y_00252	Dose-toxicity scenario 1	Dose-efficacy scenario 2	0.01	1.32356198732264	MTD 2.5% percentile	0	PA
y_00253	Dose-toxicity scenario 1	Dose-efficacy scenario 2	0.02	1.29806078781599	MTD 2.5% percentile	0	PA
y_00254	Dose-toxicity scenario 1	Dose-efficacy scenario 2	0.03	1.2731625973736	MTD 2.5% percentile	0	PA
y_00255	Dose-toxicity scenario 1	Dose-efficacy scenario 2	0.04	1.24884627751723	MTD 2.5% percentile	0	PA
y_00256	Dose-toxicity scenario 1	Dose-efficacy scenario 2	0.05	1.22509166636936	MTD 2.5% percentile	0	PA
y_00257	Dose-toxicity scenario 1	Dose-efficacy scenario 2	0.06	1.20187952289824	MTD 2.5% percentile	0	PA
y_00258	Dose-toxicity scenario 1	Dose-efficacy scenario 2	0.07	1.17919147493962	MTD 2.5% percentile	0	PA
y_00259	Dose-toxicity scenario 1	Dose-efficacy scenario 2	0.08	1.15700997069989	MTD 2.5% percentile	0	PA
y_002510	Dose-toxicity scenario 1	Dose-efficacy scenario 2	0.09	1.13531823347172	MTD 2.5% percentile	0	PA
y_002511	Dose-toxicity scenario 1	Dose-efficacy scenario 2	0.1	1.11410021931647	MTD 2.5% percentile	0	PA
y_002512	Dose-toxicity scenario 1	Dose-efficacy scenario 2	0.11	1.0933405774893	MTD 2.5% percentile	0	PA
y_002513	Dose-toxicity scenario 1	Dose-efficacy scenario 2	0.12	1.07302461340153	MTD 2.5% percentile	0	PA
y_002514	Dose-toxicity scenario 1	Dose-efficacy scenario 2	0.13	1.05313825393275	MTD 2.5% percentile	0	PA
y_002515	Dose-toxicity scenario 1	Dose-efficacy scenario 2	0.14	1.03366801492031	MTD 2.5% percentile	0	PA
y_002516	Dose-toxicity scenario 1	Dose-efficacy scenario 2	0.15	1.01460097066867	MTD 2.5% percentile	0	PA
y_002517	Dose-toxicity scenario 1	Dose-efficacy scenario 2	0.16	0.99592472533344	MTD 2.5% percentile	0	PA
y_002518	Dose-toxicity scenario 1	Dose-efficacy scenario 2	0.17	0.977627386047185	MTD 2.5% percentile	0	PA
y_002519	Dose-toxicity scenario 1	Dose-efficacy scenario 2	0.18	0.959697537664446	MTD 2.5% percentile	0	PA
y_002520	Dose-toxicity scenario 1	Dose-efficacy scenario 2	0.19	0.942124219013347	MTD 2.5% percentile	0	PA
y_002521	Dose-toxicity scenario 1	Dose-efficacy scenario 2	0.2	0.924896900549939	MTD 2.5% percentile	0	PA
y_002522	Dose-toxicity scenario 1	Dose-efficacy scenario 2	0.21	0.908005463319558	MTD 2.5% percentile	0	PA
y_002523	Dose-toxicity scenario 1	Dose-efficacy scenario 2	0.22	0.891440179136881	MTD 2.5% percentile	0	PA
y_002524	Dose-toxicity scenario 1	Dose-efficacy scenario 2	0.23	0.875191691903102	MTD 2.5% percentile	0	PA
y_002525	Dose-toxicity scenario 1	Dose-efficacy scenario 2	0.24	0.85925099998483	MTD 2.5% percentile	0	PA
y_002526	Dose-toxicity scenario 1	Dose-efficacy scenario 2	0.25	0.843609439584979	MTD 2.5% percentile	0	PA
y_002527	Dose-toxicity scenario 1	Dose-efficacy scenario 2	0.26	0.828258669041122	MTD 2.5% percentile	0	PA
y_002528	Dose-toxicity scenario 1	Dose-efficacy scenario 2	0.27	0.813190653991476	MTD 2.5% percentile	0	PA
y_002529	Dose-toxicity scenario 1	Dose-efficacy scenario 2	0.28	0.798397653353139	MTD 2.5% percentile	0	PA
y_002530	Dose-toxicity scenario 1	Dose-efficacy scenario 2	0.29	0.783872206061127	MTD 2.5% percentile	0	PA
y_002531	Dose-toxicity scenario 1	Dose-efficacy scenario 2	0.3	0.769607118520505	MTD 2.5% percentile	0	PA
y_002532	Dose-toxicity scenario 1	Dose-efficacy scenario 2	0.31	0.755595452727251	MTD 2.5% percentile	0	PA
y_002533	Dose-toxicity scenario 1	Dose-efficacy scenario 2	0.32	0.741830515016663	MTD 2.5% percentile	0	PA
y_002534	Dose-toxicity scenario 1	Dose-efficacy scenario 2	0.33	0.728305845400948	MTD 2.5% percentile	0	PA
y_002535	Dose-toxicity scenario 1	Dose-efficacy scenario 2	0.34	0.71501520746033	MTD 2.5% percentile	0	PA
y_002536	Dose-toxicity scenario 1	Dose-efficacy scenario 2	0.35	0.701952578754421	MTD 2.5% percentile	0	PA
y_002537	Dose-toxicity scenario 1	Dose-efficacy scenario 2	0.36	0.6891121417229	MTD 2.5% percentile	0	PA
y_002538	Dose-toxicity scenario 1	Dose-efficacy scenario 2	0.37	0.676488275046602	MTD 2.5% percentile	0	PA
y_002539	Dose-toxicity scenario 1	Dose-efficacy scenario 2	0.38	0.664075545442072	MTD 2.5% percentile	0	PA
y_002540	Dose-toxicity scenario 1	Dose-efficacy scenario 2	0.39	0.651868699864418	MTD 2.5% percentile	0	PA
y_002541	Dose-toxicity scenario 1	Dose-efficacy scenario 2	0.4	0.639862658094957	MTD 2.5% percentile	0	PA
y_002542	Dose-toxicity scenario 1	Dose-efficacy scenario 2	0.41	0.628052505691677	MTD 2.5% percentile	0	PA
y_002543	Dose-toxicity scenario 1	Dose-efficacy scenario 2	0.42	0.616433487281967	MTD 2.5% percentile	0	PA
y_002544	Dose-toxicity scenario 1	Dose-efficacy scenario 2	0.43	0.605001000178377	MTD 2.5% percentile	0	PA
y_002545	Dose-toxicity scenario 1	Dose-efficacy scenario 2	0.44	0.593750588299415	MTD 2.5% percentile	0	PA
y_002546	Dose-toxicity scenario 1	Dose-efficacy scenario 2	0.45	0.582677936378498	MTD 2.5% percentile	0	PA
y_002547	Dose-toxicity scenario 1	Dose-efficacy scenario 2	0.46	0.571778864445252	MTD 2.5% percentile	0	PA
y_002548	Dose-toxicity scenario 1	Dose-efficacy scenario 2	0.47	0.561049322564337	MTD 2.5% percentile	0	PA
y_002549	Dose-toxicity scenario 1	Dose-efficacy scenario 2	0.48	0.550485385817883	MTD 2.5% percentile	0	PA
y_002550	Dose-toxicity scenario 1	Dose-efficacy scenario 2	0.49	0.540083249518476	MTD 2.5% percentile	0	PA
y_002551	Dose-toxicity scenario 1	Dose-efficacy scenario 2	0.5	0.52983922464043	MTD 2.5% percentile	0	PA
y_002552	Dose-toxicity scenario 1	Dose-efficacy scenario 2	0.51	0.519749733457824	MTD 2.5% percentile	0	PA
y_002553	Dose-toxicity scenario 1	Dose-efficacy scenario 2	0.52	0.50981130537846	MTD 2.5% percentile	0	PA
y_002554	Dose-toxicity scenario 1	Dose-efficacy scenario 2	0.53	0.500020572963558	MTD 2.5% percentile	0	PA
y_002555	Dose-toxicity scenario 1	Dose-efficacy scenario 2	0.54	0.490374268123602	MTD 2.5% percentile	0	PA
y_002556	Dose-toxicity scenario 1	Dose-efficacy scenario 2	0.55	0.480869218481295	MTD 2.5% percentile	0	PA
y_002557	Dose-toxicity scenario 1	Dose-efficacy scenario 2	0.56	0.471502343893137	MTD 2.5% percentile	0	PA
y_002558	Dose-toxicity scenario 1	Dose-efficacy scenario 2	0.57	0.462270653121601	MTD 2.5% percentile	0	PA
y_002559	Dose-toxicity scenario 1	Dose-efficacy scenario 2	0.58	0.453171240650363	MTD 2.5% percentile	0	PA
y_002560	Dose-toxicity scenario 1	Dose-efficacy scenario 2	0.59	0.444201283635458	MTD 2.5% percentile	0	PA
y_002561	Dose-toxicity scenario 1	Dose-efficacy scenario 2	0.6	0.435358038985638	MTD 2.5% percentile	0	PA
y_002562	Dose-toxicity scenario 1	Dose-efficacy scenario 2	0.61	0.426638840565603	MTD 2.5% percentile	0	PA
y_002563	Dose-toxicity scenario 1	Dose-efficacy scenario 2	0.62	0.418041096516096	MTD 2.5% percentile	0	PA
y_002564	Dose-toxicity scenario 1	Dose-efficacy scenario 2	0.63	0.40956228668522	MTD 2.5% percentile	0	PA
y_002565	Dose-toxicity scenario 1	Dose-efficacy scenario 2	0.64	0.401199960165614	MTD 2.5% percentile	0	PA
y_002566	Dose-toxicity scenario 1	Dose-efficacy scenario 2	0.65	0.392951732932451	MTD 2.5% percentile	0	PA
y_002567	Dose-toxicity scenario 1	Dose-efficacy scenario 2	0.66	0.384815285577454	MTD 2.5% percentile	0	PA
y_002568	Dose-toxicity scenario 1	Dose-efficacy scenario 2	0.67	0.376788361134428	MTD 2.5% percentile	0	PA
y_002569	Dose-toxicity scenario 1	Dose-efficacy scenario 2	0.68	0.368868762992007	MTD 2.5% percentile	0	PA
y_002570	Dose-toxicity scenario 1	Dose-efficacy scenario 2	0.69	0.361054352889575	MTD 2.5% percentile	0	PA
y_002571	Dose-toxicity scenario 1	Dose-efficacy scenario 2	0.7	0.353343048992514	MTD 2.5% percentile	0	PA
y_002572	Dose-toxicity scenario 1	Dose-efficacy scenario 2	0.71	0.345732824043135	MTD 2.5% percentile	0	PA
y_002573	Dose-toxicity scenario 1	Dose-efficacy scenario 2	0.72	0.338221703583856	MTD 2.5% percentile	0	PA
y_002574	Dose-toxicity scenario 1	Dose-efficacy scenario 2	0.73	0.330807764249341	MTD 2.5% percentile	0	PA
y_002575	Dose-toxicity scenario 1	Dose-efficacy scenario 2	0.74	0.323489132124506	MTD 2.5% percentile	0	PA
y_002576	Dose-toxicity scenario 1	Dose-efficacy scenario 2	0.75	0.316263981165444	MTD 2.5% percentile	0	PA
y_002577	Dose-toxicity scenario 1	Dose-efficacy scenario 2	0.76	0.309130531680474	MTD 2.5% percentile	0	PA
y_002578	Dose-toxicity scenario 1	Dose-efficacy scenario 2	0.77	0.302087048868663	MTD 2.5% percentile	0	PA
y_002579	Dose-toxicity scenario 1	Dose-efficacy scenario 2	0.78	0.295131841413297	MTD 2.5% percentile	0	PA
y_002580	Dose-toxicity scenario 1	Dose-efficacy scenario 2	0.79	0.288263260127902	MTD 2.5% percentile	0	PA
y_002581	Dose-toxicity scenario 1	Dose-efficacy scenario 2	0.8	0.281479696652553	MTD 2.5% percentile	0	PA
y_002582	Dose-toxicity scenario 1	Dose-efficacy scenario 2	0.81	0.274779582198281	MTD 2.5% percentile	0	PA
y_002583	Dose-toxicity scenario 1	Dose-efficacy scenario 2	0.82	0.268161386337552	MTD 2.5% percentile	0	PA
y_002584	Dose-toxicity scenario 1	Dose-efficacy scenario 2	0.83	0.261623615838822	MTD 2.5% percentile	0	PA
y_002585	Dose-toxicity scenario 1	Dose-efficacy scenario 2	0.84	0.25516481354334	MTD 2.5% percentile	0	PA
y_002586	Dose-toxicity scenario 1	Dose-efficacy scenario 2	0.85	0.248783557282397	MTD 2.5% percentile	0	PA
y_002587	Dose-toxicity scenario 1	Dose-efficacy scenario 2	0.86	0.242478458833344	MTD 2.5% percentile	0	PA
y_002588	Dose-toxicity scenario 1	Dose-efficacy scenario 2	0.87	0.236248162912769	MTD 2.5% percentile	0	PA
y_002589	Dose-toxicity scenario 1	Dose-efficacy scenario 2	0.88	0.230091346205296	MTD 2.5% percentile	0	PA
y_002590	Dose-toxicity scenario 1	Dose-efficacy scenario 2	0.89	0.224006716426541	MTD 2.5% percentile	0	PA
y_002591	Dose-toxicity scenario 1	Dose-efficacy scenario 2	0.9	0.217993011418843	MTD 2.5% percentile	0	PA
y_002592	Dose-toxicity scenario 1	Dose-efficacy scenario 2	0.91	0.21204899827843	MTD 2.5% percentile	0	PA
y_002593	Dose-toxicity scenario 1	Dose-efficacy scenario 2	0.92	0.20617347251275	MTD 2.5% percentile	0	PA
y_002594	Dose-toxicity scenario 1	Dose-efficacy scenario 2	0.93	0.200365257226774	MTD 2.5% percentile	0	PA
y_002595	Dose-toxicity scenario 1	Dose-efficacy scenario 2	0.94	0.194623202337097	MTD 2.5% percentile	0	PA
y_002596	Dose-toxicity scenario 1	Dose-efficacy scenario 2	0.95	0.188946183812743	MTD 2.5% percentile	0	PA
y_002597	Dose-toxicity scenario 1	Dose-efficacy scenario 2	0.96	0.183333102941626	MTD 2.5% percentile	0	PA
y_002598	Dose-toxicity scenario 1	Dose-efficacy scenario 2	0.97	0.177782885621657	MTD 2.5% percentile	0	PA
y_002599	Dose-toxicity scenario 1	Dose-efficacy scenario 2	0.98	0.172294481675527	MTD 2.5% percentile	0	PA
y_0025100	Dose-toxicity scenario 1	Dose-efficacy scenario 2	0.99	0.166866864188268	MTD 2.5% percentile	0	PA
y_0025101	Dose-toxicity scenario 1	Dose-efficacy scenario 2	1	0.1614990288667	MTD 2.5% percentile	0	PA
y_0501	Dose-toxicity scenario 1	Dose-efficacy scenario 2	0	1.2302642528561	MTD 50% percentile	0	PA
y_0502	Dose-toxicity scenario 1	Dose-efficacy scenario 2	0.01	1.19942316501095	MTD 50% percentile	0	PA
y_0503	Dose-toxicity scenario 1	Dose-efficacy scenario 2	0.02	1.16962636657738	MTD 50% percentile	0	PA
y_0504	Dose-toxicity scenario 1	Dose-efficacy scenario 2	0.03	1.14082170060507	MTD 50% percentile	0	PA
y_0505	Dose-toxicity scenario 1	Dose-efficacy scenario 2	0.04	1.11296042656558	MTD 50% percentile	0	PA
y_0506	Dose-toxicity scenario 1	Dose-efficacy scenario 2	0.05	1.08599694512827	MTD 50% percentile	0	PA
y_0507	Dose-toxicity scenario 1	Dose-efficacy scenario 2	0.06	1.0598885491204	MTD 50% percentile	0	PA
y_0508	Dose-toxicity scenario 1	Dose-efficacy scenario 2	0.07	1.0345951978107	MTD 50% percentile	0	PA
y_0509	Dose-toxicity scenario 1	Dose-efficacy scenario 2	0.08	1.01007931200705	MTD 50% percentile	0	PA
y_05010	Dose-toxicity scenario 1	Dose-efficacy scenario 2	0.09	0.986305587763041	MTD 50% percentile	0	PA
y_05011	Dose-toxicity scenario 1	Dose-efficacy scenario 2	0.1	0.963240826751013	MTD 50% percentile	0	PA
y_05012	Dose-toxicity scenario 1	Dose-efficacy scenario 2	0.11	0.940853781587684	MTD 50% percentile	0	PA
y_05013	Dose-toxicity scenario 1	Dose-efficacy scenario 2	0.12	0.919115014596803	MTD 50% percentile	0	PA
y_05014	Dose-toxicity scenario 1	Dose-efficacy scenario 2	0.13	0.897996768666439	MTD 50% percentile	0	PA
y_05015	Dose-toxicity scenario 1	Dose-efficacy scenario 2	0.14	0.877472849009576	MTD 50% percentile	0	PA
y_05016	Dose-toxicity scenario 1	Dose-efficacy scenario 2	0.15	0.857518514768946	MTD 50% percentile	0	PA
y_05017	Dose-toxicity scenario 1	Dose-efficacy scenario 2	0.16	0.838110379522984	MTD 50% percentile	0	PA
y_05018	Dose-toxicity scenario 1	Dose-efficacy scenario 2	0.17	0.819226319851664	MTD 50% percentile	0	PA
y_05019	Dose-toxicity scenario 1	Dose-efficacy scenario 2	0.18	0.800845391210614	MTD 50% percentile	0	PA
y_05020	Dose-toxicity scenario 1	Dose-efficacy scenario 2	0.19	0.782947750440973	MTD 50% percentile	0	PA
y_05021	Dose-toxicity scenario 1	Dose-efficacy scenario 2	0.2	0.765514584312266	MTD 50% percentile	0	PA
y_05022	Dose-toxicity scenario 1	Dose-efficacy scenario 2	0.21	0.748528043557304	MTD 50% percentile	0	PA
y_05023	Dose-toxicity scenario 1	Dose-efficacy scenario 2	0.22	0.731971181912915	MTD 50% percentile	0	PA
y_05024	Dose-toxicity scenario 1	Dose-efficacy scenario 2	0.23	0.715827899728832	MTD 50% percentile	0	PA
y_05025	Dose-toxicity scenario 1	Dose-efficacy scenario 2	0.24	0.700082891750296	MTD 50% percentile	0	PA
y_05026	Dose-toxicity scenario 1	Dose-efficacy scenario 2	0.25	0.684721598718362	MTD 50% percentile	0	PA
y_05027	Dose-toxicity scenario 1	Dose-efficacy scenario 2	0.26	0.669730162466187	MTD 50% percentile	0	PA
y_05028	Dose-toxicity scenario 1	Dose-efficacy scenario 2	0.27	0.655095384220208	MTD 50% percentile	0	PA
y_05029	Dose-toxicity scenario 1	Dose-efficacy scenario 2	0.28	0.640804685842474	MTD 50% percentile	0	PA
y_05030	Dose-toxicity scenario 1	Dose-efficacy scenario 2	0.29	0.62684607377492	MTD 50% percentile	0	PA
y_05031	Dose-toxicity scenario 1	Dose-efficacy scenario 2	0.3	0.613208105468356	MTD 50% percentile	0	PA
y_05032	Dose-toxicity scenario 1	Dose-efficacy scenario 2	0.31	0.599879858098668	MTD 50% percentile	0	PA
y_05033	Dose-toxicity scenario 1	Dose-efficacy scenario 2	0.32	0.586850899390473	MTD 50% percentile	0	PA
y_05034	Dose-toxicity scenario 1	Dose-efficacy scenario 2	0.33	0.574111260384429	MTD 50% percentile	0	PA
y_05035	Dose-toxicity scenario 1	Dose-efficacy scenario 2	0.34	0.561651409998815	MTD 50% percentile	0	PA
y_05036	Dose-toxicity scenario 1	Dose-efficacy scenario 2	0.35	0.549462231248929	MTD 50% percentile	0	PA
y_05037	Dose-toxicity scenario 1	Dose-efficacy scenario 2	0.36	0.537534998999646	MTD 50% percentile	0	PA
y_05038	Dose-toxicity scenario 1	Dose-efficacy scenario 2	0.37	0.525861359137008	MTD 50% percentile	0	PA
y_05039	Dose-toxicity scenario 1	Dose-efficacy scenario 2	0.38	0.514433309054393	MTD 50% percentile	0	PA
y_05040	Dose-toxicity scenario 1	Dose-efficacy scenario 2	0.39	0.503243179357447	MTD 50% percentile	0	PA
y_05041	Dose-toxicity scenario 1	Dose-efficacy scenario 2	0.4	0.492283616699907	MTD 50% percentile	0	PA
y_05042	Dose-toxicity scenario 1	Dose-efficacy scenario 2	0.41	0.481547567669573	MTD 50% percentile	0	PA
y_05043	Dose-toxicity scenario 1	Dose-efficacy scenario 2	0.42	0.471028263650247	MTD 50% percentile	0	PA
y_05044	Dose-toxicity scenario 1	Dose-efficacy scenario 2	0.43	0.460719206591344	MTD 50% percentile	0	PA
y_05045	Dose-toxicity scenario 1	Dose-efficacy scenario 2	0.44	0.450614155622328	MTD 50% percentile	0	PA
y_05046	Dose-toxicity scenario 1	Dose-efficacy scenario 2	0.45	0.440707114454017	MTD 50% percentile	0	PA
y_05047	Dose-toxicity scenario 1	Dose-efficacy scenario 2	0.46	0.430992319513327	MTD 50% percentile	0	PA
y_05048	Dose-toxicity scenario 1	Dose-efficacy scenario 2	0.47	0.42146422876211	MTD 50% percentile	0	PA
y_05049	Dose-toxicity scenario 1	Dose-efficacy scenario 2	0.48	0.412117511154516	MTD 50% percentile	0	PA
y_05050	Dose-toxicity scenario 1	Dose-efficacy scenario 2	0.49	0.402947036690734	MTD 50% percentile	0	PA
y_05051	Dose-toxicity scenario 1	Dose-efficacy scenario 2	0.5	0.393947867028125	MTD 50% percentile	0	PA
y_05052	Dose-toxicity scenario 1	Dose-efficacy scenario 2	0.51	0.385115246613639	MTD 50% percentile	0	PA
y_05053	Dose-toxicity scenario 1	Dose-efficacy scenario 2	0.52	0.376444594304053	MTD 50% percentile	0	PA
y_05054	Dose-toxicity scenario 1	Dose-efficacy scenario 2	0.53	0.367931495443024	MTD 50% percentile	0	PA
y_05055	Dose-toxicity scenario 1	Dose-efficacy scenario 2	0.54	0.359571694366144	MTD 50% percentile	0	PA
y_05056	Dose-toxicity scenario 1	Dose-efficacy scenario 2	0.55	0.351361087307278	MTD 50% percentile	0	PA
y_05057	Dose-toxicity scenario 1	Dose-efficacy scenario 2	0.56	0.343295715681334	MTD 50% percentile	0	PA
y_05058	Dose-toxicity scenario 1	Dose-efficacy scenario 2	0.57	0.33537175972037	MTD 50% percentile	0	PA
y_05059	Dose-toxicity scenario 1	Dose-efficacy scenario 2	0.58	0.327585532441532	MTD 50% percentile	0	PA
y_05060	Dose-toxicity scenario 1	Dose-efficacy scenario 2	0.59	0.319933473926827	MTD 50% percentile	0	PA
y_05061	Dose-toxicity scenario 1	Dose-efficacy scenario 2	0.6	0.312412145896064	MTD 50% percentile	0	PA
y_05062	Dose-toxicity scenario 1	Dose-efficacy scenario 2	0.61	0.305018226555604	MTD 50% percentile	0	PA
y_05063	Dose-toxicity scenario 1	Dose-efficacy scenario 2	0.62	0.297748505706685	MTD 50% percentile	0	PA
y_05064	Dose-toxicity scenario 1	Dose-efficacy scenario 2	0.63	0.290599880098197	MTD 50% percentile	0	PA
y_05065	Dose-toxicity scenario 1	Dose-efficacy scenario 2	0.64	0.283569349009774	MTD 50% percentile	0	PA
y_05066	Dose-toxicity scenario 1	Dose-efficacy scenario 2	0.65	0.276654010051993	MTD 50% percentile	0	PA
y_05067	Dose-toxicity scenario 1	Dose-efficacy scenario 2	0.66	0.269851055171327	MTD 50% percentile	0	PA
y_05068	Dose-toxicity scenario 1	Dose-efficacy scenario 2	0.67	0.263157766848313	MTD 50% percentile	0	PA
y_05069	Dose-toxicity scenario 1	Dose-efficacy scenario 2	0.68	0.256571514478098	MTD 50% percentile	0	PA
y_05070	Dose-toxicity scenario 1	Dose-efficacy scenario 2	0.69	0.250089750923263	MTD 50% percentile	0	PA
y_05071	Dose-toxicity scenario 1	Dose-efficacy scenario 2	0.7	0.243710009229413	MTD 50% percentile	0	PA
y_05072	Dose-toxicity scenario 1	Dose-efficacy scenario 2	0.71	0.237429899494643	MTD 50% percentile	0	PA
y_05073	Dose-toxicity scenario 1	Dose-efficacy scenario 2	0.72	0.231247105884543	MTD 50% percentile	0	PA
y_05074	Dose-toxicity scenario 1	Dose-efficacy scenario 2	0.73	0.225159383784895	MTD 50% percentile	0	PA
y_05075	Dose-toxicity scenario 1	Dose-efficacy scenario 2	0.74	0.219164557084718	MTD 50% percentile	0	PA
y_05076	Dose-toxicity scenario 1	Dose-efficacy scenario 2	0.75	0.213260515582746	MTD 50% percentile	0	PA
y_05077	Dose-toxicity scenario 1	Dose-efficacy scenario 2	0.76	0.207445212510858	MTD 50% percentile	0	PA
y_05078	Dose-toxicity scenario 1	Dose-efficacy scenario 2	0.77	0.20171666216833	MTD 50% percentile	0	PA
y_05079	Dose-toxicity scenario 1	Dose-efficacy scenario 2	0.78	0.196072937661192	MTD 50% percentile	0	PA
y_05080	Dose-toxicity scenario 1	Dose-efficacy scenario 2	0.79	0.190512168741267	MTD 50% percentile	0	PA
y_05081	Dose-toxicity scenario 1	Dose-efficacy scenario 2	0.8	0.1850325397398	MTD 50% percentile	0	PA
y_05082	Dose-toxicity scenario 1	Dose-efficacy scenario 2	0.81	0.179632287590895	MTD 50% percentile	0	PA
y_05083	Dose-toxicity scenario 1	Dose-efficacy scenario 2	0.82	0.174309699940225	MTD 50% percentile	0	PA
y_05084	Dose-toxicity scenario 1	Dose-efficacy scenario 2	0.83	0.169063113334758	MTD 50% percentile	0	PA
y_05085	Dose-toxicity scenario 1	Dose-efficacy scenario 2	0.84	0.163890911489485	MTD 50% percentile	0	PA
y_05086	Dose-toxicity scenario 1	Dose-efficacy scenario 2	0.85	0.158791523627345	MTD 50% percentile	0	PA
y_05087	Dose-toxicity scenario 1	Dose-efficacy scenario 2	0.86	0.153763422888775	MTD 50% percentile	0	PA
y_05088	Dose-toxicity scenario 1	Dose-efficacy scenario 2	0.87	0.148805124807499	MTD 50% percentile	0	PA
y_05089	Dose-toxicity scenario 1	Dose-efficacy scenario 2	0.88	0.143915185849355	MTD 50% percentile	0	PA
y_05090	Dose-toxicity scenario 1	Dose-efficacy scenario 2	0.89	0.139092202011144	MTD 50% percentile	0	PA
y_05091	Dose-toxicity scenario 1	Dose-efficacy scenario 2	0.9	0.134334807476648	MTD 50% percentile	0	PA
y_05092	Dose-toxicity scenario 1	Dose-efficacy scenario 2	0.91	0.129641673327107	MTD 50% percentile	0	PA
y_05093	Dose-toxicity scenario 1	Dose-efficacy scenario 2	0.92	0.125011506303591	MTD 50% percentile	0	PA
y_05094	Dose-toxicity scenario 1	Dose-efficacy scenario 2	0.93	0.120443047618872	MTD 50% percentile	0	PA
y_05095	Dose-toxicity scenario 1	Dose-efficacy scenario 2	0.94	0.115935071816471	MTD 50% percentile	0	PA
y_05096	Dose-toxicity scenario 1	Dose-efficacy scenario 2	0.95	0.111486385674732	MTD 50% percentile	0	PA
y_05097	Dose-toxicity scenario 1	Dose-efficacy scenario 2	0.96	0.107095827153851	MTD 50% percentile	0	PA
y_05098	Dose-toxicity scenario 1	Dose-efficacy scenario 2	0.97	0.102762264383913	MTD 50% percentile	0	PA
y_05099	Dose-toxicity scenario 1	Dose-efficacy scenario 2	0.98	0.0984845946920832	MTD 50% percentile	0	PA
y_050100	Dose-toxicity scenario 1	Dose-efficacy scenario 2	0.99	0.0942617436672038	MTD 50% percentile	0	PA
y_050101	Dose-toxicity scenario 1	Dose-efficacy scenario 2	1	0.0900926642601163	MTD 50% percentile	0	PA
y_09751	Dose-toxicity scenario 1	Dose-efficacy scenario 2	0	1.13578335908527	MTD 97.5% percentile	0	PA
y_09752	Dose-toxicity scenario 1	Dose-efficacy scenario 2	0.01	1.09964445546318	MTD 97.5% percentile	0	PA
y_09753	Dose-toxicity scenario 1	Dose-efficacy scenario 2	0.02	1.0651472022985	MTD 97.5% percentile	0	PA
y_09754	Dose-toxicity scenario 1	Dose-efficacy scenario 2	0.03	1.03218222313036	MTD 97.5% percentile	0	PA
y_09755	Dose-toxicity scenario 1	Dose-efficacy scenario 2	0.04	1.00064964680672	MTD 97.5% percentile	0	PA
y_09756	Dose-toxicity scenario 1	Dose-efficacy scenario 2	0.05	0.97045809687314	MTD 97.5% percentile	0	PA
y_09757	Dose-toxicity scenario 1	Dose-efficacy scenario 2	0.06	0.941523807215608	MTD 97.5% percentile	0	PA
y_09758	Dose-toxicity scenario 1	Dose-efficacy scenario 2	0.07	0.913769845931161	MTD 97.5% percentile	0	PA
y_09759	Dose-toxicity scenario 1	Dose-efficacy scenario 2	0.08	0.887125432282803	MTD 97.5% percentile	0	PA
y_097510	Dose-toxicity scenario 1	Dose-efficacy scenario 2	0.09	0.861525333969322	MTD 97.5% percentile	0	PA
y_097511	Dose-toxicity scenario 1	Dose-efficacy scenario 2	0.1	0.836909333904103	MTD 97.5% percentile	0	PA
y_097512	Dose-toxicity scenario 1	Dose-efficacy scenario 2	0.11	0.813221757327264	MTD 97.5% percentile	0	PA
y_097513	Dose-toxicity scenario 1	Dose-efficacy scenario 2	0.12	0.79041105143413	MTD 97.5% percentile	0	PA
y_097514	Dose-toxicity scenario 1	Dose-efficacy scenario 2	0.13	0.768429410839467	MTD 97.5% percentile	0	PA
y_097515	Dose-toxicity scenario 1	Dose-efficacy scenario 2	0.14	0.747232443150843	MTD 97.5% percentile	0	PA
y_097516	Dose-toxicity scenario 1	Dose-efficacy scenario 2	0.15	0.726778869727799	MTD 97.5% percentile	0	PA
y_097517	Dose-toxicity scenario 1	Dose-efficacy scenario 2	0.16	0.707030257382281	MTD 97.5% percentile	0	PA
y_097518	Dose-toxicity scenario 1	Dose-efficacy scenario 2	0.17	0.687950777351054	MTD 97.5% percentile	0	PA
y_097519	Dose-toxicity scenario 1	Dose-efficacy scenario 2	0.18	0.669506988359823	MTD 97.5% percentile	0	PA
y_097520	Dose-toxicity scenario 1	Dose-efficacy scenario 2	0.19	0.65166764101568	MTD 97.5% percentile	0	PA
y_097521	Dose-toxicity scenario 1	Dose-efficacy scenario 2	0.2	0.634403501120922	MTD 97.5% percentile	0	PA
y_097522	Dose-toxicity scenario 1	Dose-efficacy scenario 2	0.21	0.617687189806764	MTD 97.5% percentile	0	PA
y_097523	Dose-toxicity scenario 1	Dose-efficacy scenario 2	0.22	0.601493038648088	MTD 97.5% percentile	0	PA
y_097524	Dose-toxicity scenario 1	Dose-efficacy scenario 2	0.23	0.585796958146542	MTD 97.5% percentile	0	PA
y_097525	Dose-toxicity scenario 1	Dose-efficacy scenario 2	0.24	0.570576318164742	MTD 97.5% percentile	0	PA
y_097526	Dose-toxicity scenario 1	Dose-efficacy scenario 2	0.25	0.55580983906346	MTD 97.5% percentile	0	PA
y_097527	Dose-toxicity scenario 1	Dose-efficacy scenario 2	0.26	0.54147749244047	MTD 97.5% percentile	0	PA
y_097528	Dose-toxicity scenario 1	Dose-efficacy scenario 2	0.27	0.527560410497355	MTD 97.5% percentile	0	PA
y_097529	Dose-toxicity scenario 1	Dose-efficacy scenario 2	0.28	0.514040803171818	MTD 97.5% percentile	0	PA
y_097530	Dose-toxicity scenario 1	Dose-efficacy scenario 2	0.29	0.50090188227019	MTD 97.5% percentile	0	PA
y_097531	Dose-toxicity scenario 1	Dose-efficacy scenario 2	0.3	0.4881277919198	MTD 97.5% percentile	0	PA
y_097532	Dose-toxicity scenario 1	Dose-efficacy scenario 2	0.31	0.475703544735449	MTD 97.5% percentile	0	PA
y_097533	Dose-toxicity scenario 1	Dose-efficacy scenario 2	0.32	0.463614963159637	MTD 97.5% percentile	0	PA
y_097534	Dose-toxicity scenario 1	Dose-efficacy scenario 2	0.33	0.451848625493861	MTD 97.5% percentile	0	PA
y_097535	Dose-toxicity scenario 1	Dose-efficacy scenario 2	0.34	0.440391816189052	MTD 97.5% percentile	0	PA
y_097536	Dose-toxicity scenario 1	Dose-efficacy scenario 2	0.35	0.429232480008101	MTD 97.5% percentile	0	PA
y_097537	Dose-toxicity scenario 1	Dose-efficacy scenario 2	0.36	0.418359179713099	MTD 97.5% percentile	0	PA
y_097538	Dose-toxicity scenario 1	Dose-efficacy scenario 2	0.37	0.407761056965091	MTD 97.5% percentile	0	PA
y_097539	Dose-toxicity scenario 1	Dose-efficacy scenario 2	0.38	0.397427796155333	MTD 97.5% percentile	0	PA
y_097540	Dose-toxicity scenario 1	Dose-efficacy scenario 2	0.39	0.387349590914808	MTD 97.5% percentile	0	PA
y_097541	Dose-toxicity scenario 1	Dose-efficacy scenario 2	0.4	0.377517113073445	MTD 97.5% percentile	0	PA
y_097542	Dose-toxicity scenario 1	Dose-efficacy scenario 2	0.41	0.3679214838625	MTD 97.5% percentile	0	PA
y_097543	Dose-toxicity scenario 1	Dose-efficacy scenario 2	0.42	0.358554247173245	MTD 97.5% percentile	0	PA
y_097544	Dose-toxicity scenario 1	Dose-efficacy scenario 2	0.43	0.349407344702655	MTD 97.5% percentile	0	PA
y_097545	Dose-toxicity scenario 1	Dose-efficacy scenario 2	0.44	0.340473092832579	MTD 97.5% percentile	0	PA
y_097546	Dose-toxicity scenario 1	Dose-efficacy scenario 2	0.45	0.33174416110293	MTD 97.5% percentile	0	PA
y_097547	Dose-toxicity scenario 1	Dose-efficacy scenario 2	0.46	0.323213552152161	MTD 97.5% percentile	0	PA
y_097548	Dose-toxicity scenario 1	Dose-efficacy scenario 2	0.47	0.314874583009656	MTD 97.5% percentile	0	PA
y_097549	Dose-toxicity scenario 1	Dose-efficacy scenario 2	0.48	0.306720867634898	MTD 97.5% percentile	0	PA
y_097550	Dose-toxicity scenario 1	Dose-efficacy scenario 2	0.49	0.298746300607569	MTD 97.5% percentile	0	PA
y_097551	Dose-toxicity scenario 1	Dose-efficacy scenario 2	0.5	0.290945041881011	MTD 97.5% percentile	0	PA
y_097552	Dose-toxicity scenario 1	Dose-efficacy scenario 2	0.51	0.283311502519046	MTD 97.5% percentile	0	PA
y_097553	Dose-toxicity scenario 1	Dose-efficacy scenario 2	0.52	0.275840331342949	MTD 97.5% percentile	0	PA
y_097554	Dose-toxicity scenario 1	Dose-efficacy scenario 2	0.53	0.268526402421515	MTD 97.5% percentile	0	PA
y_097555	Dose-toxicity scenario 1	Dose-efficacy scenario 2	0.54	0.26136480334279	MTD 97.5% percentile	0	PA
y_097556	Dose-toxicity scenario 1	Dose-efficacy scenario 2	0.55	0.254350824211039	MTD 97.5% percentile	0	PA
y_097557	Dose-toxicity scenario 1	Dose-efficacy scenario 2	0.56	0.247479947317189	MTD 97.5% percentile	0	PA
y_097558	Dose-toxicity scenario 1	Dose-efficacy scenario 2	0.57	0.240747837435132	MTD 97.5% percentile	0	PA
y_097559	Dose-toxicity scenario 1	Dose-efficacy scenario 2	0.58	0.234150332700084	MTD 97.5% percentile	0	PA
y_097560	Dose-toxicity scenario 1	Dose-efficacy scenario 2	0.59	0.227683436028682	MTD 97.5% percentile	0	PA
y_097561	Dose-toxicity scenario 1	Dose-efficacy scenario 2	0.6	0.221343307043644	MTD 97.5% percentile	0	PA
y_097562	Dose-toxicity scenario 1	Dose-efficacy scenario 2	0.61	0.215126254468705	MTD 97.5% percentile	0	PA
y_097563	Dose-toxicity scenario 1	Dose-efficacy scenario 2	0.62	0.2090287289622	MTD 97.5% percentile	0	PA
y_097564	Dose-toxicity scenario 1	Dose-efficacy scenario 2	0.63	0.203047316360043	MTD 97.5% percentile	0	PA
y_097565	Dose-toxicity scenario 1	Dose-efficacy scenario 2	0.64	0.197178731301083	MTD 97.5% percentile	0	PA
y_097566	Dose-toxicity scenario 1	Dose-efficacy scenario 2	0.65	0.19141981120982	MTD 97.5% percentile	0	PA
y_097567	Dose-toxicity scenario 1	Dose-efficacy scenario 2	0.66	0.185767510613337	MTD 97.5% percentile	0	PA
y_097568	Dose-toxicity scenario 1	Dose-efficacy scenario 2	0.67	0.180218895770974	MTD 97.5% percentile	0	PA
y_097569	Dose-toxicity scenario 1	Dose-efficacy scenario 2	0.68	0.174771139596861	MTD 97.5% percentile	0	PA
y_097570	Dose-toxicity scenario 1	Dose-efficacy scenario 2	0.69	0.169421516856841	MTD 97.5% percentile	0	PA
y_097571	Dose-toxicity scenario 1	Dose-efficacy scenario 2	0.7	0.164167399622632	MTD 97.5% percentile	0	PA
y_097572	Dose-toxicity scenario 1	Dose-efficacy scenario 2	0.71	0.15900625296731	MTD 97.5% percentile	0	PA
y_097573	Dose-toxicity scenario 1	Dose-efficacy scenario 2	0.72	0.153935630887283	MTD 97.5% percentile	0	PA
y_097574	Dose-toxicity scenario 1	Dose-efficacy scenario 2	0.73	0.148953172436989	MTD 97.5% percentile	0	PA
y_097575	Dose-toxicity scenario 1	Dose-efficacy scenario 2	0.74	0.144056598063464	MTD 97.5% percentile	0	PA
y_097576	Dose-toxicity scenario 1	Dose-efficacy scenario 2	0.75	0.139243706128852	MTD 97.5% percentile	0	PA
y_097577	Dose-toxicity scenario 1	Dose-efficacy scenario 2	0.76	0.134512369609682	MTD 97.5% percentile	0	PA
y_097578	Dose-toxicity scenario 1	Dose-efficacy scenario 2	0.77	0.129860532962538	MTD 97.5% percentile	0	PA
y_097579	Dose-toxicity scenario 1	Dose-efficacy scenario 2	0.78	0.125286209146402	MTD 97.5% percentile	0	PA
y_097580	Dose-toxicity scenario 1	Dose-efficacy scenario 2	0.79	0.120787476792626	MTD 97.5% percentile	0	PA
y_097581	Dose-toxicity scenario 1	Dose-efficacy scenario 2	0.8	0.116362477514045	MTD 97.5% percentile	0	PA
y_097582	Dose-toxicity scenario 1	Dose-efficacy scenario 2	0.81	0.112009413345325	MTD 97.5% percentile	0	PA
y_097583	Dose-toxicity scenario 1	Dose-efficacy scenario 2	0.82	0.107726544307147	MTD 97.5% percentile	0	PA
y_097584	Dose-toxicity scenario 1	Dose-efficacy scenario 2	0.83	0.103512186087266	MTD 97.5% percentile	0	PA
y_097585	Dose-toxicity scenario 1	Dose-efficacy scenario 2	0.84	0.0993647078319947	MTD 97.5% percentile	0	PA
y_097586	Dose-toxicity scenario 1	Dose-efficacy scenario 2	0.85	0.0952825300419814	MTD 97.5% percentile	0	PA
y_097587	Dose-toxicity scenario 1	Dose-efficacy scenario 2	0.86	0.0912641225666192	MTD 97.5% percentile	0	PA
y_097588	Dose-toxicity scenario 1	Dose-efficacy scenario 2	0.87	0.0873080026917096	MTD 97.5% percentile	0	PA
y_097589	Dose-toxicity scenario 1	Dose-efficacy scenario 2	0.88	0.0834127333153714	MTD 97.5% percentile	0	PA
y_097590	Dose-toxicity scenario 1	Dose-efficacy scenario 2	0.89	0.0795769212074792	MTD 97.5% percentile	0	PA
y_097591	Dose-toxicity scenario 1	Dose-efficacy scenario 2	0.9	0.0757992153481998	MTD 97.5% percentile	0	PA
y_097592	Dose-toxicity scenario 1	Dose-efficacy scenario 2	0.91	0.0720783053414684	MTD 97.5% percentile	0	PA
y_097593	Dose-toxicity scenario 1	Dose-efficacy scenario 2	0.92	0.068412919899487	MTD 97.5% percentile	0	PA
y_097594	Dose-toxicity scenario 1	Dose-efficacy scenario 2	0.93	0.0648018253945659	MTD 97.5% percentile	0	PA
y_097595	Dose-toxicity scenario 1	Dose-efficacy scenario 2	0.94	0.0612438244748405	MTD 97.5% percentile	0	PA
y_097596	Dose-toxicity scenario 1	Dose-efficacy scenario 2	0.95	0.0577377547406025	MTD 97.5% percentile	0	PA
y_097597	Dose-toxicity scenario 1	Dose-efficacy scenario 2	0.96	0.0542824874781698	MTD 97.5% percentile	0	PA
y_097598	Dose-toxicity scenario 1	Dose-efficacy scenario 2	0.97	0.0508769264483984	MTD 97.5% percentile	0	PA
y_097599	Dose-toxicity scenario 1	Dose-efficacy scenario 2	0.98	0.0475200067271064	MTD 97.5% percentile	0	PA
y_0975100	Dose-toxicity scenario 1	Dose-efficacy scenario 2	0.99	0.0442106935948303	MTD 97.5% percentile	0	PA
y_0975101	Dose-toxicity scenario 1	Dose-efficacy scenario 2	1	0.0409479814734849	MTD 97.5% percentile	0	PA
