# Supplementary material for: A Bayesian adaptive design for dual‐agent phase I–II oncology trials integrating efficacy data across stages
Source: Biom J. 2023 May 18;65(7):2200288. doi: 10.1002/bimj.202200288 (PMC10952513; doi:10.1002/bimj.202200288)
Supplement: Supplementary file 1 — Supporting Information S1 [file BIMJ-65-0-s001.zip › Code_biometrical_journal2/Code_biometrical_journal/Data/intermediate_outputs/MTD_curve_DLT_sc1_EFF_sc2_PA_w0_H1.csv]

	DLT_scenario	EFF_scenario	x	y	type	omega	agreement
y_mean1	Dose-toxicity scenario 1	Dose-efficacy scenario 2	0	1.22874674662074	MTD mean	0	PA
y_mean2	Dose-toxicity scenario 1	Dose-efficacy scenario 2	0.01	1.1977126361937	MTD mean	0	PA
y_mean3	Dose-toxicity scenario 1	Dose-efficacy scenario 2	0.02	1.16773953309864	MTD mean	0	PA
y_mean4	Dose-toxicity scenario 1	Dose-efficacy scenario 2	0.03	1.13877394056756	MTD mean	0	PA
y_mean5	Dose-toxicity scenario 1	Dose-efficacy scenario 2	0.04	1.11076589884785	MTD mean	0	PA
y_mean6	Dose-toxicity scenario 1	Dose-efficacy scenario 2	0.05	1.08366869763695	MTD mean	0	PA
y_mean7	Dose-toxicity scenario 1	Dose-efficacy scenario 2	0.06	1.05743861612362	MTD mean	0	PA
y_mean8	Dose-toxicity scenario 1	Dose-efficacy scenario 2	0.07	1.03203468759239	MTD mean	0	PA
y_mean9	Dose-toxicity scenario 1	Dose-efficacy scenario 2	0.08	1.00741848592557	MTD mean	0	PA
y_mean10	Dose-toxicity scenario 1	Dose-efficacy scenario 2	0.09	0.983553931662556	MTD mean	0	PA
y_mean11	Dose-toxicity scenario 1	Dose-efficacy scenario 2	0.1	0.960407115557605	MTD mean	0	PA
y_mean12	Dose-toxicity scenario 1	Dose-efficacy scenario 2	0.11	0.937946137821645	MTD mean	0	PA
y_mean13	Dose-toxicity scenario 1	Dose-efficacy scenario 2	0.12	0.916140961445154	MTD mean	0	PA
y_mean14	Dose-toxicity scenario 1	Dose-efficacy scenario 2	0.13	0.894963278183958	MTD mean	0	PA
y_mean15	Dose-toxicity scenario 1	Dose-efficacy scenario 2	0.14	0.874386385950602	MTD mean	0	PA
y_mean16	Dose-toxicity scenario 1	Dose-efficacy scenario 2	0.15	0.854385076494647	MTD mean	0	PA
y_mean17	Dose-toxicity scenario 1	Dose-efficacy scenario 2	0.16	0.834935532378482	MTD mean	0	PA
y_mean18	Dose-toxicity scenario 1	Dose-efficacy scenario 2	0.17	0.816015232363344	MTD mean	0	PA
y_mean19	Dose-toxicity scenario 1	Dose-efficacy scenario 2	0.18	0.797602864415331	MTD mean	0	PA
y_mean20	Dose-toxicity scenario 1	Dose-efficacy scenario 2	0.19	0.7796782456249	MTD mean	0	PA
y_mean21	Dose-toxicity scenario 1	Dose-efficacy scenario 2	0.2	0.762222248407244	MTD mean	0	PA
y_mean22	Dose-toxicity scenario 1	Dose-efficacy scenario 2	0.21	0.745216732416243	MTD mean	0	PA
y_mean23	Dose-toxicity scenario 1	Dose-efficacy scenario 2	0.22	0.728644481662482	MTD mean	0	PA
y_mean24	Dose-toxicity scenario 1	Dose-efficacy scenario 2	0.23	0.71248914637712	MTD mean	0	PA
y_mean25	Dose-toxicity scenario 1	Dose-efficacy scenario 2	0.24	0.696735189208926	MTD mean	0	PA
y_mean26	Dose-toxicity scenario 1	Dose-efficacy scenario 2	0.25	0.681367835382299	MTD mean	0	PA
y_mean27	Dose-toxicity scenario 1	Dose-efficacy scenario 2	0.26	0.666373026480189	MTD mean	0	PA
y_mean28	Dose-toxicity scenario 1	Dose-efficacy scenario 2	0.27	0.651737377548031	MTD mean	0	PA
y_mean29	Dose-toxicity scenario 1	Dose-efficacy scenario 2	0.28	0.637448137243584	MTD mean	0	PA
y_mean30	Dose-toxicity scenario 1	Dose-efficacy scenario 2	0.29	0.623493150783283	MTD mean	0	PA
y_mean31	Dose-toxicity scenario 1	Dose-efficacy scenario 2	0.3	0.609860825458818	MTD mean	0	PA
y_mean32	Dose-toxicity scenario 1	Dose-efficacy scenario 2	0.31	0.596540098518301	MTD mean	0	PA
y_mean33	Dose-toxicity scenario 1	Dose-efficacy scenario 2	0.32	0.583520407224997	MTD mean	0	PA
y_mean34	Dose-toxicity scenario 1	Dose-efficacy scenario 2	0.33	0.570791660923312	MTD mean	0	PA
y_mean35	Dose-toxicity scenario 1	Dose-efficacy scenario 2	0.34	0.558344214956768	MTD mean	0	PA
y_mean36	Dose-toxicity scenario 1	Dose-efficacy scenario 2	0.35	0.546168846296289	MTD mean	0	PA
y_mean37	Dose-toxicity scenario 1	Dose-efficacy scenario 2	0.36	0.534256730749368	MTD mean	0	PA
y_mean38	Dose-toxicity scenario 1	Dose-efficacy scenario 2	0.37	0.52259942163175	MTD mean	0	PA
y_mean39	Dose-toxicity scenario 1	Dose-efficacy scenario 2	0.38	0.511188829793317	MTD mean	0	PA
y_mean40	Dose-toxicity scenario 1	Dose-efficacy scenario 2	0.39	0.500017204898889	MTD mean	0	PA
y_mean41	Dose-toxicity scenario 1	Dose-efficacy scenario 2	0.4	0.489077117872923	MTD mean	0	PA
y_mean42	Dose-toxicity scenario 1	Dose-efficacy scenario 2	0.41	0.47836144442455	MTD mean	0	PA
y_mean43	Dose-toxicity scenario 1	Dose-efficacy scenario 2	0.42	0.467863349576163	MTD mean	0	PA
y_mean44	Dose-toxicity scenario 1	Dose-efficacy scenario 2	0.43	0.457576273124969	MTD mean	0	PA
y_mean45	Dose-toxicity scenario 1	Dose-efficacy scenario 2	0.44	0.447493915972508	MTD mean	0	PA
y_mean46	Dose-toxicity scenario 1	Dose-efficacy scenario 2	0.45	0.437610227262285	MTD mean	0	PA
y_mean47	Dose-toxicity scenario 1	Dose-efficacy scenario 2	0.46	0.427919392270327	MTD mean	0	PA
y_mean48	Dose-toxicity scenario 1	Dose-efficacy scenario 2	0.47	0.418415820997741	MTD mean	0	PA
y_mean49	Dose-toxicity scenario 1	Dose-efficacy scenario 2	0.48	0.409094137418253	MTD mean	0	PA
y_mean50	Dose-toxicity scenario 1	Dose-efficacy scenario 2	0.49	0.399949169337256	MTD mean	0	PA
y_mean51	Dose-toxicity scenario 1	Dose-efficacy scenario 2	0.5	0.39097593882219	MTD mean	0	PA
y_mean52	Dose-toxicity scenario 1	Dose-efficacy scenario 2	0.51	0.382169653167046	MTD mean	0	PA
y_mean53	Dose-toxicity scenario 1	Dose-efficacy scenario 2	0.52	0.373525696356519	MTD mean	0	PA
y_mean54	Dose-toxicity scenario 1	Dose-efficacy scenario 2	0.53	0.3650396209979	MTD mean	0	PA
y_mean55	Dose-toxicity scenario 1	Dose-efficacy scenario 2	0.54	0.356707140691042	MTD mean	0	PA
y_mean56	Dose-toxicity scenario 1	Dose-efficacy scenario 2	0.55	0.348524122808919	MTD mean	0	PA
y_mean57	Dose-toxicity scenario 1	Dose-efficacy scenario 2	0.56	0.34048658166323	MTD mean	0	PA
y_mean58	Dose-toxicity scenario 1	Dose-efficacy scenario 2	0.57	0.332590672031283	MTD mean	0	PA
y_mean59	Dose-toxicity scenario 1	Dose-efficacy scenario 2	0.58	0.324832683022093	MTD mean	0	PA
y_mean60	Dose-toxicity scenario 1	Dose-efficacy scenario 2	0.59	0.317209032261125	MTD mean	0	PA
y_mean61	Dose-toxicity scenario 1	Dose-efficacy scenario 2	0.6	0.30971626037453	MTD mean	0	PA
y_mean62	Dose-toxicity scenario 1	Dose-efficacy scenario 2	0.61	0.302351025755048	MTD mean	0	PA
y_mean63	Dose-toxicity scenario 1	Dose-efficacy scenario 2	0.62	0.295110099592922	MTD mean	0	PA
y_mean64	Dose-toxicity scenario 1	Dose-efficacy scenario 2	0.63	0.287990361156313	MTD mean	0	PA
y_mean65	Dose-toxicity scenario 1	Dose-efficacy scenario 2	0.64	0.280988793306716	MTD mean	0	PA
y_mean66	Dose-toxicity scenario 1	Dose-efficacy scenario 2	0.65	0.274102478235831	MTD mean	0	PA
y_mean67	Dose-toxicity scenario 1	Dose-efficacy scenario 2	0.66	0.267328593411253	MTD mean	0	PA
y_mean68	Dose-toxicity scenario 1	Dose-efficacy scenario 2	0.67	0.260664407719123	MTD mean	0	PA
y_mean69	Dose-toxicity scenario 1	Dose-efficacy scenario 2	0.68	0.254107277792682	MTD mean	0	PA
y_mean70	Dose-toxicity scenario 1	Dose-efficacy scenario 2	0.69	0.247654644516354	MTD mean	0	PA
y_mean71	Dose-toxicity scenario 1	Dose-efficacy scenario 2	0.7	0.241304029695639	MTD mean	0	PA
y_mean72	Dose-toxicity scenario 1	Dose-efficacy scenario 2	0.71	0.235053032883724	MTD mean	0	PA
y_mean73	Dose-toxicity scenario 1	Dose-efficacy scenario 2	0.72	0.228899328356262	MTD mean	0	PA
y_mean74	Dose-toxicity scenario 1	Dose-efficacy scenario 2	0.73	0.222840662226322	MTD mean	0	PA
y_mean75	Dose-toxicity scenario 1	Dose-efficacy scenario 2	0.74	0.216874849691985	MTD mean	0	PA
y_mean76	Dose-toxicity scenario 1	Dose-efficacy scenario 2	0.75	0.21099977240952	MTD mean	0	PA
y_mean77	Dose-toxicity scenario 1	Dose-efficacy scenario 2	0.76	0.205213375985519	MTD mean	0	PA
y_mean78	Dose-toxicity scenario 1	Dose-efficacy scenario 2	0.77	0.199513667581739	MTD mean	0	PA
y_mean79	Dose-toxicity scenario 1	Dose-efficacy scenario 2	0.78	0.193898713626798	MTD mean	0	PA
y_mean80	Dose-toxicity scenario 1	Dose-efficacy scenario 2	0.79	0.188366637629192	MTD mean	0	PA
y_mean81	Dose-toxicity scenario 1	Dose-efficacy scenario 2	0.8	0.182915618086447	MTD mean	0	PA
y_mean82	Dose-toxicity scenario 1	Dose-efficacy scenario 2	0.81	0.17754388648551	MTD mean	0	PA
y_mean83	Dose-toxicity scenario 1	Dose-efficacy scenario 2	0.82	0.172249725389763	MTD mean	0	PA
y_mean84	Dose-toxicity scenario 1	Dose-efficacy scenario 2	0.83	0.167031466608319	MTD mean	0	PA
y_mean85	Dose-toxicity scenario 1	Dose-efficacy scenario 2	0.84	0.161887489443495	MTD mean	0	PA
y_mean86	Dose-toxicity scenario 1	Dose-efficacy scenario 2	0.85	0.156816219012598	MTD mean	0	PA
y_mean87	Dose-toxicity scenario 1	Dose-efficacy scenario 2	0.86	0.151816124640377	MTD mean	0	PA
y_mean88	Dose-toxicity scenario 1	Dose-efficacy scenario 2	0.87	0.146885718318687	MTD mean	0	PA
y_mean89	Dose-toxicity scenario 1	Dose-efficacy scenario 2	0.88	0.142023553230107	MTD mean	0	PA
y_mean90	Dose-toxicity scenario 1	Dose-efficacy scenario 2	0.89	0.13722822233245	MTD mean	0	PA
y_mean91	Dose-toxicity scenario 1	Dose-efficacy scenario 2	0.9	0.132498357001236	MTD mean	0	PA
y_mean92	Dose-toxicity scenario 1	Dose-efficacy scenario 2	0.91	0.127832625727396	MTD mean	0	PA
y_mean93	Dose-toxicity scenario 1	Dose-efficacy scenario 2	0.92	0.123229732867583	MTD mean	0	PA
y_mean94	Dose-toxicity scenario 1	Dose-efficacy scenario 2	0.93	0.118688417444651	MTD mean	0	PA
y_mean95	Dose-toxicity scenario 1	Dose-efficacy scenario 2	0.94	0.114207451995942	MTD mean	0	PA
y_mean96	Dose-toxicity scenario 1	Dose-efficacy scenario 2	0.95	0.109785641467198	MTD mean	0	PA
y_mean97	Dose-toxicity scenario 1	Dose-efficacy scenario 2	0.96	0.105421822149984	MTD mean	0	PA
y_mean98	Dose-toxicity scenario 1	Dose-efficacy scenario 2	0.97	0.101114860660643	MTD mean	0	PA
y_mean99	Dose-toxicity scenario 1	Dose-efficacy scenario 2	0.98	0.0968636529589159	MTD mean	0	PA
y_mean100	Dose-toxicity scenario 1	Dose-efficacy scenario 2	0.99	0.0926671234044112	MTD mean	0	PA
y_mean101	Dose-toxicity scenario 1	Dose-efficacy scenario 2	1	0.0885242238492624	MTD mean	0	PA
y_00251	Dose-toxicity scenario 1	Dose-efficacy scenario 2	0	1.33259990742001	MTD 2.5% percentile	0	PA
y_00252	Dose-toxicity scenario 1	Dose-efficacy scenario 2	0.01	1.30665317951522	MTD 2.5% percentile	0	PA
y_00253	Dose-toxicity scenario 1	Dose-efficacy scenario 2	0.02	1.28133087588192	MTD 2.5% percentile	0	PA
y_00254	Dose-toxicity scenario 1	Dose-efficacy scenario 2	0.03	1.25661072378155	MTD 2.5% percentile	0	PA
y_00255	Dose-toxicity scenario 1	Dose-efficacy scenario 2	0.04	1.23247149729795	MTD 2.5% percentile	0	PA
y_00256	Dose-toxicity scenario 1	Dose-efficacy scenario 2	0.05	1.20889295655057	MTD 2.5% percentile	0	PA
y_00257	Dose-toxicity scenario 1	Dose-efficacy scenario 2	0.06	1.18585579109476	MTD 2.5% percentile	0	PA
y_00258	Dose-toxicity scenario 1	Dose-efficacy scenario 2	0.07	1.16334156717652	MTD 2.5% percentile	0	PA
y_00259	Dose-toxicity scenario 1	Dose-efficacy scenario 2	0.08	1.14133267853882	MTD 2.5% percentile	0	PA
y_002510	Dose-toxicity scenario 1	Dose-efficacy scenario 2	0.09	1.1198123005037	MTD 2.5% percentile	0	PA
y_002511	Dose-toxicity scenario 1	Dose-efficacy scenario 2	0.1	1.09876434707837	MTD 2.5% percentile	0	PA
y_002512	Dose-toxicity scenario 1	Dose-efficacy scenario 2	0.11	1.07817343085548	MTD 2.5% percentile	0	PA
y_002513	Dose-toxicity scenario 1	Dose-efficacy scenario 2	0.12	1.05802482549758	MTD 2.5% percentile	0	PA
y_002514	Dose-toxicity scenario 1	Dose-efficacy scenario 2	0.13	1.03830443061349	MTD 2.5% percentile	0	PA
y_002515	Dose-toxicity scenario 1	Dose-efficacy scenario 2	0.14	1.01899873885046	MTD 2.5% percentile	0	PA
y_002516	Dose-toxicity scenario 1	Dose-efficacy scenario 2	0.15	1.00009480504088	MTD 2.5% percentile	0	PA
y_002517	Dose-toxicity scenario 1	Dose-efficacy scenario 2	0.16	0.981580217255294	MTD 2.5% percentile	0	PA
y_002518	Dose-toxicity scenario 1	Dose-efficacy scenario 2	0.17	0.963443069625823	MTD 2.5% percentile	0	PA
y_002519	Dose-toxicity scenario 1	Dose-efficacy scenario 2	0.18	0.945671936814836	MTD 2.5% percentile	0	PA
y_002520	Dose-toxicity scenario 1	Dose-efficacy scenario 2	0.19	0.928255850013902	MTD 2.5% percentile	0	PA
y_002521	Dose-toxicity scenario 1	Dose-efficacy scenario 2	0.2	0.911184274367051	MTD 2.5% percentile	0	PA
y_002522	Dose-toxicity scenario 1	Dose-efficacy scenario 2	0.21	0.894447087720693	MTD 2.5% percentile	0	PA
y_002523	Dose-toxicity scenario 1	Dose-efficacy scenario 2	0.22	0.878034560610137	MTD 2.5% percentile	0	PA
y_002524	Dose-toxicity scenario 1	Dose-efficacy scenario 2	0.23	0.861937337399553	MTD 2.5% percentile	0	PA
y_002525	Dose-toxicity scenario 1	Dose-efficacy scenario 2	0.24	0.846146418498564	MTD 2.5% percentile	0	PA
y_002526	Dose-toxicity scenario 1	Dose-efficacy scenario 2	0.25	0.830653143584442	MTD 2.5% percentile	0	PA
y_002527	Dose-toxicity scenario 1	Dose-efficacy scenario 2	0.26	0.815449175764181	MTD 2.5% percentile	0	PA
y_002528	Dose-toxicity scenario 1	Dose-efficacy scenario 2	0.27	0.800526486615594	MTD 2.5% percentile	0	PA
y_002529	Dose-toxicity scenario 1	Dose-efficacy scenario 2	0.28	0.785877342051029	MTD 2.5% percentile	0	PA
y_002530	Dose-toxicity scenario 1	Dose-efficacy scenario 2	0.29	0.771494288951421	MTD 2.5% percentile	0	PA
y_002531	Dose-toxicity scenario 1	Dose-efficacy scenario 2	0.3	0.757370142522133	MTD 2.5% percentile	0	PA
y_002532	Dose-toxicity scenario 1	Dose-efficacy scenario 2	0.31	0.74349797432552	MTD 2.5% percentile	0	PA
y_002533	Dose-toxicity scenario 1	Dose-efficacy scenario 2	0.32	0.729871100948338	MTD 2.5% percentile	0	PA
y_002534	Dose-toxicity scenario 1	Dose-efficacy scenario 2	0.33	0.716483073265055	MTD 2.5% percentile	0	PA
y_002535	Dose-toxicity scenario 1	Dose-efficacy scenario 2	0.34	0.703327666260813	MTD 2.5% percentile	0	PA
y_002536	Dose-toxicity scenario 1	Dose-efficacy scenario 2	0.35	0.690398869380312	MTD 2.5% percentile	0	PA
y_002537	Dose-toxicity scenario 1	Dose-efficacy scenario 2	0.36	0.677690877371173	MTD 2.5% percentile	0	PA
y_002538	Dose-toxicity scenario 1	Dose-efficacy scenario 2	0.37	0.665198081592479	MTD 2.5% percentile	0	PA
y_002539	Dose-toxicity scenario 1	Dose-efficacy scenario 2	0.38	0.652915061761143	MTD 2.5% percentile	0	PA
y_002540	Dose-toxicity scenario 1	Dose-efficacy scenario 2	0.39	0.640836578110598	MTD 2.5% percentile	0	PA
y_002541	Dose-toxicity scenario 1	Dose-efficacy scenario 2	0.4	0.628957563937974	MTD 2.5% percentile	0	PA
y_002542	Dose-toxicity scenario 1	Dose-efficacy scenario 2	0.41	0.61727311851748	MTD 2.5% percentile	0	PA
y_002543	Dose-toxicity scenario 1	Dose-efficacy scenario 2	0.42	0.605778500359187	MTD 2.5% percentile	0	PA
y_002544	Dose-toxicity scenario 1	Dose-efficacy scenario 2	0.43	0.594469120793715	MTD 2.5% percentile	0	PA
y_002545	Dose-toxicity scenario 1	Dose-efficacy scenario 2	0.44	0.58334053786459	MTD 2.5% percentile	0	PA
y_002546	Dose-toxicity scenario 1	Dose-efficacy scenario 2	0.45	0.572388450511208	MTD 2.5% percentile	0	PA
y_002547	Dose-toxicity scenario 1	Dose-efficacy scenario 2	0.46	0.561608693026375	MTD 2.5% percentile	0	PA
y_002548	Dose-toxicity scenario 1	Dose-efficacy scenario 2	0.47	0.550997229773452	MTD 2.5% percentile	0	PA
y_002549	Dose-toxicity scenario 1	Dose-efficacy scenario 2	0.48	0.540550150148993	MTD 2.5% percentile	0	PA
y_002550	Dose-toxicity scenario 1	Dose-efficacy scenario 2	0.49	0.530263663777707	MTD 2.5% percentile	0	PA
y_002551	Dose-toxicity scenario 1	Dose-efficacy scenario 2	0.5	0.520134095927302	MTD 2.5% percentile	0	PA
y_002552	Dose-toxicity scenario 1	Dose-efficacy scenario 2	0.51	0.510157883131591	MTD 2.5% percentile	0	PA
y_002553	Dose-toxicity scenario 1	Dose-efficacy scenario 2	0.52	0.500331569010887	MTD 2.5% percentile	0	PA
y_002554	Dose-toxicity scenario 1	Dose-efficacy scenario 2	0.53	0.490651800279401	MTD 2.5% percentile	0	PA
y_002555	Dose-toxicity scenario 1	Dose-efficacy scenario 2	0.54	0.481115322929944	MTD 2.5% percentile	0	PA
y_002556	Dose-toxicity scenario 1	Dose-efficacy scenario 2	0.55	0.471718978586828	MTD 2.5% percentile	0	PA
y_002557	Dose-toxicity scenario 1	Dose-efficacy scenario 2	0.56	0.462459701018362	MTD 2.5% percentile	0	PA
y_002558	Dose-toxicity scenario 1	Dose-efficacy scenario 2	0.57	0.453334512800867	MTD 2.5% percentile	0	PA
y_002559	Dose-toxicity scenario 1	Dose-efficacy scenario 2	0.58	0.444340522126581	MTD 2.5% percentile	0	PA
y_002560	Dose-toxicity scenario 1	Dose-efficacy scenario 2	0.59	0.435474919748259	MTD 2.5% percentile	0	PA
y_002561	Dose-toxicity scenario 1	Dose-efficacy scenario 2	0.6	0.426734976053701	MTD 2.5% percentile	0	PA
y_002562	Dose-toxicity scenario 1	Dose-efficacy scenario 2	0.61	0.41811803826379	MTD 2.5% percentile	0	PA
y_002563	Dose-toxicity scenario 1	Dose-efficacy scenario 2	0.62	0.409621527748015	MTD 2.5% percentile	0	PA
y_002564	Dose-toxicity scenario 1	Dose-efficacy scenario 2	0.63	0.401242937451761	MTD 2.5% percentile	0	PA
y_002565	Dose-toxicity scenario 1	Dose-efficacy scenario 2	0.64	0.392979829429978	MTD 2.5% percentile	0	PA
y_002566	Dose-toxicity scenario 1	Dose-efficacy scenario 2	0.65	0.384829832482135	MTD 2.5% percentile	0	PA
y_002567	Dose-toxicity scenario 1	Dose-efficacy scenario 2	0.66	0.376790639883635	MTD 2.5% percentile	0	PA
y_002568	Dose-toxicity scenario 1	Dose-efficacy scenario 2	0.67	0.368860007209134	MTD 2.5% percentile	0	PA
y_002569	Dose-toxicity scenario 1	Dose-efficacy scenario 2	0.68	0.361035750243448	MTD 2.5% percentile	0	PA
y_002570	Dose-toxicity scenario 1	Dose-efficacy scenario 2	0.69	0.35331574297597	MTD 2.5% percentile	0	PA
y_002571	Dose-toxicity scenario 1	Dose-efficacy scenario 2	0.7	0.345697915674715	MTD 2.5% percentile	0	PA
y_002572	Dose-toxicity scenario 1	Dose-efficacy scenario 2	0.71	0.338180253036343	MTD 2.5% percentile	0	PA
y_002573	Dose-toxicity scenario 1	Dose-efficacy scenario 2	0.72	0.330760792408676	MTD 2.5% percentile	0	PA
y_002574	Dose-toxicity scenario 1	Dose-efficacy scenario 2	0.73	0.323437622082424	MTD 2.5% percentile	0	PA
y_002575	Dose-toxicity scenario 1	Dose-efficacy scenario 2	0.74	0.316208879648987	MTD 2.5% percentile	0	PA
y_002576	Dose-toxicity scenario 1	Dose-efficacy scenario 2	0.75	0.30907275042138	MTD 2.5% percentile	0	PA
y_002577	Dose-toxicity scenario 1	Dose-efficacy scenario 2	0.76	0.302027465915463	MTD 2.5% percentile	0	PA
y_002578	Dose-toxicity scenario 1	Dose-efficacy scenario 2	0.77	0.295071302388806	MTD 2.5% percentile	0	PA
y_002579	Dose-toxicity scenario 1	Dose-efficacy scenario 2	0.78	0.288202579434655	MTD 2.5% percentile	0	PA
y_002580	Dose-toxicity scenario 1	Dose-efficacy scenario 2	0.79	0.281419658628588	MTD 2.5% percentile	0	PA
y_002581	Dose-toxicity scenario 1	Dose-efficacy scenario 2	0.8	0.274720942225579	MTD 2.5% percentile	0	PA
y_002582	Dose-toxicity scenario 1	Dose-efficacy scenario 2	0.81	0.268104871905277	MTD 2.5% percentile	0	PA
y_002583	Dose-toxicity scenario 1	Dose-efficacy scenario 2	0.82	0.261569927563451	MTD 2.5% percentile	0	PA
y_002584	Dose-toxicity scenario 1	Dose-efficacy scenario 2	0.83	0.255114626147615	MTD 2.5% percentile	0	PA
y_002585	Dose-toxicity scenario 1	Dose-efficacy scenario 2	0.84	0.248737520534971	MTD 2.5% percentile	0	PA
y_002586	Dose-toxicity scenario 1	Dose-efficacy scenario 2	0.85	0.242437198450879	MTD 2.5% percentile	0	PA
y_002587	Dose-toxicity scenario 1	Dose-efficacy scenario 2	0.86	0.236212281426163	MTD 2.5% percentile	0	PA
y_002588	Dose-toxicity scenario 1	Dose-efficacy scenario 2	0.87	0.230061423791629	MTD 2.5% percentile	0	PA
y_002589	Dose-toxicity scenario 1	Dose-efficacy scenario 2	0.88	0.223983311708263	MTD 2.5% percentile	0	PA
y_002590	Dose-toxicity scenario 1	Dose-efficacy scenario 2	0.89	0.21797666223163	MTD 2.5% percentile	0	PA
y_002591	Dose-toxicity scenario 1	Dose-efficacy scenario 2	0.9	0.212040222409084	MTD 2.5% percentile	0	PA
y_002592	Dose-toxicity scenario 1	Dose-efficacy scenario 2	0.91	0.206172768408454	MTD 2.5% percentile	0	PA
y_002593	Dose-toxicity scenario 1	Dose-efficacy scenario 2	0.92	0.200373104676924	MTD 2.5% percentile	0	PA
y_002594	Dose-toxicity scenario 1	Dose-efficacy scenario 2	0.93	0.194640063128907	MTD 2.5% percentile	0	PA
y_002595	Dose-toxicity scenario 1	Dose-efficacy scenario 2	0.94	0.188972502361739	MTD 2.5% percentile	0	PA
y_002596	Dose-toxicity scenario 1	Dose-efficacy scenario 2	0.95	0.183369306898097	MTD 2.5% percentile	0	PA
y_002597	Dose-toxicity scenario 1	Dose-efficacy scenario 2	0.96	0.177829386454089	MTD 2.5% percentile	0	PA
y_002598	Dose-toxicity scenario 1	Dose-efficacy scenario 2	0.97	0.172351675231989	MTD 2.5% percentile	0	PA
y_002599	Dose-toxicity scenario 1	Dose-efficacy scenario 2	0.98	0.166935131236674	MTD 2.5% percentile	0	PA
y_0025100	Dose-toxicity scenario 1	Dose-efficacy scenario 2	0.99	0.161578735614832	MTD 2.5% percentile	0	PA
y_0025101	Dose-toxicity scenario 1	Dose-efficacy scenario 2	1	0.156281492016052	MTD 2.5% percentile	0	PA
y_0501	Dose-toxicity scenario 1	Dose-efficacy scenario 2	0	1.23001073183329	MTD 50% percentile	0	PA
y_0502	Dose-toxicity scenario 1	Dose-efficacy scenario 2	0.01	1.19930708681055	MTD 50% percentile	0	PA
y_0503	Dose-toxicity scenario 1	Dose-efficacy scenario 2	0.02	1.16963664200268	MTD 50% percentile	0	PA
y_0504	Dose-toxicity scenario 1	Dose-efficacy scenario 2	0.03	1.14094810844578	MTD 50% percentile	0	PA
y_0505	Dose-toxicity scenario 1	Dose-efficacy scenario 2	0.04	1.11319353662369	MTD 50% percentile	0	PA
y_0506	Dose-toxicity scenario 1	Dose-efficacy scenario 2	0.05	1.08632804903008	MTD 50% percentile	0	PA
y_0507	Dose-toxicity scenario 1	Dose-efficacy scenario 2	0.06	1.06030959802648	MTD 50% percentile	0	PA
y_0508	Dose-toxicity scenario 1	Dose-efficacy scenario 2	0.07	1.0350987462482	MTD 50% percentile	0	PA
y_0509	Dose-toxicity scenario 1	Dose-efficacy scenario 2	0.08	1.01065846714602	MTD 50% percentile	0	PA
y_05010	Dose-toxicity scenario 1	Dose-efficacy scenario 2	0.09	0.986953963541944	MTD 50% percentile	0	PA
y_05011	Dose-toxicity scenario 1	Dose-efficacy scenario 2	0.1	0.963952502329169	MTD 50% percentile	0	PA
y_05012	Dose-toxicity scenario 1	Dose-efficacy scenario 2	0.11	0.941623263664756	MTD 50% percentile	0	PA
y_05013	Dose-toxicity scenario 1	Dose-efficacy scenario 2	0.12	0.919937203194064	MTD 50% percentile	0	PA
y_05014	Dose-toxicity scenario 1	Dose-efficacy scenario 2	0.13	0.898866926011713	MTD 50% percentile	0	PA
y_05015	Dose-toxicity scenario 1	Dose-efficacy scenario 2	0.14	0.878386571209014	MTD 50% percentile	0	PA
y_05016	Dose-toxicity scenario 1	Dose-efficacy scenario 2	0.15	0.858471705984803	MTD 50% percentile	0	PA
y_05017	Dose-toxicity scenario 1	Dose-efficacy scenario 2	0.16	0.839099228408033	MTD 50% percentile	0	PA
y_05018	Dose-toxicity scenario 1	Dose-efficacy scenario 2	0.17	0.820247278018518	MTD 50% percentile	0	PA
y_05019	Dose-toxicity scenario 1	Dose-efficacy scenario 2	0.18	0.801895153538454	MTD 50% percentile	0	PA
y_05020	Dose-toxicity scenario 1	Dose-efficacy scenario 2	0.19	0.784023237043512	MTD 50% percentile	0	PA
y_05021	Dose-toxicity scenario 1	Dose-efficacy scenario 2	0.2	0.766612924009551	MTD 50% percentile	0	PA
y_05022	Dose-toxicity scenario 1	Dose-efficacy scenario 2	0.21	0.749646558710573	MTD 50% percentile	0	PA
y_05023	Dose-toxicity scenario 1	Dose-efficacy scenario 2	0.22	0.733107374496357	MTD 50% percentile	0	PA
y_05024	Dose-toxicity scenario 1	Dose-efficacy scenario 2	0.23	0.716979438525089	MTD 50% percentile	0	PA
y_05025	Dose-toxicity scenario 1	Dose-efficacy scenario 2	0.24	0.701247600568061	MTD 50% percentile	0	PA
y_05026	Dose-toxicity scenario 1	Dose-efficacy scenario 2	0.25	0.685897445540629	MTD 50% percentile	0	PA
y_05027	Dose-toxicity scenario 1	Dose-efficacy scenario 2	0.26	0.670915249446831	MTD 50% percentile	0	PA
y_05028	Dose-toxicity scenario 1	Dose-efficacy scenario 2	0.27	0.656287938454626	MTD 50% percentile	0	PA
y_05029	Dose-toxicity scenario 1	Dose-efficacy scenario 2	0.28	0.642003050845274	MTD 50% percentile	0	PA
y_05030	Dose-toxicity scenario 1	Dose-efficacy scenario 2	0.29	0.62804870160407	MTD 50% percentile	0	PA
y_05031	Dose-toxicity scenario 1	Dose-efficacy scenario 2	0.3	0.614413549440982	MTD 50% percentile	0	PA
y_05032	Dose-toxicity scenario 1	Dose-efficacy scenario 2	0.31	0.601086766048834	MTD 50% percentile	0	PA
y_05033	Dose-toxicity scenario 1	Dose-efficacy scenario 2	0.32	0.588058007423922	MTD 50% percentile	0	PA
y_05034	Dose-toxicity scenario 1	Dose-efficacy scenario 2	0.33	0.575317387089407	MTD 50% percentile	0	PA
y_05035	Dose-toxicity scenario 1	Dose-efficacy scenario 2	0.34	0.562855451075818	MTD 50% percentile	0	PA
y_05036	Dose-toxicity scenario 1	Dose-efficacy scenario 2	0.35	0.550663154525598	MTD 50% percentile	0	PA
y_05037	Dose-toxicity scenario 1	Dose-efficacy scenario 2	0.36	0.538731839800025	MTD 50% percentile	0	PA
y_05038	Dose-toxicity scenario 1	Dose-efficacy scenario 2	0.37	0.527053215977139	MTD 50% percentile	0	PA
y_05039	Dose-toxicity scenario 1	Dose-efficacy scenario 2	0.38	0.515619339638644	MTD 50% percentile	0	PA
y_05040	Dose-toxicity scenario 1	Dose-efficacy scenario 2	0.39	0.504422596852228	MTD 50% percentile	0	PA
y_05041	Dose-toxicity scenario 1	Dose-efficacy scenario 2	0.4	0.493455686263412	MTD 50% percentile	0	PA
y_05042	Dose-toxicity scenario 1	Dose-efficacy scenario 2	0.41	0.482711603218025	MTD 50% percentile	0	PA
y_05043	Dose-toxicity scenario 1	Dose-efficacy scenario 2	0.42	0.472183624842758	MTD 50% percentile	0	PA
y_05044	Dose-toxicity scenario 1	Dose-efficacy scenario 2	0.43	0.461865296017008	MTD 50% percentile	0	PA
y_05045	Dose-toxicity scenario 1	Dose-efficacy scenario 2	0.44	0.451750416174519	MTD 50% percentile	0	PA
y_05046	Dose-toxicity scenario 1	Dose-efficacy scenario 2	0.45	0.441833026878104	MTD 50% percentile	0	PA
y_05047	Dose-toxicity scenario 1	Dose-efficacy scenario 2	0.46	0.43210740011513	MTD 50% percentile	0	PA
y_05048	Dose-toxicity scenario 1	Dose-efficacy scenario 2	0.47	0.422568027265461	MTD 50% percentile	0	PA
y_05049	Dose-toxicity scenario 1	Dose-efficacy scenario 2	0.48	0.413209608697208	MTD 50% percentile	0	PA
y_05050	Dose-toxicity scenario 1	Dose-efficacy scenario 2	0.49	0.404027043948993	MTD 50% percentile	0	PA
y_05051	Dose-toxicity scenario 1	Dose-efficacy scenario 2	0.5	0.395015422460522	MTD 50% percentile	0	PA
y_05052	Dose-toxicity scenario 1	Dose-efficacy scenario 2	0.51	0.386170014816061	MTD 50% percentile	0	PA
y_05053	Dose-toxicity scenario 1	Dose-efficacy scenario 2	0.52	0.377486264468008	MTD 50% percentile	0	PA
y_05054	Dose-toxicity scenario 1	Dose-efficacy scenario 2	0.53	0.368959779910142	MTD 50% percentile	0	PA
y_05055	Dose-toxicity scenario 1	Dose-efficacy scenario 2	0.54	0.36058632727228	MTD 50% percentile	0	PA
y_05056	Dose-toxicity scenario 1	Dose-efficacy scenario 2	0.55	0.352361823310124	MTD 50% percentile	0	PA
y_05057	Dose-toxicity scenario 1	Dose-efficacy scenario 2	0.56	0.344282328765901	MTD 50% percentile	0	PA
y_05058	Dose-toxicity scenario 1	Dose-efficacy scenario 2	0.57	0.336344042077124	MTD 50% percentile	0	PA
y_05059	Dose-toxicity scenario 1	Dose-efficacy scenario 2	0.58	0.328543293412347	MTD 50% percentile	0	PA
y_05060	Dose-toxicity scenario 1	Dose-efficacy scenario 2	0.59	0.320876539014272	MTD 50% percentile	0	PA
y_05061	Dose-toxicity scenario 1	Dose-efficacy scenario 2	0.6	0.313340355831881	MTD 50% percentile	0	PA
y_05062	Dose-toxicity scenario 1	Dose-efficacy scenario 2	0.61	0.305931436424508	MTD 50% percentile	0	PA
y_05063	Dose-toxicity scenario 1	Dose-efficacy scenario 2	0.62	0.298646584121916	MTD 50% percentile	0	PA
y_05064	Dose-toxicity scenario 1	Dose-efficacy scenario 2	0.63	0.291482708425494	MTD 50% percentile	0	PA
y_05065	Dose-toxicity scenario 1	Dose-efficacy scenario 2	0.64	0.284436820636687	MTD 50% percentile	0	PA
y_05066	Dose-toxicity scenario 1	Dose-efficacy scenario 2	0.65	0.277506029699651	MTD 50% percentile	0	PA
y_05067	Dose-toxicity scenario 1	Dose-efficacy scenario 2	0.66	0.270687538245995	MTD 50% percentile	0	PA
y_05068	Dose-toxicity scenario 1	Dose-efficacy scenario 2	0.67	0.26397863883024	MTD 50% percentile	0	PA
y_05069	Dose-toxicity scenario 1	Dose-efficacy scenario 2	0.68	0.25737671034535	MTD 50% percentile	0	PA
y_05070	Dose-toxicity scenario 1	Dose-efficacy scenario 2	0.69	0.250879214608365	MTD 50% percentile	0	PA
y_05071	Dose-toxicity scenario 1	Dose-efficacy scenario 2	0.7	0.244483693106794	MTD 50% percentile	0	PA
y_05072	Dose-toxicity scenario 1	Dose-efficacy scenario 2	0.71	0.238187763897005	MTD 50% percentile	0	PA
y_05073	Dose-toxicity scenario 1	Dose-efficacy scenario 2	0.72	0.231989118646393	MTD 50% percentile	0	PA
y_05074	Dose-toxicity scenario 1	Dose-efficacy scenario 2	0.73	0.22588551981161	MTD 50% percentile	0	PA
y_05075	Dose-toxicity scenario 1	Dose-efficacy scenario 2	0.74	0.219874797945604	MTD 50% percentile	0	PA
y_05076	Dose-toxicity scenario 1	Dose-efficacy scenario 2	0.75	0.21395484912667	MTD 50% percentile	0	PA
y_05077	Dose-toxicity scenario 1	Dose-efficacy scenario 2	0.76	0.208123632503109	MTD 50% percentile	0	PA
y_05078	Dose-toxicity scenario 1	Dose-efficacy scenario 2	0.77	0.20237916794746	MTD 50% percentile	0	PA
y_05079	Dose-toxicity scenario 1	Dose-efficacy scenario 2	0.78	0.196719533814668	MTD 50% percentile	0	PA
y_05080	Dose-toxicity scenario 1	Dose-efficacy scenario 2	0.79	0.191142864798835	MTD 50% percentile	0	PA
y_05081	Dose-toxicity scenario 1	Dose-efficacy scenario 2	0.8	0.185647349883539	MTD 50% percentile	0	PA
y_05082	Dose-toxicity scenario 1	Dose-efficacy scenario 2	0.81	0.180231230380994	MTD 50% percentile	0	PA
y_05083	Dose-toxicity scenario 1	Dose-efficacy scenario 2	0.82	0.174892798055583	MTD 50% percentile	0	PA
y_05084	Dose-toxicity scenario 1	Dose-efficacy scenario 2	0.83	0.169630393327563	MTD 50% percentile	0	PA
y_05085	Dose-toxicity scenario 1	Dose-efficacy scenario 2	0.84	0.16444240355298	MTD 50% percentile	0	PA
y_05086	Dose-toxicity scenario 1	Dose-efficacy scenario 2	0.85	0.15932726137603	MTD 50% percentile	0	PA
y_05087	Dose-toxicity scenario 1	Dose-efficacy scenario 2	0.86	0.154283443150353	MTD 50% percentile	0	PA
y_05088	Dose-toxicity scenario 1	Dose-efficacy scenario 2	0.87	0.149309467425906	MTD 50% percentile	0	PA
y_05089	Dose-toxicity scenario 1	Dose-efficacy scenario 2	0.88	0.144403893498258	MTD 50% percentile	0	PA
y_05090	Dose-toxicity scenario 1	Dose-efficacy scenario 2	0.89	0.139565320017329	MTD 50% percentile	0	PA
y_05091	Dose-toxicity scenario 1	Dose-efficacy scenario 2	0.9	0.134792383652749	MTD 50% percentile	0	PA
y_05092	Dose-toxicity scenario 1	Dose-efficacy scenario 2	0.91	0.130083757813164	MTD 50% percentile	0	PA
y_05093	Dose-toxicity scenario 1	Dose-efficacy scenario 2	0.92	0.125438151416963	MTD 50% percentile	0	PA
y_05094	Dose-toxicity scenario 1	Dose-efficacy scenario 2	0.93	0.120854307712036	MTD 50% percentile	0	PA
y_05095	Dose-toxicity scenario 1	Dose-efficacy scenario 2	0.94	0.116331003142294	MTD 50% percentile	0	PA
y_05096	Dose-toxicity scenario 1	Dose-efficacy scenario 2	0.95	0.111867046258806	MTD 50% percentile	0	PA
y_05097	Dose-toxicity scenario 1	Dose-efficacy scenario 2	0.96	0.107461276673508	MTD 50% percentile	0	PA
y_05098	Dose-toxicity scenario 1	Dose-efficacy scenario 2	0.97	0.103112564053576	MTD 50% percentile	0	PA
y_05099	Dose-toxicity scenario 1	Dose-efficacy scenario 2	0.98	0.0988198071546017	MTD 50% percentile	0	PA
y_050100	Dose-toxicity scenario 1	Dose-efficacy scenario 2	0.99	0.0945819328908648	MTD 50% percentile	0	PA
y_050101	Dose-toxicity scenario 1	Dose-efficacy scenario 2	1	0.0903978954410274	MTD 50% percentile	0	PA
y_09751	Dose-toxicity scenario 1	Dose-efficacy scenario 2	0	1.13303434750744	MTD 97.5% percentile	0	PA
y_09752	Dose-toxicity scenario 1	Dose-efficacy scenario 2	0.01	1.0969381780701	MTD 97.5% percentile	0	PA
y_09753	Dose-toxicity scenario 1	Dose-efficacy scenario 2	0.02	1.06249007860531	MTD 97.5% percentile	0	PA
y_09754	Dose-toxicity scenario 1	Dose-efficacy scenario 2	0.03	1.02957969755854	MTD 97.5% percentile	0	PA
y_09755	Dose-toxicity scenario 1	Dose-efficacy scenario 2	0.04	0.998106320187991	MTD 97.5% percentile	0	PA
y_09756	Dose-toxicity scenario 1	Dose-efficacy scenario 2	0.05	0.967977839082347	MTD 97.5% percentile	0	PA
y_09757	Dose-toxicity scenario 1	Dose-efficacy scenario 2	0.06	0.939109853890935	MTD 97.5% percentile	0	PA
y_09758	Dose-toxicity scenario 1	Dose-efficacy scenario 2	0.07	0.911424881733373	MTD 97.5% percentile	0	PA
y_09759	Dose-toxicity scenario 1	Dose-efficacy scenario 2	0.08	0.8848516627326	MTD 97.5% percentile	0	PA
y_097510	Dose-toxicity scenario 1	Dose-efficacy scenario 2	0.09	0.859324547564839	MTD 97.5% percentile	0	PA
y_097511	Dose-toxicity scenario 1	Dose-efficacy scenario 2	0.1	0.834782955943997	MTD 97.5% percentile	0	PA
y_097512	Dose-toxicity scenario 1	Dose-efficacy scenario 2	0.11	0.811170896637081	MTD 97.5% percentile	0	PA
y_097513	Dose-toxicity scenario 1	Dose-efficacy scenario 2	0.12	0.788436541005332	MTD 97.5% percentile	0	PA
y_097514	Dose-toxicity scenario 1	Dose-efficacy scenario 2	0.13	0.766531843234386	MTD 97.5% percentile	0	PA
y_097515	Dose-toxicity scenario 1	Dose-efficacy scenario 2	0.14	0.745412201396855	MTD 97.5% percentile	0	PA
y_097516	Dose-toxicity scenario 1	Dose-efficacy scenario 2	0.15	0.725036154315514	MTD 97.5% percentile	0	PA
y_097517	Dose-toxicity scenario 1	Dose-efficacy scenario 2	0.16	0.705365109891722	MTD 97.5% percentile	0	PA
y_097518	Dose-toxicity scenario 1	Dose-efficacy scenario 2	0.17	0.686363101153459	MTD 97.5% percentile	0	PA
y_097519	Dose-toxicity scenario 1	Dose-efficacy scenario 2	0.18	0.667996566778435	MTD 97.5% percentile	0	PA
y_097520	Dose-toxicity scenario 1	Dose-efficacy scenario 2	0.19	0.650234153274633	MTD 97.5% percentile	0	PA
y_097521	Dose-toxicity scenario 1	Dose-efficacy scenario 2	0.2	0.633046536365312	MTD 97.5% percentile	0	PA
y_097522	Dose-toxicity scenario 1	Dose-efficacy scenario 2	0.21	0.616406259438016	MTD 97.5% percentile	0	PA
y_097523	Dose-toxicity scenario 1	Dose-efficacy scenario 2	0.22	0.600287587185466	MTD 97.5% percentile	0	PA
y_097524	Dose-toxicity scenario 1	Dose-efficacy scenario 2	0.23	0.584666372797348	MTD 97.5% percentile	0	PA
y_097525	Dose-toxicity scenario 1	Dose-efficacy scenario 2	0.24	0.569519937261513	MTD 97.5% percentile	0	PA
y_097526	Dose-toxicity scenario 1	Dose-efficacy scenario 2	0.25	0.554826959505701	MTD 97.5% percentile	0	PA
y_097527	Dose-toxicity scenario 1	Dose-efficacy scenario 2	0.26	0.540567376260643	MTD 97.5% percentile	0	PA
y_097528	Dose-toxicity scenario 1	Dose-efficacy scenario 2	0.27	0.526722290655501	MTD 97.5% percentile	0	PA
y_097529	Dose-toxicity scenario 1	Dose-efficacy scenario 2	0.28	0.513273888669964	MTD 97.5% percentile	0	PA
y_097530	Dose-toxicity scenario 1	Dose-efficacy scenario 2	0.29	0.500205362666257	MTD 97.5% percentile	0	PA
y_097531	Dose-toxicity scenario 1	Dose-efficacy scenario 2	0.3	0.487500841310867	MTD 97.5% percentile	0	PA
y_097532	Dose-toxicity scenario 1	Dose-efficacy scenario 2	0.31	0.475145325271608	MTD 97.5% percentile	0	PA
y_097533	Dose-toxicity scenario 1	Dose-efficacy scenario 2	0.32	0.463124628142289	MTD 97.5% percentile	0	PA
y_097534	Dose-toxicity scenario 1	Dose-efficacy scenario 2	0.33	0.451425322105761	MTD 97.5% percentile	0	PA
y_097535	Dose-toxicity scenario 1	Dose-efficacy scenario 2	0.34	0.440034687897824	MTD 97.5% percentile	0	PA
y_097536	Dose-toxicity scenario 1	Dose-efficacy scenario 2	0.35	0.428940668679976	MTD 97.5% percentile	0	PA
y_097537	Dose-toxicity scenario 1	Dose-efficacy scenario 2	0.36	0.418131827469354	MTD 97.5% percentile	0	PA
y_097538	Dose-toxicity scenario 1	Dose-efficacy scenario 2	0.37	0.407597307809872	MTD 97.5% percentile	0	PA
y_097539	Dose-toxicity scenario 1	Dose-efficacy scenario 2	0.38	0.397326797400266	MTD 97.5% percentile	0	PA
y_097540	Dose-toxicity scenario 1	Dose-efficacy scenario 2	0.39	0.387310494422881	MTD 97.5% percentile	0	PA
y_097541	Dose-toxicity scenario 1	Dose-efficacy scenario 2	0.4	0.377539076342114	MTD 97.5% percentile	0	PA
y_097542	Dose-toxicity scenario 1	Dose-efficacy scenario 2	0.41	0.368003670963711	MTD 97.5% percentile	0	PA
y_097543	Dose-toxicity scenario 1	Dose-efficacy scenario 2	0.42	0.358695829566103	MTD 97.5% percentile	0	PA
y_097544	Dose-toxicity scenario 1	Dose-efficacy scenario 2	0.43	0.349607501932721	MTD 97.5% percentile	0	PA
y_097545	Dose-toxicity scenario 1	Dose-efficacy scenario 2	0.44	0.340731013130224	MTD 97.5% percentile	0	PA
y_097546	Dose-toxicity scenario 1	Dose-efficacy scenario 2	0.45	0.33205904189184	MTD 97.5% percentile	0	PA
y_097547	Dose-toxicity scenario 1	Dose-efficacy scenario 2	0.46	0.32358460047786	MTD 97.5% percentile	0	PA
y_097548	Dose-toxicity scenario 1	Dose-efficacy scenario 2	0.47	0.315301015896839	MTD 97.5% percentile	0	PA
y_097549	Dose-toxicity scenario 1	Dose-efficacy scenario 2	0.48	0.307201912381453	MTD 97.5% percentile	0	PA
y_097550	Dose-toxicity scenario 1	Dose-efficacy scenario 2	0.49	0.299281195022285	MTD 97.5% percentile	0	PA
y_097551	Dose-toxicity scenario 1	Dose-efficacy scenario 2	0.5	0.291533034471247	MTD 97.5% percentile	0	PA
y_097552	Dose-toxicity scenario 1	Dose-efficacy scenario 2	0.51	0.283951852633961	MTD 97.5% percentile	0	PA
y_097553	Dose-toxicity scenario 1	Dose-efficacy scenario 2	0.52	0.2765323092773	MTD 97.5% percentile	0	PA
y_097554	Dose-toxicity scenario 1	Dose-efficacy scenario 2	0.53	0.269269289484518	MTD 97.5% percentile	0	PA
y_097555	Dose-toxicity scenario 1	Dose-efficacy scenario 2	0.54	0.262157891896031	MTD 97.5% percentile	0	PA
y_097556	Dose-toxicity scenario 1	Dose-efficacy scenario 2	0.55	0.255193417679049	MTD 97.5% percentile	0	PA
y_097557	Dose-toxicity scenario 1	Dose-efficacy scenario 2	0.56	0.248371360173885	MTD 97.5% percentile	0	PA
y_097558	Dose-toxicity scenario 1	Dose-efficacy scenario 2	0.57	0.241687395169008	MTD 97.5% percentile	0	PA
y_097559	Dose-toxicity scenario 1	Dose-efficacy scenario 2	0.58	0.235137371760737	MTD 97.5% percentile	0	PA
y_097560	Dose-toxicity scenario 1	Dose-efficacy scenario 2	0.59	0.228717303756973	MTD 97.5% percentile	0	PA
y_097561	Dose-toxicity scenario 1	Dose-efficacy scenario 2	0.6	0.222423361587575	MTD 97.5% percentile	0	PA
y_097562	Dose-toxicity scenario 1	Dose-efficacy scenario 2	0.61	0.216251864686867	MTD 97.5% percentile	0	PA
y_097563	Dose-toxicity scenario 1	Dose-efficacy scenario 2	0.62	0.210199274316446	MTD 97.5% percentile	0	PA
y_097564	Dose-toxicity scenario 1	Dose-efficacy scenario 2	0.63	0.204262186798889	MTD 97.5% percentile	0	PA
y_097565	Dose-toxicity scenario 1	Dose-efficacy scenario 2	0.64	0.198437327135153	MTD 97.5% percentile	0	PA
y_097566	Dose-toxicity scenario 1	Dose-efficacy scenario 2	0.65	0.192721542980547	MTD 97.5% percentile	0	PA
y_097567	Dose-toxicity scenario 1	Dose-efficacy scenario 2	0.66	0.187111798955971	MTD 97.5% percentile	0	PA
y_097568	Dose-toxicity scenario 1	Dose-efficacy scenario 2	0.67	0.181605171272868	MTD 97.5% percentile	0	PA
y_097569	Dose-toxicity scenario 1	Dose-efficacy scenario 2	0.68	0.176198842651881	MTD 97.5% percentile	0	PA
y_097570	Dose-toxicity scenario 1	Dose-efficacy scenario 2	0.69	0.170890097516657	MTD 97.5% percentile	0	PA
y_097571	Dose-toxicity scenario 1	Dose-efficacy scenario 2	0.7	0.165676317445588	MTD 97.5% percentile	0	PA
y_097572	Dose-toxicity scenario 1	Dose-efficacy scenario 2	0.71	0.160554976865461	MTD 97.5% percentile	0	PA
y_097573	Dose-toxicity scenario 1	Dose-efficacy scenario 2	0.72	0.155523638972155	MTD 97.5% percentile	0	PA
y_097574	Dose-toxicity scenario 1	Dose-efficacy scenario 2	0.73	0.150579951864533	MTD 97.5% percentile	0	PA
y_097575	Dose-toxicity scenario 1	Dose-efficacy scenario 2	0.74	0.145721644878637	MTD 97.5% percentile	0	PA
y_097576	Dose-toxicity scenario 1	Dose-efficacy scenario 2	0.75	0.140946525110199	MTD 97.5% percentile	0	PA
y_097577	Dose-toxicity scenario 1	Dose-efficacy scenario 2	0.76	0.136252474114258	MTD 97.5% percentile	0	PA
y_097578	Dose-toxicity scenario 1	Dose-efficacy scenario 2	0.77	0.131637444771462	MTD 97.5% percentile	0	PA
y_097579	Dose-toxicity scenario 1	Dose-efficacy scenario 2	0.78	0.127099458311311	MTD 97.5% percentile	0	PA
y_097580	Dose-toxicity scenario 1	Dose-efficacy scenario 2	0.79	0.122636601483242	MTD 97.5% percentile	0	PA
y_097581	Dose-toxicity scenario 1	Dose-efficacy scenario 2	0.8	0.118247023867075	MTD 97.5% percentile	0	PA
y_097582	Dose-toxicity scenario 1	Dose-efficacy scenario 2	0.81	0.113928935314853	MTD 97.5% percentile	0	PA
y_097583	Dose-toxicity scenario 1	Dose-efficacy scenario 2	0.82	0.10968060351667	MTD 97.5% percentile	0	PA
y_097584	Dose-toxicity scenario 1	Dose-efficacy scenario 2	0.83	0.105500351683516	MTD 97.5% percentile	0	PA
y_097585	Dose-toxicity scenario 1	Dose-efficacy scenario 2	0.84	0.101386556340643	MTD 97.5% percentile	0	PA
y_097586	Dose-toxicity scenario 1	Dose-efficacy scenario 2	0.85	0.097337645225329	MTD 97.5% percentile	0	PA
y_097587	Dose-toxicity scenario 1	Dose-efficacy scenario 2	0.86	0.0933520952833488	MTD 97.5% percentile	0	PA
y_097588	Dose-toxicity scenario 1	Dose-efficacy scenario 2	0.87	0.0894284307587656	MTD 97.5% percentile	0	PA
y_097589	Dose-toxicity scenario 1	Dose-efficacy scenario 2	0.88	0.0855652213720224	MTD 97.5% percentile	0	PA
y_097590	Dose-toxicity scenario 1	Dose-efficacy scenario 2	0.89	0.0817610805816033	MTD 97.5% percentile	0	PA
y_097591	Dose-toxicity scenario 1	Dose-efficacy scenario 2	0.9	0.0780146639248281	MTD 97.5% percentile	0	PA
y_097592	Dose-toxicity scenario 1	Dose-efficacy scenario 2	0.91	0.0743246674336089	MTD 97.5% percentile	0	PA
y_097593	Dose-toxicity scenario 1	Dose-efficacy scenario 2	0.92	0.0706898261212457	MTD 97.5% percentile	0	PA
y_097594	Dose-toxicity scenario 1	Dose-efficacy scenario 2	0.93	0.0671089125365749	MTD 97.5% percentile	0	PA
y_097595	Dose-toxicity scenario 1	Dose-efficacy scenario 2	0.94	0.0635807353819955	MTD 97.5% percentile	0	PA
y_097596	Dose-toxicity scenario 1	Dose-efficacy scenario 2	0.95	0.060104138192108	MTD 97.5% percentile	0	PA
y_097597	Dose-toxicity scenario 1	Dose-efficacy scenario 2	0.96	0.0566779980698841	MTD 97.5% percentile	0	PA
y_097598	Dose-toxicity scenario 1	Dose-efficacy scenario 2	0.97	0.0533012244774681	MTD 97.5% percentile	0	PA
y_097599	Dose-toxicity scenario 1	Dose-efficacy scenario 2	0.98	0.0499727580788732	MTD 97.5% percentile	0	PA
y_0975100	Dose-toxicity scenario 1	Dose-efficacy scenario 2	0.99	0.0466915696319936	MTD 97.5% percentile	0	PA
y_0975101	Dose-toxicity scenario 1	Dose-efficacy scenario 2	1	0.0434566589274971	MTD 97.5% percentile	0	PA
