# Supplementary material for: A Bayesian adaptive design for dual‐agent phase I–II oncology trials integrating efficacy data across stages
Source: Biom J. 2023 May 18;65(7):2200288. doi: 10.1002/bimj.202200288 (PMC10952513; doi:10.1002/bimj.202200288)
Supplement: Supplementary file 1 — Supporting Information S1 [file BIMJ-65-0-s001.zip › Code_biometrical_journal2/Code_biometrical_journal/Data/intermediate_outputs/MTD_curve_DLT_sc1_EFF_sc2_PA_w1_H0.csv]

	DLT_scenario	EFF_scenario	x	y	type	omega	agreement
y_mean1	Dose-toxicity scenario 1	Dose-efficacy scenario 2	0	1.22540377540833	MTD mean	1	PA
y_mean2	Dose-toxicity scenario 1	Dose-efficacy scenario 2	0.01	1.19443712022654	MTD mean	1	PA
y_mean3	Dose-toxicity scenario 1	Dose-efficacy scenario 2	0.02	1.16453094840227	MTD mean	1	PA
y_mean4	Dose-toxicity scenario 1	Dose-efficacy scenario 2	0.03	1.13563170109019	MTD mean	1	PA
y_mean5	Dose-toxicity scenario 1	Dose-efficacy scenario 2	0.04	1.10768936632843	MTD mean	1	PA
y_mean6	Dose-toxicity scenario 1	Dose-efficacy scenario 2	0.05	1.08065719020925	MTD mean	1	PA
y_mean7	Dose-toxicity scenario 1	Dose-efficacy scenario 2	0.06	1.05449141582125	MTD mean	1	PA
y_mean8	Dose-toxicity scenario 1	Dose-efficacy scenario 2	0.07	1.029151046897	MTD mean	1	PA
y_mean9	Dose-toxicity scenario 1	Dose-efficacy scenario 2	0.08	1.00459763348075	MTD mean	1	PA
y_mean10	Dose-toxicity scenario 1	Dose-efficacy scenario 2	0.09	0.980795077259288	MTD mean	1	PA
y_mean11	Dose-toxicity scenario 1	Dose-efficacy scenario 2	0.1	0.957709454483174	MTD mean	1	PA
y_mean12	Dose-toxicity scenario 1	Dose-efficacy scenario 2	0.11	0.935308854651375	MTD mean	1	PA
y_mean13	Dose-toxicity scenario 1	Dose-efficacy scenario 2	0.12	0.913563233346188	MTD mean	1	PA
y_mean14	Dose-toxicity scenario 1	Dose-efficacy scenario 2	0.13	0.892444277791171	MTD mean	1	PA
y_mean15	Dose-toxicity scenario 1	Dose-efficacy scenario 2	0.14	0.871925283867042	MTD mean	1	PA
y_mean16	Dose-toxicity scenario 1	Dose-efficacy scenario 2	0.15	0.85198104346223	MTD mean	1	PA
y_mean17	Dose-toxicity scenario 1	Dose-efficacy scenario 2	0.16	0.832587741158875	MTD mean	1	PA
y_mean18	Dose-toxicity scenario 1	Dose-efficacy scenario 2	0.17	0.813722859364008	MTD mean	1	PA
y_mean19	Dose-toxicity scenario 1	Dose-efficacy scenario 2	0.18	0.795365091091335	MTD mean	1	PA
y_mean20	Dose-toxicity scenario 1	Dose-efficacy scenario 2	0.19	0.777494259683359	MTD mean	1	PA
y_mean21	Dose-toxicity scenario 1	Dose-efficacy scenario 2	0.2	0.760091244837976	MTD mean	1	PA
y_mean22	Dose-toxicity scenario 1	Dose-efficacy scenario 2	0.21	0.743137914369363	MTD mean	1	PA
y_mean23	Dose-toxicity scenario 1	Dose-efficacy scenario 2	0.22	0.726617061191173	MTD mean	1	PA
y_mean24	Dose-toxicity scenario 1	Dose-efficacy scenario 2	0.23	0.710512345061654	MTD mean	1	PA
y_mean25	Dose-toxicity scenario 1	Dose-efficacy scenario 2	0.24	0.694808238676087	MTD mean	1	PA
y_mean26	Dose-toxicity scenario 1	Dose-efficacy scenario 2	0.25	0.679489977732702	MTD mean	1	PA
y_mean27	Dose-toxicity scenario 1	Dose-efficacy scenario 2	0.26	0.66454351463453	MTD mean	1	PA
y_mean28	Dose-toxicity scenario 1	Dose-efficacy scenario 2	0.27	0.649955475522018	MTD mean	1	PA
y_mean29	Dose-toxicity scenario 1	Dose-efficacy scenario 2	0.28	0.635713120360153	MTD mean	1	PA
y_mean30	Dose-toxicity scenario 1	Dose-efficacy scenario 2	0.29	0.621804305829743	MTD mean	1	PA
y_mean31	Dose-toxicity scenario 1	Dose-efficacy scenario 2	0.3	0.608217450795659	MTD mean	1	PA
y_mean32	Dose-toxicity scenario 1	Dose-efficacy scenario 2	0.31	0.594941504145652	MTD mean	1	PA
y_mean33	Dose-toxicity scenario 1	Dose-efficacy scenario 2	0.32	0.581965914812024	MTD mean	1	PA
y_mean34	Dose-toxicity scenario 1	Dose-efficacy scenario 2	0.33	0.569280603805259	MTD mean	1	PA
y_mean35	Dose-toxicity scenario 1	Dose-efficacy scenario 2	0.34	0.556875938103791	MTD mean	1	PA
y_mean36	Dose-toxicity scenario 1	Dose-efficacy scenario 2	0.35	0.544742706257782	MTD mean	1	PA
y_mean37	Dose-toxicity scenario 1	Dose-efficacy scenario 2	0.36	0.532872095577054	MTD mean	1	PA
y_mean38	Dose-toxicity scenario 1	Dose-efficacy scenario 2	0.37	0.521255670784443	MTD mean	1	PA
y_mean39	Dose-toxicity scenario 1	Dose-efficacy scenario 2	0.38	0.509885354025919	MTD mean	1	PA
y_mean40	Dose-toxicity scenario 1	Dose-efficacy scenario 2	0.39	0.498753406137917	MTD mean	1	PA
y_mean41	Dose-toxicity scenario 1	Dose-efficacy scenario 2	0.4	0.487852409080593	MTD mean	1	PA
y_mean42	Dose-toxicity scenario 1	Dose-efficacy scenario 2	0.41	0.477175249453204	MTD mean	1	PA
y_mean43	Dose-toxicity scenario 1	Dose-efficacy scenario 2	0.42	0.466715103014639	MTD mean	1	PA
y_mean44	Dose-toxicity scenario 1	Dose-efficacy scenario 2	0.43	0.456465420138317	MTD mean	1	PA
y_mean45	Dose-toxicity scenario 1	Dose-efficacy scenario 2	0.44	0.446419912136301	MTD mean	1	PA
y_mean46	Dose-toxicity scenario 1	Dose-efficacy scenario 2	0.45	0.436572538392635	MTD mean	1	PA
y_mean47	Dose-toxicity scenario 1	Dose-efficacy scenario 2	0.46	0.426917494250569	MTD mean	1	PA
y_mean48	Dose-toxicity scenario 1	Dose-efficacy scenario 2	0.47	0.417449199602656	MTD mean	1	PA
y_mean49	Dose-toxicity scenario 1	Dose-efficacy scenario 2	0.48	0.408162288136582	MTD mean	1	PA
y_mean50	Dose-toxicity scenario 1	Dose-efficacy scenario 2	0.49	0.399051597193172	MTD mean	1	PA
y_mean51	Dose-toxicity scenario 1	Dose-efficacy scenario 2	0.5	0.390112158196326	MTD mean	1	PA
y_mean52	Dose-toxicity scenario 1	Dose-efficacy scenario 2	0.51	0.381339187617572	MTD mean	1	PA
y_mean53	Dose-toxicity scenario 1	Dose-efficacy scenario 2	0.52	0.372728078440742	MTD mean	1	PA
y_mean54	Dose-toxicity scenario 1	Dose-efficacy scenario 2	0.53	0.364274392094758	MTD mean	1	PA
y_mean55	Dose-toxicity scenario 1	Dose-efficacy scenario 2	0.54	0.355973850824849	MTD mean	1	PA
y_mean56	Dose-toxicity scenario 1	Dose-efficacy scenario 2	0.55	0.347822330474647	MTD mean	1	PA
y_mean57	Dose-toxicity scenario 1	Dose-efficacy scenario 2	0.56	0.339815853653582	MTD mean	1	PA
y_mean58	Dose-toxicity scenario 1	Dose-efficacy scenario 2	0.57	0.331950583265788	MTD mean	1	PA
y_mean59	Dose-toxicity scenario 1	Dose-efficacy scenario 2	0.58	0.32422281637839	MTD mean	1	PA
y_mean60	Dose-toxicity scenario 1	Dose-efficacy scenario 2	0.59	0.316628978408606	MTD mean	1	PA
y_mean61	Dose-toxicity scenario 1	Dose-efficacy scenario 2	0.6	0.309165617610472	MTD mean	1	PA
y_mean62	Dose-toxicity scenario 1	Dose-efficacy scenario 2	0.61	0.301829399843338	MTD mean	1	PA
y_mean63	Dose-toxicity scenario 1	Dose-efficacy scenario 2	0.62	0.294617103605471	MTD mean	1	PA
y_mean64	Dose-toxicity scenario 1	Dose-efficacy scenario 2	0.63	0.287525615317222	MTD mean	1	PA
y_mean65	Dose-toxicity scenario 1	Dose-efficacy scenario 2	0.64	0.280551924839246	MTD mean	1	PA
y_mean66	Dose-toxicity scenario 1	Dose-efficacy scenario 2	0.65	0.273693121212237	MTD mean	1	PA
y_mean67	Dose-toxicity scenario 1	Dose-efficacy scenario 2	0.66	0.266946388605481	MTD mean	1	PA
y_mean68	Dose-toxicity scenario 1	Dose-efficacy scenario 2	0.67	0.260309002462414	MTD mean	1	PA
y_mean69	Dose-toxicity scenario 1	Dose-efficacy scenario 2	0.68	0.253778325832072	MTD mean	1	PA
y_mean70	Dose-toxicity scenario 1	Dose-efficacy scenario 2	0.69	0.247351805876074	MTD mean	1	PA
y_mean71	Dose-toxicity scenario 1	Dose-efficacy scenario 2	0.7	0.241026970541412	MTD mean	1	PA
y_mean72	Dose-toxicity scenario 1	Dose-efficacy scenario 2	0.71	0.234801425389937	MTD mean	1	PA
y_mean73	Dose-toxicity scenario 1	Dose-efficacy scenario 2	0.72	0.228672850575995	MTD mean	1	PA
y_mean74	Dose-toxicity scenario 1	Dose-efficacy scenario 2	0.73	0.222638997964203	MTD mean	1	PA
y_mean75	Dose-toxicity scenario 1	Dose-efficacy scenario 2	0.74	0.216697688379852	MTD mean	1	PA
y_mean76	Dose-toxicity scenario 1	Dose-efficacy scenario 2	0.75	0.210846808984841	MTD mean	1	PA
y_mean77	Dose-toxicity scenario 1	Dose-efficacy scenario 2	0.76	0.205084310772549	MTD mean	1	PA
y_mean78	Dose-toxicity scenario 1	Dose-efficacy scenario 2	0.77	0.199408206175362	MTD mean	1	PA
y_mean79	Dose-toxicity scenario 1	Dose-efficacy scenario 2	0.78	0.193816566779013	MTD mean	1	PA
y_mean80	Dose-toxicity scenario 1	Dose-efficacy scenario 2	0.79	0.188307521138211	MTD mean	1	PA
y_mean81	Dose-toxicity scenario 1	Dose-efficacy scenario 2	0.8	0.182879252688347	MTD mean	1	PA
y_mean82	Dose-toxicity scenario 1	Dose-efficacy scenario 2	0.81	0.177529997748394	MTD mean	1	PA
y_mean83	Dose-toxicity scenario 1	Dose-efficacy scenario 2	0.82	0.172258043610391	MTD mean	1	PA
y_mean84	Dose-toxicity scenario 1	Dose-efficacy scenario 2	0.83	0.167061726711154	MTD mean	1	PA
y_mean85	Dose-toxicity scenario 1	Dose-efficacy scenario 2	0.84	0.161939430882114	MTD mean	1	PA
y_mean86	Dose-toxicity scenario 1	Dose-efficacy scenario 2	0.85	0.156889585673428	MTD mean	1	PA
y_mean87	Dose-toxicity scenario 1	Dose-efficacy scenario 2	0.86	0.151910664748696	MTD mean	1	PA
y_mean88	Dose-toxicity scenario 1	Dose-efficacy scenario 2	0.87	0.147001184346847	MTD mean	1	PA
y_mean89	Dose-toxicity scenario 1	Dose-efficacy scenario 2	0.88	0.142159701807933	MTD mean	1	PA
y_mean90	Dose-toxicity scenario 1	Dose-efficacy scenario 2	0.89	0.137384814159762	MTD mean	1	PA
y_mean91	Dose-toxicity scenario 1	Dose-efficacy scenario 2	0.9	0.132675156762446	MTD mean	1	PA
y_mean92	Dose-toxicity scenario 1	Dose-efficacy scenario 2	0.91	0.12802940200813	MTD mean	1	PA
y_mean93	Dose-toxicity scenario 1	Dose-efficacy scenario 2	0.92	0.123446258073293	MTD mean	1	PA
y_mean94	Dose-toxicity scenario 1	Dose-efficacy scenario 2	0.93	0.118924467721152	MTD mean	1	PA
y_mean95	Dose-toxicity scenario 1	Dose-efficacy scenario 2	0.94	0.114462807151846	MTD mean	1	PA
y_mean96	Dose-toxicity scenario 1	Dose-efficacy scenario 2	0.95	0.110060084898185	MTD mean	1	PA
y_mean97	Dose-toxicity scenario 1	Dose-efficacy scenario 2	0.96	0.105715140764875	MTD mean	1	PA
y_mean98	Dose-toxicity scenario 1	Dose-efficacy scenario 2	0.97	0.10142684480923	MTD mean	1	PA
y_mean99	Dose-toxicity scenario 1	Dose-efficacy scenario 2	0.98	0.0971940963614986	MTD mean	1	PA
y_mean100	Dose-toxicity scenario 1	Dose-efficacy scenario 2	0.99	0.0930158230830106	MTD mean	1	PA
y_mean101	Dose-toxicity scenario 1	Dose-efficacy scenario 2	1	0.0888909800604582	MTD mean	1	PA
y_00251	Dose-toxicity scenario 1	Dose-efficacy scenario 2	0	1.33447455454771	MTD 2.5% percentile	1	PA
y_00252	Dose-toxicity scenario 1	Dose-efficacy scenario 2	0.01	1.30890534240406	MTD 2.5% percentile	1	PA
y_00253	Dose-toxicity scenario 1	Dose-efficacy scenario 2	0.02	1.2839368400567	MTD 2.5% percentile	1	PA
y_00254	Dose-toxicity scenario 1	Dose-efficacy scenario 2	0.03	1.2595481241408	MTD 2.5% percentile	1	PA
y_00255	Dose-toxicity scenario 1	Dose-efficacy scenario 2	0.04	1.23571923185002	MTD 2.5% percentile	1	PA
y_00256	Dose-toxicity scenario 1	Dose-efficacy scenario 2	0.05	1.2124311064398	MTD 2.5% percentile	1	PA
y_00257	Dose-toxicity scenario 1	Dose-efficacy scenario 2	0.06	1.18966554639932	MTD 2.5% percentile	1	PA
y_00258	Dose-toxicity scenario 1	Dose-efficacy scenario 2	0.07	1.16740515800694	MTD 2.5% percentile	1	PA
y_00259	Dose-toxicity scenario 1	Dose-efficacy scenario 2	0.08	1.14563331100961	MTD 2.5% percentile	1	PA
y_002510	Dose-toxicity scenario 1	Dose-efficacy scenario 2	0.09	1.12433409718846	MTD 2.5% percentile	1	PA
y_002511	Dose-toxicity scenario 1	Dose-efficacy scenario 2	0.1	1.10349229159401	MTD 2.5% percentile	1	PA
y_002512	Dose-toxicity scenario 1	Dose-efficacy scenario 2	0.11	1.08309331625222	MTD 2.5% percentile	1	PA
y_002513	Dose-toxicity scenario 1	Dose-efficacy scenario 2	0.12	1.06312320615969	MTD 2.5% percentile	1	PA
y_002514	Dose-toxicity scenario 1	Dose-efficacy scenario 2	0.13	1.04356857740128	MTD 2.5% percentile	1	PA
y_002515	Dose-toxicity scenario 1	Dose-efficacy scenario 2	0.14	1.02441659723719	MTD 2.5% percentile	1	PA
y_002516	Dose-toxicity scenario 1	Dose-efficacy scenario 2	0.15	1.00565495601902	MTD 2.5% percentile	1	PA
y_002517	Dose-toxicity scenario 1	Dose-efficacy scenario 2	0.16	0.987271840805679	MTD 2.5% percentile	1	PA
y_002518	Dose-toxicity scenario 1	Dose-efficacy scenario 2	0.17	0.969255910560244	MTD 2.5% percentile	1	PA
y_002519	Dose-toxicity scenario 1	Dose-efficacy scenario 2	0.18	0.951596272818404	MTD 2.5% percentile	1	PA
y_002520	Dose-toxicity scenario 1	Dose-efficacy scenario 2	0.19	0.934282461727591	MTD 2.5% percentile	1	PA
y_002521	Dose-toxicity scenario 1	Dose-efficacy scenario 2	0.2	0.917304417363785	MTD 2.5% percentile	1	PA
y_002522	Dose-toxicity scenario 1	Dose-efficacy scenario 2	0.21	0.900652466240078	MTD 2.5% percentile	1	PA
y_002523	Dose-toxicity scenario 1	Dose-efficacy scenario 2	0.22	0.884317302927661	MTD 2.5% percentile	1	PA
y_002524	Dose-toxicity scenario 1	Dose-efficacy scenario 2	0.23	0.868289972715858	MTD 2.5% percentile	1	PA
y_002525	Dose-toxicity scenario 1	Dose-efficacy scenario 2	0.24	0.852561855243321	MTD 2.5% percentile	1	PA
y_002526	Dose-toxicity scenario 1	Dose-efficacy scenario 2	0.25	0.837124649037496	MTD 2.5% percentile	1	PA
y_002527	Dose-toxicity scenario 1	Dose-efficacy scenario 2	0.26	0.821970356904129	MTD 2.5% percentile	1	PA
y_002528	Dose-toxicity scenario 1	Dose-efficacy scenario 2	0.27	0.807091272112756	MTD 2.5% percentile	1	PA
y_002529	Dose-toxicity scenario 1	Dose-efficacy scenario 2	0.28	0.792479965328055	MTD 2.5% percentile	1	PA
y_002530	Dose-toxicity scenario 1	Dose-efficacy scenario 2	0.29	0.778129272240493	MTD 2.5% percentile	1	PA
y_002531	Dose-toxicity scenario 1	Dose-efficacy scenario 2	0.3	0.764032281852995	MTD 2.5% percentile	1	PA
y_002532	Dose-toxicity scenario 1	Dose-efficacy scenario 2	0.31	0.750182325383403	MTD 2.5% percentile	1	PA
y_002533	Dose-toxicity scenario 1	Dose-efficacy scenario 2	0.32	0.736572965745285	MTD 2.5% percentile	1	PA
y_002534	Dose-toxicity scenario 1	Dose-efficacy scenario 2	0.33	0.723197987572229	MTD 2.5% percentile	1	PA
y_002535	Dose-toxicity scenario 1	Dose-efficacy scenario 2	0.34	0.710051387753147	MTD 2.5% percentile	1	PA
y_002536	Dose-toxicity scenario 1	Dose-efficacy scenario 2	0.35	0.6971273664483	MTD 2.5% percentile	1	PA
y_002537	Dose-toxicity scenario 1	Dose-efficacy scenario 2	0.36	0.684420318557804	MTD 2.5% percentile	1	PA
y_002538	Dose-toxicity scenario 1	Dose-efficacy scenario 2	0.37	0.671924825616256	MTD 2.5% percentile	1	PA
y_002539	Dose-toxicity scenario 1	Dose-efficacy scenario 2	0.38	0.659635648088836	MTD 2.5% percentile	1	PA
y_002540	Dose-toxicity scenario 1	Dose-efficacy scenario 2	0.39	0.647547718045894	MTD 2.5% percentile	1	PA
y_002541	Dose-toxicity scenario 1	Dose-efficacy scenario 2	0.4	0.635656132194498	MTD 2.5% percentile	1	PA
y_002542	Dose-toxicity scenario 1	Dose-efficacy scenario 2	0.41	0.623956145246803	MTD 2.5% percentile	1	PA
y_002543	Dose-toxicity scenario 1	Dose-efficacy scenario 2	0.42	0.612443163606422	MTD 2.5% percentile	1	PA
y_002544	Dose-toxicity scenario 1	Dose-efficacy scenario 2	0.43	0.601112739355118	MTD 2.5% percentile	1	PA
y_002545	Dose-toxicity scenario 1	Dose-efficacy scenario 2	0.44	0.589960564523318	MTD 2.5% percentile	1	PA
y_002546	Dose-toxicity scenario 1	Dose-efficacy scenario 2	0.45	0.578982465628909	MTD 2.5% percentile	1	PA
y_002547	Dose-toxicity scenario 1	Dose-efficacy scenario 2	0.46	0.568174398469793	MTD 2.5% percentile	1	PA
y_002548	Dose-toxicity scenario 1	Dose-efficacy scenario 2	0.47	0.557532443156552	MTD 2.5% percentile	1	PA
y_002549	Dose-toxicity scenario 1	Dose-efficacy scenario 2	0.48	0.547052799372385	MTD 2.5% percentile	1	PA
y_002550	Dose-toxicity scenario 1	Dose-efficacy scenario 2	0.49	0.536731781848306	MTD 2.5% percentile	1	PA
y_002551	Dose-toxicity scenario 1	Dose-efficacy scenario 2	0.5	0.526565816042254	MTD 2.5% percentile	1	PA
y_002552	Dose-toxicity scenario 1	Dose-efficacy scenario 2	0.51	0.516551434011505	MTD 2.5% percentile	1	PA
y_002553	Dose-toxicity scenario 1	Dose-efficacy scenario 2	0.52	0.506685270468338	MTD 2.5% percentile	1	PA
y_002554	Dose-toxicity scenario 1	Dose-efficacy scenario 2	0.53	0.49696405900956	MTD 2.5% percentile	1	PA
y_002555	Dose-toxicity scenario 1	Dose-efficacy scenario 2	0.54	0.487384628511008	MTD 2.5% percentile	1	PA
y_002556	Dose-toxicity scenario 1	Dose-efficacy scenario 2	0.55	0.477943899678654	MTD 2.5% percentile	1	PA
y_002557	Dose-toxicity scenario 1	Dose-efficacy scenario 2	0.56	0.46863888174845	MTD 2.5% percentile	1	PA
y_002558	Dose-toxicity scenario 1	Dose-efficacy scenario 2	0.57	0.459466669327477	MTD 2.5% percentile	1	PA
y_002559	Dose-toxicity scenario 1	Dose-efficacy scenario 2	0.58	0.450424439369389	MTD 2.5% percentile	1	PA
y_002560	Dose-toxicity scenario 1	Dose-efficacy scenario 2	0.59	0.441509448277537	MTD 2.5% percentile	1	PA
y_002561	Dose-toxicity scenario 1	Dose-efficacy scenario 2	0.6	0.432719029129531	MTD 2.5% percentile	1	PA
y_002562	Dose-toxicity scenario 1	Dose-efficacy scenario 2	0.61	0.424050589017341	MTD 2.5% percentile	1	PA
y_002563	Dose-toxicity scenario 1	Dose-efficacy scenario 2	0.62	0.415501606497363	MTD 2.5% percentile	1	PA
y_002564	Dose-toxicity scenario 1	Dose-efficacy scenario 2	0.63	0.407069629145183	MTD 2.5% percentile	1	PA
y_002565	Dose-toxicity scenario 1	Dose-efficacy scenario 2	0.64	0.398752271210065	MTD 2.5% percentile	1	PA
y_002566	Dose-toxicity scenario 1	Dose-efficacy scenario 2	0.65	0.390547211364433	MTD 2.5% percentile	1	PA
y_002567	Dose-toxicity scenario 1	Dose-efficacy scenario 2	0.66	0.382452190543907	MTD 2.5% percentile	1	PA
y_002568	Dose-toxicity scenario 1	Dose-efficacy scenario 2	0.67	0.374465009873659	MTD 2.5% percentile	1	PA
y_002569	Dose-toxicity scenario 1	Dose-efficacy scenario 2	0.68	0.3665835286771	MTD 2.5% percentile	1	PA
y_002570	Dose-toxicity scenario 1	Dose-efficacy scenario 2	0.69	0.358805662563093	MTD 2.5% percentile	1	PA
y_002571	Dose-toxicity scenario 1	Dose-efficacy scenario 2	0.7	0.351129381588127	MTD 2.5% percentile	1	PA
y_002572	Dose-toxicity scenario 1	Dose-efficacy scenario 2	0.71	0.343552708490025	MTD 2.5% percentile	1	PA
y_002573	Dose-toxicity scenario 1	Dose-efficacy scenario 2	0.72	0.336073716989971	MTD 2.5% percentile	1	PA
y_002574	Dose-toxicity scenario 1	Dose-efficacy scenario 2	0.73	0.328690530159788	MTD 2.5% percentile	1	PA
y_002575	Dose-toxicity scenario 1	Dose-efficacy scenario 2	0.74	0.321401318851563	MTD 2.5% percentile	1	PA
y_002576	Dose-toxicity scenario 1	Dose-efficacy scenario 2	0.75	0.314204300186855	MTD 2.5% percentile	1	PA
y_002577	Dose-toxicity scenario 1	Dose-efficacy scenario 2	0.76	0.30709773610287	MTD 2.5% percentile	1	PA
y_002578	Dose-toxicity scenario 1	Dose-efficacy scenario 2	0.77	0.300079931953106	MTD 2.5% percentile	1	PA
y_002579	Dose-toxicity scenario 1	Dose-efficacy scenario 2	0.78	0.293149235160115	MTD 2.5% percentile	1	PA
y_002580	Dose-toxicity scenario 1	Dose-efficacy scenario 2	0.79	0.286304033918109	MTD 2.5% percentile	1	PA
y_002581	Dose-toxicity scenario 1	Dose-efficacy scenario 2	0.8	0.2795427559433	MTD 2.5% percentile	1	PA
y_002582	Dose-toxicity scenario 1	Dose-efficacy scenario 2	0.81	0.272863867269907	MTD 2.5% percentile	1	PA
y_002583	Dose-toxicity scenario 1	Dose-efficacy scenario 2	0.82	0.266265871089926	MTD 2.5% percentile	1	PA
y_002584	Dose-toxicity scenario 1	Dose-efficacy scenario 2	0.83	0.25974730663479	MTD 2.5% percentile	1	PA
y_002585	Dose-toxicity scenario 1	Dose-efficacy scenario 2	0.84	0.253306748097188	MTD 2.5% percentile	1	PA
y_002586	Dose-toxicity scenario 1	Dose-efficacy scenario 2	0.85	0.24694280359135	MTD 2.5% percentile	1	PA
y_002587	Dose-toxicity scenario 1	Dose-efficacy scenario 2	0.86	0.24065411415023	MTD 2.5% percentile	1	PA
y_002588	Dose-toxicity scenario 1	Dose-efficacy scenario 2	0.87	0.234439352758042	MTD 2.5% percentile	1	PA
y_002589	Dose-toxicity scenario 1	Dose-efficacy scenario 2	0.88	0.228297223416724	MTD 2.5% percentile	1	PA
y_002590	Dose-toxicity scenario 1	Dose-efficacy scenario 2	0.89	0.222226460244941	MTD 2.5% percentile	1	PA
y_002591	Dose-toxicity scenario 1	Dose-efficacy scenario 2	0.9	0.216225826608317	MTD 2.5% percentile	1	PA
y_002592	Dose-toxicity scenario 1	Dose-efficacy scenario 2	0.91	0.210294114279624	MTD 2.5% percentile	1	PA
y_002593	Dose-toxicity scenario 1	Dose-efficacy scenario 2	0.92	0.204430142627759	MTD 2.5% percentile	1	PA
y_002594	Dose-toxicity scenario 1	Dose-efficacy scenario 2	0.93	0.19863275783434	MTD 2.5% percentile	1	PA
y_002595	Dose-toxicity scenario 1	Dose-efficacy scenario 2	0.94	0.192900832136839	MTD 2.5% percentile	1	PA
y_002596	Dose-toxicity scenario 1	Dose-efficacy scenario 2	0.95	0.18723326309721	MTD 2.5% percentile	1	PA
y_002597	Dose-toxicity scenario 1	Dose-efficacy scenario 2	0.96	0.181628972895016	MTD 2.5% percentile	1	PA
y_002598	Dose-toxicity scenario 1	Dose-efficacy scenario 2	0.97	0.176086907644102	MTD 2.5% percentile	1	PA
y_002599	Dose-toxicity scenario 1	Dose-efficacy scenario 2	0.98	0.170606036731894	MTD 2.5% percentile	1	PA
y_0025100	Dose-toxicity scenario 1	Dose-efficacy scenario 2	0.99	0.165185352180482	MTD 2.5% percentile	1	PA
y_0025101	Dose-toxicity scenario 1	Dose-efficacy scenario 2	1	0.159823868028616	MTD 2.5% percentile	1	PA
y_0501	Dose-toxicity scenario 1	Dose-efficacy scenario 2	0	1.22501582952696	MTD 50% percentile	1	PA
y_0502	Dose-toxicity scenario 1	Dose-efficacy scenario 2	0.01	1.19428515771385	MTD 50% percentile	1	PA
y_0503	Dose-toxicity scenario 1	Dose-efficacy scenario 2	0.02	1.1645968487994	MTD 50% percentile	1	PA
y_0504	Dose-toxicity scenario 1	Dose-efficacy scenario 2	0.03	1.13589875289652	MTD 50% percentile	1	PA
y_0505	Dose-toxicity scenario 1	Dose-efficacy scenario 2	0.04	1.10814214183141	MTD 50% percentile	1	PA
y_0506	Dose-toxicity scenario 1	Dose-efficacy scenario 2	0.05	1.0812814330363	MTD 50% percentile	1	PA
y_0507	Dose-toxicity scenario 1	Dose-efficacy scenario 2	0.06	1.05527393975338	MTD 50% percentile	1	PA
y_0508	Dose-toxicity scenario 1	Dose-efficacy scenario 2	0.07	1.03007964467045	MTD 50% percentile	1	PA
y_0509	Dose-toxicity scenario 1	Dose-efficacy scenario 2	0.08	1.00566099446353	MTD 50% percentile	1	PA
y_05010	Dose-toxicity scenario 1	Dose-efficacy scenario 2	0.09	0.981982713027749	MTD 50% percentile	1	PA
y_05011	Dose-toxicity scenario 1	Dose-efficacy scenario 2	0.1	0.959011631442936	MTD 50% percentile	1	PA
y_05012	Dose-toxicity scenario 1	Dose-efficacy scenario 2	0.11	0.936716532950294	MTD 50% percentile	1	PA
y_05013	Dose-toxicity scenario 1	Dose-efficacy scenario 2	0.12	0.915068011416532	MTD 50% percentile	1	PA
y_05014	Dose-toxicity scenario 1	Dose-efficacy scenario 2	0.13	0.894038341935962	MTD 50% percentile	1	PA
y_05015	Dose-toxicity scenario 1	Dose-efficacy scenario 2	0.14	0.873601362373256	MTD 50% percentile	1	PA
y_05016	Dose-toxicity scenario 1	Dose-efficacy scenario 2	0.15	0.853732364782651	MTD 50% percentile	1	PA
y_05017	Dose-toxicity scenario 1	Dose-efficacy scenario 2	0.16	0.83440799575607	MTD 50% percentile	1	PA
y_05018	Dose-toxicity scenario 1	Dose-efficacy scenario 2	0.17	0.81560616485512	MTD 50% percentile	1	PA
y_05019	Dose-toxicity scenario 1	Dose-efficacy scenario 2	0.18	0.797305960372085	MTD 50% percentile	1	PA
y_05020	Dose-toxicity scenario 1	Dose-efficacy scenario 2	0.19	0.779487571744583	MTD 50% percentile	1	PA
y_05021	Dose-toxicity scenario 1	Dose-efficacy scenario 2	0.2	0.762132218018684	MTD 50% percentile	1	PA
y_05022	Dose-toxicity scenario 1	Dose-efficacy scenario 2	0.21	0.745222081817459	MTD 50% percentile	1	PA
y_05023	Dose-toxicity scenario 1	Dose-efficacy scenario 2	0.22	0.728740248326883	MTD 50% percentile	1	PA
y_05024	Dose-toxicity scenario 1	Dose-efficacy scenario 2	0.23	0.712670648859893	MTD 50% percentile	1	PA
y_05025	Dose-toxicity scenario 1	Dose-efficacy scenario 2	0.24	0.696998008602768	MTD 50% percentile	1	PA
y_05026	Dose-toxicity scenario 1	Dose-efficacy scenario 2	0.25	0.681707798186651	MTD 50% percentile	1	PA
y_05027	Dose-toxicity scenario 1	Dose-efficacy scenario 2	0.26	0.666786188761461	MTD 50% percentile	1	PA
y_05028	Dose-toxicity scenario 1	Dose-efficacy scenario 2	0.27	0.652220010280215	MTD 50% percentile	1	PA
y_05029	Dose-toxicity scenario 1	Dose-efficacy scenario 2	0.28	0.637996712729242	MTD 50% percentile	1	PA
y_05030	Dose-toxicity scenario 1	Dose-efficacy scenario 2	0.29	0.624104330064423	MTD 50% percentile	1	PA
y_05031	Dose-toxicity scenario 1	Dose-efficacy scenario 2	0.3	0.610531446635628	MTD 50% percentile	1	PA
y_05032	Dose-toxicity scenario 1	Dose-efficacy scenario 2	0.31	0.597267165901347	MTD 50% percentile	1	PA
y_05033	Dose-toxicity scenario 1	Dose-efficacy scenario 2	0.32	0.584301081253311	MTD 50% percentile	1	PA
y_05034	Dose-toxicity scenario 1	Dose-efficacy scenario 2	0.33	0.571623248786933	MTD 50% percentile	1	PA
y_05035	Dose-toxicity scenario 1	Dose-efficacy scenario 2	0.34	0.559224161867815	MTD 50% percentile	1	PA
y_05036	Dose-toxicity scenario 1	Dose-efficacy scenario 2	0.35	0.547094727357633	MTD 50% percentile	1	PA
y_05037	Dose-toxicity scenario 1	Dose-efficacy scenario 2	0.36	0.535226243374431	MTD 50% percentile	1	PA
y_05038	Dose-toxicity scenario 1	Dose-efficacy scenario 2	0.37	0.52361037847302	MTD 50% percentile	1	PA
y_05039	Dose-toxicity scenario 1	Dose-efficacy scenario 2	0.38	0.512239152140809	MTD 50% percentile	1	PA
y_05040	Dose-toxicity scenario 1	Dose-efficacy scenario 2	0.39	0.501104916513114	MTD 50% percentile	1	PA
y_05041	Dose-toxicity scenario 1	Dose-efficacy scenario 2	0.4	0.490200339219895	MTD 50% percentile	1	PA
y_05042	Dose-toxicity scenario 1	Dose-efficacy scenario 2	0.41	0.479518387283092	MTD 50% percentile	1	PA
y_05043	Dose-toxicity scenario 1	Dose-efficacy scenario 2	0.42	0.46905231199024	MTD 50% percentile	1	PA
y_05044	Dose-toxicity scenario 1	Dose-efficacy scenario 2	0.43	0.458795634675991	MTD 50% percentile	1	PA
y_05045	Dose-toxicity scenario 1	Dose-efficacy scenario 2	0.44	0.448742133348617	MTD 50% percentile	1	PA
y_05046	Dose-toxicity scenario 1	Dose-efficacy scenario 2	0.45	0.438885830103456	MTD 50% percentile	1	PA
y_05047	Dose-toxicity scenario 1	Dose-efficacy scenario 2	0.46	0.429220979269826	MTD 50% percentile	1	PA
y_05048	Dose-toxicity scenario 1	Dose-efficacy scenario 2	0.47	0.419742056242009	MTD 50% percentile	1	PA
y_05049	Dose-toxicity scenario 1	Dose-efficacy scenario 2	0.48	0.410443746948681	MTD 50% percentile	1	PA
y_05050	Dose-toxicity scenario 1	Dose-efficacy scenario 2	0.49	0.401320937918628	MTD 50% percentile	1	PA
y_05051	Dose-toxicity scenario 1	Dose-efficacy scenario 2	0.5	0.392368706903701	MTD 50% percentile	1	PA
y_05052	Dose-toxicity scenario 1	Dose-efficacy scenario 2	0.51	0.383582314022907	MTD 50% percentile	1	PA
y_05053	Dose-toxicity scenario 1	Dose-efficacy scenario 2	0.52	0.37495719339414	MTD 50% percentile	1	PA
y_05054	Dose-toxicity scenario 1	Dose-efficacy scenario 2	0.53	0.36648894522251	MTD 50% percentile	1	PA
y_05055	Dose-toxicity scenario 1	Dose-efficacy scenario 2	0.54	0.358173328316476	MTD 50% percentile	1	PA
y_05056	Dose-toxicity scenario 1	Dose-efficacy scenario 2	0.55	0.350006253005032	MTD 50% percentile	1	PA
y_05057	Dose-toxicity scenario 1	Dose-efficacy scenario 2	0.56	0.341983774431088	MTD 50% percentile	1	PA
y_05058	Dose-toxicity scenario 1	Dose-efficacy scenario 2	0.57	0.33410208619795	MTD 50% percentile	1	PA
y_05059	Dose-toxicity scenario 1	Dose-efficacy scenario 2	0.58	0.326357514347388	MTD 50% percentile	1	PA
y_05060	Dose-toxicity scenario 1	Dose-efficacy scenario 2	0.59	0.318746511649284	MTD 50% percentile	1	PA
y_05061	Dose-toxicity scenario 1	Dose-efficacy scenario 2	0.6	0.311265652184212	MTD 50% percentile	1	PA
y_05062	Dose-toxicity scenario 1	Dose-efficacy scenario 2	0.61	0.30391162620156	MTD 50% percentile	1	PA
y_05063	Dose-toxicity scenario 1	Dose-efficacy scenario 2	0.62	0.296681235236991	MTD 50% percentile	1	PA
y_05064	Dose-toxicity scenario 1	Dose-efficacy scenario 2	0.63	0.289571387474104	MTD 50% percentile	1	PA
y_05065	Dose-toxicity scenario 1	Dose-efficacy scenario 2	0.64	0.28257909333616	MTD 50% percentile	1	PA
y_05066	Dose-toxicity scenario 1	Dose-efficacy scenario 2	0.65	0.275701461294681	MTD 50% percentile	1	PA
y_05067	Dose-toxicity scenario 1	Dose-efficacy scenario 2	0.66	0.268935693882565	MTD 50% percentile	1	PA
y_05068	Dose-toxicity scenario 1	Dose-efficacy scenario 2	0.67	0.262279083900167	MTD 50% percentile	1	PA
y_05069	Dose-toxicity scenario 1	Dose-efficacy scenario 2	0.68	0.255729010803551	MTD 50% percentile	1	PA
y_05070	Dose-toxicity scenario 1	Dose-efficacy scenario 2	0.69	0.249282937264769	MTD 50% percentile	1	PA
y_05071	Dose-toxicity scenario 1	Dose-efficacy scenario 2	0.7	0.242938405894704	MTD 50% percentile	1	PA
y_05072	Dose-toxicity scenario 1	Dose-efficacy scenario 2	0.71	0.236693036119562	MTD 50% percentile	1	PA
y_05073	Dose-toxicity scenario 1	Dose-efficacy scenario 2	0.72	0.230544521202697	MTD 50% percentile	1	PA
y_05074	Dose-toxicity scenario 1	Dose-efficacy scenario 2	0.73	0.224490625403919	MTD 50% percentile	1	PA
y_05075	Dose-toxicity scenario 1	Dose-efficacy scenario 2	0.74	0.21852918126895	MTD 50% percentile	1	PA
y_05076	Dose-toxicity scenario 1	Dose-efficacy scenario 2	0.75	0.212658087042123	MTD 50% percentile	1	PA
y_05077	Dose-toxicity scenario 1	Dose-efficacy scenario 2	0.76	0.206875304195828	MTD 50% percentile	1	PA
y_05078	Dose-toxicity scenario 1	Dose-efficacy scenario 2	0.77	0.201178855070616	MTD 50% percentile	1	PA
y_05079	Dose-toxicity scenario 1	Dose-efficacy scenario 2	0.78	0.19556682062021	MTD 50% percentile	1	PA
y_05080	Dose-toxicity scenario 1	Dose-efficacy scenario 2	0.79	0.19003733825603	MTD 50% percentile	1	PA
y_05081	Dose-toxicity scenario 1	Dose-efficacy scenario 2	0.8	0.184588599786148	MTD 50% percentile	1	PA
y_05082	Dose-toxicity scenario 1	Dose-efficacy scenario 2	0.81	0.179218849443867	MTD 50% percentile	1	PA
y_05083	Dose-toxicity scenario 1	Dose-efficacy scenario 2	0.82	0.173926382001431	MTD 50% percentile	1	PA
y_05084	Dose-toxicity scenario 1	Dose-efficacy scenario 2	0.83	0.168709540964588	MTD 50% percentile	1	PA
y_05085	Dose-toxicity scenario 1	Dose-efficacy scenario 2	0.84	0.163566716844007	MTD 50% percentile	1	PA
y_05086	Dose-toxicity scenario 1	Dose-efficacy scenario 2	0.85	0.158496345499746	MTD 50% percentile	1	PA
y_05087	Dose-toxicity scenario 1	Dose-efficacy scenario 2	0.86	0.153496906555208	MTD 50% percentile	1	PA
y_05088	Dose-toxicity scenario 1	Dose-efficacy scenario 2	0.87	0.14856692187719	MTD 50% percentile	1	PA
y_05089	Dose-toxicity scenario 1	Dose-efficacy scenario 2	0.88	0.143704954118852	MTD 50% percentile	1	PA
y_05090	Dose-toxicity scenario 1	Dose-efficacy scenario 2	0.89	0.138909605322571	MTD 50% percentile	1	PA
y_05091	Dose-toxicity scenario 1	Dose-efficacy scenario 2	0.9	0.134179515579843	MTD 50% percentile	1	PA
y_05092	Dose-toxicity scenario 1	Dose-efficacy scenario 2	0.91	0.129513361745515	MTD 50% percentile	1	PA
y_05093	Dose-toxicity scenario 1	Dose-efficacy scenario 2	0.92	0.124909856203821	MTD 50% percentile	1	PA
y_05094	Dose-toxicity scenario 1	Dose-efficacy scenario 2	0.93	0.120367745683775	MTD 50% percentile	1	PA
y_05095	Dose-toxicity scenario 1	Dose-efficacy scenario 2	0.94	0.115885810121657	MTD 50% percentile	1	PA
y_05096	Dose-toxicity scenario 1	Dose-efficacy scenario 2	0.95	0.111462861568399	MTD 50% percentile	1	PA
y_05097	Dose-toxicity scenario 1	Dose-efficacy scenario 2	0.96	0.107097743139843	MTD 50% percentile	1	PA
y_05098	Dose-toxicity scenario 1	Dose-efficacy scenario 2	0.97	0.102789328007897	MTD 50% percentile	1	PA
y_05099	Dose-toxicity scenario 1	Dose-efficacy scenario 2	0.98	0.0985365184307566	MTD 50% percentile	1	PA
y_050100	Dose-toxicity scenario 1	Dose-efficacy scenario 2	0.99	0.0943382448204336	MTD 50% percentile	1	PA
y_050101	Dose-toxicity scenario 1	Dose-efficacy scenario 2	1	0.0901934648459303	MTD 50% percentile	1	PA
y_09751	Dose-toxicity scenario 1	Dose-efficacy scenario 2	0	1.12398500262592	MTD 97.5% percentile	1	PA
y_09752	Dose-toxicity scenario 1	Dose-efficacy scenario 2	0.01	1.08793185111067	MTD 97.5% percentile	1	PA
y_09753	Dose-toxicity scenario 1	Dose-efficacy scenario 2	0.02	1.05354250433431	MTD 97.5% percentile	1	PA
y_09754	Dose-toxicity scenario 1	Dose-efficacy scenario 2	0.03	1.02070438636494	MTD 97.5% percentile	1	PA
y_09755	Dose-toxicity scenario 1	Dose-efficacy scenario 2	0.04	0.989314853374837	MTD 97.5% percentile	1	PA
y_09756	Dose-toxicity scenario 1	Dose-efficacy scenario 2	0.05	0.9592801219432	MTD 97.5% percentile	1	PA
y_09757	Dose-toxicity scenario 1	Dose-efficacy scenario 2	0.06	0.930514333193902	MTD 97.5% percentile	1	PA
y_09758	Dose-toxicity scenario 1	Dose-efficacy scenario 2	0.07	0.90293873309755	MTD 97.5% percentile	1	PA
y_09759	Dose-toxicity scenario 1	Dose-efficacy scenario 2	0.08	0.876480952456703	MTD 97.5% percentile	1	PA
y_097510	Dose-toxicity scenario 1	Dose-efficacy scenario 2	0.09	0.85107437271236	MTD 97.5% percentile	1	PA
y_097511	Dose-toxicity scenario 1	Dose-efficacy scenario 2	0.1	0.826657565869944	MTD 97.5% percentile	1	PA
y_097512	Dose-toxicity scenario 1	Dose-efficacy scenario 2	0.11	0.803173798631618	MTD 97.5% percentile	1	PA
y_097513	Dose-toxicity scenario 1	Dose-efficacy scenario 2	0.12	0.780570592308625	MTD 97.5% percentile	1	PA
y_097514	Dose-toxicity scenario 1	Dose-efficacy scenario 2	0.13	0.758799331327914	MTD 97.5% percentile	1	PA
y_097515	Dose-toxicity scenario 1	Dose-efficacy scenario 2	0.14	0.737814914186124	MTD 97.5% percentile	1	PA
y_097516	Dose-toxicity scenario 1	Dose-efficacy scenario 2	0.15	0.717575441576845	MTD 97.5% percentile	1	PA
y_097517	Dose-toxicity scenario 1	Dose-efficacy scenario 2	0.16	0.698041937152967	MTD 97.5% percentile	1	PA
y_097518	Dose-toxicity scenario 1	Dose-efficacy scenario 2	0.17	0.67917809700821	MTD 97.5% percentile	1	PA
y_097519	Dose-toxicity scenario 1	Dose-efficacy scenario 2	0.18	0.660950064489906	MTD 97.5% percentile	1	PA
y_097520	Dose-toxicity scenario 1	Dose-efficacy scenario 2	0.19	0.643326227404289	MTD 97.5% percentile	1	PA
y_097521	Dose-toxicity scenario 1	Dose-efficacy scenario 2	0.2	0.626277035058817	MTD 97.5% percentile	1	PA
y_097522	Dose-toxicity scenario 1	Dose-efficacy scenario 2	0.21	0.609774832914024	MTD 97.5% percentile	1	PA
y_097523	Dose-toxicity scenario 1	Dose-efficacy scenario 2	0.22	0.593793712898724	MTD 97.5% percentile	1	PA
y_097524	Dose-toxicity scenario 1	Dose-efficacy scenario 2	0.23	0.578309377684406	MTD 97.5% percentile	1	PA
y_097525	Dose-toxicity scenario 1	Dose-efficacy scenario 2	0.24	0.563299017423291	MTD 97.5% percentile	1	PA
y_097526	Dose-toxicity scenario 1	Dose-efficacy scenario 2	0.25	0.548741197634895	MTD 97.5% percentile	1	PA
y_097527	Dose-toxicity scenario 1	Dose-efficacy scenario 2	0.26	0.534615757082178	MTD 97.5% percentile	1	PA
y_097528	Dose-toxicity scenario 1	Dose-efficacy scenario 2	0.27	0.52090371461402	MTD 97.5% percentile	1	PA
y_097529	Dose-toxicity scenario 1	Dose-efficacy scenario 2	0.28	0.507587184068848	MTD 97.5% percentile	1	PA
y_097530	Dose-toxicity scenario 1	Dose-efficacy scenario 2	0.29	0.494649296437165	MTD 97.5% percentile	1	PA
y_097531	Dose-toxicity scenario 1	Dose-efficacy scenario 2	0.3	0.482074128570702	MTD 97.5% percentile	1	PA
y_097532	Dose-toxicity scenario 1	Dose-efficacy scenario 2	0.31	0.469846637804711	MTD 97.5% percentile	1	PA
y_097533	Dose-toxicity scenario 1	Dose-efficacy scenario 2	0.32	0.457952601928975	MTD 97.5% percentile	1	PA
y_097534	Dose-toxicity scenario 1	Dose-efficacy scenario 2	0.33	0.446378564003905	MTD 97.5% percentile	1	PA
y_097535	Dose-toxicity scenario 1	Dose-efficacy scenario 2	0.34	0.435111781571514	MTD 97.5% percentile	1	PA
y_097536	Dose-toxicity scenario 1	Dose-efficacy scenario 2	0.35	0.424140179858301	MTD 97.5% percentile	1	PA
y_097537	Dose-toxicity scenario 1	Dose-efficacy scenario 2	0.36	0.413452308608713	MTD 97.5% percentile	1	PA
y_097538	Dose-toxicity scenario 1	Dose-efficacy scenario 2	0.37	0.40303730222477	MTD 97.5% percentile	1	PA
y_097539	Dose-toxicity scenario 1	Dose-efficacy scenario 2	0.38	0.39288484292016	MTD 97.5% percentile	1	PA
y_097540	Dose-toxicity scenario 1	Dose-efficacy scenario 2	0.39	0.382985126626148	MTD 97.5% percentile	1	PA
y_097541	Dose-toxicity scenario 1	Dose-efficacy scenario 2	0.4	0.373328831412457	MTD 97.5% percentile	1	PA
y_097542	Dose-toxicity scenario 1	Dose-efficacy scenario 2	0.41	0.363907088209346	MTD 97.5% percentile	1	PA
y_097543	Dose-toxicity scenario 1	Dose-efficacy scenario 2	0.42	0.354711453637557	MTD 97.5% percentile	1	PA
y_097544	Dose-toxicity scenario 1	Dose-efficacy scenario 2	0.43	0.345733884771208	MTD 97.5% percentile	1	PA
y_097545	Dose-toxicity scenario 1	Dose-efficacy scenario 2	0.44	0.336966715675068	MTD 97.5% percentile	1	PA
y_097546	Dose-toxicity scenario 1	Dose-efficacy scenario 2	0.45	0.328402635572348	MTD 97.5% percentile	1	PA
y_097547	Dose-toxicity scenario 1	Dose-efficacy scenario 2	0.46	0.320034668512341	MTD 97.5% percentile	1	PA
y_097548	Dose-toxicity scenario 1	Dose-efficacy scenario 2	0.47	0.31185615441904	MTD 97.5% percentile	1	PA
y_097549	Dose-toxicity scenario 1	Dose-efficacy scenario 2	0.48	0.303860731412554	MTD 97.5% percentile	1	PA
y_097550	Dose-toxicity scenario 1	Dose-efficacy scenario 2	0.49	0.296042319304671	MTD 97.5% percentile	1	PA
y_097551	Dose-toxicity scenario 1	Dose-efficacy scenario 2	0.5	0.288395104178607	MTD 97.5% percentile	1	PA
y_097552	Dose-toxicity scenario 1	Dose-efficacy scenario 2	0.51	0.280913523970732	MTD 97.5% percentile	1	PA
y_097553	Dose-toxicity scenario 1	Dose-efficacy scenario 2	0.52	0.273592254979143	MTD 97.5% percentile	1	PA
y_097554	Dose-toxicity scenario 1	Dose-efficacy scenario 2	0.53	0.266426199230302	MTD 97.5% percentile	1	PA
y_097555	Dose-toxicity scenario 1	Dose-efficacy scenario 2	0.54	0.259410472640736	MTD 97.5% percentile	1	PA
y_097556	Dose-toxicity scenario 1	Dose-efficacy scenario 2	0.55	0.252540393916044	MTD 97.5% percentile	1	PA
y_097557	Dose-toxicity scenario 1	Dose-efficacy scenario 2	0.56	0.245811474134164	MTD 97.5% percentile	1	PA
y_097558	Dose-toxicity scenario 1	Dose-efficacy scenario 2	0.57	0.23921940696422	MTD 97.5% percentile	1	PA
y_097559	Dose-toxicity scenario 1	Dose-efficacy scenario 2	0.58	0.232760059476133	MTD 97.5% percentile	1	PA
y_097560	Dose-toxicity scenario 1	Dose-efficacy scenario 2	0.59	0.226429463499812	MTD 97.5% percentile	1	PA
y_097561	Dose-toxicity scenario 1	Dose-efficacy scenario 2	0.6	0.220223807495933	MTD 97.5% percentile	1	PA
y_097562	Dose-toxicity scenario 1	Dose-efficacy scenario 2	0.61	0.21413942890334	MTD 97.5% percentile	1	PA
y_097563	Dose-toxicity scenario 1	Dose-efficacy scenario 2	0.62	0.208172806930758	MTD 97.5% percentile	1	PA
y_097564	Dose-toxicity scenario 1	Dose-efficacy scenario 2	0.63	0.202320555763032	MTD 97.5% percentile	1	PA
y_097565	Dose-toxicity scenario 1	Dose-efficacy scenario 2	0.64	0.196579418154321	MTD 97.5% percentile	1	PA
y_097566	Dose-toxicity scenario 1	Dose-efficacy scenario 2	0.65	0.190946259382803	MTD 97.5% percentile	1	PA
y_097567	Dose-toxicity scenario 1	Dose-efficacy scenario 2	0.66	0.185418061543291	MTD 97.5% percentile	1	PA
y_097568	Dose-toxicity scenario 1	Dose-efficacy scenario 2	0.67	0.179991918155935	MTD 97.5% percentile	1	PA
y_097569	Dose-toxicity scenario 1	Dose-efficacy scenario 2	0.68	0.174665029070782	MTD 97.5% percentile	1	PA
y_097570	Dose-toxicity scenario 1	Dose-efficacy scenario 2	0.69	0.169434695649411	MTD 97.5% percentile	1	PA
y_097571	Dose-toxicity scenario 1	Dose-efficacy scenario 2	0.7	0.164298316206232	MTD 97.5% percentile	1	PA
y_097572	Dose-toxicity scenario 1	Dose-efficacy scenario 2	0.71	0.159253381693265	MTD 97.5% percentile	1	PA
y_097573	Dose-toxicity scenario 1	Dose-efficacy scenario 2	0.72	0.154297471613361	MTD 97.5% percentile	1	PA
y_097574	Dose-toxicity scenario 1	Dose-efficacy scenario 2	0.73	0.149428250147883	MTD 97.5% percentile	1	PA
y_097575	Dose-toxicity scenario 1	Dose-efficacy scenario 2	0.74	0.144643462485827	MTD 97.5% percentile	1	PA
y_097576	Dose-toxicity scenario 1	Dose-efficacy scenario 2	0.75	0.139940931342262	MTD 97.5% percentile	1	PA
y_097577	Dose-toxicity scenario 1	Dose-efficacy scenario 2	0.76	0.135318553654803	MTD 97.5% percentile	1	PA
y_097578	Dose-toxicity scenario 1	Dose-efficacy scenario 2	0.77	0.130774297447574	MTD 97.5% percentile	1	PA
y_097579	Dose-toxicity scenario 1	Dose-efficacy scenario 2	0.78	0.126306198852842	MTD 97.5% percentile	1	PA
y_097580	Dose-toxicity scenario 1	Dose-efficacy scenario 2	0.79	0.121912359281157	MTD 97.5% percentile	1	PA
y_097581	Dose-toxicity scenario 1	Dose-efficacy scenario 2	0.8	0.117590942731421	MTD 97.5% percentile	1	PA
y_097582	Dose-toxicity scenario 1	Dose-efficacy scenario 2	0.81	0.11334017323288	MTD 97.5% percentile	1	PA
y_097583	Dose-toxicity scenario 1	Dose-efficacy scenario 2	0.82	0.109158332411557	MTD 97.5% percentile	1	PA
y_097584	Dose-toxicity scenario 1	Dose-efficacy scenario 2	0.83	0.105043757174122	MTD 97.5% percentile	1	PA
y_097585	Dose-toxicity scenario 1	Dose-efficacy scenario 2	0.84	0.100994837502631	MTD 97.5% percentile	1	PA
y_097586	Dose-toxicity scenario 1	Dose-efficacy scenario 2	0.85	0.0970100143539953	MTD 97.5% percentile	1	PA
y_097587	Dose-toxicity scenario 1	Dose-efficacy scenario 2	0.86	0.0930877776584321	MTD 97.5% percentile	1	PA
y_097588	Dose-toxicity scenario 1	Dose-efficacy scenario 2	0.87	0.0892266644114829	MTD 97.5% percentile	1	PA
y_097589	Dose-toxicity scenario 1	Dose-efficacy scenario 2	0.88	0.0854252568545472	MTD 97.5% percentile	1	PA
y_097590	Dose-toxicity scenario 1	Dose-efficacy scenario 2	0.89	0.0816821807391726	MTD 97.5% percentile	1	PA
y_097591	Dose-toxicity scenario 1	Dose-efficacy scenario 2	0.9	0.0779961036706387	MTD 97.5% percentile	1	PA
y_097592	Dose-toxicity scenario 1	Dose-efficacy scenario 2	0.91	0.0743657335266395	MTD 97.5% percentile	1	PA
y_097593	Dose-toxicity scenario 1	Dose-efficacy scenario 2	0.92	0.0707898169471234	MTD 97.5% percentile	1	PA
y_097594	Dose-toxicity scenario 1	Dose-efficacy scenario 2	0.93	0.0672671378915817	MTD 97.5% percentile	1	PA
y_097595	Dose-toxicity scenario 1	Dose-efficacy scenario 2	0.94	0.0637965162602969	MTD 97.5% percentile	1	PA
y_097596	Dose-toxicity scenario 1	Dose-efficacy scenario 2	0.95	0.0603768065762682	MTD 97.5% percentile	1	PA
y_097597	Dose-toxicity scenario 1	Dose-efficacy scenario 2	0.96	0.0570068967247204	MTD 97.5% percentile	1	PA
y_097598	Dose-toxicity scenario 1	Dose-efficacy scenario 2	0.97	0.0536857067472824	MTD 97.5% percentile	1	PA
y_097599	Dose-toxicity scenario 1	Dose-efficacy scenario 2	0.98	0.0504121876880898	MTD 97.5% percentile	1	PA
y_0975100	Dose-toxicity scenario 1	Dose-efficacy scenario 2	0.99	0.0471853204892209	MTD 97.5% percentile	1	PA
y_0975101	Dose-toxicity scenario 1	Dose-efficacy scenario 2	1	0.0440041149330227	MTD 97.5% percentile	1	PA
