# Supplementary material for: A Bayesian adaptive design for dual‐agent phase I–II oncology trials integrating efficacy data across stages
Source: Biom J. 2023 May 18;65(7):2200288. doi: 10.1002/bimj.202200288 (PMC10952513; doi:10.1002/bimj.202200288)
Supplement: Supplementary file 1 — Supporting Information S1 [file BIMJ-65-0-s001.zip › Code_biometrical_journal2/Code_biometrical_journal/Data/intermediate_outputs/MTD_curve_DLT_sc1_EFF_sc2_PA_w1_H1.csv]

	DLT_scenario	EFF_scenario	x	y	type	omega	agreement
y_mean1	Dose-toxicity scenario 1	Dose-efficacy scenario 2	0	1.22718493197377	MTD mean	1	PA
y_mean2	Dose-toxicity scenario 1	Dose-efficacy scenario 2	0.01	1.19612374911885	MTD mean	1	PA
y_mean3	Dose-toxicity scenario 1	Dose-efficacy scenario 2	0.02	1.16612862905717	MTD mean	1	PA
y_mean4	Dose-toxicity scenario 1	Dose-efficacy scenario 2	0.03	1.13714561460515	MTD mean	1	PA
y_mean5	Dose-toxicity scenario 1	Dose-efficacy scenario 2	0.04	1.10912432944923	MTD mean	1	PA
y_mean6	Dose-toxicity scenario 1	Dose-efficacy scenario 2	0.05	1.08201768593834	MTD mean	1	PA
y_mean7	Dose-toxicity scenario 1	Dose-efficacy scenario 2	0.06	1.0557816210306	MTD mean	1	PA
y_mean8	Dose-toxicity scenario 1	Dose-efficacy scenario 2	0.07	1.03037485727956	MTD mean	1	PA
y_mean9	Dose-toxicity scenario 1	Dose-efficacy scenario 2	0.08	1.00575868613299	MTD mean	1	PA
y_mean10	Dose-toxicity scenario 1	Dose-efficacy scenario 2	0.09	0.981896771151171	MTD mean	1	PA
y_mean11	Dose-toxicity scenario 1	Dose-efficacy scenario 2	0.1	0.958754969040932	MTD mean	1	PA
y_mean12	Dose-toxicity scenario 1	Dose-efficacy scenario 2	0.11	0.936301166651432	MTD mean	1	PA
y_mean13	Dose-toxicity scenario 1	Dose-efficacy scenario 2	0.12	0.914505132295269	MTD mean	1	PA
y_mean14	Dose-toxicity scenario 1	Dose-efficacy scenario 2	0.13	0.893338379947266	MTD mean	1	PA
y_mean15	Dose-toxicity scenario 1	Dose-efficacy scenario 2	0.14	0.872774045038207	MTD mean	1	PA
y_mean16	Dose-toxicity scenario 1	Dose-efficacy scenario 2	0.15	0.852786770704696	MTD mean	1	PA
y_mean17	Dose-toxicity scenario 1	Dose-efficacy scenario 2	0.16	0.833352603482448	MTD mean	1	PA
y_mean18	Dose-toxicity scenario 1	Dose-efficacy scenario 2	0.17	0.814448897540807	MTD mean	1	PA
y_mean19	Dose-toxicity scenario 1	Dose-efficacy scenario 2	0.18	0.796054226653536	MTD mean	1	PA
y_mean20	Dose-toxicity scenario 1	Dose-efficacy scenario 2	0.19	0.778148303186425	MTD mean	1	PA
y_mean21	Dose-toxicity scenario 1	Dose-efficacy scenario 2	0.2	0.760711903457745	MTD mean	1	PA
y_mean22	Dose-toxicity scenario 1	Dose-efficacy scenario 2	0.21	0.743726798894247	MTD mean	1	PA
y_mean23	Dose-toxicity scenario 1	Dose-efficacy scenario 2	0.22	0.727175692464404	MTD mean	1	PA
y_mean24	Dose-toxicity scenario 1	Dose-efficacy scenario 2	0.23	0.711042159922898	MTD mean	1	PA
y_mean25	Dose-toxicity scenario 1	Dose-efficacy scenario 2	0.24	0.695310595446798	MTD mean	1	PA
y_mean26	Dose-toxicity scenario 1	Dose-efficacy scenario 2	0.25	0.679966161285179	MTD mean	1	PA
y_mean27	Dose-toxicity scenario 1	Dose-efficacy scenario 2	0.26	0.664994741080701	MTD mean	1	PA
y_mean28	Dose-toxicity scenario 1	Dose-efficacy scenario 2	0.27	0.650382896554483	MTD mean	1	PA
y_mean29	Dose-toxicity scenario 1	Dose-efficacy scenario 2	0.28	0.636117827274901	MTD mean	1	PA
y_mean30	Dose-toxicity scenario 1	Dose-efficacy scenario 2	0.29	0.622187333257151	MTD mean	1	PA
y_mean31	Dose-toxicity scenario 1	Dose-efficacy scenario 2	0.3	0.608579780163905	MTD mean	1	PA
y_mean32	Dose-toxicity scenario 1	Dose-efficacy scenario 2	0.31	0.595284066898415	MTD mean	1	PA
y_mean33	Dose-toxicity scenario 1	Dose-efficacy scenario 2	0.32	0.582289595400351	MTD mean	1	PA
y_mean34	Dose-toxicity scenario 1	Dose-efficacy scenario 2	0.33	0.569586242471661	MTD mean	1	PA
y_mean35	Dose-toxicity scenario 1	Dose-efficacy scenario 2	0.34	0.55716433347503	MTD mean	1	PA
y_mean36	Dose-toxicity scenario 1	Dose-efficacy scenario 2	0.35	0.545014617761319	MTD mean	1	PA
y_mean37	Dose-toxicity scenario 1	Dose-efficacy scenario 2	0.36	0.533128245694839	MTD mean	1	PA
y_mean38	Dose-toxicity scenario 1	Dose-efficacy scenario 2	0.37	0.521496747156518	MTD mean	1	PA
y_mean39	Dose-toxicity scenario 1	Dose-efficacy scenario 2	0.38	0.510112011415245	MTD mean	1	PA
y_mean40	Dose-toxicity scenario 1	Dose-efficacy scenario 2	0.39	0.498966268266858	MTD mean	1	PA
y_mean41	Dose-toxicity scenario 1	Dose-efficacy scenario 2	0.4	0.488052070348605	MTD mean	1	PA
y_mean42	Dose-toxicity scenario 1	Dose-efficacy scenario 2	0.41	0.477362276544485	MTD mean	1	PA
y_mean43	Dose-toxicity scenario 1	Dose-efficacy scenario 2	0.42	0.466890036403778	MTD mean	1	PA
y_mean44	Dose-toxicity scenario 1	Dose-efficacy scenario 2	0.43	0.456628775501304	MTD mean	1	PA
y_mean45	Dose-toxicity scenario 1	Dose-efficacy scenario 2	0.44	0.446572181673682	MTD mean	1	PA
y_mean46	Dose-toxicity scenario 1	Dose-efficacy scenario 2	0.45	0.436714192071032	MTD mean	1	PA
y_mean47	Dose-toxicity scenario 1	Dose-efficacy scenario 2	0.46	0.427048980968316	MTD mean	1	PA
y_mean48	Dose-toxicity scenario 1	Dose-efficacy scenario 2	0.47	0.417570948284819	MTD mean	1	PA
y_mean49	Dose-toxicity scenario 1	Dose-efficacy scenario 2	0.48	0.408274708764233	MTD mean	1	PA
y_mean50	Dose-toxicity scenario 1	Dose-efficacy scenario 2	0.49	0.399155081771426	MTD mean	1	PA
y_mean51	Dose-toxicity scenario 1	Dose-efficacy scenario 2	0.5	0.390207081665268	MTD mean	1	PA
y_mean52	Dose-toxicity scenario 1	Dose-efficacy scenario 2	0.51	0.381425908709924	MTD mean	1	PA
y_mean53	Dose-toxicity scenario 1	Dose-efficacy scenario 2	0.52	0.372806940489809	MTD mean	1	PA
y_mean54	Dose-toxicity scenario 1	Dose-efficacy scenario 2	0.53	0.364345723795925	MTD mean	1	PA
y_mean55	Dose-toxicity scenario 1	Dose-efficacy scenario 2	0.54	0.356037966953679	MTD mean	1	PA
y_mean56	Dose-toxicity scenario 1	Dose-efficacy scenario 2	0.55	0.347879532564389	MTD mean	1	PA
y_mean57	Dose-toxicity scenario 1	Dose-efficacy scenario 2	0.56	0.339866430634694	MTD mean	1	PA
y_mean58	Dose-toxicity scenario 1	Dose-efficacy scenario 2	0.57	0.3319948120699	MTD mean	1	PA
y_mean59	Dose-toxicity scenario 1	Dose-efficacy scenario 2	0.58	0.324260962508961	MTD mean	1	PA
y_mean60	Dose-toxicity scenario 1	Dose-efficacy scenario 2	0.59	0.316661296480354	MTD mean	1	PA
y_mean61	Dose-toxicity scenario 1	Dose-efficacy scenario 2	0.6	0.309192351859521	MTD mean	1	PA
y_mean62	Dose-toxicity scenario 1	Dose-efficacy scenario 2	0.61	0.301850784609898	MTD mean	1	PA
y_mean63	Dose-toxicity scenario 1	Dose-efficacy scenario 2	0.62	0.294633363790716	MTD mean	1	PA
y_mean64	Dose-toxicity scenario 1	Dose-efficacy scenario 2	0.63	0.287536966815944	MTD mean	1	PA
y_mean65	Dose-toxicity scenario 1	Dose-efficacy scenario 2	0.64	0.280558574949747	MTD mean	1	PA
y_mean66	Dose-toxicity scenario 1	Dose-efficacy scenario 2	0.65	0.273695269024805	MTD mean	1	PA
y_mean67	Dose-toxicity scenario 1	Dose-efficacy scenario 2	0.66	0.266944225370734	MTD mean	1	PA
y_mean68	Dose-toxicity scenario 1	Dose-efficacy scenario 2	0.67	0.260302711940689	MTD mean	1	PA
y_mean69	Dose-toxicity scenario 1	Dose-efficacy scenario 2	0.68	0.253768084624973	MTD mean	1	PA
y_mean70	Dose-toxicity scenario 1	Dose-efficacy scenario 2	0.69	0.247337783741205	MTD mean	1	PA
y_mean71	Dose-toxicity scenario 1	Dose-efficacy scenario 2	0.7	0.241009330691268	MTD mean	1	PA
y_mean72	Dose-toxicity scenario 1	Dose-efficacy scenario 2	0.71	0.234780324775857	MTD mean	1	PA
y_mean73	Dose-toxicity scenario 1	Dose-efficacy scenario 2	0.72	0.228648440158022	MTD mean	1	PA
y_mean74	Dose-toxicity scenario 1	Dose-efficacy scenario 2	0.73	0.222611422967649	MTD mean	1	PA
y_mean75	Dose-toxicity scenario 1	Dose-efficacy scenario 2	0.74	0.2166670885393	MTD mean	1	PA
y_mean76	Dose-toxicity scenario 1	Dose-efficacy scenario 2	0.75	0.2108133187763	MTD mean	1	PA
y_mean77	Dose-toxicity scenario 1	Dose-efficacy scenario 2	0.76	0.205048059634392	MTD mean	1	PA
y_mean78	Dose-toxicity scenario 1	Dose-efficacy scenario 2	0.77	0.199369318718675	MTD mean	1	PA
y_mean79	Dose-toxicity scenario 1	Dose-efficacy scenario 2	0.78	0.193775162987934	MTD mean	1	PA
y_mean80	Dose-toxicity scenario 1	Dose-efficacy scenario 2	0.79	0.188263716560781	MTD mean	1	PA
y_mean81	Dose-toxicity scenario 1	Dose-efficacy scenario 2	0.8	0.182833158618399	MTD mean	1	PA
y_mean82	Dose-toxicity scenario 1	Dose-efficacy scenario 2	0.81	0.177481721398949	MTD mean	1	PA
y_mean83	Dose-toxicity scenario 1	Dose-efficacy scenario 2	0.82	0.172207688279012	MTD mean	1	PA
y_mean84	Dose-toxicity scenario 1	Dose-efficacy scenario 2	0.83	0.167009391937672	MTD mean	1	PA
y_mean85	Dose-toxicity scenario 1	Dose-efficacy scenario 2	0.84	0.161885212599143	MTD mean	1	PA
y_mean86	Dose-toxicity scenario 1	Dose-efficacy scenario 2	0.85	0.156833576350022	MTD mean	1	PA
y_mean87	Dose-toxicity scenario 1	Dose-efficacy scenario 2	0.86	0.151852953527511	MTD mean	1	PA
y_mean88	Dose-toxicity scenario 1	Dose-efficacy scenario 2	0.87	0.146941857175142	MTD mean	1	PA
y_mean89	Dose-toxicity scenario 1	Dose-efficacy scenario 2	0.88	0.142098841562716	MTD mean	1	PA
y_mean90	Dose-toxicity scenario 1	Dose-efficacy scenario 2	0.89	0.137322500767382	MTD mean	1	PA
y_mean91	Dose-toxicity scenario 1	Dose-efficacy scenario 2	0.9	0.132611467312908	MTD mean	1	PA
y_mean92	Dose-toxicity scenario 1	Dose-efficacy scenario 2	0.91	0.127964410864397	MTD mean	1	PA
y_mean93	Dose-toxicity scenario 1	Dose-efficacy scenario 2	0.92	0.12338003697582	MTD mean	1	PA
y_mean94	Dose-toxicity scenario 1	Dose-efficacy scenario 2	0.93	0.118857085887893	MTD mean	1	PA
y_mean95	Dose-toxicity scenario 1	Dose-efficacy scenario 2	0.94	0.114394331373946	MTD mean	1	PA
y_mean96	Dose-toxicity scenario 1	Dose-efficacy scenario 2	0.95	0.109990579631577	MTD mean	1	PA
y_mean97	Dose-toxicity scenario 1	Dose-efficacy scenario 2	0.96	0.105644668217975	MTD mean	1	PA
y_mean98	Dose-toxicity scenario 1	Dose-efficacy scenario 2	0.97	0.101355465026917	MTD mean	1	PA
y_mean99	Dose-toxicity scenario 1	Dose-efficacy scenario 2	0.98	0.097121867305557	MTD mean	1	PA
y_mean100	Dose-toxicity scenario 1	Dose-efficacy scenario 2	0.99	0.092942800709206	MTD mean	1	PA
y_mean101	Dose-toxicity scenario 1	Dose-efficacy scenario 2	1	0.088817218392402	MTD mean	1	PA
y_00251	Dose-toxicity scenario 1	Dose-efficacy scenario 2	0	1.33185971521682	MTD 2.5% percentile	1	PA
y_00252	Dose-toxicity scenario 1	Dose-efficacy scenario 2	0.01	1.30608876799853	MTD 2.5% percentile	1	PA
y_00253	Dose-toxicity scenario 1	Dose-efficacy scenario 2	0.02	1.28093096549141	MTD 2.5% percentile	1	PA
y_00254	Dose-toxicity scenario 1	Dose-efficacy scenario 2	0.03	1.2563646829526	MTD 2.5% percentile	1	PA
y_00255	Dose-toxicity scenario 1	Dose-efficacy scenario 2	0.04	1.2323693007219	MTD 2.5% percentile	1	PA
y_00256	Dose-toxicity scenario 1	Dose-efficacy scenario 2	0.05	1.20892514649925	MTD 2.5% percentile	1	PA
y_00257	Dose-toxicity scenario 1	Dose-efficacy scenario 2	0.06	1.18601344155504	MTD 2.5% percentile	1	PA
y_00258	Dose-toxicity scenario 1	Dose-efficacy scenario 2	0.07	1.16361625056427	MTD 2.5% percentile	1	PA
y_00259	Dose-toxicity scenario 1	Dose-efficacy scenario 2	0.08	1.1417164347827	MTD 2.5% percentile	1	PA
y_002510	Dose-toxicity scenario 1	Dose-efficacy scenario 2	0.09	1.1202976083083	MTD 2.5% percentile	1	PA
y_002511	Dose-toxicity scenario 1	Dose-efficacy scenario 2	0.1	1.09934409719326	MTD 2.5% percentile	1	PA
y_002512	Dose-toxicity scenario 1	Dose-efficacy scenario 2	0.11	1.07884090119218	MTD 2.5% percentile	1	PA
y_002513	Dose-toxicity scenario 1	Dose-efficacy scenario 2	0.12	1.05877365795029	MTD 2.5% percentile	1	PA
y_002514	Dose-toxicity scenario 1	Dose-efficacy scenario 2	0.13	1.03912860945203	MTD 2.5% percentile	1	PA
y_002515	Dose-toxicity scenario 1	Dose-efficacy scenario 2	0.14	1.01989257056517	MTD 2.5% percentile	1	PA
y_002516	Dose-toxicity scenario 1	Dose-efficacy scenario 2	0.15	1.00105289952949	MTD 2.5% percentile	1	PA
y_002517	Dose-toxicity scenario 1	Dose-efficacy scenario 2	0.16	0.982597470251107	MTD 2.5% percentile	1	PA
y_002518	Dose-toxicity scenario 1	Dose-efficacy scenario 2	0.17	0.964514646274933	MTD 2.5% percentile	1	PA
y_002519	Dose-toxicity scenario 1	Dose-efficacy scenario 2	0.18	0.946793256317759	MTD 2.5% percentile	1	PA
y_002520	Dose-toxicity scenario 1	Dose-efficacy scenario 2	0.19	0.929422571253983	MTD 2.5% percentile	1	PA
y_002521	Dose-toxicity scenario 1	Dose-efficacy scenario 2	0.2	0.912392282454291	MTD 2.5% percentile	1	PA
y_002522	Dose-toxicity scenario 1	Dose-efficacy scenario 2	0.21	0.895692481385404	MTD 2.5% percentile	1	PA
y_002523	Dose-toxicity scenario 1	Dose-efficacy scenario 2	0.22	0.879313640386067	MTD 2.5% percentile	1	PA
y_002524	Dose-toxicity scenario 1	Dose-efficacy scenario 2	0.23	0.863246594540913	MTD 2.5% percentile	1	PA
y_002525	Dose-toxicity scenario 1	Dose-efficacy scenario 2	0.24	0.847482524579739	MTD 2.5% percentile	1	PA
y_002526	Dose-toxicity scenario 1	Dose-efficacy scenario 2	0.25	0.832012940735146	MTD 2.5% percentile	1	PA
y_002527	Dose-toxicity scenario 1	Dose-efficacy scenario 2	0.26	0.816829667496468	MTD 2.5% percentile	1	PA
y_002528	Dose-toxicity scenario 1	Dose-efficacy scenario 2	0.27	0.801924829202463	MTD 2.5% percentile	1	PA
y_002529	Dose-toxicity scenario 1	Dose-efficacy scenario 2	0.28	0.787290836419414	MTD 2.5% percentile	1	PA
y_002530	Dose-toxicity scenario 1	Dose-efficacy scenario 2	0.29	0.772920373055145	MTD 2.5% percentile	1	PA
y_002531	Dose-toxicity scenario 1	Dose-efficacy scenario 2	0.3	0.758806384162973	MTD 2.5% percentile	1	PA
y_002532	Dose-toxicity scenario 1	Dose-efficacy scenario 2	0.31	0.744942064392887	MTD 2.5% percentile	1	PA
y_002533	Dose-toxicity scenario 1	Dose-efficacy scenario 2	0.32	0.73132084705024	MTD 2.5% percentile	1	PA
y_002534	Dose-toxicity scenario 1	Dose-efficacy scenario 2	0.33	0.717936393724971	MTD 2.5% percentile	1	PA
y_002535	Dose-toxicity scenario 1	Dose-efficacy scenario 2	0.34	0.704782584456976	MTD 2.5% percentile	1	PA
y_002536	Dose-toxicity scenario 1	Dose-efficacy scenario 2	0.35	0.691853508405544	MTD 2.5% percentile	1	PA
y_002537	Dose-toxicity scenario 1	Dose-efficacy scenario 2	0.36	0.67914345499299	MTD 2.5% percentile	1	PA
y_002538	Dose-toxicity scenario 1	Dose-efficacy scenario 2	0.37	0.666646905494587	MTD 2.5% percentile	1	PA
y_002539	Dose-toxicity scenario 1	Dose-efficacy scenario 2	0.38	0.654358525048796	MTD 2.5% percentile	1	PA
y_002540	Dose-toxicity scenario 1	Dose-efficacy scenario 2	0.39	0.642273155063472	MTD 2.5% percentile	1	PA
y_002541	Dose-toxicity scenario 1	Dose-efficacy scenario 2	0.4	0.630385805995353	MTD 2.5% percentile	1	PA
y_002542	Dose-toxicity scenario 1	Dose-efficacy scenario 2	0.41	0.618691650481591	MTD 2.5% percentile	1	PA
y_002543	Dose-toxicity scenario 1	Dose-efficacy scenario 2	0.42	0.607186016803465	MTD 2.5% percentile	1	PA
y_002544	Dose-toxicity scenario 1	Dose-efficacy scenario 2	0.43	0.595864382663676	MTD 2.5% percentile	1	PA
y_002545	Dose-toxicity scenario 1	Dose-efficacy scenario 2	0.44	0.584722369259827	MTD 2.5% percentile	1	PA
y_002546	Dose-toxicity scenario 1	Dose-efficacy scenario 2	0.45	0.573755735637748	MTD 2.5% percentile	1	PA
y_002547	Dose-toxicity scenario 1	Dose-efficacy scenario 2	0.46	0.562960373309389	MTD 2.5% percentile	1	PA
y_002548	Dose-toxicity scenario 1	Dose-efficacy scenario 2	0.47	0.552332301120924	MTD 2.5% percentile	1	PA
y_002549	Dose-toxicity scenario 1	Dose-efficacy scenario 2	0.48	0.541867660357601	MTD 2.5% percentile	1	PA
y_002550	Dose-toxicity scenario 1	Dose-efficacy scenario 2	0.49	0.531562710072682	MTD 2.5% percentile	1	PA
y_002551	Dose-toxicity scenario 1	Dose-efficacy scenario 2	0.5	0.521413822628622	MTD 2.5% percentile	1	PA
y_002552	Dose-toxicity scenario 1	Dose-efficacy scenario 2	0.51	0.511417479439287	MTD 2.5% percentile	1	PA
y_002553	Dose-toxicity scenario 1	Dose-efficacy scenario 2	0.52	0.501570266902745	MTD 2.5% percentile	1	PA
y_002554	Dose-toxicity scenario 1	Dose-efficacy scenario 2	0.53	0.491868872514731	MTD 2.5% percentile	1	PA
y_002555	Dose-toxicity scenario 1	Dose-efficacy scenario 2	0.54	0.482310081153505	MTD 2.5% percentile	1	PA
y_002556	Dose-toxicity scenario 1	Dose-efficacy scenario 2	0.55	0.472890771527339	MTD 2.5% percentile	1	PA
y_002557	Dose-toxicity scenario 1	Dose-efficacy scenario 2	0.56	0.463607912776395	MTD 2.5% percentile	1	PA
y_002558	Dose-toxicity scenario 1	Dose-efficacy scenario 2	0.57	0.454458561221223	MTD 2.5% percentile	1	PA
y_002559	Dose-toxicity scenario 1	Dose-efficacy scenario 2	0.58	0.445439857250535	MTD 2.5% percentile	1	PA
y_002560	Dose-toxicity scenario 1	Dose-efficacy scenario 2	0.59	0.436549022341375	MTD 2.5% percentile	1	PA
y_002561	Dose-toxicity scenario 1	Dose-efficacy scenario 2	0.6	0.427783356205128	MTD 2.5% percentile	1	PA
y_002562	Dose-toxicity scenario 1	Dose-efficacy scenario 2	0.61	0.41914023405323	MTD 2.5% percentile	1	PA
y_002563	Dose-toxicity scenario 1	Dose-efficacy scenario 2	0.62	0.41061710397676	MTD 2.5% percentile	1	PA
y_002564	Dose-toxicity scenario 1	Dose-efficacy scenario 2	0.63	0.402211484434417	MTD 2.5% percentile	1	PA
y_002565	Dose-toxicity scenario 1	Dose-efficacy scenario 2	0.64	0.393920961843681	MTD 2.5% percentile	1	PA
y_002566	Dose-toxicity scenario 1	Dose-efficacy scenario 2	0.65	0.38574318827026	MTD 2.5% percentile	1	PA
y_002567	Dose-toxicity scenario 1	Dose-efficacy scenario 2	0.66	0.377675879211168	MTD 2.5% percentile	1	PA
y_002568	Dose-toxicity scenario 1	Dose-efficacy scenario 2	0.67	0.369716811467032	MTD 2.5% percentile	1	PA
y_002569	Dose-toxicity scenario 1	Dose-efficacy scenario 2	0.68	0.361863821099482	MTD 2.5% percentile	1	PA
y_002570	Dose-toxicity scenario 1	Dose-efficacy scenario 2	0.69	0.35411480146966	MTD 2.5% percentile	1	PA
y_002571	Dose-toxicity scenario 1	Dose-efficacy scenario 2	0.7	0.346467701354135	MTD 2.5% percentile	1	PA
y_002572	Dose-toxicity scenario 1	Dose-efficacy scenario 2	0.71	0.338920523134668	MTD 2.5% percentile	1	PA
y_002573	Dose-toxicity scenario 1	Dose-efficacy scenario 2	0.72	0.331471321058477	MTD 2.5% percentile	1	PA
y_002574	Dose-toxicity scenario 1	Dose-efficacy scenario 2	0.73	0.324118199565826	MTD 2.5% percentile	1	PA
y_002575	Dose-toxicity scenario 1	Dose-efficacy scenario 2	0.74	0.316859311681905	MTD 2.5% percentile	1	PA
y_002576	Dose-toxicity scenario 1	Dose-efficacy scenario 2	0.75	0.309692857470145	MTD 2.5% percentile	1	PA
y_002577	Dose-toxicity scenario 1	Dose-efficacy scenario 2	0.76	0.30261708254425	MTD 2.5% percentile	1	PA
y_002578	Dose-toxicity scenario 1	Dose-efficacy scenario 2	0.77	0.295630276636346	MTD 2.5% percentile	1	PA
y_002579	Dose-toxicity scenario 1	Dose-efficacy scenario 2	0.78	0.288730772218818	MTD 2.5% percentile	1	PA
y_002580	Dose-toxicity scenario 1	Dose-efficacy scenario 2	0.79	0.281916943177476	MTD 2.5% percentile	1	PA
y_002581	Dose-toxicity scenario 1	Dose-efficacy scenario 2	0.8	0.275187203533845	MTD 2.5% percentile	1	PA
y_002582	Dose-toxicity scenario 1	Dose-efficacy scenario 2	0.81	0.268540006214482	MTD 2.5% percentile	1	PA
y_002583	Dose-toxicity scenario 1	Dose-efficacy scenario 2	0.82	0.261973841865282	MTD 2.5% percentile	1	PA
y_002584	Dose-toxicity scenario 1	Dose-efficacy scenario 2	0.83	0.255487237708901	MTD 2.5% percentile	1	PA
y_002585	Dose-toxicity scenario 1	Dose-efficacy scenario 2	0.84	0.24907875644345	MTD 2.5% percentile	1	PA
y_002586	Dose-toxicity scenario 1	Dose-efficacy scenario 2	0.85	0.242746995180752	MTD 2.5% percentile	1	PA
y_002587	Dose-toxicity scenario 1	Dose-efficacy scenario 2	0.86	0.236490584422493	MTD 2.5% percentile	1	PA
y_002588	Dose-toxicity scenario 1	Dose-efficacy scenario 2	0.87	0.230308187072723	MTD 2.5% percentile	1	PA
y_002589	Dose-toxicity scenario 1	Dose-efficacy scenario 2	0.88	0.224198497485184	MTD 2.5% percentile	1	PA
y_002590	Dose-toxicity scenario 1	Dose-efficacy scenario 2	0.89	0.218160240544063	MTD 2.5% percentile	1	PA
y_002591	Dose-toxicity scenario 1	Dose-efficacy scenario 2	0.9	0.212192170776795	MTD 2.5% percentile	1	PA
y_002592	Dose-toxicity scenario 1	Dose-efficacy scenario 2	0.91	0.206293071497627	MTD 2.5% percentile	1	PA
y_002593	Dose-toxicity scenario 1	Dose-efficacy scenario 2	0.92	0.200461753980704	MTD 2.5% percentile	1	PA
y_002594	Dose-toxicity scenario 1	Dose-efficacy scenario 2	0.93	0.194697056661492	MTD 2.5% percentile	1	PA
y_002595	Dose-toxicity scenario 1	Dose-efficacy scenario 2	0.94	0.188997844365426	MTD 2.5% percentile	1	PA
y_002596	Dose-toxicity scenario 1	Dose-efficacy scenario 2	0.95	0.183363007562683	MTD 2.5% percentile	1	PA
y_002597	Dose-toxicity scenario 1	Dose-efficacy scenario 2	0.96	0.177791461648077	MTD 2.5% percentile	1	PA
y_002598	Dose-toxicity scenario 1	Dose-efficacy scenario 2	0.97	0.172282146245078	MTD 2.5% percentile	1	PA
y_002599	Dose-toxicity scenario 1	Dose-efficacy scenario 2	0.98	0.166834024533023	MTD 2.5% percentile	1	PA
y_0025100	Dose-toxicity scenario 1	Dose-efficacy scenario 2	0.99	0.161446082596627	MTD 2.5% percentile	1	PA
y_0025101	Dose-toxicity scenario 1	Dose-efficacy scenario 2	1	0.15611732879692	MTD 2.5% percentile	1	PA
y_0501	Dose-toxicity scenario 1	Dose-efficacy scenario 2	0	1.22867176921941	MTD 50% percentile	1	PA
y_0502	Dose-toxicity scenario 1	Dose-efficacy scenario 2	0.01	1.19776502323019	MTD 50% percentile	1	PA
y_0503	Dose-toxicity scenario 1	Dose-efficacy scenario 2	0.02	1.16791062176409	MTD 50% percentile	1	PA
y_0504	Dose-toxicity scenario 1	Dose-efficacy scenario 2	0.03	1.13905571756461	MTD 50% percentile	1	PA
y_0505	Dose-toxicity scenario 1	Dose-efficacy scenario 2	0.04	1.11115094366961	MTD 50% percentile	1	PA
y_0506	Dose-toxicity scenario 1	Dose-efficacy scenario 2	0.05	1.08415013155511	MTD 50% percentile	1	PA
y_0507	Dose-toxicity scenario 1	Dose-efficacy scenario 2	0.06	1.05801005623432	MTD 50% percentile	1	PA
y_0508	Dose-toxicity scenario 1	Dose-efficacy scenario 2	0.07	1.03269020535155	MTD 50% percentile	1	PA
y_0509	Dose-toxicity scenario 1	Dose-efficacy scenario 2	0.08	1.00815256967648	MTD 50% percentile	1	PA
y_05010	Dose-toxicity scenario 1	Dose-efficacy scenario 2	0.09	0.984361452720121	MTD 50% percentile	1	PA
y_05011	Dose-toxicity scenario 1	Dose-efficacy scenario 2	0.1	0.961283297466751	MTD 50% percentile	1	PA
y_05012	Dose-toxicity scenario 1	Dose-efficacy scenario 2	0.11	0.938886528453217	MTD 50% percentile	1	PA
y_05013	Dose-toxicity scenario 1	Dose-efficacy scenario 2	0.12	0.917141407632598	MTD 50% percentile	1	PA
y_05014	Dose-toxicity scenario 1	Dose-efficacy scenario 2	0.13	0.896019902638698	MTD 50% percentile	1	PA
y_05015	Dose-toxicity scenario 1	Dose-efficacy scenario 2	0.14	0.875495566224213	MTD 50% percentile	1	PA
y_05016	Dose-toxicity scenario 1	Dose-efficacy scenario 2	0.15	0.855543425782293	MTD 50% percentile	1	PA
y_05017	Dose-toxicity scenario 1	Dose-efficacy scenario 2	0.16	0.836139881981129	MTD 50% percentile	1	PA
y_05018	Dose-toxicity scenario 1	Dose-efficacy scenario 2	0.17	0.81726261564646	MTD 50% percentile	1	PA
y_05019	Dose-toxicity scenario 1	Dose-efficacy scenario 2	0.18	0.798890502119522	MTD 50% percentile	1	PA
y_05020	Dose-toxicity scenario 1	Dose-efficacy scenario 2	0.19	0.781003532399509	MTD 50% percentile	1	PA
y_05021	Dose-toxicity scenario 1	Dose-efficacy scenario 2	0.2	0.763582740451706	MTD 50% percentile	1	PA
y_05022	Dose-toxicity scenario 1	Dose-efficacy scenario 2	0.21	0.746610136126079	MTD 50% percentile	1	PA
y_05023	Dose-toxicity scenario 1	Dose-efficacy scenario 2	0.22	0.730068643187556	MTD 50% percentile	1	PA
y_05024	Dose-toxicity scenario 1	Dose-efficacy scenario 2	0.23	0.713942042009267	MTD 50% percentile	1	PA
y_05025	Dose-toxicity scenario 1	Dose-efficacy scenario 2	0.24	0.698214916524446	MTD 50% percentile	1	PA
y_05026	Dose-toxicity scenario 1	Dose-efficacy scenario 2	0.25	0.682872605072316	MTD 50% percentile	1	PA
y_05027	Dose-toxicity scenario 1	Dose-efficacy scenario 2	0.26	0.667901154808495	MTD 50% percentile	1	PA
y_05028	Dose-toxicity scenario 1	Dose-efficacy scenario 2	0.27	0.653287279381956	MTD 50% percentile	1	PA
y_05029	Dose-toxicity scenario 1	Dose-efficacy scenario 2	0.28	0.639018319608704	MTD 50% percentile	1	PA
y_05030	Dose-toxicity scenario 1	Dose-efficacy scenario 2	0.29	0.625082206897508	MTD 50% percentile	1	PA
y_05031	Dose-toxicity scenario 1	Dose-efficacy scenario 2	0.3	0.611467429205593	MTD 50% percentile	1	PA
y_05032	Dose-toxicity scenario 1	Dose-efficacy scenario 2	0.31	0.598162999322441	MTD 50% percentile	1	PA
y_05033	Dose-toxicity scenario 1	Dose-efficacy scenario 2	0.32	0.585158425298054	MTD 50% percentile	1	PA
y_05034	Dose-toxicity scenario 1	Dose-efficacy scenario 2	0.33	0.572443682848411	MTD 50% percentile	1	PA
y_05035	Dose-toxicity scenario 1	Dose-efficacy scenario 2	0.34	0.560009189585571	MTD 50% percentile	1	PA
y_05036	Dose-toxicity scenario 1	Dose-efficacy scenario 2	0.35	0.547845780933219	MTD 50% percentile	1	PA
y_05037	Dose-toxicity scenario 1	Dose-efficacy scenario 2	0.36	0.535944687600411	MTD 50% percentile	1	PA
y_05038	Dose-toxicity scenario 1	Dose-efficacy scenario 2	0.37	0.52429751449718	MTD 50% percentile	1	PA
y_05039	Dose-toxicity scenario 1	Dose-efficacy scenario 2	0.38	0.512896220985453	MTD 50% percentile	1	PA
y_05040	Dose-toxicity scenario 1	Dose-efficacy scenario 2	0.39	0.501733102367658	MTD 50% percentile	1	PA
y_05041	Dose-toxicity scenario 1	Dose-efficacy scenario 2	0.4	0.490800772523453	MTD 50% percentile	1	PA
y_05042	Dose-toxicity scenario 1	Dose-efficacy scenario 2	0.41	0.480092147612355	MTD 50% percentile	1	PA
y_05043	Dose-toxicity scenario 1	Dose-efficacy scenario 2	0.42	0.469600430766697	MTD 50% percentile	1	PA
y_05044	Dose-toxicity scenario 1	Dose-efficacy scenario 2	0.43	0.459319097705418	MTD 50% percentile	1	PA
y_05045	Dose-toxicity scenario 1	Dose-efficacy scenario 2	0.44	0.449241883204694	MTD 50% percentile	1	PA
y_05046	Dose-toxicity scenario 1	Dose-efficacy scenario 2	0.45	0.439362768366454	MTD 50% percentile	1	PA
y_05047	Dose-toxicity scenario 1	Dose-efficacy scenario 2	0.46	0.429675968630421	MTD 50% percentile	1	PA
y_05048	Dose-toxicity scenario 1	Dose-efficacy scenario 2	0.47	0.420175922479511	MTD 50% percentile	1	PA
y_05049	Dose-toxicity scenario 1	Dose-efficacy scenario 2	0.48	0.410857280792246	MTD 50% percentile	1	PA
y_05050	Dose-toxicity scenario 1	Dose-efficacy scenario 2	0.49	0.401714896799346	MTD 50% percentile	1	PA
y_05051	Dose-toxicity scenario 1	Dose-efficacy scenario 2	0.5	0.392743816604884	MTD 50% percentile	1	PA
y_05052	Dose-toxicity scenario 1	Dose-efficacy scenario 2	0.51	0.38393927023532	MTD 50% percentile	1	PA
y_05053	Dose-toxicity scenario 1	Dose-efficacy scenario 2	0.52	0.375296663182429	MTD 50% percentile	1	PA
y_05054	Dose-toxicity scenario 1	Dose-efficacy scenario 2	0.53	0.366811568408625	MTD 50% percentile	1	PA
y_05055	Dose-toxicity scenario 1	Dose-efficacy scenario 2	0.54	0.358479718785446	MTD 50% percentile	1	PA
y_05056	Dose-toxicity scenario 1	Dose-efficacy scenario 2	0.55	0.350296999938073	MTD 50% percentile	1	PA
y_05057	Dose-toxicity scenario 1	Dose-efficacy scenario 2	0.56	0.342259443470656	MTD 50% percentile	1	PA
y_05058	Dose-toxicity scenario 1	Dose-efficacy scenario 2	0.57	0.334363220549028	MTD 50% percentile	1	PA
y_05059	Dose-toxicity scenario 1	Dose-efficacy scenario 2	0.58	0.326604635818997	MTD 50% percentile	1	PA
y_05060	Dose-toxicity scenario 1	Dose-efficacy scenario 2	0.59	0.318980121639914	MTD 50% percentile	1	PA
y_05061	Dose-toxicity scenario 1	Dose-efficacy scenario 2	0.6	0.311486232614617	MTD 50% percentile	1	PA
y_05062	Dose-toxicity scenario 1	Dose-efficacy scenario 2	0.61	0.304119640398137	MTD 50% percentile	1	PA
y_05063	Dose-toxicity scenario 1	Dose-efficacy scenario 2	0.62	0.296877128768717	MTD 50% percentile	1	PA
y_05064	Dose-toxicity scenario 1	Dose-efficacy scenario 2	0.63	0.289755588945827	MTD 50% percentile	1	PA
y_05065	Dose-toxicity scenario 1	Dose-efficacy scenario 2	0.64	0.282752015140832	MTD 50% percentile	1	PA
y_05066	Dose-toxicity scenario 1	Dose-efficacy scenario 2	0.65	0.275863500326969	MTD 50% percentile	1	PA
y_05067	Dose-toxicity scenario 1	Dose-efficacy scenario 2	0.66	0.269087232216082	MTD 50% percentile	1	PA
y_05068	Dose-toxicity scenario 1	Dose-efficacy scenario 2	0.67	0.262420489430465	MTD 50% percentile	1	PA
y_05069	Dose-toxicity scenario 1	Dose-efficacy scenario 2	0.68	0.255860637858823	MTD 50% percentile	1	PA
y_05070	Dose-toxicity scenario 1	Dose-efficacy scenario 2	0.69	0.24940512718613	MTD 50% percentile	1	PA
y_05071	Dose-toxicity scenario 1	Dose-efficacy scenario 2	0.7	0.243051487587762	MTD 50% percentile	1	PA
y_05072	Dose-toxicity scenario 1	Dose-efficacy scenario 2	0.71	0.236797326578919	MTD 50% percentile	1	PA
y_05073	Dose-toxicity scenario 1	Dose-efficacy scenario 2	0.72	0.230640326010867	MTD 50% percentile	1	PA
y_05074	Dose-toxicity scenario 1	Dose-efficacy scenario 2	0.73	0.224578239206111	MTD 50% percentile	1	PA
y_05075	Dose-toxicity scenario 1	Dose-efficacy scenario 2	0.74	0.218608888225033	MTD 50% percentile	1	PA
y_05076	Dose-toxicity scenario 1	Dose-efficacy scenario 2	0.75	0.212730161257019	MTD 50% percentile	1	PA
y_05077	Dose-toxicity scenario 1	Dose-efficacy scenario 2	0.76	0.206940010129524	MTD 50% percentile	1	PA
y_05078	Dose-toxicity scenario 1	Dose-efficacy scenario 2	0.77	0.201236447928869	MTD 50% percentile	1	PA
y_05079	Dose-toxicity scenario 1	Dose-efficacy scenario 2	0.78	0.195617546727008	MTD 50% percentile	1	PA
y_05080	Dose-toxicity scenario 1	Dose-efficacy scenario 2	0.79	0.190081435408755	MTD 50% percentile	1	PA
y_05081	Dose-toxicity scenario 1	Dose-efficacy scenario 2	0.8	0.18462629759437	MTD 50% percentile	1	PA
y_05082	Dose-toxicity scenario 1	Dose-efficacy scenario 2	0.81	0.179250369652627	MTD 50% percentile	1	PA
y_05083	Dose-toxicity scenario 1	Dose-efficacy scenario 2	0.82	0.173951938799814	MTD 50% percentile	1	PA
y_05084	Dose-toxicity scenario 1	Dose-efficacy scenario 2	0.83	0.168729341280355	MTD 50% percentile	1	PA
y_05085	Dose-toxicity scenario 1	Dose-efficacy scenario 2	0.84	0.163580960625002	MTD 50% percentile	1	PA
y_05086	Dose-toxicity scenario 1	Dose-efficacy scenario 2	0.85	0.15850522598275	MTD 50% percentile	1	PA
y_05087	Dose-toxicity scenario 1	Dose-efficacy scenario 2	0.86	0.153500610522877	MTD 50% percentile	1	PA
y_05088	Dose-toxicity scenario 1	Dose-efficacy scenario 2	0.87	0.148565629903689	MTD 50% percentile	1	PA
y_05089	Dose-toxicity scenario 1	Dose-efficacy scenario 2	0.88	0.143698840804729	MTD 50% percentile	1	PA
y_05090	Dose-toxicity scenario 1	Dose-efficacy scenario 2	0.89	0.138898839519431	MTD 50% percentile	1	PA
y_05091	Dose-toxicity scenario 1	Dose-efficacy scenario 2	0.9	0.134164260605306	MTD 50% percentile	1	PA
y_05092	Dose-toxicity scenario 1	Dose-efficacy scenario 2	0.91	0.129493775588951	MTD 50% percentile	1	PA
y_05093	Dose-toxicity scenario 1	Dose-efficacy scenario 2	0.92	0.124886091723303	MTD 50% percentile	1	PA
y_05094	Dose-toxicity scenario 1	Dose-efficacy scenario 2	0.93	0.120339950794675	MTD 50% percentile	1	PA
y_05095	Dose-toxicity scenario 1	Dose-efficacy scenario 2	0.94	0.115854127977294	MTD 50% percentile	1	PA
y_05096	Dose-toxicity scenario 1	Dose-efficacy scenario 2	0.95	0.111427430733119	MTD 50% percentile	1	PA
y_05097	Dose-toxicity scenario 1	Dose-efficacy scenario 2	0.96	0.107058697754884	MTD 50% percentile	1	PA
y_05098	Dose-toxicity scenario 1	Dose-efficacy scenario 2	0.97	0.102746797950389	MTD 50% percentile	1	PA
y_05099	Dose-toxicity scenario 1	Dose-efficacy scenario 2	0.98	0.0984906294661765	MTD 50% percentile	1	PA
y_050100	Dose-toxicity scenario 1	Dose-efficacy scenario 2	0.99	0.0942891187488173	MTD 50% percentile	1	PA
y_050101	Dose-toxicity scenario 1	Dose-efficacy scenario 2	1	0.0901412196421383	MTD 50% percentile	1	PA
y_09751	Dose-toxicity scenario 1	Dose-efficacy scenario 2	0	1.13257575529366	MTD 97.5% percentile	1	PA
y_09752	Dose-toxicity scenario 1	Dose-efficacy scenario 2	0.01	1.09629186390327	MTD 97.5% percentile	1	PA
y_09753	Dose-toxicity scenario 1	Dose-efficacy scenario 2	0.02	1.06167919239992	MTD 97.5% percentile	1	PA
y_09754	Dose-toxicity scenario 1	Dose-efficacy scenario 2	0.03	1.02862487655549	MTD 97.5% percentile	1	PA
y_09755	Dose-toxicity scenario 1	Dose-efficacy scenario 2	0.04	0.99702599130083	MTD 97.5% percentile	1	PA
y_09756	Dose-toxicity scenario 1	Dose-efficacy scenario 2	0.05	0.966788480204312	MTD 97.5% percentile	1	PA
y_09757	Dose-toxicity scenario 1	Dose-efficacy scenario 2	0.06	0.937826220396369	MTD 97.5% percentile	1	PA
y_09758	Dose-toxicity scenario 1	Dose-efficacy scenario 2	0.07	0.910060203359759	MTD 97.5% percentile	1	PA
y_09759	Dose-toxicity scenario 1	Dose-efficacy scenario 2	0.08	0.883417815174591	MTD 97.5% percentile	1	PA
y_097510	Dose-toxicity scenario 1	Dose-efficacy scenario 2	0.09	0.857832202411008	MTD 97.5% percentile	1	PA
y_097511	Dose-toxicity scenario 1	Dose-efficacy scenario 2	0.1	0.833241712010446	MTD 97.5% percentile	1	PA
y_097512	Dose-toxicity scenario 1	Dose-efficacy scenario 2	0.11	0.809589395275666	MTD 97.5% percentile	1	PA
y_097513	Dose-toxicity scenario 1	Dose-efficacy scenario 2	0.12	0.786822567569234	MTD 97.5% percentile	1	PA
y_097514	Dose-toxicity scenario 1	Dose-efficacy scenario 2	0.13	0.764892416555012	MTD 97.5% percentile	1	PA
y_097515	Dose-toxicity scenario 1	Dose-efficacy scenario 2	0.14	0.74375365285148	MTD 97.5% percentile	1	PA
y_097516	Dose-toxicity scenario 1	Dose-efficacy scenario 2	0.15	0.723364197835088	MTD 97.5% percentile	1	PA
y_097517	Dose-toxicity scenario 1	Dose-efficacy scenario 2	0.16	0.703684904064874	MTD 97.5% percentile	1	PA
y_097518	Dose-toxicity scenario 1	Dose-efficacy scenario 2	0.17	0.684679304419734	MTD 97.5% percentile	1	PA
y_097519	Dose-toxicity scenario 1	Dose-efficacy scenario 2	0.18	0.666313386565977	MTD 97.5% percentile	1	PA
y_097520	Dose-toxicity scenario 1	Dose-efficacy scenario 2	0.19	0.648555389820577	MTD 97.5% percentile	1	PA
y_097521	Dose-toxicity scenario 1	Dose-efficacy scenario 2	0.2	0.631375621857807	MTD 97.5% percentile	1	PA
y_097522	Dose-toxicity scenario 1	Dose-efficacy scenario 2	0.21	0.614746293034007	MTD 97.5% percentile	1	PA
y_097523	Dose-toxicity scenario 1	Dose-efficacy scenario 2	0.22	0.598641366385946	MTD 97.5% percentile	1	PA
y_097524	Dose-toxicity scenario 1	Dose-efficacy scenario 2	0.23	0.583036421599712	MTD 97.5% percentile	1	PA
y_097525	Dose-toxicity scenario 1	Dose-efficacy scenario 2	0.24	0.567908531455318	MTD 97.5% percentile	1	PA
y_097526	Dose-toxicity scenario 1	Dose-efficacy scenario 2	0.25	0.553236149432237	MTD 97.5% percentile	1	PA
y_097527	Dose-toxicity scenario 1	Dose-efficacy scenario 2	0.26	0.538999007317119	MTD 97.5% percentile	1	PA
y_097528	Dose-toxicity scenario 1	Dose-efficacy scenario 2	0.27	0.525178021790389	MTD 97.5% percentile	1	PA
y_097529	Dose-toxicity scenario 1	Dose-efficacy scenario 2	0.28	0.511755209086362	MTD 97.5% percentile	1	PA
y_097530	Dose-toxicity scenario 1	Dose-efficacy scenario 2	0.29	0.498713606924377	MTD 97.5% percentile	1	PA
y_097531	Dose-toxicity scenario 1	Dose-efficacy scenario 2	0.3	0.486037202998307	MTD 97.5% percentile	1	PA
y_097532	Dose-toxicity scenario 1	Dose-efficacy scenario 2	0.31	0.473710869390554	MTD 97.5% percentile	1	PA
y_097533	Dose-toxicity scenario 1	Dose-efficacy scenario 2	0.32	0.461720302345683	MTD 97.5% percentile	1	PA
y_097534	Dose-toxicity scenario 1	Dose-efficacy scenario 2	0.33	0.450051966899589	MTD 97.5% percentile	1	PA
y_097535	Dose-toxicity scenario 1	Dose-efficacy scenario 2	0.34	0.438693045913537	MTD 97.5% percentile	1	PA
y_097536	Dose-toxicity scenario 1	Dose-efficacy scenario 2	0.35	0.427631393109613	MTD 97.5% percentile	1	PA
y_097537	Dose-toxicity scenario 1	Dose-efficacy scenario 2	0.36	0.416855489745804	MTD 97.5% percentile	1	PA
y_097538	Dose-toxicity scenario 1	Dose-efficacy scenario 2	0.37	0.406354404605818	MTD 97.5% percentile	1	PA
y_097539	Dose-toxicity scenario 1	Dose-efficacy scenario 2	0.38	0.396117757011519	MTD 97.5% percentile	1	PA
y_097540	Dose-toxicity scenario 1	Dose-efficacy scenario 2	0.39	0.386135682594859	MTD 97.5% percentile	1	PA
y_097541	Dose-toxicity scenario 1	Dose-efficacy scenario 2	0.4	0.376398801592089	MTD 97.5% percentile	1	PA
y_097542	Dose-toxicity scenario 1	Dose-efficacy scenario 2	0.41	0.36689818944602	MTD 97.5% percentile	1	PA
y_097543	Dose-toxicity scenario 1	Dose-efficacy scenario 2	0.42	0.357625349522672	MTD 97.5% percentile	1	PA
y_097544	Dose-toxicity scenario 1	Dose-efficacy scenario 2	0.43	0.348572187766997	MTD 97.5% percentile	1	PA
y_097545	Dose-toxicity scenario 1	Dose-efficacy scenario 2	0.44	0.339730989138762	MTD 97.5% percentile	1	PA
y_097546	Dose-toxicity scenario 1	Dose-efficacy scenario 2	0.45	0.331094395684419	MTD 97.5% percentile	1	PA
y_097547	Dose-toxicity scenario 1	Dose-efficacy scenario 2	0.46	0.322655386113952	MTD 97.5% percentile	1	PA
y_097548	Dose-toxicity scenario 1	Dose-efficacy scenario 2	0.47	0.314407256763576	MTD 97.5% percentile	1	PA
y_097549	Dose-toxicity scenario 1	Dose-efficacy scenario 2	0.48	0.306343603835776	MTD 97.5% percentile	1	PA
y_097550	Dose-toxicity scenario 1	Dose-efficacy scenario 2	0.49	0.298458306817837	MTD 97.5% percentile	1	PA
y_097551	Dose-toxicity scenario 1	Dose-efficacy scenario 2	0.5	0.290745512988591	MTD 97.5% percentile	1	PA
y_097552	Dose-toxicity scenario 1	Dose-efficacy scenario 2	0.51	0.283199622930994	MTD 97.5% percentile	1	PA
y_097553	Dose-toxicity scenario 1	Dose-efficacy scenario 2	0.52	0.275815276975148	MTD 97.5% percentile	1	PA
y_097554	Dose-toxicity scenario 1	Dose-efficacy scenario 2	0.53	0.268587342502791	MTD 97.5% percentile	1	PA
y_097555	Dose-toxicity scenario 1	Dose-efficacy scenario 2	0.54	0.261510902050065	MTD 97.5% percentile	1	PA
y_097556	Dose-toxicity scenario 1	Dose-efficacy scenario 2	0.55	0.254581242150611	MTD 97.5% percentile	1	PA
y_097557	Dose-toxicity scenario 1	Dose-efficacy scenario 2	0.56	0.247793842865782	MTD 97.5% percentile	1	PA
y_097558	Dose-toxicity scenario 1	Dose-efficacy scenario 2	0.57	0.241144367953123	MTD 97.5% percentile	1	PA
y_097559	Dose-toxicity scenario 1	Dose-efficacy scenario 2	0.58	0.234628655628169	MTD 97.5% percentile	1	PA
y_097560	Dose-toxicity scenario 1	Dose-efficacy scenario 2	0.59	0.228242709878204	MTD 97.5% percentile	1	PA
y_097561	Dose-toxicity scenario 1	Dose-efficacy scenario 2	0.6	0.22198269228989	MTD 97.5% percentile	1	PA
y_097562	Dose-toxicity scenario 1	Dose-efficacy scenario 2	0.61	0.215844914355638	MTD 97.5% percentile	1	PA
y_097563	Dose-toxicity scenario 1	Dose-efficacy scenario 2	0.62	0.20982583022633	MTD 97.5% percentile	1	PA
y_097564	Dose-toxicity scenario 1	Dose-efficacy scenario 2	0.63	0.203922029880454	MTD 97.5% percentile	1	PA
y_097565	Dose-toxicity scenario 1	Dose-efficacy scenario 2	0.64	0.19813023268202	MTD 97.5% percentile	1	PA
y_097566	Dose-toxicity scenario 1	Dose-efficacy scenario 2	0.65	0.192447281301674	MTD 97.5% percentile	1	PA
y_097567	Dose-toxicity scenario 1	Dose-efficacy scenario 2	0.66	0.186870135977338	MTD 97.5% percentile	1	PA
y_097568	Dose-toxicity scenario 1	Dose-efficacy scenario 2	0.67	0.181395869092473	MTD 97.5% percentile	1	PA
y_097569	Dose-toxicity scenario 1	Dose-efficacy scenario 2	0.68	0.176021660051629	MTD 97.5% percentile	1	PA
y_097570	Dose-toxicity scenario 1	Dose-efficacy scenario 2	0.69	0.170744790434439	MTD 97.5% percentile	1	PA
y_097571	Dose-toxicity scenario 1	Dose-efficacy scenario 2	0.7	0.165562639410577	MTD 97.5% percentile	1	PA
y_097572	Dose-toxicity scenario 1	Dose-efficacy scenario 2	0.71	0.16047267939941	MTD 97.5% percentile	1	PA
y_097573	Dose-toxicity scenario 1	Dose-efficacy scenario 2	0.72	0.155472471959263	MTD 97.5% percentile	1	PA
y_097574	Dose-toxicity scenario 1	Dose-efficacy scenario 2	0.73	0.150559663892232	MTD 97.5% percentile	1	PA
y_097575	Dose-toxicity scenario 1	Dose-efficacy scenario 2	0.74	0.145731983551487	MTD 97.5% percentile	1	PA
y_097576	Dose-toxicity scenario 1	Dose-efficacy scenario 2	0.75	0.140987237338885	MTD 97.5% percentile	1	PA
y_097577	Dose-toxicity scenario 1	Dose-efficacy scenario 2	0.76	0.136323306381537	MTD 97.5% percentile	1	PA
y_097578	Dose-toxicity scenario 1	Dose-efficacy scenario 2	0.77	0.131738143376777	MTD 97.5% percentile	1	PA
y_097579	Dose-toxicity scenario 1	Dose-efficacy scenario 2	0.78	0.127229769595631	MTD 97.5% percentile	1	PA
y_097580	Dose-toxicity scenario 1	Dose-efficacy scenario 2	0.79	0.122796272035596	MTD 97.5% percentile	1	PA
y_097581	Dose-toxicity scenario 1	Dose-efficacy scenario 2	0.8	0.118435800714108	MTD 97.5% percentile	1	PA
y_097582	Dose-toxicity scenario 1	Dose-efficacy scenario 2	0.81	0.114146566094666	MTD 97.5% percentile	1	PA
y_097583	Dose-toxicity scenario 1	Dose-efficacy scenario 2	0.82	0.109926836638074	MTD 97.5% percentile	1	PA
y_097584	Dose-toxicity scenario 1	Dose-efficacy scenario 2	0.83	0.105774936471774	MTD 97.5% percentile	1	PA
y_097585	Dose-toxicity scenario 1	Dose-efficacy scenario 2	0.84	0.10168924317067	MTD 97.5% percentile	1	PA
y_097586	Dose-toxicity scenario 1	Dose-efficacy scenario 2	0.85	0.0976681856432834	MTD 97.5% percentile	1	PA
y_097587	Dose-toxicity scenario 1	Dose-efficacy scenario 2	0.86	0.0937102421174327	MTD 97.5% percentile	1	PA
y_097588	Dose-toxicity scenario 1	Dose-efficacy scenario 2	0.87	0.089813938220033	MTD 97.5% percentile	1	PA
y_097589	Dose-toxicity scenario 1	Dose-efficacy scenario 2	0.88	0.0859778451459114	MTD 97.5% percentile	1	PA
y_097590	Dose-toxicity scenario 1	Dose-efficacy scenario 2	0.89	0.0822005779108669	MTD 97.5% percentile	1	PA
y_097591	Dose-toxicity scenario 1	Dose-efficacy scenario 2	0.9	0.0784807936844853	MTD 97.5% percentile	1	PA
y_097592	Dose-toxicity scenario 1	Dose-efficacy scenario 2	0.91	0.0748171901984938	MTD 97.5% percentile	1	PA
y_097593	Dose-toxicity scenario 1	Dose-efficacy scenario 2	0.92	0.0712085042266919	MTD 97.5% percentile	1	PA
y_097594	Dose-toxicity scenario 1	Dose-efficacy scenario 2	0.93	0.0676535101327319	MTD 97.5% percentile	1	PA
y_097595	Dose-toxicity scenario 1	Dose-efficacy scenario 2	0.94	0.0641510184822406	MTD 97.5% percentile	1	PA
y_097596	Dose-toxicity scenario 1	Dose-efficacy scenario 2	0.95	0.060699874715982	MTD 97.5% percentile	1	PA
y_097597	Dose-toxicity scenario 1	Dose-efficacy scenario 2	0.96	0.0572989578809514	MTD 97.5% percentile	1	PA
y_097598	Dose-toxicity scenario 1	Dose-efficacy scenario 2	0.97	0.0539471794164703	MTD 97.5% percentile	1	PA
y_097599	Dose-toxicity scenario 1	Dose-efficacy scenario 2	0.98	0.0506434819925221	MTD 97.5% percentile	1	PA
y_0975100	Dose-toxicity scenario 1	Dose-efficacy scenario 2	0.99	0.0473868383977237	MTD 97.5% percentile	1	PA
y_0975101	Dose-toxicity scenario 1	Dose-efficacy scenario 2	1	0.0441762504744766	MTD 97.5% percentile	1	PA
