# Supplementary material for: A Bayesian adaptive design for dual‐agent phase I–II oncology trials integrating efficacy data across stages
Source: Biom J. 2023 May 18;65(7):2200288. doi: 10.1002/bimj.202200288 (PMC10952513; doi:10.1002/bimj.202200288)
Supplement: Supplementary file 1 — Supporting Information S1 [file BIMJ-65-0-s001.zip › Code_biometrical_journal2/Code_biometrical_journal/Data/intermediate_outputs/MTD_curve_DLT_sc2_EFF_sc1_CA_w025_H0.csv]

	DLT_scenario	EFF_scenario	x	y	type	omega	agreement
y_mean1	Dose-toxicity scenario 2	Dose-efficacy scenario 1	0	1.25173626711203	MTD mean	0.25	CA
y_mean2	Dose-toxicity scenario 2	Dose-efficacy scenario 1	0.01	1.22675958344243	MTD mean	0.25	CA
y_mean3	Dose-toxicity scenario 2	Dose-efficacy scenario 1	0.02	1.20238092199655	MTD mean	0.25	CA
y_mean4	Dose-toxicity scenario 2	Dose-efficacy scenario 1	0.03	1.17857905899102	MTD mean	0.25	CA
y_mean5	Dose-toxicity scenario 2	Dose-efficacy scenario 1	0.04	1.15533376320869	MTD mean	0.25	CA
y_mean6	Dose-toxicity scenario 2	Dose-efficacy scenario 1	0.05	1.13262573864532	MTD mean	0.25	CA
y_mean7	Dose-toxicity scenario 2	Dose-efficacy scenario 1	0.06	1.11043657108779	MTD mean	0.25	CA
y_mean8	Dose-toxicity scenario 2	Dose-efficacy scenario 1	0.07	1.08874867831279	MTD mean	0.25	CA
y_mean9	Dose-toxicity scenario 2	Dose-efficacy scenario 1	0.08	1.06754526362301	MTD mean	0.25	CA
y_mean10	Dose-toxicity scenario 2	Dose-efficacy scenario 1	0.09	1.04681027246275	MTD mean	0.25	CA
y_mean11	Dose-toxicity scenario 2	Dose-efficacy scenario 1	0.1	1.02652835187747	MTD mean	0.25	CA
y_mean12	Dose-toxicity scenario 2	Dose-efficacy scenario 1	0.11	1.00668481260208	MTD mean	0.25	CA
y_mean13	Dose-toxicity scenario 2	Dose-efficacy scenario 1	0.12	0.987265593581243	MTD mean	0.25	CA
y_mean14	Dose-toxicity scenario 2	Dose-efficacy scenario 1	0.13	0.968257228741697	MTD mean	0.25	CA
y_mean15	Dose-toxicity scenario 2	Dose-efficacy scenario 1	0.14	0.949646815851423	MTD mean	0.25	CA
y_mean16	Dose-toxicity scenario 2	Dose-efficacy scenario 1	0.15	0.931421987314448	MTD mean	0.25	CA
y_mean17	Dose-toxicity scenario 2	Dose-efficacy scenario 1	0.16	0.913570882762314	MTD mean	0.25	CA
y_mean18	Dose-toxicity scenario 2	Dose-efficacy scenario 1	0.17	0.896082123314581	MTD mean	0.25	CA
y_mean19	Dose-toxicity scenario 2	Dose-efficacy scenario 1	0.18	0.878944787390967	MTD mean	0.25	CA
y_mean20	Dose-toxicity scenario 2	Dose-efficacy scenario 1	0.19	0.86214838796711	MTD mean	0.25	CA
y_mean21	Dose-toxicity scenario 2	Dose-efficacy scenario 1	0.2	0.845682851174391	MTD mean	0.25	CA
y_mean22	Dose-toxicity scenario 2	Dose-efficacy scenario 1	0.21	0.829538496152086	MTD mean	0.25	CA
y_mean23	Dose-toxicity scenario 2	Dose-efficacy scenario 1	0.22	0.81370601606715	MTD mean	0.25	CA
y_mean24	Dose-toxicity scenario 2	Dose-efficacy scenario 1	0.23	0.798176460223459	MTD mean	0.25	CA
y_mean25	Dose-toxicity scenario 2	Dose-efficacy scenario 1	0.24	0.78294121718823	MTD mean	0.25	CA
y_mean26	Dose-toxicity scenario 2	Dose-efficacy scenario 1	0.25	0.767991998868795	MTD mean	0.25	CA
y_mean27	Dose-toxicity scenario 2	Dose-efficacy scenario 1	0.26	0.753320825477855	MTD mean	0.25	CA
y_mean28	Dose-toxicity scenario 2	Dose-efficacy scenario 1	0.27	0.738920011329912	MTD mean	0.25	CA
y_mean29	Dose-toxicity scenario 2	Dose-efficacy scenario 1	0.28	0.724782151415755	MTD mean	0.25	CA
y_mean30	Dose-toxicity scenario 2	Dose-efficacy scenario 1	0.29	0.710900108705739	MTD mean	0.25	CA
y_mean31	Dose-toxicity scenario 2	Dose-efficacy scenario 1	0.3	0.697267002136093	MTD mean	0.25	CA
y_mean32	Dose-toxicity scenario 2	Dose-efficacy scenario 1	0.31	0.683876195235788	MTD mean	0.25	CA
y_mean33	Dose-toxicity scenario 2	Dose-efficacy scenario 1	0.32	0.670721285354473	MTD mean	0.25	CA
y_mean34	Dose-toxicity scenario 2	Dose-efficacy scenario 1	0.33	0.657796093454712	MTD mean	0.25	CA
y_mean35	Dose-toxicity scenario 2	Dose-efficacy scenario 1	0.34	0.645094654434375	MTD mean	0.25	CA
y_mean36	Dose-toxicity scenario 2	Dose-efficacy scenario 1	0.35	0.6326112079473	MTD mean	0.25	CA
y_mean37	Dose-toxicity scenario 2	Dose-efficacy scenario 1	0.36	0.620340189692569	MTD mean	0.25	CA
y_mean38	Dose-toxicity scenario 2	Dose-efficacy scenario 1	0.37	0.608276223144714	MTD mean	0.25	CA
y_mean39	Dose-toxicity scenario 2	Dose-efficacy scenario 1	0.38	0.596414111699044	MTD mean	0.25	CA
y_mean40	Dose-toxicity scenario 2	Dose-efficacy scenario 1	0.39	0.584748831207965	MTD mean	0.25	CA
y_mean41	Dose-toxicity scenario 2	Dose-efficacy scenario 1	0.4	0.573275522885789	MTD mean	0.25	CA
y_mean42	Dose-toxicity scenario 2	Dose-efficacy scenario 1	0.41	0.561989486560974	MTD mean	0.25	CA
y_mean43	Dose-toxicity scenario 2	Dose-efficacy scenario 1	0.42	0.550886174256109	MTD mean	0.25	CA
y_mean44	Dose-toxicity scenario 2	Dose-efficacy scenario 1	0.43	0.539961184077218	MTD mean	0.25	CA
y_mean45	Dose-toxicity scenario 2	Dose-efficacy scenario 1	0.44	0.529210254395136	MTD mean	0.25	CA
y_mean46	Dose-toxicity scenario 2	Dose-efficacy scenario 1	0.45	0.518629258302806	MTD mean	0.25	CA
y_mean47	Dose-toxicity scenario 2	Dose-efficacy scenario 1	0.46	0.508214198333337	MTD mean	0.25	CA
y_mean48	Dose-toxicity scenario 2	Dose-efficacy scenario 1	0.47	0.497961201424639	MTD mean	0.25	CA
y_mean49	Dose-toxicity scenario 2	Dose-efficacy scenario 1	0.48	0.487866514117293	MTD mean	0.25	CA
y_mean50	Dose-toxicity scenario 2	Dose-efficacy scenario 1	0.49	0.477926497973162	MTD mean	0.25	CA
y_mean51	Dose-toxicity scenario 2	Dose-efficacy scenario 1	0.5	0.468137625202986	MTD mean	0.25	CA
y_mean52	Dose-toxicity scenario 2	Dose-efficacy scenario 1	0.51	0.458496474491928	MTD mean	0.25	CA
y_mean53	Dose-toxicity scenario 2	Dose-efficacy scenario 1	0.52	0.448999727012697	MTD mean	0.25	CA
y_mean54	Dose-toxicity scenario 2	Dose-efficacy scenario 1	0.53	0.43964416261647	MTD mean	0.25	CA
y_mean55	Dose-toxicity scenario 2	Dose-efficacy scenario 1	0.54	0.430426656192459	MTD mean	0.25	CA
y_mean56	Dose-toxicity scenario 2	Dose-efficacy scenario 1	0.55	0.421344174187451	MTD mean	0.25	CA
y_mean57	Dose-toxicity scenario 2	Dose-efficacy scenario 1	0.56	0.412393771277191	MTD mean	0.25	CA
y_mean58	Dose-toxicity scenario 2	Dose-efficacy scenario 1	0.57	0.403572587181932	MTD mean	0.25	CA
y_mean59	Dose-toxicity scenario 2	Dose-efficacy scenario 1	0.58	0.394877843618924	MTD mean	0.25	CA
y_mean60	Dose-toxicity scenario 2	Dose-efficacy scenario 1	0.59	0.386306841385009	MTD mean	0.25	CA
y_mean61	Dose-toxicity scenario 2	Dose-efficacy scenario 1	0.6	0.377856957562907	MTD mean	0.25	CA
y_mean62	Dose-toxicity scenario 2	Dose-efficacy scenario 1	0.61	0.369525642845093	MTD mean	0.25	CA
y_mean63	Dose-toxicity scenario 2	Dose-efficacy scenario 1	0.62	0.361310418969555	MTD mean	0.25	CA
y_mean64	Dose-toxicity scenario 2	Dose-efficacy scenario 1	0.63	0.353208876261997	MTD mean	0.25	CA
y_mean65	Dose-toxicity scenario 2	Dose-efficacy scenario 1	0.64	0.345218671279373	MTD mean	0.25	CA
y_mean66	Dose-toxicity scenario 2	Dose-efficacy scenario 1	0.65	0.337337524549914	MTD mean	0.25	CA
y_mean67	Dose-toxicity scenario 2	Dose-efficacy scenario 1	0.66	0.329563218405063	MTD mean	0.25	CA
y_mean68	Dose-toxicity scenario 2	Dose-efficacy scenario 1	0.67	0.321893594898996	MTD mean	0.25	CA
y_mean69	Dose-toxicity scenario 2	Dose-efficacy scenario 1	0.68	0.314326553811617	MTD mean	0.25	CA
y_mean70	Dose-toxicity scenario 2	Dose-efficacy scenario 1	0.69	0.306860050731151	MTD mean	0.25	CA
y_mean71	Dose-toxicity scenario 2	Dose-efficacy scenario 1	0.7	0.299492095212671	MTD mean	0.25	CA
y_mean72	Dose-toxicity scenario 2	Dose-efficacy scenario 1	0.71	0.292220749009042	MTD mean	0.25	CA
y_mean73	Dose-toxicity scenario 2	Dose-efficacy scenario 1	0.72	0.285044124371015	MTD mean	0.25	CA
y_mean74	Dose-toxicity scenario 2	Dose-efficacy scenario 1	0.73	0.277960382413319	MTD mean	0.25	CA
y_mean75	Dose-toxicity scenario 2	Dose-efficacy scenario 1	0.74	0.270967731543782	MTD mean	0.25	CA
y_mean76	Dose-toxicity scenario 2	Dose-efficacy scenario 1	0.75	0.264064425952672	MTD mean	0.25	CA
y_mean77	Dose-toxicity scenario 2	Dose-efficacy scenario 1	0.76	0.257248764159567	MTD mean	0.25	CA
y_mean78	Dose-toxicity scenario 2	Dose-efficacy scenario 1	0.77	0.250519087615231	MTD mean	0.25	CA
y_mean79	Dose-toxicity scenario 2	Dose-efficacy scenario 1	0.78	0.243873779356068	MTD mean	0.25	CA
y_mean80	Dose-toxicity scenario 2	Dose-efficacy scenario 1	0.79	0.23731126270887	MTD mean	0.25	CA
y_mean81	Dose-toxicity scenario 2	Dose-efficacy scenario 1	0.8	0.230830000043675	MTD mean	0.25	CA
y_mean82	Dose-toxicity scenario 2	Dose-efficacy scenario 1	0.81	0.224428491572665	MTD mean	0.25	CA
y_mean83	Dose-toxicity scenario 2	Dose-efficacy scenario 1	0.82	0.218105274193135	MTD mean	0.25	CA
y_mean84	Dose-toxicity scenario 2	Dose-efficacy scenario 1	0.83	0.211858920372649	MTD mean	0.25	CA
y_mean85	Dose-toxicity scenario 2	Dose-efficacy scenario 1	0.84	0.205688037074615	MTD mean	0.25	CA
y_mean86	Dose-toxicity scenario 2	Dose-efficacy scenario 1	0.85	0.199591264722567	MTD mean	0.25	CA
y_mean87	Dose-toxicity scenario 2	Dose-efficacy scenario 1	0.86	0.193567276201533	MTD mean	0.25	CA
y_mean88	Dose-toxicity scenario 2	Dose-efficacy scenario 1	0.87	0.187614775894971	MTD mean	0.25	CA
y_mean89	Dose-toxicity scenario 2	Dose-efficacy scenario 1	0.88	0.181732498755778	MTD mean	0.25	CA
y_mean90	Dose-toxicity scenario 2	Dose-efficacy scenario 1	0.89	0.175919209409986	MTD mean	0.25	CA
y_mean91	Dose-toxicity scenario 2	Dose-efficacy scenario 1	0.9	0.170173701291815	MTD mean	0.25	CA
y_mean92	Dose-toxicity scenario 2	Dose-efficacy scenario 1	0.91	0.164494795808804	MTD mean	0.25	CA
y_mean93	Dose-toxicity scenario 2	Dose-efficacy scenario 1	0.92	0.158881341535803	MTD mean	0.25	CA
y_mean94	Dose-toxicity scenario 2	Dose-efficacy scenario 1	0.93	0.153332213436683	MTD mean	0.25	CA
y_mean95	Dose-toxicity scenario 2	Dose-efficacy scenario 1	0.94	0.147846312112638	MTD mean	0.25	CA
y_mean96	Dose-toxicity scenario 2	Dose-efficacy scenario 1	0.95	0.142422563076052	MTD mean	0.25	CA
y_mean97	Dose-toxicity scenario 2	Dose-efficacy scenario 1	0.96	0.137059916048889	MTD mean	0.25	CA
y_mean98	Dose-toxicity scenario 2	Dose-efficacy scenario 1	0.97	0.131757344284675	MTD mean	0.25	CA
y_mean99	Dose-toxicity scenario 2	Dose-efficacy scenario 1	0.98	0.126513843913137	MTD mean	0.25	CA
y_mean100	Dose-toxicity scenario 2	Dose-efficacy scenario 1	0.99	0.121328433306617	MTD mean	0.25	CA
y_mean101	Dose-toxicity scenario 2	Dose-efficacy scenario 1	1	0.116200152467438	MTD mean	0.25	CA
y_00251	Dose-toxicity scenario 2	Dose-efficacy scenario 1	0	1.37510005519606	MTD 2.5% percentile	0.25	CA
y_00252	Dose-toxicity scenario 2	Dose-efficacy scenario 1	0.01	1.35639237673291	MTD 2.5% percentile	0.25	CA
y_00253	Dose-toxicity scenario 2	Dose-efficacy scenario 1	0.02	1.33792533086518	MTD 2.5% percentile	0.25	CA
y_00254	Dose-toxicity scenario 2	Dose-efficacy scenario 1	0.03	1.31969430445855	MTD 2.5% percentile	0.25	CA
y_00255	Dose-toxicity scenario 2	Dose-efficacy scenario 1	0.04	1.30169480154697	MTD 2.5% percentile	0.25	CA
y_00256	Dose-toxicity scenario 2	Dose-efficacy scenario 1	0.05	1.28392243963621	MTD 2.5% percentile	0.25	CA
y_00257	Dose-toxicity scenario 2	Dose-efficacy scenario 1	0.06	1.26637294614649	MTD 2.5% percentile	0.25	CA
y_00258	Dose-toxicity scenario 2	Dose-efficacy scenario 1	0.07	1.24904215498805	MTD 2.5% percentile	0.25	CA
y_00259	Dose-toxicity scenario 2	Dose-efficacy scenario 1	0.08	1.23192600326403	MTD 2.5% percentile	0.25	CA
y_002510	Dose-toxicity scenario 2	Dose-efficacy scenario 1	0.09	1.21502052809505	MTD 2.5% percentile	0.25	CA
y_002511	Dose-toxicity scenario 2	Dose-efficacy scenario 1	0.1	1.19832186356031	MTD 2.5% percentile	0.25	CA
y_002512	Dose-toxicity scenario 2	Dose-efficacy scenario 1	0.11	1.18182623775032	MTD 2.5% percentile	0.25	CA
y_002513	Dose-toxicity scenario 2	Dose-efficacy scenario 1	0.12	1.16552996992647	MTD 2.5% percentile	0.25	CA
y_002514	Dose-toxicity scenario 2	Dose-efficacy scenario 1	0.13	1.14942946778294	MTD 2.5% percentile	0.25	CA
y_002515	Dose-toxicity scenario 2	Dose-efficacy scenario 1	0.14	1.13352122480673	MTD 2.5% percentile	0.25	CA
y_002516	Dose-toxicity scenario 2	Dose-efficacy scenario 1	0.15	1.1178018177317	MTD 2.5% percentile	0.25	CA
y_002517	Dose-toxicity scenario 2	Dose-efficacy scenario 1	0.16	1.10226790408271	MTD 2.5% percentile	0.25	CA
y_002518	Dose-toxicity scenario 2	Dose-efficacy scenario 1	0.17	1.0869162198062	MTD 2.5% percentile	0.25	CA
y_002519	Dose-toxicity scenario 2	Dose-efficacy scenario 1	0.18	1.07174357698371	MTD 2.5% percentile	0.25	CA
y_002520	Dose-toxicity scenario 2	Dose-efficacy scenario 1	0.19	1.0567468616249	MTD 2.5% percentile	0.25	CA
y_002521	Dose-toxicity scenario 2	Dose-efficacy scenario 1	0.2	1.04192303153688	MTD 2.5% percentile	0.25	CA
y_002522	Dose-toxicity scenario 2	Dose-efficacy scenario 1	0.21	1.02726911426683	MTD 2.5% percentile	0.25	CA
y_002523	Dose-toxicity scenario 2	Dose-efficacy scenario 1	0.22	1.01278220511501	MTD 2.5% percentile	0.25	CA
y_002524	Dose-toxicity scenario 2	Dose-efficacy scenario 1	0.23	0.998459465215209	MTD 2.5% percentile	0.25	CA
y_002525	Dose-toxicity scenario 2	Dose-efficacy scenario 1	0.24	0.984298119680181	MTD 2.5% percentile	0.25	CA
y_002526	Dose-toxicity scenario 2	Dose-efficacy scenario 1	0.25	0.970295455809395	MTD 2.5% percentile	0.25	CA
y_002527	Dose-toxicity scenario 2	Dose-efficacy scenario 1	0.26	0.956448821356683	MTD 2.5% percentile	0.25	CA
y_002528	Dose-toxicity scenario 2	Dose-efficacy scenario 1	0.27	0.94275562285549	MTD 2.5% percentile	0.25	CA
y_002529	Dose-toxicity scenario 2	Dose-efficacy scenario 1	0.28	0.929213323999491	MTD 2.5% percentile	0.25	CA
y_002530	Dose-toxicity scenario 2	Dose-efficacy scenario 1	0.29	0.915819444076451	MTD 2.5% percentile	0.25	CA
y_002531	Dose-toxicity scenario 2	Dose-efficacy scenario 1	0.3	0.902571556453291	MTD 2.5% percentile	0.25	CA
y_002532	Dose-toxicity scenario 2	Dose-efficacy scenario 1	0.31	0.889467287110435	MTD 2.5% percentile	0.25	CA
y_002533	Dose-toxicity scenario 2	Dose-efficacy scenario 1	0.32	0.876504313223556	MTD 2.5% percentile	0.25	CA
y_002534	Dose-toxicity scenario 2	Dose-efficacy scenario 1	0.33	0.863680361790961	MTD 2.5% percentile	0.25	CA
y_002535	Dose-toxicity scenario 2	Dose-efficacy scenario 1	0.34	0.850993208304896	MTD 2.5% percentile	0.25	CA
y_002536	Dose-toxicity scenario 2	Dose-efficacy scenario 1	0.35	0.838440675465149	MTD 2.5% percentile	0.25	CA
y_002537	Dose-toxicity scenario 2	Dose-efficacy scenario 1	0.36	0.826020631933389	MTD 2.5% percentile	0.25	CA
y_002538	Dose-toxicity scenario 2	Dose-efficacy scenario 1	0.37	0.813730991126734	MTD 2.5% percentile	0.25	CA
y_002539	Dose-toxicity scenario 2	Dose-efficacy scenario 1	0.38	0.801569710049129	MTD 2.5% percentile	0.25	CA
y_002540	Dose-toxicity scenario 2	Dose-efficacy scenario 1	0.39	0.789534788159144	MTD 2.5% percentile	0.25	CA
y_002541	Dose-toxicity scenario 2	Dose-efficacy scenario 1	0.4	0.777624266272887	MTD 2.5% percentile	0.25	CA
y_002542	Dose-toxicity scenario 2	Dose-efficacy scenario 1	0.41	0.765836225500758	MTD 2.5% percentile	0.25	CA
y_002543	Dose-toxicity scenario 2	Dose-efficacy scenario 1	0.42	0.754168786216837	MTD 2.5% percentile	0.25	CA
y_002544	Dose-toxicity scenario 2	Dose-efficacy scenario 1	0.43	0.74262010705975	MTD 2.5% percentile	0.25	CA
y_002545	Dose-toxicity scenario 2	Dose-efficacy scenario 1	0.44	0.731188383963879	MTD 2.5% percentile	0.25	CA
y_002546	Dose-toxicity scenario 2	Dose-efficacy scenario 1	0.45	0.719871849219865	MTD 2.5% percentile	0.25	CA
y_002547	Dose-toxicity scenario 2	Dose-efficacy scenario 1	0.46	0.708668770563368	MTD 2.5% percentile	0.25	CA
y_002548	Dose-toxicity scenario 2	Dose-efficacy scenario 1	0.47	0.697577450291094	MTD 2.5% percentile	0.25	CA
y_002549	Dose-toxicity scenario 2	Dose-efficacy scenario 1	0.48	0.686596224403151	MTD 2.5% percentile	0.25	CA
y_002550	Dose-toxicity scenario 2	Dose-efficacy scenario 1	0.49	0.675723461770808	MTD 2.5% percentile	0.25	CA
y_002551	Dose-toxicity scenario 2	Dose-efficacy scenario 1	0.5	0.664957563328807	MTD 2.5% percentile	0.25	CA
y_002552	Dose-toxicity scenario 2	Dose-efficacy scenario 1	0.51	0.654296961291366	MTD 2.5% percentile	0.25	CA
y_002553	Dose-toxicity scenario 2	Dose-efficacy scenario 1	0.52	0.643740118391069	MTD 2.5% percentile	0.25	CA
y_002554	Dose-toxicity scenario 2	Dose-efficacy scenario 1	0.53	0.633285527139886	MTD 2.5% percentile	0.25	CA
y_002555	Dose-toxicity scenario 2	Dose-efficacy scenario 1	0.54	0.622931709111547	MTD 2.5% percentile	0.25	CA
y_002556	Dose-toxicity scenario 2	Dose-efficacy scenario 1	0.55	0.612677214244581	MTD 2.5% percentile	0.25	CA
y_002557	Dose-toxicity scenario 2	Dose-efficacy scenario 1	0.56	0.602520620165307	MTD 2.5% percentile	0.25	CA
y_002558	Dose-toxicity scenario 2	Dose-efficacy scenario 1	0.57	0.592460531530132	MTD 2.5% percentile	0.25	CA
y_002559	Dose-toxicity scenario 2	Dose-efficacy scenario 1	0.58	0.582495579386498	MTD 2.5% percentile	0.25	CA
y_002560	Dose-toxicity scenario 2	Dose-efficacy scenario 1	0.59	0.572624420551887	MTD 2.5% percentile	0.25	CA
y_002561	Dose-toxicity scenario 2	Dose-efficacy scenario 1	0.6	0.562845737010266	MTD 2.5% percentile	0.25	CA
y_002562	Dose-toxicity scenario 2	Dose-efficacy scenario 1	0.61	0.553158235325426	MTD 2.5% percentile	0.25	CA
y_002563	Dose-toxicity scenario 2	Dose-efficacy scenario 1	0.62	0.543560646070647	MTD 2.5% percentile	0.25	CA
y_002564	Dose-toxicity scenario 2	Dose-efficacy scenario 1	0.63	0.534051723274177	MTD 2.5% percentile	0.25	CA
y_002565	Dose-toxicity scenario 2	Dose-efficacy scenario 1	0.64	0.524630243880006	MTD 2.5% percentile	0.25	CA
y_002566	Dose-toxicity scenario 2	Dose-efficacy scenario 1	0.65	0.515295007223448	MTD 2.5% percentile	0.25	CA
y_002567	Dose-toxicity scenario 2	Dose-efficacy scenario 1	0.66	0.506044834521059	MTD 2.5% percentile	0.25	CA
y_002568	Dose-toxicity scenario 2	Dose-efficacy scenario 1	0.67	0.496878568374434	MTD 2.5% percentile	0.25	CA
y_002569	Dose-toxicity scenario 2	Dose-efficacy scenario 1	0.68	0.487795072287452	MTD 2.5% percentile	0.25	CA
y_002570	Dose-toxicity scenario 2	Dose-efficacy scenario 1	0.69	0.478793230196528	MTD 2.5% percentile	0.25	CA
y_002571	Dose-toxicity scenario 2	Dose-efficacy scenario 1	0.7	0.469871946013492	MTD 2.5% percentile	0.25	CA
y_002572	Dose-toxicity scenario 2	Dose-efficacy scenario 1	0.71	0.46103014318067	MTD 2.5% percentile	0.25	CA
y_002573	Dose-toxicity scenario 2	Dose-efficacy scenario 1	0.72	0.452266764237819	MTD 2.5% percentile	0.25	CA
y_002574	Dose-toxicity scenario 2	Dose-efficacy scenario 1	0.73	0.443580770400517	MTD 2.5% percentile	0.25	CA
y_002575	Dose-toxicity scenario 2	Dose-efficacy scenario 1	0.74	0.434971141149693	MTD 2.5% percentile	0.25	CA
y_002576	Dose-toxicity scenario 2	Dose-efficacy scenario 1	0.75	0.426436873831919	MTD 2.5% percentile	0.25	CA
y_002577	Dose-toxicity scenario 2	Dose-efficacy scenario 1	0.76	0.417976983270161	MTD 2.5% percentile	0.25	CA
y_002578	Dose-toxicity scenario 2	Dose-efficacy scenario 1	0.77	0.409590501384661	MTD 2.5% percentile	0.25	CA
y_002579	Dose-toxicity scenario 2	Dose-efficacy scenario 1	0.78	0.401276476823646	MTD 2.5% percentile	0.25	CA
y_002580	Dose-toxicity scenario 2	Dose-efficacy scenario 1	0.79	0.393033974603567	MTD 2.5% percentile	0.25	CA
y_002581	Dose-toxicity scenario 2	Dose-efficacy scenario 1	0.8	0.38486207575858	MTD 2.5% percentile	0.25	CA
y_002582	Dose-toxicity scenario 2	Dose-efficacy scenario 1	0.81	0.376759876999003	MTD 2.5% percentile	0.25	CA
y_002583	Dose-toxicity scenario 2	Dose-efficacy scenario 1	0.82	0.36872649037847	MTD 2.5% percentile	0.25	CA
y_002584	Dose-toxicity scenario 2	Dose-efficacy scenario 1	0.83	0.360761042969528	MTD 2.5% percentile	0.25	CA
y_002585	Dose-toxicity scenario 2	Dose-efficacy scenario 1	0.84	0.352862676547438	MTD 2.5% percentile	0.25	CA
y_002586	Dose-toxicity scenario 2	Dose-efficacy scenario 1	0.85	0.345030547281918	MTD 2.5% percentile	0.25	CA
y_002587	Dose-toxicity scenario 2	Dose-efficacy scenario 1	0.86	0.337263825436627	MTD 2.5% percentile	0.25	CA
y_002588	Dose-toxicity scenario 2	Dose-efficacy scenario 1	0.87	0.329561695076126	MTD 2.5% percentile	0.25	CA
y_002589	Dose-toxicity scenario 2	Dose-efficacy scenario 1	0.88	0.321923353780137	MTD 2.5% percentile	0.25	CA
y_002590	Dose-toxicity scenario 2	Dose-efficacy scenario 1	0.89	0.314348012364864	MTD 2.5% percentile	0.25	CA
y_002591	Dose-toxicity scenario 2	Dose-efficacy scenario 1	0.9	0.306834894611182	MTD 2.5% percentile	0.25	CA
y_002592	Dose-toxicity scenario 2	Dose-efficacy scenario 1	0.91	0.299383236999497	MTD 2.5% percentile	0.25	CA
y_002593	Dose-toxicity scenario 2	Dose-efficacy scenario 1	0.92	0.291992288451087	MTD 2.5% percentile	0.25	CA
y_002594	Dose-toxicity scenario 2	Dose-efficacy scenario 1	0.93	0.284661310075739	MTD 2.5% percentile	0.25	CA
y_002595	Dose-toxicity scenario 2	Dose-efficacy scenario 1	0.94	0.277389574925504	MTD 2.5% percentile	0.25	CA
y_002596	Dose-toxicity scenario 2	Dose-efficacy scenario 1	0.95	0.270176367754399	MTD 2.5% percentile	0.25	CA
y_002597	Dose-toxicity scenario 2	Dose-efficacy scenario 1	0.96	0.263020984783883	MTD 2.5% percentile	0.25	CA
y_002598	Dose-toxicity scenario 2	Dose-efficacy scenario 1	0.97	0.255922733473959	MTD 2.5% percentile	0.25	CA
y_002599	Dose-toxicity scenario 2	Dose-efficacy scenario 1	0.98	0.248880932299731	MTD 2.5% percentile	0.25	CA
y_0025100	Dose-toxicity scenario 2	Dose-efficacy scenario 1	0.99	0.241894910533272	MTD 2.5% percentile	0.25	CA
y_0025101	Dose-toxicity scenario 2	Dose-efficacy scenario 1	1	0.234964008030654	MTD 2.5% percentile	0.25	CA
y_0501	Dose-toxicity scenario 2	Dose-efficacy scenario 1	0	1.24872108081571	MTD 50% percentile	0.25	CA
y_0502	Dose-toxicity scenario 2	Dose-efficacy scenario 1	0.01	1.22464516517381	MTD 50% percentile	0.25	CA
y_0503	Dose-toxicity scenario 2	Dose-efficacy scenario 1	0.02	1.20111319555907	MTD 50% percentile	0.25	CA
y_0504	Dose-toxicity scenario 2	Dose-efficacy scenario 1	0.03	1.17810694386444	MTD 50% percentile	0.25	CA
y_0505	Dose-toxicity scenario 2	Dose-efficacy scenario 1	0.04	1.15560898743878	MTD 50% percentile	0.25	CA
y_0506	Dose-toxicity scenario 2	Dose-efficacy scenario 1	0.05	1.13360266508401	MTD 50% percentile	0.25	CA
y_0507	Dose-toxicity scenario 2	Dose-efficacy scenario 1	0.06	1.11207203590579	MTD 50% percentile	0.25	CA
y_0508	Dose-toxicity scenario 2	Dose-efficacy scenario 1	0.07	1.09100184080417	MTD 50% percentile	0.25	CA
y_0509	Dose-toxicity scenario 2	Dose-efficacy scenario 1	0.08	1.07037746640864	MTD 50% percentile	0.25	CA
y_05010	Dose-toxicity scenario 2	Dose-efficacy scenario 1	0.09	1.05018491127851	MTD 50% percentile	0.25	CA
y_05011	Dose-toxicity scenario 2	Dose-efficacy scenario 1	0.1	1.03041075420434	MTD 50% percentile	0.25	CA
y_05012	Dose-toxicity scenario 2	Dose-efficacy scenario 1	0.11	1.01104212445954	MTD 50% percentile	0.25	CA
y_05013	Dose-toxicity scenario 2	Dose-efficacy scenario 1	0.12	0.992066673863629	MTD 50% percentile	0.25	CA
y_05014	Dose-toxicity scenario 2	Dose-efficacy scenario 1	0.13	0.973472550529819	MTD 50% percentile	0.25	CA
y_05015	Dose-toxicity scenario 2	Dose-efficacy scenario 1	0.14	0.955248374179419	MTD 50% percentile	0.25	CA
y_05016	Dose-toxicity scenario 2	Dose-efficacy scenario 1	0.15	0.937383212915241	MTD 50% percentile	0.25	CA
y_05017	Dose-toxicity scenario 2	Dose-efficacy scenario 1	0.16	0.919866561354269	MTD 50% percentile	0.25	CA
y_05018	Dose-toxicity scenario 2	Dose-efficacy scenario 1	0.17	0.902688320027723	MTD 50% percentile	0.25	CA
y_05019	Dose-toxicity scenario 2	Dose-efficacy scenario 1	0.18	0.885838775963637	MTD 50% percentile	0.25	CA
y_05020	Dose-toxicity scenario 2	Dose-efficacy scenario 1	0.19	0.869308584373492	MTD 50% percentile	0.25	CA
y_05021	Dose-toxicity scenario 2	Dose-efficacy scenario 1	0.2	0.85308875137037	MTD 50% percentile	0.25	CA
y_05022	Dose-toxicity scenario 2	Dose-efficacy scenario 1	0.21	0.837170617651473	MTD 50% percentile	0.25	CA
y_05023	Dose-toxicity scenario 2	Dose-efficacy scenario 1	0.22	0.821545843082787	MTD 50% percentile	0.25	CA
y_05024	Dose-toxicity scenario 2	Dose-efficacy scenario 1	0.23	0.806206392128252	MTD 50% percentile	0.25	CA
y_05025	Dose-toxicity scenario 2	Dose-efficacy scenario 1	0.24	0.79114452006994	MTD 50% percentile	0.25	CA
y_05026	Dose-toxicity scenario 2	Dose-efficacy scenario 1	0.25	0.776352759969591	MTD 50% percentile	0.25	CA
y_05027	Dose-toxicity scenario 2	Dose-efficacy scenario 1	0.26	0.761823910325397	MTD 50% percentile	0.25	CA
y_05028	Dose-toxicity scenario 2	Dose-efficacy scenario 1	0.27	0.747551023381151	MTD 50% percentile	0.25	CA
y_05029	Dose-toxicity scenario 2	Dose-efficacy scenario 1	0.28	0.733527394047894	MTD 50% percentile	0.25	CA
y_05030	Dose-toxicity scenario 2	Dose-efficacy scenario 1	0.29	0.719746549400952	MTD 50% percentile	0.25	CA
y_05031	Dose-toxicity scenario 2	Dose-efficacy scenario 1	0.3	0.706202238717782	MTD 50% percentile	0.25	CA
y_05032	Dose-toxicity scenario 2	Dose-efficacy scenario 1	0.31	0.692888424024429	MTD 50% percentile	0.25	CA
y_05033	Dose-toxicity scenario 2	Dose-efficacy scenario 1	0.32	0.679799271120544	MTD 50% percentile	0.25	CA
y_05034	Dose-toxicity scenario 2	Dose-efficacy scenario 1	0.33	0.66692914105495	MTD 50% percentile	0.25	CA
y_05035	Dose-toxicity scenario 2	Dose-efficacy scenario 1	0.34	0.654272582025574	MTD 50% percentile	0.25	CA
y_05036	Dose-toxicity scenario 2	Dose-efficacy scenario 1	0.35	0.641824321679302	MTD 50% percentile	0.25	CA
y_05037	Dose-toxicity scenario 2	Dose-efficacy scenario 1	0.36	0.629579259788923	MTD 50% percentile	0.25	CA
y_05038	Dose-toxicity scenario 2	Dose-efficacy scenario 1	0.37	0.617532461285773	MTD 50% percentile	0.25	CA
y_05039	Dose-toxicity scenario 2	Dose-efficacy scenario 1	0.38	0.605679149628098	MTD 50% percentile	0.25	CA
y_05040	Dose-toxicity scenario 2	Dose-efficacy scenario 1	0.39	0.594014700486407	MTD 50% percentile	0.25	CA
y_05041	Dose-toxicity scenario 2	Dose-efficacy scenario 1	0.4	0.582534635728278	MTD 50% percentile	0.25	CA
y_05042	Dose-toxicity scenario 2	Dose-efficacy scenario 1	0.41	0.571234617686184	MTD 50% percentile	0.25	CA
y_05043	Dose-toxicity scenario 2	Dose-efficacy scenario 1	0.42	0.560110443692914	MTD 50% percentile	0.25	CA
y_05044	Dose-toxicity scenario 2	Dose-efficacy scenario 1	0.43	0.549158040870145	MTD 50% percentile	0.25	CA
y_05045	Dose-toxicity scenario 2	Dose-efficacy scenario 1	0.44	0.538373461156564	MTD 50% percentile	0.25	CA
y_05046	Dose-toxicity scenario 2	Dose-efficacy scenario 1	0.45	0.527752876562816	MTD 50% percentile	0.25	CA
y_05047	Dose-toxicity scenario 2	Dose-efficacy scenario 1	0.46	0.517292574641276	MTD 50% percentile	0.25	CA
y_05048	Dose-toxicity scenario 2	Dose-efficacy scenario 1	0.47	0.506988954159393	MTD 50% percentile	0.25	CA
y_05049	Dose-toxicity scenario 2	Dose-efficacy scenario 1	0.48	0.49683852096602	MTD 50% percentile	0.25	CA
y_05050	Dose-toxicity scenario 2	Dose-efficacy scenario 1	0.49	0.486837884040738	MTD 50% percentile	0.25	CA
y_05051	Dose-toxicity scenario 2	Dose-efficacy scenario 1	0.5	0.47698375171682	MTD 50% percentile	0.25	CA
y_05052	Dose-toxicity scenario 2	Dose-efficacy scenario 1	0.51	0.467272928068979	MTD 50% percentile	0.25	CA
y_05053	Dose-toxicity scenario 2	Dose-efficacy scenario 1	0.52	0.457702309457572	MTD 50% percentile	0.25	CA
y_05054	Dose-toxicity scenario 2	Dose-efficacy scenario 1	0.53	0.448268881221424	MTD 50% percentile	0.25	CA
y_05055	Dose-toxicity scenario 2	Dose-efficacy scenario 1	0.54	0.438969714511859	MTD 50% percentile	0.25	CA
y_05056	Dose-toxicity scenario 2	Dose-efficacy scenario 1	0.55	0.429801963260945	MTD 50% percentile	0.25	CA
y_05057	Dose-toxicity scenario 2	Dose-efficacy scenario 1	0.56	0.420762861277388	MTD 50% percentile	0.25	CA
y_05058	Dose-toxicity scenario 2	Dose-efficacy scenario 1	0.57	0.411849719463816	MTD 50% percentile	0.25	CA
y_05059	Dose-toxicity scenario 2	Dose-efficacy scenario 1	0.58	0.403059923149603	MTD 50% percentile	0.25	CA
y_05060	Dose-toxicity scenario 2	Dose-efficacy scenario 1	0.59	0.394390929533651	MTD 50% percentile	0.25	CA
y_05061	Dose-toxicity scenario 2	Dose-efficacy scenario 1	0.6	0.385840265231896	MTD 50% percentile	0.25	CA
y_05062	Dose-toxicity scenario 2	Dose-efficacy scenario 1	0.61	0.377405523924558	MTD 50% percentile	0.25	CA
y_05063	Dose-toxicity scenario 2	Dose-efficacy scenario 1	0.62	0.369084364098436	MTD 50% percentile	0.25	CA
y_05064	Dose-toxicity scenario 2	Dose-efficacy scenario 1	0.63	0.3608745068798	MTD 50% percentile	0.25	CA
y_05065	Dose-toxicity scenario 2	Dose-efficacy scenario 1	0.64	0.352773733953665	MTD 50% percentile	0.25	CA
y_05066	Dose-toxicity scenario 2	Dose-efficacy scenario 1	0.65	0.344779885565461	MTD 50% percentile	0.25	CA
y_05067	Dose-toxicity scenario 2	Dose-efficacy scenario 1	0.66	0.336890858601308	MTD 50% percentile	0.25	CA
y_05068	Dose-toxicity scenario 2	Dose-efficacy scenario 1	0.67	0.329104604743321	MTD 50% percentile	0.25	CA
y_05069	Dose-toxicity scenario 2	Dose-efficacy scenario 1	0.68	0.321419128696548	MTD 50% percentile	0.25	CA
y_05070	Dose-toxicity scenario 2	Dose-efficacy scenario 1	0.69	0.313832486484299	MTD 50% percentile	0.25	CA
y_05071	Dose-toxicity scenario 2	Dose-efficacy scenario 1	0.7	0.306342783808832	MTD 50% percentile	0.25	CA
y_05072	Dose-toxicity scenario 2	Dose-efficacy scenario 1	0.71	0.298948174474478	MTD 50% percentile	0.25	CA
y_05073	Dose-toxicity scenario 2	Dose-efficacy scenario 1	0.72	0.291646858870441	MTD 50% percentile	0.25	CA
y_05074	Dose-toxicity scenario 2	Dose-efficacy scenario 1	0.73	0.284437082510674	MTD 50% percentile	0.25	CA
y_05075	Dose-toxicity scenario 2	Dose-efficacy scenario 1	0.74	0.277317134628325	MTD 50% percentile	0.25	CA
y_05076	Dose-toxicity scenario 2	Dose-efficacy scenario 1	0.75	0.270285346822397	MTD 50% percentile	0.25	CA
y_05077	Dose-toxicity scenario 2	Dose-efficacy scenario 1	0.76	0.263340091754366	MTD 50% percentile	0.25	CA
y_05078	Dose-toxicity scenario 2	Dose-efficacy scenario 1	0.77	0.256479781892631	MTD 50% percentile	0.25	CA
y_05079	Dose-toxicity scenario 2	Dose-efficacy scenario 1	0.78	0.249702868302743	MTD 50% percentile	0.25	CA
y_05080	Dose-toxicity scenario 2	Dose-efficacy scenario 1	0.79	0.243007839481492	MTD 50% percentile	0.25	CA
y_05081	Dose-toxicity scenario 2	Dose-efficacy scenario 1	0.8	0.236393220233005	MTD 50% percentile	0.25	CA
y_05082	Dose-toxicity scenario 2	Dose-efficacy scenario 1	0.81	0.229857570585091	MTD 50% percentile	0.25	CA
y_05083	Dose-toxicity scenario 2	Dose-efficacy scenario 1	0.82	0.223399484744176	MTD 50% percentile	0.25	CA
y_05084	Dose-toxicity scenario 2	Dose-efficacy scenario 1	0.83	0.217017590087217	MTD 50% percentile	0.25	CA
y_05085	Dose-toxicity scenario 2	Dose-efficacy scenario 1	0.84	0.210710546189096	MTD 50% percentile	0.25	CA
y_05086	Dose-toxicity scenario 2	Dose-efficacy scenario 1	0.85	0.204477043884029	MTD 50% percentile	0.25	CA
y_05087	Dose-toxicity scenario 2	Dose-efficacy scenario 1	0.86	0.19831580435962	MTD 50% percentile	0.25	CA
y_05088	Dose-toxicity scenario 2	Dose-efficacy scenario 1	0.87	0.192225578282243	MTD 50% percentile	0.25	CA
y_05089	Dose-toxicity scenario 2	Dose-efficacy scenario 1	0.88	0.186205144952489	MTD 50% percentile	0.25	CA
y_05090	Dose-toxicity scenario 2	Dose-efficacy scenario 1	0.89	0.18025331148948	MTD 50% percentile	0.25	CA
y_05091	Dose-toxicity scenario 2	Dose-efficacy scenario 1	0.9	0.174368912042921	MTD 50% percentile	0.25	CA
y_05092	Dose-toxicity scenario 2	Dose-efficacy scenario 1	0.91	0.168550807031766	MTD 50% percentile	0.25	CA
y_05093	Dose-toxicity scenario 2	Dose-efficacy scenario 1	0.92	0.162797882408484	MTD 50% percentile	0.25	CA
y_05094	Dose-toxicity scenario 2	Dose-efficacy scenario 1	0.93	0.157109048947911	MTD 50% percentile	0.25	CA
y_05095	Dose-toxicity scenario 2	Dose-efficacy scenario 1	0.94	0.151483241559738	MTD 50% percentile	0.25	CA
y_05096	Dose-toxicity scenario 2	Dose-efficacy scenario 1	0.95	0.145919418623723	MTD 50% percentile	0.25	CA
y_05097	Dose-toxicity scenario 2	Dose-efficacy scenario 1	0.96	0.140416561346756	MTD 50% percentile	0.25	CA
y_05098	Dose-toxicity scenario 2	Dose-efficacy scenario 1	0.97	0.134973673140949	MTD 50% percentile	0.25	CA
y_05099	Dose-toxicity scenario 2	Dose-efficacy scenario 1	0.98	0.12958977902194	MTD 50% percentile	0.25	CA
y_050100	Dose-toxicity scenario 2	Dose-efficacy scenario 1	0.99	0.124263925026662	MTD 50% percentile	0.25	CA
y_050101	Dose-toxicity scenario 2	Dose-efficacy scenario 1	1	0.118995177649838	MTD 50% percentile	0.25	CA
y_09751	Dose-toxicity scenario 2	Dose-efficacy scenario 1	0	1.15900520137091	MTD 97.5% percentile	0.25	CA
y_09752	Dose-toxicity scenario 2	Dose-efficacy scenario 1	0.01	1.12481437537028	MTD 97.5% percentile	0.25	CA
y_09753	Dose-toxicity scenario 2	Dose-efficacy scenario 1	0.02	1.09203221487827	MTD 97.5% percentile	0.25	CA
y_09754	Dose-toxicity scenario 2	Dose-efficacy scenario 1	0.03	1.06057342130681	MTD 97.5% percentile	0.25	CA
y_09755	Dose-toxicity scenario 2	Dose-efficacy scenario 1	0.04	1.03035944656753	MTD 97.5% percentile	0.25	CA
y_09756	Dose-toxicity scenario 2	Dose-efficacy scenario 1	0.05	1.0013178382375	MTD 97.5% percentile	0.25	CA
y_09757	Dose-toxicity scenario 2	Dose-efficacy scenario 1	0.06	0.973381659501	MTD 97.5% percentile	0.25	CA
y_09758	Dose-toxicity scenario 2	Dose-efficacy scenario 1	0.07	0.946488974091684	MTD 97.5% percentile	0.25	CA
y_09759	Dose-toxicity scenario 2	Dose-efficacy scenario 1	0.08	0.920582387893053	MTD 97.5% percentile	0.25	CA
y_097510	Dose-toxicity scenario 2	Dose-efficacy scenario 1	0.09	0.895608640056743	MTD 97.5% percentile	0.25	CA
y_097511	Dose-toxicity scenario 2	Dose-efficacy scenario 1	0.1	0.871518237508431	MTD 97.5% percentile	0.25	CA
y_097512	Dose-toxicity scenario 2	Dose-efficacy scenario 1	0.11	0.848265127563386	MTD 97.5% percentile	0.25	CA
y_097513	Dose-toxicity scenario 2	Dose-efficacy scenario 1	0.12	0.825806404094907	MTD 97.5% percentile	0.25	CA
y_097514	Dose-toxicity scenario 2	Dose-efficacy scenario 1	0.13	0.80410204331117	MTD 97.5% percentile	0.25	CA
y_097515	Dose-toxicity scenario 2	Dose-efficacy scenario 1	0.14	0.783114665717152	MTD 97.5% percentile	0.25	CA
y_097516	Dose-toxicity scenario 2	Dose-efficacy scenario 1	0.15	0.762809321283353	MTD 97.5% percentile	0.25	CA
y_097517	Dose-toxicity scenario 2	Dose-efficacy scenario 1	0.16	0.743153295223944	MTD 97.5% percentile	0.25	CA
y_097518	Dose-toxicity scenario 2	Dose-efficacy scenario 1	0.17	0.724115932114011	MTD 97.5% percentile	0.25	CA
y_097519	Dose-toxicity scenario 2	Dose-efficacy scenario 1	0.18	0.705668476356937	MTD 97.5% percentile	0.25	CA
y_097520	Dose-toxicity scenario 2	Dose-efficacy scenario 1	0.19	0.687783927255744	MTD 97.5% percentile	0.25	CA
y_097521	Dose-toxicity scenario 2	Dose-efficacy scenario 1	0.2	0.670436907152144	MTD 97.5% percentile	0.25	CA
y_097522	Dose-toxicity scenario 2	Dose-efficacy scenario 1	0.21	0.653603541279005	MTD 97.5% percentile	0.25	CA
y_097523	Dose-toxicity scenario 2	Dose-efficacy scenario 1	0.22	0.637261348129995	MTD 97.5% percentile	0.25	CA
y_097524	Dose-toxicity scenario 2	Dose-efficacy scenario 1	0.23	0.621389139287792	MTD 97.5% percentile	0.25	CA
y_097525	Dose-toxicity scenario 2	Dose-efficacy scenario 1	0.24	0.605966927772283	MTD 97.5% percentile	0.25	CA
y_097526	Dose-toxicity scenario 2	Dose-efficacy scenario 1	0.25	0.590975844075142	MTD 97.5% percentile	0.25	CA
y_097527	Dose-toxicity scenario 2	Dose-efficacy scenario 1	0.26	0.576398059139098	MTD 97.5% percentile	0.25	CA
y_097528	Dose-toxicity scenario 2	Dose-efficacy scenario 1	0.27	0.562216713620879	MTD 97.5% percentile	0.25	CA
y_097529	Dose-toxicity scenario 2	Dose-efficacy scenario 1	0.28	0.54841585284778	MTD 97.5% percentile	0.25	CA
y_097530	Dose-toxicity scenario 2	Dose-efficacy scenario 1	0.29	0.534980366940256	MTD 97.5% percentile	0.25	CA
y_097531	Dose-toxicity scenario 2	Dose-efficacy scenario 1	0.3	0.521895935628112	MTD 97.5% percentile	0.25	CA
y_097532	Dose-toxicity scenario 2	Dose-efficacy scenario 1	0.31	0.509148977336589	MTD 97.5% percentile	0.25	CA
y_097533	Dose-toxicity scenario 2	Dose-efficacy scenario 1	0.32	0.496726602161795	MTD 97.5% percentile	0.25	CA
y_097534	Dose-toxicity scenario 2	Dose-efficacy scenario 1	0.33	0.484616568393226	MTD 97.5% percentile	0.25	CA
y_097535	Dose-toxicity scenario 2	Dose-efficacy scenario 1	0.34	0.472807242275082	MTD 97.5% percentile	0.25	CA
y_097536	Dose-toxicity scenario 2	Dose-efficacy scenario 1	0.35	0.461287560728362	MTD 97.5% percentile	0.25	CA
y_097537	Dose-toxicity scenario 2	Dose-efficacy scenario 1	0.36	0.450046996782646	MTD 97.5% percentile	0.25	CA
y_097538	Dose-toxicity scenario 2	Dose-efficacy scenario 1	0.37	0.439075527490529	MTD 97.5% percentile	0.25	CA
y_097539	Dose-toxicity scenario 2	Dose-efficacy scenario 1	0.38	0.428363604119143	MTD 97.5% percentile	0.25	CA
y_097540	Dose-toxicity scenario 2	Dose-efficacy scenario 1	0.39	0.417902124432436	MTD 97.5% percentile	0.25	CA
y_097541	Dose-toxicity scenario 2	Dose-efficacy scenario 1	0.4	0.407682406895101	MTD 97.5% percentile	0.25	CA
y_097542	Dose-toxicity scenario 2	Dose-efficacy scenario 1	0.41	0.397696166644499	MTD 97.5% percentile	0.25	CA
y_097543	Dose-toxicity scenario 2	Dose-efficacy scenario 1	0.42	0.387935493090801	MTD 97.5% percentile	0.25	CA
y_097544	Dose-toxicity scenario 2	Dose-efficacy scenario 1	0.43	0.378392829018067	MTD 97.5% percentile	0.25	CA
y_097545	Dose-toxicity scenario 2	Dose-efficacy scenario 1	0.44	0.36906095107022	MTD 97.5% percentile	0.25	CA
y_097546	Dose-toxicity scenario 2	Dose-efficacy scenario 1	0.45	0.35993295151602	MTD 97.5% percentile	0.25	CA
y_097547	Dose-toxicity scenario 2	Dose-efficacy scenario 1	0.46	0.351002221196297	MTD 97.5% percentile	0.25	CA
y_097548	Dose-toxicity scenario 2	Dose-efficacy scenario 1	0.47	0.342262433564966	MTD 97.5% percentile	0.25	CA
y_097549	Dose-toxicity scenario 2	Dose-efficacy scenario 1	0.48	0.333707529742841	MTD 97.5% percentile	0.25	CA
y_097550	Dose-toxicity scenario 2	Dose-efficacy scenario 1	0.49	0.325331704510056	MTD 97.5% percentile	0.25	CA
y_097551	Dose-toxicity scenario 2	Dose-efficacy scenario 1	0.5	0.317129393169028	MTD 97.5% percentile	0.25	CA
y_097552	Dose-toxicity scenario 2	Dose-efficacy scenario 1	0.51	0.309095259215482	MTD 97.5% percentile	0.25	CA
y_097553	Dose-toxicity scenario 2	Dose-efficacy scenario 1	0.52	0.301224182760166	MTD 97.5% percentile	0.25	CA
y_097554	Dose-toxicity scenario 2	Dose-efficacy scenario 1	0.53	0.293511249648432	MTD 97.5% percentile	0.25	CA
y_097555	Dose-toxicity scenario 2	Dose-efficacy scenario 1	0.54	0.285951741229119	MTD 97.5% percentile	0.25	CA
y_097556	Dose-toxicity scenario 2	Dose-efficacy scenario 1	0.55	0.278541124727976	MTD 97.5% percentile	0.25	CA
y_097557	Dose-toxicity scenario 2	Dose-efficacy scenario 1	0.56	0.271275044184343	MTD 97.5% percentile	0.25	CA
y_097558	Dose-toxicity scenario 2	Dose-efficacy scenario 1	0.57	0.26414931191303	MTD 97.5% percentile	0.25	CA
y_097559	Dose-toxicity scenario 2	Dose-efficacy scenario 1	0.58	0.257159900456213	MTD 97.5% percentile	0.25	CA
y_097560	Dose-toxicity scenario 2	Dose-efficacy scenario 1	0.59	0.250302934992852	MTD 97.5% percentile	0.25	CA
y_097561	Dose-toxicity scenario 2	Dose-efficacy scenario 1	0.6	0.24357468617558	MTD 97.5% percentile	0.25	CA
y_097562	Dose-toxicity scenario 2	Dose-efficacy scenario 1	0.61	0.236971563367226	MTD 97.5% percentile	0.25	CA
y_097563	Dose-toxicity scenario 2	Dose-efficacy scenario 1	0.62	0.230490108251202	MTD 97.5% percentile	0.25	CA
y_097564	Dose-toxicity scenario 2	Dose-efficacy scenario 1	0.63	0.224126988791874	MTD 97.5% percentile	0.25	CA
y_097565	Dose-toxicity scenario 2	Dose-efficacy scenario 1	0.64	0.217878993522743	MTD 97.5% percentile	0.25	CA
y_097566	Dose-toxicity scenario 2	Dose-efficacy scenario 1	0.65	0.21174302614187	MTD 97.5% percentile	0.25	CA
y_097567	Dose-toxicity scenario 2	Dose-efficacy scenario 1	0.66	0.20571610039543	MTD 97.5% percentile	0.25	CA
y_097568	Dose-toxicity scenario 2	Dose-efficacy scenario 1	0.67	0.19979533523164	MTD 97.5% percentile	0.25	CA
y_097569	Dose-toxicity scenario 2	Dose-efficacy scenario 1	0.68	0.19397795020853	MTD 97.5% percentile	0.25	CA
y_097570	Dose-toxicity scenario 2	Dose-efficacy scenario 1	0.69	0.188261261140184	MTD 97.5% percentile	0.25	CA
y_097571	Dose-toxicity scenario 2	Dose-efficacy scenario 1	0.7	0.18264267596712	MTD 97.5% percentile	0.25	CA
y_097572	Dose-toxicity scenario 2	Dose-efficacy scenario 1	0.71	0.177119690837472	MTD 97.5% percentile	0.25	CA
y_097573	Dose-toxicity scenario 2	Dose-efficacy scenario 1	0.72	0.171689886386515	MTD 97.5% percentile	0.25	CA
y_097574	Dose-toxicity scenario 2	Dose-efficacy scenario 1	0.73	0.16635092420293	MTD 97.5% percentile	0.25	CA
y_097575	Dose-toxicity scenario 2	Dose-efficacy scenario 1	0.74	0.161100543470954	MTD 97.5% percentile	0.25	CA
y_097576	Dose-toxicity scenario 2	Dose-efficacy scenario 1	0.75	0.155936557778289	MTD 97.5% percentile	0.25	CA
y_097577	Dose-toxicity scenario 2	Dose-efficacy scenario 1	0.76	0.150856852080313	MTD 97.5% percentile	0.25	CA
y_097578	Dose-toxicity scenario 2	Dose-efficacy scenario 1	0.77	0.14585937981171	MTD 97.5% percentile	0.25	CA
y_097579	Dose-toxicity scenario 2	Dose-efficacy scenario 1	0.78	0.140942160137267	MTD 97.5% percentile	0.25	CA
y_097580	Dose-toxicity scenario 2	Dose-efficacy scenario 1	0.79	0.136103275334049	MTD 97.5% percentile	0.25	CA
y_097581	Dose-toxicity scenario 2	Dose-efficacy scenario 1	0.8	0.131340868297704	MTD 97.5% percentile	0.25	CA
y_097582	Dose-toxicity scenario 2	Dose-efficacy scenario 1	0.81	0.126653140166074	MTD 97.5% percentile	0.25	CA
y_097583	Dose-toxicity scenario 2	Dose-efficacy scenario 1	0.82	0.122038348053731	MTD 97.5% percentile	0.25	CA
y_097584	Dose-toxicity scenario 2	Dose-efficacy scenario 1	0.83	0.117494802891438	MTD 97.5% percentile	0.25	CA
y_097585	Dose-toxicity scenario 2	Dose-efficacy scenario 1	0.84	0.11302086736492	MTD 97.5% percentile	0.25	CA
y_097586	Dose-toxicity scenario 2	Dose-efficacy scenario 1	0.85	0.108614953947639	MTD 97.5% percentile	0.25	CA
y_097587	Dose-toxicity scenario 2	Dose-efficacy scenario 1	0.86	0.104275523022634	MTD 97.5% percentile	0.25	CA
y_097588	Dose-toxicity scenario 2	Dose-efficacy scenario 1	0.87	0.100001081088737	MTD 97.5% percentile	0.25	CA
y_097589	Dose-toxicity scenario 2	Dose-efficacy scenario 1	0.88	0.0957901790467905	MTD 97.5% percentile	0.25	CA
y_097590	Dose-toxicity scenario 2	Dose-efficacy scenario 1	0.89	0.0916414105617203	MTD 97.5% percentile	0.25	CA
y_097591	Dose-toxicity scenario 2	Dose-efficacy scenario 1	0.9	0.0875534104965862	MTD 97.5% percentile	0.25	CA
y_097592	Dose-toxicity scenario 2	Dose-efficacy scenario 1	0.91	0.0835248534149431	MTD 97.5% percentile	0.25	CA
y_097593	Dose-toxicity scenario 2	Dose-efficacy scenario 1	0.92	0.0795544521480602	MTD 97.5% percentile	0.25	CA
y_097594	Dose-toxicity scenario 2	Dose-efficacy scenario 1	0.93	0.0756409564237471	MTD 97.5% percentile	0.25	CA
y_097595	Dose-toxicity scenario 2	Dose-efficacy scenario 1	0.94	0.0717831515537166	MTD 97.5% percentile	0.25	CA
y_097596	Dose-toxicity scenario 2	Dose-efficacy scenario 1	0.95	0.0679798571765898	MTD 97.5% percentile	0.25	CA
y_097597	Dose-toxicity scenario 2	Dose-efficacy scenario 1	0.96	0.0642299260538116	MTD 97.5% percentile	0.25	CA
y_097598	Dose-toxicity scenario 2	Dose-efficacy scenario 1	0.97	0.0605322429158952	MTD 97.5% percentile	0.25	CA
y_097599	Dose-toxicity scenario 2	Dose-efficacy scenario 1	0.98	0.05688572335656	MTD 97.5% percentile	0.25	CA
y_0975100	Dose-toxicity scenario 2	Dose-efficacy scenario 1	0.99	0.0532893127724574	MTD 97.5% percentile	0.25	CA
y_0975101	Dose-toxicity scenario 2	Dose-efficacy scenario 1	1	0.0497419853463085	MTD 97.5% percentile	0.25	CA
