# Supplementary material for: A Bayesian adaptive design for dual‐agent phase I–II oncology trials integrating efficacy data across stages
Source: Biom J. 2023 May 18;65(7):2200288. doi: 10.1002/bimj.202200288 (PMC10952513; doi:10.1002/bimj.202200288)
Supplement: Supplementary file 1 — Supporting Information S1 [file BIMJ-65-0-s001.zip › Code_biometrical_journal2/Code_biometrical_journal/Data/intermediate_outputs/MTD_curve_DLT_sc2_EFF_sc1_CA_w025_H1.csv]

	DLT_scenario	EFF_scenario	x	y	type	omega	agreement
y_mean1	Dose-toxicity scenario 2	Dose-efficacy scenario 1	0	1.25020140439865	MTD mean	0.25	CA
y_mean2	Dose-toxicity scenario 2	Dose-efficacy scenario 1	0.01	1.2254053995056	MTD mean	0.25	CA
y_mean3	Dose-toxicity scenario 2	Dose-efficacy scenario 1	0.02	1.20119814760304	MTD mean	0.25	CA
y_mean4	Dose-toxicity scenario 2	Dose-efficacy scenario 1	0.03	1.17755892580445	MTD mean	0.25	CA
y_mean5	Dose-toxicity scenario 2	Dose-efficacy scenario 1	0.04	1.15446797248218	MTD mean	0.25	CA
y_mean6	Dose-toxicity scenario 2	Dose-efficacy scenario 1	0.05	1.13190643216974	MTD mean	0.25	CA
y_mean7	Dose-toxicity scenario 2	Dose-efficacy scenario 1	0.06	1.10985630421096	MTD mean	0.25	CA
y_mean8	Dose-toxicity scenario 2	Dose-efficacy scenario 1	0.07	1.08830039486191	MTD mean	0.25	CA
y_mean9	Dose-toxicity scenario 2	Dose-efficacy scenario 1	0.08	1.06722227257786	MTD mean	0.25	CA
y_mean10	Dose-toxicity scenario 2	Dose-efficacy scenario 1	0.09	1.04660622624084	MTD mean	0.25	CA
y_mean11	Dose-toxicity scenario 2	Dose-efficacy scenario 1	0.1	1.02643722610462	MTD mean	0.25	CA
y_mean12	Dose-toxicity scenario 2	Dose-efficacy scenario 1	0.11	1.00670088725307	MTD mean	0.25	CA
y_mean13	Dose-toxicity scenario 2	Dose-efficacy scenario 1	0.12	0.987383435385247	MTD mean	0.25	CA
y_mean14	Dose-toxicity scenario 2	Dose-efficacy scenario 1	0.13	0.96847167475615	MTD mean	0.25	CA
y_mean15	Dose-toxicity scenario 2	Dose-efficacy scenario 1	0.14	0.949952958116324	MTD mean	0.25	CA
y_mean16	Dose-toxicity scenario 2	Dose-efficacy scenario 1	0.15	0.931815158506437	MTD mean	0.25	CA
y_mean17	Dose-toxicity scenario 2	Dose-efficacy scenario 1	0.16	0.914046642774641	MTD mean	0.25	CA
y_mean18	Dose-toxicity scenario 2	Dose-efficacy scenario 1	0.17	0.896636246695176	MTD mean	0.25	CA
y_mean19	Dose-toxicity scenario 2	Dose-efficacy scenario 1	0.18	0.879573251576402	MTD mean	0.25	CA
y_mean20	Dose-toxicity scenario 2	Dose-efficacy scenario 1	0.19	0.862847362255267	MTD mean	0.25	CA
y_mean21	Dose-toxicity scenario 2	Dose-efficacy scenario 1	0.2	0.846448686383268	MTD mean	0.25	CA
y_mean22	Dose-toxicity scenario 2	Dose-efficacy scenario 1	0.21	0.830367714916352	MTD mean	0.25	CA
y_mean23	Dose-toxicity scenario 2	Dose-efficacy scenario 1	0.22	0.814595303727882	MTD mean	0.25	CA
y_mean24	Dose-toxicity scenario 2	Dose-efficacy scenario 1	0.23	0.799122656269974	MTD mean	0.25	CA
y_mean25	Dose-toxicity scenario 2	Dose-efficacy scenario 1	0.24	0.783941307214124	MTD mean	0.25	CA
y_mean26	Dose-toxicity scenario 2	Dose-efficacy scenario 1	0.25	0.769043107007194	MTD mean	0.25	CA
y_mean27	Dose-toxicity scenario 2	Dose-efficacy scenario 1	0.26	0.754420207283555	MTD mean	0.25	CA
y_mean28	Dose-toxicity scenario 2	Dose-efficacy scenario 1	0.27	0.740065047078528	MTD mean	0.25	CA
y_mean29	Dose-toxicity scenario 2	Dose-efficacy scenario 1	0.28	0.725970339792234	MTD mean	0.25	CA
y_mean30	Dose-toxicity scenario 2	Dose-efficacy scenario 1	0.29	0.712129060856626	MTD mean	0.25	CA
y_mean31	Dose-toxicity scenario 2	Dose-efficacy scenario 1	0.3	0.69853443606185	MTD mean	0.25	CA
y_mean32	Dose-toxicity scenario 2	Dose-efficacy scenario 1	0.31	0.685179930501175	MTD mean	0.25	CA
y_mean33	Dose-toxicity scenario 2	Dose-efficacy scenario 1	0.32	0.672059238096585	MTD mean	0.25	CA
y_mean34	Dose-toxicity scenario 2	Dose-efficacy scenario 1	0.33	0.659166271669756	MTD mean	0.25	CA
y_mean35	Dose-toxicity scenario 2	Dose-efficacy scenario 1	0.34	0.646495153525588	MTD mean	0.25	CA
y_mean36	Dose-toxicity scenario 2	Dose-efficacy scenario 1	0.35	0.634040206517659	MTD mean	0.25	CA
y_mean37	Dose-toxicity scenario 2	Dose-efficacy scenario 1	0.36	0.621795945567104	MTD mean	0.25	CA
y_mean38	Dose-toxicity scenario 2	Dose-efficacy scenario 1	0.37	0.609757069608265	MTD mean	0.25	CA
y_mean39	Dose-toxicity scenario 2	Dose-efficacy scenario 1	0.38	0.59791845393629	MTD mean	0.25	CA
y_mean40	Dose-toxicity scenario 2	Dose-efficacy scenario 1	0.39	0.58627514293346	MTD mean	0.25	CA
y_mean41	Dose-toxicity scenario 2	Dose-efficacy scenario 1	0.4	0.574822343152555	MTD mean	0.25	CA
y_mean42	Dose-toxicity scenario 2	Dose-efficacy scenario 1	0.41	0.563555416736986	MTD mean	0.25	CA
y_mean43	Dose-toxicity scenario 2	Dose-efficacy scenario 1	0.42	0.552469875158708	MTD mean	0.25	CA
y_mean44	Dose-toxicity scenario 2	Dose-efficacy scenario 1	0.43	0.541561373256159	MTD mean	0.25	CA
y_mean45	Dose-toxicity scenario 2	Dose-efficacy scenario 1	0.44	0.530825703555581	MTD mean	0.25	CA
y_mean46	Dose-toxicity scenario 2	Dose-efficacy scenario 1	0.45	0.520258790860139	MTD mean	0.25	CA
y_mean47	Dose-toxicity scenario 2	Dose-efficacy scenario 1	0.46	0.509856687092211	MTD mean	0.25	CA
y_mean48	Dose-toxicity scenario 2	Dose-efficacy scenario 1	0.47	0.499615566375145	MTD mean	0.25	CA
y_mean49	Dose-toxicity scenario 2	Dose-efficacy scenario 1	0.48	0.489531720341604	MTD mean	0.25	CA
y_mean50	Dose-toxicity scenario 2	Dose-efficacy scenario 1	0.49	0.479601553656414	MTD mean	0.25	CA
y_mean51	Dose-toxicity scenario 2	Dose-efficacy scenario 1	0.5	0.46982157974257	MTD mean	0.25	CA
y_mean52	Dose-toxicity scenario 2	Dose-efficacy scenario 1	0.51	0.460188416699705	MTD mean	0.25	CA
y_mean53	Dose-toxicity scenario 2	Dose-efficacy scenario 1	0.52	0.450698783405007	MTD mean	0.25	CA
y_mean54	Dose-toxicity scenario 2	Dose-efficacy scenario 1	0.53	0.441349495787127	MTD mean	0.25	CA
y_mean55	Dose-toxicity scenario 2	Dose-efficacy scenario 1	0.54	0.432137463264198	MTD mean	0.25	CA
y_mean56	Dose-toxicity scenario 2	Dose-efficacy scenario 1	0.55	0.423059685337581	MTD mean	0.25	CA
y_mean57	Dose-toxicity scenario 2	Dose-efficacy scenario 1	0.56	0.414113248333466	MTD mean	0.25	CA
y_mean58	Dose-toxicity scenario 2	Dose-efficacy scenario 1	0.57	0.405295322284887	MTD mean	0.25	CA
y_mean59	Dose-toxicity scenario 2	Dose-efficacy scenario 1	0.58	0.396603157947146	MTD mean	0.25	CA
y_mean60	Dose-toxicity scenario 2	Dose-efficacy scenario 1	0.59	0.388034083940027	MTD mean	0.25	CA
y_mean61	Dose-toxicity scenario 2	Dose-efficacy scenario 1	0.6	0.379585504010565	MTD mean	0.25	CA
y_mean62	Dose-toxicity scenario 2	Dose-efficacy scenario 1	0.61	0.371254894410484	MTD mean	0.25	CA
y_mean63	Dose-toxicity scenario 2	Dose-efficacy scenario 1	0.62	0.363039801382722	MTD mean	0.25	CA
y_mean64	Dose-toxicity scenario 2	Dose-efficacy scenario 1	0.63	0.354937838751805	MTD mean	0.25	CA
y_mean65	Dose-toxicity scenario 2	Dose-efficacy scenario 1	0.64	0.346946685613084	MTD mean	0.25	CA
y_mean66	Dose-toxicity scenario 2	Dose-efficacy scenario 1	0.65	0.33906408411614	MTD mean	0.25	CA
y_mean67	Dose-toxicity scenario 2	Dose-efficacy scenario 1	0.66	0.331287837337915	MTD mean	0.25	CA
y_mean68	Dose-toxicity scenario 2	Dose-efficacy scenario 1	0.67	0.32361580724135	MTD mean	0.25	CA
y_mean69	Dose-toxicity scenario 2	Dose-efficacy scenario 1	0.68	0.316045912715553	MTD mean	0.25	CA
y_mean70	Dose-toxicity scenario 2	Dose-efficacy scenario 1	0.69	0.308576127693721	MTD mean	0.25	CA
y_mean71	Dose-toxicity scenario 2	Dose-efficacy scenario 1	0.7	0.301204479345246	MTD mean	0.25	CA
y_mean72	Dose-toxicity scenario 2	Dose-efficacy scenario 1	0.71	0.293929046338603	MTD mean	0.25	CA
y_mean73	Dose-toxicity scenario 2	Dose-efficacy scenario 1	0.72	0.286747957171823	MTD mean	0.25	CA
y_mean74	Dose-toxicity scenario 2	Dose-efficacy scenario 1	0.73	0.27965938856749	MTD mean	0.25	CA
y_mean75	Dose-toxicity scenario 2	Dose-efficacy scenario 1	0.74	0.272661563929384	MTD mean	0.25	CA
y_mean76	Dose-toxicity scenario 2	Dose-efficacy scenario 1	0.75	0.265752751858012	MTD mean	0.25	CA
y_mean77	Dose-toxicity scenario 2	Dose-efficacy scenario 1	0.76	0.258931264722436	MTD mean	0.25	CA
y_mean78	Dose-toxicity scenario 2	Dose-efficacy scenario 1	0.77	0.252195457285904	MTD mean	0.25	CA
y_mean79	Dose-toxicity scenario 2	Dose-efficacy scenario 1	0.78	0.245543725382958	MTD mean	0.25	CA
y_mean80	Dose-toxicity scenario 2	Dose-efficacy scenario 1	0.79	0.238974504645764	MTD mean	0.25	CA
y_mean81	Dose-toxicity scenario 2	Dose-efficacy scenario 1	0.8	0.232486269277548	MTD mean	0.25	CA
y_mean82	Dose-toxicity scenario 2	Dose-efficacy scenario 1	0.81	0.226077530871121	MTD mean	0.25	CA
y_mean83	Dose-toxicity scenario 2	Dose-efficacy scenario 1	0.82	0.21974683727056	MTD mean	0.25	CA
y_mean84	Dose-toxicity scenario 2	Dose-efficacy scenario 1	0.83	0.213492771474236	MTD mean	0.25	CA
y_mean85	Dose-toxicity scenario 2	Dose-efficacy scenario 1	0.84	0.207313950577421	MTD mean	0.25	CA
y_mean86	Dose-toxicity scenario 2	Dose-efficacy scenario 1	0.85	0.201209024752849	MTD mean	0.25	CA
y_mean87	Dose-toxicity scenario 2	Dose-efficacy scenario 1	0.86	0.195176676267622	MTD mean	0.25	CA
y_mean88	Dose-toxicity scenario 2	Dose-efficacy scenario 1	0.87	0.189215618534975	MTD mean	0.25	CA
y_mean89	Dose-toxicity scenario 2	Dose-efficacy scenario 1	0.88	0.183324595199468	MTD mean	0.25	CA
y_mean90	Dose-toxicity scenario 2	Dose-efficacy scenario 1	0.89	0.177502379254224	MTD mean	0.25	CA
y_mean91	Dose-toxicity scenario 2	Dose-efficacy scenario 1	0.9	0.171747772188925	MTD mean	0.25	CA
y_mean92	Dose-toxicity scenario 2	Dose-efficacy scenario 1	0.91	0.166059603167317	MTD mean	0.25	CA
y_mean93	Dose-toxicity scenario 2	Dose-efficacy scenario 1	0.92	0.160436728233039	MTD mean	0.25	CA
y_mean94	Dose-toxicity scenario 2	Dose-efficacy scenario 1	0.93	0.154878029542641	MTD mean	0.25	CA
y_mean95	Dose-toxicity scenario 2	Dose-efficacy scenario 1	0.94	0.149382414624722	MTD mean	0.25	CA
y_mean96	Dose-toxicity scenario 2	Dose-efficacy scenario 1	0.95	0.143948815664141	MTD mean	0.25	CA
y_mean97	Dose-toxicity scenario 2	Dose-efficacy scenario 1	0.96	0.138576188810332	MTD mean	0.25	CA
y_mean98	Dose-toxicity scenario 2	Dose-efficacy scenario 1	0.97	0.133263513508764	MTD mean	0.25	CA
y_mean99	Dose-toxicity scenario 2	Dose-efficacy scenario 1	0.98	0.128009791854671	MTD mean	0.25	CA
y_mean100	Dose-toxicity scenario 2	Dose-efficacy scenario 1	0.99	0.122814047968162	MTD mean	0.25	CA
y_mean101	Dose-toxicity scenario 2	Dose-efficacy scenario 1	1	0.117675327389919	MTD mean	0.25	CA
y_00251	Dose-toxicity scenario 2	Dose-efficacy scenario 1	0	1.38019099456527	MTD 2.5% percentile	0.25	CA
y_00252	Dose-toxicity scenario 2	Dose-efficacy scenario 1	0.01	1.36169767917119	MTD 2.5% percentile	0.25	CA
y_00253	Dose-toxicity scenario 2	Dose-efficacy scenario 1	0.02	1.3434349214925	MTD 2.5% percentile	0.25	CA
y_00254	Dose-toxicity scenario 2	Dose-efficacy scenario 1	0.03	1.32539843666551	MTD 2.5% percentile	0.25	CA
y_00255	Dose-toxicity scenario 2	Dose-efficacy scenario 1	0.04	1.30758404535043	MTD 2.5% percentile	0.25	CA
y_00256	Dose-toxicity scenario 2	Dose-efficacy scenario 1	0.05	1.28998767050287	MTD 2.5% percentile	0.25	CA
y_00257	Dose-toxicity scenario 2	Dose-efficacy scenario 1	0.06	1.27260533426305	MTD 2.5% percentile	0.25	CA
y_00258	Dose-toxicity scenario 2	Dose-efficacy scenario 1	0.07	1.25543315495788	MTD 2.5% percentile	0.25	CA
y_00259	Dose-toxicity scenario 2	Dose-efficacy scenario 1	0.08	1.23846734421117	MTD 2.5% percentile	0.25	CA
y_002510	Dose-toxicity scenario 2	Dose-efficacy scenario 1	0.09	1.22170420415731	MTD 2.5% percentile	0.25	CA
y_002511	Dose-toxicity scenario 2	Dose-efficacy scenario 1	0.1	1.20514012475427	MTD 2.5% percentile	0.25	CA
y_002512	Dose-toxicity scenario 2	Dose-efficacy scenario 1	0.11	1.18877158119176	MTD 2.5% percentile	0.25	CA
y_002513	Dose-toxicity scenario 2	Dose-efficacy scenario 1	0.12	1.17259513139063	MTD 2.5% percentile	0.25	CA
y_002514	Dose-toxicity scenario 2	Dose-efficacy scenario 1	0.13	1.15660741358978	MTD 2.5% percentile	0.25	CA
y_002515	Dose-toxicity scenario 2	Dose-efficacy scenario 1	0.14	1.14080514401704	MTD 2.5% percentile	0.25	CA
y_002516	Dose-toxicity scenario 2	Dose-efficacy scenario 1	0.15	1.12518511464068	MTD 2.5% percentile	0.25	CA
y_002517	Dose-toxicity scenario 2	Dose-efficacy scenario 1	0.16	1.10974419099822	MTD 2.5% percentile	0.25	CA
y_002518	Dose-toxicity scenario 2	Dose-efficacy scenario 1	0.17	1.09447931009948	MTD 2.5% percentile	0.25	CA
y_002519	Dose-toxicity scenario 2	Dose-efficacy scenario 1	0.18	1.07938747840104	MTD 2.5% percentile	0.25	CA
y_002520	Dose-toxicity scenario 2	Dose-efficacy scenario 1	0.19	1.06446576984907	MTD 2.5% percentile	0.25	CA
y_002521	Dose-toxicity scenario 2	Dose-efficacy scenario 1	0.2	1.04971132398811	MTD 2.5% percentile	0.25	CA
y_002522	Dose-toxicity scenario 2	Dose-efficacy scenario 1	0.21	1.03512134413298	MTD 2.5% percentile	0.25	CA
y_002523	Dose-toxicity scenario 2	Dose-efficacy scenario 1	0.22	1.02069309560154	MTD 2.5% percentile	0.25	CA
y_002524	Dose-toxicity scenario 2	Dose-efficacy scenario 1	0.23	1.0064239040059	MTD 2.5% percentile	0.25	CA
y_002525	Dose-toxicity scenario 2	Dose-efficacy scenario 1	0.24	0.992311153599819	MTD 2.5% percentile	0.25	CA
y_002526	Dose-toxicity scenario 2	Dose-efficacy scenario 1	0.25	0.978352285680146	MTD 2.5% percentile	0.25	CA
y_002527	Dose-toxicity scenario 2	Dose-efficacy scenario 1	0.26	0.964544797040307	MTD 2.5% percentile	0.25	CA
y_002528	Dose-toxicity scenario 2	Dose-efficacy scenario 1	0.27	0.950886238473808	MTD 2.5% percentile	0.25	CA
y_002529	Dose-toxicity scenario 2	Dose-efficacy scenario 1	0.28	0.937374213325905	MTD 2.5% percentile	0.25	CA
y_002530	Dose-toxicity scenario 2	Dose-efficacy scenario 1	0.29	0.924006376091649	MTD 2.5% percentile	0.25	CA
y_002531	Dose-toxicity scenario 2	Dose-efficacy scenario 1	0.3	0.910780431058567	MTD 2.5% percentile	0.25	CA
y_002532	Dose-toxicity scenario 2	Dose-efficacy scenario 1	0.31	0.897694130992339	MTD 2.5% percentile	0.25	CA
y_002533	Dose-toxicity scenario 2	Dose-efficacy scenario 1	0.32	0.884745275863886	MTD 2.5% percentile	0.25	CA
y_002534	Dose-toxicity scenario 2	Dose-efficacy scenario 1	0.33	0.871931711616361	MTD 2.5% percentile	0.25	CA
y_002535	Dose-toxicity scenario 2	Dose-efficacy scenario 1	0.34	0.859251328970581	MTD 2.5% percentile	0.25	CA
y_002536	Dose-toxicity scenario 2	Dose-efficacy scenario 1	0.35	0.846702062267515	MTD 2.5% percentile	0.25	CA
y_002537	Dose-toxicity scenario 2	Dose-efficacy scenario 1	0.36	0.834281888346504	MTD 2.5% percentile	0.25	CA
y_002538	Dose-toxicity scenario 2	Dose-efficacy scenario 1	0.37	0.821988825457906	MTD 2.5% percentile	0.25	CA
y_002539	Dose-toxicity scenario 2	Dose-efficacy scenario 1	0.38	0.809820932208969	MTD 2.5% percentile	0.25	CA
y_002540	Dose-toxicity scenario 2	Dose-efficacy scenario 1	0.39	0.797776306541737	MTD 2.5% percentile	0.25	CA
y_002541	Dose-toxicity scenario 2	Dose-efficacy scenario 1	0.4	0.785853084741859	MTD 2.5% percentile	0.25	CA
y_002542	Dose-toxicity scenario 2	Dose-efficacy scenario 1	0.41	0.774049440477223	MTD 2.5% percentile	0.25	CA
y_002543	Dose-toxicity scenario 2	Dose-efficacy scenario 1	0.42	0.762363583865372	MTD 2.5% percentile	0.25	CA
y_002544	Dose-toxicity scenario 2	Dose-efficacy scenario 1	0.43	0.750793760568696	MTD 2.5% percentile	0.25	CA
y_002545	Dose-toxicity scenario 2	Dose-efficacy scenario 1	0.44	0.739338250916445	MTD 2.5% percentile	0.25	CA
y_002546	Dose-toxicity scenario 2	Dose-efficacy scenario 1	0.45	0.727995369052642	MTD 2.5% percentile	0.25	CA
y_002547	Dose-toxicity scenario 2	Dose-efficacy scenario 1	0.46	0.716763462108995	MTD 2.5% percentile	0.25	CA
y_002548	Dose-toxicity scenario 2	Dose-efficacy scenario 1	0.47	0.705640909401982	MTD 2.5% percentile	0.25	CA
y_002549	Dose-toxicity scenario 2	Dose-efficacy scenario 1	0.48	0.69462612165326	MTD 2.5% percentile	0.25	CA
y_002550	Dose-toxicity scenario 2	Dose-efficacy scenario 1	0.49	0.683717540232635	MTD 2.5% percentile	0.25	CA
y_002551	Dose-toxicity scenario 2	Dose-efficacy scenario 1	0.5	0.672913636422818	MTD 2.5% percentile	0.25	CA
y_002552	Dose-toxicity scenario 2	Dose-efficacy scenario 1	0.51	0.662212910705249	MTD 2.5% percentile	0.25	CA
y_002553	Dose-toxicity scenario 2	Dose-efficacy scenario 1	0.52	0.651613892066287	MTD 2.5% percentile	0.25	CA
y_002554	Dose-toxicity scenario 2	Dose-efficacy scenario 1	0.53	0.641115137323084	MTD 2.5% percentile	0.25	CA
y_002555	Dose-toxicity scenario 2	Dose-efficacy scenario 1	0.54	0.630715230468508	MTD 2.5% percentile	0.25	CA
y_002556	Dose-toxicity scenario 2	Dose-efficacy scenario 1	0.55	0.620412782034476	MTD 2.5% percentile	0.25	CA
y_002557	Dose-toxicity scenario 2	Dose-efficacy scenario 1	0.56	0.610206428473102	MTD 2.5% percentile	0.25	CA
y_002558	Dose-toxicity scenario 2	Dose-efficacy scenario 1	0.57	0.600094831555088	MTD 2.5% percentile	0.25	CA
y_002559	Dose-toxicity scenario 2	Dose-efficacy scenario 1	0.58	0.590076677784788	MTD 2.5% percentile	0.25	CA
y_002560	Dose-toxicity scenario 2	Dose-efficacy scenario 1	0.59	0.580150677831413	MTD 2.5% percentile	0.25	CA
y_002561	Dose-toxicity scenario 2	Dose-efficacy scenario 1	0.6	0.570315565975868	MTD 2.5% percentile	0.25	CA
y_002562	Dose-toxicity scenario 2	Dose-efficacy scenario 1	0.61	0.560570099572705	MTD 2.5% percentile	0.25	CA
y_002563	Dose-toxicity scenario 2	Dose-efficacy scenario 1	0.62	0.55091305852673	MTD 2.5% percentile	0.25	CA
y_002564	Dose-toxicity scenario 2	Dose-efficacy scenario 1	0.63	0.54134324478379	MTD 2.5% percentile	0.25	CA
y_002565	Dose-toxicity scenario 2	Dose-efficacy scenario 1	0.64	0.531859481835293	MTD 2.5% percentile	0.25	CA
y_002566	Dose-toxicity scenario 2	Dose-efficacy scenario 1	0.65	0.52246061423604	MTD 2.5% percentile	0.25	CA
y_002567	Dose-toxicity scenario 2	Dose-efficacy scenario 1	0.66	0.513145507134943	MTD 2.5% percentile	0.25	CA
y_002568	Dose-toxicity scenario 2	Dose-efficacy scenario 1	0.67	0.503913045818238	MTD 2.5% percentile	0.25	CA
y_002569	Dose-toxicity scenario 2	Dose-efficacy scenario 1	0.68	0.494762135264797	MTD 2.5% percentile	0.25	CA
y_002570	Dose-toxicity scenario 2	Dose-efficacy scenario 1	0.69	0.485691699713178	MTD 2.5% percentile	0.25	CA
y_002571	Dose-toxicity scenario 2	Dose-efficacy scenario 1	0.7	0.476700682240044	MTD 2.5% percentile	0.25	CA
y_002572	Dose-toxicity scenario 2	Dose-efficacy scenario 1	0.71	0.467788044349607	MTD 2.5% percentile	0.25	CA
y_002573	Dose-toxicity scenario 2	Dose-efficacy scenario 1	0.72	0.458952765573764	MTD 2.5% percentile	0.25	CA
y_002574	Dose-toxicity scenario 2	Dose-efficacy scenario 1	0.73	0.4501938430826	MTD 2.5% percentile	0.25	CA
y_002575	Dose-toxicity scenario 2	Dose-efficacy scenario 1	0.74	0.441510291304945	MTD 2.5% percentile	0.25	CA
y_002576	Dose-toxicity scenario 2	Dose-efficacy scenario 1	0.75	0.432901141558685	MTD 2.5% percentile	0.25	CA
y_002577	Dose-toxicity scenario 2	Dose-efficacy scenario 1	0.76	0.424365441690536	MTD 2.5% percentile	0.25	CA
y_002578	Dose-toxicity scenario 2	Dose-efficacy scenario 1	0.77	0.415902255724998	MTD 2.5% percentile	0.25	CA
y_002579	Dose-toxicity scenario 2	Dose-efficacy scenario 1	0.78	0.407510663522214	MTD 2.5% percentile	0.25	CA
y_002580	Dose-toxicity scenario 2	Dose-efficacy scenario 1	0.79	0.399189760444485	MTD 2.5% percentile	0.25	CA
y_002581	Dose-toxicity scenario 2	Dose-efficacy scenario 1	0.8	0.390938657031166	MTD 2.5% percentile	0.25	CA
y_002582	Dose-toxicity scenario 2	Dose-efficacy scenario 1	0.81	0.382756478681719	MTD 2.5% percentile	0.25	CA
y_002583	Dose-toxicity scenario 2	Dose-efficacy scenario 1	0.82	0.374642365346668	MTD 2.5% percentile	0.25	CA
y_002584	Dose-toxicity scenario 2	Dose-efficacy scenario 1	0.83	0.36659547122624	MTD 2.5% percentile	0.25	CA
y_002585	Dose-toxicity scenario 2	Dose-efficacy scenario 1	0.84	0.358614964476462	MTD 2.5% percentile	0.25	CA
y_002586	Dose-toxicity scenario 2	Dose-efficacy scenario 1	0.85	0.350700026922504	MTD 2.5% percentile	0.25	CA
y_002587	Dose-toxicity scenario 2	Dose-efficacy scenario 1	0.86	0.342849853779056	MTD 2.5% percentile	0.25	CA
y_002588	Dose-toxicity scenario 2	Dose-efficacy scenario 1	0.87	0.335063653377544	MTD 2.5% percentile	0.25	CA
y_002589	Dose-toxicity scenario 2	Dose-efficacy scenario 1	0.88	0.327340646899985	MTD 2.5% percentile	0.25	CA
y_002590	Dose-toxicity scenario 2	Dose-efficacy scenario 1	0.89	0.3196800681193	MTD 2.5% percentile	0.25	CA
y_002591	Dose-toxicity scenario 2	Dose-efficacy scenario 1	0.9	0.312081163145898	MTD 2.5% percentile	0.25	CA
y_002592	Dose-toxicity scenario 2	Dose-efficacy scenario 1	0.91	0.304543190180349	MTD 2.5% percentile	0.25	CA
y_002593	Dose-toxicity scenario 2	Dose-efficacy scenario 1	0.92	0.297065419271994	MTD 2.5% percentile	0.25	CA
y_002594	Dose-toxicity scenario 2	Dose-efficacy scenario 1	0.93	0.28964713208331	MTD 2.5% percentile	0.25	CA
y_002595	Dose-toxicity scenario 2	Dose-efficacy scenario 1	0.94	0.282287621659873	MTD 2.5% percentile	0.25	CA
y_002596	Dose-toxicity scenario 2	Dose-efficacy scenario 1	0.95	0.274986192205774	MTD 2.5% percentile	0.25	CA
y_002597	Dose-toxicity scenario 2	Dose-efficacy scenario 1	0.96	0.267742158864325	MTD 2.5% percentile	0.25	CA
y_002598	Dose-toxicity scenario 2	Dose-efficacy scenario 1	0.97	0.260554847503922	MTD 2.5% percentile	0.25	CA
y_002599	Dose-toxicity scenario 2	Dose-efficacy scenario 1	0.98	0.253423594508912	MTD 2.5% percentile	0.25	CA
y_0025100	Dose-toxicity scenario 2	Dose-efficacy scenario 1	0.99	0.246347746575345	MTD 2.5% percentile	0.25	CA
y_0025101	Dose-toxicity scenario 2	Dose-efficacy scenario 1	1	0.239326660511453	MTD 2.5% percentile	0.25	CA
y_0501	Dose-toxicity scenario 2	Dose-efficacy scenario 1	0	1.2479874024185	MTD 50% percentile	0.25	CA
y_0502	Dose-toxicity scenario 2	Dose-efficacy scenario 1	0.01	1.2240596931059	MTD 50% percentile	0.25	CA
y_0503	Dose-toxicity scenario 2	Dose-efficacy scenario 1	0.02	1.20066891329201	MTD 50% percentile	0.25	CA
y_0504	Dose-toxicity scenario 2	Dose-efficacy scenario 1	0.03	1.17779719073271	MTD 50% percentile	0.25	CA
y_0505	Dose-toxicity scenario 2	Dose-efficacy scenario 1	0.04	1.15542743767408	MTD 50% percentile	0.25	CA
y_0506	Dose-toxicity scenario 2	Dose-efficacy scenario 1	0.05	1.13354330827632	MTD 50% percentile	0.25	CA
y_0507	Dose-toxicity scenario 2	Dose-efficacy scenario 1	0.06	1.1121291587807	MTD 50% percentile	0.25	CA
y_0508	Dose-toxicity scenario 2	Dose-efficacy scenario 1	0.07	1.0911700102155	MTD 50% percentile	0.25	CA
y_0509	Dose-toxicity scenario 2	Dose-efficacy scenario 1	0.08	1.07065151345436	MTD 50% percentile	0.25	CA
y_05010	Dose-toxicity scenario 2	Dose-efficacy scenario 1	0.09	1.05055991645547	MTD 50% percentile	0.25	CA
y_05011	Dose-toxicity scenario 2	Dose-efficacy scenario 1	0.1	1.03088203352452	MTD 50% percentile	0.25	CA
y_05012	Dose-toxicity scenario 2	Dose-efficacy scenario 1	0.11	1.01160521645715	MTD 50% percentile	0.25	CA
y_05013	Dose-toxicity scenario 2	Dose-efficacy scenario 1	0.12	0.992717327427997	MTD 50% percentile	0.25	CA
y_05014	Dose-toxicity scenario 2	Dose-efficacy scenario 1	0.13	0.974206713504333	MTD 50% percentile	0.25	CA
y_05015	Dose-toxicity scenario 2	Dose-efficacy scenario 1	0.14	0.956062182671886	MTD 50% percentile	0.25	CA
y_05016	Dose-toxicity scenario 2	Dose-efficacy scenario 1	0.15	0.938272981269083	MTD 50% percentile	0.25	CA
y_05017	Dose-toxicity scenario 2	Dose-efficacy scenario 1	0.16	0.92082877273419	MTD 50% percentile	0.25	CA
y_05018	Dose-toxicity scenario 2	Dose-efficacy scenario 1	0.17	0.903719617577078	MTD 50% percentile	0.25	CA
y_05019	Dose-toxicity scenario 2	Dose-efficacy scenario 1	0.18	0.886935954494057	MTD 50% percentile	0.25	CA
y_05020	Dose-toxicity scenario 2	Dose-efficacy scenario 1	0.19	0.870468582550406	MTD 50% percentile	0.25	CA
y_05021	Dose-toxicity scenario 2	Dose-efficacy scenario 1	0.2	0.854308644360803	MTD 50% percentile	0.25	CA
y_05022	Dose-toxicity scenario 2	Dose-efficacy scenario 1	0.21	0.838447610203084	MTD 50% percentile	0.25	CA
y_05023	Dose-toxicity scenario 2	Dose-efficacy scenario 1	0.22	0.822877263005446	MTD 50% percentile	0.25	CA
y_05024	Dose-toxicity scenario 2	Dose-efficacy scenario 1	0.23	0.80758968415157	MTD 50% percentile	0.25	CA
y_05025	Dose-toxicity scenario 2	Dose-efficacy scenario 1	0.24	0.792577240052163	MTD 50% percentile	0.25	CA
y_05026	Dose-toxicity scenario 2	Dose-efficacy scenario 1	0.25	0.777832569435057	MTD 50% percentile	0.25	CA
y_05027	Dose-toxicity scenario 2	Dose-efficacy scenario 1	0.26	0.763348571309398	MTD 50% percentile	0.25	CA
y_05028	Dose-toxicity scenario 2	Dose-efficacy scenario 1	0.27	0.749118393562604	MTD 50% percentile	0.25	CA
y_05029	Dose-toxicity scenario 2	Dose-efficacy scenario 1	0.28	0.735135422151592	MTD 50% percentile	0.25	CA
y_05030	Dose-toxicity scenario 2	Dose-efficacy scenario 1	0.29	0.721393270852464	MTD 50% percentile	0.25	CA
y_05031	Dose-toxicity scenario 2	Dose-efficacy scenario 1	0.3	0.707885771535285	MTD 50% percentile	0.25	CA
y_05032	Dose-toxicity scenario 2	Dose-efficacy scenario 1	0.31	0.694606964932816	MTD 50% percentile	0.25	CA
y_05033	Dose-toxicity scenario 2	Dose-efficacy scenario 1	0.32	0.6815510918742	MTD 50% percentile	0.25	CA
y_05034	Dose-toxicity scenario 2	Dose-efficacy scenario 1	0.33	0.668712584956489	MTD 50% percentile	0.25	CA
y_05035	Dose-toxicity scenario 2	Dose-efficacy scenario 1	0.34	0.656086060628719	MTD 50% percentile	0.25	CA
y_05036	Dose-toxicity scenario 2	Dose-efficacy scenario 1	0.35	0.643666311664891	MTD 50% percentile	0.25	CA
y_05037	Dose-toxicity scenario 2	Dose-efficacy scenario 1	0.36	0.631448300003732	MTD 50% percentile	0.25	CA
y_05038	Dose-toxicity scenario 2	Dose-efficacy scenario 1	0.37	0.619427149934569	MTD 50% percentile	0.25	CA
y_05039	Dose-toxicity scenario 2	Dose-efficacy scenario 1	0.38	0.607598141609946	MTD 50% percentile	0.25	CA
y_05040	Dose-toxicity scenario 2	Dose-efficacy scenario 1	0.39	0.595956704866848	MTD 50% percentile	0.25	CA
y_05041	Dose-toxicity scenario 2	Dose-efficacy scenario 1	0.4	0.584498413339543	MTD 50% percentile	0.25	CA
y_05042	Dose-toxicity scenario 2	Dose-efficacy scenario 1	0.41	0.573218978848111	MTD 50% percentile	0.25	CA
y_05043	Dose-toxicity scenario 2	Dose-efficacy scenario 1	0.42	0.562114246047711	MTD 50% percentile	0.25	CA
y_05044	Dose-toxicity scenario 2	Dose-efficacy scenario 1	0.43	0.551180187324561	MTD 50% percentile	0.25	CA
y_05045	Dose-toxicity scenario 2	Dose-efficacy scenario 1	0.44	0.540412897925466	MTD 50% percentile	0.25	CA
y_05046	Dose-toxicity scenario 2	Dose-efficacy scenario 1	0.45	0.52980859130851	MTD 50% percentile	0.25	CA
y_05047	Dose-toxicity scenario 2	Dose-efficacy scenario 1	0.46	0.519363594703299	MTD 50% percentile	0.25	CA
y_05048	Dose-toxicity scenario 2	Dose-efficacy scenario 1	0.47	0.509074344869799	MTD 50% percentile	0.25	CA
y_05049	Dose-toxicity scenario 2	Dose-efficacy scenario 1	0.48	0.498937384045501	MTD 50% percentile	0.25	CA
y_05050	Dose-toxicity scenario 2	Dose-efficacy scenario 1	0.49	0.488949356071214	MTD 50% percentile	0.25	CA
y_05051	Dose-toxicity scenario 2	Dose-efficacy scenario 1	0.5	0.479107002686372	MTD 50% percentile	0.25	CA
y_05052	Dose-toxicity scenario 2	Dose-efficacy scenario 1	0.51	0.469407159985271	MTD 50% percentile	0.25	CA
y_05053	Dose-toxicity scenario 2	Dose-efficacy scenario 1	0.52	0.459846755026128	MTD 50% percentile	0.25	CA
y_05054	Dose-toxicity scenario 2	Dose-efficacy scenario 1	0.53	0.450422802585338	MTD 50% percentile	0.25	CA
y_05055	Dose-toxicity scenario 2	Dose-efficacy scenario 1	0.54	0.441132402049718	MTD 50% percentile	0.25	CA
y_05056	Dose-toxicity scenario 2	Dose-efficacy scenario 1	0.55	0.431972734439949	MTD 50% percentile	0.25	CA
y_05057	Dose-toxicity scenario 2	Dose-efficacy scenario 1	0.56	0.422941059558796	MTD 50% percentile	0.25	CA
y_05058	Dose-toxicity scenario 2	Dose-efficacy scenario 1	0.57	0.41403471325805	MTD 50% percentile	0.25	CA
y_05059	Dose-toxicity scenario 2	Dose-efficacy scenario 1	0.58	0.405251104818455	MTD 50% percentile	0.25	CA
y_05060	Dose-toxicity scenario 2	Dose-efficacy scenario 1	0.59	0.396587714437224	MTD 50% percentile	0.25	CA
y_05061	Dose-toxicity scenario 2	Dose-efficacy scenario 1	0.6	0.38804209081801	MTD 50% percentile	0.25	CA
y_05062	Dose-toxicity scenario 2	Dose-efficacy scenario 1	0.61	0.379611848858494	MTD 50% percentile	0.25	CA
y_05063	Dose-toxicity scenario 2	Dose-efficacy scenario 1	0.62	0.371294667431023	MTD 50% percentile	0.25	CA
y_05064	Dose-toxicity scenario 2	Dose-efficacy scenario 1	0.63	0.363088287251932	MTD 50% percentile	0.25	CA
y_05065	Dose-toxicity scenario 2	Dose-efficacy scenario 1	0.64	0.354990508835464	MTD 50% percentile	0.25	CA
y_05066	Dose-toxicity scenario 2	Dose-efficacy scenario 1	0.65	0.34699919052839	MTD 50% percentile	0.25	CA
y_05067	Dose-toxicity scenario 2	Dose-efficacy scenario 1	0.66	0.339112246621635	MTD 50% percentile	0.25	CA
y_05068	Dose-toxicity scenario 2	Dose-efficacy scenario 1	0.67	0.331327645535418	MTD 50% percentile	0.25	CA
y_05069	Dose-toxicity scenario 2	Dose-efficacy scenario 1	0.68	0.323643408074584	MTD 50% percentile	0.25	CA
y_05070	Dose-toxicity scenario 2	Dose-efficacy scenario 1	0.69	0.316057605750986	MTD 50% percentile	0.25	CA
y_05071	Dose-toxicity scenario 2	Dose-efficacy scenario 1	0.7	0.308568359169929	MTD 50% percentile	0.25	CA
y_05072	Dose-toxicity scenario 2	Dose-efficacy scenario 1	0.71	0.301173836477833	MTD 50% percentile	0.25	CA
y_05073	Dose-toxicity scenario 2	Dose-efficacy scenario 1	0.72	0.293872251868435	MTD 50% percentile	0.25	CA
y_05074	Dose-toxicity scenario 2	Dose-efficacy scenario 1	0.73	0.286661864144958	MTD 50% percentile	0.25	CA
y_05075	Dose-toxicity scenario 2	Dose-efficacy scenario 1	0.74	0.279540975335824	MTD 50% percentile	0.25	CA
y_05076	Dose-toxicity scenario 2	Dose-efficacy scenario 1	0.75	0.272507929361596	MTD 50% percentile	0.25	CA
y_05077	Dose-toxicity scenario 2	Dose-efficacy scenario 1	0.76	0.265561110750948	MTD 50% percentile	0.25	CA
y_05078	Dose-toxicity scenario 2	Dose-efficacy scenario 1	0.77	0.258698943403583	MTD 50% percentile	0.25	CA
y_05079	Dose-toxicity scenario 2	Dose-efficacy scenario 1	0.78	0.251919889398091	MTD 50% percentile	0.25	CA
y_05080	Dose-toxicity scenario 2	Dose-efficacy scenario 1	0.79	0.24522244784287	MTD 50% percentile	0.25	CA
y_05081	Dose-toxicity scenario 2	Dose-efficacy scenario 1	0.8	0.238605153768301	MTD 50% percentile	0.25	CA
y_05082	Dose-toxicity scenario 2	Dose-efficacy scenario 1	0.81	0.232066577058448	MTD 50% percentile	0.25	CA
y_05083	Dose-toxicity scenario 2	Dose-efficacy scenario 1	0.82	0.225605321420669	MTD 50% percentile	0.25	CA
y_05084	Dose-toxicity scenario 2	Dose-efficacy scenario 1	0.83	0.219220023391562	MTD 50% percentile	0.25	CA
y_05085	Dose-toxicity scenario 2	Dose-efficacy scenario 1	0.84	0.21290935137776	MTD 50% percentile	0.25	CA
y_05086	Dose-toxicity scenario 2	Dose-efficacy scenario 1	0.85	0.206672004730166	MTD 50% percentile	0.25	CA
y_05087	Dose-toxicity scenario 2	Dose-efficacy scenario 1	0.86	0.200506712850272	MTD 50% percentile	0.25	CA
y_05088	Dose-toxicity scenario 2	Dose-efficacy scenario 1	0.87	0.194412234327271	MTD 50% percentile	0.25	CA
y_05089	Dose-toxicity scenario 2	Dose-efficacy scenario 1	0.88	0.188387356104731	MTD 50% percentile	0.25	CA
y_05090	Dose-toxicity scenario 2	Dose-efficacy scenario 1	0.89	0.182430892675657	MTD 50% percentile	0.25	CA
y_05091	Dose-toxicity scenario 2	Dose-efficacy scenario 1	0.9	0.176541685304824	MTD 50% percentile	0.25	CA
y_05092	Dose-toxicity scenario 2	Dose-efficacy scenario 1	0.91	0.170718601277295	MTD 50% percentile	0.25	CA
y_05093	Dose-toxicity scenario 2	Dose-efficacy scenario 1	0.92	0.164960533172124	MTD 50% percentile	0.25	CA
y_05094	Dose-toxicity scenario 2	Dose-efficacy scenario 1	0.93	0.159266398160238	MTD 50% percentile	0.25	CA
y_05095	Dose-toxicity scenario 2	Dose-efficacy scenario 1	0.94	0.153635137325588	MTD 50% percentile	0.25	CA
y_05096	Dose-toxicity scenario 2	Dose-efficacy scenario 1	0.95	0.148065715008653	MTD 50% percentile	0.25	CA
y_05097	Dose-toxicity scenario 2	Dose-efficacy scenario 1	0.96	0.142557118171469	MTD 50% percentile	0.25	CA
y_05098	Dose-toxicity scenario 2	Dose-efficacy scenario 1	0.97	0.13710835578333	MTD 50% percentile	0.25	CA
y_05099	Dose-toxicity scenario 2	Dose-efficacy scenario 1	0.98	0.131718458226415	MTD 50% percentile	0.25	CA
y_050100	Dose-toxicity scenario 2	Dose-efficacy scenario 1	0.99	0.126386476720565	MTD 50% percentile	0.25	CA
y_050101	Dose-toxicity scenario 2	Dose-efficacy scenario 1	1	0.12111148276651	MTD 50% percentile	0.25	CA
y_09751	Dose-toxicity scenario 2	Dose-efficacy scenario 1	0	1.15225224330501	MTD 97.5% percentile	0.25	CA
y_09752	Dose-toxicity scenario 2	Dose-efficacy scenario 1	0.01	1.11828872882547	MTD 97.5% percentile	0.25	CA
y_09753	Dose-toxicity scenario 2	Dose-efficacy scenario 1	0.02	1.08572496484345	MTD 97.5% percentile	0.25	CA
y_09754	Dose-toxicity scenario 2	Dose-efficacy scenario 1	0.03	1.05447616587759	MTD 97.5% percentile	0.25	CA
y_09755	Dose-toxicity scenario 2	Dose-efficacy scenario 1	0.04	1.02446425841276	MTD 97.5% percentile	0.25	CA
y_09756	Dose-toxicity scenario 2	Dose-efficacy scenario 1	0.05	0.995617229606364	MTD 97.5% percentile	0.25	CA
y_09757	Dose-toxicity scenario 2	Dose-efficacy scenario 1	0.06	0.967868550388598	MTD 97.5% percentile	0.25	CA
y_09758	Dose-toxicity scenario 2	Dose-efficacy scenario 1	0.07	0.941156663227992	MTD 97.5% percentile	0.25	CA
y_09759	Dose-toxicity scenario 2	Dose-efficacy scenario 1	0.08	0.915424526260801	MTD 97.5% percentile	0.25	CA
y_097510	Dose-toxicity scenario 2	Dose-efficacy scenario 1	0.09	0.890619206678899	MTD 97.5% percentile	0.25	CA
y_097511	Dose-toxicity scenario 2	Dose-efficacy scenario 1	0.1	0.866691517276369	MTD 97.5% percentile	0.25	CA
y_097512	Dose-toxicity scenario 2	Dose-efficacy scenario 1	0.11	0.843595690903229	MTD 97.5% percentile	0.25	CA
y_097513	Dose-toxicity scenario 2	Dose-efficacy scenario 1	0.12	0.821289088292586	MTD 97.5% percentile	0.25	CA
y_097514	Dose-toxicity scenario 2	Dose-efficacy scenario 1	0.13	0.799731935336743	MTD 97.5% percentile	0.25	CA
y_097515	Dose-toxicity scenario 2	Dose-efficacy scenario 1	0.14	0.778887086406551	MTD 97.5% percentile	0.25	CA
y_097516	Dose-toxicity scenario 2	Dose-efficacy scenario 1	0.15	0.758719810751058	MTD 97.5% percentile	0.25	CA
y_097517	Dose-toxicity scenario 2	Dose-efficacy scenario 1	0.16	0.739197599393619	MTD 97.5% percentile	0.25	CA
y_097518	Dose-toxicity scenario 2	Dose-efficacy scenario 1	0.17	0.720289990266026	MTD 97.5% percentile	0.25	CA
y_097519	Dose-toxicity scenario 2	Dose-efficacy scenario 1	0.18	0.701968409602173	MTD 97.5% percentile	0.25	CA
y_097520	Dose-toxicity scenario 2	Dose-efficacy scenario 1	0.19	0.684206027854348	MTD 97.5% percentile	0.25	CA
y_097521	Dose-toxicity scenario 2	Dose-efficacy scenario 1	0.2	0.666977628604108	MTD 97.5% percentile	0.25	CA
y_097522	Dose-toxicity scenario 2	Dose-efficacy scenario 1	0.21	0.65025948912068	MTD 97.5% percentile	0.25	CA
y_097523	Dose-toxicity scenario 2	Dose-efficacy scenario 1	0.22	0.634029271377145	MTD 97.5% percentile	0.25	CA
y_097524	Dose-toxicity scenario 2	Dose-efficacy scenario 1	0.23	0.618265922471505	MTD 97.5% percentile	0.25	CA
y_097525	Dose-toxicity scenario 2	Dose-efficacy scenario 1	0.24	0.602949583519204	MTD 97.5% percentile	0.25	CA
y_097526	Dose-toxicity scenario 2	Dose-efficacy scenario 1	0.25	0.58806150618803	MTD 97.5% percentile	0.25	CA
y_097527	Dose-toxicity scenario 2	Dose-efficacy scenario 1	0.26	0.573583976137827	MTD 97.5% percentile	0.25	CA
y_097528	Dose-toxicity scenario 2	Dose-efficacy scenario 1	0.27	0.559500242707634	MTD 97.5% percentile	0.25	CA
y_097529	Dose-toxicity scenario 2	Dose-efficacy scenario 1	0.28	0.545794454263495	MTD 97.5% percentile	0.25	CA
y_097530	Dose-toxicity scenario 2	Dose-efficacy scenario 1	0.29	0.532451598682279	MTD 97.5% percentile	0.25	CA
y_097531	Dose-toxicity scenario 2	Dose-efficacy scenario 1	0.3	0.519457448501736	MTD 97.5% percentile	0.25	CA
y_097532	Dose-toxicity scenario 2	Dose-efficacy scenario 1	0.31	0.506798510315471	MTD 97.5% percentile	0.25	CA
y_097533	Dose-toxicity scenario 2	Dose-efficacy scenario 1	0.32	0.494461978034434	MTD 97.5% percentile	0.25	CA
y_097534	Dose-toxicity scenario 2	Dose-efficacy scenario 1	0.33	0.482435689674611	MTD 97.5% percentile	0.25	CA
y_097535	Dose-toxicity scenario 2	Dose-efficacy scenario 1	0.34	0.470708087364387	MTD 97.5% percentile	0.25	CA
y_097536	Dose-toxicity scenario 2	Dose-efficacy scenario 1	0.35	0.459268180295145	MTD 97.5% percentile	0.25	CA
y_097537	Dose-toxicity scenario 2	Dose-efficacy scenario 1	0.36	0.448105510365454	MTD 97.5% percentile	0.25	CA
y_097538	Dose-toxicity scenario 2	Dose-efficacy scenario 1	0.37	0.437210120293107	MTD 97.5% percentile	0.25	CA
y_097539	Dose-toxicity scenario 2	Dose-efficacy scenario 1	0.38	0.426572523990651	MTD 97.5% percentile	0.25	CA
y_097540	Dose-toxicity scenario 2	Dose-efficacy scenario 1	0.39	0.416183679019143	MTD 97.5% percentile	0.25	CA
y_097541	Dose-toxicity scenario 2	Dose-efficacy scenario 1	0.4	0.406034960952016	MTD 97.5% percentile	0.25	CA
y_097542	Dose-toxicity scenario 2	Dose-efficacy scenario 1	0.41	0.39611813949628	MTD 97.5% percentile	0.25	CA
y_097543	Dose-toxicity scenario 2	Dose-efficacy scenario 1	0.42	0.386425356232128	MTD 97.5% percentile	0.25	CA
y_097544	Dose-toxicity scenario 2	Dose-efficacy scenario 1	0.43	0.376949103844375	MTD 97.5% percentile	0.25	CA
y_097545	Dose-toxicity scenario 2	Dose-efficacy scenario 1	0.44	0.367682206730413	MTD 97.5% percentile	0.25	CA
y_097546	Dose-toxicity scenario 2	Dose-efficacy scenario 1	0.45	0.358617802879368	MTD 97.5% percentile	0.25	CA
y_097547	Dose-toxicity scenario 2	Dose-efficacy scenario 1	0.46	0.349749326926323	MTD 97.5% percentile	0.25	CA
y_097548	Dose-toxicity scenario 2	Dose-efficacy scenario 1	0.47	0.341070494293637	MTD 97.5% percentile	0.25	CA
y_097549	Dose-toxicity scenario 2	Dose-efficacy scenario 1	0.48	0.332575286338867	MTD 97.5% percentile	0.25	CA
y_097550	Dose-toxicity scenario 2	Dose-efficacy scenario 1	0.49	0.324257936435537	MTD 97.5% percentile	0.25	CA
y_097551	Dose-toxicity scenario 2	Dose-efficacy scenario 1	0.5	0.316112916919095	MTD 97.5% percentile	0.25	CA
y_097552	Dose-toxicity scenario 2	Dose-efficacy scenario 1	0.51	0.30813492683597	MTD 97.5% percentile	0.25	CA
y_097553	Dose-toxicity scenario 2	Dose-efficacy scenario 1	0.52	0.300318880438663	MTD 97.5% percentile	0.25	CA
y_097554	Dose-toxicity scenario 2	Dose-efficacy scenario 1	0.53	0.29265989637441	MTD 97.5% percentile	0.25	CA
y_097555	Dose-toxicity scenario 2	Dose-efficacy scenario 1	0.54	0.285153287519121	MTD 97.5% percentile	0.25	CA
y_097556	Dose-toxicity scenario 2	Dose-efficacy scenario 1	0.55	0.277794551412093	MTD 97.5% percentile	0.25	CA
y_097557	Dose-toxicity scenario 2	Dose-efficacy scenario 1	0.56	0.270579361250501	MTD 97.5% percentile	0.25	CA
y_097558	Dose-toxicity scenario 2	Dose-efficacy scenario 1	0.57	0.263503557405798	MTD 97.5% percentile	0.25	CA
y_097559	Dose-toxicity scenario 2	Dose-efficacy scenario 1	0.58	0.25656313942709	MTD 97.5% percentile	0.25	CA
y_097560	Dose-toxicity scenario 2	Dose-efficacy scenario 1	0.59	0.249754258499164	MTD 97.5% percentile	0.25	CA
y_097561	Dose-toxicity scenario 2	Dose-efficacy scenario 1	0.6	0.243073210325313	MTD 97.5% percentile	0.25	CA
y_097562	Dose-toxicity scenario 2	Dose-efficacy scenario 1	0.61	0.236516428407293	MTD 97.5% percentile	0.25	CA
y_097563	Dose-toxicity scenario 2	Dose-efficacy scenario 1	0.62	0.230080477696798	MTD 97.5% percentile	0.25	CA
y_097564	Dose-toxicity scenario 2	Dose-efficacy scenario 1	0.63	0.223762048594713	MTD 97.5% percentile	0.25	CA
y_097565	Dose-toxicity scenario 2	Dose-efficacy scenario 1	0.64	0.217557951276113	MTD 97.5% percentile	0.25	CA
y_097566	Dose-toxicity scenario 2	Dose-efficacy scenario 1	0.65	0.211465110320571	MTD 97.5% percentile	0.25	CA
y_097567	Dose-toxicity scenario 2	Dose-efficacy scenario 1	0.66	0.205480559628779	MTD 97.5% percentile	0.25	CA
y_097568	Dose-toxicity scenario 2	Dose-efficacy scenario 1	0.67	0.199601437607823	MTD 97.5% percentile	0.25	CA
y_097569	Dose-toxicity scenario 2	Dose-efficacy scenario 1	0.68	0.193824982608697	MTD 97.5% percentile	0.25	CA
y_097570	Dose-toxicity scenario 2	Dose-efficacy scenario 1	0.69	0.188148528600779	MTD 97.5% percentile	0.25	CA
y_097571	Dose-toxicity scenario 2	Dose-efficacy scenario 1	0.7	0.182569501069018	MTD 97.5% percentile	0.25	CA
y_097572	Dose-toxicity scenario 2	Dose-efficacy scenario 1	0.71	0.177085413120581	MTD 97.5% percentile	0.25	CA
y_097573	Dose-toxicity scenario 2	Dose-efficacy scenario 1	0.72	0.17169386178859	MTD 97.5% percentile	0.25	CA
y_097574	Dose-toxicity scenario 2	Dose-efficacy scenario 1	0.73	0.166392524521388	MTD 97.5% percentile	0.25	CA
y_097575	Dose-toxicity scenario 2	Dose-efficacy scenario 1	0.74	0.161179155846589	MTD 97.5% percentile	0.25	CA
y_097576	Dose-toxicity scenario 2	Dose-efficacy scenario 1	0.75	0.156051584199821	MTD 97.5% percentile	0.25	CA
y_097577	Dose-toxicity scenario 2	Dose-efficacy scenario 1	0.76	0.151007708908756	MTD 97.5% percentile	0.25	CA
y_097578	Dose-toxicity scenario 2	Dose-efficacy scenario 1	0.77	0.146045497323638	MTD 97.5% percentile	0.25	CA
y_097579	Dose-toxicity scenario 2	Dose-efficacy scenario 1	0.78	0.141162982086071	MTD 97.5% percentile	0.25	CA
y_097580	Dose-toxicity scenario 2	Dose-efficacy scenario 1	0.79	0.13635825852834	MTD 97.5% percentile	0.25	CA
y_097581	Dose-toxicity scenario 2	Dose-efficacy scenario 1	0.8	0.131629482196075	MTD 97.5% percentile	0.25	CA
y_097582	Dose-toxicity scenario 2	Dose-efficacy scenario 1	0.81	0.126974866487454	MTD 97.5% percentile	0.25	CA
y_097583	Dose-toxicity scenario 2	Dose-efficacy scenario 1	0.82	0.122392680402625	MTD 97.5% percentile	0.25	CA
y_097584	Dose-toxicity scenario 2	Dose-efficacy scenario 1	0.83	0.117881246397372	MTD 97.5% percentile	0.25	CA
y_097585	Dose-toxicity scenario 2	Dose-efficacy scenario 1	0.84	0.113438938335447	MTD 97.5% percentile	0.25	CA
y_097586	Dose-toxicity scenario 2	Dose-efficacy scenario 1	0.85	0.109064179534311	MTD 97.5% percentile	0.25	CA
y_097587	Dose-toxicity scenario 2	Dose-efficacy scenario 1	0.86	0.104755440899347	MTD 97.5% percentile	0.25	CA
y_097588	Dose-toxicity scenario 2	Dose-efficacy scenario 1	0.87	0.100511239141914	MTD 97.5% percentile	0.25	CA
y_097589	Dose-toxicity scenario 2	Dose-efficacy scenario 1	0.88	0.0963301350768808	MTD 97.5% percentile	0.25	CA
y_097590	Dose-toxicity scenario 2	Dose-efficacy scenario 1	0.89	0.0922107319955202	MTD 97.5% percentile	0.25	CA
y_097591	Dose-toxicity scenario 2	Dose-efficacy scenario 1	0.9	0.088151674109919	MTD 97.5% percentile	0.25	CA
y_097592	Dose-toxicity scenario 2	Dose-efficacy scenario 1	0.91	0.0841516450652502	MTD 97.5% percentile	0.25	CA
y_097593	Dose-toxicity scenario 2	Dose-efficacy scenario 1	0.92	0.0802093665164822	MTD 97.5% percentile	0.25	CA
y_097594	Dose-toxicity scenario 2	Dose-efficacy scenario 1	0.93	0.0763235967662945	MTD 97.5% percentile	0.25	CA
y_097595	Dose-toxicity scenario 2	Dose-efficacy scenario 1	0.94	0.0724931294611475	MTD 97.5% percentile	0.25	CA
y_097596	Dose-toxicity scenario 2	Dose-efficacy scenario 1	0.95	0.0687167923426329	MTD 97.5% percentile	0.25	CA
y_097597	Dose-toxicity scenario 2	Dose-efficacy scenario 1	0.96	0.0649934460513874	MTD 97.5% percentile	0.25	CA
y_097598	Dose-toxicity scenario 2	Dose-efficacy scenario 1	0.97	0.0613219829810079	MTD 97.5% percentile	0.25	CA
y_097599	Dose-toxicity scenario 2	Dose-efficacy scenario 1	0.98	0.057701326179546	MTD 97.5% percentile	0.25	CA
y_0975100	Dose-toxicity scenario 2	Dose-efficacy scenario 1	0.99	0.0541304282962924	MTD 97.5% percentile	0.25	CA
y_0975101	Dose-toxicity scenario 2	Dose-efficacy scenario 1	1	0.0506082705716883	MTD 97.5% percentile	0.25	CA
