# Supplementary material for: A Bayesian adaptive design for dual‐agent phase I–II oncology trials integrating efficacy data across stages
Source: Biom J. 2023 May 18;65(7):2200288. doi: 10.1002/bimj.202200288 (PMC10952513; doi:10.1002/bimj.202200288)
Supplement: Supplementary file 1 — Supporting Information S1 [file BIMJ-65-0-s001.zip › Code_biometrical_journal2/Code_biometrical_journal/Data/intermediate_outputs/MTD_curve_DLT_sc2_EFF_sc1_CA_w050_H0.csv]

	DLT_scenario	EFF_scenario	x	y	type	omega	agreement
y_mean1	Dose-toxicity scenario 2	Dose-efficacy scenario 1	0	1.24848873190479	MTD mean	0.5	CA
y_mean2	Dose-toxicity scenario 2	Dose-efficacy scenario 1	0.01	1.22375196271125	MTD mean	0.5	CA
y_mean3	Dose-toxicity scenario 2	Dose-efficacy scenario 1	0.02	1.19960258823014	MTD mean	0.5	CA
y_mean4	Dose-toxicity scenario 2	Dose-efficacy scenario 1	0.03	1.17601993170653	MTD mean	0.5	CA
y_mean5	Dose-toxicity scenario 2	Dose-efficacy scenario 1	0.04	1.15298427558136	MTD mean	0.5	CA
y_mean6	Dose-toxicity scenario 2	Dose-efficacy scenario 1	0.05	1.13047680650766	MTD mean	0.5	CA
y_mean7	Dose-toxicity scenario 2	Dose-efficacy scenario 1	0.06	1.1084795641061	MTD mean	0.5	CA
y_mean8	Dose-toxicity scenario 2	Dose-efficacy scenario 1	0.07	1.0869753931665	MTD mean	0.5	CA
y_mean9	Dose-toxicity scenario 2	Dose-efficacy scenario 1	0.08	1.06594789902794	MTD mean	0.5	CA
y_mean10	Dose-toxicity scenario 2	Dose-efficacy scenario 1	0.09	1.04538140589361	MTD mean	0.5	CA
y_mean11	Dose-toxicity scenario 2	Dose-efficacy scenario 1	0.1	1.02526091785752	MTD mean	0.5	CA
y_mean12	Dose-toxicity scenario 2	Dose-efficacy scenario 1	0.11	1.00557208243965	MTD mean	0.5	CA
y_mean13	Dose-toxicity scenario 2	Dose-efficacy scenario 1	0.12	0.986301156443006	MTD mean	0.5	CA
y_mean14	Dose-toxicity scenario 2	Dose-efficacy scenario 1	0.13	0.967434973961984	MTD mean	0.5	CA
y_mean15	Dose-toxicity scenario 2	Dose-efficacy scenario 1	0.14	0.948960916385537	MTD mean	0.5	CA
y_mean16	Dose-toxicity scenario 2	Dose-efficacy scenario 1	0.15	0.930866884251511	MTD mean	0.5	CA
y_mean17	Dose-toxicity scenario 2	Dose-efficacy scenario 1	0.16	0.913141270820223	MTD mean	0.5	CA
y_mean18	Dose-toxicity scenario 2	Dose-efficacy scenario 1	0.17	0.895772937246017	MTD mean	0.5	CA
y_mean19	Dose-toxicity scenario 2	Dose-efficacy scenario 1	0.18	0.878751189235165	MTD mean	0.5	CA
y_mean20	Dose-toxicity scenario 2	Dose-efficacy scenario 1	0.19	0.862065755087344	MTD mean	0.5	CA
y_mean21	Dose-toxicity scenario 2	Dose-efficacy scenario 1	0.2	0.845706765025945	MTD mean	0.5	CA
y_mean22	Dose-toxicity scenario 2	Dose-efficacy scenario 1	0.21	0.829664731729814	MTD mean	0.5	CA
y_mean23	Dose-toxicity scenario 2	Dose-efficacy scenario 1	0.22	0.813930531985722	MTD mean	0.5	CA
y_mean24	Dose-toxicity scenario 2	Dose-efficacy scenario 1	0.23	0.798495389387038	MTD mean	0.5	CA
y_mean25	Dose-toxicity scenario 2	Dose-efficacy scenario 1	0.24	0.783350858009627	MTD mean	0.5	CA
y_mean26	Dose-toxicity scenario 2	Dose-efficacy scenario 1	0.25	0.768488807001205	MTD mean	0.5	CA
y_mean27	Dose-toxicity scenario 2	Dose-efficacy scenario 1	0.26	0.753901406025058	MTD mean	0.5	CA
y_mean28	Dose-toxicity scenario 2	Dose-efficacy scenario 1	0.27	0.739581111503361	MTD mean	0.5	CA
y_mean29	Dose-toxicity scenario 2	Dose-efficacy scenario 1	0.28	0.72552065360934	MTD mean	0.5	CA
y_mean30	Dose-toxicity scenario 2	Dose-efficacy scenario 1	0.29	0.711713023961128	MTD mean	0.5	CA
y_mean31	Dose-toxicity scenario 2	Dose-efficacy scenario 1	0.3	0.698151463973554	MTD mean	0.5	CA
y_mean32	Dose-toxicity scenario 2	Dose-efficacy scenario 1	0.31	0.684829453827196	MTD mean	0.5	CA
y_mean33	Dose-toxicity scenario 2	Dose-efficacy scenario 1	0.32	0.67174070201686	MTD mean	0.5	CA
y_mean34	Dose-toxicity scenario 2	Dose-efficacy scenario 1	0.33	0.65887913544429	MTD mean	0.5	CA
y_mean35	Dose-toxicity scenario 2	Dose-efficacy scenario 1	0.34	0.646238890022331	MTD mean	0.5	CA
y_mean36	Dose-toxicity scenario 2	Dose-efficacy scenario 1	0.35	0.633814301760002	MTD mean	0.5	CA
y_mean37	Dose-toxicity scenario 2	Dose-efficacy scenario 1	0.36	0.621599898300008	MTD mean	0.5	CA
y_mean38	Dose-toxicity scenario 2	Dose-efficacy scenario 1	0.37	0.609590390882128	MTD mean	0.5	CA
y_mean39	Dose-toxicity scenario 2	Dose-efficacy scenario 1	0.38	0.597780666707671	MTD mean	0.5	CA
y_mean40	Dose-toxicity scenario 2	Dose-efficacy scenario 1	0.39	0.586165781681863	MTD mean	0.5	CA
y_mean41	Dose-toxicity scenario 2	Dose-efficacy scenario 1	0.4	0.574740953512494	MTD mean	0.5	CA
y_mean42	Dose-toxicity scenario 2	Dose-efficacy scenario 1	0.41	0.563501555144614	MTD mean	0.5	CA
y_mean43	Dose-toxicity scenario 2	Dose-efficacy scenario 1	0.42	0.552443108512319	MTD mean	0.5	CA
y_mean44	Dose-toxicity scenario 2	Dose-efficacy scenario 1	0.43	0.541561278589916	MTD mean	0.5	CA
y_mean45	Dose-toxicity scenario 2	Dose-efficacy scenario 1	0.44	0.530851867725857	MTD mean	0.5	CA
y_mean46	Dose-toxicity scenario 2	Dose-efficacy scenario 1	0.45	0.520310810243891	MTD mean	0.5	CA
y_mean47	Dose-toxicity scenario 2	Dose-efficacy scenario 1	0.46	0.509934167296839	MTD mean	0.5	CA
y_mean48	Dose-toxicity scenario 2	Dose-efficacy scenario 1	0.47	0.499718121959312	MTD mean	0.5	CA
y_mean49	Dose-toxicity scenario 2	Dose-efficacy scenario 1	0.48	0.489658974546527	MTD mean	0.5	CA
y_mean50	Dose-toxicity scenario 2	Dose-efficacy scenario 1	0.49	0.47975313814716	MTD mean	0.5	CA
y_mean51	Dose-toxicity scenario 2	Dose-efficacy scenario 1	0.5	0.469997134358903	MTD mean	0.5	CA
y_mean52	Dose-toxicity scenario 2	Dose-efficacy scenario 1	0.51	0.460387589216084	MTD mean	0.5	CA
y_mean53	Dose-toxicity scenario 2	Dose-efficacy scenario 1	0.52	0.450921229299313	MTD mean	0.5	CA
y_mean54	Dose-toxicity scenario 2	Dose-efficacy scenario 1	0.53	0.441594878017759	MTD mean	0.5	CA
y_mean55	Dose-toxicity scenario 2	Dose-efficacy scenario 1	0.54	0.432405452055162	MTD mean	0.5	CA
y_mean56	Dose-toxicity scenario 2	Dose-efficacy scenario 1	0.55	0.423349957971245	MTD mean	0.5	CA
y_mean57	Dose-toxicity scenario 2	Dose-efficacy scenario 1	0.56	0.414425488950643	MTD mean	0.5	CA
y_mean58	Dose-toxicity scenario 2	Dose-efficacy scenario 1	0.57	0.405629221691948	MTD mean	0.5	CA
y_mean59	Dose-toxicity scenario 2	Dose-efficacy scenario 1	0.58	0.396958413429859	MTD mean	0.5	CA
y_mean60	Dose-toxicity scenario 2	Dose-efficacy scenario 1	0.59	0.388410399083849	MTD mean	0.5	CA
y_mean61	Dose-toxicity scenario 2	Dose-efficacy scenario 1	0.6	0.37998258852712	MTD mean	0.5	CA
y_mean62	Dose-toxicity scenario 2	Dose-efficacy scenario 1	0.61	0.37167246396997	MTD mean	0.5	CA
y_mean63	Dose-toxicity scenario 2	Dose-efficacy scenario 1	0.62	0.363477577452009	MTD mean	0.5	CA
y_mean64	Dose-toxicity scenario 2	Dose-efficacy scenario 1	0.63	0.355395548437991	MTD mean	0.5	CA
y_mean65	Dose-toxicity scenario 2	Dose-efficacy scenario 1	0.64	0.347424061512292	MTD mean	0.5	CA
y_mean66	Dose-toxicity scenario 2	Dose-efficacy scenario 1	0.65	0.339560864167348	MTD mean	0.5	CA
y_mean67	Dose-toxicity scenario 2	Dose-efficacy scenario 1	0.66	0.331803764681612	MTD mean	0.5	CA
y_mean68	Dose-toxicity scenario 2	Dose-efficacy scenario 1	0.67	0.32415063008284	MTD mean	0.5	CA
y_mean69	Dose-toxicity scenario 2	Dose-efficacy scenario 1	0.68	0.316599384192713	MTD mean	0.5	CA
y_mean70	Dose-toxicity scenario 2	Dose-efficacy scenario 1	0.69	0.309148005749051	MTD mean	0.5	CA
y_mean71	Dose-toxicity scenario 2	Dose-efficacy scenario 1	0.7	0.301794526602033	MTD mean	0.5	CA
y_mean72	Dose-toxicity scenario 2	Dose-efficacy scenario 1	0.71	0.294537029981053	MTD mean	0.5	CA
y_mean73	Dose-toxicity scenario 2	Dose-efficacy scenario 1	0.72	0.287373648829001	MTD mean	0.5	CA
y_mean74	Dose-toxicity scenario 2	Dose-efficacy scenario 1	0.73	0.280302564200928	MTD mean	0.5	CA
y_mean75	Dose-toxicity scenario 2	Dose-efficacy scenario 1	0.74	0.273322003724219	MTD mean	0.5	CA
y_mean76	Dose-toxicity scenario 2	Dose-efficacy scenario 1	0.75	0.26643024011752	MTD mean	0.5	CA
y_mean77	Dose-toxicity scenario 2	Dose-efficacy scenario 1	0.76	0.259625589765832	MTD mean	0.5	CA
y_mean78	Dose-toxicity scenario 2	Dose-efficacy scenario 1	0.77	0.252906411349302	MTD mean	0.5	CA
y_mean79	Dose-toxicity scenario 2	Dose-efficacy scenario 1	0.78	0.246271104523353	MTD mean	0.5	CA
y_mean80	Dose-toxicity scenario 2	Dose-efficacy scenario 1	0.79	0.239718108647946	MTD mean	0.5	CA
y_mean81	Dose-toxicity scenario 2	Dose-efficacy scenario 1	0.8	0.233245901563827	MTD mean	0.5	CA
y_mean82	Dose-toxicity scenario 2	Dose-efficacy scenario 1	0.81	0.226852998413769	MTD mean	0.5	CA
y_mean83	Dose-toxicity scenario 2	Dose-efficacy scenario 1	0.82	0.220537950506874	MTD mean	0.5	CA
y_mean84	Dose-toxicity scenario 2	Dose-efficacy scenario 1	0.83	0.214299344224118	MTD mean	0.5	CA
y_mean85	Dose-toxicity scenario 2	Dose-efficacy scenario 1	0.84	0.208135799963405	MTD mean	0.5	CA
y_mean86	Dose-toxicity scenario 2	Dose-efficacy scenario 1	0.85	0.202045971122463	MTD mean	0.5	CA
y_mean87	Dose-toxicity scenario 2	Dose-efficacy scenario 1	0.86	0.196028543118029	MTD mean	0.5	CA
y_mean88	Dose-toxicity scenario 2	Dose-efficacy scenario 1	0.87	0.190082232439794	MTD mean	0.5	CA
y_mean89	Dose-toxicity scenario 2	Dose-efficacy scenario 1	0.88	0.184205785737712	MTD mean	0.5	CA
y_mean90	Dose-toxicity scenario 2	Dose-efficacy scenario 1	0.89	0.178397978941274	MTD mean	0.5	CA
y_mean91	Dose-toxicity scenario 2	Dose-efficacy scenario 1	0.9	0.17265761640948	MTD mean	0.5	CA
y_mean92	Dose-toxicity scenario 2	Dose-efficacy scenario 1	0.91	0.166983530110236	MTD mean	0.5	CA
y_mean93	Dose-toxicity scenario 2	Dose-efficacy scenario 1	0.92	0.161374578828031	MTD mean	0.5	CA
y_mean94	Dose-toxicity scenario 2	Dose-efficacy scenario 1	0.93	0.155829647398728	MTD mean	0.5	CA
y_mean95	Dose-toxicity scenario 2	Dose-efficacy scenario 1	0.94	0.150347645970417	MTD mean	0.5	CA
y_mean96	Dose-toxicity scenario 2	Dose-efficacy scenario 1	0.95	0.144927509289288	MTD mean	0.5	CA
y_mean97	Dose-toxicity scenario 2	Dose-efficacy scenario 1	0.96	0.13956819600955	MTD mean	0.5	CA
y_mean98	Dose-toxicity scenario 2	Dose-efficacy scenario 1	0.97	0.134268688026447	MTD mean	0.5	CA
y_mean99	Dose-toxicity scenario 2	Dose-efficacy scenario 1	0.98	0.129027989831478	MTD mean	0.5	CA
y_mean100	Dose-toxicity scenario 2	Dose-efficacy scenario 1	0.99	0.123845127888974	MTD mean	0.5	CA
y_mean101	Dose-toxicity scenario 2	Dose-efficacy scenario 1	1	0.11871915003319	MTD mean	0.5	CA
y_00251	Dose-toxicity scenario 2	Dose-efficacy scenario 1	0	1.3707728046809	MTD 2.5% percentile	0.5	CA
y_00252	Dose-toxicity scenario 2	Dose-efficacy scenario 1	0.01	1.35242189317806	MTD 2.5% percentile	0.5	CA
y_00253	Dose-toxicity scenario 2	Dose-efficacy scenario 1	0.02	1.33430284538088	MTD 2.5% percentile	0.5	CA
y_00254	Dose-toxicity scenario 2	Dose-efficacy scenario 1	0.03	1.31641129448095	MTD 2.5% percentile	0.5	CA
y_00255	Dose-toxicity scenario 2	Dose-efficacy scenario 1	0.04	1.2987429826422	MTD 2.5% percentile	0.5	CA
y_00256	Dose-toxicity scenario 2	Dose-efficacy scenario 1	0.05	1.28129375762278	MTD 2.5% percentile	0.5	CA
y_00257	Dose-toxicity scenario 2	Dose-efficacy scenario 1	0.06	1.26405956952182	MTD 2.5% percentile	0.5	CA
y_00258	Dose-toxicity scenario 2	Dose-efficacy scenario 1	0.07	1.2470364676457	MTD 2.5% percentile	0.5	CA
y_00259	Dose-toxicity scenario 2	Dose-efficacy scenario 1	0.08	1.23022059748878	MTD 2.5% percentile	0.5	CA
y_002510	Dose-toxicity scenario 2	Dose-efficacy scenario 1	0.09	1.21360819782379	MTD 2.5% percentile	0.5	CA
y_002511	Dose-toxicity scenario 2	Dose-efficacy scenario 1	0.1	1.19719559789708	MTD 2.5% percentile	0.5	CA
y_002512	Dose-toxicity scenario 2	Dose-efficacy scenario 1	0.11	1.18097921472456	MTD 2.5% percentile	0.5	CA
y_002513	Dose-toxicity scenario 2	Dose-efficacy scenario 1	0.12	1.16495555048406	MTD 2.5% percentile	0.5	CA
y_002514	Dose-toxicity scenario 2	Dose-efficacy scenario 1	0.13	1.14912118999999	MTD 2.5% percentile	0.5	CA
y_002515	Dose-toxicity scenario 2	Dose-efficacy scenario 1	0.14	1.13347279831678	MTD 2.5% percentile	0.5	CA
y_002516	Dose-toxicity scenario 2	Dose-efficacy scenario 1	0.15	1.1180071183572	MTD 2.5% percentile	0.5	CA
y_002517	Dose-toxicity scenario 2	Dose-efficacy scenario 1	0.16	1.10272096866228	MTD 2.5% percentile	0.5	CA
y_002518	Dose-toxicity scenario 2	Dose-efficacy scenario 1	0.17	1.08761124120949	MTD 2.5% percentile	0.5	CA
y_002519	Dose-toxicity scenario 2	Dose-efficacy scenario 1	0.18	1.072674899306	MTD 2.5% percentile	0.5	CA
y_002520	Dose-toxicity scenario 2	Dose-efficacy scenario 1	0.19	1.05790897555406	MTD 2.5% percentile	0.5	CA
y_002521	Dose-toxicity scenario 2	Dose-efficacy scenario 1	0.2	1.04331056988566	MTD 2.5% percentile	0.5	CA
y_002522	Dose-toxicity scenario 2	Dose-efficacy scenario 1	0.21	1.02887684766366	MTD 2.5% percentile	0.5	CA
y_002523	Dose-toxicity scenario 2	Dose-efficacy scenario 1	0.22	1.01460503784681	MTD 2.5% percentile	0.5	CA
y_002524	Dose-toxicity scenario 2	Dose-efficacy scenario 1	0.23	1.00049243121628	MTD 2.5% percentile	0.5	CA
y_002525	Dose-toxicity scenario 2	Dose-efficacy scenario 1	0.24	0.986536378661058	MTD 2.5% percentile	0.5	CA
y_002526	Dose-toxicity scenario 2	Dose-efficacy scenario 1	0.25	0.972734289520232	MTD 2.5% percentile	0.5	CA
y_002527	Dose-toxicity scenario 2	Dose-efficacy scenario 1	0.26	0.959083629979743	MTD 2.5% percentile	0.5	CA
y_002528	Dose-toxicity scenario 2	Dose-efficacy scenario 1	0.27	0.94558192152167	MTD 2.5% percentile	0.5	CA
y_002529	Dose-toxicity scenario 2	Dose-efficacy scenario 1	0.28	0.93222673942398	MTD 2.5% percentile	0.5	CA
y_002530	Dose-toxicity scenario 2	Dose-efficacy scenario 1	0.29	0.919015711308868	MTD 2.5% percentile	0.5	CA
y_002531	Dose-toxicity scenario 2	Dose-efficacy scenario 1	0.3	0.905946515737845	MTD 2.5% percentile	0.5	CA
y_002532	Dose-toxicity scenario 2	Dose-efficacy scenario 1	0.31	0.893016880851839	MTD 2.5% percentile	0.5	CA
y_002533	Dose-toxicity scenario 2	Dose-efficacy scenario 1	0.32	0.880224583054629	MTD 2.5% percentile	0.5	CA
y_002534	Dose-toxicity scenario 2	Dose-efficacy scenario 1	0.33	0.867567445738006	MTD 2.5% percentile	0.5	CA
y_002535	Dose-toxicity scenario 2	Dose-efficacy scenario 1	0.34	0.855043338047138	MTD 2.5% percentile	0.5	CA
y_002536	Dose-toxicity scenario 2	Dose-efficacy scenario 1	0.35	0.842650173684652	MTD 2.5% percentile	0.5	CA
y_002537	Dose-toxicity scenario 2	Dose-efficacy scenario 1	0.36	0.830385909752042	MTD 2.5% percentile	0.5	CA
y_002538	Dose-toxicity scenario 2	Dose-efficacy scenario 1	0.37	0.818248545627031	MTD 2.5% percentile	0.5	CA
y_002539	Dose-toxicity scenario 2	Dose-efficacy scenario 1	0.38	0.80623612187561	MTD 2.5% percentile	0.5	CA
y_002540	Dose-toxicity scenario 2	Dose-efficacy scenario 1	0.39	0.794346719197497	MTD 2.5% percentile	0.5	CA
y_002541	Dose-toxicity scenario 2	Dose-efficacy scenario 1	0.4	0.782578457403834	MTD 2.5% percentile	0.5	CA
y_002542	Dose-toxicity scenario 2	Dose-efficacy scenario 1	0.41	0.770929494425973	MTD 2.5% percentile	0.5	CA
y_002543	Dose-toxicity scenario 2	Dose-efficacy scenario 1	0.42	0.759398025354256	MTD 2.5% percentile	0.5	CA
y_002544	Dose-toxicity scenario 2	Dose-efficacy scenario 1	0.43	0.74798228150573	MTD 2.5% percentile	0.5	CA
y_002545	Dose-toxicity scenario 2	Dose-efficacy scenario 1	0.44	0.736680529519793	MTD 2.5% percentile	0.5	CA
y_002546	Dose-toxicity scenario 2	Dose-efficacy scenario 1	0.45	0.725491070480801	MTD 2.5% percentile	0.5	CA
y_002547	Dose-toxicity scenario 2	Dose-efficacy scenario 1	0.46	0.71441223906669	MTD 2.5% percentile	0.5	CA
y_002548	Dose-toxicity scenario 2	Dose-efficacy scenario 1	0.47	0.703442402722733	MTD 2.5% percentile	0.5	CA
y_002549	Dose-toxicity scenario 2	Dose-efficacy scenario 1	0.48	0.692579960859559	MTD 2.5% percentile	0.5	CA
y_002550	Dose-toxicity scenario 2	Dose-efficacy scenario 1	0.49	0.681823344074614	MTD 2.5% percentile	0.5	CA
y_002551	Dose-toxicity scenario 2	Dose-efficacy scenario 1	0.5	0.671171013396267	MTD 2.5% percentile	0.5	CA
y_002552	Dose-toxicity scenario 2	Dose-efficacy scenario 1	0.51	0.660621459549793	MTD 2.5% percentile	0.5	CA
y_002553	Dose-toxicity scenario 2	Dose-efficacy scenario 1	0.52	0.650173202244497	MTD 2.5% percentile	0.5	CA
y_002554	Dose-toxicity scenario 2	Dose-efficacy scenario 1	0.53	0.639824789481285	MTD 2.5% percentile	0.5	CA
y_002555	Dose-toxicity scenario 2	Dose-efficacy scenario 1	0.54	0.629574796879981	MTD 2.5% percentile	0.5	CA
y_002556	Dose-toxicity scenario 2	Dose-efficacy scenario 1	0.55	0.61942182702575	MTD 2.5% percentile	0.5	CA
y_002557	Dose-toxicity scenario 2	Dose-efficacy scenario 1	0.56	0.609364508833995	MTD 2.5% percentile	0.5	CA
y_002558	Dose-toxicity scenario 2	Dose-efficacy scenario 1	0.57	0.599401496933116	MTD 2.5% percentile	0.5	CA
y_002559	Dose-toxicity scenario 2	Dose-efficacy scenario 1	0.58	0.589531471064558	MTD 2.5% percentile	0.5	CA
y_002560	Dose-toxicity scenario 2	Dose-efficacy scenario 1	0.59	0.579753135499568	MTD 2.5% percentile	0.5	CA
y_002561	Dose-toxicity scenario 2	Dose-efficacy scenario 1	0.6	0.570065218472144	MTD 2.5% percentile	0.5	CA
y_002562	Dose-toxicity scenario 2	Dose-efficacy scenario 1	0.61	0.560466471627632	MTD 2.5% percentile	0.5	CA
y_002563	Dose-toxicity scenario 2	Dose-efficacy scenario 1	0.62	0.550955669486486	MTD 2.5% percentile	0.5	CA
y_002564	Dose-toxicity scenario 2	Dose-efficacy scenario 1	0.63	0.541531608922696	MTD 2.5% percentile	0.5	CA
y_002565	Dose-toxicity scenario 2	Dose-efficacy scenario 1	0.64	0.532193108656422	MTD 2.5% percentile	0.5	CA
y_002566	Dose-toxicity scenario 2	Dose-efficacy scenario 1	0.65	0.522939008760387	MTD 2.5% percentile	0.5	CA
y_002567	Dose-toxicity scenario 2	Dose-efficacy scenario 1	0.66	0.513768170179594	MTD 2.5% percentile	0.5	CA
y_002568	Dose-toxicity scenario 2	Dose-efficacy scenario 1	0.67	0.50467947426394	MTD 2.5% percentile	0.5	CA
y_002569	Dose-toxicity scenario 2	Dose-efficacy scenario 1	0.68	0.495671822313345	MTD 2.5% percentile	0.5	CA
y_002570	Dose-toxicity scenario 2	Dose-efficacy scenario 1	0.69	0.486744135134991	MTD 2.5% percentile	0.5	CA
y_002571	Dose-toxicity scenario 2	Dose-efficacy scenario 1	0.7	0.477895352612293	MTD 2.5% percentile	0.5	CA
y_002572	Dose-toxicity scenario 2	Dose-efficacy scenario 1	0.71	0.469124433285261	MTD 2.5% percentile	0.5	CA
y_002573	Dose-toxicity scenario 2	Dose-efficacy scenario 1	0.72	0.460430353941882	MTD 2.5% percentile	0.5	CA
y_002574	Dose-toxicity scenario 2	Dose-efficacy scenario 1	0.73	0.451812109220197	MTD 2.5% percentile	0.5	CA
y_002575	Dose-toxicity scenario 2	Dose-efficacy scenario 1	0.74	0.443268711220747	MTD 2.5% percentile	0.5	CA
y_002576	Dose-toxicity scenario 2	Dose-efficacy scenario 1	0.75	0.434799189129071	MTD 2.5% percentile	0.5	CA
y_002577	Dose-toxicity scenario 2	Dose-efficacy scenario 1	0.76	0.426402588847956	MTD 2.5% percentile	0.5	CA
y_002578	Dose-toxicity scenario 2	Dose-efficacy scenario 1	0.77	0.418077972639142	MTD 2.5% percentile	0.5	CA
y_002579	Dose-toxicity scenario 2	Dose-efficacy scenario 1	0.78	0.40982441877421	MTD 2.5% percentile	0.5	CA
y_002580	Dose-toxicity scenario 2	Dose-efficacy scenario 1	0.79	0.401641021194362	MTD 2.5% percentile	0.5	CA
y_002581	Dose-toxicity scenario 2	Dose-efficacy scenario 1	0.8	0.393526889178851	MTD 2.5% percentile	0.5	CA
y_002582	Dose-toxicity scenario 2	Dose-efficacy scenario 1	0.81	0.385481147021784	MTD 2.5% percentile	0.5	CA
y_002583	Dose-toxicity scenario 2	Dose-efficacy scenario 1	0.82	0.377502933717074	MTD 2.5% percentile	0.5	CA
y_002584	Dose-toxicity scenario 2	Dose-efficacy scenario 1	0.83	0.369591402651282	MTD 2.5% percentile	0.5	CA
y_002585	Dose-toxicity scenario 2	Dose-efficacy scenario 1	0.84	0.361745721304134	MTD 2.5% percentile	0.5	CA
y_002586	Dose-toxicity scenario 2	Dose-efficacy scenario 1	0.85	0.353965070956485	MTD 2.5% percentile	0.5	CA
y_002587	Dose-toxicity scenario 2	Dose-efficacy scenario 1	0.86	0.346248646405511	MTD 2.5% percentile	0.5	CA
y_002588	Dose-toxicity scenario 2	Dose-efficacy scenario 1	0.87	0.338595655686931	MTD 2.5% percentile	0.5	CA
y_002589	Dose-toxicity scenario 2	Dose-efficacy scenario 1	0.88	0.331005319804042	MTD 2.5% percentile	0.5	CA
y_002590	Dose-toxicity scenario 2	Dose-efficacy scenario 1	0.89	0.323476872463397	MTD 2.5% percentile	0.5	CA
y_002591	Dose-toxicity scenario 2	Dose-efficacy scenario 1	0.9	0.316009559816903	MTD 2.5% percentile	0.5	CA
y_002592	Dose-toxicity scenario 2	Dose-efficacy scenario 1	0.91	0.308602640210197	MTD 2.5% percentile	0.5	CA
y_002593	Dose-toxicity scenario 2	Dose-efficacy scenario 1	0.92	0.301255383937082	MTD 2.5% percentile	0.5	CA
y_002594	Dose-toxicity scenario 2	Dose-efficacy scenario 1	0.93	0.293967072999892	MTD 2.5% percentile	0.5	CA
y_002595	Dose-toxicity scenario 2	Dose-efficacy scenario 1	0.94	0.28673700087559	MTD 2.5% percentile	0.5	CA
y_002596	Dose-toxicity scenario 2	Dose-efficacy scenario 1	0.95	0.279564472287452	MTD 2.5% percentile	0.5	CA
y_002597	Dose-toxicity scenario 2	Dose-efficacy scenario 1	0.96	0.272448802982186	MTD 2.5% percentile	0.5	CA
y_002598	Dose-toxicity scenario 2	Dose-efficacy scenario 1	0.97	0.265389319512326	MTD 2.5% percentile	0.5	CA
y_002599	Dose-toxicity scenario 2	Dose-efficacy scenario 1	0.98	0.258385359023762	MTD 2.5% percentile	0.5	CA
y_0025100	Dose-toxicity scenario 2	Dose-efficacy scenario 1	0.99	0.251436269048264	MTD 2.5% percentile	0.5	CA
y_0025101	Dose-toxicity scenario 2	Dose-efficacy scenario 1	1	0.244541407300861	MTD 2.5% percentile	0.5	CA
y_0501	Dose-toxicity scenario 2	Dose-efficacy scenario 1	0	1.24457484454921	MTD 50% percentile	0.5	CA
y_0502	Dose-toxicity scenario 2	Dose-efficacy scenario 1	0.01	1.22084891462099	MTD 50% percentile	0.5	CA
y_0503	Dose-toxicity scenario 2	Dose-efficacy scenario 1	0.02	1.19765020956556	MTD 50% percentile	0.5	CA
y_0504	Dose-toxicity scenario 2	Dose-efficacy scenario 1	0.03	1.17496134893047	MTD 50% percentile	0.5	CA
y_0505	Dose-toxicity scenario 2	Dose-efficacy scenario 1	0.04	1.1527657079099	MTD 50% percentile	0.5	CA
y_0506	Dose-toxicity scenario 2	Dose-efficacy scenario 1	0.05	1.13104737671978	MTD 50% percentile	0.5	CA
y_0507	Dose-toxicity scenario 2	Dose-efficacy scenario 1	0.06	1.10979112256599	MTD 50% percentile	0.5	CA
y_0508	Dose-toxicity scenario 2	Dose-efficacy scenario 1	0.07	1.08898235401443	MTD 50% percentile	0.5	CA
y_0509	Dose-toxicity scenario 2	Dose-efficacy scenario 1	0.08	1.06860708758797	MTD 50% percentile	0.5	CA
y_05010	Dose-toxicity scenario 2	Dose-efficacy scenario 1	0.09	1.04865191642944	MTD 50% percentile	0.5	CA
y_05011	Dose-toxicity scenario 2	Dose-efficacy scenario 1	0.1	1.02910398088313	MTD 50% percentile	0.5	CA
y_05012	Dose-toxicity scenario 2	Dose-efficacy scenario 1	0.11	1.00995094085925	MTD 50% percentile	0.5	CA
y_05013	Dose-toxicity scenario 2	Dose-efficacy scenario 1	0.12	0.991180949856442	MTD 50% percentile	0.5	CA
y_05014	Dose-toxicity scenario 2	Dose-efficacy scenario 1	0.13	0.972782630527411	MTD 50% percentile	0.5	CA
y_05015	Dose-toxicity scenario 2	Dose-efficacy scenario 1	0.14	0.954745051681903	MTD 50% percentile	0.5	CA
y_05016	Dose-toxicity scenario 2	Dose-efficacy scenario 1	0.15	0.937057706629231	MTD 50% percentile	0.5	CA
y_05017	Dose-toxicity scenario 2	Dose-efficacy scenario 1	0.16	0.91971049277025	MTD 50% percentile	0.5	CA
y_05018	Dose-toxicity scenario 2	Dose-efficacy scenario 1	0.17	0.90269369235546	MTD 50% percentile	0.5	CA
y_05019	Dose-toxicity scenario 2	Dose-efficacy scenario 1	0.18	0.885997954332253	MTD 50% percentile	0.5	CA
y_05020	Dose-toxicity scenario 2	Dose-efficacy scenario 1	0.19	0.869614277210034	MTD 50% percentile	0.5	CA
y_05021	Dose-toxicity scenario 2	Dose-efficacy scenario 1	0.2	0.853533992877257	MTD 50% percentile	0.5	CA
y_05022	Dose-toxicity scenario 2	Dose-efficacy scenario 1	0.21	0.837748751309238	MTD 50% percentile	0.5	CA
y_05023	Dose-toxicity scenario 2	Dose-efficacy scenario 1	0.22	0.822250506110065	MTD 50% percentile	0.5	CA
y_05024	Dose-toxicity scenario 2	Dose-efficacy scenario 1	0.23	0.807031500836007	MTD 50% percentile	0.5	CA
y_05025	Dose-toxicity scenario 2	Dose-efficacy scenario 1	0.24	0.792084256051575	MTD 50% percentile	0.5	CA
y_05026	Dose-toxicity scenario 2	Dose-efficacy scenario 1	0.25	0.777401557072854	MTD 50% percentile	0.5	CA
y_05027	Dose-toxicity scenario 2	Dose-efficacy scenario 1	0.26	0.762976442355903	MTD 50% percentile	0.5	CA
y_05028	Dose-toxicity scenario 2	Dose-efficacy scenario 1	0.27	0.748802192490965	MTD 50% percentile	0.5	CA
y_05029	Dose-toxicity scenario 2	Dose-efficacy scenario 1	0.28	0.734872319765927	MTD 50% percentile	0.5	CA
y_05030	Dose-toxicity scenario 2	Dose-efficacy scenario 1	0.29	0.721180558264968	MTD 50% percentile	0.5	CA
y_05031	Dose-toxicity scenario 2	Dose-efficacy scenario 1	0.3	0.70772085447066	MTD 50% percentile	0.5	CA
y_05032	Dose-toxicity scenario 2	Dose-efficacy scenario 1	0.31	0.694487358339893	MTD 50% percentile	0.5	CA
y_05033	Dose-toxicity scenario 2	Dose-efficacy scenario 1	0.32	0.681474414825997	MTD 50% percentile	0.5	CA
y_05034	Dose-toxicity scenario 2	Dose-efficacy scenario 1	0.33	0.668676555821242	MTD 50% percentile	0.5	CA
y_05035	Dose-toxicity scenario 2	Dose-efficacy scenario 1	0.34	0.656088492495602	MTD 50% percentile	0.5	CA
y_05036	Dose-toxicity scenario 2	Dose-efficacy scenario 1	0.35	0.64370510800922	MTD 50% percentile	0.5	CA
y_05037	Dose-toxicity scenario 2	Dose-efficacy scenario 1	0.36	0.631521450577499	MTD 50% percentile	0.5	CA
y_05038	Dose-toxicity scenario 2	Dose-efficacy scenario 1	0.37	0.619532726869048	MTD 50% percentile	0.5	CA
y_05039	Dose-toxicity scenario 2	Dose-efficacy scenario 1	0.38	0.607734295718017	MTD 50% percentile	0.5	CA
y_05040	Dose-toxicity scenario 2	Dose-efficacy scenario 1	0.39	0.596121662133464	MTD 50% percentile	0.5	CA
y_05041	Dose-toxicity scenario 2	Dose-efficacy scenario 1	0.4	0.584690471589541	MTD 50% percentile	0.5	CA
y_05042	Dose-toxicity scenario 2	Dose-efficacy scenario 1	0.41	0.57343650458124	MTD 50% percentile	0.5	CA
y_05043	Dose-toxicity scenario 2	Dose-efficacy scenario 1	0.42	0.562355671431403	MTD 50% percentile	0.5	CA
y_05044	Dose-toxicity scenario 2	Dose-efficacy scenario 1	0.43	0.55144400733558	MTD 50% percentile	0.5	CA
y_05045	Dose-toxicity scenario 2	Dose-efficacy scenario 1	0.44	0.540697667632113	MTD 50% percentile	0.5	CA
y_05046	Dose-toxicity scenario 2	Dose-efficacy scenario 1	0.45	0.530112923285589	MTD 50% percentile	0.5	CA
y_05047	Dose-toxicity scenario 2	Dose-efficacy scenario 1	0.46	0.519686156572535	MTD 50% percentile	0.5	CA
y_05048	Dose-toxicity scenario 2	Dose-efficacy scenario 1	0.47	0.509413856958838	MTD 50% percentile	0.5	CA
y_05049	Dose-toxicity scenario 2	Dose-efficacy scenario 1	0.48	0.499292617159058	MTD 50% percentile	0.5	CA
y_05050	Dose-toxicity scenario 2	Dose-efficacy scenario 1	0.49	0.489319129368306	MTD 50% percentile	0.5	CA
y_05051	Dose-toxicity scenario 2	Dose-efficacy scenario 1	0.5	0.47949018165796	MTD 50% percentile	0.5	CA
y_05052	Dose-toxicity scenario 2	Dose-efficacy scenario 1	0.51	0.469802654526953	MTD 50% percentile	0.5	CA
y_05053	Dose-toxicity scenario 2	Dose-efficacy scenario 1	0.52	0.460253517600864	MTD 50% percentile	0.5	CA
y_05054	Dose-toxicity scenario 2	Dose-efficacy scenario 1	0.53	0.450839826471465	MTD 50% percentile	0.5	CA
y_05055	Dose-toxicity scenario 2	Dose-efficacy scenario 1	0.54	0.441558719669807	MTD 50% percentile	0.5	CA
y_05056	Dose-toxicity scenario 2	Dose-efficacy scenario 1	0.55	0.432407415766311	MTD 50% percentile	0.5	CA
y_05057	Dose-toxicity scenario 2	Dose-efficacy scenario 1	0.56	0.423383210591681	MTD 50% percentile	0.5	CA
y_05058	Dose-toxicity scenario 2	Dose-efficacy scenario 1	0.57	0.414483474572812	MTD 50% percentile	0.5	CA
y_05059	Dose-toxicity scenario 2	Dose-efficacy scenario 1	0.58	0.40570565017818	MTD 50% percentile	0.5	CA
y_05060	Dose-toxicity scenario 2	Dose-efficacy scenario 1	0.59	0.3970472494675	MTD 50% percentile	0.5	CA
y_05061	Dose-toxicity scenario 2	Dose-efficacy scenario 1	0.6	0.38850585174072	MTD 50% percentile	0.5	CA
y_05062	Dose-toxicity scenario 2	Dose-efficacy scenario 1	0.61	0.380079101281683	MTD 50% percentile	0.5	CA
y_05063	Dose-toxicity scenario 2	Dose-efficacy scenario 1	0.62	0.371764705192039	MTD 50% percentile	0.5	CA
y_05064	Dose-toxicity scenario 2	Dose-efficacy scenario 1	0.63	0.363560431311235	MTD 50% percentile	0.5	CA
y_05065	Dose-toxicity scenario 2	Dose-efficacy scenario 1	0.64	0.355464106218593	MTD 50% percentile	0.5	CA
y_05066	Dose-toxicity scenario 2	Dose-efficacy scenario 1	0.65	0.347473613313749	MTD 50% percentile	0.5	CA
y_05067	Dose-toxicity scenario 2	Dose-efficacy scenario 1	0.66	0.339586890971876	MTD 50% percentile	0.5	CA
y_05068	Dose-toxicity scenario 2	Dose-efficacy scenario 1	0.67	0.33180193077031	MTD 50% percentile	0.5	CA
y_05069	Dose-toxicity scenario 2	Dose-efficacy scenario 1	0.68	0.324116775783393	MTD 50% percentile	0.5	CA
y_05070	Dose-toxicity scenario 2	Dose-efficacy scenario 1	0.69	0.316529518942464	MTD 50% percentile	0.5	CA
y_05071	Dose-toxicity scenario 2	Dose-efficacy scenario 1	0.7	0.309038301458146	MTD 50% percentile	0.5	CA
y_05072	Dose-toxicity scenario 2	Dose-efficacy scenario 1	0.71	0.301641311302152	MTD 50% percentile	0.5	CA
y_05073	Dose-toxicity scenario 2	Dose-efficacy scenario 1	0.72	0.294336781746031	MTD 50% percentile	0.5	CA
y_05074	Dose-toxicity scenario 2	Dose-efficacy scenario 1	0.73	0.287122989954371	MTD 50% percentile	0.5	CA
y_05075	Dose-toxicity scenario 2	Dose-efficacy scenario 1	0.74	0.279998255630095	MTD 50% percentile	0.5	CA
y_05076	Dose-toxicity scenario 2	Dose-efficacy scenario 1	0.75	0.272960939709636	MTD 50% percentile	0.5	CA
y_05077	Dose-toxicity scenario 2	Dose-efficacy scenario 1	0.76	0.266009443105834	MTD 50% percentile	0.5	CA
y_05078	Dose-toxicity scenario 2	Dose-efficacy scenario 1	0.77	0.259142205496558	MTD 50% percentile	0.5	CA
y_05079	Dose-toxicity scenario 2	Dose-efficacy scenario 1	0.78	0.252357704157104	MTD 50% percentile	0.5	CA
y_05080	Dose-toxicity scenario 2	Dose-efficacy scenario 1	0.79	0.245654452834543	MTD 50% percentile	0.5	CA
y_05081	Dose-toxicity scenario 2	Dose-efficacy scenario 1	0.8	0.239031000662274	MTD 50% percentile	0.5	CA
y_05082	Dose-toxicity scenario 2	Dose-efficacy scenario 1	0.81	0.232485931113109	MTD 50% percentile	0.5	CA
y_05083	Dose-toxicity scenario 2	Dose-efficacy scenario 1	0.82	0.226017860989308	MTD 50% percentile	0.5	CA
y_05084	Dose-toxicity scenario 2	Dose-efficacy scenario 1	0.83	0.219625439448053	MTD 50% percentile	0.5	CA
y_05085	Dose-toxicity scenario 2	Dose-efficacy scenario 1	0.84	0.213307347060912	MTD 50% percentile	0.5	CA
y_05086	Dose-toxicity scenario 2	Dose-efficacy scenario 1	0.85	0.207062294905928	MTD 50% percentile	0.5	CA
y_05087	Dose-toxicity scenario 2	Dose-efficacy scenario 1	0.86	0.200889023691008	MTD 50% percentile	0.5	CA
y_05088	Dose-toxicity scenario 2	Dose-efficacy scenario 1	0.87	0.194786302907375	MTD 50% percentile	0.5	CA
y_05089	Dose-toxicity scenario 2	Dose-efficacy scenario 1	0.88	0.188752930011871	MTD 50% percentile	0.5	CA
y_05090	Dose-toxicity scenario 2	Dose-efficacy scenario 1	0.89	0.182787729636982	MTD 50% percentile	0.5	CA
y_05091	Dose-toxicity scenario 2	Dose-efficacy scenario 1	0.9	0.176889552827491	MTD 50% percentile	0.5	CA
y_05092	Dose-toxicity scenario 2	Dose-efficacy scenario 1	0.91	0.171057276302717	MTD 50% percentile	0.5	CA
y_05093	Dose-toxicity scenario 2	Dose-efficacy scenario 1	0.92	0.165289801743345	MTD 50% percentile	0.5	CA
y_05094	Dose-toxicity scenario 2	Dose-efficacy scenario 1	0.93	0.159586055101899	MTD 50% percentile	0.5	CA
y_05095	Dose-toxicity scenario 2	Dose-efficacy scenario 1	0.94	0.153944985935941	MTD 50% percentile	0.5	CA
y_05096	Dose-toxicity scenario 2	Dose-efficacy scenario 1	0.95	0.148365566763139	MTD 50% percentile	0.5	CA
y_05097	Dose-toxicity scenario 2	Dose-efficacy scenario 1	0.96	0.142846792437362	MTD 50% percentile	0.5	CA
y_05098	Dose-toxicity scenario 2	Dose-efficacy scenario 1	0.97	0.137387679545002	MTD 50% percentile	0.5	CA
y_05099	Dose-toxicity scenario 2	Dose-efficacy scenario 1	0.98	0.131987265820787	MTD 50% percentile	0.5	CA
y_050100	Dose-toxicity scenario 2	Dose-efficacy scenario 1	0.99	0.126644609582316	MTD 50% percentile	0.5	CA
y_050101	Dose-toxicity scenario 2	Dose-efficacy scenario 1	1	0.121358789182659	MTD 50% percentile	0.5	CA
y_09751	Dose-toxicity scenario 2	Dose-efficacy scenario 1	0	1.15181540601587	MTD 97.5% percentile	0.5	CA
y_09752	Dose-toxicity scenario 2	Dose-efficacy scenario 1	0.01	1.11649805261969	MTD 97.5% percentile	0.5	CA
y_09753	Dose-toxicity scenario 2	Dose-efficacy scenario 1	0.02	1.08272002372444	MTD 97.5% percentile	0.5	CA
y_09754	Dose-toxicity scenario 2	Dose-efficacy scenario 1	0.03	1.05038282739845	MTD 97.5% percentile	0.5	CA
y_09755	Dose-toxicity scenario 2	Dose-efficacy scenario 1	0.04	1.01939619876971	MTD 97.5% percentile	0.5	CA
y_09756	Dose-toxicity scenario 2	Dose-efficacy scenario 1	0.05	0.989677258586404	MTD 97.5% percentile	0.5	CA
y_09757	Dose-toxicity scenario 2	Dose-efficacy scenario 1	0.06	0.961149772979316	MTD 97.5% percentile	0.5	CA
y_09758	Dose-toxicity scenario 2	Dose-efficacy scenario 1	0.07	0.933743500504669	MTD 97.5% percentile	0.5	CA
y_09759	Dose-toxicity scenario 2	Dose-efficacy scenario 1	0.08	0.907393614692535	MTD 97.5% percentile	0.5	CA
y_097510	Dose-toxicity scenario 2	Dose-efficacy scenario 1	0.09	0.882040192107013	MTD 97.5% percentile	0.5	CA
y_097511	Dose-toxicity scenario 2	Dose-efficacy scenario 1	0.1	0.857627757408089	MTD 97.5% percentile	0.5	CA
y_097512	Dose-toxicity scenario 2	Dose-efficacy scenario 1	0.11	0.834104878145435	MTD 97.5% percentile	0.5	CA
y_097513	Dose-toxicity scenario 2	Dose-efficacy scenario 1	0.12	0.811423803055097	MTD 97.5% percentile	0.5	CA
y_097514	Dose-toxicity scenario 2	Dose-efficacy scenario 1	0.13	0.789540138505957	MTD 97.5% percentile	0.5	CA
y_097515	Dose-toxicity scenario 2	Dose-efficacy scenario 1	0.14	0.768412558482693	MTD 97.5% percentile	0.5	CA
y_097516	Dose-toxicity scenario 2	Dose-efficacy scenario 1	0.15	0.748002544118685	MTD 97.5% percentile	0.5	CA
y_097517	Dose-toxicity scenario 2	Dose-efficacy scenario 1	0.16	0.728274149324859	MTD 97.5% percentile	0.5	CA
y_097518	Dose-toxicity scenario 2	Dose-efficacy scenario 1	0.17	0.709193789514275	MTD 97.5% percentile	0.5	CA
y_097519	Dose-toxicity scenario 2	Dose-efficacy scenario 1	0.18	0.690730050810125	MTD 97.5% percentile	0.5	CA
y_097520	Dose-toxicity scenario 2	Dose-efficacy scenario 1	0.19	0.672853517457092	MTD 97.5% percentile	0.5	CA
y_097521	Dose-toxicity scenario 2	Dose-efficacy scenario 1	0.2	0.655536615441561	MTD 97.5% percentile	0.5	CA
y_097522	Dose-toxicity scenario 2	Dose-efficacy scenario 1	0.21	0.638753470572068	MTD 97.5% percentile	0.5	CA
y_097523	Dose-toxicity scenario 2	Dose-efficacy scenario 1	0.22	0.622479779483688	MTD 97.5% percentile	0.5	CA
y_097524	Dose-toxicity scenario 2	Dose-efficacy scenario 1	0.23	0.606692692213813	MTD 97.5% percentile	0.5	CA
y_097525	Dose-toxicity scenario 2	Dose-efficacy scenario 1	0.24	0.591370705156167	MTD 97.5% percentile	0.5	CA
y_097526	Dose-toxicity scenario 2	Dose-efficacy scenario 1	0.25	0.576493563338462	MTD 97.5% percentile	0.5	CA
y_097527	Dose-toxicity scenario 2	Dose-efficacy scenario 1	0.26	0.562042171089817	MTD 97.5% percentile	0.5	CA
y_097528	Dose-toxicity scenario 2	Dose-efficacy scenario 1	0.27	0.547998510269462	MTD 97.5% percentile	0.5	CA
y_097529	Dose-toxicity scenario 2	Dose-efficacy scenario 1	0.28	0.534345565320454	MTD 97.5% percentile	0.5	CA
y_097530	Dose-toxicity scenario 2	Dose-efficacy scenario 1	0.29	0.521067254492909	MTD 97.5% percentile	0.5	CA
y_097531	Dose-toxicity scenario 2	Dose-efficacy scenario 1	0.3	0.508148366652294	MTD 97.5% percentile	0.5	CA
y_097532	Dose-toxicity scenario 2	Dose-efficacy scenario 1	0.31	0.495574503150671	MTD 97.5% percentile	0.5	CA
y_097533	Dose-toxicity scenario 2	Dose-efficacy scenario 1	0.32	0.483332024293922	MTD 97.5% percentile	0.5	CA
y_097534	Dose-toxicity scenario 2	Dose-efficacy scenario 1	0.33	0.471407999986479	MTD 97.5% percentile	0.5	CA
y_097535	Dose-toxicity scenario 2	Dose-efficacy scenario 1	0.34	0.459790164178143	MTD 97.5% percentile	0.5	CA
y_097536	Dose-toxicity scenario 2	Dose-efficacy scenario 1	0.35	0.448466872775596	MTD 97.5% percentile	0.5	CA
y_097537	Dose-toxicity scenario 2	Dose-efficacy scenario 1	0.36	0.437427064715028	MTD 97.5% percentile	0.5	CA
y_097538	Dose-toxicity scenario 2	Dose-efficacy scenario 1	0.37	0.426660225922295	MTD 97.5% percentile	0.5	CA
y_097539	Dose-toxicity scenario 2	Dose-efficacy scenario 1	0.38	0.416156355913801	MTD 97.5% percentile	0.5	CA
y_097540	Dose-toxicity scenario 2	Dose-efficacy scenario 1	0.39	0.405905936815056	MTD 97.5% percentile	0.5	CA
y_097541	Dose-toxicity scenario 2	Dose-efficacy scenario 1	0.4	0.395899904595185	MTD 97.5% percentile	0.5	CA
y_097542	Dose-toxicity scenario 2	Dose-efficacy scenario 1	0.41	0.386129622334657	MTD 97.5% percentile	0.5	CA
y_097543	Dose-toxicity scenario 2	Dose-efficacy scenario 1	0.42	0.376586855360497	MTD 97.5% percentile	0.5	CA
y_097544	Dose-toxicity scenario 2	Dose-efficacy scenario 1	0.43	0.367263748098562	MTD 97.5% percentile	0.5	CA
y_097545	Dose-toxicity scenario 2	Dose-efficacy scenario 1	0.44	0.358152802506095	MTD 97.5% percentile	0.5	CA
y_097546	Dose-toxicity scenario 2	Dose-efficacy scenario 1	0.45	0.349246857960112	MTD 97.5% percentile	0.5	CA
y_097547	Dose-toxicity scenario 2	Dose-efficacy scenario 1	0.46	0.340539072488263	MTD 97.5% percentile	0.5	CA
y_097548	Dose-toxicity scenario 2	Dose-efficacy scenario 1	0.47	0.332022905238747	MTD 97.5% percentile	0.5	CA
y_097549	Dose-toxicity scenario 2	Dose-efficacy scenario 1	0.48	0.323692100094907	MTD 97.5% percentile	0.5	CA
y_097550	Dose-toxicity scenario 2	Dose-efficacy scenario 1	0.49	0.315540670348242	MTD 97.5% percentile	0.5	CA
y_097551	Dose-toxicity scenario 2	Dose-efficacy scenario 1	0.5	0.307562884350904	MTD 97.5% percentile	0.5	CA
y_097552	Dose-toxicity scenario 2	Dose-efficacy scenario 1	0.51	0.299753252075447	MTD 97.5% percentile	0.5	CA
y_097553	Dose-toxicity scenario 2	Dose-efficacy scenario 1	0.52	0.292106512515572	MTD 97.5% percentile	0.5	CA
y_097554	Dose-toxicity scenario 2	Dose-efficacy scenario 1	0.53	0.284617621867125	MTD 97.5% percentile	0.5	CA
y_097555	Dose-toxicity scenario 2	Dose-efficacy scenario 1	0.54	0.277281742433544	MTD 97.5% percentile	0.5	CA
y_097556	Dose-toxicity scenario 2	Dose-efficacy scenario 1	0.55	0.270094232204466	MTD 97.5% percentile	0.5	CA
y_097557	Dose-toxicity scenario 2	Dose-efficacy scenario 1	0.56	0.263050635060334	MTD 97.5% percentile	0.5	CA
y_097558	Dose-toxicity scenario 2	Dose-efficacy scenario 1	0.57	0.256146671559558	MTD 97.5% percentile	0.5	CA
y_097559	Dose-toxicity scenario 2	Dose-efficacy scenario 1	0.58	0.249378230268208	MTD 97.5% percentile	0.5	CA
y_097560	Dose-toxicity scenario 2	Dose-efficacy scenario 1	0.59	0.242741359595332	MTD 97.5% percentile	0.5	CA
y_097561	Dose-toxicity scenario 2	Dose-efficacy scenario 1	0.6	0.236232260099824	MTD 97.5% percentile	0.5	CA
y_097562	Dose-toxicity scenario 2	Dose-efficacy scenario 1	0.61	0.229847277237379	MTD 97.5% percentile	0.5	CA
y_097563	Dose-toxicity scenario 2	Dose-efficacy scenario 1	0.62	0.223582894518425	MTD 97.5% percentile	0.5	CA
y_097564	Dose-toxicity scenario 2	Dose-efficacy scenario 1	0.63	0.217435727050146	MTD 97.5% percentile	0.5	CA
y_097565	Dose-toxicity scenario 2	Dose-efficacy scenario 1	0.64	0.21140251543764	MTD 97.5% percentile	0.5	CA
y_097566	Dose-toxicity scenario 2	Dose-efficacy scenario 1	0.65	0.205480120021155	MTD 97.5% percentile	0.5	CA
y_097567	Dose-toxicity scenario 2	Dose-efficacy scenario 1	0.66	0.199665515427976	MTD 97.5% percentile	0.5	CA
y_097568	Dose-toxicity scenario 2	Dose-efficacy scenario 1	0.67	0.193955785419102	MTD 97.5% percentile	0.5	CA
y_097569	Dose-toxicity scenario 2	Dose-efficacy scenario 1	0.68	0.188348118012282	MTD 97.5% percentile	0.5	CA
y_097570	Dose-toxicity scenario 2	Dose-efficacy scenario 1	0.69	0.182839800864257	MTD 97.5% percentile	0.5	CA
y_097571	Dose-toxicity scenario 2	Dose-efficacy scenario 1	0.7	0.177428216896287	MTD 97.5% percentile	0.5	CA
y_097572	Dose-toxicity scenario 2	Dose-efficacy scenario 1	0.71	0.172110840148131	MTD 97.5% percentile	0.5	CA
y_097573	Dose-toxicity scenario 2	Dose-efficacy scenario 1	0.72	0.166885231846694	MTD 97.5% percentile	0.5	CA
y_097574	Dose-toxicity scenario 2	Dose-efficacy scenario 1	0.73	0.161749036676473	MTD 97.5% percentile	0.5	CA
y_097575	Dose-toxicity scenario 2	Dose-efficacy scenario 1	0.74	0.156699979239819	MTD 97.5% percentile	0.5	CA
y_097576	Dose-toxicity scenario 2	Dose-efficacy scenario 1	0.75	0.151735860695853	MTD 97.5% percentile	0.5	CA
y_097577	Dose-toxicity scenario 2	Dose-efficacy scenario 1	0.76	0.146854555567583	MTD 97.5% percentile	0.5	CA
y_097578	Dose-toxicity scenario 2	Dose-efficacy scenario 1	0.77	0.142054008707505	MTD 97.5% percentile	0.5	CA
y_097579	Dose-toxicity scenario 2	Dose-efficacy scenario 1	0.78	0.137332232412569	MTD 97.5% percentile	0.5	CA
y_097580	Dose-toxicity scenario 2	Dose-efficacy scenario 1	0.79	0.132687303680008	MTD 97.5% percentile	0.5	CA
y_097581	Dose-toxicity scenario 2	Dose-efficacy scenario 1	0.8	0.128117361596075	MTD 97.5% percentile	0.5	CA
y_097582	Dose-toxicity scenario 2	Dose-efficacy scenario 1	0.81	0.123620604850228	MTD 97.5% percentile	0.5	CA
y_097583	Dose-toxicity scenario 2	Dose-efficacy scenario 1	0.82	0.1191952893678	MTD 97.5% percentile	0.5	CA
y_097584	Dose-toxicity scenario 2	Dose-efficacy scenario 1	0.83	0.114839726054608	MTD 97.5% percentile	0.5	CA
y_097585	Dose-toxicity scenario 2	Dose-efficacy scenario 1	0.84	0.110552278647373	MTD 97.5% percentile	0.5	CA
y_097586	Dose-toxicity scenario 2	Dose-efficacy scenario 1	0.85	0.106331361664219	MTD 97.5% percentile	0.5	CA
y_097587	Dose-toxicity scenario 2	Dose-efficacy scenario 1	0.86	0.102175438449834	MTD 97.5% percentile	0.5	CA
y_097588	Dose-toxicity scenario 2	Dose-efficacy scenario 1	0.87	0.0980830193102551	MTD 97.5% percentile	0.5	CA
y_097589	Dose-toxicity scenario 2	Dose-efficacy scenario 1	0.88	0.0940526597324963	MTD 97.5% percentile	0.5	CA
y_097590	Dose-toxicity scenario 2	Dose-efficacy scenario 1	0.89	0.0900829586845747	MTD 97.5% percentile	0.5	CA
y_097591	Dose-toxicity scenario 2	Dose-efficacy scenario 1	0.9	0.0861725569917106	MTD 97.5% percentile	0.5	CA
y_097592	Dose-toxicity scenario 2	Dose-efficacy scenario 1	0.91	0.0823201357847605	MTD 97.5% percentile	0.5	CA
y_097593	Dose-toxicity scenario 2	Dose-efficacy scenario 1	0.92	0.0785244150171584	MTD 97.5% percentile	0.5	CA
y_097594	Dose-toxicity scenario 2	Dose-efficacy scenario 1	0.93	0.0747841520468613	MTD 97.5% percentile	0.5	CA
y_097595	Dose-toxicity scenario 2	Dose-efficacy scenario 1	0.94	0.0710981402800011	MTD 97.5% percentile	0.5	CA
y_097596	Dose-toxicity scenario 2	Dose-efficacy scenario 1	0.95	0.0674652078731304	MTD 97.5% percentile	0.5	CA
y_097597	Dose-toxicity scenario 2	Dose-efficacy scenario 1	0.96	0.0638842164911323	MTD 97.5% percentile	0.5	CA
y_097598	Dose-toxicity scenario 2	Dose-efficacy scenario 1	0.97	0.0603540601180271	MTD 97.5% percentile	0.5	CA
y_097599	Dose-toxicity scenario 2	Dose-efficacy scenario 1	0.98	0.0568736639180665	MTD 97.5% percentile	0.5	CA
y_0975100	Dose-toxicity scenario 2	Dose-efficacy scenario 1	0.99	0.0534419831446525	MTD 97.5% percentile	0.5	CA
y_0975101	Dose-toxicity scenario 2	Dose-efficacy scenario 1	1	0.0500580020947533	MTD 97.5% percentile	0.5	CA
