# Supplementary material for: A Bayesian adaptive design for dual‐agent phase I–II oncology trials integrating efficacy data across stages
Source: Biom J. 2023 May 18;65(7):2200288. doi: 10.1002/bimj.202200288 (PMC10952513; doi:10.1002/bimj.202200288)
Supplement: Supplementary file 1 — Supporting Information S1 [file BIMJ-65-0-s001.zip › Code_biometrical_journal2/Code_biometrical_journal/Data/intermediate_outputs/MTD_curve_DLT_sc2_EFF_sc1_CA_w050_H1.csv]

	DLT_scenario	EFF_scenario	x	y	type	omega	agreement
y_mean1	Dose-toxicity scenario 2	Dose-efficacy scenario 1	0	1.24945085031272	MTD mean	0.5	CA
y_mean2	Dose-toxicity scenario 2	Dose-efficacy scenario 1	0.01	1.22462919057707	MTD mean	0.5	CA
y_mean3	Dose-toxicity scenario 2	Dose-efficacy scenario 1	0.02	1.20039948264193	MTD mean	0.5	CA
y_mean4	Dose-toxicity scenario 2	Dose-efficacy scenario 1	0.03	1.17674080055676	MTD mean	0.5	CA
y_mean5	Dose-toxicity scenario 2	Dose-efficacy scenario 1	0.04	1.15363319321507	MTD mean	0.5	CA
y_mean6	Dose-toxicity scenario 2	Dose-efficacy scenario 1	0.05	1.13105762824105	MTD mean	0.5	CA
y_mean7	Dose-toxicity scenario 2	Dose-efficacy scenario 1	0.06	1.10899593970804	MTD mean	0.5	CA
y_mean8	Dose-toxicity scenario 2	Dose-efficacy scenario 1	0.07	1.08743077938701	MTD mean	0.5	CA
y_mean9	Dose-toxicity scenario 2	Dose-efficacy scenario 1	0.08	1.06634557125003	MTD mean	0.5	CA
y_mean10	Dose-toxicity scenario 2	Dose-efficacy scenario 1	0.09	1.04572446897805	MTD mean	0.5	CA
y_mean11	Dose-toxicity scenario 2	Dose-efficacy scenario 1	0.1	1.02555231624401	MTD mean	0.5	CA
y_mean12	Dose-toxicity scenario 2	Dose-efficacy scenario 1	0.11	1.00581460956208	MTD mean	0.5	CA
y_mean13	Dose-toxicity scenario 2	Dose-efficacy scenario 1	0.12	0.986497463511635	MTD mean	0.5	CA
y_mean14	Dose-toxicity scenario 2	Dose-efficacy scenario 1	0.13	0.967587578160863	MTD mean	0.5	CA
y_mean15	Dose-toxicity scenario 2	Dose-efficacy scenario 1	0.14	0.949072208529176	MTD mean	0.5	CA
y_mean16	Dose-toxicity scenario 2	Dose-efficacy scenario 1	0.15	0.930939135941267	MTD mean	0.5	CA
y_mean17	Dose-toxicity scenario 2	Dose-efficacy scenario 1	0.16	0.913176641137426	MTD mean	0.5	CA
y_mean18	Dose-toxicity scenario 2	Dose-efficacy scenario 1	0.17	0.895773479015775	MTD mean	0.5	CA
y_mean19	Dose-toxicity scenario 2	Dose-efficacy scenario 1	0.18	0.878718854892041	MTD mean	0.5	CA
y_mean20	Dose-toxicity scenario 2	Dose-efficacy scenario 1	0.19	0.862002402171541	MTD mean	0.5	CA
y_mean21	Dose-toxicity scenario 2	Dose-efficacy scenario 1	0.2	0.84561416133634	MTD mean	0.5	CA
y_mean22	Dose-toxicity scenario 2	Dose-efficacy scenario 1	0.21	0.82954456015807	MTD mean	0.5	CA
y_mean23	Dose-toxicity scenario 2	Dose-efficacy scenario 1	0.22	0.813784395053825	MTD mean	0.5	CA
y_mean24	Dose-toxicity scenario 2	Dose-efficacy scenario 1	0.23	0.798324813508812	MTD mean	0.5	CA
y_mean25	Dose-toxicity scenario 2	Dose-efficacy scenario 1	0.24	0.783157297495228	MTD mean	0.5	CA
y_mean26	Dose-toxicity scenario 2	Dose-efficacy scenario 1	0.25	0.768273647822099	MTD mean	0.5	CA
y_mean27	Dose-toxicity scenario 2	Dose-efficacy scenario 1	0.26	0.753665969355681	MTD mean	0.5	CA
y_mean28	Dose-toxicity scenario 2	Dose-efficacy scenario 1	0.27	0.739326657054425	MTD mean	0.5	CA
y_mean29	Dose-toxicity scenario 2	Dose-efficacy scenario 1	0.28	0.725248382766623	MTD mean	0.5	CA
y_mean30	Dose-toxicity scenario 2	Dose-efficacy scenario 1	0.29	0.711424082742564	MTD mean	0.5	CA
y_mean31	Dose-toxicity scenario 2	Dose-efficacy scenario 1	0.3	0.697846945816506	MTD mean	0.5	CA
y_mean32	Dose-toxicity scenario 2	Dose-efficacy scenario 1	0.31	0.684510402216898	MTD mean	0.5	CA
y_mean33	Dose-toxicity scenario 2	Dose-efficacy scenario 1	0.32	0.671408112966258	MTD mean	0.5	CA
y_mean34	Dose-toxicity scenario 2	Dose-efficacy scenario 1	0.33	0.658533959834745	MTD mean	0.5	CA
y_mean35	Dose-toxicity scenario 2	Dose-efficacy scenario 1	0.34	0.645882035813986	MTD mean	0.5	CA
y_mean36	Dose-toxicity scenario 2	Dose-efficacy scenario 1	0.35	0.63344663608	MTD mean	0.5	CA
y_mean37	Dose-toxicity scenario 2	Dose-efficacy scenario 1	0.36	0.621222249416161	MTD mean	0.5	CA
y_mean38	Dose-toxicity scenario 2	Dose-efficacy scenario 1	0.37	0.609203550069113	MTD mean	0.5	CA
y_mean39	Dose-toxicity scenario 2	Dose-efficacy scenario 1	0.38	0.597385390012349	MTD mean	0.5	CA
y_mean40	Dose-toxicity scenario 2	Dose-efficacy scenario 1	0.39	0.585762791593856	MTD mean	0.5	CA
y_mean41	Dose-toxicity scenario 2	Dose-efficacy scenario 1	0.4	0.574330940545742	MTD mean	0.5	CA
y_mean42	Dose-toxicity scenario 2	Dose-efficacy scenario 1	0.41	0.563085179335248	MTD mean	0.5	CA
y_mean43	Dose-toxicity scenario 2	Dose-efficacy scenario 1	0.42	0.552021000837827	MTD mean	0.5	CA
y_mean44	Dose-toxicity scenario 2	Dose-efficacy scenario 1	0.43	0.541134042314257	MTD mean	0.5	CA
y_mean45	Dose-toxicity scenario 2	Dose-efficacy scenario 1	0.44	0.530420079674863	MTD mean	0.5	CA
y_mean46	Dose-toxicity scenario 2	Dose-efficacy scenario 1	0.45	0.519875022015008	MTD mean	0.5	CA
y_mean47	Dose-toxicity scenario 2	Dose-efficacy scenario 1	0.46	0.509494906407019	MTD mean	0.5	CA
y_mean48	Dose-toxicity scenario 2	Dose-efficacy scenario 1	0.47	0.499275892934586	MTD mean	0.5	CA
y_mean49	Dose-toxicity scenario 2	Dose-efficacy scenario 1	0.48	0.489214259956603	MTD mean	0.5	CA
y_mean50	Dose-toxicity scenario 2	Dose-efficacy scenario 1	0.49	0.479306399588139	MTD mean	0.5	CA
y_mean51	Dose-toxicity scenario 2	Dose-efficacy scenario 1	0.5	0.469548813387049	MTD mean	0.5	CA
y_mean52	Dose-toxicity scenario 2	Dose-efficacy scenario 1	0.51	0.459938108235361	MTD mean	0.5	CA
y_mean53	Dose-toxicity scenario 2	Dose-efficacy scenario 1	0.52	0.450470992405271	MTD mean	0.5	CA
y_mean54	Dose-toxicity scenario 2	Dose-efficacy scenario 1	0.53	0.441144271800161	MTD mean	0.5	CA
y_mean55	Dose-toxicity scenario 2	Dose-efficacy scenario 1	0.54	0.431954846361615	MTD mean	0.5	CA
y_mean56	Dose-toxicity scenario 2	Dose-efficacy scenario 1	0.55	0.422899706633955	MTD mean	0.5	CA
y_mean57	Dose-toxicity scenario 2	Dose-efficacy scenario 1	0.56	0.413975930478288	MTD mean	0.5	CA
y_mean58	Dose-toxicity scenario 2	Dose-efficacy scenario 1	0.57	0.405180679928536	MTD mean	0.5	CA
y_mean59	Dose-toxicity scenario 2	Dose-efficacy scenario 1	0.58	0.396511198182333	MTD mean	0.5	CA
y_mean60	Dose-toxicity scenario 2	Dose-efficacy scenario 1	0.59	0.387964806720097	MTD mean	0.5	CA
y_mean61	Dose-toxicity scenario 2	Dose-efficacy scenario 1	0.6	0.37953890254595	MTD mean	0.5	CA
y_mean62	Dose-toxicity scenario 2	Dose-efficacy scenario 1	0.61	0.371230955544508	MTD mean	0.5	CA
y_mean63	Dose-toxicity scenario 2	Dose-efficacy scenario 1	0.62	0.363038505947912	MTD mean	0.5	CA
y_mean64	Dose-toxicity scenario 2	Dose-efficacy scenario 1	0.63	0.354959161907775	MTD mean	0.5	CA
y_mean65	Dose-toxicity scenario 2	Dose-efficacy scenario 1	0.64	0.346990597166995	MTD mean	0.5	CA
y_mean66	Dose-toxicity scenario 2	Dose-efficacy scenario 1	0.65	0.339130548826694	MTD mean	0.5	CA
y_mean67	Dose-toxicity scenario 2	Dose-efficacy scenario 1	0.66	0.33137681520376	MTD mean	0.5	CA
y_mean68	Dose-toxicity scenario 2	Dose-efficacy scenario 1	0.67	0.323727253774756	MTD mean	0.5	CA
y_mean69	Dose-toxicity scenario 2	Dose-efficacy scenario 1	0.68	0.316179779202129	MTD mean	0.5	CA
y_mean70	Dose-toxicity scenario 2	Dose-efficacy scenario 1	0.69	0.308732361438934	MTD mean	0.5	CA
y_mean71	Dose-toxicity scenario 2	Dose-efficacy scenario 1	0.7	0.30138302390843	MTD mean	0.5	CA
y_mean72	Dose-toxicity scenario 2	Dose-efficacy scenario 1	0.71	0.294129841755133	MTD mean	0.5	CA
y_mean73	Dose-toxicity scenario 2	Dose-efficacy scenario 1	0.72	0.286970940164065	MTD mean	0.5	CA
y_mean74	Dose-toxicity scenario 2	Dose-efficacy scenario 1	0.73	0.279904492745126	MTD mean	0.5	CA
y_mean75	Dose-toxicity scenario 2	Dose-efficacy scenario 1	0.74	0.272928719979658	MTD mean	0.5	CA
y_mean76	Dose-toxicity scenario 2	Dose-efficacy scenario 1	0.75	0.266041887726427	MTD mean	0.5	CA
y_mean77	Dose-toxicity scenario 2	Dose-efficacy scenario 1	0.76	0.259242305784389	MTD mean	0.5	CA
y_mean78	Dose-toxicity scenario 2	Dose-efficacy scenario 1	0.77	0.252528326509743	MTD mean	0.5	CA
y_mean79	Dose-toxicity scenario 2	Dose-efficacy scenario 1	0.78	0.245898343484875	MTD mean	0.5	CA
y_mean80	Dose-toxicity scenario 2	Dose-efficacy scenario 1	0.79	0.239350790236968	MTD mean	0.5	CA
y_mean81	Dose-toxicity scenario 2	Dose-efficacy scenario 1	0.8	0.232884139004092	MTD mean	0.5	CA
y_mean82	Dose-toxicity scenario 2	Dose-efficacy scenario 1	0.81	0.226496899546763	MTD mean	0.5	CA
y_mean83	Dose-toxicity scenario 2	Dose-efficacy scenario 1	0.82	0.220187618003018	MTD mean	0.5	CA
y_mean84	Dose-toxicity scenario 2	Dose-efficacy scenario 1	0.83	0.213954875785151	MTD mean	0.5	CA
y_mean85	Dose-toxicity scenario 2	Dose-efficacy scenario 1	0.84	0.207797288516366	MTD mean	0.5	CA
y_mean86	Dose-toxicity scenario 2	Dose-efficacy scenario 1	0.85	0.201713505005658	MTD mean	0.5	CA
y_mean87	Dose-toxicity scenario 2	Dose-efficacy scenario 1	0.86	0.195702206259344	MTD mean	0.5	CA
y_mean88	Dose-toxicity scenario 2	Dose-efficacy scenario 1	0.87	0.189762104527708	MTD mean	0.5	CA
y_mean89	Dose-toxicity scenario 2	Dose-efficacy scenario 1	0.88	0.183891942385325	MTD mean	0.5	CA
y_mean90	Dose-toxicity scenario 2	Dose-efficacy scenario 1	0.89	0.17809049184368	MTD mean	0.5	CA
y_mean91	Dose-toxicity scenario 2	Dose-efficacy scenario 1	0.9	0.172356553494762	MTD mean	0.5	CA
y_mean92	Dose-toxicity scenario 2	Dose-efficacy scenario 1	0.91	0.166688955684391	MTD mean	0.5	CA
y_mean93	Dose-toxicity scenario 2	Dose-efficacy scenario 1	0.92	0.161086553714068	MTD mean	0.5	CA
y_mean94	Dose-toxicity scenario 2	Dose-efficacy scenario 1	0.93	0.155548229070211	MTD mean	0.5	CA
y_mean95	Dose-toxicity scenario 2	Dose-efficacy scenario 1	0.94	0.150072888679693	MTD mean	0.5	CA
y_mean96	Dose-toxicity scenario 2	Dose-efficacy scenario 1	0.95	0.144659464190626	MTD mean	0.5	CA
y_mean97	Dose-toxicity scenario 2	Dose-efficacy scenario 1	0.96	0.139306911277418	MTD mean	0.5	CA
y_mean98	Dose-toxicity scenario 2	Dose-efficacy scenario 1	0.97	0.134014208969134	MTD mean	0.5	CA
y_mean99	Dose-toxicity scenario 2	Dose-efficacy scenario 1	0.98	0.128780359000262	MTD mean	0.5	CA
y_mean100	Dose-toxicity scenario 2	Dose-efficacy scenario 1	0.99	0.123604385183023	MTD mean	0.5	CA
y_mean101	Dose-toxicity scenario 2	Dose-efficacy scenario 1	1	0.118485332800384	MTD mean	0.5	CA
y_00251	Dose-toxicity scenario 2	Dose-efficacy scenario 1	0	1.37587918118365	MTD 2.5% percentile	0.5	CA
y_00252	Dose-toxicity scenario 2	Dose-efficacy scenario 1	0.01	1.3571293167307	MTD 2.5% percentile	0.5	CA
y_00253	Dose-toxicity scenario 2	Dose-efficacy scenario 1	0.02	1.33862422308475	MTD 2.5% percentile	0.5	CA
y_00254	Dose-toxicity scenario 2	Dose-efficacy scenario 1	0.03	1.32035913827398	MTD 2.5% percentile	0.5	CA
y_00255	Dose-toxicity scenario 2	Dose-efficacy scenario 1	0.04	1.3023294230551	MTD 2.5% percentile	0.5	CA
y_00256	Dose-toxicity scenario 2	Dose-efficacy scenario 1	0.05	1.28453055698484	MTD 2.5% percentile	0.5	CA
y_00257	Dose-toxicity scenario 2	Dose-efficacy scenario 1	0.06	1.2669581346414	MTD 2.5% percentile	0.5	CA
y_00258	Dose-toxicity scenario 2	Dose-efficacy scenario 1	0.07	1.24960786198925	MTD 2.5% percentile	0.5	CA
y_00259	Dose-toxicity scenario 2	Dose-efficacy scenario 1	0.08	1.23247555288086	MTD 2.5% percentile	0.5	CA
y_002510	Dose-toxicity scenario 2	Dose-efficacy scenario 1	0.09	1.21555712568951	MTD 2.5% percentile	0.5	CA
y_002511	Dose-toxicity scenario 2	Dose-efficacy scenario 1	0.1	1.19884860006736	MTD 2.5% percentile	0.5	CA
y_002512	Dose-toxicity scenario 2	Dose-efficacy scenario 1	0.11	1.1823460938235	MTD 2.5% percentile	0.5	CA
y_002513	Dose-toxicity scenario 2	Dose-efficacy scenario 1	0.12	1.16604581991676	MTD 2.5% percentile	0.5	CA
y_002514	Dose-toxicity scenario 2	Dose-efficacy scenario 1	0.13	1.1499440835584	MTD 2.5% percentile	0.5	CA
y_002515	Dose-toxicity scenario 2	Dose-efficacy scenario 1	0.14	1.13403727942001	MTD 2.5% percentile	0.5	CA
y_002516	Dose-toxicity scenario 2	Dose-efficacy scenario 1	0.15	1.11832188894221	MTD 2.5% percentile	0.5	CA
y_002517	Dose-toxicity scenario 2	Dose-efficacy scenario 1	0.16	1.10279447773998	MTD 2.5% percentile	0.5	CA
y_002518	Dose-toxicity scenario 2	Dose-efficacy scenario 1	0.17	1.08745169310044	MTD 2.5% percentile	0.5	CA
y_002519	Dose-toxicity scenario 2	Dose-efficacy scenario 1	0.18	1.07229026156949	MTD 2.5% percentile	0.5	CA
y_002520	Dose-toxicity scenario 2	Dose-efficacy scenario 1	0.19	1.05730698662338	MTD 2.5% percentile	0.5	CA
y_002521	Dose-toxicity scenario 2	Dose-efficacy scenario 1	0.2	1.04249874642202	MTD 2.5% percentile	0.5	CA
y_002522	Dose-toxicity scenario 2	Dose-efficacy scenario 1	0.21	1.02786249164047	MTD 2.5% percentile	0.5	CA
y_002523	Dose-toxicity scenario 2	Dose-efficacy scenario 1	0.22	1.01339524337562	MTD 2.5% percentile	0.5	CA
y_002524	Dose-toxicity scenario 2	Dose-efficacy scenario 1	0.23	0.999094091124885	MTD 2.5% percentile	0.5	CA
y_002525	Dose-toxicity scenario 2	Dose-efficacy scenario 1	0.24	0.984956190834241	MTD 2.5% percentile	0.5	CA
y_002526	Dose-toxicity scenario 2	Dose-efficacy scenario 1	0.25	0.970978763012611	MTD 2.5% percentile	0.5	CA
y_002527	Dose-toxicity scenario 2	Dose-efficacy scenario 1	0.26	0.957159090910166	MTD 2.5% percentile	0.5	CA
y_002528	Dose-toxicity scenario 2	Dose-efficacy scenario 1	0.27	0.94349451875794	MTD 2.5% percentile	0.5	CA
y_002529	Dose-toxicity scenario 2	Dose-efficacy scenario 1	0.28	0.929982450066388	MTD 2.5% percentile	0.5	CA
y_002530	Dose-toxicity scenario 2	Dose-efficacy scenario 1	0.29	0.916620345980592	MTD 2.5% percentile	0.5	CA
y_002531	Dose-toxicity scenario 2	Dose-efficacy scenario 1	0.3	0.903405723689936	MTD 2.5% percentile	0.5	CA
y_002532	Dose-toxicity scenario 2	Dose-efficacy scenario 1	0.31	0.890336154890142	MTD 2.5% percentile	0.5	CA
y_002533	Dose-toxicity scenario 2	Dose-efficacy scenario 1	0.32	0.877409264295681	MTD 2.5% percentile	0.5	CA
y_002534	Dose-toxicity scenario 2	Dose-efficacy scenario 1	0.33	0.864622728200639	MTD 2.5% percentile	0.5	CA
y_002535	Dose-toxicity scenario 2	Dose-efficacy scenario 1	0.34	0.851974273086203	MTD 2.5% percentile	0.5	CA
y_002536	Dose-toxicity scenario 2	Dose-efficacy scenario 1	0.35	0.839461674273019	MTD 2.5% percentile	0.5	CA
y_002537	Dose-toxicity scenario 2	Dose-efficacy scenario 1	0.36	0.827082754616744	MTD 2.5% percentile	0.5	CA
y_002538	Dose-toxicity scenario 2	Dose-efficacy scenario 1	0.37	0.814835383245185	MTD 2.5% percentile	0.5	CA
y_002539	Dose-toxicity scenario 2	Dose-efficacy scenario 1	0.38	0.80271747433548	MTD 2.5% percentile	0.5	CA
y_002540	Dose-toxicity scenario 2	Dose-efficacy scenario 1	0.39	0.790726985929862	MTD 2.5% percentile	0.5	CA
y_002541	Dose-toxicity scenario 2	Dose-efficacy scenario 1	0.4	0.778861918788578	MTD 2.5% percentile	0.5	CA
y_002542	Dose-toxicity scenario 2	Dose-efficacy scenario 1	0.41	0.767120315278617	MTD 2.5% percentile	0.5	CA
y_002543	Dose-toxicity scenario 2	Dose-efficacy scenario 1	0.42	0.755500258296951	MTD 2.5% percentile	0.5	CA
y_002544	Dose-toxicity scenario 2	Dose-efficacy scenario 1	0.43	0.743999870227042	MTD 2.5% percentile	0.5	CA
y_002545	Dose-toxicity scenario 2	Dose-efficacy scenario 1	0.44	0.732617311927426	MTD 2.5% percentile	0.5	CA
y_002546	Dose-toxicity scenario 2	Dose-efficacy scenario 1	0.45	0.721350781751217	MTD 2.5% percentile	0.5	CA
y_002547	Dose-toxicity scenario 2	Dose-efficacy scenario 1	0.46	0.710198514595457	MTD 2.5% percentile	0.5	CA
y_002548	Dose-toxicity scenario 2	Dose-efficacy scenario 1	0.47	0.69915878097923	MTD 2.5% percentile	0.5	CA
y_002549	Dose-toxicity scenario 2	Dose-efficacy scenario 1	0.48	0.688229886149558	MTD 2.5% percentile	0.5	CA
y_002550	Dose-toxicity scenario 2	Dose-efficacy scenario 1	0.49	0.677410169214076	MTD 2.5% percentile	0.5	CA
y_002551	Dose-toxicity scenario 2	Dose-efficacy scenario 1	0.5	0.666698002299585	MTD 2.5% percentile	0.5	CA
y_002552	Dose-toxicity scenario 2	Dose-efficacy scenario 1	0.51	0.656091789735567	MTD 2.5% percentile	0.5	CA
y_002553	Dose-toxicity scenario 2	Dose-efficacy scenario 1	0.52	0.645589967261811	MTD 2.5% percentile	0.5	CA
y_002554	Dose-toxicity scenario 2	Dose-efficacy scenario 1	0.53	0.635191001259316	MTD 2.5% percentile	0.5	CA
y_002555	Dose-toxicity scenario 2	Dose-efficacy scenario 1	0.54	0.624893388003689	MTD 2.5% percentile	0.5	CA
y_002556	Dose-toxicity scenario 2	Dose-efficacy scenario 1	0.55	0.614695652940263	MTD 2.5% percentile	0.5	CA
y_002557	Dose-toxicity scenario 2	Dose-efficacy scenario 1	0.56	0.604596349980203	MTD 2.5% percentile	0.5	CA
y_002558	Dose-toxicity scenario 2	Dose-efficacy scenario 1	0.57	0.594594060816903	MTD 2.5% percentile	0.5	CA
y_002559	Dose-toxicity scenario 2	Dose-efficacy scenario 1	0.58	0.584687394261984	MTD 2.5% percentile	0.5	CA
y_002560	Dose-toxicity scenario 2	Dose-efficacy scenario 1	0.59	0.574874985600248	MTD 2.5% percentile	0.5	CA
y_002561	Dose-toxicity scenario 2	Dose-efficacy scenario 1	0.6	0.565155495962955	MTD 2.5% percentile	0.5	CA
y_002562	Dose-toxicity scenario 2	Dose-efficacy scenario 1	0.61	0.555527611718822	MTD 2.5% percentile	0.5	CA
y_002563	Dose-toxicity scenario 2	Dose-efficacy scenario 1	0.62	0.545990043882158	MTD 2.5% percentile	0.5	CA
y_002564	Dose-toxicity scenario 2	Dose-efficacy scenario 1	0.63	0.53654152753758	MTD 2.5% percentile	0.5	CA
y_002565	Dose-toxicity scenario 2	Dose-efficacy scenario 1	0.64	0.527180821280769	MTD 2.5% percentile	0.5	CA
y_002566	Dose-toxicity scenario 2	Dose-efficacy scenario 1	0.65	0.517906706674742	MTD 2.5% percentile	0.5	CA
y_002567	Dose-toxicity scenario 2	Dose-efficacy scenario 1	0.66	0.50871798772115	MTD 2.5% percentile	0.5	CA
y_002568	Dose-toxicity scenario 2	Dose-efficacy scenario 1	0.67	0.499613490346105	MTD 2.5% percentile	0.5	CA
y_002569	Dose-toxicity scenario 2	Dose-efficacy scenario 1	0.68	0.490592061900092	MTD 2.5% percentile	0.5	CA
y_002570	Dose-toxicity scenario 2	Dose-efficacy scenario 1	0.69	0.481652570671496	MTD 2.5% percentile	0.5	CA
y_002571	Dose-toxicity scenario 2	Dose-efficacy scenario 1	0.7	0.472793905413332	MTD 2.5% percentile	0.5	CA
y_002572	Dose-toxicity scenario 2	Dose-efficacy scenario 1	0.71	0.464014974882754	MTD 2.5% percentile	0.5	CA
y_002573	Dose-toxicity scenario 2	Dose-efficacy scenario 1	0.72	0.455314707392936	MTD 2.5% percentile	0.5	CA
y_002574	Dose-toxicity scenario 2	Dose-efficacy scenario 1	0.73	0.446692050376953	MTD 2.5% percentile	0.5	CA
y_002575	Dose-toxicity scenario 2	Dose-efficacy scenario 1	0.74	0.438145969963277	MTD 2.5% percentile	0.5	CA
y_002576	Dose-toxicity scenario 2	Dose-efficacy scenario 1	0.75	0.429675450562534	MTD 2.5% percentile	0.5	CA
y_002577	Dose-toxicity scenario 2	Dose-efficacy scenario 1	0.76	0.421279494465175	MTD 2.5% percentile	0.5	CA
y_002578	Dose-toxicity scenario 2	Dose-efficacy scenario 1	0.77	0.412957121449721	MTD 2.5% percentile	0.5	CA
y_002579	Dose-toxicity scenario 2	Dose-efficacy scenario 1	0.78	0.404707368401272	MTD 2.5% percentile	0.5	CA
y_002580	Dose-toxicity scenario 2	Dose-efficacy scenario 1	0.79	0.396529288939947	MTD 2.5% percentile	0.5	CA
y_002581	Dose-toxicity scenario 2	Dose-efficacy scenario 1	0.8	0.388421953058978	MTD 2.5% percentile	0.5	CA
y_002582	Dose-toxicity scenario 2	Dose-efficacy scenario 1	0.81	0.380384446772146	MTD 2.5% percentile	0.5	CA
y_002583	Dose-toxicity scenario 2	Dose-efficacy scenario 1	0.82	0.372415871770298	MTD 2.5% percentile	0.5	CA
y_002584	Dose-toxicity scenario 2	Dose-efficacy scenario 1	0.83	0.364515345086651	MTD 2.5% percentile	0.5	CA
y_002585	Dose-toxicity scenario 2	Dose-efficacy scenario 1	0.84	0.356681998770647	MTD 2.5% percentile	0.5	CA
y_002586	Dose-toxicity scenario 2	Dose-efficacy scenario 1	0.85	0.348914979570083	MTD 2.5% percentile	0.5	CA
y_002587	Dose-toxicity scenario 2	Dose-efficacy scenario 1	0.86	0.341213448621286	MTD 2.5% percentile	0.5	CA
y_002588	Dose-toxicity scenario 2	Dose-efficacy scenario 1	0.87	0.333576581147091	MTD 2.5% percentile	0.5	CA
y_002589	Dose-toxicity scenario 2	Dose-efficacy scenario 1	0.88	0.326003566162397	MTD 2.5% percentile	0.5	CA
y_002590	Dose-toxicity scenario 2	Dose-efficacy scenario 1	0.89	0.318493606187072	MTD 2.5% percentile	0.5	CA
y_002591	Dose-toxicity scenario 2	Dose-efficacy scenario 1	0.9	0.311045916966006	MTD 2.5% percentile	0.5	CA
y_002592	Dose-toxicity scenario 2	Dose-efficacy scenario 1	0.91	0.303659727196094	MTD 2.5% percentile	0.5	CA
y_002593	Dose-toxicity scenario 2	Dose-efficacy scenario 1	0.92	0.296334278259959	MTD 2.5% percentile	0.5	CA
y_002594	Dose-toxicity scenario 2	Dose-efficacy scenario 1	0.93	0.289068823966214	MTD 2.5% percentile	0.5	CA
y_002595	Dose-toxicity scenario 2	Dose-efficacy scenario 1	0.94	0.281862630296082	MTD 2.5% percentile	0.5	CA
y_002596	Dose-toxicity scenario 2	Dose-efficacy scenario 1	0.95	0.274714975156187	MTD 2.5% percentile	0.5	CA
y_002597	Dose-toxicity scenario 2	Dose-efficacy scenario 1	0.96	0.26762514813735	MTD 2.5% percentile	0.5	CA
y_002598	Dose-toxicity scenario 2	Dose-efficacy scenario 1	0.97	0.260592450279214	MTD 2.5% percentile	0.5	CA
y_002599	Dose-toxicity scenario 2	Dose-efficacy scenario 1	0.98	0.253616193840531	MTD 2.5% percentile	0.5	CA
y_0025100	Dose-toxicity scenario 2	Dose-efficacy scenario 1	0.99	0.246695702074971	MTD 2.5% percentile	0.5	CA
y_0025101	Dose-toxicity scenario 2	Dose-efficacy scenario 1	1	0.239830309012269	MTD 2.5% percentile	0.5	CA
y_0501	Dose-toxicity scenario 2	Dose-efficacy scenario 1	0	1.24702334048456	MTD 50% percentile	0.5	CA
y_0502	Dose-toxicity scenario 2	Dose-efficacy scenario 1	0.01	1.22330997921349	MTD 50% percentile	0.5	CA
y_0503	Dose-toxicity scenario 2	Dose-efficacy scenario 1	0.02	1.20012082829293	MTD 50% percentile	0.5	CA
y_0504	Dose-toxicity scenario 2	Dose-efficacy scenario 1	0.03	1.1774386953676	MTD 50% percentile	0.5	CA
y_0505	Dose-toxicity scenario 2	Dose-efficacy scenario 1	0.04	1.15524713175495	MTD 50% percentile	0.5	CA
y_0506	Dose-toxicity scenario 2	Dose-efficacy scenario 1	0.05	1.13353039266493	MTD 50% percentile	0.5	CA
y_0507	Dose-toxicity scenario 2	Dose-efficacy scenario 1	0.06	1.11227339994629	MTD 50% percentile	0.5	CA
y_0508	Dose-toxicity scenario 2	Dose-efficacy scenario 1	0.07	1.09146170717399	MTD 50% percentile	0.5	CA
y_0509	Dose-toxicity scenario 2	Dose-efficacy scenario 1	0.08	1.07108146690804	MTD 50% percentile	0.5	CA
y_05010	Dose-toxicity scenario 2	Dose-efficacy scenario 1	0.09	1.05111939996769	MTD 50% percentile	0.5	CA
y_05011	Dose-toxicity scenario 2	Dose-efficacy scenario 1	0.1	1.03156276657779	MTD 50% percentile	0.5	CA
y_05012	Dose-toxicity scenario 2	Dose-efficacy scenario 1	0.11	1.01239933925557	MTD 50% percentile	0.5	CA
y_05013	Dose-toxicity scenario 2	Dose-efficacy scenario 1	0.12	0.99361737731649	MTD 50% percentile	0.5	CA
y_05014	Dose-toxicity scenario 2	Dose-efficacy scenario 1	0.13	0.975205602887583	MTD 50% percentile	0.5	CA
y_05015	Dose-toxicity scenario 2	Dose-efficacy scenario 1	0.14	0.957153178325294	MTD 50% percentile	0.5	CA
y_05016	Dose-toxicity scenario 2	Dose-efficacy scenario 1	0.15	0.939449684942719	MTD 50% percentile	0.5	CA
y_05017	Dose-toxicity scenario 2	Dose-efficacy scenario 1	0.16	0.922085102958605	MTD 50% percentile	0.5	CA
y_05018	Dose-toxicity scenario 2	Dose-efficacy scenario 1	0.17	0.905049792586971	MTD 50% percentile	0.5	CA
y_05019	Dose-toxicity scenario 2	Dose-efficacy scenario 1	0.18	0.888334476192377	MTD 50% percentile	0.5	CA
y_05020	Dose-toxicity scenario 2	Dose-efficacy scenario 1	0.19	0.871930221441439	MTD 50% percentile	0.5	CA
y_05021	Dose-toxicity scenario 2	Dose-efficacy scenario 1	0.2	0.855828425386279	MTD 50% percentile	0.5	CA
y_05022	Dose-toxicity scenario 2	Dose-efficacy scenario 1	0.21	0.840020799420346	MTD 50% percentile	0.5	CA
y_05023	Dose-toxicity scenario 2	Dose-efficacy scenario 1	0.22	0.824499355051306	MTD 50% percentile	0.5	CA
y_05024	Dose-toxicity scenario 2	Dose-efficacy scenario 1	0.23	0.809256390439711	MTD 50% percentile	0.5	CA
y_05025	Dose-toxicity scenario 2	Dose-efficacy scenario 1	0.24	0.794284477655777	MTD 50% percentile	0.5	CA
y_05026	Dose-toxicity scenario 2	Dose-efficacy scenario 1	0.25	0.779576450609976	MTD 50% percentile	0.5	CA
y_05027	Dose-toxicity scenario 2	Dose-efficacy scenario 1	0.26	0.765125393616235	MTD 50% percentile	0.5	CA
y_05028	Dose-toxicity scenario 2	Dose-efficacy scenario 1	0.27	0.750924630549397	MTD 50% percentile	0.5	CA
y_05029	Dose-toxicity scenario 2	Dose-efficacy scenario 1	0.28	0.736967714561226	MTD 50% percentile	0.5	CA
y_05030	Dose-toxicity scenario 2	Dose-efficacy scenario 1	0.29	0.723248418321674	MTD 50% percentile	0.5	CA
y_05031	Dose-toxicity scenario 2	Dose-efficacy scenario 1	0.3	0.709760724754378	MTD 50% percentile	0.5	CA
y_05032	Dose-toxicity scenario 2	Dose-efficacy scenario 1	0.31	0.696498818237419	MTD 50% percentile	0.5	CA
y_05033	Dose-toxicity scenario 2	Dose-efficacy scenario 1	0.32	0.683457076242327	MTD 50% percentile	0.5	CA
y_05034	Dose-toxicity scenario 2	Dose-efficacy scenario 1	0.33	0.670630061386059	MTD 50% percentile	0.5	CA
y_05035	Dose-toxicity scenario 2	Dose-efficacy scenario 1	0.34	0.658012513872358	MTD 50% percentile	0.5	CA
y_05036	Dose-toxicity scenario 2	Dose-efficacy scenario 1	0.35	0.645599344300416	MTD 50% percentile	0.5	CA
y_05037	Dose-toxicity scenario 2	Dose-efficacy scenario 1	0.36	0.633385626820182	MTD 50% percentile	0.5	CA
y_05038	Dose-toxicity scenario 2	Dose-efficacy scenario 1	0.37	0.621366592614976	MTD 50% percentile	0.5	CA
y_05039	Dose-toxicity scenario 2	Dose-efficacy scenario 1	0.38	0.609537623693299	MTD 50% percentile	0.5	CA
y_05040	Dose-toxicity scenario 2	Dose-efficacy scenario 1	0.39	0.59789424697285	MTD 50% percentile	0.5	CA
y_05041	Dose-toxicity scenario 2	Dose-efficacy scenario 1	0.4	0.586432128640837	MTD 50% percentile	0.5	CA
y_05042	Dose-toxicity scenario 2	Dose-efficacy scenario 1	0.41	0.575147068775648	MTD 50% percentile	0.5	CA
y_05043	Dose-toxicity scenario 2	Dose-efficacy scenario 1	0.42	0.564034996215838	MTD 50% percentile	0.5	CA
y_05044	Dose-toxicity scenario 2	Dose-efficacy scenario 1	0.43	0.553091963663296	MTD 50% percentile	0.5	CA
y_05045	Dose-toxicity scenario 2	Dose-efficacy scenario 1	0.44	0.542314143008188	MTD 50% percentile	0.5	CA
y_05046	Dose-toxicity scenario 2	Dose-efficacy scenario 1	0.45	0.531697820864068	MTD 50% percentile	0.5	CA
y_05047	Dose-toxicity scenario 2	Dose-efficacy scenario 1	0.46	0.521239394302198	MTD 50% percentile	0.5	CA
y_05048	Dose-toxicity scenario 2	Dose-efficacy scenario 1	0.47	0.5109353667748	MTD 50% percentile	0.5	CA
y_05049	Dose-toxicity scenario 2	Dose-efficacy scenario 1	0.48	0.500782344217533	MTD 50% percentile	0.5	CA
y_05050	Dose-toxicity scenario 2	Dose-efficacy scenario 1	0.49	0.490777031322087	MTD 50% percentile	0.5	CA
y_05051	Dose-toxicity scenario 2	Dose-efficacy scenario 1	0.5	0.480916227970279	MTD 50% percentile	0.5	CA
y_05052	Dose-toxicity scenario 2	Dose-efficacy scenario 1	0.51	0.47119682582155	MTD 50% percentile	0.5	CA
y_05053	Dose-toxicity scenario 2	Dose-efficacy scenario 1	0.52	0.461615805046228	MTD 50% percentile	0.5	CA
y_05054	Dose-toxicity scenario 2	Dose-efficacy scenario 1	0.53	0.452170231197323	MTD 50% percentile	0.5	CA
y_05055	Dose-toxicity scenario 2	Dose-efficacy scenario 1	0.54	0.442857252214077	MTD 50% percentile	0.5	CA
y_05056	Dose-toxicity scenario 2	Dose-efficacy scenario 1	0.55	0.433674095550814	MTD 50% percentile	0.5	CA
y_05057	Dose-toxicity scenario 2	Dose-efficacy scenario 1	0.56	0.424618065425032	MTD 50% percentile	0.5	CA
y_05058	Dose-toxicity scenario 2	Dose-efficacy scenario 1	0.57	0.415686540179	MTD 50% percentile	0.5	CA
y_05059	Dose-toxicity scenario 2	Dose-efficacy scenario 1	0.58	0.40687696974943	MTD 50% percentile	0.5	CA
y_05060	Dose-toxicity scenario 2	Dose-efficacy scenario 1	0.59	0.398186873240097	MTD 50% percentile	0.5	CA
y_05061	Dose-toxicity scenario 2	Dose-efficacy scenario 1	0.6	0.389613836592553	MTD 50% percentile	0.5	CA
y_05062	Dose-toxicity scenario 2	Dose-efficacy scenario 1	0.61	0.381155510350344	MTD 50% percentile	0.5	CA
y_05063	Dose-toxicity scenario 2	Dose-efficacy scenario 1	0.62	0.372809607512372	MTD 50% percentile	0.5	CA
y_05064	Dose-toxicity scenario 2	Dose-efficacy scenario 1	0.63	0.36457390147129	MTD 50% percentile	0.5	CA
y_05065	Dose-toxicity scenario 2	Dose-efficacy scenario 1	0.64	0.356446224033029	MTD 50% percentile	0.5	CA
y_05066	Dose-toxicity scenario 2	Dose-efficacy scenario 1	0.65	0.348424463513741	MTD 50% percentile	0.5	CA
y_05067	Dose-toxicity scenario 2	Dose-efficacy scenario 1	0.66	0.340506562910671	MTD 50% percentile	0.5	CA
y_05068	Dose-toxicity scenario 2	Dose-efficacy scenario 1	0.67	0.332690518143611	MTD 50% percentile	0.5	CA
y_05069	Dose-toxicity scenario 2	Dose-efficacy scenario 1	0.68	0.324974376363787	MTD 50% percentile	0.5	CA
y_05070	Dose-toxicity scenario 2	Dose-efficacy scenario 1	0.69	0.317356234327188	MTD 50% percentile	0.5	CA
y_05071	Dose-toxicity scenario 2	Dose-efficacy scenario 1	0.7	0.309834236829471	MTD 50% percentile	0.5	CA
y_05072	Dose-toxicity scenario 2	Dose-efficacy scenario 1	0.71	0.302406575199761	MTD 50% percentile	0.5	CA
y_05073	Dose-toxicity scenario 2	Dose-efficacy scenario 1	0.72	0.295071485850763	MTD 50% percentile	0.5	CA
y_05074	Dose-toxicity scenario 2	Dose-efficacy scenario 1	0.73	0.287827248882751	MTD 50% percentile	0.5	CA
y_05075	Dose-toxicity scenario 2	Dose-efficacy scenario 1	0.74	0.280672186739103	MTD 50% percentile	0.5	CA
y_05076	Dose-toxicity scenario 2	Dose-efficacy scenario 1	0.75	0.273604662911198	MTD 50% percentile	0.5	CA
y_05077	Dose-toxicity scenario 2	Dose-efficacy scenario 1	0.76	0.266623080690542	MTD 50% percentile	0.5	CA
y_05078	Dose-toxicity scenario 2	Dose-efficacy scenario 1	0.77	0.259725881966151	MTD 50% percentile	0.5	CA
y_05079	Dose-toxicity scenario 2	Dose-efficacy scenario 1	0.78	0.252911546065276	MTD 50% percentile	0.5	CA
y_05080	Dose-toxicity scenario 2	Dose-efficacy scenario 1	0.79	0.246178588635664	MTD 50% percentile	0.5	CA
y_05081	Dose-toxicity scenario 2	Dose-efficacy scenario 1	0.8	0.239525560567622	MTD 50% percentile	0.5	CA
y_05082	Dose-toxicity scenario 2	Dose-efficacy scenario 1	0.81	0.232951046954243	MTD 50% percentile	0.5	CA
y_05083	Dose-toxicity scenario 2	Dose-efficacy scenario 1	0.82	0.226453666088237	MTD 50% percentile	0.5	CA
y_05084	Dose-toxicity scenario 2	Dose-efficacy scenario 1	0.83	0.220032068493854	MTD 50% percentile	0.5	CA
y_05085	Dose-toxicity scenario 2	Dose-efficacy scenario 1	0.84	0.213684935992489	MTD 50% percentile	0.5	CA
y_05086	Dose-toxicity scenario 2	Dose-efficacy scenario 1	0.85	0.207410980800606	MTD 50% percentile	0.5	CA
y_05087	Dose-toxicity scenario 2	Dose-efficacy scenario 1	0.86	0.201208944658683	MTD 50% percentile	0.5	CA
y_05088	Dose-toxicity scenario 2	Dose-efficacy scenario 1	0.87	0.195077597989939	MTD 50% percentile	0.5	CA
y_05089	Dose-toxicity scenario 2	Dose-efficacy scenario 1	0.88	0.189015739087669	MTD 50% percentile	0.5	CA
y_05090	Dose-toxicity scenario 2	Dose-efficacy scenario 1	0.89	0.183022193330049	MTD 50% percentile	0.5	CA
y_05091	Dose-toxicity scenario 2	Dose-efficacy scenario 1	0.9	0.177095812421337	MTD 50% percentile	0.5	CA
y_05092	Dose-toxicity scenario 2	Dose-efficacy scenario 1	0.91	0.171235473658453	MTD 50% percentile	0.5	CA
y_05093	Dose-toxicity scenario 2	Dose-efficacy scenario 1	0.92	0.165440079221922	MTD 50% percentile	0.5	CA
y_05094	Dose-toxicity scenario 2	Dose-efficacy scenario 1	0.93	0.159708555490282	MTD 50% percentile	0.5	CA
y_05095	Dose-toxicity scenario 2	Dose-efficacy scenario 1	0.94	0.154039852377021	MTD 50% percentile	0.5	CA
y_05096	Dose-toxicity scenario 2	Dose-efficacy scenario 1	0.95	0.148432942689202	MTD 50% percentile	0.5	CA
y_05097	Dose-toxicity scenario 2	Dose-efficacy scenario 1	0.96	0.14288682150695	MTD 50% percentile	0.5	CA
y_05098	Dose-toxicity scenario 2	Dose-efficacy scenario 1	0.97	0.137400505583014	MTD 50% percentile	0.5	CA
y_05099	Dose-toxicity scenario 2	Dose-efficacy scenario 1	0.98	0.131973032761639	MTD 50% percentile	0.5	CA
y_050100	Dose-toxicity scenario 2	Dose-efficacy scenario 1	0.99	0.126603461416055	MTD 50% percentile	0.5	CA
y_050101	Dose-toxicity scenario 2	Dose-efficacy scenario 1	1	0.121290869903853	MTD 50% percentile	0.5	CA
y_09751	Dose-toxicity scenario 2	Dose-efficacy scenario 1	0	1.13813000934411	MTD 97.5% percentile	0.5	CA
y_09752	Dose-toxicity scenario 2	Dose-efficacy scenario 1	0.01	1.10370473286759	MTD 97.5% percentile	0.5	CA
y_09753	Dose-toxicity scenario 2	Dose-efficacy scenario 1	0.02	1.07075210007074	MTD 97.5% percentile	0.5	CA
y_09754	Dose-toxicity scenario 2	Dose-efficacy scenario 1	0.03	1.03917959470666	MTD 97.5% percentile	0.5	CA
y_09755	Dose-toxicity scenario 2	Dose-efficacy scenario 1	0.04	1.00890229113349	MTD 97.5% percentile	0.5	CA
y_09756	Dose-toxicity scenario 2	Dose-efficacy scenario 1	0.05	0.979842091485901	MTD 97.5% percentile	0.5	CA
y_09757	Dose-toxicity scenario 2	Dose-efficacy scenario 1	0.06	0.951927053027988	MTD 97.5% percentile	0.5	CA
y_09758	Dose-toxicity scenario 2	Dose-efficacy scenario 1	0.07	0.925090793489523	MTD 97.5% percentile	0.5	CA
y_09759	Dose-toxicity scenario 2	Dose-efficacy scenario 1	0.08	0.899271964037889	MTD 97.5% percentile	0.5	CA
y_097510	Dose-toxicity scenario 2	Dose-efficacy scenario 1	0.09	0.874413781077703	MTD 97.5% percentile	0.5	CA
y_097511	Dose-toxicity scenario 2	Dose-efficacy scenario 1	0.1	0.850463609357244	MTD 97.5% percentile	0.5	CA
y_097512	Dose-toxicity scenario 2	Dose-efficacy scenario 1	0.11	0.827372589939905	MTD 97.5% percentile	0.5	CA
y_097513	Dose-toxicity scenario 2	Dose-efficacy scenario 1	0.12	0.805095307506966	MTD 97.5% percentile	0.5	CA
y_097514	Dose-toxicity scenario 2	Dose-efficacy scenario 1	0.13	0.783589492224495	MTD 97.5% percentile	0.5	CA
y_097515	Dose-toxicity scenario 2	Dose-efficacy scenario 1	0.14	0.762815752056319	MTD 97.5% percentile	0.5	CA
y_097516	Dose-toxicity scenario 2	Dose-efficacy scenario 1	0.15	0.742737331956338	MTD 97.5% percentile	0.5	CA
y_097517	Dose-toxicity scenario 2	Dose-efficacy scenario 1	0.16	0.72331989684312	MTD 97.5% percentile	0.5	CA
y_097518	Dose-toxicity scenario 2	Dose-efficacy scenario 1	0.17	0.704531335660965	MTD 97.5% percentile	0.5	CA
y_097519	Dose-toxicity scenario 2	Dose-efficacy scenario 1	0.18	0.686341584175248	MTD 97.5% percentile	0.5	CA
y_097520	Dose-toxicity scenario 2	Dose-efficacy scenario 1	0.19	0.668722464445064	MTD 97.5% percentile	0.5	CA
y_097521	Dose-toxicity scenario 2	Dose-efficacy scenario 1	0.2	0.651647539170291	MTD 97.5% percentile	0.5	CA
y_097522	Dose-toxicity scenario 2	Dose-efficacy scenario 1	0.21	0.635091979329573	MTD 97.5% percentile	0.5	CA
y_097523	Dose-toxicity scenario 2	Dose-efficacy scenario 1	0.22	0.619032443715463	MTD 97.5% percentile	0.5	CA
y_097524	Dose-toxicity scenario 2	Dose-efficacy scenario 1	0.23	0.603446969137571	MTD 97.5% percentile	0.5	CA
y_097525	Dose-toxicity scenario 2	Dose-efficacy scenario 1	0.24	0.588314870207554	MTD 97.5% percentile	0.5	CA
y_097526	Dose-toxicity scenario 2	Dose-efficacy scenario 1	0.25	0.573616647744384	MTD 97.5% percentile	0.5	CA
y_097527	Dose-toxicity scenario 2	Dose-efficacy scenario 1	0.26	0.559333904947028	MTD 97.5% percentile	0.5	CA
y_097528	Dose-toxicity scenario 2	Dose-efficacy scenario 1	0.27	0.54544927057679	MTD 97.5% percentile	0.5	CA
y_097529	Dose-toxicity scenario 2	Dose-efficacy scenario 1	0.28	0.531946328474857	MTD 97.5% percentile	0.5	CA
y_097530	Dose-toxicity scenario 2	Dose-efficacy scenario 1	0.29	0.518809552813784	MTD 97.5% percentile	0.5	CA
y_097531	Dose-toxicity scenario 2	Dose-efficacy scenario 1	0.3	0.506024248545968	MTD 97.5% percentile	0.5	CA
y_097532	Dose-toxicity scenario 2	Dose-efficacy scenario 1	0.31	0.493576496568885	MTD 97.5% percentile	0.5	CA
y_097533	Dose-toxicity scenario 2	Dose-efficacy scenario 1	0.32	0.481453103176922	MTD 97.5% percentile	0.5	CA
y_097534	Dose-toxicity scenario 2	Dose-efficacy scenario 1	0.33	0.469641553413872	MTD 97.5% percentile	0.5	CA
y_097535	Dose-toxicity scenario 2	Dose-efficacy scenario 1	0.34	0.458129967979393	MTD 97.5% percentile	0.5	CA
y_097536	Dose-toxicity scenario 2	Dose-efficacy scenario 1	0.35	0.446907063377487	MTD 97.5% percentile	0.5	CA
y_097537	Dose-toxicity scenario 2	Dose-efficacy scenario 1	0.36	0.435962115025977	MTD 97.5% percentile	0.5	CA
y_097538	Dose-toxicity scenario 2	Dose-efficacy scenario 1	0.37	0.425284923073439	MTD 97.5% percentile	0.5	CA
y_097539	Dose-toxicity scenario 2	Dose-efficacy scenario 1	0.38	0.414865780694581	MTD 97.5% percentile	0.5	CA
y_097540	Dose-toxicity scenario 2	Dose-efficacy scenario 1	0.39	0.404695444656907	MTD 97.5% percentile	0.5	CA
y_097541	Dose-toxicity scenario 2	Dose-efficacy scenario 1	0.4	0.39476510797109	MTD 97.5% percentile	0.5	CA
y_097542	Dose-toxicity scenario 2	Dose-efficacy scenario 1	0.41	0.385066374454952	MTD 97.5% percentile	0.5	CA
y_097543	Dose-toxicity scenario 2	Dose-efficacy scenario 1	0.42	0.375591235056641	MTD 97.5% percentile	0.5	CA
y_097544	Dose-toxicity scenario 2	Dose-efficacy scenario 1	0.43	0.366332045796689	MTD 97.5% percentile	0.5	CA
y_097545	Dose-toxicity scenario 2	Dose-efficacy scenario 1	0.44	0.357281507201254	MTD 97.5% percentile	0.5	CA
y_097546	Dose-toxicity scenario 2	Dose-efficacy scenario 1	0.45	0.348432645110252	MTD 97.5% percentile	0.5	CA
y_097547	Dose-toxicity scenario 2	Dose-efficacy scenario 1	0.46	0.339778792754336	MTD 97.5% percentile	0.5	CA
y_097548	Dose-toxicity scenario 2	Dose-efficacy scenario 1	0.47	0.331313574003906	MTD 97.5% percentile	0.5	CA
y_097549	Dose-toxicity scenario 2	Dose-efficacy scenario 1	0.48	0.323030887701714	MTD 97.5% percentile	0.5	CA
y_097550	Dose-toxicity scenario 2	Dose-efficacy scenario 1	0.49	0.314924892998143	MTD 97.5% percentile	0.5	CA
y_097551	Dose-toxicity scenario 2	Dose-efficacy scenario 1	0.5	0.306989995615094	MTD 97.5% percentile	0.5	CA
y_097552	Dose-toxicity scenario 2	Dose-efficacy scenario 1	0.51	0.299220834970602	MTD 97.5% percentile	0.5	CA
y_097553	Dose-toxicity scenario 2	Dose-efficacy scenario 1	0.52	0.291612272101889	MTD 97.5% percentile	0.5	CA
y_097554	Dose-toxicity scenario 2	Dose-efficacy scenario 1	0.53	0.284159378329698	MTD 97.5% percentile	0.5	CA
y_097555	Dose-toxicity scenario 2	Dose-efficacy scenario 1	0.54	0.276857424611351	MTD 97.5% percentile	0.5	CA
y_097556	Dose-toxicity scenario 2	Dose-efficacy scenario 1	0.55	0.269701871534209	MTD 97.5% percentile	0.5	CA
y_097557	Dose-toxicity scenario 2	Dose-efficacy scenario 1	0.56	0.262688359905035	MTD 97.5% percentile	0.5	CA
y_097558	Dose-toxicity scenario 2	Dose-efficacy scenario 1	0.57	0.255812701894264	MTD 97.5% percentile	0.5	CA
y_097559	Dose-toxicity scenario 2	Dose-efficacy scenario 1	0.58	0.249070872697387	MTD 97.5% percentile	0.5	CA
y_097560	Dose-toxicity scenario 2	Dose-efficacy scenario 1	0.59	0.242459002678551	MTD 97.5% percentile	0.5	CA
y_097561	Dose-toxicity scenario 2	Dose-efficacy scenario 1	0.6	0.235973369964154	MTD 97.5% percentile	0.5	CA
y_097562	Dose-toxicity scenario 2	Dose-efficacy scenario 1	0.61	0.22961039345665	MTD 97.5% percentile	0.5	CA
y_097563	Dose-toxicity scenario 2	Dose-efficacy scenario 1	0.62	0.22336662624101	MTD 97.5% percentile	0.5	CA
y_097564	Dose-toxicity scenario 2	Dose-efficacy scenario 1	0.63	0.217238749358331	MTD 97.5% percentile	0.5	CA
y_097565	Dose-toxicity scenario 2	Dose-efficacy scenario 1	0.64	0.21122356592296	MTD 97.5% percentile	0.5	CA
y_097566	Dose-toxicity scenario 2	Dose-efficacy scenario 1	0.65	0.20531799556122	MTD 97.5% percentile	0.5	CA
y_097567	Dose-toxicity scenario 2	Dose-efficacy scenario 1	0.66	0.199519069151425	MTD 97.5% percentile	0.5	CA
y_097568	Dose-toxicity scenario 2	Dose-efficacy scenario 1	0.67	0.193823923846294	MTD 97.5% percentile	0.5	CA
y_097569	Dose-toxicity scenario 2	Dose-efficacy scenario 1	0.68	0.188229798360243	MTD 97.5% percentile	0.5	CA
y_097570	Dose-toxicity scenario 2	Dose-efficacy scenario 1	0.69	0.182734028505255	MTD 97.5% percentile	0.5	CA
y_097571	Dose-toxicity scenario 2	Dose-efficacy scenario 1	0.7	0.177334042960162	MTD 97.5% percentile	0.5	CA
y_097572	Dose-toxicity scenario 2	Dose-efficacy scenario 1	0.71	0.17202735925922	MTD 97.5% percentile	0.5	CA
y_097573	Dose-toxicity scenario 2	Dose-efficacy scenario 1	0.72	0.166811579986838	MTD 97.5% percentile	0.5	CA
y_097574	Dose-toxicity scenario 2	Dose-efficacy scenario 1	0.73	0.1616843891662	MTD 97.5% percentile	0.5	CA
y_097575	Dose-toxicity scenario 2	Dose-efficacy scenario 1	0.74	0.15664354883035	MTD 97.5% percentile	0.5	CA
y_097576	Dose-toxicity scenario 2	Dose-efficacy scenario 1	0.75	0.151686895765079	MTD 97.5% percentile	0.5	CA
y_097577	Dose-toxicity scenario 2	Dose-efficacy scenario 1	0.76	0.14681233841365	MTD 97.5% percentile	0.5	CA
y_097578	Dose-toxicity scenario 2	Dose-efficacy scenario 1	0.77	0.14201785393406	MTD 97.5% percentile	0.5	CA
y_097579	Dose-toxicity scenario 2	Dose-efficacy scenario 1	0.78	0.137301485400136	MTD 97.5% percentile	0.5	CA
y_097580	Dose-toxicity scenario 2	Dose-efficacy scenario 1	0.79	0.132661339138337	MTD 97.5% percentile	0.5	CA
y_097581	Dose-toxicity scenario 2	Dose-efficacy scenario 1	0.8	0.12809558219264	MTD 97.5% percentile	0.5	CA
y_097582	Dose-toxicity scenario 2	Dose-efficacy scenario 1	0.81	0.123602439910381	MTD 97.5% percentile	0.5	CA
y_097583	Dose-toxicity scenario 2	Dose-efficacy scenario 1	0.82	0.119180193642374	MTD 97.5% percentile	0.5	CA
y_097584	Dose-toxicity scenario 2	Dose-efficacy scenario 1	0.83	0.114827178551048	MTD 97.5% percentile	0.5	CA
y_097585	Dose-toxicity scenario 2	Dose-efficacy scenario 1	0.84	0.110541781520726	MTD 97.5% percentile	0.5	CA
y_097586	Dose-toxicity scenario 2	Dose-efficacy scenario 1	0.85	0.106322439164532	MTD 97.5% percentile	0.5	CA
y_097587	Dose-toxicity scenario 2	Dose-efficacy scenario 1	0.86	0.102167635922759	MTD 97.5% percentile	0.5	CA
y_097588	Dose-toxicity scenario 2	Dose-efficacy scenario 1	0.87	0.0980759022478427	MTD 97.5% percentile	0.5	CA
y_097589	Dose-toxicity scenario 2	Dose-efficacy scenario 1	0.88	0.0940458128713604	MTD 97.5% percentile	0.5	CA
y_097590	Dose-toxicity scenario 2	Dose-efficacy scenario 1	0.89	0.0900759851487735	MTD 97.5% percentile	0.5	CA
y_097591	Dose-toxicity scenario 2	Dose-efficacy scenario 1	0.9	0.0861650774778726	MTD 97.5% percentile	0.5	CA
y_097592	Dose-toxicity scenario 2	Dose-efficacy scenario 1	0.91	0.0823117877871233	MTD 97.5% percentile	0.5	CA
y_097593	Dose-toxicity scenario 2	Dose-efficacy scenario 1	0.92	0.0785148520903347	MTD 97.5% percentile	0.5	CA
y_097594	Dose-toxicity scenario 2	Dose-efficacy scenario 1	0.93	0.0747730431042821	MTD 97.5% percentile	0.5	CA
y_097595	Dose-toxicity scenario 2	Dose-efficacy scenario 1	0.94	0.0710851689261063	MTD 97.5% percentile	0.5	CA
y_097596	Dose-toxicity scenario 2	Dose-efficacy scenario 1	0.95	0.0674500717674965	MTD 97.5% percentile	0.5	CA
y_097597	Dose-toxicity scenario 2	Dose-efficacy scenario 1	0.96	0.0638666267428314	MTD 97.5% percentile	0.5	CA
y_097598	Dose-toxicity scenario 2	Dose-efficacy scenario 1	0.97	0.0603337407086154	MTD 97.5% percentile	0.5	CA
y_097599	Dose-toxicity scenario 2	Dose-efficacy scenario 1	0.98	0.0568503511516941	MTD 97.5% percentile	0.5	CA
y_0975100	Dose-toxicity scenario 2	Dose-efficacy scenario 1	0.99	0.0534154251238737	MTD 97.5% percentile	0.5	CA
y_0975101	Dose-toxicity scenario 2	Dose-efficacy scenario 1	1	0.0500279582206998	MTD 97.5% percentile	0.5	CA
