# Supplementary material for: A Bayesian adaptive design for dual‐agent phase I–II oncology trials integrating efficacy data across stages
Source: Biom J. 2023 May 18;65(7):2200288. doi: 10.1002/bimj.202200288 (PMC10952513; doi:10.1002/bimj.202200288)
Supplement: Supplementary file 1 — Supporting Information S1 [file BIMJ-65-0-s001.zip › Code_biometrical_journal2/Code_biometrical_journal/Data/intermediate_outputs/MTD_curve_DLT_sc2_EFF_sc1_CA_w075_H0.csv]

	DLT_scenario	EFF_scenario	x	y	type	omega	agreement
y_mean1	Dose-toxicity scenario 2	Dose-efficacy scenario 1	0	1.2492120077345	MTD mean	0.75	CA
y_mean2	Dose-toxicity scenario 2	Dose-efficacy scenario 1	0.01	1.22439238452017	MTD mean	0.75	CA
y_mean3	Dose-toxicity scenario 2	Dose-efficacy scenario 1	0.02	1.20016497350319	MTD mean	0.75	CA
y_mean4	Dose-toxicity scenario 2	Dose-efficacy scenario 1	0.03	1.1765088287288	MTD mean	0.75	CA
y_mean5	Dose-toxicity scenario 2	Dose-efficacy scenario 1	0.04	1.15340398051567	MTD mean	0.75	CA
y_mean6	Dose-toxicity scenario 2	Dose-efficacy scenario 1	0.05	1.13083137923194	MTD mean	0.75	CA
y_mean7	Dose-toxicity scenario 2	Dose-efficacy scenario 1	0.06	1.10877284291253	MTD mean	0.75	CA
y_mean8	Dose-toxicity scenario 2	Dose-efficacy scenario 1	0.07	1.08721100841507	MTD mean	0.75	CA
y_mean9	Dose-toxicity scenario 2	Dose-efficacy scenario 1	0.08	1.06612928583859	MTD mean	0.75	CA
y_mean10	Dose-toxicity scenario 2	Dose-efficacy scenario 1	0.09	1.04551181595358	MTD mean	0.75	CA
y_mean11	Dose-toxicity scenario 2	Dose-efficacy scenario 1	0.1	1.02534343041368	MTD mean	0.75	CA
y_mean12	Dose-toxicity scenario 2	Dose-efficacy scenario 1	0.11	1.00560961453947	MTD mean	0.75	CA
y_mean13	Dose-toxicity scenario 2	Dose-efficacy scenario 1	0.12	0.986296472482246	MTD mean	0.75	CA
y_mean14	Dose-toxicity scenario 2	Dose-efficacy scenario 1	0.13	0.967390694592127	MTD mean	0.75	CA
y_mean15	Dose-toxicity scenario 2	Dose-efficacy scenario 1	0.14	0.948879526829568	MTD mean	0.75	CA
y_mean16	Dose-toxicity scenario 2	Dose-efficacy scenario 1	0.15	0.930750742072396	MTD mean	0.75	CA
y_mean17	Dose-toxicity scenario 2	Dose-efficacy scenario 1	0.16	0.912992613182815	MTD mean	0.75	CA
y_mean18	Dose-toxicity scenario 2	Dose-efficacy scenario 1	0.17	0.895593887709683	MTD mean	0.75	CA
y_mean19	Dose-toxicity scenario 2	Dose-efficacy scenario 1	0.18	0.878543764111388	MTD mean	0.75	CA
y_mean20	Dose-toxicity scenario 2	Dose-efficacy scenario 1	0.19	0.861831869393748	MTD mean	0.75	CA
y_mean21	Dose-toxicity scenario 2	Dose-efficacy scenario 1	0.2	0.845448238065654	MTD mean	0.75	CA
y_mean22	Dose-toxicity scenario 2	Dose-efficacy scenario 1	0.21	0.829383292322747	MTD mean	0.75	CA
y_mean23	Dose-toxicity scenario 2	Dose-efficacy scenario 1	0.22	0.813627823376314	MTD mean	0.75	CA
y_mean24	Dose-toxicity scenario 2	Dose-efficacy scenario 1	0.23	0.798172973850956	MTD mean	0.75	CA
y_mean25	Dose-toxicity scenario 2	Dose-efficacy scenario 1	0.24	0.783010221180289	MTD mean	0.75	CA
y_mean26	Dose-toxicity scenario 2	Dose-efficacy scenario 1	0.25	0.768131361935306	MTD mean	0.75	CA
y_mean27	Dose-toxicity scenario 2	Dose-efficacy scenario 1	0.26	0.75352849702484	MTD mean	0.75	CA
y_mean28	Dose-toxicity scenario 2	Dose-efficacy scenario 1	0.27	0.739194017712023	MTD mean	0.75	CA
y_mean29	Dose-toxicity scenario 2	Dose-efficacy scenario 1	0.28	0.725120592394735	MTD mean	0.75	CA
y_mean30	Dose-toxicity scenario 2	Dose-efficacy scenario 1	0.29	0.711301154101786	MTD mean	0.75	CA
y_mean31	Dose-toxicity scenario 2	Dose-efficacy scenario 1	0.3	0.697728888660019	MTD mean	0.75	CA
y_mean32	Dose-toxicity scenario 2	Dose-efficacy scenario 1	0.31	0.684397223490715	MTD mean	0.75	CA
y_mean33	Dose-toxicity scenario 2	Dose-efficacy scenario 1	0.32	0.671299816996591	MTD mean	0.75	CA
y_mean34	Dose-toxicity scenario 2	Dose-efficacy scenario 1	0.33	0.658430548503389	MTD mean	0.75	CA
y_mean35	Dose-toxicity scenario 2	Dose-efficacy scenario 1	0.34	0.645783508722534	MTD mean	0.75	CA
y_mean36	Dose-toxicity scenario 2	Dose-efficacy scenario 1	0.35	0.633352990703642	MTD mean	0.75	CA
y_mean37	Dose-toxicity scenario 2	Dose-efficacy scenario 1	0.36	0.621133481247772	MTD mean	0.75	CA
y_mean38	Dose-toxicity scenario 2	Dose-efficacy scenario 1	0.37	0.609119652754278	MTD mean	0.75	CA
y_mean39	Dose-toxicity scenario 2	Dose-efficacy scenario 1	0.38	0.597306355475931	MTD mean	0.75	CA
y_mean40	Dose-toxicity scenario 2	Dose-efficacy scenario 1	0.39	0.585688610158662	MTD mean	0.75	CA
y_mean41	Dose-toxicity scenario 2	Dose-efficacy scenario 1	0.4	0.574261601043808	MTD mean	0.75	CA
y_mean42	Dose-toxicity scenario 2	Dose-efficacy scenario 1	0.41	0.563020669212222	MTD mean	0.75	CA
y_mean43	Dose-toxicity scenario 2	Dose-efficacy scenario 1	0.42	0.551961306250909	MTD mean	0.75	CA
y_mean44	Dose-toxicity scenario 2	Dose-efficacy scenario 1	0.43	0.541079148224095	MTD mean	0.75	CA
y_mean45	Dose-toxicity scenario 2	Dose-efficacy scenario 1	0.44	0.53036996993181	MTD mean	0.75	CA
y_mean46	Dose-toxicity scenario 2	Dose-efficacy scenario 1	0.45	0.51982967944009	MTD mean	0.75	CA
y_mean47	Dose-toxicity scenario 2	Dose-efficacy scenario 1	0.46	0.509454312867952	MTD mean	0.75	CA
y_mean48	Dose-toxicity scenario 2	Dose-efficacy scenario 1	0.47	0.499240029417158	MTD mean	0.75	CA
y_mean49	Dose-toxicity scenario 2	Dose-efficacy scenario 1	0.48	0.489183106631708	MTD mean	0.75	CA
y_mean50	Dose-toxicity scenario 2	Dose-efficacy scenario 1	0.49	0.479279935874744	MTD mean	0.75	CA
y_mean51	Dose-toxicity scenario 2	Dose-efficacy scenario 1	0.5	0.469527018011331	MTD mean	0.75	CA
y_mean52	Dose-toxicity scenario 2	Dose-efficacy scenario 1	0.51	0.459920959286268	MTD mean	0.75	CA
y_mean53	Dose-toxicity scenario 2	Dose-efficacy scenario 1	0.52	0.45045846738672	MTD mean	0.75	CA
y_mean54	Dose-toxicity scenario 2	Dose-efficacy scenario 1	0.53	0.441136347680078	MTD mean	0.75	CA
y_mean55	Dose-toxicity scenario 2	Dose-efficacy scenario 1	0.54	0.431951499618015	MTD mean	0.75	CA
y_mean56	Dose-toxicity scenario 2	Dose-efficacy scenario 1	0.55	0.422900913298236	MTD mean	0.75	CA
y_mean57	Dose-toxicity scenario 2	Dose-efficacy scenario 1	0.56	0.413981666175916	MTD mean	0.75	CA
y_mean58	Dose-toxicity scenario 2	Dose-efficacy scenario 1	0.57	0.405190919917268	MTD mean	0.75	CA
y_mean59	Dose-toxicity scenario 2	Dose-efficacy scenario 1	0.58	0.396525917388136	MTD mean	0.75	CA
y_mean60	Dose-toxicity scenario 2	Dose-efficacy scenario 1	0.59	0.387983979770895	MTD mean	0.75	CA
y_mean61	Dose-toxicity scenario 2	Dose-efficacy scenario 1	0.6	0.379562503803329	MTD mean	0.75	CA
y_mean62	Dose-toxicity scenario 2	Dose-efficacy scenario 1	0.61	0.371258959133503	MTD mean	0.75	CA
y_mean63	Dose-toxicity scenario 2	Dose-efficacy scenario 1	0.62	0.363070885784989	MTD mean	0.75	CA
y_mean64	Dose-toxicity scenario 2	Dose-efficacy scenario 1	0.63	0.354995891727106	MTD mean	0.75	CA
y_mean65	Dose-toxicity scenario 2	Dose-efficacy scenario 1	0.64	0.347031650545144	MTD mean	0.75	CA
y_mean66	Dose-toxicity scenario 2	Dose-efficacy scenario 1	0.65	0.339175899205789	MTD mean	0.75	CA
y_mean67	Dose-toxicity scenario 2	Dose-efficacy scenario 1	0.66	0.331426435913254	MTD mean	0.75	CA
y_mean68	Dose-toxicity scenario 2	Dose-efficacy scenario 1	0.67	0.323781118051843	MTD mean	0.75	CA
y_mean69	Dose-toxicity scenario 2	Dose-efficacy scenario 1	0.68	0.31623786021091	MTD mean	0.75	CA
y_mean70	Dose-toxicity scenario 2	Dose-efficacy scenario 1	0.69	0.308794632288396	MTD mean	0.75	CA
y_mean71	Dose-toxicity scenario 2	Dose-efficacy scenario 1	0.7	0.301449457669306	MTD mean	0.75	CA
y_mean72	Dose-toxicity scenario 2	Dose-efficacy scenario 1	0.71	0.294200411475713	MTD mean	0.75	CA
y_mean73	Dose-toxicity scenario 2	Dose-efficacy scenario 1	0.72	0.28704561888501	MTD mean	0.75	CA
y_mean74	Dose-toxicity scenario 2	Dose-efficacy scenario 1	0.73	0.279983253513354	MTD mean	0.75	CA
y_mean75	Dose-toxicity scenario 2	Dose-efficacy scenario 1	0.74	0.273011535861342	MTD mean	0.75	CA
y_mean76	Dose-toxicity scenario 2	Dose-efficacy scenario 1	0.75	0.266128731819165	MTD mean	0.75	CA
y_mean77	Dose-toxicity scenario 2	Dose-efficacy scenario 1	0.76	0.25933315122859	MTD mean	0.75	CA
y_mean78	Dose-toxicity scenario 2	Dose-efficacy scenario 1	0.77	0.25262314649927	MTD mean	0.75	CA
y_mean79	Dose-toxicity scenario 2	Dose-efficacy scenario 1	0.78	0.245997111276996	MTD mean	0.75	CA
y_mean80	Dose-toxicity scenario 2	Dose-efficacy scenario 1	0.79	0.239453479161646	MTD mean	0.75	CA
y_mean81	Dose-toxicity scenario 2	Dose-efficacy scenario 1	0.8	0.232990722472652	MTD mean	0.75	CA
y_mean82	Dose-toxicity scenario 2	Dose-efficacy scenario 1	0.81	0.22660735105998	MTD mean	0.75	CA
y_mean83	Dose-toxicity scenario 2	Dose-efficacy scenario 1	0.82	0.220301911158647	MTD mean	0.75	CA
y_mean84	Dose-toxicity scenario 2	Dose-efficacy scenario 1	0.83	0.214072984284936	MTD mean	0.75	CA
y_mean85	Dose-toxicity scenario 2	Dose-efficacy scenario 1	0.84	0.207919186172558	MTD mean	0.75	CA
y_mean86	Dose-toxicity scenario 2	Dose-efficacy scenario 1	0.85	0.201839165747073	MTD mean	0.75	CA
y_mean87	Dose-toxicity scenario 2	Dose-efficacy scenario 1	0.86	0.195831604136975	MTD mean	0.75	CA
y_mean88	Dose-toxicity scenario 2	Dose-efficacy scenario 1	0.87	0.189895213719929	MTD mean	0.75	CA
y_mean89	Dose-toxicity scenario 2	Dose-efficacy scenario 1	0.88	0.184028737202704	MTD mean	0.75	CA
y_mean90	Dose-toxicity scenario 2	Dose-efficacy scenario 1	0.89	0.178230946733421	MTD mean	0.75	CA
y_mean91	Dose-toxicity scenario 2	Dose-efficacy scenario 1	0.9	0.172500643044804	MTD mean	0.75	CA
y_mean92	Dose-toxicity scenario 2	Dose-efficacy scenario 1	0.91	0.166836654627178	MTD mean	0.75	CA
y_mean93	Dose-toxicity scenario 2	Dose-efficacy scenario 1	0.92	0.161237836930005	MTD mean	0.75	CA
y_mean94	Dose-toxicity scenario 2	Dose-efficacy scenario 1	0.93	0.155703071590835	MTD mean	0.75	CA
y_mean95	Dose-toxicity scenario 2	Dose-efficacy scenario 1	0.94	0.150231265690565	MTD mean	0.75	CA
y_mean96	Dose-toxicity scenario 2	Dose-efficacy scenario 1	0.95	0.144821351033963	MTD mean	0.75	CA
y_mean97	Dose-toxicity scenario 2	Dose-efficacy scenario 1	0.96	0.139472283454482	MTD mean	0.75	CA
y_mean98	Dose-toxicity scenario 2	Dose-efficacy scenario 1	0.97	0.134183042142386	MTD mean	0.75	CA
y_mean99	Dose-toxicity scenario 2	Dose-efficacy scenario 1	0.98	0.128952628995305	MTD mean	0.75	CA
y_mean100	Dose-toxicity scenario 2	Dose-efficacy scenario 1	0.99	0.123780067990331	MTD mean	0.75	CA
y_mean101	Dose-toxicity scenario 2	Dose-efficacy scenario 1	1	0.118664404576843	MTD mean	0.75	CA
y_00251	Dose-toxicity scenario 2	Dose-efficacy scenario 1	0	1.37626161046928	MTD 2.5% percentile	0.75	CA
y_00252	Dose-toxicity scenario 2	Dose-efficacy scenario 1	0.01	1.35761178981349	MTD 2.5% percentile	0.75	CA
y_00253	Dose-toxicity scenario 2	Dose-efficacy scenario 1	0.02	1.3392016381628	MTD 2.5% percentile	0.75	CA
y_00254	Dose-toxicity scenario 2	Dose-efficacy scenario 1	0.03	1.32102656503073	MTD 2.5% percentile	0.75	CA
y_00255	Dose-toxicity scenario 2	Dose-efficacy scenario 1	0.04	1.30308209641859	MTD 2.5% percentile	0.75	CA
y_00256	Dose-toxicity scenario 2	Dose-efficacy scenario 1	0.05	1.28536387114378	MTD 2.5% percentile	0.75	CA
y_00257	Dose-toxicity scenario 2	Dose-efficacy scenario 1	0.06	1.26786763730611	MTD 2.5% percentile	0.75	CA
y_00258	Dose-toxicity scenario 2	Dose-efficacy scenario 1	0.07	1.25058924888612	MTD 2.5% percentile	0.75	CA
y_00259	Dose-toxicity scenario 2	Dose-efficacy scenario 1	0.08	1.23352466246966	MTD 2.5% percentile	0.75	CA
y_002510	Dose-toxicity scenario 2	Dose-efficacy scenario 1	0.09	1.21666993409335	MTD 2.5% percentile	0.75	CA
y_002511	Dose-toxicity scenario 2	Dose-efficacy scenario 1	0.1	1.20002121620563	MTD 2.5% percentile	0.75	CA
y_002512	Dose-toxicity scenario 2	Dose-efficacy scenario 1	0.11	1.1835747547387	MTD 2.5% percentile	0.75	CA
y_002513	Dose-toxicity scenario 2	Dose-efficacy scenario 1	0.12	1.16732688628637	MTD 2.5% percentile	0.75	CA
y_002514	Dose-toxicity scenario 2	Dose-efficacy scenario 1	0.13	1.15127403538367	MTD 2.5% percentile	0.75	CA
y_002515	Dose-toxicity scenario 2	Dose-efficacy scenario 1	0.14	1.13541271188374	MTD 2.5% percentile	0.75	CA
y_002516	Dose-toxicity scenario 2	Dose-efficacy scenario 1	0.15	1.11973950842809	MTD 2.5% percentile	0.75	CA
y_002517	Dose-toxicity scenario 2	Dose-efficacy scenario 1	0.16	1.10425109800634	MTD 2.5% percentile	0.75	CA
y_002518	Dose-toxicity scenario 2	Dose-efficacy scenario 1	0.17	1.08894423160176	MTD 2.5% percentile	0.75	CA
y_002519	Dose-toxicity scenario 2	Dose-efficacy scenario 1	0.18	1.07381573591913	MTD 2.5% percentile	0.75	CA
y_002520	Dose-toxicity scenario 2	Dose-efficacy scenario 1	0.19	1.05886251119153	MTD 2.5% percentile	0.75	CA
y_002521	Dose-toxicity scenario 2	Dose-efficacy scenario 1	0.2	1.04408152906302	MTD 2.5% percentile	0.75	CA
y_002522	Dose-toxicity scenario 2	Dose-efficacy scenario 1	0.21	1.02946983054393	MTD 2.5% percentile	0.75	CA
y_002523	Dose-toxicity scenario 2	Dose-efficacy scenario 1	0.22	1.01502452403612	MTD 2.5% percentile	0.75	CA
y_002524	Dose-toxicity scenario 2	Dose-efficacy scenario 1	0.23	1.00074278342523	MTD 2.5% percentile	0.75	CA
y_002525	Dose-toxicity scenario 2	Dose-efficacy scenario 1	0.24	0.986621846237482	MTD 2.5% percentile	0.75	CA
y_002526	Dose-toxicity scenario 2	Dose-efficacy scenario 1	0.25	0.972659011858264	MTD 2.5% percentile	0.75	CA
y_002527	Dose-toxicity scenario 2	Dose-efficacy scenario 1	0.26	0.958851639810307	MTD 2.5% percentile	0.75	CA
y_002528	Dose-toxicity scenario 2	Dose-efficacy scenario 1	0.27	0.945197148089022	MTD 2.5% percentile	0.75	CA
y_002529	Dose-toxicity scenario 2	Dose-efficacy scenario 1	0.28	0.931693011552836	MTD 2.5% percentile	0.75	CA
y_002530	Dose-toxicity scenario 2	Dose-efficacy scenario 1	0.29	0.918336760366405	MTD 2.5% percentile	0.75	CA
y_002531	Dose-toxicity scenario 2	Dose-efficacy scenario 1	0.3	0.905125978494699	MTD 2.5% percentile	0.75	CA
y_002532	Dose-toxicity scenario 2	Dose-efficacy scenario 1	0.31	0.892058302246024	MTD 2.5% percentile	0.75	CA
y_002533	Dose-toxicity scenario 2	Dose-efficacy scenario 1	0.32	0.879131418862139	MTD 2.5% percentile	0.75	CA
y_002534	Dose-toxicity scenario 2	Dose-efficacy scenario 1	0.33	0.866343065153693	MTD 2.5% percentile	0.75	CA
y_002535	Dose-toxicity scenario 2	Dose-efficacy scenario 1	0.34	0.853691026179309	MTD 2.5% percentile	0.75	CA
y_002536	Dose-toxicity scenario 2	Dose-efficacy scenario 1	0.35	0.84117313396667	MTD 2.5% percentile	0.75	CA
y_002537	Dose-toxicity scenario 2	Dose-efficacy scenario 1	0.36	0.828787266274084	MTD 2.5% percentile	0.75	CA
y_002538	Dose-toxicity scenario 2	Dose-efficacy scenario 1	0.37	0.81653134539102	MTD 2.5% percentile	0.75	CA
y_002539	Dose-toxicity scenario 2	Dose-efficacy scenario 1	0.38	0.804403336976203	MTD 2.5% percentile	0.75	CA
y_002540	Dose-toxicity scenario 2	Dose-efficacy scenario 1	0.39	0.792401248931899	MTD 2.5% percentile	0.75	CA
y_002541	Dose-toxicity scenario 2	Dose-efficacy scenario 1	0.4	0.780523130313079	MTD 2.5% percentile	0.75	CA
y_002542	Dose-toxicity scenario 2	Dose-efficacy scenario 1	0.41	0.76876707027022	MTD 2.5% percentile	0.75	CA
y_002543	Dose-toxicity scenario 2	Dose-efficacy scenario 1	0.42	0.757131197024522	MTD 2.5% percentile	0.75	CA
y_002544	Dose-toxicity scenario 2	Dose-efficacy scenario 1	0.43	0.745613676874397	MTD 2.5% percentile	0.75	CA
y_002545	Dose-toxicity scenario 2	Dose-efficacy scenario 1	0.44	0.734212713232126	MTD 2.5% percentile	0.75	CA
y_002546	Dose-toxicity scenario 2	Dose-efficacy scenario 1	0.45	0.722926545689607	MTD 2.5% percentile	0.75	CA
y_002547	Dose-toxicity scenario 2	Dose-efficacy scenario 1	0.46	0.711753449112191	MTD 2.5% percentile	0.75	CA
y_002548	Dose-toxicity scenario 2	Dose-efficacy scenario 1	0.47	0.700691732759613	MTD 2.5% percentile	0.75	CA
y_002549	Dose-toxicity scenario 2	Dose-efficacy scenario 1	0.48	0.689739739433082	MTD 2.5% percentile	0.75	CA
y_002550	Dose-toxicity scenario 2	Dose-efficacy scenario 1	0.49	0.678895844647627	MTD 2.5% percentile	0.75	CA
y_002551	Dose-toxicity scenario 2	Dose-efficacy scenario 1	0.5	0.668158455828831	MTD 2.5% percentile	0.75	CA
y_002552	Dose-toxicity scenario 2	Dose-efficacy scenario 1	0.51	0.657526011533116	MTD 2.5% percentile	0.75	CA
y_002553	Dose-toxicity scenario 2	Dose-efficacy scenario 1	0.52	0.64699698069078	MTD 2.5% percentile	0.75	CA
y_002554	Dose-toxicity scenario 2	Dose-efficacy scenario 1	0.53	0.636569861871015	MTD 2.5% percentile	0.75	CA
y_002555	Dose-toxicity scenario 2	Dose-efficacy scenario 1	0.54	0.626243182568161	MTD 2.5% percentile	0.75	CA
y_002556	Dose-toxicity scenario 2	Dose-efficacy scenario 1	0.55	0.616015498508492	MTD 2.5% percentile	0.75	CA
y_002557	Dose-toxicity scenario 2	Dose-efficacy scenario 1	0.56	0.605885392976836	MTD 2.5% percentile	0.75	CA
y_002558	Dose-toxicity scenario 2	Dose-efficacy scenario 1	0.57	0.595851476162387	MTD 2.5% percentile	0.75	CA
y_002559	Dose-toxicity scenario 2	Dose-efficacy scenario 1	0.58	0.585912384523051	MTD 2.5% percentile	0.75	CA
y_002560	Dose-toxicity scenario 2	Dose-efficacy scenario 1	0.59	0.576066780167741	MTD 2.5% percentile	0.75	CA
y_002561	Dose-toxicity scenario 2	Dose-efficacy scenario 1	0.6	0.566313350256015	MTD 2.5% percentile	0.75	CA
y_002562	Dose-toxicity scenario 2	Dose-efficacy scenario 1	0.61	0.556650806414496	MTD 2.5% percentile	0.75	CA
y_002563	Dose-toxicity scenario 2	Dose-efficacy scenario 1	0.62	0.547077884169535	MTD 2.5% percentile	0.75	CA
y_002564	Dose-toxicity scenario 2	Dose-efficacy scenario 1	0.63	0.537593342395583	MTD 2.5% percentile	0.75	CA
y_002565	Dose-toxicity scenario 2	Dose-efficacy scenario 1	0.64	0.528195962778773	MTD 2.5% percentile	0.75	CA
y_002566	Dose-toxicity scenario 2	Dose-efficacy scenario 1	0.65	0.518884549295228	MTD 2.5% percentile	0.75	CA
y_002567	Dose-toxicity scenario 2	Dose-efficacy scenario 1	0.66	0.509657927703609	MTD 2.5% percentile	0.75	CA
y_002568	Dose-toxicity scenario 2	Dose-efficacy scenario 1	0.67	0.500514945051477	MTD 2.5% percentile	0.75	CA
y_002569	Dose-toxicity scenario 2	Dose-efficacy scenario 1	0.68	0.491454469195008	MTD 2.5% percentile	0.75	CA
y_002570	Dose-toxicity scenario 2	Dose-efficacy scenario 1	0.69	0.48247538833166	MTD 2.5% percentile	0.75	CA
y_002571	Dose-toxicity scenario 2	Dose-efficacy scenario 1	0.7	0.473576610545371	MTD 2.5% percentile	0.75	CA
y_002572	Dose-toxicity scenario 2	Dose-efficacy scenario 1	0.71	0.464757063363912	MTD 2.5% percentile	0.75	CA
y_002573	Dose-toxicity scenario 2	Dose-efficacy scenario 1	0.72	0.456015693328008	MTD 2.5% percentile	0.75	CA
y_002574	Dose-toxicity scenario 2	Dose-efficacy scenario 1	0.73	0.447351465571863	MTD 2.5% percentile	0.75	CA
y_002575	Dose-toxicity scenario 2	Dose-efficacy scenario 1	0.74	0.43876336341475	MTD 2.5% percentile	0.75	CA
y_002576	Dose-toxicity scenario 2	Dose-efficacy scenario 1	0.75	0.430250387963309	MTD 2.5% percentile	0.75	CA
y_002577	Dose-toxicity scenario 2	Dose-efficacy scenario 1	0.76	0.421811557724246	MTD 2.5% percentile	0.75	CA
y_002578	Dose-toxicity scenario 2	Dose-efficacy scenario 1	0.77	0.413445908227101	MTD 2.5% percentile	0.75	CA
y_002579	Dose-toxicity scenario 2	Dose-efficacy scenario 1	0.78	0.405152491656793	MTD 2.5% percentile	0.75	CA
y_002580	Dose-toxicity scenario 2	Dose-efficacy scenario 1	0.79	0.396930376495637	MTD 2.5% percentile	0.75	CA
y_002581	Dose-toxicity scenario 2	Dose-efficacy scenario 1	0.8	0.388778647174557	MTD 2.5% percentile	0.75	CA
y_002582	Dose-toxicity scenario 2	Dose-efficacy scenario 1	0.81	0.380696403733221	MTD 2.5% percentile	0.75	CA
y_002583	Dose-toxicity scenario 2	Dose-efficacy scenario 1	0.82	0.372682761488826	MTD 2.5% percentile	0.75	CA
y_002584	Dose-toxicity scenario 2	Dose-efficacy scenario 1	0.83	0.364736850713283	MTD 2.5% percentile	0.75	CA
y_002585	Dose-toxicity scenario 2	Dose-efficacy scenario 1	0.84	0.356857816318556	MTD 2.5% percentile	0.75	CA
y_002586	Dose-toxicity scenario 2	Dose-efficacy scenario 1	0.85	0.349044817549902	MTD 2.5% percentile	0.75	CA
y_002587	Dose-toxicity scenario 2	Dose-efficacy scenario 1	0.86	0.341297027686809	MTD 2.5% percentile	0.75	CA
y_002588	Dose-toxicity scenario 2	Dose-efficacy scenario 1	0.87	0.333613633751375	MTD 2.5% percentile	0.75	CA
y_002589	Dose-toxicity scenario 2	Dose-efficacy scenario 1	0.88	0.325993836223936	MTD 2.5% percentile	0.75	CA
y_002590	Dose-toxicity scenario 2	Dose-efficacy scenario 1	0.89	0.318436848765727	MTD 2.5% percentile	0.75	CA
y_002591	Dose-toxicity scenario 2	Dose-efficacy scenario 1	0.9	0.310941897948368	MTD 2.5% percentile	0.75	CA
y_002592	Dose-toxicity scenario 2	Dose-efficacy scenario 1	0.91	0.303508222989991	MTD 2.5% percentile	0.75	CA
y_002593	Dose-toxicity scenario 2	Dose-efficacy scenario 1	0.92	0.296135075497808	MTD 2.5% percentile	0.75	CA
y_002594	Dose-toxicity scenario 2	Dose-efficacy scenario 1	0.93	0.288821719216946	MTD 2.5% percentile	0.75	CA
y_002595	Dose-toxicity scenario 2	Dose-efficacy scenario 1	0.94	0.28156742978536	MTD 2.5% percentile	0.75	CA
y_002596	Dose-toxicity scenario 2	Dose-efficacy scenario 1	0.95	0.274371494494671	MTD 2.5% percentile	0.75	CA
y_002597	Dose-toxicity scenario 2	Dose-efficacy scenario 1	0.96	0.267233212056743	MTD 2.5% percentile	0.75	CA
y_002598	Dose-toxicity scenario 2	Dose-efficacy scenario 1	0.97	0.260151892375856	MTD 2.5% percentile	0.75	CA
y_002599	Dose-toxicity scenario 2	Dose-efficacy scenario 1	0.98	0.253126856326303	MTD 2.5% percentile	0.75	CA
y_0025100	Dose-toxicity scenario 2	Dose-efficacy scenario 1	0.99	0.246157435535279	MTD 2.5% percentile	0.75	CA
y_0025101	Dose-toxicity scenario 2	Dose-efficacy scenario 1	1	0.239242972170894	MTD 2.5% percentile	0.75	CA
y_0501	Dose-toxicity scenario 2	Dose-efficacy scenario 1	0	1.24421237939117	MTD 50% percentile	0.75	CA
y_0502	Dose-toxicity scenario 2	Dose-efficacy scenario 1	0.01	1.22049149016578	MTD 50% percentile	0.75	CA
y_0503	Dose-toxicity scenario 2	Dose-efficacy scenario 1	0.02	1.19729750075933	MTD 50% percentile	0.75	CA
y_0504	Dose-toxicity scenario 2	Dose-efficacy scenario 1	0.03	1.17461304837826	MTD 50% percentile	0.75	CA
y_0505	Dose-toxicity scenario 2	Dose-efficacy scenario 1	0.04	1.1524215248094	MTD 50% percentile	0.75	CA
y_0506	Dose-toxicity scenario 2	Dose-efficacy scenario 1	0.05	1.13070703586829	MTD 50% percentile	0.75	CA
y_0507	Dose-toxicity scenario 2	Dose-efficacy scenario 1	0.06	1.10945436343494	MTD 50% percentile	0.75	CA
y_0508	Dose-toxicity scenario 2	Dose-efficacy scenario 1	0.07	1.08864892988617	MTD 50% percentile	0.75	CA
y_0509	Dose-toxicity scenario 2	Dose-efficacy scenario 1	0.08	1.0682767647502	MTD 50% percentile	0.75	CA
y_05010	Dose-toxicity scenario 2	Dose-efficacy scenario 1	0.09	1.04832447342288	MTD 50% percentile	0.75	CA
y_05011	Dose-toxicity scenario 2	Dose-efficacy scenario 1	0.1	1.02877920779847	MTD 50% percentile	0.75	CA
y_05012	Dose-toxicity scenario 2	Dose-efficacy scenario 1	0.11	1.00962863867981	MTD 50% percentile	0.75	CA
y_05013	Dose-toxicity scenario 2	Dose-efficacy scenario 1	0.12	0.990860929843012	MTD 50% percentile	0.75	CA
y_05014	Dose-toxicity scenario 2	Dose-efficacy scenario 1	0.13	0.972464713642472	MTD 50% percentile	0.75	CA
y_05015	Dose-toxicity scenario 2	Dose-efficacy scenario 1	0.14	0.95442906805017	MTD 50% percentile	0.75	CA
y_05016	Dose-toxicity scenario 2	Dose-efficacy scenario 1	0.15	0.936743495032058	MTD 50% percentile	0.75	CA
y_05017	Dose-toxicity scenario 2	Dose-efficacy scenario 1	0.16	0.919397900171464	MTD 50% percentile	0.75	CA
y_05018	Dose-toxicity scenario 2	Dose-efficacy scenario 1	0.17	0.902382573456435	MTD 50% percentile	0.75	CA
y_05019	Dose-toxicity scenario 2	Dose-efficacy scenario 1	0.18	0.885688171154188	MTD 50% percentile	0.75	CA
y_05020	Dose-toxicity scenario 2	Dose-efficacy scenario 1	0.19	0.869305698701576	MTD 50% percentile	0.75	CA
y_05021	Dose-toxicity scenario 2	Dose-efficacy scenario 1	0.2	0.853226494545726	MTD 50% percentile	0.75	CA
y_05022	Dose-toxicity scenario 2	Dose-efficacy scenario 1	0.21	0.837442214873874	MTD 50% percentile	0.75	CA
y_05023	Dose-toxicity scenario 2	Dose-efficacy scenario 1	0.22	0.821944819175806	MTD 50% percentile	0.75	CA
y_05024	Dose-toxicity scenario 2	Dose-efficacy scenario 1	0.23	0.806726556586441	MTD 50% percentile	0.75	CA
y_05025	Dose-toxicity scenario 2	Dose-efficacy scenario 1	0.24	0.7917799529598	MTD 50% percentile	0.75	CA
y_05026	Dose-toxicity scenario 2	Dose-efficacy scenario 1	0.25	0.777097798629069	MTD 50% percentile	0.75	CA
y_05027	Dose-toxicity scenario 2	Dose-efficacy scenario 1	0.26	0.762673136810654	MTD 50% percentile	0.75	CA
y_05028	Dose-toxicity scenario 2	Dose-efficacy scenario 1	0.27	0.748499252613029	MTD 50% percentile	0.75	CA
y_05029	Dose-toxicity scenario 2	Dose-efficacy scenario 1	0.28	0.734569662613899	MTD 50% percentile	0.75	CA
y_05030	Dose-toxicity scenario 2	Dose-efficacy scenario 1	0.29	0.72087810497169	MTD 50% percentile	0.75	CA
y_05031	Dose-toxicity scenario 2	Dose-efficacy scenario 1	0.3	0.707418530039673	MTD 50% percentile	0.75	CA
y_05032	Dose-toxicity scenario 2	Dose-efficacy scenario 1	0.31	0.69418509145317	MTD 50% percentile	0.75	CA
y_05033	Dose-toxicity scenario 2	Dose-efficacy scenario 1	0.32	0.681172137662253	MTD 50% percentile	0.75	CA
y_05034	Dose-toxicity scenario 2	Dose-efficacy scenario 1	0.33	0.668374203884177	MTD 50% percentile	0.75	CA
y_05035	Dose-toxicity scenario 2	Dose-efficacy scenario 1	0.34	0.655786004451456	MTD 50% percentile	0.75	CA
y_05036	Dose-toxicity scenario 2	Dose-efficacy scenario 1	0.35	0.643402425533094	MTD 50% percentile	0.75	CA
y_05037	Dose-toxicity scenario 2	Dose-efficacy scenario 1	0.36	0.631218518207899	MTD 50% percentile	0.75	CA
y_05038	Dose-toxicity scenario 2	Dose-efficacy scenario 1	0.37	0.619229491870172	MTD 50% percentile	0.75	CA
y_05039	Dose-toxicity scenario 2	Dose-efficacy scenario 1	0.38	0.607430707949313	MTD 50% percentile	0.75	CA
y_05040	Dose-toxicity scenario 2	Dose-efficacy scenario 1	0.39	0.595817673926049	MTD 50% percentile	0.75	CA
y_05041	Dose-toxicity scenario 2	Dose-efficacy scenario 1	0.4	0.584386037629059	MTD 50% percentile	0.75	CA
y_05042	Dose-toxicity scenario 2	Dose-efficacy scenario 1	0.41	0.573131581796796	MTD 50% percentile	0.75	CA
y_05043	Dose-toxicity scenario 2	Dose-efficacy scenario 1	0.42	0.562050218890228	MTD 50% percentile	0.75	CA
y_05044	Dose-toxicity scenario 2	Dose-efficacy scenario 1	0.43	0.551137986143081	MTD 50% percentile	0.75	CA
y_05045	Dose-toxicity scenario 2	Dose-efficacy scenario 1	0.44	0.540391040837016	MTD 50% percentile	0.75	CA
y_05046	Dose-toxicity scenario 2	Dose-efficacy scenario 1	0.45	0.529805655789889	MTD 50% percentile	0.75	CA
y_05047	Dose-toxicity scenario 2	Dose-efficacy scenario 1	0.46	0.519378215045962	MTD 50% percentile	0.75	CA
y_05048	Dose-toxicity scenario 2	Dose-efficacy scenario 1	0.47	0.509105209757617	MTD 50% percentile	0.75	CA
y_05049	Dose-toxicity scenario 2	Dose-efficacy scenario 1	0.48	0.498983234248693	MTD 50% percentile	0.75	CA
y_05050	Dose-toxicity scenario 2	Dose-efficacy scenario 1	0.49	0.489008982250197	MTD 50% percentile	0.75	CA
y_05051	Dose-toxicity scenario 2	Dose-efficacy scenario 1	0.5	0.479179243299618	MTD 50% percentile	0.75	CA
y_05052	Dose-toxicity scenario 2	Dose-efficacy scenario 1	0.51	0.469490899295632	MTD 50% percentile	0.75	CA
y_05053	Dose-toxicity scenario 2	Dose-efficacy scenario 1	0.52	0.459940921200416	MTD 50% percentile	0.75	CA
y_05054	Dose-toxicity scenario 2	Dose-efficacy scenario 1	0.53	0.450526365882254	MTD 50% percentile	0.75	CA
y_05055	Dose-toxicity scenario 2	Dose-efficacy scenario 1	0.54	0.441244373091514	MTD 50% percentile	0.75	CA
y_05056	Dose-toxicity scenario 2	Dose-efficacy scenario 1	0.55	0.43209216256347	MTD 50% percentile	0.75	CA
y_05057	Dose-toxicity scenario 2	Dose-efficacy scenario 1	0.56	0.423067031241811	MTD 50% percentile	0.75	CA
y_05058	Dose-toxicity scenario 2	Dose-efficacy scenario 1	0.57	0.414166350617008	MTD 50% percentile	0.75	CA
y_05059	Dose-toxicity scenario 2	Dose-efficacy scenario 1	0.58	0.40538756417403	MTD 50% percentile	0.75	CA
y_05060	Dose-toxicity scenario 2	Dose-efficacy scenario 1	0.59	0.396728184944209	MTD 50% percentile	0.75	CA
y_05061	Dose-toxicity scenario 2	Dose-efficacy scenario 1	0.6	0.388185793156326	MTD 50% percentile	0.75	CA
y_05062	Dose-toxicity scenario 2	Dose-efficacy scenario 1	0.61	0.379758033982264	MTD 50% percentile	0.75	CA
y_05063	Dose-toxicity scenario 2	Dose-efficacy scenario 1	0.62	0.371442615372802	MTD 50% percentile	0.75	CA
y_05064	Dose-toxicity scenario 2	Dose-efficacy scenario 1	0.63	0.363237305979393	MTD 50% percentile	0.75	CA
y_05065	Dose-toxicity scenario 2	Dose-efficacy scenario 1	0.64	0.355139933157943	MTD 50% percentile	0.75	CA
y_05066	Dose-toxicity scenario 2	Dose-efficacy scenario 1	0.65	0.347148381050863	MTD 50% percentile	0.75	CA
y_05067	Dose-toxicity scenario 2	Dose-efficacy scenario 1	0.66	0.339260588743827	MTD 50% percentile	0.75	CA
y_05068	Dose-toxicity scenario 2	Dose-efficacy scenario 1	0.67	0.331474548493851	MTD 50% percentile	0.75	CA
y_05069	Dose-toxicity scenario 2	Dose-efficacy scenario 1	0.68	0.323788304025524	MTD 50% percentile	0.75	CA
y_05070	Dose-toxicity scenario 2	Dose-efficacy scenario 1	0.69	0.31619994889232	MTD 50% percentile	0.75	CA
y_05071	Dose-toxicity scenario 2	Dose-efficacy scenario 1	0.7	0.308707624900126	MTD 50% percentile	0.75	CA
y_05072	Dose-toxicity scenario 2	Dose-efficacy scenario 1	0.71	0.301309520590255	MTD 50% percentile	0.75	CA
y_05073	Dose-toxicity scenario 2	Dose-efficacy scenario 1	0.72	0.294003869779315	MTD 50% percentile	0.75	CA
y_05074	Dose-toxicity scenario 2	Dose-efficacy scenario 1	0.73	0.286788950153497	MTD 50% percentile	0.75	CA
y_05075	Dose-toxicity scenario 2	Dose-efficacy scenario 1	0.74	0.279663081914899	MTD 50% percentile	0.75	CA
y_05076	Dose-toxicity scenario 2	Dose-efficacy scenario 1	0.75	0.272624626477674	MTD 50% percentile	0.75	CA
y_05077	Dose-toxicity scenario 2	Dose-efficacy scenario 1	0.76	0.265671985211871	MTD 50% percentile	0.75	CA
y_05078	Dose-toxicity scenario 2	Dose-efficacy scenario 1	0.77	0.258803598232933	MTD 50% percentile	0.75	CA
y_05079	Dose-toxicity scenario 2	Dose-efficacy scenario 1	0.78	0.252017943234953	MTD 50% percentile	0.75	CA
y_05080	Dose-toxicity scenario 2	Dose-efficacy scenario 1	0.79	0.245313534365823	MTD 50% percentile	0.75	CA
y_05081	Dose-toxicity scenario 2	Dose-efficacy scenario 1	0.8	0.238688921142559	MTD 50% percentile	0.75	CA
y_05082	Dose-toxicity scenario 2	Dose-efficacy scenario 1	0.81	0.232142687405117	MTD 50% percentile	0.75	CA
y_05083	Dose-toxicity scenario 2	Dose-efficacy scenario 1	0.82	0.225673450307135	MTD 50% percentile	0.75	CA
y_05084	Dose-toxicity scenario 2	Dose-efficacy scenario 1	0.83	0.21927985934207	MTD 50% percentile	0.75	CA
y_05085	Dose-toxicity scenario 2	Dose-efficacy scenario 1	0.84	0.212960595403301	MTD 50% percentile	0.75	CA
y_05086	Dose-toxicity scenario 2	Dose-efficacy scenario 1	0.85	0.206714369876828	MTD 50% percentile	0.75	CA
y_05087	Dose-toxicity scenario 2	Dose-efficacy scenario 1	0.86	0.200539923765241	MTD 50% percentile	0.75	CA
y_05088	Dose-toxicity scenario 2	Dose-efficacy scenario 1	0.87	0.19443602684173	MTD 50% percentile	0.75	CA
y_05089	Dose-toxicity scenario 2	Dose-efficacy scenario 1	0.88	0.188401476832912	MTD 50% percentile	0.75	CA
y_05090	Dose-toxicity scenario 2	Dose-efficacy scenario 1	0.89	0.18243509862937	MTD 50% percentile	0.75	CA
y_05091	Dose-toxicity scenario 2	Dose-efficacy scenario 1	0.9	0.176535743522786	MTD 50% percentile	0.75	CA
y_05092	Dose-toxicity scenario 2	Dose-efficacy scenario 1	0.91	0.170702288468642	MTD 50% percentile	0.75	CA
y_05093	Dose-toxicity scenario 2	Dose-efficacy scenario 1	0.92	0.164933635373497	MTD 50% percentile	0.75	CA
y_05094	Dose-toxicity scenario 2	Dose-efficacy scenario 1	0.93	0.159228710405874	MTD 50% percentile	0.75	CA
y_05095	Dose-toxicity scenario 2	Dose-efficacy scenario 1	0.94	0.153586463329875	MTD 50% percentile	0.75	CA
y_05096	Dose-toxicity scenario 2	Dose-efficacy scenario 1	0.95	0.148005866860626	MTD 50% percentile	0.75	CA
y_05097	Dose-toxicity scenario 2	Dose-efficacy scenario 1	0.96	0.142485916040744	MTD 50% percentile	0.75	CA
y_05098	Dose-toxicity scenario 2	Dose-efficacy scenario 1	0.97	0.137025627637022	MTD 50% percentile	0.75	CA
y_05099	Dose-toxicity scenario 2	Dose-efficacy scenario 1	0.98	0.131624039556564	MTD 50% percentile	0.75	CA
y_050100	Dose-toxicity scenario 2	Dose-efficacy scenario 1	0.99	0.126280210281663	MTD 50% percentile	0.75	CA
y_050101	Dose-toxicity scenario 2	Dose-efficacy scenario 1	1	0.120993218322695	MTD 50% percentile	0.75	CA
y_09751	Dose-toxicity scenario 2	Dose-efficacy scenario 1	0	1.15449571188571	MTD 97.5% percentile	0.75	CA
y_09752	Dose-toxicity scenario 2	Dose-efficacy scenario 1	0.01	1.11885145084709	MTD 97.5% percentile	0.75	CA
y_09753	Dose-toxicity scenario 2	Dose-efficacy scenario 1	0.02	1.08478081404859	MTD 97.5% percentile	0.75	CA
y_09754	Dose-toxicity scenario 2	Dose-efficacy scenario 1	0.03	1.05218184347603	MTD 97.5% percentile	0.75	CA
y_09755	Dose-toxicity scenario 2	Dose-efficacy scenario 1	0.04	1.0209612029701	MTD 97.5% percentile	0.75	CA
y_09756	Dose-toxicity scenario 2	Dose-efficacy scenario 1	0.05	0.991033285734061	MTD 97.5% percentile	0.75	CA
y_09757	Dose-toxicity scenario 2	Dose-efficacy scenario 1	0.06	0.962319430456503	MTD 97.5% percentile	0.75	CA
y_09758	Dose-toxicity scenario 2	Dose-efficacy scenario 1	0.07	0.934747230934446	MTD 97.5% percentile	0.75	CA
y_09759	Dose-toxicity scenario 2	Dose-efficacy scenario 1	0.08	0.908249926438887	MTD 97.5% percentile	0.75	CA
y_097510	Dose-toxicity scenario 2	Dose-efficacy scenario 1	0.09	0.882765862016462	MTD 97.5% percentile	0.75	CA
y_097511	Dose-toxicity scenario 2	Dose-efficacy scenario 1	0.1	0.858238009542728	MTD 97.5% percentile	0.75	CA
y_097512	Dose-toxicity scenario 2	Dose-efficacy scenario 1	0.11	0.834613541695652	MTD 97.5% percentile	0.75	CA
y_097513	Dose-toxicity scenario 2	Dose-efficacy scenario 1	0.12	0.81184345215082	MTD 97.5% percentile	0.75	CA
y_097514	Dose-toxicity scenario 2	Dose-efficacy scenario 1	0.13	0.789882216251654	MTD 97.5% percentile	0.75	CA
y_097515	Dose-toxicity scenario 2	Dose-efficacy scenario 1	0.14	0.768687487210215	MTD 97.5% percentile	0.75	CA
y_097516	Dose-toxicity scenario 2	Dose-efficacy scenario 1	0.15	0.748219823572664	MTD 97.5% percentile	0.75	CA
y_097517	Dose-toxicity scenario 2	Dose-efficacy scenario 1	0.16	0.728442444258886	MTD 97.5% percentile	0.75	CA
y_097518	Dose-toxicity scenario 2	Dose-efficacy scenario 1	0.17	0.709321007975434	MTD 97.5% percentile	0.75	CA
y_097519	Dose-toxicity scenario 2	Dose-efficacy scenario 1	0.18	0.690823414218611	MTD 97.5% percentile	0.75	CA
y_097520	Dose-toxicity scenario 2	Dose-efficacy scenario 1	0.19	0.672919623441952	MTD 97.5% percentile	0.75	CA
y_097521	Dose-toxicity scenario 2	Dose-efficacy scenario 1	0.2	0.655581494268849	MTD 97.5% percentile	0.75	CA
y_097522	Dose-toxicity scenario 2	Dose-efficacy scenario 1	0.21	0.638782635894801	MTD 97.5% percentile	0.75	CA
y_097523	Dose-toxicity scenario 2	Dose-efficacy scenario 1	0.22	0.622498274051033	MTD 97.5% percentile	0.75	CA
y_097524	Dose-toxicity scenario 2	Dose-efficacy scenario 1	0.23	0.606705129097711	MTD 97.5% percentile	0.75	CA
y_097525	Dose-toxicity scenario 2	Dose-efficacy scenario 1	0.24	0.591381304985184	MTD 97.5% percentile	0.75	CA
y_097526	Dose-toxicity scenario 2	Dose-efficacy scenario 1	0.25	0.576506187969418	MTD 97.5% percentile	0.75	CA
y_097527	Dose-toxicity scenario 2	Dose-efficacy scenario 1	0.26	0.56206035409639	MTD 97.5% percentile	0.75	CA
y_097528	Dose-toxicity scenario 2	Dose-efficacy scenario 1	0.27	0.548025484582312	MTD 97.5% percentile	0.75	CA
y_097529	Dose-toxicity scenario 2	Dose-efficacy scenario 1	0.28	0.534384288314524	MTD 97.5% percentile	0.75	CA
y_097530	Dose-toxicity scenario 2	Dose-efficacy scenario 1	0.29	0.521120430783655	MTD 97.5% percentile	0.75	CA
y_097531	Dose-toxicity scenario 2	Dose-efficacy scenario 1	0.3	0.508218468832902	MTD 97.5% percentile	0.75	CA
y_097532	Dose-toxicity scenario 2	Dose-efficacy scenario 1	0.31	0.4956637906764	MTD 97.5% percentile	0.75	CA
y_097533	Dose-toxicity scenario 2	Dose-efficacy scenario 1	0.32	0.483442560696862	MTD 97.5% percentile	0.75	CA
y_097534	Dose-toxicity scenario 2	Dose-efficacy scenario 1	0.33	0.471541668584052	MTD 97.5% percentile	0.75	CA
y_097535	Dose-toxicity scenario 2	Dose-efficacy scenario 1	0.34	0.459948682420997	MTD 97.5% percentile	0.75	CA
y_097536	Dose-toxicity scenario 2	Dose-efficacy scenario 1	0.35	0.448651805365033	MTD 97.5% percentile	0.75	CA
y_097537	Dose-toxicity scenario 2	Dose-efficacy scenario 1	0.36	0.43763983560636	MTD 97.5% percentile	0.75	CA
y_097538	Dose-toxicity scenario 2	Dose-efficacy scenario 1	0.37	0.426902129318411	MTD 97.5% percentile	0.75	CA
y_097539	Dose-toxicity scenario 2	Dose-efficacy scenario 1	0.38	0.416428566342433	MTD 97.5% percentile	0.75	CA
y_097540	Dose-toxicity scenario 2	Dose-efficacy scenario 1	0.39	0.406209518373742	MTD 97.5% percentile	0.75	CA
y_097541	Dose-toxicity scenario 2	Dose-efficacy scenario 1	0.4	0.396235819439424	MTD 97.5% percentile	0.75	CA
y_097542	Dose-toxicity scenario 2	Dose-efficacy scenario 1	0.41	0.386498738477207	MTD 97.5% percentile	0.75	CA
y_097543	Dose-toxicity scenario 2	Dose-efficacy scenario 1	0.42	0.376989953843101	MTD 97.5% percentile	0.75	CA
y_097544	Dose-toxicity scenario 2	Dose-efficacy scenario 1	0.43	0.367701529591331	MTD 97.5% percentile	0.75	CA
y_097545	Dose-toxicity scenario 2	Dose-efficacy scenario 1	0.44	0.358625893384491	MTD 97.5% percentile	0.75	CA
y_097546	Dose-toxicity scenario 2	Dose-efficacy scenario 1	0.45	0.349755815904663	MTD 97.5% percentile	0.75	CA
y_097547	Dose-toxicity scenario 2	Dose-efficacy scenario 1	0.46	0.341084391647853	MTD 97.5% percentile	0.75	CA
y_097548	Dose-toxicity scenario 2	Dose-efficacy scenario 1	0.47	0.332605020994518	MTD 97.5% percentile	0.75	CA
y_097549	Dose-toxicity scenario 2	Dose-efficacy scenario 1	0.48	0.324311393458345	MTD 97.5% percentile	0.75	CA
y_097550	Dose-toxicity scenario 2	Dose-efficacy scenario 1	0.49	0.31619747202392	MTD 97.5% percentile	0.75	CA
y_097551	Dose-toxicity scenario 2	Dose-efficacy scenario 1	0.5	0.308257478491604	MTD 97.5% percentile	0.75	CA
y_097552	Dose-toxicity scenario 2	Dose-efficacy scenario 1	0.51	0.300485879754839	MTD 97.5% percentile	0.75	CA
y_097553	Dose-toxicity scenario 2	Dose-efficacy scenario 1	0.52	0.292877374941412	MTD 97.5% percentile	0.75	CA
y_097554	Dose-toxicity scenario 2	Dose-efficacy scenario 1	0.53	0.285426883355854	MTD 97.5% percentile	0.75	CA
y_097555	Dose-toxicity scenario 2	Dose-efficacy scenario 1	0.54	0.278129533165373	MTD 97.5% percentile	0.75	CA
y_097556	Dose-toxicity scenario 2	Dose-efficacy scenario 1	0.55	0.27098065077634	MTD 97.5% percentile	0.75	CA
y_097557	Dose-toxicity scenario 2	Dose-efficacy scenario 1	0.56	0.263975750852674	MTD 97.5% percentile	0.75	CA
y_097558	Dose-toxicity scenario 2	Dose-efficacy scenario 1	0.57	0.257110526931317	MTD 97.5% percentile	0.75	CA
y_097559	Dose-toxicity scenario 2	Dose-efficacy scenario 1	0.58	0.250380842593543	MTD 97.5% percentile	0.75	CA
y_097560	Dose-toxicity scenario 2	Dose-efficacy scenario 1	0.59	0.243782723154069	MTD 97.5% percentile	0.75	CA
y_097561	Dose-toxicity scenario 2	Dose-efficacy scenario 1	0.6	0.237312347832879	MTD 97.5% percentile	0.75	CA
y_097562	Dose-toxicity scenario 2	Dose-efficacy scenario 1	0.61	0.230966042377366	MTD 97.5% percentile	0.75	CA
y_097563	Dose-toxicity scenario 2	Dose-efficacy scenario 1	0.62	0.224740272104855	MTD 97.5% percentile	0.75	CA
y_097564	Dose-toxicity scenario 2	Dose-efficacy scenario 1	0.63	0.218631635337827	MTD 97.5% percentile	0.75	CA
y_097565	Dose-toxicity scenario 2	Dose-efficacy scenario 1	0.64	0.212636857206222	MTD 97.5% percentile	0.75	CA
y_097566	Dose-toxicity scenario 2	Dose-efficacy scenario 1	0.65	0.206752783793105	MTD 97.5% percentile	0.75	CA
y_097567	Dose-toxicity scenario 2	Dose-efficacy scenario 1	0.66	0.200976376601692	MTD 97.5% percentile	0.75	CA
y_097568	Dose-toxicity scenario 2	Dose-efficacy scenario 1	0.67	0.195304707323349	MTD 97.5% percentile	0.75	CA
y_097569	Dose-toxicity scenario 2	Dose-efficacy scenario 1	0.68	0.189734952887633	MTD 97.5% percentile	0.75	CA
y_097570	Dose-toxicity scenario 2	Dose-efficacy scenario 1	0.69	0.184264390776804	MTD 97.5% percentile	0.75	CA
y_097571	Dose-toxicity scenario 2	Dose-efficacy scenario 1	0.7	0.178890394588447	MTD 97.5% percentile	0.75	CA
y_097572	Dose-toxicity scenario 2	Dose-efficacy scenario 1	0.71	0.173610429831036	MTD 97.5% percentile	0.75	CA
y_097573	Dose-toxicity scenario 2	Dose-efficacy scenario 1	0.72	0.168422049938275	MTD 97.5% percentile	0.75	CA
y_097574	Dose-toxicity scenario 2	Dose-efficacy scenario 1	0.73	0.163322892489066	MTD 97.5% percentile	0.75	CA
y_097575	Dose-toxicity scenario 2	Dose-efficacy scenario 1	0.74	0.15831067562082	MTD 97.5% percentile	0.75	CA
y_097576	Dose-toxicity scenario 2	Dose-efficacy scenario 1	0.75	0.153383194624681	MTD 97.5% percentile	0.75	CA
y_097577	Dose-toxicity scenario 2	Dose-efficacy scenario 1	0.76	0.148538318711978	MTD 97.5% percentile	0.75	CA
y_097578	Dose-toxicity scenario 2	Dose-efficacy scenario 1	0.77	0.143773987941956	MTD 97.5% percentile	0.75	CA
y_097579	Dose-toxicity scenario 2	Dose-efficacy scenario 1	0.78	0.139088210301466	MTD 97.5% percentile	0.75	CA
y_097580	Dose-toxicity scenario 2	Dose-efficacy scenario 1	0.79	0.134479058927925	MTD 97.5% percentile	0.75	CA
y_097581	Dose-toxicity scenario 2	Dose-efficacy scenario 1	0.8	0.129944669467406	MTD 97.5% percentile	0.75	CA
y_097582	Dose-toxicity scenario 2	Dose-efficacy scenario 1	0.81	0.125483237560259	MTD 97.5% percentile	0.75	CA
y_097583	Dose-toxicity scenario 2	Dose-efficacy scenario 1	0.82	0.121093016447119	MTD 97.5% percentile	0.75	CA
y_097584	Dose-toxicity scenario 2	Dose-efficacy scenario 1	0.83	0.116772314688655	MTD 97.5% percentile	0.75	CA
y_097585	Dose-toxicity scenario 2	Dose-efficacy scenario 1	0.84	0.11251949399278	MTD 97.5% percentile	0.75	CA
y_097586	Dose-toxicity scenario 2	Dose-efficacy scenario 1	0.85	0.108332967143478	MTD 97.5% percentile	0.75	CA
y_097587	Dose-toxicity scenario 2	Dose-efficacy scenario 1	0.86	0.104211196025736	MTD 97.5% percentile	0.75	CA
y_097588	Dose-toxicity scenario 2	Dose-efficacy scenario 1	0.87	0.100152689741423	MTD 97.5% percentile	0.75	CA
y_097589	Dose-toxicity scenario 2	Dose-efficacy scenario 1	0.88	0.0961560028112647	MTD 97.5% percentile	0.75	CA
y_097590	Dose-toxicity scenario 2	Dose-efficacy scenario 1	0.89	0.0922197334583638	MTD 97.5% percentile	0.75	CA
y_097591	Dose-toxicity scenario 2	Dose-efficacy scenario 1	0.9	0.0883425219689742	MTD 97.5% percentile	0.75	CA
y_097592	Dose-toxicity scenario 2	Dose-efficacy scenario 1	0.91	0.0845230491265122	MTD 97.5% percentile	0.75	CA
y_097593	Dose-toxicity scenario 2	Dose-efficacy scenario 1	0.92	0.0807600347150112	MTD 97.5% percentile	0.75	CA
y_097594	Dose-toxicity scenario 2	Dose-efficacy scenario 1	0.93	0.0770522360884536	MTD 97.5% percentile	0.75	CA
y_097595	Dose-toxicity scenario 2	Dose-efficacy scenario 1	0.94	0.0733984468026214	MTD 97.5% percentile	0.75	CA
y_097596	Dose-toxicity scenario 2	Dose-efficacy scenario 1	0.95	0.069797495306303	MTD 97.5% percentile	0.75	CA
y_097597	Dose-toxicity scenario 2	Dose-efficacy scenario 1	0.96	0.0662482436888706	MTD 97.5% percentile	0.75	CA
y_097598	Dose-toxicity scenario 2	Dose-efficacy scenario 1	0.97	0.0627495864814182	MTD 97.5% percentile	0.75	CA
y_097599	Dose-toxicity scenario 2	Dose-efficacy scenario 1	0.98	0.0593004495088057	MTD 97.5% percentile	0.75	CA
y_0975100	Dose-toxicity scenario 2	Dose-efficacy scenario 1	0.99	0.0558997887901054	MTD 97.5% percentile	0.75	CA
y_0975101	Dose-toxicity scenario 2	Dose-efficacy scenario 1	1	0.0525465894850858	MTD 97.5% percentile	0.75	CA
