# Supplementary material for: A Bayesian adaptive design for dual‐agent phase I–II oncology trials integrating efficacy data across stages
Source: Biom J. 2023 May 18;65(7):2200288. doi: 10.1002/bimj.202200288 (PMC10952513; doi:10.1002/bimj.202200288)
Supplement: Supplementary file 1 — Supporting Information S1 [file BIMJ-65-0-s001.zip › Code_biometrical_journal2/Code_biometrical_journal/Data/intermediate_outputs/MTD_curve_DLT_sc2_EFF_sc1_CA_w0_H0.csv]

	DLT_scenario	EFF_scenario	x	y	type	omega	agreement
y_mean1	Dose-toxicity scenario 2	Dose-efficacy scenario 1	0	1.24692261978345	MTD mean	0	CA
y_mean2	Dose-toxicity scenario 2	Dose-efficacy scenario 1	0.01	1.22210435300172	MTD mean	0	CA
y_mean3	Dose-toxicity scenario 2	Dose-efficacy scenario 1	0.02	1.19787981900461	MTD mean	0	CA
y_mean4	Dose-toxicity scenario 2	Dose-efficacy scenario 1	0.03	1.17422796363622	MTD mean	0	CA
y_mean5	Dose-toxicity scenario 2	Dose-efficacy scenario 1	0.04	1.15112871657058	MTD mean	0	CA
y_mean6	Dose-toxicity scenario 2	Dose-efficacy scenario 1	0.05	1.12856293450899	MTD mean	0	CA
y_mean7	Dose-toxicity scenario 2	Dose-efficacy scenario 1	0.06	1.10651234826807	MTD mean	0	CA
y_mean8	Dose-toxicity scenario 2	Dose-efficacy scenario 1	0.07	1.08495951345086	MTD mean	0	CA
y_mean9	Dose-toxicity scenario 2	Dose-efficacy scenario 1	0.08	1.06388776442117	MTD mean	0	CA
y_mean10	Dose-toxicity scenario 2	Dose-efficacy scenario 1	0.09	1.04328117132605	MTD mean	0	CA
y_mean11	Dose-toxicity scenario 2	Dose-efficacy scenario 1	0.1	1.02312449993326	MTD mean	0	CA
y_mean12	Dose-toxicity scenario 2	Dose-efficacy scenario 1	0.11	1.00340317407109	MTD mean	0	CA
y_mean13	Dose-toxicity scenario 2	Dose-efficacy scenario 1	0.12	0.984103240475841	MTD mean	0	CA
y_mean14	Dose-toxicity scenario 2	Dose-efficacy scenario 1	0.13	0.965211335868874	MTD mean	0	CA
y_mean15	Dose-toxicity scenario 2	Dose-efficacy scenario 1	0.14	0.94671465609988	MTD mean	0	CA
y_mean16	Dose-toxicity scenario 2	Dose-efficacy scenario 1	0.15	0.928600927206741	MTD mean	0	CA
y_mean17	Dose-toxicity scenario 2	Dose-efficacy scenario 1	0.16	0.910858378254469	MTD mean	0	CA
y_mean18	Dose-toxicity scenario 2	Dose-efficacy scenario 1	0.17	0.893475715826938	MTD mean	0	CA
y_mean19	Dose-toxicity scenario 2	Dose-efficacy scenario 1	0.18	0.876442100055245	MTD mean	0	CA
y_mean20	Dose-toxicity scenario 2	Dose-efficacy scenario 1	0.19	0.859747122075777	MTD mean	0	CA
y_mean21	Dose-toxicity scenario 2	Dose-efficacy scenario 1	0.2	0.843380782819492	MTD mean	0	CA
y_mean22	Dose-toxicity scenario 2	Dose-efficacy scenario 1	0.21	0.827333473041575	MTD mean	0	CA
y_mean23	Dose-toxicity scenario 2	Dose-efficacy scenario 1	0.22	0.811595954507673	MTD mean	0	CA
y_mean24	Dose-toxicity scenario 2	Dose-efficacy scenario 1	0.23	0.796159342259302	MTD mean	0	CA
y_mean25	Dose-toxicity scenario 2	Dose-efficacy scenario 1	0.24	0.7810150878869	MTD mean	0	CA
y_mean26	Dose-toxicity scenario 2	Dose-efficacy scenario 1	0.25	0.766154963744347	MTD mean	0	CA
y_mean27	Dose-toxicity scenario 2	Dose-efficacy scenario 1	0.26	0.751571048043708	MTD mean	0	CA
y_mean28	Dose-toxicity scenario 2	Dose-efficacy scenario 1	0.27	0.737255710773471	MTD mean	0	CA
y_mean29	Dose-toxicity scenario 2	Dose-efficacy scenario 1	0.28	0.723201600387674	MTD mean	0	CA
y_mean30	Dose-toxicity scenario 2	Dose-efficacy scenario 1	0.29	0.709401631217138	MTD mean	0	CA
y_mean31	Dose-toxicity scenario 2	Dose-efficacy scenario 1	0.3	0.695848971557507	MTD mean	0	CA
y_mean32	Dose-toxicity scenario 2	Dose-efficacy scenario 1	0.31	0.682537032392033	MTD mean	0	CA
y_mean33	Dose-toxicity scenario 2	Dose-efficacy scenario 1	0.32	0.669459456709969	MTD mean	0	CA
y_mean34	Dose-toxicity scenario 2	Dose-efficacy scenario 1	0.33	0.656610109384222	MTD mean	0	CA
y_mean35	Dose-toxicity scenario 2	Dose-efficacy scenario 1	0.34	0.643983067574369	MTD mean	0	CA
y_mean36	Dose-toxicity scenario 2	Dose-efficacy scenario 1	0.35	0.63157261162352	MTD mean	0	CA
y_mean37	Dose-toxicity scenario 2	Dose-efficacy scenario 1	0.36	0.619373216419622	MTD mean	0	CA
y_mean38	Dose-toxicity scenario 2	Dose-efficacy scenario 1	0.37	0.60737954319379	MTD mean	0	CA
y_mean39	Dose-toxicity scenario 2	Dose-efficacy scenario 1	0.38	0.595586431730093	MTD mean	0	CA
y_mean40	Dose-toxicity scenario 2	Dose-efficacy scenario 1	0.39	0.58398889296291	MTD mean	0	CA
y_mean41	Dose-toxicity scenario 2	Dose-efficacy scenario 1	0.4	0.572582101939548	MTD mean	0	CA
y_mean42	Dose-toxicity scenario 2	Dose-efficacy scenario 1	0.41	0.561361391127259	MTD mean	0	CA
y_mean43	Dose-toxicity scenario 2	Dose-efficacy scenario 1	0.42	0.550322244045162	MTD mean	0	CA
y_mean44	Dose-toxicity scenario 2	Dose-efficacy scenario 1	0.43	0.53946028920281	MTD mean	0	CA
y_mean45	Dose-toxicity scenario 2	Dose-efficacy scenario 1	0.44	0.528771294328313	MTD mean	0	CA
y_mean46	Dose-toxicity scenario 2	Dose-efficacy scenario 1	0.45	0.518251160870014	MTD mean	0	CA
y_mean47	Dose-toxicity scenario 2	Dose-efficacy scenario 1	0.46	0.507895918756694	MTD mean	0	CA
y_mean48	Dose-toxicity scenario 2	Dose-efficacy scenario 1	0.47	0.497701721402257	MTD mean	0	CA
y_mean49	Dose-toxicity scenario 2	Dose-efficacy scenario 1	0.48	0.487664840941669	MTD mean	0	CA
y_mean50	Dose-toxicity scenario 2	Dose-efficacy scenario 1	0.49	0.477781663685773	MTD mean	0	CA
y_mean51	Dose-toxicity scenario 2	Dose-efficacy scenario 1	0.5	0.468048685783322	MTD mean	0	CA
y_mean52	Dose-toxicity scenario 2	Dose-efficacy scenario 1	0.51	0.458462509079303	MTD mean	0	CA
y_mean53	Dose-toxicity scenario 2	Dose-efficacy scenario 1	0.52	0.449019837159268	MTD mean	0	CA
y_mean54	Dose-toxicity scenario 2	Dose-efficacy scenario 1	0.53	0.439717471569983	MTD mean	0	CA
y_mean55	Dose-toxicity scenario 2	Dose-efficacy scenario 1	0.54	0.430552308207315	MTD mean	0	CA
y_mean56	Dose-toxicity scenario 2	Dose-efficacy scenario 1	0.55	0.421521333862768	MTD mean	0	CA
y_mean57	Dose-toxicity scenario 2	Dose-efficacy scenario 1	0.56	0.41262162292061	MTD mean	0	CA
y_mean58	Dose-toxicity scenario 2	Dose-efficacy scenario 1	0.57	0.403850334197976	MTD mean	0	CA
y_mean59	Dose-toxicity scenario 2	Dose-efficacy scenario 1	0.58	0.395204707920791	MTD mean	0	CA
y_mean60	Dose-toxicity scenario 2	Dose-efficacy scenario 1	0.59	0.386682062828733	MTD mean	0	CA
y_mean61	Dose-toxicity scenario 2	Dose-efficacy scenario 1	0.6	0.378279793402869	MTD mean	0	CA
y_mean62	Dose-toxicity scenario 2	Dose-efficacy scenario 1	0.61	0.369995367209945	MTD mean	0	CA
y_mean63	Dose-toxicity scenario 2	Dose-efficacy scenario 1	0.62	0.361826322357632	MTD mean	0	CA
y_mean64	Dose-toxicity scenario 2	Dose-efficacy scenario 1	0.63	0.353770265055365	MTD mean	0	CA
y_mean65	Dose-toxicity scenario 2	Dose-efficacy scenario 1	0.64	0.345824867275695	MTD mean	0	CA
y_mean66	Dose-toxicity scenario 2	Dose-efficacy scenario 1	0.65	0.337987864511361	MTD mean	0	CA
y_mean67	Dose-toxicity scenario 2	Dose-efficacy scenario 1	0.66	0.330257053623529	MTD mean	0	CA
y_mean68	Dose-toxicity scenario 2	Dose-efficacy scenario 1	0.67	0.322630290776921	MTD mean	0	CA
y_mean69	Dose-toxicity scenario 2	Dose-efficacy scenario 1	0.68	0.315105489457752	MTD mean	0	CA
y_mean70	Dose-toxicity scenario 2	Dose-efficacy scenario 1	0.69	0.307680618570636	MTD mean	0	CA
y_mean71	Dose-toxicity scenario 2	Dose-efficacy scenario 1	0.7	0.300353700610813	MTD mean	0	CA
y_mean72	Dose-toxicity scenario 2	Dose-efficacy scenario 1	0.71	0.293122809908242	MTD mean	0	CA
y_mean73	Dose-toxicity scenario 2	Dose-efficacy scenario 1	0.72	0.285986070940276	MTD mean	0	CA
y_mean74	Dose-toxicity scenario 2	Dose-efficacy scenario 1	0.73	0.278941656709833	MTD mean	0	CA
y_mean75	Dose-toxicity scenario 2	Dose-efficacy scenario 1	0.74	0.271987787186094	MTD mean	0	CA
y_mean76	Dose-toxicity scenario 2	Dose-efficacy scenario 1	0.75	0.265122727804955	MTD mean	0	CA
y_mean77	Dose-toxicity scenario 2	Dose-efficacy scenario 1	0.76	0.258344788026557	MTD mean	0	CA
y_mean78	Dose-toxicity scenario 2	Dose-efficacy scenario 1	0.77	0.251652319947394	MTD mean	0	CA
y_mean79	Dose-toxicity scenario 2	Dose-efficacy scenario 1	0.78	0.245043716964593	MTD mean	0	CA
y_mean80	Dose-toxicity scenario 2	Dose-efficacy scenario 1	0.79	0.2385174124901	MTD mean	0	CA
y_mean81	Dose-toxicity scenario 2	Dose-efficacy scenario 1	0.8	0.2320718787126	MTD mean	0	CA
y_mean82	Dose-toxicity scenario 2	Dose-efficacy scenario 1	0.81	0.225705625405129	MTD mean	0	CA
y_mean83	Dose-toxicity scenario 2	Dose-efficacy scenario 1	0.82	0.219417198776413	MTD mean	0	CA
y_mean84	Dose-toxicity scenario 2	Dose-efficacy scenario 1	0.83	0.213205180364077	MTD mean	0	CA
y_mean85	Dose-toxicity scenario 2	Dose-efficacy scenario 1	0.84	0.207068185967959	MTD mean	0	CA
y_mean86	Dose-toxicity scenario 2	Dose-efficacy scenario 1	0.85	0.201004864621835	MTD mean	0	CA
y_mean87	Dose-toxicity scenario 2	Dose-efficacy scenario 1	0.86	0.195013897601958	MTD mean	0	CA
y_mean88	Dose-toxicity scenario 2	Dose-efficacy scenario 1	0.87	0.189093997470881	MTD mean	0	CA
y_mean89	Dose-toxicity scenario 2	Dose-efficacy scenario 1	0.88	0.183243907155105	MTD mean	0	CA
y_mean90	Dose-toxicity scenario 2	Dose-efficacy scenario 1	0.89	0.177462399055167	MTD mean	0	CA
y_mean91	Dose-toxicity scenario 2	Dose-efficacy scenario 1	0.9	0.171748274186843	MTD mean	0	CA
y_mean92	Dose-toxicity scenario 2	Dose-efficacy scenario 1	0.91	0.166100361352205	MTD mean	0	CA
y_mean93	Dose-toxicity scenario 2	Dose-efficacy scenario 1	0.92	0.16051751633933	MTD mean	0	CA
y_mean94	Dose-toxicity scenario 2	Dose-efficacy scenario 1	0.93	0.154998621149507	MTD mean	0	CA
y_mean95	Dose-toxicity scenario 2	Dose-efficacy scenario 1	0.94	0.149542583250848	MTD mean	0	CA
y_mean96	Dose-toxicity scenario 2	Dose-efficacy scenario 1	0.95	0.144148334857266	MTD mean	0	CA
y_mean97	Dose-toxicity scenario 2	Dose-efficacy scenario 1	0.96	0.1388148322318	MTD mean	0	CA
y_mean98	Dose-toxicity scenario 2	Dose-efficacy scenario 1	0.97	0.133541055013354	MTD mean	0	CA
y_mean99	Dose-toxicity scenario 2	Dose-efficacy scenario 1	0.98	0.12832600556592	MTD mean	0	CA
y_mean100	Dose-toxicity scenario 2	Dose-efficacy scenario 1	0.99	0.123168708349433	MTD mean	0	CA
y_mean101	Dose-toxicity scenario 2	Dose-efficacy scenario 1	1	0.118068209311396	MTD mean	0	CA
y_00251	Dose-toxicity scenario 2	Dose-efficacy scenario 1	0	1.36975191550165	MTD 2.5% percentile	0	CA
y_00252	Dose-toxicity scenario 2	Dose-efficacy scenario 1	0.01	1.35127060236289	MTD 2.5% percentile	0	CA
y_00253	Dose-toxicity scenario 2	Dose-efficacy scenario 1	0.02	1.33302633296601	MTD 2.5% percentile	0	CA
y_00254	Dose-toxicity scenario 2	Dose-efficacy scenario 1	0.03	1.31501457584052	MTD 2.5% percentile	0	CA
y_00255	Dose-toxicity scenario 2	Dose-efficacy scenario 1	0.04	1.29723091428634	MTD 2.5% percentile	0	CA
y_00256	Dose-toxicity scenario 2	Dose-efficacy scenario 1	0.05	1.27967104276312	MTD 2.5% percentile	0	CA
y_00257	Dose-toxicity scenario 2	Dose-efficacy scenario 1	0.06	1.262330763415	MTD 2.5% percentile	0	CA
y_00258	Dose-toxicity scenario 2	Dose-efficacy scenario 1	0.07	1.24520598272498	MTD 2.5% percentile	0	CA
y_00259	Dose-toxicity scenario 2	Dose-efficacy scenario 1	0.08	1.22829270829317	MTD 2.5% percentile	0	CA
y_002510	Dose-toxicity scenario 2	Dose-efficacy scenario 1	0.09	1.2115870457338	MTD 2.5% percentile	0	CA
y_002511	Dose-toxicity scenario 2	Dose-efficacy scenario 1	0.1	1.19508519568569	MTD 2.5% percentile	0	CA
y_002512	Dose-toxicity scenario 2	Dose-efficacy scenario 1	0.11	1.17878345093156	MTD 2.5% percentile	0	CA
y_002513	Dose-toxicity scenario 2	Dose-efficacy scenario 1	0.12	1.16267819362146	MTD 2.5% percentile	0	CA
y_002514	Dose-toxicity scenario 2	Dose-efficacy scenario 1	0.13	1.14676589259597	MTD 2.5% percentile	0	CA
y_002515	Dose-toxicity scenario 2	Dose-efficacy scenario 1	0.14	1.13104310080514	MTD 2.5% percentile	0	CA
y_002516	Dose-toxicity scenario 2	Dose-efficacy scenario 1	0.15	1.11550645281898	MTD 2.5% percentile	0	CA
y_002517	Dose-toxicity scenario 2	Dose-efficacy scenario 1	0.16	1.10015266242592	MTD 2.5% percentile	0	CA
y_002518	Dose-toxicity scenario 2	Dose-efficacy scenario 1	0.17	1.0849785203156	MTD 2.5% percentile	0	CA
y_002519	Dose-toxicity scenario 2	Dose-efficacy scenario 1	0.18	1.06998089184242	MTD 2.5% percentile	0	CA
y_002520	Dose-toxicity scenario 2	Dose-efficacy scenario 1	0.19	1.05515671486678	MTD 2.5% percentile	0	CA
y_002521	Dose-toxicity scenario 2	Dose-efficacy scenario 1	0.2	1.04050299767075	MTD 2.5% percentile	0	CA
y_002522	Dose-toxicity scenario 2	Dose-efficacy scenario 1	0.21	1.02601681694523	MTD 2.5% percentile	0	CA
y_002523	Dose-toxicity scenario 2	Dose-efficacy scenario 1	0.22	1.01169531584578	MTD 2.5% percentile	0	CA
y_002524	Dose-toxicity scenario 2	Dose-efficacy scenario 1	0.23	0.997535702114339	MTD 2.5% percentile	0	CA
y_002525	Dose-toxicity scenario 2	Dose-efficacy scenario 1	0.24	0.983535246264317	MTD 2.5% percentile	0	CA
y_002526	Dose-toxicity scenario 2	Dose-efficacy scenario 1	0.25	0.969691279826533	MTD 2.5% percentile	0	CA
y_002527	Dose-toxicity scenario 2	Dose-efficacy scenario 1	0.26	0.956001193653638	MTD 2.5% percentile	0	CA
y_002528	Dose-toxicity scenario 2	Dose-efficacy scenario 1	0.27	0.942462436280777	MTD 2.5% percentile	0	CA
y_002529	Dose-toxicity scenario 2	Dose-efficacy scenario 1	0.28	0.929072512340305	MTD 2.5% percentile	0	CA
y_002530	Dose-toxicity scenario 2	Dose-efficacy scenario 1	0.29	0.915828981028507	MTD 2.5% percentile	0	CA
y_002531	Dose-toxicity scenario 2	Dose-efficacy scenario 1	0.3	0.90272945462233	MTD 2.5% percentile	0	CA
y_002532	Dose-toxicity scenario 2	Dose-efficacy scenario 1	0.31	0.889771597044241	MTD 2.5% percentile	0	CA
y_002533	Dose-toxicity scenario 2	Dose-efficacy scenario 1	0.32	0.876953122473398	MTD 2.5% percentile	0	CA
y_002534	Dose-toxicity scenario 2	Dose-efficacy scenario 1	0.33	0.864271794001392	MTD 2.5% percentile	0	CA
y_002535	Dose-toxicity scenario 2	Dose-efficacy scenario 1	0.34	0.851725422330917	MTD 2.5% percentile	0	CA
y_002536	Dose-toxicity scenario 2	Dose-efficacy scenario 1	0.35	0.839311864515761	MTD 2.5% percentile	0	CA
y_002537	Dose-toxicity scenario 2	Dose-efficacy scenario 1	0.36	0.827029022740597	MTD 2.5% percentile	0	CA
y_002538	Dose-toxicity scenario 2	Dose-efficacy scenario 1	0.37	0.814874843139126	MTD 2.5% percentile	0	CA
y_002539	Dose-toxicity scenario 2	Dose-efficacy scenario 1	0.38	0.802847314649167	MTD 2.5% percentile	0	CA
y_002540	Dose-toxicity scenario 2	Dose-efficacy scenario 1	0.39	0.790944467903343	MTD 2.5% percentile	0	CA
y_002541	Dose-toxicity scenario 2	Dose-efficacy scenario 1	0.4	0.779164374154098	MTD 2.5% percentile	0	CA
y_002542	Dose-toxicity scenario 2	Dose-efficacy scenario 1	0.41	0.767505144231798	MTD 2.5% percentile	0	CA
y_002543	Dose-toxicity scenario 2	Dose-efficacy scenario 1	0.42	0.755964927534738	MTD 2.5% percentile	0	CA
y_002544	Dose-toxicity scenario 2	Dose-efficacy scenario 1	0.43	0.744541911049916	MTD 2.5% percentile	0	CA
y_002545	Dose-toxicity scenario 2	Dose-efficacy scenario 1	0.44	0.733234318403504	MTD 2.5% percentile	0	CA
y_002546	Dose-toxicity scenario 2	Dose-efficacy scenario 1	0.45	0.722040408939944	MTD 2.5% percentile	0	CA
y_002547	Dose-toxicity scenario 2	Dose-efficacy scenario 1	0.46	0.710958476828686	MTD 2.5% percentile	0	CA
y_002548	Dose-toxicity scenario 2	Dose-efficacy scenario 1	0.47	0.699986850197603	MTD 2.5% percentile	0	CA
y_002549	Dose-toxicity scenario 2	Dose-efficacy scenario 1	0.48	0.689123890292147	MTD 2.5% percentile	0	CA
y_002550	Dose-toxicity scenario 2	Dose-efficacy scenario 1	0.49	0.678367990659376	MTD 2.5% percentile	0	CA
y_002551	Dose-toxicity scenario 2	Dose-efficacy scenario 1	0.5	0.667717576355978	MTD 2.5% percentile	0	CA
y_002552	Dose-toxicity scenario 2	Dose-efficacy scenario 1	0.51	0.657171103179487	MTD 2.5% percentile	0	CA
y_002553	Dose-toxicity scenario 2	Dose-efficacy scenario 1	0.52	0.646727056921904	MTD 2.5% percentile	0	CA
y_002554	Dose-toxicity scenario 2	Dose-efficacy scenario 1	0.53	0.636383952644948	MTD 2.5% percentile	0	CA
y_002555	Dose-toxicity scenario 2	Dose-efficacy scenario 1	0.54	0.626140333976227	MTD 2.5% percentile	0	CA
y_002556	Dose-toxicity scenario 2	Dose-efficacy scenario 1	0.55	0.615994772425622	MTD 2.5% percentile	0	CA
y_002557	Dose-toxicity scenario 2	Dose-efficacy scenario 1	0.56	0.605945866721205	MTD 2.5% percentile	0	CA
y_002558	Dose-toxicity scenario 2	Dose-efficacy scenario 1	0.57	0.595992242164051	MTD 2.5% percentile	0	CA
y_002559	Dose-toxicity scenario 2	Dose-efficacy scenario 1	0.58	0.586132550001313	MTD 2.5% percentile	0	CA
y_002560	Dose-toxicity scenario 2	Dose-efficacy scenario 1	0.59	0.576365466816964	MTD 2.5% percentile	0	CA
y_002561	Dose-toxicity scenario 2	Dose-efficacy scenario 1	0.6	0.566689693939628	MTD 2.5% percentile	0	CA
y_002562	Dose-toxicity scenario 2	Dose-efficacy scenario 1	0.61	0.557103956866935	MTD 2.5% percentile	0	CA
y_002563	Dose-toxicity scenario 2	Dose-efficacy scenario 1	0.62	0.547607004705883	MTD 2.5% percentile	0	CA
y_002564	Dose-toxicity scenario 2	Dose-efficacy scenario 1	0.63	0.538197609628665	MTD 2.5% percentile	0	CA
y_002565	Dose-toxicity scenario 2	Dose-efficacy scenario 1	0.64	0.528874566343491	MTD 2.5% percentile	0	CA
y_002566	Dose-toxicity scenario 2	Dose-efficacy scenario 1	0.65	0.519636691579904	MTD 2.5% percentile	0	CA
y_002567	Dose-toxicity scenario 2	Dose-efficacy scenario 1	0.66	0.510482823588137	MTD 2.5% percentile	0	CA
y_002568	Dose-toxicity scenario 2	Dose-efficacy scenario 1	0.67	0.501411821652074	MTD 2.5% percentile	0	CA
y_002569	Dose-toxicity scenario 2	Dose-efficacy scenario 1	0.68	0.492422565615371	MTD 2.5% percentile	0	CA
y_002570	Dose-toxicity scenario 2	Dose-efficacy scenario 1	0.69	0.48351395542033	MTD 2.5% percentile	0	CA
y_002571	Dose-toxicity scenario 2	Dose-efficacy scenario 1	0.7	0.474684910659138	MTD 2.5% percentile	0	CA
y_002572	Dose-toxicity scenario 2	Dose-efficacy scenario 1	0.71	0.465934370137065	MTD 2.5% percentile	0	CA
y_002573	Dose-toxicity scenario 2	Dose-efficacy scenario 1	0.72	0.45726129144727	MTD 2.5% percentile	0	CA
y_002574	Dose-toxicity scenario 2	Dose-efficacy scenario 1	0.73	0.448664650556844	MTD 2.5% percentile	0	CA
y_002575	Dose-toxicity scenario 2	Dose-efficacy scenario 1	0.74	0.440143441403756	MTD 2.5% percentile	0	CA
y_002576	Dose-toxicity scenario 2	Dose-efficacy scenario 1	0.75	0.431696675504354	MTD 2.5% percentile	0	CA
y_002577	Dose-toxicity scenario 2	Dose-efficacy scenario 1	0.76	0.423323381571115	MTD 2.5% percentile	0	CA
y_002578	Dose-toxicity scenario 2	Dose-efficacy scenario 1	0.77	0.415022605140325	MTD 2.5% percentile	0	CA
y_002579	Dose-toxicity scenario 2	Dose-efficacy scenario 1	0.78	0.406793408209389	MTD 2.5% percentile	0	CA
y_002580	Dose-toxicity scenario 2	Dose-efficacy scenario 1	0.79	0.398634868883484	MTD 2.5% percentile	0	CA
y_002581	Dose-toxicity scenario 2	Dose-efficacy scenario 1	0.8	0.390546081031277	MTD 2.5% percentile	0	CA
y_002582	Dose-toxicity scenario 2	Dose-efficacy scenario 1	0.81	0.382526153949433	MTD 2.5% percentile	0	CA
y_002583	Dose-toxicity scenario 2	Dose-efficacy scenario 1	0.82	0.374574212035654	MTD 2.5% percentile	0	CA
y_002584	Dose-toxicity scenario 2	Dose-efficacy scenario 1	0.83	0.366689394470006	MTD 2.5% percentile	0	CA
y_002585	Dose-toxicity scenario 2	Dose-efficacy scenario 1	0.84	0.358870854904268	MTD 2.5% percentile	0	CA
y_002586	Dose-toxicity scenario 2	Dose-efficacy scenario 1	0.85	0.351117761159094	MTD 2.5% percentile	0	CA
y_002587	Dose-toxicity scenario 2	Dose-efficacy scenario 1	0.86	0.343429294928747	MTD 2.5% percentile	0	CA
y_002588	Dose-toxicity scenario 2	Dose-efficacy scenario 1	0.87	0.335804651493176	MTD 2.5% percentile	0	CA
y_002589	Dose-toxicity scenario 2	Dose-efficacy scenario 1	0.88	0.328243039437247	MTD 2.5% percentile	0	CA
y_002590	Dose-toxicity scenario 2	Dose-efficacy scenario 1	0.89	0.3207436803769	MTD 2.5% percentile	0	CA
y_002591	Dose-toxicity scenario 2	Dose-efficacy scenario 1	0.9	0.313305808692041	MTD 2.5% percentile	0	CA
y_002592	Dose-toxicity scenario 2	Dose-efficacy scenario 1	0.91	0.305928671265988	MTD 2.5% percentile	0	CA
y_002593	Dose-toxicity scenario 2	Dose-efficacy scenario 1	0.92	0.298611527231258	MTD 2.5% percentile	0	CA
y_002594	Dose-toxicity scenario 2	Dose-efficacy scenario 1	0.93	0.291353647721541	MTD 2.5% percentile	0	CA
y_002595	Dose-toxicity scenario 2	Dose-efficacy scenario 1	0.94	0.284154315629677	MTD 2.5% percentile	0	CA
y_002596	Dose-toxicity scenario 2	Dose-efficacy scenario 1	0.95	0.277012825371463	MTD 2.5% percentile	0	CA
y_002597	Dose-toxicity scenario 2	Dose-efficacy scenario 1	0.96	0.269928482655128	MTD 2.5% percentile	0	CA
y_002598	Dose-toxicity scenario 2	Dose-efficacy scenario 1	0.97	0.262900604256325	MTD 2.5% percentile	0	CA
y_002599	Dose-toxicity scenario 2	Dose-efficacy scenario 1	0.98	0.255928517798478	MTD 2.5% percentile	0	CA
y_0025100	Dose-toxicity scenario 2	Dose-efficacy scenario 1	0.99	0.249011561538345	MTD 2.5% percentile	0	CA
y_0025101	Dose-toxicity scenario 2	Dose-efficacy scenario 1	1	0.242149084156641	MTD 2.5% percentile	0	CA
y_0501	Dose-toxicity scenario 2	Dose-efficacy scenario 1	0	1.24386621421205	MTD 50% percentile	0	CA
y_0502	Dose-toxicity scenario 2	Dose-efficacy scenario 1	0.01	1.21994791627843	MTD 50% percentile	0	CA
y_0503	Dose-toxicity scenario 2	Dose-efficacy scenario 1	0.02	1.19656917651225	MTD 50% percentile	0	CA
y_0504	Dose-toxicity scenario 2	Dose-efficacy scenario 1	0.03	1.17371194120368	MTD 50% percentile	0	CA
y_0505	Dose-toxicity scenario 2	Dose-efficacy scenario 1	0.04	1.15135895319892	MTD 50% percentile	0	CA
y_0506	Dose-toxicity scenario 2	Dose-efficacy scenario 1	0.05	1.129493708448	MTD 50% percentile	0	CA
y_0507	Dose-toxicity scenario 2	Dose-efficacy scenario 1	0.06	1.10810041536624	MTD 50% percentile	0	CA
y_0508	Dose-toxicity scenario 2	Dose-efficacy scenario 1	0.07	1.08716395679909	MTD 50% percentile	0	CA
y_0509	Dose-toxicity scenario 2	Dose-efficacy scenario 1	0.08	1.06666985439792	MTD 50% percentile	0	CA
y_05010	Dose-toxicity scenario 2	Dose-efficacy scenario 1	0.09	1.04660423523016	MTD 50% percentile	0	CA
y_05011	Dose-toxicity scenario 2	Dose-efficacy scenario 1	0.1	1.02695380046217	MTD 50% percentile	0	CA
y_05012	Dose-toxicity scenario 2	Dose-efficacy scenario 1	0.11	1.00770579596616	MTD 50% percentile	0	CA
y_05013	Dose-toxicity scenario 2	Dose-efficacy scenario 1	0.12	0.988847984714633	MTD 50% percentile	0	CA
y_05014	Dose-toxicity scenario 2	Dose-efficacy scenario 1	0.13	0.970368620836866	MTD 50% percentile	0	CA
y_05015	Dose-toxicity scenario 2	Dose-efficacy scenario 1	0.14	0.952256425221823	MTD 50% percentile	0	CA
y_05016	Dose-toxicity scenario 2	Dose-efficacy scenario 1	0.15	0.934500562560975	MTD 50% percentile	0	CA
y_05017	Dose-toxicity scenario 2	Dose-efficacy scenario 1	0.16	0.917090619732897	MTD 50% percentile	0	CA
y_05018	Dose-toxicity scenario 2	Dose-efficacy scenario 1	0.17	0.900016585439007	MTD 50% percentile	0	CA
y_05019	Dose-toxicity scenario 2	Dose-efficacy scenario 1	0.18	0.883268831006768	MTD 50% percentile	0	CA
y_05020	Dose-toxicity scenario 2	Dose-efficacy scenario 1	0.19	0.866838092283013	MTD 50% percentile	0	CA
y_05021	Dose-toxicity scenario 2	Dose-efficacy scenario 1	0.2	0.850715452545844	MTD 50% percentile	0	CA
y_05022	Dose-toxicity scenario 2	Dose-efficacy scenario 1	0.21	0.83489232636888	MTD 50% percentile	0	CA
y_05023	Dose-toxicity scenario 2	Dose-efficacy scenario 1	0.22	0.819360444376495	MTD 50% percentile	0	CA
y_05024	Dose-toxicity scenario 2	Dose-efficacy scenario 1	0.23	0.804111838833183	MTD 50% percentile	0	CA
y_05025	Dose-toxicity scenario 2	Dose-efficacy scenario 1	0.24	0.789138830014273	MTD 50% percentile	0	CA
y_05026	Dose-toxicity scenario 2	Dose-efficacy scenario 1	0.25	0.774434013309015	MTD 50% percentile	0	CA
y_05027	Dose-toxicity scenario 2	Dose-efficacy scenario 1	0.26	0.759990247010535	MTD 50% percentile	0	CA
y_05028	Dose-toxicity scenario 2	Dose-efficacy scenario 1	0.27	0.745800640750351	MTD 50% percentile	0	CA
y_05029	Dose-toxicity scenario 2	Dose-efficacy scenario 1	0.28	0.731858544538098	MTD 50% percentile	0	CA
y_05030	Dose-toxicity scenario 2	Dose-efficacy scenario 1	0.29	0.718157538369845	MTD 50% percentile	0	CA
y_05031	Dose-toxicity scenario 2	Dose-efficacy scenario 1	0.3	0.704691422370863	MTD 50% percentile	0	CA
y_05032	Dose-toxicity scenario 2	Dose-efficacy scenario 1	0.31	0.69145420744108	MTD 50% percentile	0	CA
y_05033	Dose-toxicity scenario 2	Dose-efficacy scenario 1	0.32	0.67844010637353	MTD 50% percentile	0	CA
y_05034	Dose-toxicity scenario 2	Dose-efficacy scenario 1	0.33	0.665643525418163	MTD 50% percentile	0	CA
y_05035	Dose-toxicity scenario 2	Dose-efficacy scenario 1	0.34	0.653059056265149	MTD 50% percentile	0	CA
y_05036	Dose-toxicity scenario 2	Dose-efficacy scenario 1	0.35	0.640681468423558	MTD 50% percentile	0	CA
y_05037	Dose-toxicity scenario 2	Dose-efficacy scenario 1	0.36	0.628505701972844	MTD 50% percentile	0	CA
y_05038	Dose-toxicity scenario 2	Dose-efficacy scenario 1	0.37	0.616526860666033	MTD 50% percentile	0	CA
y_05039	Dose-toxicity scenario 2	Dose-efficacy scenario 1	0.38	0.604740205364857	MTD 50% percentile	0	CA
y_05040	Dose-toxicity scenario 2	Dose-efficacy scenario 1	0.39	0.59314114778836	MTD 50% percentile	0	CA
y_05041	Dose-toxicity scenario 2	Dose-efficacy scenario 1	0.4	0.581725244557633	MTD 50% percentile	0	CA
y_05042	Dose-toxicity scenario 2	Dose-efficacy scenario 1	0.41	0.570488191520452	MTD 50% percentile	0	CA
y_05043	Dose-toxicity scenario 2	Dose-efficacy scenario 1	0.42	0.559425818340583	MTD 50% percentile	0	CA
y_05044	Dose-toxicity scenario 2	Dose-efficacy scenario 1	0.43	0.548534083337475	MTD 50% percentile	0	CA
y_05045	Dose-toxicity scenario 2	Dose-efficacy scenario 1	0.44	0.537809068562908	MTD 50% percentile	0	CA
y_05046	Dose-toxicity scenario 2	Dose-efficacy scenario 1	0.45	0.527246975102026	MTD 50% percentile	0	CA
y_05047	Dose-toxicity scenario 2	Dose-efficacy scenario 1	0.46	0.516844118586883	MTD 50% percentile	0	CA
y_05048	Dose-toxicity scenario 2	Dose-efficacy scenario 1	0.47	0.506596924911398	MTD 50% percentile	0	CA
y_05049	Dose-toxicity scenario 2	Dose-efficacy scenario 1	0.48	0.496501926137235	MTD 50% percentile	0	CA
y_05050	Dose-toxicity scenario 2	Dose-efficacy scenario 1	0.49	0.486555756580762	MTD 50% percentile	0	CA
y_05051	Dose-toxicity scenario 2	Dose-efficacy scenario 1	0.5	0.476755149071808	MTD 50% percentile	0	CA
y_05052	Dose-toxicity scenario 2	Dose-efficacy scenario 1	0.51	0.467096931375491	MTD 50% percentile	0	CA
y_05053	Dose-toxicity scenario 2	Dose-efficacy scenario 1	0.52	0.457578022768874	MTD 50% percentile	0	CA
y_05054	Dose-toxicity scenario 2	Dose-efficacy scenario 1	0.53	0.448195430764702	MTD 50% percentile	0	CA
y_05055	Dose-toxicity scenario 2	Dose-efficacy scenario 1	0.54	0.438946247974885	MTD 50% percentile	0	CA
y_05056	Dose-toxicity scenario 2	Dose-efficacy scenario 1	0.55	0.42982764910683	MTD 50% percentile	0	CA
y_05057	Dose-toxicity scenario 2	Dose-efficacy scenario 1	0.56	0.420836888086108	MTD 50% percentile	0	CA
y_05058	Dose-toxicity scenario 2	Dose-efficacy scenario 1	0.57	0.41197129529929	MTD 50% percentile	0	CA
y_05059	Dose-toxicity scenario 2	Dose-efficacy scenario 1	0.58	0.403228274951141	MTD 50% percentile	0	CA
y_05060	Dose-toxicity scenario 2	Dose-efficacy scenario 1	0.59	0.394605302530679	MTD 50% percentile	0	CA
y_05061	Dose-toxicity scenario 2	Dose-efficacy scenario 1	0.6	0.386099922380901	MTD 50% percentile	0	CA
y_05062	Dose-toxicity scenario 2	Dose-efficacy scenario 1	0.61	0.377709745367261	MTD 50% percentile	0	CA
y_05063	Dose-toxicity scenario 2	Dose-efficacy scenario 1	0.62	0.369432446640245	MTD 50% percentile	0	CA
y_05064	Dose-toxicity scenario 2	Dose-efficacy scenario 1	0.63	0.36126576348766	MTD 50% percentile	0	CA
y_05065	Dose-toxicity scenario 2	Dose-efficacy scenario 1	0.64	0.35320749327244	MTD 50% percentile	0	CA
y_05066	Dose-toxicity scenario 2	Dose-efficacy scenario 1	0.65	0.345255491452048	MTD 50% percentile	0	CA
y_05067	Dose-toxicity scenario 2	Dose-efficacy scenario 1	0.66	0.337407669675719	MTD 50% percentile	0	CA
y_05068	Dose-toxicity scenario 2	Dose-efficacy scenario 1	0.67	0.329661993956001	MTD 50% percentile	0	CA
y_05069	Dose-toxicity scenario 2	Dose-efficacy scenario 1	0.68	0.322016482911233	MTD 50% percentile	0	CA
y_05070	Dose-toxicity scenario 2	Dose-efficacy scenario 1	0.69	0.31446920607576	MTD 50% percentile	0	CA
y_05071	Dose-toxicity scenario 2	Dose-efficacy scenario 1	0.7	0.307018282274883	MTD 50% percentile	0	CA
y_05072	Dose-toxicity scenario 2	Dose-efficacy scenario 1	0.71	0.299661878061633	MTD 50% percentile	0	CA
y_05073	Dose-toxicity scenario 2	Dose-efficacy scenario 1	0.72	0.292398206212679	MTD 50% percentile	0	CA
y_05074	Dose-toxicity scenario 2	Dose-efficacy scenario 1	0.73	0.285225524280748	MTD 50% percentile	0	CA
y_05075	Dose-toxicity scenario 2	Dose-efficacy scenario 1	0.74	0.278142133201115	MTD 50% percentile	0	CA
y_05076	Dose-toxicity scenario 2	Dose-efficacy scenario 1	0.75	0.271146375949805	MTD 50% percentile	0	CA
y_05077	Dose-toxicity scenario 2	Dose-efficacy scenario 1	0.76	0.264236636251301	MTD 50% percentile	0	CA
y_05078	Dose-toxicity scenario 2	Dose-efficacy scenario 1	0.77	0.257411337333616	MTD 50% percentile	0	CA
y_05079	Dose-toxicity scenario 2	Dose-efficacy scenario 1	0.78	0.250668940728741	MTD 50% percentile	0	CA
y_05080	Dose-toxicity scenario 2	Dose-efficacy scenario 1	0.79	0.244007945116533	MTD 50% percentile	0	CA
y_05081	Dose-toxicity scenario 2	Dose-efficacy scenario 1	0.8	0.237426885210227	MTD 50% percentile	0	CA
y_05082	Dose-toxicity scenario 2	Dose-efficacy scenario 1	0.81	0.23092433068183	MTD 50% percentile	0	CA
y_05083	Dose-toxicity scenario 2	Dose-efficacy scenario 1	0.82	0.22449888512575	MTD 50% percentile	0	CA
y_05084	Dose-toxicity scenario 2	Dose-efficacy scenario 1	0.83	0.218149185059065	MTD 50% percentile	0	CA
y_05085	Dose-toxicity scenario 2	Dose-efficacy scenario 1	0.84	0.211873898956955	MTD 50% percentile	0	CA
y_05086	Dose-toxicity scenario 2	Dose-efficacy scenario 1	0.85	0.205671726321836	MTD 50% percentile	0	CA
y_05087	Dose-toxicity scenario 2	Dose-efficacy scenario 1	0.86	0.199541396784848	MTD 50% percentile	0	CA
y_05088	Dose-toxicity scenario 2	Dose-efficacy scenario 1	0.87	0.193481669238389	MTD 50% percentile	0	CA
y_05089	Dose-toxicity scenario 2	Dose-efficacy scenario 1	0.88	0.187491330998441	MTD 50% percentile	0	CA
y_05090	Dose-toxicity scenario 2	Dose-efficacy scenario 1	0.89	0.181569196995517	MTD 50% percentile	0	CA
y_05091	Dose-toxicity scenario 2	Dose-efficacy scenario 1	0.9	0.175714108993084	MTD 50% percentile	0	CA
y_05092	Dose-toxicity scenario 2	Dose-efficacy scenario 1	0.91	0.169924934832377	MTD 50% percentile	0	CA
y_05093	Dose-toxicity scenario 2	Dose-efficacy scenario 1	0.92	0.164200567702581	MTD 50% percentile	0	CA
y_05094	Dose-toxicity scenario 2	Dose-efficacy scenario 1	0.93	0.158539925435387	MTD 50% percentile	0	CA
y_05095	Dose-toxicity scenario 2	Dose-efficacy scenario 1	0.94	0.152941949822966	MTD 50% percentile	0	CA
y_05096	Dose-toxicity scenario 2	Dose-efficacy scenario 1	0.95	0.147405605958488	MTD 50% percentile	0	CA
y_05097	Dose-toxicity scenario 2	Dose-efficacy scenario 1	0.96	0.141929881598285	MTD 50% percentile	0	CA
y_05098	Dose-toxicity scenario 2	Dose-efficacy scenario 1	0.97	0.136513786544867	MTD 50% percentile	0	CA
y_05099	Dose-toxicity scenario 2	Dose-efficacy scenario 1	0.98	0.131156352049972	MTD 50% percentile	0	CA
y_050100	Dose-toxicity scenario 2	Dose-efficacy scenario 1	0.99	0.125856630236921	MTD 50% percentile	0	CA
y_050101	Dose-toxicity scenario 2	Dose-efficacy scenario 1	1	0.120613693541528	MTD 50% percentile	0	CA
y_09751	Dose-toxicity scenario 2	Dose-efficacy scenario 1	0	1.14879342699174	MTD 97.5% percentile	0	CA
y_09752	Dose-toxicity scenario 2	Dose-efficacy scenario 1	0.01	1.1140921046947	MTD 97.5% percentile	0	CA
y_09753	Dose-toxicity scenario 2	Dose-efficacy scenario 1	0.02	1.08087197517102	MTD 97.5% percentile	0	CA
y_09754	Dose-toxicity scenario 2	Dose-efficacy scenario 1	0.03	1.04904018515062	MTD 97.5% percentile	0	CA
y_09755	Dose-toxicity scenario 2	Dose-efficacy scenario 1	0.04	1.01851148357637	MTD 97.5% percentile	0	CA
y_09756	Dose-toxicity scenario 2	Dose-efficacy scenario 1	0.05	0.989207459185799	MTD 97.5% percentile	0	CA
y_09757	Dose-toxicity scenario 2	Dose-efficacy scenario 1	0.06	0.961055868043108	MTD 97.5% percentile	0	CA
y_09758	Dose-toxicity scenario 2	Dose-efficacy scenario 1	0.07	0.933990038879304	MTD 97.5% percentile	0	CA
y_09759	Dose-toxicity scenario 2	Dose-efficacy scenario 1	0.08	0.907948345935808	MTD 97.5% percentile	0	CA
y_097510	Dose-toxicity scenario 2	Dose-efficacy scenario 1	0.09	0.882873740537698	MTD 97.5% percentile	0	CA
y_097511	Dose-toxicity scenario 2	Dose-efficacy scenario 1	0.1	0.858713333902276	MTD 97.5% percentile	0	CA
y_097512	Dose-toxicity scenario 2	Dose-efficacy scenario 1	0.11	0.835418024762027	MTD 97.5% percentile	0	CA
y_097513	Dose-toxicity scenario 2	Dose-efficacy scenario 1	0.12	0.812942166284481	MTD 97.5% percentile	0	CA
y_097514	Dose-toxicity scenario 2	Dose-efficacy scenario 1	0.13	0.791243267534472	MTD 97.5% percentile	0	CA
y_097515	Dose-toxicity scenario 2	Dose-efficacy scenario 1	0.14	0.770281725370469	MTD 97.5% percentile	0	CA
y_097516	Dose-toxicity scenario 2	Dose-efficacy scenario 1	0.15	0.750020583215825	MTD 97.5% percentile	0	CA
y_097517	Dose-toxicity scenario 2	Dose-efficacy scenario 1	0.16	0.730425313613619	MTD 97.5% percentile	0	CA
y_097518	Dose-toxicity scenario 2	Dose-efficacy scenario 1	0.17	0.711463621873589	MTD 97.5% percentile	0	CA
y_097519	Dose-toxicity scenario 2	Dose-efficacy scenario 1	0.18	0.69310526846223	MTD 97.5% percentile	0	CA
y_097520	Dose-toxicity scenario 2	Dose-efficacy scenario 1	0.19	0.675321908081391	MTD 97.5% percentile	0	CA
y_097521	Dose-toxicity scenario 2	Dose-efficacy scenario 1	0.2	0.658086943634147	MTD 97.5% percentile	0	CA
y_097522	Dose-toxicity scenario 2	Dose-efficacy scenario 1	0.21	0.641375393495559	MTD 97.5% percentile	0	CA
y_097523	Dose-toxicity scenario 2	Dose-efficacy scenario 1	0.22	0.625163770695239	MTD 97.5% percentile	0	CA
y_097524	Dose-toxicity scenario 2	Dose-efficacy scenario 1	0.23	0.609429972782926	MTD 97.5% percentile	0	CA
y_097525	Dose-toxicity scenario 2	Dose-efficacy scenario 1	0.24	0.594153181290994	MTD 97.5% percentile	0	CA
y_097526	Dose-toxicity scenario 2	Dose-efficacy scenario 1	0.25	0.579313769832245	MTD 97.5% percentile	0	CA
y_097527	Dose-toxicity scenario 2	Dose-efficacy scenario 1	0.26	0.564893219979872	MTD 97.5% percentile	0	CA
y_097528	Dose-toxicity scenario 2	Dose-efficacy scenario 1	0.27	0.550874044171487	MTD 97.5% percentile	0	CA
y_097529	Dose-toxicity scenario 2	Dose-efficacy scenario 1	0.28	0.537239714962329	MTD 97.5% percentile	0	CA
y_097530	Dose-toxicity scenario 2	Dose-efficacy scenario 1	0.29	0.523974600025892	MTD 97.5% percentile	0	CA
y_097531	Dose-toxicity scenario 2	Dose-efficacy scenario 1	0.3	0.511063902364518	MTD 97.5% percentile	0	CA
y_097532	Dose-toxicity scenario 2	Dose-efficacy scenario 1	0.31	0.498493605249158	MTD 97.5% percentile	0	CA
y_097533	Dose-toxicity scenario 2	Dose-efficacy scenario 1	0.32	0.486250421457601	MTD 97.5% percentile	0	CA
y_097534	Dose-toxicity scenario 2	Dose-efficacy scenario 1	0.33	0.474321746424668	MTD 97.5% percentile	0	CA
y_097535	Dose-toxicity scenario 2	Dose-efficacy scenario 1	0.34	0.462695614957127	MTD 97.5% percentile	0	CA
y_097536	Dose-toxicity scenario 2	Dose-efficacy scenario 1	0.35	0.451360661200845	MTD 97.5% percentile	0	CA
y_097537	Dose-toxicity scenario 2	Dose-efficacy scenario 1	0.36	0.44030608157862	MTD 97.5% percentile	0	CA
y_097538	Dose-toxicity scenario 2	Dose-efficacy scenario 1	0.37	0.429521600444656	MTD 97.5% percentile	0	CA
y_097539	Dose-toxicity scenario 2	Dose-efficacy scenario 1	0.38	0.418997438226158	MTD 97.5% percentile	0	CA
y_097540	Dose-toxicity scenario 2	Dose-efficacy scenario 1	0.39	0.408724281844444	MTD 97.5% percentile	0	CA
y_097541	Dose-toxicity scenario 2	Dose-efficacy scenario 1	0.4	0.398693257227518	MTD 97.5% percentile	0	CA
y_097542	Dose-toxicity scenario 2	Dose-efficacy scenario 1	0.41	0.388895903743595	MTD 97.5% percentile	0	CA
y_097543	Dose-toxicity scenario 2	Dose-efficacy scenario 1	0.42	0.379324150400748	MTD 97.5% percentile	0	CA
y_097544	Dose-toxicity scenario 2	Dose-efficacy scenario 1	0.43	0.369970293671979	MTD 97.5% percentile	0	CA
y_097545	Dose-toxicity scenario 2	Dose-efficacy scenario 1	0.44	0.360826976817639	MTD 97.5% percentile	0	CA
y_097546	Dose-toxicity scenario 2	Dose-efficacy scenario 1	0.45	0.351887170588579	MTD 97.5% percentile	0	CA
y_097547	Dose-toxicity scenario 2	Dose-efficacy scenario 1	0.46	0.343144155203623	MTD 97.5% percentile	0	CA
y_097548	Dose-toxicity scenario 2	Dose-efficacy scenario 1	0.47	0.334591503504281	MTD 97.5% percentile	0	CA
y_097549	Dose-toxicity scenario 2	Dose-efficacy scenario 1	0.48	0.32622306519793	MTD 97.5% percentile	0	CA
y_097550	Dose-toxicity scenario 2	Dose-efficacy scenario 1	0.49	0.318032952108303	MTD 97.5% percentile	0	CA
y_097551	Dose-toxicity scenario 2	Dose-efficacy scenario 1	0.5	0.31001552435893	MTD 97.5% percentile	0	CA
y_097552	Dose-toxicity scenario 2	Dose-efficacy scenario 1	0.51	0.302165377421423	MTD 97.5% percentile	0	CA
y_097553	Dose-toxicity scenario 2	Dose-efficacy scenario 1	0.52	0.294477329966083	MTD 97.5% percentile	0	CA
y_097554	Dose-toxicity scenario 2	Dose-efficacy scenario 1	0.53	0.286946412457444	MTD 97.5% percentile	0	CA
y_097555	Dose-toxicity scenario 2	Dose-efficacy scenario 1	0.54	0.279567856442006	MTD 97.5% percentile	0	CA
y_097556	Dose-toxicity scenario 2	Dose-efficacy scenario 1	0.55	0.272337084479627	MTD 97.5% percentile	0	CA
y_097557	Dose-toxicity scenario 2	Dose-efficacy scenario 1	0.56	0.265249700673908	MTD 97.5% percentile	0	CA
y_097558	Dose-toxicity scenario 2	Dose-efficacy scenario 1	0.57	0.258301481760402	MTD 97.5% percentile	0	CA
y_097559	Dose-toxicity scenario 2	Dose-efficacy scenario 1	0.58	0.251488368714683	MTD 97.5% percentile	0	CA
y_097560	Dose-toxicity scenario 2	Dose-efficacy scenario 1	0.59	0.244806458845235	MTD 97.5% percentile	0	CA
y_097561	Dose-toxicity scenario 2	Dose-efficacy scenario 1	0.6	0.238251998338799	MTD 97.5% percentile	0	CA
y_097562	Dose-toxicity scenario 2	Dose-efficacy scenario 1	0.61	0.231821375228256	MTD 97.5% percentile	0	CA
y_097563	Dose-toxicity scenario 2	Dose-efficacy scenario 1	0.62	0.225511112755363	MTD 97.5% percentile	0	CA
y_097564	Dose-toxicity scenario 2	Dose-efficacy scenario 1	0.63	0.219317863102723	MTD 97.5% percentile	0	CA
y_097565	Dose-toxicity scenario 2	Dose-efficacy scenario 1	0.64	0.213238401471237	MTD 97.5% percentile	0	CA
y_097566	Dose-toxicity scenario 2	Dose-efficacy scenario 1	0.65	0.20726962048103	MTD 97.5% percentile	0	CA
y_097567	Dose-toxicity scenario 2	Dose-efficacy scenario 1	0.66	0.201408524875421	MTD 97.5% percentile	0	CA
y_097568	Dose-toxicity scenario 2	Dose-efficacy scenario 1	0.67	0.195652226508977	MTD 97.5% percentile	0	CA
y_097569	Dose-toxicity scenario 2	Dose-efficacy scenario 1	0.68	0.189997939602027	MTD 97.5% percentile	0	CA
y_097570	Dose-toxicity scenario 2	Dose-efficacy scenario 1	0.69	0.184442976245249	MTD 97.5% percentile	0	CA
y_097571	Dose-toxicity scenario 2	Dose-efficacy scenario 1	0.7	0.178984742139107	MTD 97.5% percentile	0	CA
y_097572	Dose-toxicity scenario 2	Dose-efficacy scenario 1	0.71	0.173620732553923	MTD 97.5% percentile	0	CA
y_097573	Dose-toxicity scenario 2	Dose-efficacy scenario 1	0.72	0.168348528497386	MTD 97.5% percentile	0	CA
y_097574	Dose-toxicity scenario 2	Dose-efficacy scenario 1	0.73	0.163165793077174	MTD 97.5% percentile	0	CA
y_097575	Dose-toxicity scenario 2	Dose-efficacy scenario 1	0.74	0.15807026804719	MTD 97.5% percentile	0	CA
y_097576	Dose-toxicity scenario 2	Dose-efficacy scenario 1	0.75	0.1530597705267	MTD 97.5% percentile	0	CA
y_097577	Dose-toxicity scenario 2	Dose-efficacy scenario 1	0.76	0.148132189882345	MTD 97.5% percentile	0	CA
y_097578	Dose-toxicity scenario 2	Dose-efficacy scenario 1	0.77	0.143285484763684	MTD 97.5% percentile	0	CA
y_097579	Dose-toxicity scenario 2	Dose-efficacy scenario 1	0.78	0.138517680283513	MTD 97.5% percentile	0	CA
y_097580	Dose-toxicity scenario 2	Dose-efficacy scenario 1	0.79	0.133826865334776	MTD 97.5% percentile	0	CA
y_097581	Dose-toxicity scenario 2	Dose-efficacy scenario 1	0.8	0.129211190036417	MTD 97.5% percentile	0	CA
y_097582	Dose-toxicity scenario 2	Dose-efficacy scenario 1	0.81	0.124668863300995	MTD 97.5% percentile	0	CA
y_097583	Dose-toxicity scenario 2	Dose-efficacy scenario 1	0.82	0.120198150517343	MTD 97.5% percentile	0	CA
y_097584	Dose-toxicity scenario 2	Dose-efficacy scenario 1	0.83	0.115797371341982	MTD 97.5% percentile	0	CA
y_097585	Dose-toxicity scenario 2	Dose-efficacy scenario 1	0.84	0.111464897593366	MTD 97.5% percentile	0	CA
y_097586	Dose-toxicity scenario 2	Dose-efficacy scenario 1	0.85	0.107199151243432	MTD 97.5% percentile	0	CA
y_097587	Dose-toxicity scenario 2	Dose-efficacy scenario 1	0.86	0.102998602501233	MTD 97.5% percentile	0	CA
y_097588	Dose-toxicity scenario 2	Dose-efficacy scenario 1	0.87	0.0988617679837786	MTD 97.5% percentile	0	CA
y_097589	Dose-toxicity scenario 2	Dose-efficacy scenario 1	0.88	0.0947872089694872	MTD 97.5% percentile	0	CA
y_097590	Dose-toxicity scenario 2	Dose-efficacy scenario 1	0.89	0.0907735297299161	MTD 97.5% percentile	0	CA
y_097591	Dose-toxicity scenario 2	Dose-efficacy scenario 1	0.9	0.0868193759357251	MTD 97.5% percentile	0	CA
y_097592	Dose-toxicity scenario 2	Dose-efficacy scenario 1	0.91	0.0829234331330351	MTD 97.5% percentile	0	CA
y_097593	Dose-toxicity scenario 2	Dose-efficacy scenario 1	0.92	0.0790844252865878	MTD 97.5% percentile	0	CA
y_097594	Dose-toxicity scenario 2	Dose-efficacy scenario 1	0.93	0.0753011133863114	MTD 97.5% percentile	0	CA
y_097595	Dose-toxicity scenario 2	Dose-efficacy scenario 1	0.94	0.0715722941140977	MTD 97.5% percentile	0	CA
y_097596	Dose-toxicity scenario 2	Dose-efficacy scenario 1	0.95	0.0678967985677755	MTD 97.5% percentile	0	CA
y_097597	Dose-toxicity scenario 2	Dose-efficacy scenario 1	0.96	0.0642734910394393	MTD 97.5% percentile	0	CA
y_097598	Dose-toxicity scenario 2	Dose-efficacy scenario 1	0.97	0.0607012678454497	MTD 97.5% percentile	0	CA
y_097599	Dose-toxicity scenario 2	Dose-efficacy scenario 1	0.98	0.0571790562055745	MTD 97.5% percentile	0	CA
y_0975100	Dose-toxicity scenario 2	Dose-efficacy scenario 1	0.99	0.053705813168879	MTD 97.5% percentile	0	CA
y_0975101	Dose-toxicity scenario 2	Dose-efficacy scenario 1	1	0.0502805245841067	MTD 97.5% percentile	0	CA
