# Supplementary material for: A Bayesian adaptive design for dual‐agent phase I–II oncology trials integrating efficacy data across stages
Source: Biom J. 2023 May 18;65(7):2200288. doi: 10.1002/bimj.202200288 (PMC10952513; doi:10.1002/bimj.202200288)
Supplement: Supplementary file 1 — Supporting Information S1 [file BIMJ-65-0-s001.zip › Code_biometrical_journal2/Code_biometrical_journal/Data/intermediate_outputs/MTD_curve_DLT_sc2_EFF_sc1_CA_w0_H1.csv]

	DLT_scenario	EFF_scenario	x	y	type	omega	agreement
y_mean1	Dose-toxicity scenario 2	Dose-efficacy scenario 1	0	1.24672308644721	MTD mean	0	CA
y_mean2	Dose-toxicity scenario 2	Dose-efficacy scenario 1	0.01	1.22194910119527	MTD mean	0	CA
y_mean3	Dose-toxicity scenario 2	Dose-efficacy scenario 1	0.02	1.19776586262215	MTD mean	0	CA
y_mean4	Dose-toxicity scenario 2	Dose-efficacy scenario 1	0.03	1.1741524897605	MTD mean	0	CA
y_mean5	Dose-toxicity scenario 2	Dose-efficacy scenario 1	0.04	1.15108907428187	MTD mean	0	CA
y_mean6	Dose-toxicity scenario 2	Dose-efficacy scenario 1	0.05	1.12855662451645	MTD mean	0	CA
y_mean7	Dose-toxicity scenario 2	Dose-efficacy scenario 1	0.06	1.10653701329524	MTD mean	0	CA
y_mean8	Dose-toxicity scenario 2	Dose-efficacy scenario 1	0.07	1.08501292931341	MTD mean	0	CA
y_mean9	Dose-toxicity scenario 2	Dose-efficacy scenario 1	0.08	1.0639678317407	MTD mean	0	CA
y_mean10	Dose-toxicity scenario 2	Dose-efficacy scenario 1	0.09	1.04338590782872	MTD mean	0	CA
y_mean11	Dose-toxicity scenario 2	Dose-efficacy scenario 1	0.1	1.02325203328677	MTD mean	0	CA
y_mean12	Dose-toxicity scenario 2	Dose-efficacy scenario 1	0.11	1.00355173521757	MTD mean	0	CA
y_mean13	Dose-toxicity scenario 2	Dose-efficacy scenario 1	0.12	0.984271157421955	MTD mean	0	CA
y_mean14	Dose-toxicity scenario 2	Dose-efficacy scenario 1	0.13	0.965397027897792	MTD mean	0	CA
y_mean15	Dose-toxicity scenario 2	Dose-efficacy scenario 1	0.14	0.946916628372904	MTD mean	0	CA
y_mean16	Dose-toxicity scenario 2	Dose-efficacy scenario 1	0.15	0.928817765724998	MTD mean	0	CA
y_mean17	Dose-toxicity scenario 2	Dose-efficacy scenario 1	0.16	0.911088745153662	MTD mean	0	CA
y_mean18	Dose-toxicity scenario 2	Dose-efficacy scenario 1	0.17	0.893718344980392	MTD mean	0	CA
y_mean19	Dose-toxicity scenario 2	Dose-efficacy scenario 1	0.18	0.876695792962518	MTD mean	0	CA
y_mean20	Dose-toxicity scenario 2	Dose-efficacy scenario 1	0.19	0.860010744015999	MTD mean	0	CA
y_mean21	Dose-toxicity scenario 2	Dose-efficacy scenario 1	0.2	0.843653259250265	MTD mean	0	CA
y_mean22	Dose-toxicity scenario 2	Dose-efficacy scenario 1	0.21	0.827613786225837	MTD mean	0	CA
y_mean23	Dose-toxicity scenario 2	Dose-efficacy scenario 1	0.22	0.811883140352309	MTD mean	0	CA
y_mean24	Dose-toxicity scenario 2	Dose-efficacy scenario 1	0.23	0.796452487350596	MTD mean	0	CA
y_mean25	Dose-toxicity scenario 2	Dose-efficacy scenario 1	0.24	0.781313326709065	MTD mean	0	CA
y_mean26	Dose-toxicity scenario 2	Dose-efficacy scenario 1	0.25	0.766457476068455	MTD mean	0	CA
y_mean27	Dose-toxicity scenario 2	Dose-efficacy scenario 1	0.26	0.75187705647533	MTD mean	0	CA
y_mean28	Dose-toxicity scenario 2	Dose-efficacy scenario 1	0.27	0.737564478448199	MTD mean	0	CA
y_mean29	Dose-toxicity scenario 2	Dose-efficacy scenario 1	0.28	0.723512428804551	MTD mean	0	CA
y_mean30	Dose-toxicity scenario 2	Dose-efficacy scenario 1	0.29	0.709713858200748	MTD mean	0	CA
y_mean31	Dose-toxicity scenario 2	Dose-efficacy scenario 1	0.3	0.696161969340183	MTD mean	0	CA
y_mean32	Dose-toxicity scenario 2	Dose-efficacy scenario 1	0.31	0.682850205808257	MTD mean	0	CA
y_mean33	Dose-toxicity scenario 2	Dose-efficacy scenario 1	0.32	0.669772241495632	MTD mean	0	CA
y_mean34	Dose-toxicity scenario 2	Dose-efficacy scenario 1	0.33	0.656921970573937	MTD mean	0	CA
y_mean35	Dose-toxicity scenario 2	Dose-efficacy scenario 1	0.34	0.644293497990524	MTD mean	0	CA
y_mean36	Dose-toxicity scenario 2	Dose-efficacy scenario 1	0.35	0.631881130451208	MTD mean	0	CA
y_mean37	Dose-toxicity scenario 2	Dose-efficacy scenario 1	0.36	0.619679367862004	MTD mean	0	CA
y_mean38	Dose-toxicity scenario 2	Dose-efficacy scenario 1	0.37	0.60768289520283	MTD mean	0	CA
y_mean39	Dose-toxicity scenario 2	Dose-efficacy scenario 1	0.38	0.595886574807952	MTD mean	0	CA
y_mean40	Dose-toxicity scenario 2	Dose-efficacy scenario 1	0.39	0.584285439029623	MTD mean	0	CA
y_mean41	Dose-toxicity scenario 2	Dose-efficacy scenario 1	0.4	0.572874683262897	MTD mean	0	CA
y_mean42	Dose-toxicity scenario 2	Dose-efficacy scenario 1	0.41	0.561649659311046	MTD mean	0	CA
y_mean43	Dose-toxicity scenario 2	Dose-efficacy scenario 1	0.42	0.550605869072338	MTD mean	0	CA
y_mean44	Dose-toxicity scenario 2	Dose-efficacy scenario 1	0.43	0.539738958530151	MTD mean	0	CA
y_mean45	Dose-toxicity scenario 2	Dose-efficacy scenario 1	0.44	0.529044712029562	MTD mean	0	CA
y_mean46	Dose-toxicity scenario 2	Dose-efficacy scenario 1	0.45	0.518519046824605	MTD mean	0	CA
y_mean47	Dose-toxicity scenario 2	Dose-efficacy scenario 1	0.46	0.508158007881377	MTD mean	0	CA
y_mean48	Dose-toxicity scenario 2	Dose-efficacy scenario 1	0.47	0.497957762923096	MTD mean	0	CA
y_mean49	Dose-toxicity scenario 2	Dose-efficacy scenario 1	0.48	0.487914597704074	MTD mean	0	CA
y_mean50	Dose-toxicity scenario 2	Dose-efficacy scenario 1	0.49	0.47802491150036	MTD mean	0	CA
y_mean51	Dose-toxicity scenario 2	Dose-efficacy scenario 1	0.5	0.468285212805544	MTD mean	0	CA
y_mean52	Dose-toxicity scenario 2	Dose-efficacy scenario 1	0.51	0.458692115220928	MTD mean	0	CA
y_mean53	Dose-toxicity scenario 2	Dose-efficacy scenario 1	0.52	0.449242333529889	MTD mean	0	CA
y_mean54	Dose-toxicity scenario 2	Dose-efficacy scenario 1	0.53	0.439932679946877	MTD mean	0	CA
y_mean55	Dose-toxicity scenario 2	Dose-efficacy scenario 1	0.54	0.430760060532054	MTD mean	0	CA
y_mean56	Dose-toxicity scenario 2	Dose-efficacy scenario 1	0.55	0.421721471763105	MTD mean	0	CA
y_mean57	Dose-toxicity scenario 2	Dose-efficacy scenario 1	0.56	0.412813997256232	MTD mean	0	CA
y_mean58	Dose-toxicity scenario 2	Dose-efficacy scenario 1	0.57	0.40403480462882	MTD mean	0	CA
y_mean59	Dose-toxicity scenario 2	Dose-efficacy scenario 1	0.58	0.395381142496678	MTD mean	0	CA
y_mean60	Dose-toxicity scenario 2	Dose-efficacy scenario 1	0.59	0.386850337599178	MTD mean	0	CA
y_mean61	Dose-toxicity scenario 2	Dose-efficacy scenario 1	0.6	0.37843979204597	MTD mean	0	CA
y_mean62	Dose-toxicity scenario 2	Dose-efficacy scenario 1	0.61	0.370146980679325	MTD mean	0	CA
y_mean63	Dose-toxicity scenario 2	Dose-efficacy scenario 1	0.62	0.361969448546474	MTD mean	0	CA
y_mean64	Dose-toxicity scenario 2	Dose-efficacy scenario 1	0.63	0.353904808476632	MTD mean	0	CA
y_mean65	Dose-toxicity scenario 2	Dose-efficacy scenario 1	0.64	0.345950738757689	MTD mean	0	CA
y_mean66	Dose-toxicity scenario 2	Dose-efficacy scenario 1	0.65	0.338104980907799	MTD mean	0	CA
y_mean67	Dose-toxicity scenario 2	Dose-efficacy scenario 1	0.66	0.330365337537399	MTD mean	0	CA
y_mean68	Dose-toxicity scenario 2	Dose-efficacy scenario 1	0.67	0.32272967029739	MTD mean	0	CA
y_mean69	Dose-toxicity scenario 2	Dose-efficacy scenario 1	0.68	0.315195897909458	MTD mean	0	CA
y_mean70	Dose-toxicity scenario 2	Dose-efficacy scenario 1	0.69	0.307761994274729	MTD mean	0	CA
y_mean71	Dose-toxicity scenario 2	Dose-efficacy scenario 1	0.7	0.300425986657143	MTD mean	0	CA
y_mean72	Dose-toxicity scenario 2	Dose-efficacy scenario 1	0.71	0.293185953938129	MTD mean	0	CA
y_mean73	Dose-toxicity scenario 2	Dose-efficacy scenario 1	0.72	0.286040024939334	MTD mean	0	CA
y_mean74	Dose-toxicity scenario 2	Dose-efficacy scenario 1	0.73	0.278986376810329	MTD mean	0	CA
y_mean75	Dose-toxicity scenario 2	Dose-efficacy scenario 1	0.74	0.272023233478385	MTD mean	0	CA
y_mean76	Dose-toxicity scenario 2	Dose-efficacy scenario 1	0.75	0.265148864157532	MTD mean	0	CA
y_mean77	Dose-toxicity scenario 2	Dose-efficacy scenario 1	0.76	0.258361581914285	MTD mean	0	CA
y_mean78	Dose-toxicity scenario 2	Dose-efficacy scenario 1	0.77	0.25165974228754	MTD mean	0	CA
y_mean79	Dose-toxicity scenario 2	Dose-efficacy scenario 1	0.78	0.245041741960256	MTD mean	0	CA
y_mean80	Dose-toxicity scenario 2	Dose-efficacy scenario 1	0.79	0.23850601748069	MTD mean	0	CA
y_mean81	Dose-toxicity scenario 2	Dose-efficacy scenario 1	0.8	0.232051044031021	MTD mean	0	CA
y_mean82	Dose-toxicity scenario 2	Dose-efficacy scenario 1	0.81	0.225675334241341	MTD mean	0	CA
y_mean83	Dose-toxicity scenario 2	Dose-efficacy scenario 1	0.82	0.219377437047069	MTD mean	0	CA
y_mean84	Dose-toxicity scenario 2	Dose-efficacy scenario 1	0.83	0.213155936587943	MTD mean	0	CA
y_mean85	Dose-toxicity scenario 2	Dose-efficacy scenario 1	0.84	0.207009451146844	MTD mean	0	CA
y_mean86	Dose-toxicity scenario 2	Dose-efficacy scenario 1	0.85	0.200936632126768	MTD mean	0	CA
y_mean87	Dose-toxicity scenario 2	Dose-efficacy scenario 1	0.86	0.194936163064366	MTD mean	0	CA
y_mean88	Dose-toxicity scenario 2	Dose-efficacy scenario 1	0.87	0.189006758678532	MTD mean	0	CA
y_mean89	Dose-toxicity scenario 2	Dose-efficacy scenario 1	0.88	0.183147163952594	MTD mean	0	CA
y_mean90	Dose-toxicity scenario 2	Dose-efficacy scenario 1	0.89	0.177356153248737	MTD mean	0	CA
y_mean91	Dose-toxicity scenario 2	Dose-efficacy scenario 1	0.9	0.171632529453335	MTD mean	0	CA
y_mean92	Dose-toxicity scenario 2	Dose-efficacy scenario 1	0.91	0.165975123151947	MTD mean	0	CA
y_mean93	Dose-toxicity scenario 2	Dose-efficacy scenario 1	0.92	0.160382791832789	MTD mean	0	CA
y_mean94	Dose-toxicity scenario 2	Dose-efficacy scenario 1	0.93	0.154854419117528	MTD mean	0	CA
y_mean95	Dose-toxicity scenario 2	Dose-efficacy scenario 1	0.94	0.14938891401832	MTD mean	0	CA
y_mean96	Dose-toxicity scenario 2	Dose-efficacy scenario 1	0.95	0.143985210220052	MTD mean	0	CA
y_mean97	Dose-toxicity scenario 2	Dose-efficacy scenario 1	0.96	0.138642265386793	MTD mean	0	CA
y_mean98	Dose-toxicity scenario 2	Dose-efficacy scenario 1	0.97	0.133359060491516	MTD mean	0	CA
y_mean99	Dose-toxicity scenario 2	Dose-efficacy scenario 1	0.98	0.128134599168164	MTD mean	0	CA
y_mean100	Dose-toxicity scenario 2	Dose-efficacy scenario 1	0.99	0.122967907085227	MTD mean	0	CA
y_mean101	Dose-toxicity scenario 2	Dose-efficacy scenario 1	1	0.117858031339973	MTD mean	0	CA
y_00251	Dose-toxicity scenario 2	Dose-efficacy scenario 1	0	1.38076472456504	MTD 2.5% percentile	0	CA
y_00252	Dose-toxicity scenario 2	Dose-efficacy scenario 1	0.01	1.36229790674458	MTD 2.5% percentile	0	CA
y_00253	Dose-toxicity scenario 2	Dose-efficacy scenario 1	0.02	1.34406604830553	MTD 2.5% percentile	0	CA
y_00254	Dose-toxicity scenario 2	Dose-efficacy scenario 1	0.03	1.32606469339659	MTD 2.5% percentile	0	CA
y_00255	Dose-toxicity scenario 2	Dose-efficacy scenario 1	0.04	1.30828949812843	MTD 2.5% percentile	0	CA
y_00256	Dose-toxicity scenario 2	Dose-efficacy scenario 1	0.05	1.29073622707909	MTD 2.5% percentile	0	CA
y_00257	Dose-toxicity scenario 2	Dose-efficacy scenario 1	0.06	1.27340074992943	MTD 2.5% percentile	0	CA
y_00258	Dose-toxicity scenario 2	Dose-efficacy scenario 1	0.07	1.25627903822301	MTD 2.5% percentile	0	CA
y_00259	Dose-toxicity scenario 2	Dose-efficacy scenario 1	0.08	1.2393671622452	MTD 2.5% percentile	0	CA
y_002510	Dose-toxicity scenario 2	Dose-efficacy scenario 1	0.09	1.2226612880162	MTD 2.5% percentile	0	CA
y_002511	Dose-toxicity scenario 2	Dose-efficacy scenario 1	0.1	1.20615767439341	MTD 2.5% percentile	0	CA
y_002512	Dose-toxicity scenario 2	Dose-efficacy scenario 1	0.11	1.18985267027832	MTD 2.5% percentile	0	CA
y_002513	Dose-toxicity scenario 2	Dose-efficacy scenario 1	0.12	1.17374271192368	MTD 2.5% percentile	0	CA
y_002514	Dose-toxicity scenario 2	Dose-efficacy scenario 1	0.13	1.15782432033669	MTD 2.5% percentile	0	CA
y_002515	Dose-toxicity scenario 2	Dose-efficacy scenario 1	0.14	1.14209409877437	MTD 2.5% percentile	0	CA
y_002516	Dose-toxicity scenario 2	Dose-efficacy scenario 1	0.15	1.12654873032712	MTD 2.5% percentile	0	CA
y_002517	Dose-toxicity scenario 2	Dose-efficacy scenario 1	0.16	1.11118497558705	MTD 2.5% percentile	0	CA
y_002518	Dose-toxicity scenario 2	Dose-efficacy scenario 1	0.17	1.09599967039751	MTD 2.5% percentile	0	CA
y_002519	Dose-toxicity scenario 2	Dose-efficacy scenario 1	0.18	1.08098972368062	MTD 2.5% percentile	0	CA
y_002520	Dose-toxicity scenario 2	Dose-efficacy scenario 1	0.19	1.06615211533963	MTD 2.5% percentile	0	CA
y_002521	Dose-toxicity scenario 2	Dose-efficacy scenario 1	0.2	1.05148389423305	MTD 2.5% percentile	0	CA
y_002522	Dose-toxicity scenario 2	Dose-efficacy scenario 1	0.21	1.03698217621789	MTD 2.5% percentile	0	CA
y_002523	Dose-toxicity scenario 2	Dose-efficacy scenario 1	0.22	1.02264414225904	MTD 2.5% percentile	0	CA
y_002524	Dose-toxicity scenario 2	Dose-efficacy scenario 1	0.23	1.0084670366024	MTD 2.5% percentile	0	CA
y_002525	Dose-toxicity scenario 2	Dose-efficacy scenario 1	0.24	0.994448165009134	MTD 2.5% percentile	0	CA
y_002526	Dose-toxicity scenario 2	Dose-efficacy scenario 1	0.25	0.980584893048706	MTD 2.5% percentile	0	CA
y_002527	Dose-toxicity scenario 2	Dose-efficacy scenario 1	0.26	0.966874644448499	MTD 2.5% percentile	0	CA
y_002528	Dose-toxicity scenario 2	Dose-efficacy scenario 1	0.27	0.953314899497729	MTD 2.5% percentile	0	CA
y_002529	Dose-toxicity scenario 2	Dose-efficacy scenario 1	0.28	0.939903193503662	MTD 2.5% percentile	0	CA
y_002530	Dose-toxicity scenario 2	Dose-efficacy scenario 1	0.29	0.926637115298111	MTD 2.5% percentile	0	CA
y_002531	Dose-toxicity scenario 2	Dose-efficacy scenario 1	0.3	0.913514305792324	MTD 2.5% percentile	0	CA
y_002532	Dose-toxicity scenario 2	Dose-efficacy scenario 1	0.31	0.900532456578443	MTD 2.5% percentile	0	CA
y_002533	Dose-toxicity scenario 2	Dose-efficacy scenario 1	0.32	0.88768930857578	MTD 2.5% percentile	0	CA
y_002534	Dose-toxicity scenario 2	Dose-efficacy scenario 1	0.33	0.874982650720266	MTD 2.5% percentile	0	CA
y_002535	Dose-toxicity scenario 2	Dose-efficacy scenario 1	0.34	0.862410318695452	MTD 2.5% percentile	0	CA
y_002536	Dose-toxicity scenario 2	Dose-efficacy scenario 1	0.35	0.849970193703552	MTD 2.5% percentile	0	CA
y_002537	Dose-toxicity scenario 2	Dose-efficacy scenario 1	0.36	0.837660201275043	MTD 2.5% percentile	0	CA
y_002538	Dose-toxicity scenario 2	Dose-efficacy scenario 1	0.37	0.825478310115439	MTD 2.5% percentile	0	CA
y_002539	Dose-toxicity scenario 2	Dose-efficacy scenario 1	0.38	0.813422530987875	MTD 2.5% percentile	0	CA
y_002540	Dose-toxicity scenario 2	Dose-efficacy scenario 1	0.39	0.801490915630214	MTD 2.5% percentile	0	CA
y_002541	Dose-toxicity scenario 2	Dose-efficacy scenario 1	0.4	0.789681555705449	MTD 2.5% percentile	0	CA
y_002542	Dose-toxicity scenario 2	Dose-efficacy scenario 1	0.41	0.777992581784193	MTD 2.5% percentile	0	CA
y_002543	Dose-toxicity scenario 2	Dose-efficacy scenario 1	0.42	0.766422162358142	MTD 2.5% percentile	0	CA
y_002544	Dose-toxicity scenario 2	Dose-efficacy scenario 1	0.43	0.754968502883394	MTD 2.5% percentile	0	CA
y_002545	Dose-toxicity scenario 2	Dose-efficacy scenario 1	0.44	0.743629844852588	MTD 2.5% percentile	0	CA
y_002546	Dose-toxicity scenario 2	Dose-efficacy scenario 1	0.45	0.732404464894854	MTD 2.5% percentile	0	CA
y_002547	Dose-toxicity scenario 2	Dose-efficacy scenario 1	0.46	0.721290673902602	MTD 2.5% percentile	0	CA
y_002548	Dose-toxicity scenario 2	Dose-efficacy scenario 1	0.47	0.710286816184227	MTD 2.5% percentile	0	CA
y_002549	Dose-toxicity scenario 2	Dose-efficacy scenario 1	0.48	0.699391268641829	MTD 2.5% percentile	0	CA
y_002550	Dose-toxicity scenario 2	Dose-efficacy scenario 1	0.49	0.688602439973097	MTD 2.5% percentile	0	CA
y_002551	Dose-toxicity scenario 2	Dose-efficacy scenario 1	0.5	0.677918769896531	MTD 2.5% percentile	0	CA
y_002552	Dose-toxicity scenario 2	Dose-efficacy scenario 1	0.51	0.667338728399211	MTD 2.5% percentile	0	CA
y_002553	Dose-toxicity scenario 2	Dose-efficacy scenario 1	0.52	0.656860815006348	MTD 2.5% percentile	0	CA
y_002554	Dose-toxicity scenario 2	Dose-efficacy scenario 1	0.53	0.646483558071881	MTD 2.5% percentile	0	CA
y_002555	Dose-toxicity scenario 2	Dose-efficacy scenario 1	0.54	0.636205514089435	MTD 2.5% percentile	0	CA
y_002556	Dose-toxicity scenario 2	Dose-efficacy scenario 1	0.55	0.62602526702293	MTD 2.5% percentile	0	CA
y_002557	Dose-toxicity scenario 2	Dose-efficacy scenario 1	0.56	0.615941427656224	MTD 2.5% percentile	0	CA
y_002558	Dose-toxicity scenario 2	Dose-efficacy scenario 1	0.57	0.605952632961132	MTD 2.5% percentile	0	CA
y_002559	Dose-toxicity scenario 2	Dose-efficacy scenario 1	0.58	0.596057545483244	MTD 2.5% percentile	0	CA
y_002560	Dose-toxicity scenario 2	Dose-efficacy scenario 1	0.59	0.586254852744935	MTD 2.5% percentile	0	CA
y_002561	Dose-toxicity scenario 2	Dose-efficacy scenario 1	0.6	0.576543266665033	MTD 2.5% percentile	0	CA
y_002562	Dose-toxicity scenario 2	Dose-efficacy scenario 1	0.61	0.566921522994581	MTD 2.5% percentile	0	CA
y_002563	Dose-toxicity scenario 2	Dose-efficacy scenario 1	0.62	0.557388380768197	MTD 2.5% percentile	0	CA
y_002564	Dose-toxicity scenario 2	Dose-efficacy scenario 1	0.63	0.54794262177051	MTD 2.5% percentile	0	CA
y_002565	Dose-toxicity scenario 2	Dose-efficacy scenario 1	0.64	0.538583050017214	MTD 2.5% percentile	0	CA
y_002566	Dose-toxicity scenario 2	Dose-efficacy scenario 1	0.65	0.529308491250251	MTD 2.5% percentile	0	CA
y_002567	Dose-toxicity scenario 2	Dose-efficacy scenario 1	0.66	0.520117792446697	MTD 2.5% percentile	0	CA
y_002568	Dose-toxicity scenario 2	Dose-efficacy scenario 1	0.67	0.511009821340899	MTD 2.5% percentile	0	CA
y_002569	Dose-toxicity scenario 2	Dose-efficacy scenario 1	0.68	0.501983465959473	MTD 2.5% percentile	0	CA
y_002570	Dose-toxicity scenario 2	Dose-efficacy scenario 1	0.69	0.493037634168732	MTD 2.5% percentile	0	CA
y_002571	Dose-toxicity scenario 2	Dose-efficacy scenario 1	0.7	0.484171253234183	MTD 2.5% percentile	0	CA
y_002572	Dose-toxicity scenario 2	Dose-efficacy scenario 1	0.71	0.475383269391703	MTD 2.5% percentile	0	CA
y_002573	Dose-toxicity scenario 2	Dose-efficacy scenario 1	0.72	0.466672647430041	MTD 2.5% percentile	0	CA
y_002574	Dose-toxicity scenario 2	Dose-efficacy scenario 1	0.73	0.458038370284301	MTD 2.5% percentile	0	CA
y_002575	Dose-toxicity scenario 2	Dose-efficacy scenario 1	0.74	0.449479438640063	MTD 2.5% percentile	0	CA
y_002576	Dose-toxicity scenario 2	Dose-efficacy scenario 1	0.75	0.440994870547821	MTD 2.5% percentile	0	CA
y_002577	Dose-toxicity scenario 2	Dose-efficacy scenario 1	0.76	0.432583701047439	MTD 2.5% percentile	0	CA
y_002578	Dose-toxicity scenario 2	Dose-efficacy scenario 1	0.77	0.424244981802294	MTD 2.5% percentile	0	CA
y_002579	Dose-toxicity scenario 2	Dose-efficacy scenario 1	0.78	0.415977780742846	MTD 2.5% percentile	0	CA
y_002580	Dose-toxicity scenario 2	Dose-efficacy scenario 1	0.79	0.407781181719333	MTD 2.5% percentile	0	CA
y_002581	Dose-toxicity scenario 2	Dose-efficacy scenario 1	0.8	0.399654284163331	MTD 2.5% percentile	0	CA
y_002582	Dose-toxicity scenario 2	Dose-efficacy scenario 1	0.81	0.391596202757907	MTD 2.5% percentile	0	CA
y_002583	Dose-toxicity scenario 2	Dose-efficacy scenario 1	0.82	0.383606067116116	MTD 2.5% percentile	0	CA
y_002584	Dose-toxicity scenario 2	Dose-efficacy scenario 1	0.83	0.375683021467599	MTD 2.5% percentile	0	CA
y_002585	Dose-toxicity scenario 2	Dose-efficacy scenario 1	0.84	0.367826224353045	MTD 2.5% percentile	0	CA
y_002586	Dose-toxicity scenario 2	Dose-efficacy scenario 1	0.85	0.360034848326277	MTD 2.5% percentile	0	CA
y_002587	Dose-toxicity scenario 2	Dose-efficacy scenario 1	0.86	0.352308079663754	MTD 2.5% percentile	0	CA
y_002588	Dose-toxicity scenario 2	Dose-efficacy scenario 1	0.87	0.344645118081277	MTD 2.5% percentile	0	CA
y_002589	Dose-toxicity scenario 2	Dose-efficacy scenario 1	0.88	0.337045176457667	MTD 2.5% percentile	0	CA
y_002590	Dose-toxicity scenario 2	Dose-efficacy scenario 1	0.89	0.329507480565251	MTD 2.5% percentile	0	CA
y_002591	Dose-toxicity scenario 2	Dose-efficacy scenario 1	0.9	0.322031268806929	MTD 2.5% percentile	0	CA
y_002592	Dose-toxicity scenario 2	Dose-efficacy scenario 1	0.91	0.314615791959658	MTD 2.5% percentile	0	CA
y_002593	Dose-toxicity scenario 2	Dose-efficacy scenario 1	0.92	0.307260312924159	MTD 2.5% percentile	0	CA
y_002594	Dose-toxicity scenario 2	Dose-efficacy scenario 1	0.93	0.299964106480674	MTD 2.5% percentile	0	CA
y_002595	Dose-toxicity scenario 2	Dose-efficacy scenario 1	0.94	0.292726459050603	MTD 2.5% percentile	0	CA
y_002596	Dose-toxicity scenario 2	Dose-efficacy scenario 1	0.95	0.285546668463865	MTD 2.5% percentile	0	CA
y_002597	Dose-toxicity scenario 2	Dose-efficacy scenario 1	0.96	0.278424043731803	MTD 2.5% percentile	0	CA
y_002598	Dose-toxicity scenario 2	Dose-efficacy scenario 1	0.97	0.271357904825504	MTD 2.5% percentile	0	CA
y_002599	Dose-toxicity scenario 2	Dose-efficacy scenario 1	0.98	0.264347582459364	MTD 2.5% percentile	0	CA
y_0025100	Dose-toxicity scenario 2	Dose-efficacy scenario 1	0.99	0.257392417879765	MTD 2.5% percentile	0	CA
y_0025101	Dose-toxicity scenario 2	Dose-efficacy scenario 1	1	0.250491762658726	MTD 2.5% percentile	0	CA
y_0501	Dose-toxicity scenario 2	Dose-efficacy scenario 1	0	1.24540853937774	MTD 50% percentile	0	CA
y_0502	Dose-toxicity scenario 2	Dose-efficacy scenario 1	0.01	1.2214590880441	MTD 50% percentile	0	CA
y_0503	Dose-toxicity scenario 2	Dose-efficacy scenario 1	0.02	1.19804958391386	MTD 50% percentile	0	CA
y_0504	Dose-toxicity scenario 2	Dose-efficacy scenario 1	0.03	1.17516197063454	MTD 50% percentile	0	CA
y_0505	Dose-toxicity scenario 2	Dose-efficacy scenario 1	0.04	1.15277898807385	MTD 50% percentile	0	CA
y_0506	Dose-toxicity scenario 2	Dose-efficacy scenario 1	0.05	1.13088412891023	MTD 50% percentile	0	CA
y_0507	Dose-toxicity scenario 2	Dose-efficacy scenario 1	0.06	1.10946159803264	MTD 50% percentile	0	CA
y_0508	Dose-toxicity scenario 2	Dose-efficacy scenario 1	0.07	1.08849627454	MTD 50% percentile	0	CA
y_0509	Dose-toxicity scenario 2	Dose-efficacy scenario 1	0.08	1.06797367614785	MTD 50% percentile	0	CA
y_05010	Dose-toxicity scenario 2	Dose-efficacy scenario 1	0.09	1.04787992582648	MTD 50% percentile	0	CA
y_05011	Dose-toxicity scenario 2	Dose-efficacy scenario 1	0.1	1.02820172050875	MTD 50% percentile	0	CA
y_05012	Dose-toxicity scenario 2	Dose-efficacy scenario 1	0.11	1.00892630171948	MTD 50% percentile	0	CA
y_05013	Dose-toxicity scenario 2	Dose-efficacy scenario 1	0.12	0.990041427990082	MTD 50% percentile	0	CA
y_05014	Dose-toxicity scenario 2	Dose-efficacy scenario 1	0.13	0.971535348933183	MTD 50% percentile	0	CA
y_05015	Dose-toxicity scenario 2	Dose-efficacy scenario 1	0.14	0.953396780861706	MTD 50% percentile	0	CA
y_05016	Dose-toxicity scenario 2	Dose-efficacy scenario 1	0.15	0.935614883846272	MTD 50% percentile	0	CA
y_05017	Dose-toxicity scenario 2	Dose-efficacy scenario 1	0.16	0.918179240112814	MTD 50% percentile	0	CA
y_05018	Dose-toxicity scenario 2	Dose-efficacy scenario 1	0.17	0.901079833689959	MTD 50% percentile	0	CA
y_05019	Dose-toxicity scenario 2	Dose-efficacy scenario 1	0.18	0.884307031222644	MTD 50% percentile	0	CA
y_05020	Dose-toxicity scenario 2	Dose-efficacy scenario 1	0.19	0.867851563874718	MTD 50% percentile	0	CA
y_05021	Dose-toxicity scenario 2	Dose-efficacy scenario 1	0.2	0.851704510249118	MTD 50% percentile	0	CA
y_05022	Dose-toxicity scenario 2	Dose-efficacy scenario 1	0.21	0.835857280259464	MTD 50% percentile	0	CA
y_05023	Dose-toxicity scenario 2	Dose-efficacy scenario 1	0.22	0.820301599891832	MTD 50% percentile	0	CA
y_05024	Dose-toxicity scenario 2	Dose-efficacy scenario 1	0.23	0.80502949679989	MTD 50% percentile	0	CA
y_05025	Dose-toxicity scenario 2	Dose-efficacy scenario 1	0.24	0.790033286680718	MTD 50% percentile	0	CA
y_05026	Dose-toxicity scenario 2	Dose-efficacy scenario 1	0.25	0.775305560382382	MTD 50% percentile	0	CA
y_05027	Dose-toxicity scenario 2	Dose-efficacy scenario 1	0.26	0.760839171697823	MTD 50% percentile	0	CA
y_05028	Dose-toxicity scenario 2	Dose-efficacy scenario 1	0.27	0.746627225802815	MTD 50% percentile	0	CA
y_05029	Dose-toxicity scenario 2	Dose-efficacy scenario 1	0.28	0.732663068298671	MTD 50% percentile	0	CA
y_05030	Dose-toxicity scenario 2	Dose-efficacy scenario 1	0.29	0.718940274823136	MTD 50% percentile	0	CA
y_05031	Dose-toxicity scenario 2	Dose-efficacy scenario 1	0.3	0.705452641195371	MTD 50% percentile	0	CA
y_05032	Dose-toxicity scenario 2	Dose-efficacy scenario 1	0.31	0.692194174063275	MTD 50% percentile	0	CA
y_05033	Dose-toxicity scenario 2	Dose-efficacy scenario 1	0.32	0.679159082023518	MTD 50% percentile	0	CA
y_05034	Dose-toxicity scenario 2	Dose-efficacy scenario 1	0.33	0.666341767186649	MTD 50% percentile	0	CA
y_05035	Dose-toxicity scenario 2	Dose-efficacy scenario 1	0.34	0.65373681716147	MTD 50% percentile	0	CA
y_05036	Dose-toxicity scenario 2	Dose-efficacy scenario 1	0.35	0.641338997434551	MTD 50% percentile	0	CA
y_05037	Dose-toxicity scenario 2	Dose-efficacy scenario 1	0.36	0.629143244122363	MTD 50% percentile	0	CA
y_05038	Dose-toxicity scenario 2	Dose-efficacy scenario 1	0.37	0.617144657074926	MTD 50% percentile	0	CA
y_05039	Dose-toxicity scenario 2	Dose-efficacy scenario 1	0.38	0.605338493311259	MTD 50% percentile	0	CA
y_05040	Dose-toxicity scenario 2	Dose-efficacy scenario 1	0.39	0.593720160768142	MTD 50% percentile	0	CA
y_05041	Dose-toxicity scenario 2	Dose-efficacy scenario 1	0.4	0.582285212344893	MTD 50% percentile	0	CA
y_05042	Dose-toxicity scenario 2	Dose-efficacy scenario 1	0.41	0.57102934022792	MTD 50% percentile	0	CA
y_05043	Dose-toxicity scenario 2	Dose-efficacy scenario 1	0.42	0.559948370479852	MTD 50% percentile	0	CA
y_05044	Dose-toxicity scenario 2	Dose-efficacy scenario 1	0.43	0.549038257878955	MTD 50% percentile	0	CA
y_05045	Dose-toxicity scenario 2	Dose-efficacy scenario 1	0.44	0.53829508099543	MTD 50% percentile	0	CA
y_05046	Dose-toxicity scenario 2	Dose-efficacy scenario 1	0.45	0.527715037492017	MTD 50% percentile	0	CA
y_05047	Dose-toxicity scenario 2	Dose-efficacy scenario 1	0.46	0.517294439637059	MTD 50% percentile	0	CA
y_05048	Dose-toxicity scenario 2	Dose-efficacy scenario 1	0.47	0.507029710018909	MTD 50% percentile	0	CA
y_05049	Dose-toxicity scenario 2	Dose-efficacy scenario 1	0.48	0.496917377451218	MTD 50% percentile	0	CA
y_05050	Dose-toxicity scenario 2	Dose-efficacy scenario 1	0.49	0.486954073059258	MTD 50% percentile	0	CA
y_05051	Dose-toxicity scenario 2	Dose-efficacy scenario 1	0.5	0.477136526538011	MTD 50% percentile	0	CA
y_05052	Dose-toxicity scenario 2	Dose-efficacy scenario 1	0.51	0.467461562573288	MTD 50% percentile	0	CA
y_05053	Dose-toxicity scenario 2	Dose-efficacy scenario 1	0.52	0.457926097417661	MTD 50% percentile	0	CA
y_05054	Dose-toxicity scenario 2	Dose-efficacy scenario 1	0.53	0.448527135613439	MTD 50% percentile	0	CA
y_05055	Dose-toxicity scenario 2	Dose-efficacy scenario 1	0.54	0.439261766855382	MTD 50% percentile	0	CA
y_05056	Dose-toxicity scenario 2	Dose-efficacy scenario 1	0.55	0.430127162986247	MTD 50% percentile	0	CA
y_05057	Dose-toxicity scenario 2	Dose-efficacy scenario 1	0.56	0.421120575118649	MTD 50% percentile	0	CA
y_05058	Dose-toxicity scenario 2	Dose-efficacy scenario 1	0.57	0.412239330877092	MTD 50% percentile	0	CA
y_05059	Dose-toxicity scenario 2	Dose-efficacy scenario 1	0.58	0.403480831754341	MTD 50% percentile	0	CA
y_05060	Dose-toxicity scenario 2	Dose-efficacy scenario 1	0.59	0.394842550576664	MTD 50% percentile	0	CA
y_05061	Dose-toxicity scenario 2	Dose-efficacy scenario 1	0.6	0.386322029072727	MTD 50% percentile	0	CA
y_05062	Dose-toxicity scenario 2	Dose-efficacy scenario 1	0.61	0.377916875541249	MTD 50% percentile	0	CA
y_05063	Dose-toxicity scenario 2	Dose-efficacy scenario 1	0.62	0.369624762612757	MTD 50% percentile	0	CA
y_05064	Dose-toxicity scenario 2	Dose-efficacy scenario 1	0.63	0.361443425101038	MTD 50% percentile	0	CA
y_05065	Dose-toxicity scenario 2	Dose-efficacy scenario 1	0.64	0.353370657940142	MTD 50% percentile	0	CA
y_05066	Dose-toxicity scenario 2	Dose-efficacy scenario 1	0.65	0.345404314202957	MTD 50% percentile	0	CA
y_05067	Dose-toxicity scenario 2	Dose-efficacy scenario 1	0.66	0.33754230319765	MTD 50% percentile	0	CA
y_05068	Dose-toxicity scenario 2	Dose-efficacy scenario 1	0.67	0.329782588638402	MTD 50% percentile	0	CA
y_05069	Dose-toxicity scenario 2	Dose-efficacy scenario 1	0.68	0.322123186887091	MTD 50% percentile	0	CA
y_05070	Dose-toxicity scenario 2	Dose-efficacy scenario 1	0.69	0.314562165262725	MTD 50% percentile	0	CA
y_05071	Dose-toxicity scenario 2	Dose-efficacy scenario 1	0.7	0.307097640415606	MTD 50% percentile	0	CA
y_05072	Dose-toxicity scenario 2	Dose-efficacy scenario 1	0.71	0.299727776763345	MTD 50% percentile	0	CA
y_05073	Dose-toxicity scenario 2	Dose-efficacy scenario 1	0.72	0.292450784986005	MTD 50% percentile	0	CA
y_05074	Dose-toxicity scenario 2	Dose-efficacy scenario 1	0.73	0.285264920577774	MTD 50% percentile	0	CA
y_05075	Dose-toxicity scenario 2	Dose-efficacy scenario 1	0.74	0.278168482452719	MTD 50% percentile	0	CA
y_05076	Dose-toxicity scenario 2	Dose-efficacy scenario 1	0.75	0.27115981160226	MTD 50% percentile	0	CA
y_05077	Dose-toxicity scenario 2	Dose-efficacy scenario 1	0.76	0.264237289802161	MTD 50% percentile	0	CA
y_05078	Dose-toxicity scenario 2	Dose-efficacy scenario 1	0.77	0.257399338366901	MTD 50% percentile	0	CA
y_05079	Dose-toxicity scenario 2	Dose-efficacy scenario 1	0.78	0.250644416949427	MTD 50% percentile	0	CA
y_05080	Dose-toxicity scenario 2	Dose-efficacy scenario 1	0.79	0.243971022384361	MTD 50% percentile	0	CA
y_05081	Dose-toxicity scenario 2	Dose-efficacy scenario 1	0.8	0.237377687572842	MTD 50% percentile	0	CA
y_05082	Dose-toxicity scenario 2	Dose-efficacy scenario 1	0.81	0.230862980407262	MTD 50% percentile	0	CA
y_05083	Dose-toxicity scenario 2	Dose-efficacy scenario 1	0.82	0.22442550273425	MTD 50% percentile	0	CA
y_05084	Dose-toxicity scenario 2	Dose-efficacy scenario 1	0.83	0.218063889354308	MTD 50% percentile	0	CA
y_05085	Dose-toxicity scenario 2	Dose-efficacy scenario 1	0.84	0.211776807056613	MTD 50% percentile	0	CA
y_05086	Dose-toxicity scenario 2	Dose-efficacy scenario 1	0.85	0.20556295368755	MTD 50% percentile	0	CA
y_05087	Dose-toxicity scenario 2	Dose-efficacy scenario 1	0.86	0.199421057251593	MTD 50% percentile	0	CA
y_05088	Dose-toxicity scenario 2	Dose-efficacy scenario 1	0.87	0.193349875043252	MTD 50% percentile	0	CA
y_05089	Dose-toxicity scenario 2	Dose-efficacy scenario 1	0.88	0.187348192808827	MTD 50% percentile	0	CA
y_05090	Dose-toxicity scenario 2	Dose-efficacy scenario 1	0.89	0.181414823936785	MTD 50% percentile	0	CA
y_05091	Dose-toxicity scenario 2	Dose-efficacy scenario 1	0.9	0.175548608675629	MTD 50% percentile	0	CA
y_05092	Dose-toxicity scenario 2	Dose-efficacy scenario 1	0.91	0.169748413378172	MTD 50% percentile	0	CA
y_05093	Dose-toxicity scenario 2	Dose-efficacy scenario 1	0.92	0.164013129771184	MTD 50% percentile	0	CA
y_05094	Dose-toxicity scenario 2	Dose-efficacy scenario 1	0.93	0.158341674249426	MTD 50% percentile	0	CA
y_05095	Dose-toxicity scenario 2	Dose-efficacy scenario 1	0.94	0.152732987193119	MTD 50% percentile	0	CA
y_05096	Dose-toxicity scenario 2	Dose-efficacy scenario 1	0.95	0.147186032307954	MTD 50% percentile	0	CA
y_05097	Dose-toxicity scenario 2	Dose-efficacy scenario 1	0.96	0.141699795986774	MTD 50% percentile	0	CA
y_05098	Dose-toxicity scenario 2	Dose-efficacy scenario 1	0.97	0.136273286692101	MTD 50% percentile	0	CA
y_05099	Dose-toxicity scenario 2	Dose-efficacy scenario 1	0.98	0.130905534358726	MTD 50% percentile	0	CA
y_050100	Dose-toxicity scenario 2	Dose-efficacy scenario 1	0.99	0.125595589815594	MTD 50% percentile	0	CA
y_050101	Dose-toxicity scenario 2	Dose-efficacy scenario 1	1	0.120342524226273	MTD 50% percentile	0	CA
y_09751	Dose-toxicity scenario 2	Dose-efficacy scenario 1	0	1.15007311230068	MTD 97.5% percentile	0	CA
y_09752	Dose-toxicity scenario 2	Dose-efficacy scenario 1	0.01	1.11512258716629	MTD 97.5% percentile	0	CA
y_09753	Dose-toxicity scenario 2	Dose-efficacy scenario 1	0.02	1.08167519728581	MTD 97.5% percentile	0	CA
y_09754	Dose-toxicity scenario 2	Dose-efficacy scenario 1	0.03	1.04963601479577	MTD 97.5% percentile	0	CA
y_09755	Dose-toxicity scenario 2	Dose-efficacy scenario 1	0.04	1.01891794036988	MTD 97.5% percentile	0	CA
y_09756	Dose-toxicity scenario 2	Dose-efficacy scenario 1	0.05	0.98944091251365	MTD 97.5% percentile	0	CA
y_09757	Dose-toxicity scenario 2	Dose-efficacy scenario 1	0.06	0.96113121079761	MTD 97.5% percentile	0	CA
y_09758	Dose-toxicity scenario 2	Dose-efficacy scenario 1	0.07	0.933920840261785	MTD 97.5% percentile	0	CA
y_09759	Dose-toxicity scenario 2	Dose-efficacy scenario 1	0.08	0.907746986169233	MTD 97.5% percentile	0	CA
y_097510	Dose-toxicity scenario 2	Dose-efficacy scenario 1	0.09	0.882551529904718	MTD 97.5% percentile	0	CA
y_097511	Dose-toxicity scenario 2	Dose-efficacy scenario 1	0.1	0.858280618165524	MTD 97.5% percentile	0	CA
y_097512	Dose-toxicity scenario 2	Dose-efficacy scenario 1	0.11	0.834884278723301	MTD 97.5% percentile	0	CA
y_097513	Dose-toxicity scenario 2	Dose-efficacy scenario 1	0.12	0.812316076987425	MTD 97.5% percentile	0	CA
y_097514	Dose-toxicity scenario 2	Dose-efficacy scenario 1	0.13	0.790532808403054	MTD 97.5% percentile	0	CA
y_097515	Dose-toxicity scenario 2	Dose-efficacy scenario 1	0.14	0.769494222396209	MTD 97.5% percentile	0	CA
y_097516	Dose-toxicity scenario 2	Dose-efficacy scenario 1	0.15	0.749162774154688	MTD 97.5% percentile	0	CA
y_097517	Dose-toxicity scenario 2	Dose-efficacy scenario 1	0.16	0.729503401024326	MTD 97.5% percentile	0	CA
y_097518	Dose-toxicity scenario 2	Dose-efficacy scenario 1	0.17	0.710483320719014	MTD 97.5% percentile	0	CA
y_097519	Dose-toxicity scenario 2	Dose-efficacy scenario 1	0.18	0.692071848901469	MTD 97.5% percentile	0	CA
y_097520	Dose-toxicity scenario 2	Dose-efficacy scenario 1	0.19	0.674240233999517	MTD 97.5% percentile	0	CA
y_097521	Dose-toxicity scenario 2	Dose-efficacy scenario 1	0.2	0.656961507387473	MTD 97.5% percentile	0	CA
y_097522	Dose-toxicity scenario 2	Dose-efficacy scenario 1	0.21	0.640210347290622	MTD 97.5% percentile	0	CA
y_097523	Dose-toxicity scenario 2	Dose-efficacy scenario 1	0.22	0.623962954968361	MTD 97.5% percentile	0	CA
y_097524	Dose-toxicity scenario 2	Dose-efficacy scenario 1	0.23	0.608196941902703	MTD 97.5% percentile	0	CA
y_097525	Dose-toxicity scenario 2	Dose-efficacy scenario 1	0.24	0.59289122686758	MTD 97.5% percentile	0	CA
y_097526	Dose-toxicity scenario 2	Dose-efficacy scenario 1	0.25	0.5780259418838	MTD 97.5% percentile	0	CA
y_097527	Dose-toxicity scenario 2	Dose-efficacy scenario 1	0.26	0.563582346177442	MTD 97.5% percentile	0	CA
y_097528	Dose-toxicity scenario 2	Dose-efficacy scenario 1	0.27	0.549542747358168	MTD 97.5% percentile	0	CA
y_097529	Dose-toxicity scenario 2	Dose-efficacy scenario 1	0.28	0.535890429120404	MTD 97.5% percentile	0	CA
y_097530	Dose-toxicity scenario 2	Dose-efficacy scenario 1	0.29	0.522609584846169	MTD 97.5% percentile	0	CA
y_097531	Dose-toxicity scenario 2	Dose-efficacy scenario 1	0.3	0.509685256555091	MTD 97.5% percentile	0	CA
y_097532	Dose-toxicity scenario 2	Dose-efficacy scenario 1	0.31	0.497103278705843	MTD 97.5% percentile	0	CA
y_097533	Dose-toxicity scenario 2	Dose-efficacy scenario 1	0.32	0.484850226405111	MTD 97.5% percentile	0	CA
y_097534	Dose-toxicity scenario 2	Dose-efficacy scenario 1	0.33	0.472913367626011	MTD 97.5% percentile	0	CA
y_097535	Dose-toxicity scenario 2	Dose-efficacy scenario 1	0.34	0.461280619078435	MTD 97.5% percentile	0	CA
y_097536	Dose-toxicity scenario 2	Dose-efficacy scenario 1	0.35	0.449940505409794	MTD 97.5% percentile	0	CA
y_097537	Dose-toxicity scenario 2	Dose-efficacy scenario 1	0.36	0.438882121446561	MTD 97.5% percentile	0	CA
y_097538	Dose-toxicity scenario 2	Dose-efficacy scenario 1	0.37	0.428095097215468	MTD 97.5% percentile	0	CA
y_097539	Dose-toxicity scenario 2	Dose-efficacy scenario 1	0.38	0.4175695655085	MTD 97.5% percentile	0	CA
y_097540	Dose-toxicity scenario 2	Dose-efficacy scenario 1	0.39	0.407296131778453	MTD 97.5% percentile	0	CA
y_097541	Dose-toxicity scenario 2	Dose-efficacy scenario 1	0.4	0.397265846171997	MTD 97.5% percentile	0	CA
y_097542	Dose-toxicity scenario 2	Dose-efficacy scenario 1	0.41	0.387470177525252	MTD 97.5% percentile	0	CA
y_097543	Dose-toxicity scenario 2	Dose-efficacy scenario 1	0.42	0.377900989163064	MTD 97.5% percentile	0	CA
y_097544	Dose-toxicity scenario 2	Dose-efficacy scenario 1	0.43	0.368550516357694	MTD 97.5% percentile	0	CA
y_097545	Dose-toxicity scenario 2	Dose-efficacy scenario 1	0.44	0.35941134531567	MTD 97.5% percentile	0	CA
y_097546	Dose-toxicity scenario 2	Dose-efficacy scenario 1	0.45	0.350476393573289	MTD 97.5% percentile	0	CA
y_097547	Dose-toxicity scenario 2	Dose-efficacy scenario 1	0.46	0.34173889169181	MTD 97.5% percentile	0	CA
y_097548	Dose-toxicity scenario 2	Dose-efficacy scenario 1	0.47	0.333192366152924	MTD 97.5% percentile	0	CA
y_097549	Dose-toxicity scenario 2	Dose-efficacy scenario 1	0.48	0.324830623363654	MTD 97.5% percentile	0	CA
y_097550	Dose-toxicity scenario 2	Dose-efficacy scenario 1	0.49	0.316647734687651	MTD 97.5% percentile	0	CA
y_097551	Dose-toxicity scenario 2	Dose-efficacy scenario 1	0.5	0.308638022426843	MTD 97.5% percentile	0	CA
y_097552	Dose-toxicity scenario 2	Dose-efficacy scenario 1	0.51	0.300796046683783	MTD 97.5% percentile	0	CA
y_097553	Dose-toxicity scenario 2	Dose-efficacy scenario 1	0.52	0.293116593040827	MTD 97.5% percentile	0	CA
y_097554	Dose-toxicity scenario 2	Dose-efficacy scenario 1	0.53	0.285594660997476	MTD 97.5% percentile	0	CA
y_097555	Dose-toxicity scenario 2	Dose-efficacy scenario 1	0.54	0.278225453112026	MTD 97.5% percentile	0	CA
y_097556	Dose-toxicity scenario 2	Dose-efficacy scenario 1	0.55	0.271004364797968	MTD 97.5% percentile	0	CA
y_097557	Dose-toxicity scenario 2	Dose-efficacy scenario 1	0.56	0.263926974729535	MTD 97.5% percentile	0	CA
y_097558	Dose-toxicity scenario 2	Dose-efficacy scenario 1	0.57	0.256989035814391	MTD 97.5% percentile	0	CA
y_097559	Dose-toxicity scenario 2	Dose-efficacy scenario 1	0.58	0.250186466694731	MTD 97.5% percentile	0	CA
y_097560	Dose-toxicity scenario 2	Dose-efficacy scenario 1	0.59	0.243515343741048	MTD 97.5% percentile	0	CA
y_097561	Dose-toxicity scenario 2	Dose-efficacy scenario 1	0.6	0.236971893505584	MTD 97.5% percentile	0	CA
y_097562	Dose-toxicity scenario 2	Dose-efficacy scenario 1	0.61	0.230552485604941	MTD 97.5% percentile	0	CA
y_097563	Dose-toxicity scenario 2	Dose-efficacy scenario 1	0.62	0.22425362600367	MTD 97.5% percentile	0	CA
y_097564	Dose-toxicity scenario 2	Dose-efficacy scenario 1	0.63	0.218071950672711	MTD 97.5% percentile	0	CA
y_097565	Dose-toxicity scenario 2	Dose-efficacy scenario 1	0.64	0.212004219598506	MTD 97.5% percentile	0	CA
y_097566	Dose-toxicity scenario 2	Dose-efficacy scenario 1	0.65	0.206047311120376	MTD 97.5% percentile	0	CA
y_097567	Dose-toxicity scenario 2	Dose-efficacy scenario 1	0.66	0.200198216575352	MTD 97.5% percentile	0	CA
y_097568	Dose-toxicity scenario 2	Dose-efficacy scenario 1	0.67	0.194454035231177	MTD 97.5% percentile	0	CA
y_097569	Dose-toxicity scenario 2	Dose-efficacy scenario 1	0.68	0.188811969489531	MTD 97.5% percentile	0	CA
y_097570	Dose-toxicity scenario 2	Dose-efficacy scenario 1	0.69	0.183269320342827	MTD 97.5% percentile	0	CA
y_097571	Dose-toxicity scenario 2	Dose-efficacy scenario 1	0.7	0.177823483069071	MTD 97.5% percentile	0	CA
y_097572	Dose-toxicity scenario 2	Dose-efficacy scenario 1	0.71	0.172471943150358	MTD 97.5% percentile	0	CA
y_097573	Dose-toxicity scenario 2	Dose-efficacy scenario 1	0.72	0.167212272401569	MTD 97.5% percentile	0	CA
y_097574	Dose-toxicity scenario 2	Dose-efficacy scenario 1	0.73	0.16204212529674	MTD 97.5% percentile	0	CA
y_097575	Dose-toxicity scenario 2	Dose-efficacy scenario 1	0.74	0.156959235481446	MTD 97.5% percentile	0	CA
y_097576	Dose-toxicity scenario 2	Dose-efficacy scenario 1	0.75	0.151961412460273	MTD 97.5% percentile	0	CA
y_097577	Dose-toxicity scenario 2	Dose-efficacy scenario 1	0.76	0.147046538449236	MTD 97.5% percentile	0	CA
y_097578	Dose-toxicity scenario 2	Dose-efficacy scenario 1	0.77	0.142212565383626	MTD 97.5% percentile	0	CA
y_097579	Dose-toxicity scenario 2	Dose-efficacy scenario 1	0.78	0.137457512072405	MTD 97.5% percentile	0	CA
y_097580	Dose-toxicity scenario 2	Dose-efficacy scenario 1	0.79	0.132779461490848	MTD 97.5% percentile	0	CA
y_097581	Dose-toxicity scenario 2	Dose-efficacy scenario 1	0.8	0.128176558203653	MTD 97.5% percentile	0	CA
y_097582	Dose-toxicity scenario 2	Dose-efficacy scenario 1	0.81	0.123647005911251	MTD 97.5% percentile	0	CA
y_097583	Dose-toxicity scenario 2	Dose-efficacy scenario 1	0.82	0.119189065112486	MTD 97.5% percentile	0	CA
y_097584	Dose-toxicity scenario 2	Dose-efficacy scenario 1	0.83	0.11480105087729	MTD 97.5% percentile	0	CA
y_097585	Dose-toxicity scenario 2	Dose-efficacy scenario 1	0.84	0.110481330723352	MTD 97.5% percentile	0	CA
y_097586	Dose-toxicity scenario 2	Dose-efficacy scenario 1	0.85	0.106228322591161	MTD 97.5% percentile	0	CA
y_097587	Dose-toxicity scenario 2	Dose-efficacy scenario 1	0.86	0.102040492912153	MTD 97.5% percentile	0	CA
y_097588	Dose-toxicity scenario 2	Dose-efficacy scenario 1	0.87	0.097916354764993	MTD 97.5% percentile	0	CA
y_097589	Dose-toxicity scenario 2	Dose-efficacy scenario 1	0.88	0.0938544661153545	MTD 97.5% percentile	0	CA
y_097590	Dose-toxicity scenario 2	Dose-efficacy scenario 1	0.89	0.0898534281347975	MTD 97.5% percentile	0	CA
y_097591	Dose-toxicity scenario 2	Dose-efficacy scenario 1	0.9	0.0859118835946459	MTD 97.5% percentile	0	CA
y_097592	Dose-toxicity scenario 2	Dose-efficacy scenario 1	0.91	0.0820285153309796	MTD 97.5% percentile	0	CA
y_097593	Dose-toxicity scenario 2	Dose-efficacy scenario 1	0.92	0.0782020447770992	MTD 97.5% percentile	0	CA
y_097594	Dose-toxicity scenario 2	Dose-efficacy scenario 1	0.93	0.074431230560026	MTD 97.5% percentile	0	CA
y_097595	Dose-toxicity scenario 2	Dose-efficacy scenario 1	0.94	0.0707148671578026	MTD 97.5% percentile	0	CA
y_097596	Dose-toxicity scenario 2	Dose-efficacy scenario 1	0.95	0.0670517836145422	MTD 97.5% percentile	0	CA
y_097597	Dose-toxicity scenario 2	Dose-efficacy scenario 1	0.96	0.0634408423103499	MTD 97.5% percentile	0	CA
y_097598	Dose-toxicity scenario 2	Dose-efficacy scenario 1	0.97	0.0598809377834018	MTD 97.5% percentile	0	CA
y_097599	Dose-toxicity scenario 2	Dose-efficacy scenario 1	0.98	0.0563709956016189	MTD 97.5% percentile	0	CA
y_0975100	Dose-toxicity scenario 2	Dose-efficacy scenario 1	0.99	0.0529099712815184	MTD 97.5% percentile	0	CA
y_0975101	Dose-toxicity scenario 2	Dose-efficacy scenario 1	1	0.0494968492519545	MTD 97.5% percentile	0	CA
