# Supplementary material for: A Bayesian adaptive design for dual‐agent phase I–II oncology trials integrating efficacy data across stages
Source: Biom J. 2023 May 18;65(7):2200288. doi: 10.1002/bimj.202200288 (PMC10952513; doi:10.1002/bimj.202200288)
Supplement: Supplementary file 1 — Supporting Information S1 [file BIMJ-65-0-s001.zip › Code_biometrical_journal2/Code_biometrical_journal/Data/intermediate_outputs/MTD_curve_DLT_sc2_EFF_sc1_CA_w1_H0.csv]

	DLT_scenario	EFF_scenario	x	y	type	omega	agreement
y_mean1	Dose-toxicity scenario 2	Dose-efficacy scenario 1	0	1.24814196249623	MTD mean	1	CA
y_mean2	Dose-toxicity scenario 2	Dose-efficacy scenario 1	0.01	1.22332133219232	MTD mean	1	CA
y_mean3	Dose-toxicity scenario 2	Dose-efficacy scenario 1	0.02	1.19909379061796	MTD mean	1	CA
y_mean4	Dose-toxicity scenario 2	Dose-efficacy scenario 1	0.03	1.17543833097726	MTD mean	1	CA
y_mean5	Dose-toxicity scenario 2	Dose-efficacy scenario 1	0.04	1.15233492696001	MTD mean	1	CA
y_mean6	Dose-toxicity scenario 2	Dose-efficacy scenario 1	0.05	1.12976447619667	MTD mean	1	CA
y_mean7	Dose-toxicity scenario 2	Dose-efficacy scenario 1	0.06	1.10770874758187	MTD mean	1	CA
y_mean8	Dose-toxicity scenario 2	Dose-efficacy scenario 1	0.07	1.08615033216123	MTD mean	1	CA
y_mean9	Dose-toxicity scenario 2	Dose-efficacy scenario 1	0.08	1.06507259730325	MTD mean	1	CA
y_mean10	Dose-toxicity scenario 2	Dose-efficacy scenario 1	0.09	1.04445964390298	MTD mean	1	CA
y_mean11	Dose-toxicity scenario 2	Dose-efficacy scenario 1	0.1	1.02429626638578	MTD mean	1	CA
y_mean12	Dose-toxicity scenario 2	Dose-efficacy scenario 1	0.11	1.00456791529991	MTD mean	1	CA
y_mean13	Dose-toxicity scenario 2	Dose-efficacy scenario 1	0.12	0.985260662304469	MTD mean	1	CA
y_mean14	Dose-toxicity scenario 2	Dose-efficacy scenario 1	0.13	0.966361167375645	MTD mean	1	CA
y_mean15	Dose-toxicity scenario 2	Dose-efficacy scenario 1	0.14	0.947856648068986	MTD mean	1	CA
y_mean16	Dose-toxicity scenario 2	Dose-efficacy scenario 1	0.15	0.929734850688903	MTD mean	1	CA
y_mean17	Dose-toxicity scenario 2	Dose-efficacy scenario 1	0.16	0.911984023228726	MTD mean	1	CA
y_mean18	Dose-toxicity scenario 2	Dose-efficacy scenario 1	0.17	0.89459288995575	MTD mean	1	CA
y_mean19	Dose-toxicity scenario 2	Dose-efficacy scenario 1	0.18	0.877550627525774	MTD mean	1	CA
y_mean20	Dose-toxicity scenario 2	Dose-efficacy scenario 1	0.19	0.86084684252081	MTD mean	1	CA
y_mean21	Dose-toxicity scenario 2	Dose-efficacy scenario 1	0.2	0.844471550312008	MTD mean	1	CA
y_mean22	Dose-toxicity scenario 2	Dose-efficacy scenario 1	0.21	0.828415155157468	MTD mean	1	CA
y_mean23	Dose-toxicity scenario 2	Dose-efficacy scenario 1	0.22	0.812668431451585	MTD mean	1	CA
y_mean24	Dose-toxicity scenario 2	Dose-efficacy scenario 1	0.23	0.797222506048928	MTD mean	1	CA
y_mean25	Dose-toxicity scenario 2	Dose-efficacy scenario 1	0.24	0.78206884159151	MTD mean	1	CA
y_mean26	Dose-toxicity scenario 2	Dose-efficacy scenario 1	0.25	0.767199220773594	MTD mean	1	CA
y_mean27	Dose-toxicity scenario 2	Dose-efficacy scenario 1	0.26	0.752605731483131	MTD mean	1	CA
y_mean28	Dose-toxicity scenario 2	Dose-efficacy scenario 1	0.27	0.738280752763348	MTD mean	1	CA
y_mean29	Dose-toxicity scenario 2	Dose-efficacy scenario 1	0.28	0.724216941542176	MTD mean	1	CA
y_mean30	Dose-toxicity scenario 2	Dose-efficacy scenario 1	0.29	0.710407220080944	MTD mean	1	CA
y_mean31	Dose-toxicity scenario 2	Dose-efficacy scenario 1	0.3	0.696844764097278	MTD mean	1	CA
y_mean32	Dose-toxicity scenario 2	Dose-efficacy scenario 1	0.31	0.683522991520323	MTD mean	1	CA
y_mean33	Dose-toxicity scenario 2	Dose-efficacy scenario 1	0.32	0.670435551839358	MTD mean	1	CA
y_mean34	Dose-toxicity scenario 2	Dose-efficacy scenario 1	0.33	0.657576316009594	MTD mean	1	CA
y_mean35	Dose-toxicity scenario 2	Dose-efficacy scenario 1	0.34	0.644939366881436	MTD mean	1	CA
y_mean36	Dose-toxicity scenario 2	Dose-efficacy scenario 1	0.35	0.632518990121823	MTD mean	1	CA
y_mean37	Dose-toxicity scenario 2	Dose-efficacy scenario 1	0.36	0.62030966559837	MTD mean	1	CA
y_mean38	Dose-toxicity scenario 2	Dose-efficacy scenario 1	0.37	0.608306059199016	MTD mean	1	CA
y_mean39	Dose-toxicity scenario 2	Dose-efficacy scenario 1	0.38	0.596503015061731	MTD mean	1	CA
y_mean40	Dose-toxicity scenario 2	Dose-efficacy scenario 1	0.39	0.584895548190472	MTD mean	1	CA
y_mean41	Dose-toxicity scenario 2	Dose-efficacy scenario 1	0.4	0.573478837435189	MTD mean	1	CA
y_mean42	Dose-toxicity scenario 2	Dose-efficacy scenario 1	0.41	0.562248218815117	MTD mean	1	CA
y_mean43	Dose-toxicity scenario 2	Dose-efficacy scenario 1	0.42	0.551199179165904	MTD mean	1	CA
y_mean44	Dose-toxicity scenario 2	Dose-efficacy scenario 1	0.43	0.540327350092424	MTD mean	1	CA
y_mean45	Dose-toxicity scenario 2	Dose-efficacy scenario 1	0.44	0.529628502210235	MTD mean	1	CA
y_mean46	Dose-toxicity scenario 2	Dose-efficacy scenario 1	0.45	0.519098539659736	MTD mean	1	CA
y_mean47	Dose-toxicity scenario 2	Dose-efficacy scenario 1	0.46	0.508733494878086	MTD mean	1	CA
y_mean48	Dose-toxicity scenario 2	Dose-efficacy scenario 1	0.47	0.49852952361485	MTD mean	1	CA
y_mean49	Dose-toxicity scenario 2	Dose-efficacy scenario 1	0.48	0.488482900178226	MTD mean	1	CA
y_mean50	Dose-toxicity scenario 2	Dose-efficacy scenario 1	0.49	0.478590012899509	MTD mean	1	CA
y_mean51	Dose-toxicity scenario 2	Dose-efficacy scenario 1	0.5	0.468847359804173	MTD mean	1	CA
y_mean52	Dose-toxicity scenario 2	Dose-efficacy scenario 1	0.51	0.459251544478704	MTD mean	1	CA
y_mean53	Dose-toxicity scenario 2	Dose-efficacy scenario 1	0.52	0.449799272122893	MTD mean	1	CA
y_mean54	Dose-toxicity scenario 2	Dose-efficacy scenario 1	0.53	0.440487345777994	MTD mean	1	CA
y_mean55	Dose-toxicity scenario 2	Dose-efficacy scenario 1	0.54	0.431312662721645	MTD mean	1	CA
y_mean56	Dose-toxicity scenario 2	Dose-efficacy scenario 1	0.55	0.422272211021025	MTD mean	1	CA
y_mean57	Dose-toxicity scenario 2	Dose-efficacy scenario 1	0.56	0.413363066236197	MTD mean	1	CA
y_mean58	Dose-toxicity scenario 2	Dose-efficacy scenario 1	0.57	0.40458238826607	MTD mean	1	CA
y_mean59	Dose-toxicity scenario 2	Dose-efficacy scenario 1	0.58	0.395927418329816	MTD mean	1	CA
y_mean60	Dose-toxicity scenario 2	Dose-efficacy scenario 1	0.59	0.387395476077015	MTD mean	1	CA
y_mean61	Dose-toxicity scenario 2	Dose-efficacy scenario 1	0.6	0.378983956820168	MTD mean	1	CA
y_mean62	Dose-toxicity scenario 2	Dose-efficacy scenario 1	0.61	0.370690328883566	MTD mean	1	CA
y_mean63	Dose-toxicity scenario 2	Dose-efficacy scenario 1	0.62	0.36251213106286	MTD mean	1	CA
y_mean64	Dose-toxicity scenario 2	Dose-efficacy scenario 1	0.63	0.354446970189971	MTD mean	1	CA
y_mean65	Dose-toxicity scenario 2	Dose-efficacy scenario 1	0.64	0.346492518798272	MTD mean	1	CA
y_mean66	Dose-toxicity scenario 2	Dose-efficacy scenario 1	0.65	0.338646512883269	MTD mean	1	CA
y_mean67	Dose-toxicity scenario 2	Dose-efficacy scenario 1	0.66	0.33090674975425	MTD mean	1	CA
y_mean68	Dose-toxicity scenario 2	Dose-efficacy scenario 1	0.67	0.323271085972617	MTD mean	1	CA
y_mean69	Dose-toxicity scenario 2	Dose-efficacy scenario 1	0.68	0.315737435372852	MTD mean	1	CA
y_mean70	Dose-toxicity scenario 2	Dose-efficacy scenario 1	0.69	0.308303767162278	MTD mean	1	CA
y_mean71	Dose-toxicity scenario 2	Dose-efficacy scenario 1	0.7	0.300968104095972	MTD mean	1	CA
y_mean72	Dose-toxicity scenario 2	Dose-efficacy scenario 1	0.71	0.293728520723402	MTD mean	1	CA
y_mean73	Dose-toxicity scenario 2	Dose-efficacy scenario 1	0.72	0.286583141703496	MTD mean	1	CA
y_mean74	Dose-toxicity scenario 2	Dose-efficacy scenario 1	0.73	0.279530140185076	MTD mean	1	CA
y_mean75	Dose-toxicity scenario 2	Dose-efficacy scenario 1	0.74	0.272567736249689	MTD mean	1	CA
y_mean76	Dose-toxicity scenario 2	Dose-efficacy scenario 1	0.75	0.265694195414074	MTD mean	1	CA
y_mean77	Dose-toxicity scenario 2	Dose-efficacy scenario 1	0.76	0.258907827189595	MTD mean	1	CA
y_mean78	Dose-toxicity scenario 2	Dose-efficacy scenario 1	0.77	0.252206983696149	MTD mean	1	CA
y_mean79	Dose-toxicity scenario 2	Dose-efficacy scenario 1	0.78	0.245590058328137	MTD mean	1	CA
y_mean80	Dose-toxicity scenario 2	Dose-efficacy scenario 1	0.79	0.239055484470259	MTD mean	1	CA
y_mean81	Dose-toxicity scenario 2	Dose-efficacy scenario 1	0.8	0.232601734260944	MTD mean	1	CA
y_mean82	Dose-toxicity scenario 2	Dose-efficacy scenario 1	0.81	0.226227317401396	MTD mean	1	CA
y_mean83	Dose-toxicity scenario 2	Dose-efficacy scenario 1	0.82	0.219930780008283	MTD mean	1	CA
y_mean84	Dose-toxicity scenario 2	Dose-efficacy scenario 1	0.83	0.213710703508224	MTD mean	1	CA
y_mean85	Dose-toxicity scenario 2	Dose-efficacy scenario 1	0.84	0.20756570357231	MTD mean	1	CA
y_mean86	Dose-toxicity scenario 2	Dose-efficacy scenario 1	0.85	0.201494429088974	MTD mean	1	CA
y_mean87	Dose-toxicity scenario 2	Dose-efficacy scenario 1	0.86	0.195495561173603	MTD mean	1	CA
y_mean88	Dose-toxicity scenario 2	Dose-efficacy scenario 1	0.87	0.189567812213385	MTD mean	1	CA
y_mean89	Dose-toxicity scenario 2	Dose-efficacy scenario 1	0.88	0.183709924945918	MTD mean	1	CA
y_mean90	Dose-toxicity scenario 2	Dose-efficacy scenario 1	0.89	0.177920671570212	MTD mean	1	CA
y_mean91	Dose-toxicity scenario 2	Dose-efficacy scenario 1	0.9	0.172198852888753	MTD mean	1	CA
y_mean92	Dose-toxicity scenario 2	Dose-efficacy scenario 1	0.91	0.166543297479374	MTD mean	1	CA
y_mean93	Dose-toxicity scenario 2	Dose-efficacy scenario 1	0.92	0.160952860895733	MTD mean	1	CA
y_mean94	Dose-toxicity scenario 2	Dose-efficacy scenario 1	0.93	0.155426424895248	MTD mean	1	CA
y_mean95	Dose-toxicity scenario 2	Dose-efficacy scenario 1	0.94	0.149962896693403	MTD mean	1	CA
y_mean96	Dose-toxicity scenario 2	Dose-efficacy scenario 1	0.95	0.144561208243367	MTD mean	1	CA
y_mean97	Dose-toxicity scenario 2	Dose-efficacy scenario 1	0.96	0.139220315539942	MTD mean	1	CA
y_mean98	Dose-toxicity scenario 2	Dose-efficacy scenario 1	0.97	0.133939197946877	MTD mean	1	CA
y_mean99	Dose-toxicity scenario 2	Dose-efficacy scenario 1	0.98	0.128716857546652	MTD mean	1	CA
y_mean100	Dose-toxicity scenario 2	Dose-efficacy scenario 1	0.99	0.123552318511838	MTD mean	1	CA
y_mean101	Dose-toxicity scenario 2	Dose-efficacy scenario 1	1	0.118444626497226	MTD mean	1	CA
y_00251	Dose-toxicity scenario 2	Dose-efficacy scenario 1	0	1.36764994270578	MTD 2.5% percentile	1	CA
y_00252	Dose-toxicity scenario 2	Dose-efficacy scenario 1	0.01	1.34946189567163	MTD 2.5% percentile	1	CA
y_00253	Dose-toxicity scenario 2	Dose-efficacy scenario 1	0.02	1.33149767672966	MTD 2.5% percentile	1	CA
y_00254	Dose-toxicity scenario 2	Dose-efficacy scenario 1	0.03	1.3137531793945	MTD 2.5% percentile	1	CA
y_00255	Dose-toxicity scenario 2	Dose-efficacy scenario 1	0.04	1.29622439702361	MTD 2.5% percentile	1	CA
y_00256	Dose-toxicity scenario 2	Dose-efficacy scenario 1	0.05	1.2789074198012	MTD 2.5% percentile	1	CA
y_00257	Dose-toxicity scenario 2	Dose-efficacy scenario 1	0.06	1.26179843183085	MTD 2.5% percentile	1	CA
y_00258	Dose-toxicity scenario 2	Dose-efficacy scenario 1	0.07	1.24489370833221	MTD 2.5% percentile	1	CA
y_00259	Dose-toxicity scenario 2	Dose-efficacy scenario 1	0.08	1.22818961293757	MTD 2.5% percentile	1	CA
y_002510	Dose-toxicity scenario 2	Dose-efficacy scenario 1	0.09	1.21168259508413	MTD 2.5% percentile	1	CA
y_002511	Dose-toxicity scenario 2	Dose-efficacy scenario 1	0.1	1.19536918749791	MTD 2.5% percentile	1	CA
y_002512	Dose-toxicity scenario 2	Dose-efficacy scenario 1	0.11	1.17924600376583	MTD 2.5% percentile	1	CA
y_002513	Dose-toxicity scenario 2	Dose-efficacy scenario 1	0.12	1.16330973599215	MTD 2.5% percentile	1	CA
y_002514	Dose-toxicity scenario 2	Dose-efficacy scenario 1	0.13	1.14755715253592	MTD 2.5% percentile	1	CA
y_002515	Dose-toxicity scenario 2	Dose-efficacy scenario 1	0.14	1.13198509582629	MTD 2.5% percentile	1	CA
y_002516	Dose-toxicity scenario 2	Dose-efficacy scenario 1	0.15	1.11659048025246	MTD 2.5% percentile	1	CA
y_002517	Dose-toxicity scenario 2	Dose-efficacy scenario 1	0.16	1.10137029012534	MTD 2.5% percentile	1	CA
y_002518	Dose-toxicity scenario 2	Dose-efficacy scenario 1	0.17	1.08632157770816	MTD 2.5% percentile	1	CA
y_002519	Dose-toxicity scenario 2	Dose-efficacy scenario 1	0.18	1.07144146131321	MTD 2.5% percentile	1	CA
y_002520	Dose-toxicity scenario 2	Dose-efficacy scenario 1	0.19	1.0567271234622	MTD 2.5% percentile	1	CA
y_002521	Dose-toxicity scenario 2	Dose-efficacy scenario 1	0.2	1.04217580910785	MTD 2.5% percentile	1	CA
y_002522	Dose-toxicity scenario 2	Dose-efficacy scenario 1	0.21	1.0277848239141	MTD 2.5% percentile	1	CA
y_002523	Dose-toxicity scenario 2	Dose-efficacy scenario 1	0.22	1.01355153259306	MTD 2.5% percentile	1	CA
y_002524	Dose-toxicity scenario 2	Dose-efficacy scenario 1	0.23	0.999473357296128	MTD 2.5% percentile	1	CA
y_002525	Dose-toxicity scenario 2	Dose-efficacy scenario 1	0.24	0.9855477760576	MTD 2.5% percentile	1	CA
y_002526	Dose-toxicity scenario 2	Dose-efficacy scenario 1	0.25	0.971772321288488	MTD 2.5% percentile	1	CA
y_002527	Dose-toxicity scenario 2	Dose-efficacy scenario 1	0.26	0.958144578318861	MTD 2.5% percentile	1	CA
y_002528	Dose-toxicity scenario 2	Dose-efficacy scenario 1	0.27	0.944662183986801	MTD 2.5% percentile	1	CA
y_002529	Dose-toxicity scenario 2	Dose-efficacy scenario 1	0.28	0.931322825272273	MTD 2.5% percentile	1	CA
y_002530	Dose-toxicity scenario 2	Dose-efficacy scenario 1	0.29	0.918124237974248	MTD 2.5% percentile	1	CA
y_002531	Dose-toxicity scenario 2	Dose-efficacy scenario 1	0.3	0.905064205429484	MTD 2.5% percentile	1	CA
y_002532	Dose-toxicity scenario 2	Dose-efficacy scenario 1	0.31	0.892140557271446	MTD 2.5% percentile	1	CA
y_002533	Dose-toxicity scenario 2	Dose-efficacy scenario 1	0.32	0.879351168227907	MTD 2.5% percentile	1	CA
y_002534	Dose-toxicity scenario 2	Dose-efficacy scenario 1	0.33	0.86669395695583	MTD 2.5% percentile	1	CA
y_002535	Dose-toxicity scenario 2	Dose-efficacy scenario 1	0.34	0.854166884912189	MTD 2.5% percentile	1	CA
y_002536	Dose-toxicity scenario 2	Dose-efficacy scenario 1	0.35	0.841767955259435	MTD 2.5% percentile	1	CA
y_002537	Dose-toxicity scenario 2	Dose-efficacy scenario 1	0.36	0.82949521180439	MTD 2.5% percentile	1	CA
y_002538	Dose-toxicity scenario 2	Dose-efficacy scenario 1	0.37	0.817346737969366	MTD 2.5% percentile	1	CA
y_002539	Dose-toxicity scenario 2	Dose-efficacy scenario 1	0.38	0.805320655794389	MTD 2.5% percentile	1	CA
y_002540	Dose-toxicity scenario 2	Dose-efficacy scenario 1	0.39	0.793415124969417	MTD 2.5% percentile	1	CA
y_002541	Dose-toxicity scenario 2	Dose-efficacy scenario 1	0.4	0.781628341895529	MTD 2.5% percentile	1	CA
y_002542	Dose-toxicity scenario 2	Dose-efficacy scenario 1	0.41	0.769958538774058	MTD 2.5% percentile	1	CA
y_002543	Dose-toxicity scenario 2	Dose-efficacy scenario 1	0.42	0.758403982722714	MTD 2.5% percentile	1	CA
y_002544	Dose-toxicity scenario 2	Dose-efficacy scenario 1	0.43	0.74696297491776	MTD 2.5% percentile	1	CA
y_002545	Dose-toxicity scenario 2	Dose-efficacy scenario 1	0.44	0.735633849761363	MTD 2.5% percentile	1	CA
y_002546	Dose-toxicity scenario 2	Dose-efficacy scenario 1	0.45	0.724414974073245	MTD 2.5% percentile	1	CA
y_002547	Dose-toxicity scenario 2	Dose-efficacy scenario 1	0.46	0.713304746305824	MTD 2.5% percentile	1	CA
y_002548	Dose-toxicity scenario 2	Dose-efficacy scenario 1	0.47	0.702301595782046	MTD 2.5% percentile	1	CA
y_002549	Dose-toxicity scenario 2	Dose-efficacy scenario 1	0.48	0.691403981955151	MTD 2.5% percentile	1	CA
y_002550	Dose-toxicity scenario 2	Dose-efficacy scenario 1	0.49	0.680610393689629	MTD 2.5% percentile	1	CA
y_002551	Dose-toxicity scenario 2	Dose-efficacy scenario 1	0.5	0.669919348562682	MTD 2.5% percentile	1	CA
y_002552	Dose-toxicity scenario 2	Dose-efficacy scenario 1	0.51	0.659329392185488	MTD 2.5% percentile	1	CA
y_002553	Dose-toxicity scenario 2	Dose-efficacy scenario 1	0.52	0.64883909754364	MTD 2.5% percentile	1	CA
y_002554	Dose-toxicity scenario 2	Dose-efficacy scenario 1	0.53	0.638447064356107	MTD 2.5% percentile	1	CA
y_002555	Dose-toxicity scenario 2	Dose-efficacy scenario 1	0.54	0.628151918452136	MTD 2.5% percentile	1	CA
y_002556	Dose-toxicity scenario 2	Dose-efficacy scenario 1	0.55	0.617952311165492	MTD 2.5% percentile	1	CA
y_002557	Dose-toxicity scenario 2	Dose-efficacy scenario 1	0.56	0.607846918745489	MTD 2.5% percentile	1	CA
y_002558	Dose-toxicity scenario 2	Dose-efficacy scenario 1	0.57	0.597834441784268	MTD 2.5% percentile	1	CA
y_002559	Dose-toxicity scenario 2	Dose-efficacy scenario 1	0.58	0.587913604659797	MTD 2.5% percentile	1	CA
y_002560	Dose-toxicity scenario 2	Dose-efficacy scenario 1	0.59	0.578083154994095	MTD 2.5% percentile	1	CA
y_002561	Dose-toxicity scenario 2	Dose-efficacy scenario 1	0.6	0.568341863126205	MTD 2.5% percentile	1	CA
y_002562	Dose-toxicity scenario 2	Dose-efficacy scenario 1	0.61	0.558688521599431	MTD 2.5% percentile	1	CA
y_002563	Dose-toxicity scenario 2	Dose-efficacy scenario 1	0.62	0.549121944662406	MTD 2.5% percentile	1	CA
y_002564	Dose-toxicity scenario 2	Dose-efficacy scenario 1	0.63	0.539640967783557	MTD 2.5% percentile	1	CA
y_002565	Dose-toxicity scenario 2	Dose-efficacy scenario 1	0.64	0.530244447178538	MTD 2.5% percentile	1	CA
y_002566	Dose-toxicity scenario 2	Dose-efficacy scenario 1	0.65	0.520931259350244	MTD 2.5% percentile	1	CA
y_002567	Dose-toxicity scenario 2	Dose-efficacy scenario 1	0.66	0.511700300640999	MTD 2.5% percentile	1	CA
y_002568	Dose-toxicity scenario 2	Dose-efficacy scenario 1	0.67	0.502550486796562	MTD 2.5% percentile	1	CA
y_002569	Dose-toxicity scenario 2	Dose-efficacy scenario 1	0.68	0.493480752541579	MTD 2.5% percentile	1	CA
y_002570	Dose-toxicity scenario 2	Dose-efficacy scenario 1	0.69	0.484490051166128	MTD 2.5% percentile	1	CA
y_002571	Dose-toxicity scenario 2	Dose-efficacy scenario 1	0.7	0.475577354123036	MTD 2.5% percentile	1	CA
y_002572	Dose-toxicity scenario 2	Dose-efficacy scenario 1	0.71	0.466741650635619	MTD 2.5% percentile	1	CA
y_002573	Dose-toxicity scenario 2	Dose-efficacy scenario 1	0.72	0.457981947315552	MTD 2.5% percentile	1	CA
y_002574	Dose-toxicity scenario 2	Dose-efficacy scenario 1	0.73	0.449297267790559	MTD 2.5% percentile	1	CA
y_002575	Dose-toxicity scenario 2	Dose-efficacy scenario 1	0.74	0.440686652341624	MTD 2.5% percentile	1	CA
y_002576	Dose-toxicity scenario 2	Dose-efficacy scenario 1	0.75	0.432149157549444	MTD 2.5% percentile	1	CA
y_002577	Dose-toxicity scenario 2	Dose-efficacy scenario 1	0.76	0.423683855949852	MTD 2.5% percentile	1	CA
y_002578	Dose-toxicity scenario 2	Dose-efficacy scenario 1	0.77	0.415289835697949	MTD 2.5% percentile	1	CA
y_002579	Dose-toxicity scenario 2	Dose-efficacy scenario 1	0.78	0.406966200240677	MTD 2.5% percentile	1	CA
y_002580	Dose-toxicity scenario 2	Dose-efficacy scenario 1	0.79	0.398712067997598	MTD 2.5% percentile	1	CA
y_002581	Dose-toxicity scenario 2	Dose-efficacy scenario 1	0.8	0.390526572049638	MTD 2.5% percentile	1	CA
y_002582	Dose-toxicity scenario 2	Dose-efficacy scenario 1	0.81	0.382408859835561	MTD 2.5% percentile	1	CA
y_002583	Dose-toxicity scenario 2	Dose-efficacy scenario 1	0.82	0.374358092855953	MTD 2.5% percentile	1	CA
y_002584	Dose-toxicity scenario 2	Dose-efficacy scenario 1	0.83	0.366373446384499	MTD 2.5% percentile	1	CA
y_002585	Dose-toxicity scenario 2	Dose-efficacy scenario 1	0.84	0.358454109186346	MTD 2.5% percentile	1	CA
y_002586	Dose-toxicity scenario 2	Dose-efficacy scenario 1	0.85	0.350599283243348	MTD 2.5% percentile	1	CA
y_002587	Dose-toxicity scenario 2	Dose-efficacy scenario 1	0.86	0.342808183485996	MTD 2.5% percentile	1	CA
y_002588	Dose-toxicity scenario 2	Dose-efficacy scenario 1	0.87	0.335080037531854	MTD 2.5% percentile	1	CA
y_002589	Dose-toxicity scenario 2	Dose-efficacy scenario 1	0.88	0.327414085430297	MTD 2.5% percentile	1	CA
y_002590	Dose-toxicity scenario 2	Dose-efficacy scenario 1	0.89	0.319809579413402	MTD 2.5% percentile	1	CA
y_002591	Dose-toxicity scenario 2	Dose-efficacy scenario 1	0.9	0.31226578365279	MTD 2.5% percentile	1	CA
y_002592	Dose-toxicity scenario 2	Dose-efficacy scenario 1	0.91	0.304781974022283	MTD 2.5% percentile	1	CA
y_002593	Dose-toxicity scenario 2	Dose-efficacy scenario 1	0.92	0.297357437866189	MTD 2.5% percentile	1	CA
y_002594	Dose-toxicity scenario 2	Dose-efficacy scenario 1	0.93	0.289991473773081	MTD 2.5% percentile	1	CA
y_002595	Dose-toxicity scenario 2	Dose-efficacy scenario 1	0.94	0.282683391354897	MTD 2.5% percentile	1	CA
y_002596	Dose-toxicity scenario 2	Dose-efficacy scenario 1	0.95	0.27543251103124	MTD 2.5% percentile	1	CA
y_002597	Dose-toxicity scenario 2	Dose-efficacy scenario 1	0.96	0.268238163818711	MTD 2.5% percentile	1	CA
y_002598	Dose-toxicity scenario 2	Dose-efficacy scenario 1	0.97	0.261099691125164	MTD 2.5% percentile	1	CA
y_002599	Dose-toxicity scenario 2	Dose-efficacy scenario 1	0.98	0.25401644454872	MTD 2.5% percentile	1	CA
y_0025100	Dose-toxicity scenario 2	Dose-efficacy scenario 1	0.99	0.246987785681445	MTD 2.5% percentile	1	CA
y_0025101	Dose-toxicity scenario 2	Dose-efficacy scenario 1	1	0.240013085917532	MTD 2.5% percentile	1	CA
y_0501	Dose-toxicity scenario 2	Dose-efficacy scenario 1	0	1.24423229244017	MTD 50% percentile	1	CA
y_0502	Dose-toxicity scenario 2	Dose-efficacy scenario 1	0.01	1.22021460843645	MTD 50% percentile	1	CA
y_0503	Dose-toxicity scenario 2	Dose-efficacy scenario 1	0.02	1.19674136818917	MTD 50% percentile	1	CA
y_0504	Dose-toxicity scenario 2	Dose-efficacy scenario 1	0.03	1.17379426662511	MTD 50% percentile	1	CA
y_0505	Dose-toxicity scenario 2	Dose-efficacy scenario 1	0.04	1.15135581017101	MTD 50% percentile	1	CA
y_0506	Dose-toxicity scenario 2	Dose-efficacy scenario 1	0.05	1.12940927227722	MTD 50% percentile	1	CA
y_0507	Dose-toxicity scenario 2	Dose-efficacy scenario 1	0.06	1.10793865183494	MTD 50% percentile	1	CA
y_0508	Dose-toxicity scenario 2	Dose-efficacy scenario 1	0.07	1.08692863426943	MTD 50% percentile	1	CA
y_0509	Dose-toxicity scenario 2	Dose-efficacy scenario 1	0.08	1.06636455511083	MTD 50% percentile	1	CA
y_05010	Dose-toxicity scenario 2	Dose-efficacy scenario 1	0.09	1.0462323658601	MTD 50% percentile	1	CA
y_05011	Dose-toxicity scenario 2	Dose-efficacy scenario 1	0.1	1.02651860198335	MTD 50% percentile	1	CA
y_05012	Dose-toxicity scenario 2	Dose-efficacy scenario 1	0.11	1.00721035288126	MTD 50% percentile	1	CA
y_05013	Dose-toxicity scenario 2	Dose-efficacy scenario 1	0.12	0.988295233692754	MTD 50% percentile	1	CA
y_05014	Dose-toxicity scenario 2	Dose-efficacy scenario 1	0.13	0.969761358803713	MTD 50% percentile	1	CA
y_05015	Dose-toxicity scenario 2	Dose-efficacy scenario 1	0.14	0.951597316941476	MTD 50% percentile	1	CA
y_05016	Dose-toxicity scenario 2	Dose-efficacy scenario 1	0.15	0.933792147745559	MTD 50% percentile	1	CA
y_05017	Dose-toxicity scenario 2	Dose-efficacy scenario 1	0.16	0.916335319713491	MTD 50% percentile	1	CA
y_05018	Dose-toxicity scenario 2	Dose-efficacy scenario 1	0.17	0.899216709428512	MTD 50% percentile	1	CA
y_05019	Dose-toxicity scenario 2	Dose-efficacy scenario 1	0.18	0.882426581983049	MTD 50% percentile	1	CA
y_05020	Dose-toxicity scenario 2	Dose-efficacy scenario 1	0.19	0.865955572518422	MTD 50% percentile	1	CA
y_05021	Dose-toxicity scenario 2	Dose-efficacy scenario 1	0.2	0.849794668807231	MTD 50% percentile	1	CA
y_05022	Dose-toxicity scenario 2	Dose-efficacy scenario 1	0.21	0.833935194810344	MTD 50% percentile	1	CA
y_05023	Dose-toxicity scenario 2	Dose-efficacy scenario 1	0.22	0.818368795145465	MTD 50% percentile	1	CA
y_05024	Dose-toxicity scenario 2	Dose-efficacy scenario 1	0.23	0.803087420408855	MTD 50% percentile	1	CA
y_05025	Dose-toxicity scenario 2	Dose-efficacy scenario 1	0.24	0.788083313296022	MTD 50% percentile	1	CA
y_05026	Dose-toxicity scenario 2	Dose-efficacy scenario 1	0.25	0.773348995471114	MTD 50% percentile	1	CA
y_05027	Dose-toxicity scenario 2	Dose-efficacy scenario 1	0.26	0.758877255138294	MTD 50% percentile	1	CA
y_05028	Dose-toxicity scenario 2	Dose-efficacy scenario 1	0.27	0.744661135271724	MTD 50% percentile	1	CA
y_05029	Dose-toxicity scenario 2	Dose-efficacy scenario 1	0.28	0.730693922463774	MTD 50% percentile	1	CA
y_05030	Dose-toxicity scenario 2	Dose-efficacy scenario 1	0.29	0.71696913635392	MTD 50% percentile	1	CA
y_05031	Dose-toxicity scenario 2	Dose-efficacy scenario 1	0.3	0.70348051960334	MTD 50% percentile	1	CA
y_05032	Dose-toxicity scenario 2	Dose-efficacy scenario 1	0.31	0.690222028382638	MTD 50% percentile	1	CA
y_05033	Dose-toxicity scenario 2	Dose-efficacy scenario 1	0.32	0.67718782334231	MTD 50% percentile	1	CA
y_05034	Dose-toxicity scenario 2	Dose-efficacy scenario 1	0.33	0.664372261037601	MTD 50% percentile	1	CA
y_05035	Dose-toxicity scenario 2	Dose-efficacy scenario 1	0.34	0.651769885781314	MTD 50% percentile	1	CA
y_05036	Dose-toxicity scenario 2	Dose-efficacy scenario 1	0.35	0.639375421899843	MTD 50% percentile	1	CA
y_05037	Dose-toxicity scenario 2	Dose-efficacy scenario 1	0.36	0.627183766369354	MTD 50% percentile	1	CA
y_05038	Dose-toxicity scenario 2	Dose-efficacy scenario 1	0.37	0.615189981810501	MTD 50% percentile	1	CA
y_05039	Dose-toxicity scenario 2	Dose-efficacy scenario 1	0.38	0.603389289821494	MTD 50% percentile	1	CA
y_05040	Dose-toxicity scenario 2	Dose-efficacy scenario 1	0.39	0.591777064630587	MTD 50% percentile	1	CA
y_05041	Dose-toxicity scenario 2	Dose-efficacy scenario 1	0.4	0.580348827050293	MTD 50% percentile	1	CA
y_05042	Dose-toxicity scenario 2	Dose-efficacy scenario 1	0.41	0.569100238716702	MTD 50% percentile	1	CA
y_05043	Dose-toxicity scenario 2	Dose-efficacy scenario 1	0.42	0.558027096598356	MTD 50% percentile	1	CA
y_05044	Dose-toxicity scenario 2	Dose-efficacy scenario 1	0.43	0.547125327760077	MTD 50% percentile	1	CA
y_05045	Dose-toxicity scenario 2	Dose-efficacy scenario 1	0.44	0.536390984368035	MTD 50% percentile	1	CA
y_05046	Dose-toxicity scenario 2	Dose-efficacy scenario 1	0.45	0.525820238923194	MTD 50% percentile	1	CA
y_05047	Dose-toxicity scenario 2	Dose-efficacy scenario 1	0.46	0.515409379711052	MTD 50% percentile	1	CA
y_05048	Dose-toxicity scenario 2	Dose-efficacy scenario 1	0.47	0.505154806456293	MTD 50% percentile	1	CA
y_05049	Dose-toxicity scenario 2	Dose-efficacy scenario 1	0.48	0.495053026171687	MTD 50% percentile	1	CA
y_05050	Dose-toxicity scenario 2	Dose-efficacy scenario 1	0.49	0.485100649191165	MTD 50% percentile	1	CA
y_05051	Dose-toxicity scenario 2	Dose-efficacy scenario 1	0.5	0.475294385377612	MTD 50% percentile	1	CA
y_05052	Dose-toxicity scenario 2	Dose-efficacy scenario 1	0.51	0.465631040496472	MTD 50% percentile	1	CA
y_05053	Dose-toxicity scenario 2	Dose-efficacy scenario 1	0.52	0.456107512746754	MTD 50% percentile	1	CA
y_05054	Dose-toxicity scenario 2	Dose-efficacy scenario 1	0.53	0.446720789441535	MTD 50% percentile	1	CA
y_05055	Dose-toxicity scenario 2	Dose-efficacy scenario 1	0.54	0.437467943830502	MTD 50% percentile	1	CA
y_05056	Dose-toxicity scenario 2	Dose-efficacy scenario 1	0.55	0.42834613205748	MTD 50% percentile	1	CA
y_05057	Dose-toxicity scenario 2	Dose-efficacy scenario 1	0.56	0.419352590246307	MTD 50% percentile	1	CA
y_05058	Dose-toxicity scenario 2	Dose-efficacy scenario 1	0.57	0.410484631708792	MTD 50% percentile	1	CA
y_05059	Dose-toxicity scenario 2	Dose-efficacy scenario 1	0.58	0.401739644268819	MTD 50% percentile	1	CA
y_05060	Dose-toxicity scenario 2	Dose-efficacy scenario 1	0.59	0.393115087697003	MTD 50% percentile	1	CA
y_05061	Dose-toxicity scenario 2	Dose-efficacy scenario 1	0.6	0.384608491250614	MTD 50% percentile	1	CA
y_05062	Dose-toxicity scenario 2	Dose-efficacy scenario 1	0.61	0.376217451313744	MTD 50% percentile	1	CA
y_05063	Dose-toxicity scenario 2	Dose-efficacy scenario 1	0.62	0.367939629133005	MTD 50% percentile	1	CA
y_05064	Dose-toxicity scenario 2	Dose-efficacy scenario 1	0.63	0.359772748644267	MTD 50% percentile	1	CA
y_05065	Dose-toxicity scenario 2	Dose-efficacy scenario 1	0.64	0.351714594386191	MTD 50% percentile	1	CA
y_05066	Dose-toxicity scenario 2	Dose-efficacy scenario 1	0.65	0.343763009496542	MTD 50% percentile	1	CA
y_05067	Dose-toxicity scenario 2	Dose-efficacy scenario 1	0.66	0.335915893787479	MTD 50% percentile	1	CA
y_05068	Dose-toxicity scenario 2	Dose-efficacy scenario 1	0.67	0.328171201896213	MTD 50% percentile	1	CA
y_05069	Dose-toxicity scenario 2	Dose-efficacy scenario 1	0.68	0.320526941507607	MTD 50% percentile	1	CA
y_05070	Dose-toxicity scenario 2	Dose-efficacy scenario 1	0.69	0.312981171645476	MTD 50% percentile	1	CA
y_05071	Dose-toxicity scenario 2	Dose-efficacy scenario 1	0.7	0.305532001029517	MTD 50% percentile	1	CA
y_05072	Dose-toxicity scenario 2	Dose-efficacy scenario 1	0.71	0.298177586494932	MTD 50% percentile	1	CA
y_05073	Dose-toxicity scenario 2	Dose-efficacy scenario 1	0.72	0.290916131471985	MTD 50% percentile	1	CA
y_05074	Dose-toxicity scenario 2	Dose-efficacy scenario 1	0.73	0.283745884522852	MTD 50% percentile	1	CA
y_05075	Dose-toxicity scenario 2	Dose-efficacy scenario 1	0.74	0.276665137933253	MTD 50% percentile	1	CA
y_05076	Dose-toxicity scenario 2	Dose-efficacy scenario 1	0.75	0.269672226356506	MTD 50% percentile	1	CA
y_05077	Dose-toxicity scenario 2	Dose-efficacy scenario 1	0.76	0.262765525507721	MTD 50% percentile	1	CA
y_05078	Dose-toxicity scenario 2	Dose-efficacy scenario 1	0.77	0.255943450906005	MTD 50% percentile	1	CA
y_05079	Dose-toxicity scenario 2	Dose-efficacy scenario 1	0.78	0.249204456662603	MTD 50% percentile	1	CA
y_05080	Dose-toxicity scenario 2	Dose-efficacy scenario 1	0.79	0.242547034313065	MTD 50% percentile	1	CA
y_05081	Dose-toxicity scenario 2	Dose-efficacy scenario 1	0.8	0.235969711691551	MTD 50% percentile	1	CA
y_05082	Dose-toxicity scenario 2	Dose-efficacy scenario 1	0.81	0.229471051845529	MTD 50% percentile	1	CA
y_05083	Dose-toxicity scenario 2	Dose-efficacy scenario 1	0.82	0.223049651989187	MTD 50% percentile	1	CA
y_05084	Dose-toxicity scenario 2	Dose-efficacy scenario 1	0.83	0.216704142493945	MTD 50% percentile	1	CA
y_05085	Dose-toxicity scenario 2	Dose-efficacy scenario 1	0.84	0.210433185914548	MTD 50% percentile	1	CA
y_05086	Dose-toxicity scenario 2	Dose-efficacy scenario 1	0.85	0.204235476049291	MTD 50% percentile	1	CA
y_05087	Dose-toxicity scenario 2	Dose-efficacy scenario 1	0.86	0.198109737032982	MTD 50% percentile	1	CA
y_05088	Dose-toxicity scenario 2	Dose-efficacy scenario 1	0.87	0.192054722461314	MTD 50% percentile	1	CA
y_05089	Dose-toxicity scenario 2	Dose-efficacy scenario 1	0.88	0.186069214545403	MTD 50% percentile	1	CA
y_05090	Dose-toxicity scenario 2	Dose-efficacy scenario 1	0.89	0.180152023295268	MTD 50% percentile	1	CA
y_05091	Dose-toxicity scenario 2	Dose-efficacy scenario 1	0.9	0.17430198573111	MTD 50% percentile	1	CA
y_05092	Dose-toxicity scenario 2	Dose-efficacy scenario 1	0.91	0.168517965121302	MTD 50% percentile	1	CA
y_05093	Dose-toxicity scenario 2	Dose-efficacy scenario 1	0.92	0.162798850246017	MTD 50% percentile	1	CA
y_05094	Dose-toxicity scenario 2	Dose-efficacy scenario 1	0.93	0.157143554685522	MTD 50% percentile	1	CA
y_05095	Dose-toxicity scenario 2	Dose-efficacy scenario 1	0.94	0.15155101613216	MTD 50% percentile	1	CA
y_05096	Dose-toxicity scenario 2	Dose-efficacy scenario 1	0.95	0.146020195725102	MTD 50% percentile	1	CA
y_05097	Dose-toxicity scenario 2	Dose-efficacy scenario 1	0.96	0.14055007740702	MTD 50% percentile	1	CA
y_05098	Dose-toxicity scenario 2	Dose-efficacy scenario 1	0.97	0.135139667301812	MTD 50% percentile	1	CA
y_05099	Dose-toxicity scenario 2	Dose-efficacy scenario 1	0.98	0.129787993112596	MTD 50% percentile	1	CA
y_050100	Dose-toxicity scenario 2	Dose-efficacy scenario 1	0.99	0.124494103539214	MTD 50% percentile	1	CA
y_050101	Dose-toxicity scenario 2	Dose-efficacy scenario 1	1	0.11925706771449	MTD 50% percentile	1	CA
y_09751	Dose-toxicity scenario 2	Dose-efficacy scenario 1	0	1.15735614725664	MTD 97.5% percentile	1	CA
y_09752	Dose-toxicity scenario 2	Dose-efficacy scenario 1	0.01	1.12258393306887	MTD 97.5% percentile	1	CA
y_09753	Dose-toxicity scenario 2	Dose-efficacy scenario 1	0.02	1.08929018901487	MTD 97.5% percentile	1	CA
y_09754	Dose-toxicity scenario 2	Dose-efficacy scenario 1	0.03	1.05738258400217	MTD 97.5% percentile	1	CA
y_09755	Dose-toxicity scenario 2	Dose-efficacy scenario 1	0.04	1.02677631831408	MTD 97.5% percentile	1	CA
y_09756	Dose-toxicity scenario 2	Dose-efficacy scenario 1	0.05	0.997393371045544	MTD 97.5% percentile	1	CA
y_09757	Dose-toxicity scenario 2	Dose-efficacy scenario 1	0.06	0.969161836009961	MTD 97.5% percentile	1	CA
y_09758	Dose-toxicity scenario 2	Dose-efficacy scenario 1	0.07	0.942015334215929	MTD 97.5% percentile	1	CA
y_09759	Dose-toxicity scenario 2	Dose-efficacy scenario 1	0.08	0.915892492808351	MTD 97.5% percentile	1	CA
y_097510	Dose-toxicity scenario 2	Dose-efficacy scenario 1	0.09	0.890736481864116	MTD 97.5% percentile	1	CA
y_097511	Dose-toxicity scenario 2	Dose-efficacy scenario 1	0.1	0.866494601684191	MTD 97.5% percentile	1	CA
y_097512	Dose-toxicity scenario 2	Dose-efficacy scenario 1	0.11	0.843117914274351	MTD 97.5% percentile	1	CA
y_097513	Dose-toxicity scenario 2	Dose-efficacy scenario 1	0.12	0.820560913591491	MTD 97.5% percentile	1	CA
y_097514	Dose-toxicity scenario 2	Dose-efficacy scenario 1	0.13	0.798781229880005	MTD 97.5% percentile	1	CA
y_097515	Dose-toxicity scenario 2	Dose-efficacy scenario 1	0.14	0.777739364056242	MTD 97.5% percentile	1	CA
y_097516	Dose-toxicity scenario 2	Dose-efficacy scenario 1	0.15	0.757398448637652	MTD 97.5% percentile	1	CA
y_097517	Dose-toxicity scenario 2	Dose-efficacy scenario 1	0.16	0.737724032172436	MTD 97.5% percentile	1	CA
y_097518	Dose-toxicity scenario 2	Dose-efficacy scenario 1	0.17	0.718683884518016	MTD 97.5% percentile	1	CA
y_097519	Dose-toxicity scenario 2	Dose-efficacy scenario 1	0.18	0.700247820653206	MTD 97.5% percentile	1	CA
y_097520	Dose-toxicity scenario 2	Dose-efficacy scenario 1	0.19	0.682387540998175	MTD 97.5% percentile	1	CA
y_097521	Dose-toxicity scenario 2	Dose-efficacy scenario 1	0.2	0.665076486465453	MTD 97.5% percentile	1	CA
y_097522	Dose-toxicity scenario 2	Dose-efficacy scenario 1	0.21	0.648289706680533	MTD 97.5% percentile	1	CA
y_097523	Dose-toxicity scenario 2	Dose-efficacy scenario 1	0.22	0.632003739996892	MTD 97.5% percentile	1	CA
y_097524	Dose-toxicity scenario 2	Dose-efficacy scenario 1	0.23	0.616196504092003	MTD 97.5% percentile	1	CA
y_097525	Dose-toxicity scenario 2	Dose-efficacy scenario 1	0.24	0.600847196071482	MTD 97.5% percentile	1	CA
y_097526	Dose-toxicity scenario 2	Dose-efficacy scenario 1	0.25	0.585936201131078	MTD 97.5% percentile	1	CA
y_097527	Dose-toxicity scenario 2	Dose-efficacy scenario 1	0.26	0.571445008933231	MTD 97.5% percentile	1	CA
y_097528	Dose-toxicity scenario 2	Dose-efficacy scenario 1	0.27	0.557356136948564	MTD 97.5% percentile	1	CA
y_097529	Dose-toxicity scenario 2	Dose-efficacy scenario 1	0.28	0.543653060094784	MTD 97.5% percentile	1	CA
y_097530	Dose-toxicity scenario 2	Dose-efficacy scenario 1	0.29	0.530320146077606	MTD 97.5% percentile	1	CA
y_097531	Dose-toxicity scenario 2	Dose-efficacy scenario 1	0.3	0.517342595901772	MTD 97.5% percentile	1	CA
y_097532	Dose-toxicity scenario 2	Dose-efficacy scenario 1	0.31	0.504706389076219	MTD 97.5% percentile	1	CA
y_097533	Dose-toxicity scenario 2	Dose-efficacy scenario 1	0.32	0.492398233086861	MTD 97.5% percentile	1	CA
y_097534	Dose-toxicity scenario 2	Dose-efficacy scenario 1	0.33	0.48040551675418	MTD 97.5% percentile	1	CA
y_097535	Dose-toxicity scenario 2	Dose-efficacy scenario 1	0.34	0.468716267131574	MTD 97.5% percentile	1	CA
y_097536	Dose-toxicity scenario 2	Dose-efficacy scenario 1	0.35	0.45731910963479	MTD 97.5% percentile	1	CA
y_097537	Dose-toxicity scenario 2	Dose-efficacy scenario 1	0.36	0.446203231123341	MTD 97.5% percentile	1	CA
y_097538	Dose-toxicity scenario 2	Dose-efficacy scenario 1	0.37	0.43535834568203	MTD 97.5% percentile	1	CA
y_097539	Dose-toxicity scenario 2	Dose-efficacy scenario 1	0.38	0.424774662874966	MTD 97.5% percentile	1	CA
y_097540	Dose-toxicity scenario 2	Dose-efficacy scenario 1	0.39	0.414442858266115	MTD 97.5% percentile	1	CA
y_097541	Dose-toxicity scenario 2	Dose-efficacy scenario 1	0.4	0.40435404601983	MTD 97.5% percentile	1	CA
y_097542	Dose-toxicity scenario 2	Dose-efficacy scenario 1	0.41	0.394499753412119	MTD 97.5% percentile	1	CA
y_097543	Dose-toxicity scenario 2	Dose-efficacy scenario 1	0.42	0.384871897098991	MTD 97.5% percentile	1	CA
y_097544	Dose-toxicity scenario 2	Dose-efficacy scenario 1	0.43	0.375462761002164	MTD 97.5% percentile	1	CA
y_097545	Dose-toxicity scenario 2	Dose-efficacy scenario 1	0.44	0.366264975684991	MTD 97.5% percentile	1	CA
y_097546	Dose-toxicity scenario 2	Dose-efficacy scenario 1	0.45	0.357271499102742	MTD 97.5% percentile	1	CA
y_097547	Dose-toxicity scenario 2	Dose-efficacy scenario 1	0.46	0.348475598621564	MTD 97.5% percentile	1	CA
y_097548	Dose-toxicity scenario 2	Dose-efficacy scenario 1	0.47	0.339870834209636	MTD 97.5% percentile	1	CA
y_097549	Dose-toxicity scenario 2	Dose-efficacy scenario 1	0.48	0.331451042712315	MTD 97.5% percentile	1	CA
y_097550	Dose-toxicity scenario 2	Dose-efficacy scenario 1	0.49	0.323210323130598	MTD 97.5% percentile	1	CA
y_097551	Dose-toxicity scenario 2	Dose-efficacy scenario 1	0.5	0.315143022828988	MTD 97.5% percentile	1	CA
y_097552	Dose-toxicity scenario 2	Dose-efficacy scenario 1	0.51	0.307243724605024	MTD 97.5% percentile	1	CA
y_097553	Dose-toxicity scenario 2	Dose-efficacy scenario 1	0.52	0.299507234558326	MTD 97.5% percentile	1	CA
y_097554	Dose-toxicity scenario 2	Dose-efficacy scenario 1	0.53	0.291928570702054	MTD 97.5% percentile	1	CA
y_097555	Dose-toxicity scenario 2	Dose-efficacy scenario 1	0.54	0.284502952264329	MTD 97.5% percentile	1	CA
y_097556	Dose-toxicity scenario 2	Dose-efficacy scenario 1	0.55	0.277225789631311	MTD 97.5% percentile	1	CA
y_097557	Dose-toxicity scenario 2	Dose-efficacy scenario 1	0.56	0.2700926748875	MTD 97.5% percentile	1	CA
y_097558	Dose-toxicity scenario 2	Dose-efficacy scenario 1	0.57	0.263099372912281	MTD 97.5% percentile	1	CA
y_097559	Dose-toxicity scenario 2	Dose-efficacy scenario 1	0.58	0.256241812994925	MTD 97.5% percentile	1	CA
y_097560	Dose-toxicity scenario 2	Dose-efficacy scenario 1	0.59	0.249516080933161	MTD 97.5% percentile	1	CA
y_097561	Dose-toxicity scenario 2	Dose-efficacy scenario 1	0.6	0.242918411583095	MTD 97.5% percentile	1	CA
y_097562	Dose-toxicity scenario 2	Dose-efficacy scenario 1	0.61	0.236445181830685	MTD 97.5% percentile	1	CA
y_097563	Dose-toxicity scenario 2	Dose-efficacy scenario 1	0.62	0.230092903957189	MTD 97.5% percentile	1	CA
y_097564	Dose-toxicity scenario 2	Dose-efficacy scenario 1	0.63	0.223858219373079	MTD 97.5% percentile	1	CA
y_097565	Dose-toxicity scenario 2	Dose-efficacy scenario 1	0.64	0.21773789269675	MTD 97.5% percentile	1	CA
y_097566	Dose-toxicity scenario 2	Dose-efficacy scenario 1	0.65	0.211728806156099	MTD 97.5% percentile	1	CA
y_097567	Dose-toxicity scenario 2	Dose-efficacy scenario 1	0.66	0.205827954292621	MTD 97.5% percentile	1	CA
y_097568	Dose-toxicity scenario 2	Dose-efficacy scenario 1	0.67	0.20003243894911	MTD 97.5% percentile	1	CA
y_097569	Dose-toxicity scenario 2	Dose-efficacy scenario 1	0.68	0.194339464523415	MTD 97.5% percentile	1	CA
y_097570	Dose-toxicity scenario 2	Dose-efficacy scenario 1	0.69	0.188746333471916	MTD 97.5% percentile	1	CA
y_097571	Dose-toxicity scenario 2	Dose-efficacy scenario 1	0.7	0.18325044204752	MTD 97.5% percentile	1	CA
y_097572	Dose-toxicity scenario 2	Dose-efficacy scenario 1	0.71	0.177849276258037	MTD 97.5% percentile	1	CA
y_097573	Dose-toxicity scenario 2	Dose-efficacy scenario 1	0.72	0.172540408031746	MTD 97.5% percentile	1	CA
y_097574	Dose-toxicity scenario 2	Dose-efficacy scenario 1	0.73	0.167321491577875	MTD 97.5% percentile	1	CA
y_097575	Dose-toxicity scenario 2	Dose-efficacy scenario 1	0.74	0.162190259930521	MTD 97.5% percentile	1	CA
y_097576	Dose-toxicity scenario 2	Dose-efficacy scenario 1	0.75	0.15714452166533	MTD 97.5% percentile	1	CA
y_097577	Dose-toxicity scenario 2	Dose-efficacy scenario 1	0.76	0.15218215777892	MTD 97.5% percentile	1	CA
y_097578	Dose-toxicity scenario 2	Dose-efficacy scenario 1	0.77	0.14730111872174	MTD 97.5% percentile	1	CA
y_097579	Dose-toxicity scenario 2	Dose-efficacy scenario 1	0.78	0.142499421575618	MTD 97.5% percentile	1	CA
y_097580	Dose-toxicity scenario 2	Dose-efficacy scenario 1	0.79	0.137775147367833	MTD 97.5% percentile	1	CA
y_097581	Dose-toxicity scenario 2	Dose-efficacy scenario 1	0.8	0.133126438514081	MTD 97.5% percentile	1	CA
y_097582	Dose-toxicity scenario 2	Dose-efficacy scenario 1	0.81	0.12855149638316	MTD 97.5% percentile	1	CA
y_097583	Dose-toxicity scenario 2	Dose-efficacy scenario 1	0.82	0.124048578976682	MTD 97.5% percentile	1	CA
y_097584	Dose-toxicity scenario 2	Dose-efficacy scenario 1	0.83	0.119615998717504	MTD 97.5% percentile	1	CA
y_097585	Dose-toxicity scenario 2	Dose-efficacy scenario 1	0.84	0.115252120341011	MTD 97.5% percentile	1	CA
y_097586	Dose-toxicity scenario 2	Dose-efficacy scenario 1	0.85	0.110955358883675	MTD 97.5% percentile	1	CA
y_097587	Dose-toxicity scenario 2	Dose-efficacy scenario 1	0.86	0.106724177763731	MTD 97.5% percentile	1	CA
y_097588	Dose-toxicity scenario 2	Dose-efficacy scenario 1	0.87	0.102557086949063	MTD 97.5% percentile	1	CA
y_097589	Dose-toxicity scenario 2	Dose-efficacy scenario 1	0.88	0.0984526412077122	MTD 97.5% percentile	1	CA
y_097590	Dose-toxicity scenario 2	Dose-efficacy scenario 1	0.89	0.0944094384367132	MTD 97.5% percentile	1	CA
y_097591	Dose-toxicity scenario 2	Dose-efficacy scenario 1	0.9	0.0904261180651686	MTD 97.5% percentile	1	CA
y_097592	Dose-toxicity scenario 2	Dose-efficacy scenario 1	0.91	0.0865013595277643	MTD 97.5% percentile	1	CA
y_097593	Dose-toxicity scenario 2	Dose-efficacy scenario 1	0.92	0.0826338808051176	MTD 97.5% percentile	1	CA
y_097594	Dose-toxicity scenario 2	Dose-efficacy scenario 1	0.93	0.0788224370275711	MTD 97.5% percentile	1	CA
y_097595	Dose-toxicity scenario 2	Dose-efficacy scenario 1	0.94	0.0750658191392375	MTD 97.5% percentile	1	CA
y_097596	Dose-toxicity scenario 2	Dose-efficacy scenario 1	0.95	0.0713628526192846	MTD 97.5% percentile	1	CA
y_097597	Dose-toxicity scenario 2	Dose-efficacy scenario 1	0.96	0.0677123962576188	MTD 97.5% percentile	1	CA
y_097598	Dose-toxicity scenario 2	Dose-efficacy scenario 1	0.97	0.0641133409822862	MTD 97.5% percentile	1	CA
y_097599	Dose-toxicity scenario 2	Dose-efficacy scenario 1	0.98	0.0605646087360611	MTD 97.5% percentile	1	CA
y_0975100	Dose-toxicity scenario 2	Dose-efficacy scenario 1	0.99	0.0570651513998304	MTD 97.5% percentile	1	CA
y_0975101	Dose-toxicity scenario 2	Dose-efficacy scenario 1	1	0.0536139497605158	MTD 97.5% percentile	1	CA
