# Supplementary material for: A Bayesian adaptive design for dual‐agent phase I–II oncology trials integrating efficacy data across stages
Source: Biom J. 2023 May 18;65(7):2200288. doi: 10.1002/bimj.202200288 (PMC10952513; doi:10.1002/bimj.202200288)
Supplement: Supplementary file 1 — Supporting Information S1 [file BIMJ-65-0-s001.zip › Code_biometrical_journal2/Code_biometrical_journal/Data/intermediate_outputs/MTD_curve_DLT_sc2_EFF_sc1_CA_w1_H1.csv]

	DLT_scenario	EFF_scenario	x	y	type	omega	agreement
y_mean1	Dose-toxicity scenario 2	Dose-efficacy scenario 1	0	1.24967657344648	MTD mean	1	CA
y_mean2	Dose-toxicity scenario 2	Dose-efficacy scenario 1	0.01	1.22475589043929	MTD mean	1	CA
y_mean3	Dose-toxicity scenario 2	Dose-efficacy scenario 1	0.02	1.20043304750256	MTD mean	1	CA
y_mean4	Dose-toxicity scenario 2	Dose-efficacy scenario 1	0.03	1.17668678660444	MTD mean	1	CA
y_mean5	Dose-toxicity scenario 2	Dose-efficacy scenario 1	0.04	1.15349684576629	MTD mean	1	CA
y_mean6	Dose-toxicity scenario 2	Dose-efficacy scenario 1	0.05	1.13084390140003	MTD mean	1	CA
y_mean7	Dose-toxicity scenario 2	Dose-efficacy scenario 1	0.06	1.10870951460549	MTD mean	1	CA
y_mean8	Dose-toxicity scenario 2	Dose-efficacy scenario 1	0.07	1.08707608111398	MTD mean	1	CA
y_mean9	Dose-toxicity scenario 2	Dose-efficacy scenario 1	0.08	1.06592678459249	MTD mean	1	CA
y_mean10	Dose-toxicity scenario 2	Dose-efficacy scenario 1	0.09	1.04524555304831	MTD mean	1	CA
y_mean11	Dose-toxicity scenario 2	Dose-efficacy scenario 1	0.1	1.02501701809636	MTD mean	1	CA
y_mean12	Dose-toxicity scenario 2	Dose-efficacy scenario 1	0.11	1.00522647687245	MTD mean	1	CA
y_mean13	Dose-toxicity scenario 2	Dose-efficacy scenario 1	0.12	0.985859856394014	MTD mean	1	CA
y_mean14	Dose-toxicity scenario 2	Dose-efficacy scenario 1	0.13	0.966903680186805	MTD mean	1	CA
y_mean15	Dose-toxicity scenario 2	Dose-efficacy scenario 1	0.14	0.94834503701121	MTD mean	1	CA
y_mean16	Dose-toxicity scenario 2	Dose-efficacy scenario 1	0.15	0.930171551535689	MTD mean	1	CA
y_mean17	Dose-toxicity scenario 2	Dose-efficacy scenario 1	0.16	0.912371356817351	MTD mean	1	CA
y_mean18	Dose-toxicity scenario 2	Dose-efficacy scenario 1	0.17	0.894933068461077	MTD mean	1	CA
y_mean19	Dose-toxicity scenario 2	Dose-efficacy scenario 1	0.18	0.877845760338932	MTD mean	1	CA
y_mean20	Dose-toxicity scenario 2	Dose-efficacy scenario 1	0.19	0.861098941761062	MTD mean	1	CA
y_mean21	Dose-toxicity scenario 2	Dose-efficacy scenario 1	0.2	0.844682535997835	MTD mean	1	CA
y_mean22	Dose-toxicity scenario 2	Dose-efficacy scenario 1	0.21	0.828586860060828	MTD mean	1	CA
y_mean23	Dose-toxicity scenario 2	Dose-efficacy scenario 1	0.22	0.812802605657423	MTD mean	1	CA
y_mean24	Dose-toxicity scenario 2	Dose-efficacy scenario 1	0.23	0.79732082124028	MTD mean	1	CA
y_mean25	Dose-toxicity scenario 2	Dose-efficacy scenario 1	0.24	0.782132895078975	MTD mean	1	CA
y_mean26	Dose-toxicity scenario 2	Dose-efficacy scenario 1	0.25	0.76723053928651	MTD mean	1	CA
y_mean27	Dose-toxicity scenario 2	Dose-efficacy scenario 1	0.26	0.752605774738459	MTD mean	1	CA
y_mean28	Dose-toxicity scenario 2	Dose-efficacy scenario 1	0.27	0.738250916827092	MTD mean	1	CA
y_mean29	Dose-toxicity scenario 2	Dose-efficacy scenario 1	0.28	0.724158561997016	MTD mean	1	CA
y_mean30	Dose-toxicity scenario 2	Dose-efficacy scenario 1	0.29	0.710321575012793	MTD mean	1	CA
y_mean31	Dose-toxicity scenario 2	Dose-efficacy scenario 1	0.3	0.696733076912505	MTD mean	1	CA
y_mean32	Dose-toxicity scenario 2	Dose-efficacy scenario 1	0.31	0.68338643360455	MTD mean	1	CA
y_mean33	Dose-toxicity scenario 2	Dose-efficacy scenario 1	0.32	0.670275245067945	MTD mean	1	CA
y_mean34	Dose-toxicity scenario 2	Dose-efficacy scenario 1	0.33	0.657393335119195	MTD mean	1	CA
y_mean35	Dose-toxicity scenario 2	Dose-efficacy scenario 1	0.34	0.644734741711366	MTD mean	1	CA
y_mean36	Dose-toxicity scenario 2	Dose-efficacy scenario 1	0.35	0.632293707733331	MTD mean	1	CA
y_mean37	Dose-toxicity scenario 2	Dose-efficacy scenario 1	0.36	0.620064672279369	MTD mean	1	CA
y_mean38	Dose-toxicity scenario 2	Dose-efficacy scenario 1	0.37	0.608042262361299	MTD mean	1	CA
y_mean39	Dose-toxicity scenario 2	Dose-efficacy scenario 1	0.38	0.596221285037195	MTD mean	1	CA
y_mean40	Dose-toxicity scenario 2	Dose-efficacy scenario 1	0.39	0.584596719932461	MTD mean	1	CA
y_mean41	Dose-toxicity scenario 2	Dose-efficacy scenario 1	0.4	0.573163712130635	MTD mean	1	CA
y_mean42	Dose-toxicity scenario 2	Dose-efficacy scenario 1	0.41	0.561917565412766	MTD mean	1	CA
y_mean43	Dose-toxicity scenario 2	Dose-efficacy scenario 1	0.42	0.550853735825599	MTD mean	1	CA
y_mean44	Dose-toxicity scenario 2	Dose-efficacy scenario 1	0.43	0.539967825560044	MTD mean	1	CA
y_mean45	Dose-toxicity scenario 2	Dose-efficacy scenario 1	0.44	0.529255577122622	MTD mean	1	CA
y_mean46	Dose-toxicity scenario 2	Dose-efficacy scenario 1	0.45	0.518712867783643	MTD mean	1	CA
y_mean47	Dose-toxicity scenario 2	Dose-efficacy scenario 1	0.46	0.508335704286924	MTD mean	1	CA
y_mean48	Dose-toxicity scenario 2	Dose-efficacy scenario 1	0.47	0.498120217806764	MTD mean	1	CA
y_mean49	Dose-toxicity scenario 2	Dose-efficacy scenario 1	0.48	0.488062659138823	MTD mean	1	CA
y_mean50	Dose-toxicity scenario 2	Dose-efficacy scenario 1	0.49	0.478159394112318	MTD mean	1	CA
y_mean51	Dose-toxicity scenario 2	Dose-efficacy scenario 1	0.5	0.468406899211769	MTD mean	1	CA
y_mean52	Dose-toxicity scenario 2	Dose-efficacy scenario 1	0.51	0.458801757397194	MTD mean	1	CA
y_mean53	Dose-toxicity scenario 2	Dose-efficacy scenario 1	0.52	0.449340654112347	MTD mean	1	CA
y_mean54	Dose-toxicity scenario 2	Dose-efficacy scenario 1	0.53	0.440020373471206	MTD mean	1	CA
y_mean55	Dose-toxicity scenario 2	Dose-efficacy scenario 1	0.54	0.430837794613476	MTD mean	1	CA
y_mean56	Dose-toxicity scenario 2	Dose-efficacy scenario 1	0.55	0.421789888220457	MTD mean	1	CA
y_mean57	Dose-toxicity scenario 2	Dose-efficacy scenario 1	0.56	0.412873713183085	MTD mean	1	CA
y_mean58	Dose-toxicity scenario 2	Dose-efficacy scenario 1	0.57	0.40408641341445	MTD mean	1	CA
y_mean59	Dose-toxicity scenario 2	Dose-efficacy scenario 1	0.58	0.395425214799552	MTD mean	1	CA
y_mean60	Dose-toxicity scenario 2	Dose-efficacy scenario 1	0.59	0.386887422275423	MTD mean	1	CA
y_mean61	Dose-toxicity scenario 2	Dose-efficacy scenario 1	0.6	0.378470417035187	MTD mean	1	CA
y_mean62	Dose-toxicity scenario 2	Dose-efficacy scenario 1	0.61	0.370171653849941	MTD mean	1	CA
y_mean63	Dose-toxicity scenario 2	Dose-efficacy scenario 1	0.62	0.361988658502729	MTD mean	1	CA
y_mean64	Dose-toxicity scenario 2	Dose-efficacy scenario 1	0.63	0.353919025329144	MTD mean	1	CA
y_mean65	Dose-toxicity scenario 2	Dose-efficacy scenario 1	0.64	0.345960414859455	MTD mean	1	CA
y_mean66	Dose-toxicity scenario 2	Dose-efficacy scenario 1	0.65	0.33811055155738	MTD mean	1	CA
y_mean67	Dose-toxicity scenario 2	Dose-efficacy scenario 1	0.66	0.330367221650924	MTD mean	1	CA
y_mean68	Dose-toxicity scenario 2	Dose-efficacy scenario 1	0.67	0.322728271050936	MTD mean	1	CA
y_mean69	Dose-toxicity scenario 2	Dose-efficacy scenario 1	0.68	0.315191603353285	MTD mean	1	CA
y_mean70	Dose-toxicity scenario 2	Dose-efficacy scenario 1	0.69	0.307755177920737	MTD mean	1	CA
y_mean71	Dose-toxicity scenario 2	Dose-efficacy scenario 1	0.7	0.300417008040876	MTD mean	1	CA
y_mean72	Dose-toxicity scenario 2	Dose-efficacy scenario 1	0.71	0.293175159156556	MTD mean	1	CA
y_mean73	Dose-toxicity scenario 2	Dose-efficacy scenario 1	0.72	0.286027747165581	MTD mean	1	CA
y_mean74	Dose-toxicity scenario 2	Dose-efficacy scenario 1	0.73	0.278972936786479	MTD mean	1	CA
y_mean75	Dose-toxicity scenario 2	Dose-efficacy scenario 1	0.74	0.272008939987374	MTD mean	1	CA
y_mean76	Dose-toxicity scenario 2	Dose-efficacy scenario 1	0.75	0.265134014475153	MTD mean	1	CA
y_mean77	Dose-toxicity scenario 2	Dose-efficacy scenario 1	0.76	0.258346462242237	MTD mean	1	CA
y_mean78	Dose-toxicity scenario 2	Dose-efficacy scenario 1	0.77	0.251644628168398	MTD mean	1	CA
y_mean79	Dose-toxicity scenario 2	Dose-efficacy scenario 1	0.78	0.245026898675232	MTD mean	1	CA
y_mean80	Dose-toxicity scenario 2	Dose-efficacy scenario 1	0.79	0.238491700430959	MTD mean	1	CA
y_mean81	Dose-toxicity scenario 2	Dose-efficacy scenario 1	0.8	0.232037499103389	MTD mean	1	CA
y_mean82	Dose-toxicity scenario 2	Dose-efficacy scenario 1	0.81	0.225662798158965	MTD mean	1	CA
y_mean83	Dose-toxicity scenario 2	Dose-efficacy scenario 1	0.82	0.219366137705916	MTD mean	1	CA
y_mean84	Dose-toxicity scenario 2	Dose-efficacy scenario 1	0.83	0.21314609337964	MTD mean	1	CA
y_mean85	Dose-toxicity scenario 2	Dose-efficacy scenario 1	0.84	0.20700127526852	MTD mean	1	CA
y_mean86	Dose-toxicity scenario 2	Dose-efficacy scenario 1	0.85	0.200930326878491	MTD mean	1	CA
y_mean87	Dose-toxicity scenario 2	Dose-efficacy scenario 1	0.86	0.194931924134721	MTD mean	1	CA
y_mean88	Dose-toxicity scenario 2	Dose-efficacy scenario 1	0.87	0.189004774418861	MTD mean	1	CA
y_mean89	Dose-toxicity scenario 2	Dose-efficacy scenario 1	0.88	0.183147615640416	MTD mean	1	CA
y_mean90	Dose-toxicity scenario 2	Dose-efficacy scenario 1	0.89	0.177359215340807	MTD mean	1	CA
y_mean91	Dose-toxicity scenario 2	Dose-efficacy scenario 1	0.9	0.171638369828808	MTD mean	1	CA
y_mean92	Dose-toxicity scenario 2	Dose-efficacy scenario 1	0.91	0.165983903346078	MTD mean	1	CA
y_mean93	Dose-toxicity scenario 2	Dose-efficacy scenario 1	0.92	0.160394667261566	MTD mean	1	CA
y_mean94	Dose-toxicity scenario 2	Dose-efficacy scenario 1	0.93	0.154869539293647	MTD mean	1	CA
y_mean95	Dose-toxicity scenario 2	Dose-efficacy scenario 1	0.94	0.149407422758862	MTD mean	1	CA
y_mean96	Dose-toxicity scenario 2	Dose-efficacy scenario 1	0.95	0.144007245846218	MTD mean	1	CA
y_mean97	Dose-toxicity scenario 2	Dose-efficacy scenario 1	0.96	0.138667960916043	MTD mean	1	CA
y_mean98	Dose-toxicity scenario 2	Dose-efficacy scenario 1	0.97	0.133388543822416	MTD mean	1	CA
y_mean99	Dose-toxicity scenario 2	Dose-efficacy scenario 1	0.98	0.128167993258269	MTD mean	1	CA
y_mean100	Dose-toxicity scenario 2	Dose-efficacy scenario 1	0.99	0.123005330122274	MTD mean	1	CA
y_mean101	Dose-toxicity scenario 2	Dose-efficacy scenario 1	1	0.117899596906671	MTD mean	1	CA
y_00251	Dose-toxicity scenario 2	Dose-efficacy scenario 1	0	1.37300653641129	MTD 2.5% percentile	1	CA
y_00252	Dose-toxicity scenario 2	Dose-efficacy scenario 1	0.01	1.35474169358935	MTD 2.5% percentile	1	CA
y_00253	Dose-toxicity scenario 2	Dose-efficacy scenario 1	0.02	1.33670142391642	MTD 2.5% percentile	1	CA
y_00254	Dose-toxicity scenario 2	Dose-efficacy scenario 1	0.03	1.31888161088185	MTD 2.5% percentile	1	CA
y_00255	Dose-toxicity scenario 2	Dose-efficacy scenario 1	0.04	1.30127823797356	MTD 2.5% percentile	1	CA
y_00256	Dose-toxicity scenario 2	Dose-efficacy scenario 1	0.05	1.28388738565996	MTD 2.5% percentile	1	CA
y_00257	Dose-toxicity scenario 2	Dose-efficacy scenario 1	0.06	1.2667052284804	MTD 2.5% percentile	1	CA
y_00258	Dose-toxicity scenario 2	Dose-efficacy scenario 1	0.07	1.24972803223986	MTD 2.5% percentile	1	CA
y_00259	Dose-toxicity scenario 2	Dose-efficacy scenario 1	0.08	1.23295215130334	MTD 2.5% percentile	1	CA
y_002510	Dose-toxicity scenario 2	Dose-efficacy scenario 1	0.09	1.21637402598602	MTD 2.5% percentile	1	CA
y_002511	Dose-toxicity scenario 2	Dose-efficacy scenario 1	0.1	1.19999018003508	MTD 2.5% percentile	1	CA
y_002512	Dose-toxicity scenario 2	Dose-efficacy scenario 1	0.11	1.18379721819966	MTD 2.5% percentile	1	CA
y_002513	Dose-toxicity scenario 2	Dose-efficacy scenario 1	0.12	1.16779182388509	MTD 2.5% percentile	1	CA
y_002514	Dose-toxicity scenario 2	Dose-efficacy scenario 1	0.13	1.15197075688835	MTD 2.5% percentile	1	CA
y_002515	Dose-toxicity scenario 2	Dose-efficacy scenario 1	0.14	1.13633085121122	MTD 2.5% percentile	1	CA
y_002516	Dose-toxicity scenario 2	Dose-efficacy scenario 1	0.15	1.12086901294811	MTD 2.5% percentile	1	CA
y_002517	Dose-toxicity scenario 2	Dose-efficacy scenario 1	0.16	1.10558221824566	MTD 2.5% percentile	1	CA
y_002518	Dose-toxicity scenario 2	Dose-efficacy scenario 1	0.17	1.0904675113313	MTD 2.5% percentile	1	CA
y_002519	Dose-toxicity scenario 2	Dose-efficacy scenario 1	0.18	1.0755220026079	MTD 2.5% percentile	1	CA
y_002520	Dose-toxicity scenario 2	Dose-efficacy scenario 1	0.19	1.06074286681214	MTD 2.5% percentile	1	CA
y_002521	Dose-toxicity scenario 2	Dose-efficacy scenario 1	0.2	1.04612734123401	MTD 2.5% percentile	1	CA
y_002522	Dose-toxicity scenario 2	Dose-efficacy scenario 1	0.21	1.03167272399513	MTD 2.5% percentile	1	CA
y_002523	Dose-toxicity scenario 2	Dose-efficacy scenario 1	0.22	1.01737637238361	MTD 2.5% percentile	1	CA
y_002524	Dose-toxicity scenario 2	Dose-efficacy scenario 1	0.23	1.00323570124331	MTD 2.5% percentile	1	CA
y_002525	Dose-toxicity scenario 2	Dose-efficacy scenario 1	0.24	0.989248181415438	MTD 2.5% percentile	1	CA
y_002526	Dose-toxicity scenario 2	Dose-efficacy scenario 1	0.25	0.975411338230508	MTD 2.5% percentile	1	CA
y_002527	Dose-toxicity scenario 2	Dose-efficacy scenario 1	0.26	0.961722750048788	MTD 2.5% percentile	1	CA
y_002528	Dose-toxicity scenario 2	Dose-efficacy scenario 1	0.27	0.948180046847385	MTD 2.5% percentile	1	CA
y_002529	Dose-toxicity scenario 2	Dose-efficacy scenario 1	0.28	0.934780908852288	MTD 2.5% percentile	1	CA
y_002530	Dose-toxicity scenario 2	Dose-efficacy scenario 1	0.29	0.921523065213673	MTD 2.5% percentile	1	CA
y_002531	Dose-toxicity scenario 2	Dose-efficacy scenario 1	0.3	0.908404292722901	MTD 2.5% percentile	1	CA
y_002532	Dose-toxicity scenario 2	Dose-efficacy scenario 1	0.31	0.895422414569679	MTD 2.5% percentile	1	CA
y_002533	Dose-toxicity scenario 2	Dose-efficacy scenario 1	0.32	0.882575299137928	MTD 2.5% percentile	1	CA
y_002534	Dose-toxicity scenario 2	Dose-efficacy scenario 1	0.33	0.86986085883895	MTD 2.5% percentile	1	CA
y_002535	Dose-toxicity scenario 2	Dose-efficacy scenario 1	0.34	0.857277048980574	MTD 2.5% percentile	1	CA
y_002536	Dose-toxicity scenario 2	Dose-efficacy scenario 1	0.35	0.84482186667096	MTD 2.5% percentile	1	CA
y_002537	Dose-toxicity scenario 2	Dose-efficacy scenario 1	0.36	0.832493349755866	MTD 2.5% percentile	1	CA
y_002538	Dose-toxicity scenario 2	Dose-efficacy scenario 1	0.37	0.820289575788161	MTD 2.5% percentile	1	CA
y_002539	Dose-toxicity scenario 2	Dose-efficacy scenario 1	0.38	0.808208661028468	MTD 2.5% percentile	1	CA
y_002540	Dose-toxicity scenario 2	Dose-efficacy scenario 1	0.39	0.796248759475833	MTD 2.5% percentile	1	CA
y_002541	Dose-toxicity scenario 2	Dose-efficacy scenario 1	0.4	0.784408061927381	MTD 2.5% percentile	1	CA
y_002542	Dose-toxicity scenario 2	Dose-efficacy scenario 1	0.41	0.772684795065953	MTD 2.5% percentile	1	CA
y_002543	Dose-toxicity scenario 2	Dose-efficacy scenario 1	0.42	0.761077220574744	MTD 2.5% percentile	1	CA
y_002544	Dose-toxicity scenario 2	Dose-efficacy scenario 1	0.43	0.749583634278035	MTD 2.5% percentile	1	CA
y_002545	Dose-toxicity scenario 2	Dose-efficacy scenario 1	0.44	0.738202365307113	MTD 2.5% percentile	1	CA
y_002546	Dose-toxicity scenario 2	Dose-efficacy scenario 1	0.45	0.726931775290517	MTD 2.5% percentile	1	CA
y_002547	Dose-toxicity scenario 2	Dose-efficacy scenario 1	0.46	0.715770257567805	MTD 2.5% percentile	1	CA
y_002548	Dose-toxicity scenario 2	Dose-efficacy scenario 1	0.47	0.704716236426027	MTD 2.5% percentile	1	CA
y_002549	Dose-toxicity scenario 2	Dose-efficacy scenario 1	0.48	0.693768166358163	MTD 2.5% percentile	1	CA
y_002550	Dose-toxicity scenario 2	Dose-efficacy scenario 1	0.49	0.682924531342772	MTD 2.5% percentile	1	CA
y_002551	Dose-toxicity scenario 2	Dose-efficacy scenario 1	0.5	0.672183844144169	MTD 2.5% percentile	1	CA
y_002552	Dose-toxicity scenario 2	Dose-efficacy scenario 1	0.51	0.661544645632426	MTD 2.5% percentile	1	CA
y_002553	Dose-toxicity scenario 2	Dose-efficacy scenario 1	0.52	0.651005504122575	MTD 2.5% percentile	1	CA
y_002554	Dose-toxicity scenario 2	Dose-efficacy scenario 1	0.53	0.640565014732353	MTD 2.5% percentile	1	CA
y_002555	Dose-toxicity scenario 2	Dose-efficacy scenario 1	0.54	0.630221798757902	MTD 2.5% percentile	1	CA
y_002556	Dose-toxicity scenario 2	Dose-efficacy scenario 1	0.55	0.619974503066848	MTD 2.5% percentile	1	CA
y_002557	Dose-toxicity scenario 2	Dose-efficacy scenario 1	0.56	0.609821799508171	MTD 2.5% percentile	1	CA
y_002558	Dose-toxicity scenario 2	Dose-efficacy scenario 1	0.57	0.599762384338354	MTD 2.5% percentile	1	CA
y_002559	Dose-toxicity scenario 2	Dose-efficacy scenario 1	0.58	0.589794977663274	MTD 2.5% percentile	1	CA
y_002560	Dose-toxicity scenario 2	Dose-efficacy scenario 1	0.59	0.57991832289534	MTD 2.5% percentile	1	CA
y_002561	Dose-toxicity scenario 2	Dose-efficacy scenario 1	0.6	0.570131186225385	MTD 2.5% percentile	1	CA
y_002562	Dose-toxicity scenario 2	Dose-efficacy scenario 1	0.61	0.560432356108864	MTD 2.5% percentile	1	CA
y_002563	Dose-toxicity scenario 2	Dose-efficacy scenario 1	0.62	0.550820642765887	MTD 2.5% percentile	1	CA
y_002564	Dose-toxicity scenario 2	Dose-efficacy scenario 1	0.63	0.54129487769467	MTD 2.5% percentile	1	CA
y_002565	Dose-toxicity scenario 2	Dose-efficacy scenario 1	0.64	0.531853913197978	MTD 2.5% percentile	1	CA
y_002566	Dose-toxicity scenario 2	Dose-efficacy scenario 1	0.65	0.522496621922158	MTD 2.5% percentile	1	CA
y_002567	Dose-toxicity scenario 2	Dose-efficacy scenario 1	0.66	0.513221896408378	MTD 2.5% percentile	1	CA
y_002568	Dose-toxicity scenario 2	Dose-efficacy scenario 1	0.67	0.504028648655692	MTD 2.5% percentile	1	CA
y_002569	Dose-toxicity scenario 2	Dose-efficacy scenario 1	0.68	0.494915809695562	MTD 2.5% percentile	1	CA
y_002570	Dose-toxicity scenario 2	Dose-efficacy scenario 1	0.69	0.485882329177512	MTD 2.5% percentile	1	CA
y_002571	Dose-toxicity scenario 2	Dose-efficacy scenario 1	0.7	0.476927174965543	MTD 2.5% percentile	1	CA
y_002572	Dose-toxicity scenario 2	Dose-efficacy scenario 1	0.71	0.468049332745009	MTD 2.5% percentile	1	CA
y_002573	Dose-toxicity scenario 2	Dose-efficacy scenario 1	0.72	0.459247805639636	MTD 2.5% percentile	1	CA
y_002574	Dose-toxicity scenario 2	Dose-efficacy scenario 1	0.73	0.450521613838361	MTD 2.5% percentile	1	CA
y_002575	Dose-toxicity scenario 2	Dose-efficacy scenario 1	0.74	0.441869794231728	MTD 2.5% percentile	1	CA
y_002576	Dose-toxicity scenario 2	Dose-efficacy scenario 1	0.75	0.43329140005753	MTD 2.5% percentile	1	CA
y_002577	Dose-toxicity scenario 2	Dose-efficacy scenario 1	0.76	0.424785500555438	MTD 2.5% percentile	1	CA
y_002578	Dose-toxicity scenario 2	Dose-efficacy scenario 1	0.77	0.416351180630353	MTD 2.5% percentile	1	CA
y_002579	Dose-toxicity scenario 2	Dose-efficacy scenario 1	0.78	0.407987540524218	MTD 2.5% percentile	1	CA
y_002580	Dose-toxicity scenario 2	Dose-efficacy scenario 1	0.79	0.399693695496045	MTD 2.5% percentile	1	CA
y_002581	Dose-toxicity scenario 2	Dose-efficacy scenario 1	0.8	0.391468775509921	MTD 2.5% percentile	1	CA
y_002582	Dose-toxicity scenario 2	Dose-efficacy scenario 1	0.81	0.383311924930763	MTD 2.5% percentile	1	CA
y_002583	Dose-toxicity scenario 2	Dose-efficacy scenario 1	0.82	0.375222302227588	MTD 2.5% percentile	1	CA
y_002584	Dose-toxicity scenario 2	Dose-efficacy scenario 1	0.83	0.367199079684098	MTD 2.5% percentile	1	CA
y_002585	Dose-toxicity scenario 2	Dose-efficacy scenario 1	0.84	0.359241443116361	MTD 2.5% percentile	1	CA
y_002586	Dose-toxicity scenario 2	Dose-efficacy scenario 1	0.85	0.35134859159738	MTD 2.5% percentile	1	CA
y_002587	Dose-toxicity scenario 2	Dose-efficacy scenario 1	0.86	0.343519737188369	MTD 2.5% percentile	1	CA
y_002588	Dose-toxicity scenario 2	Dose-efficacy scenario 1	0.87	0.33575410467654	MTD 2.5% percentile	1	CA
y_002589	Dose-toxicity scenario 2	Dose-efficacy scenario 1	0.88	0.328050931319212	MTD 2.5% percentile	1	CA
y_002590	Dose-toxicity scenario 2	Dose-efficacy scenario 1	0.89	0.320409466594071	MTD 2.5% percentile	1	CA
y_002591	Dose-toxicity scenario 2	Dose-efficacy scenario 1	0.9	0.31282897195541	MTD 2.5% percentile	1	CA
y_002592	Dose-toxicity scenario 2	Dose-efficacy scenario 1	0.91	0.305308720596182	MTD 2.5% percentile	1	CA
y_002593	Dose-toxicity scenario 2	Dose-efficacy scenario 1	0.92	0.297847997215697	MTD 2.5% percentile	1	CA
y_002594	Dose-toxicity scenario 2	Dose-efficacy scenario 1	0.93	0.290446097792818	MTD 2.5% percentile	1	CA
y_002595	Dose-toxicity scenario 2	Dose-efficacy scenario 1	0.94	0.283102329364504	MTD 2.5% percentile	1	CA
y_002596	Dose-toxicity scenario 2	Dose-efficacy scenario 1	0.95	0.275816009809543	MTD 2.5% percentile	1	CA
y_002597	Dose-toxicity scenario 2	Dose-efficacy scenario 1	0.96	0.268586467637347	MTD 2.5% percentile	1	CA
y_002598	Dose-toxicity scenario 2	Dose-efficacy scenario 1	0.97	0.26141304178166	MTD 2.5% percentile	1	CA
y_002599	Dose-toxicity scenario 2	Dose-efficacy scenario 1	0.98	0.254295081399055	MTD 2.5% percentile	1	CA
y_0025100	Dose-toxicity scenario 2	Dose-efficacy scenario 1	0.99	0.247231945672088	MTD 2.5% percentile	1	CA
y_0025101	Dose-toxicity scenario 2	Dose-efficacy scenario 1	1	0.240223003616974	MTD 2.5% percentile	1	CA
y_0501	Dose-toxicity scenario 2	Dose-efficacy scenario 1	0	1.24636656194588	MTD 50% percentile	1	CA
y_0502	Dose-toxicity scenario 2	Dose-efficacy scenario 1	0.01	1.22227026379593	MTD 50% percentile	1	CA
y_0503	Dose-toxicity scenario 2	Dose-efficacy scenario 1	0.02	1.19872089828839	MTD 50% percentile	1	CA
y_0504	Dose-toxicity scenario 2	Dose-efficacy scenario 1	0.03	1.17570005314139	MTD 50% percentile	1	CA
y_0505	Dose-toxicity scenario 2	Dose-efficacy scenario 1	0.04	1.15319013335856	MTD 50% percentile	1	CA
y_0506	Dose-toxicity scenario 2	Dose-efficacy scenario 1	0.05	1.13117431637961	MTD 50% percentile	1	CA
y_0507	Dose-toxicity scenario 2	Dose-efficacy scenario 1	0.06	1.10963651015222	MTD 50% percentile	1	CA
y_0508	Dose-toxicity scenario 2	Dose-efficacy scenario 1	0.07	1.0885613139056	MTD 50% percentile	1	CA
y_0509	Dose-toxicity scenario 2	Dose-efficacy scenario 1	0.08	1.06793398142489	MTD 50% percentile	1	CA
y_05010	Dose-toxicity scenario 2	Dose-efficacy scenario 1	0.09	1.04774038664223	MTD 50% percentile	1	CA
y_05011	Dose-toxicity scenario 2	Dose-efficacy scenario 1	0.1	1.02796699137587	MTD 50% percentile	1	CA
y_05012	Dose-toxicity scenario 2	Dose-efficacy scenario 1	0.11	1.00860081506242	MTD 50% percentile	1	CA
y_05013	Dose-toxicity scenario 2	Dose-efficacy scenario 1	0.12	0.989629406340109	MTD 50% percentile	1	CA
y_05014	Dose-toxicity scenario 2	Dose-efficacy scenario 1	0.13	0.971040816352215	MTD 50% percentile	1	CA
y_05015	Dose-toxicity scenario 2	Dose-efficacy scenario 1	0.14	0.952823573650537	MTD 50% percentile	1	CA
y_05016	Dose-toxicity scenario 2	Dose-efficacy scenario 1	0.15	0.934966660588018	MTD 50% percentile	1	CA
y_05017	Dose-toxicity scenario 2	Dose-efficacy scenario 1	0.16	0.917459491098493	MTD 50% percentile	1	CA
y_05018	Dose-toxicity scenario 2	Dose-efficacy scenario 1	0.17	0.900291889769388	MTD 50% percentile	1	CA
y_05019	Dose-toxicity scenario 2	Dose-efficacy scenario 1	0.18	0.883454072120437	MTD 50% percentile	1	CA
y_05020	Dose-toxicity scenario 2	Dose-efficacy scenario 1	0.19	0.866936626008104	MTD 50% percentile	1	CA
y_05021	Dose-toxicity scenario 2	Dose-efficacy scenario 1	0.2	0.850730494081451	MTD 50% percentile	1	CA
y_05022	Dose-toxicity scenario 2	Dose-efficacy scenario 1	0.21	0.834826957220736	MTD 50% percentile	1	CA
y_05023	Dose-toxicity scenario 2	Dose-efficacy scenario 1	0.22	0.819217618895121	MTD 50% percentile	1	CA
y_05024	Dose-toxicity scenario 2	Dose-efficacy scenario 1	0.23	0.803894390380517	MTD 50% percentile	1	CA
y_05025	Dose-toxicity scenario 2	Dose-efficacy scenario 1	0.24	0.788849476782896	MTD 50% percentile	1	CA
y_05026	Dose-toxicity scenario 2	Dose-efficacy scenario 1	0.25	0.774075363816317	MTD 50% percentile	1	CA
y_05027	Dose-toxicity scenario 2	Dose-efficacy scenario 1	0.26	0.759564805288554	MTD 50% percentile	1	CA
y_05028	Dose-toxicity scenario 2	Dose-efficacy scenario 1	0.27	0.745310811250533	MTD 50% percentile	1	CA
y_05029	Dose-toxicity scenario 2	Dose-efficacy scenario 1	0.28	0.73130663676885	MTD 50% percentile	1	CA
y_05030	Dose-toxicity scenario 2	Dose-efficacy scenario 1	0.29	0.717545771283502	MTD 50% percentile	1	CA
y_05031	Dose-toxicity scenario 2	Dose-efficacy scenario 1	0.3	0.704021928515525	MTD 50% percentile	1	CA
y_05032	Dose-toxicity scenario 2	Dose-efficacy scenario 1	0.31	0.690729036891695	MTD 50% percentile	1	CA
y_05033	Dose-toxicity scenario 2	Dose-efficacy scenario 1	0.32	0.677661230455629	MTD 50% percentile	1	CA
y_05034	Dose-toxicity scenario 2	Dose-efficacy scenario 1	0.33	0.664812840236715	MTD 50% percentile	1	CA
y_05035	Dose-toxicity scenario 2	Dose-efficacy scenario 1	0.34	0.652178386050181	MTD 50% percentile	1	CA
y_05036	Dose-toxicity scenario 2	Dose-efficacy scenario 1	0.35	0.639752568703395	MTD 50% percentile	1	CA
y_05037	Dose-toxicity scenario 2	Dose-efficacy scenario 1	0.36	0.627530262585092	MTD 50% percentile	1	CA
y_05038	Dose-toxicity scenario 2	Dose-efficacy scenario 1	0.37	0.61550650861578	MTD 50% percentile	1	CA
y_05039	Dose-toxicity scenario 2	Dose-efficacy scenario 1	0.38	0.603676507538928	MTD 50% percentile	1	CA
y_05040	Dose-toxicity scenario 2	Dose-efficacy scenario 1	0.39	0.592035613533891	MTD 50% percentile	1	CA
y_05041	Dose-toxicity scenario 2	Dose-efficacy scenario 1	0.4	0.580579328132706	MTD 50% percentile	1	CA
y_05042	Dose-toxicity scenario 2	Dose-efficacy scenario 1	0.41	0.569303294424018	MTD 50% percentile	1	CA
y_05043	Dose-toxicity scenario 2	Dose-efficacy scenario 1	0.42	0.558203291528462	MTD 50% percentile	1	CA
y_05044	Dose-toxicity scenario 2	Dose-efficacy scenario 1	0.43	0.547275229330773	MTD 50% percentile	1	CA
y_05045	Dose-toxicity scenario 2	Dose-efficacy scenario 1	0.44	0.536515143454817	MTD 50% percentile	1	CA
y_05046	Dose-toxicity scenario 2	Dose-efficacy scenario 1	0.45	0.52591919046857	MTD 50% percentile	1	CA
y_05047	Dose-toxicity scenario 2	Dose-efficacy scenario 1	0.46	0.515483643306867	MTD 50% percentile	1	CA
y_05048	Dose-toxicity scenario 2	Dose-efficacy scenario 1	0.47	0.505204886900465	MTD 50% percentile	1	CA
y_05049	Dose-toxicity scenario 2	Dose-efficacy scenario 1	0.48	0.495079414000653	MTD 50% percentile	1	CA
y_05050	Dose-toxicity scenario 2	Dose-efficacy scenario 1	0.49	0.485103821189276	MTD 50% percentile	1	CA
y_05051	Dose-toxicity scenario 2	Dose-efficacy scenario 1	0.5	0.475274805064645	MTD 50% percentile	1	CA
y_05052	Dose-toxicity scenario 2	Dose-efficacy scenario 1	0.51	0.46558915859434	MTD 50% percentile	1	CA
y_05053	Dose-toxicity scenario 2	Dose-efficacy scenario 1	0.52	0.45604376762646	MTD 50% percentile	1	CA
y_05054	Dose-toxicity scenario 2	Dose-efficacy scenario 1	0.53	0.446635607551348	MTD 50% percentile	1	CA
y_05055	Dose-toxicity scenario 2	Dose-efficacy scenario 1	0.54	0.437361740106257	MTD 50% percentile	1	CA
y_05056	Dose-toxicity scenario 2	Dose-efficacy scenario 1	0.55	0.428219310315884	MTD 50% percentile	1	CA
y_05057	Dose-toxicity scenario 2	Dose-efficacy scenario 1	0.56	0.419205543562078	MTD 50% percentile	1	CA
y_05058	Dose-toxicity scenario 2	Dose-efficacy scenario 1	0.57	0.410317742776385	MTD 50% percentile	1	CA
y_05059	Dose-toxicity scenario 2	Dose-efficacy scenario 1	0.58	0.401553285749495	MTD 50% percentile	1	CA
y_05060	Dose-toxicity scenario 2	Dose-efficacy scenario 1	0.59	0.392909622551918	MTD 50% percentile	1	CA
y_05061	Dose-toxicity scenario 2	Dose-efficacy scenario 1	0.6	0.384384273060591	MTD 50% percentile	1	CA
y_05062	Dose-toxicity scenario 2	Dose-efficacy scenario 1	0.61	0.375974824586349	MTD 50% percentile	1	CA
y_05063	Dose-toxicity scenario 2	Dose-efficacy scenario 1	0.62	0.367678929597517	MTD 50% percentile	1	CA
y_05064	Dose-toxicity scenario 2	Dose-efficacy scenario 1	0.63	0.359494303535086	MTD 50% percentile	1	CA
y_05065	Dose-toxicity scenario 2	Dose-efficacy scenario 1	0.64	0.351418722715231	MTD 50% percentile	1	CA
y_05066	Dose-toxicity scenario 2	Dose-efficacy scenario 1	0.65	0.343450022315094	MTD 50% percentile	1	CA
y_05067	Dose-toxicity scenario 2	Dose-efficacy scenario 1	0.66	0.335586094438026	MTD 50% percentile	1	CA
y_05068	Dose-toxicity scenario 2	Dose-efficacy scenario 1	0.67	0.327824886254646	MTD 50% percentile	1	CA
y_05069	Dose-toxicity scenario 2	Dose-efficacy scenario 1	0.68	0.320164398216262	MTD 50% percentile	1	CA
y_05070	Dose-toxicity scenario 2	Dose-efficacy scenario 1	0.69	0.312602682337409	MTD 50% percentile	1	CA
y_05071	Dose-toxicity scenario 2	Dose-efficacy scenario 1	0.7	0.305137840544395	MTD 50% percentile	1	CA
y_05072	Dose-toxicity scenario 2	Dose-efficacy scenario 1	0.71	0.297768023086904	MTD 50% percentile	1	CA
y_05073	Dose-toxicity scenario 2	Dose-efficacy scenario 1	0.72	0.290491427009887	MTD 50% percentile	1	CA
y_05074	Dose-toxicity scenario 2	Dose-efficacy scenario 1	0.73	0.283306294683065	MTD 50% percentile	1	CA
y_05075	Dose-toxicity scenario 2	Dose-efficacy scenario 1	0.74	0.276210912385545	MTD 50% percentile	1	CA
y_05076	Dose-toxicity scenario 2	Dose-efficacy scenario 1	0.75	0.269203608943141	MTD 50% percentile	1	CA
y_05077	Dose-toxicity scenario 2	Dose-efficacy scenario 1	0.76	0.262282754416127	MTD 50% percentile	1	CA
y_05078	Dose-toxicity scenario 2	Dose-efficacy scenario 1	0.77	0.255446758835269	MTD 50% percentile	1	CA
y_05079	Dose-toxicity scenario 2	Dose-efficacy scenario 1	0.78	0.248694070984054	MTD 50% percentile	1	CA
y_05080	Dose-toxicity scenario 2	Dose-efficacy scenario 1	0.79	0.242023177225185	MTD 50% percentile	1	CA
y_05081	Dose-toxicity scenario 2	Dose-efficacy scenario 1	0.8	0.23543260036945	MTD 50% percentile	1	CA
y_05082	Dose-toxicity scenario 2	Dose-efficacy scenario 1	0.81	0.228920898585213	MTD 50% percentile	1	CA
y_05083	Dose-toxicity scenario 2	Dose-efficacy scenario 1	0.82	0.222486664346816	MTD 50% percentile	1	CA
y_05084	Dose-toxicity scenario 2	Dose-efficacy scenario 1	0.83	0.216128523420303	MTD 50% percentile	1	CA
y_05085	Dose-toxicity scenario 2	Dose-efficacy scenario 1	0.84	0.209845133884901	MTD 50% percentile	1	CA
y_05086	Dose-toxicity scenario 2	Dose-efficacy scenario 1	0.85	0.203635185188827	MTD 50% percentile	1	CA
y_05087	Dose-toxicity scenario 2	Dose-efficacy scenario 1	0.86	0.197497397238005	MTD 50% percentile	1	CA
y_05088	Dose-toxicity scenario 2	Dose-efficacy scenario 1	0.87	0.191430519516362	MTD 50% percentile	1	CA
y_05089	Dose-toxicity scenario 2	Dose-efficacy scenario 1	0.88	0.18543333023645	MTD 50% percentile	1	CA
y_05090	Dose-toxicity scenario 2	Dose-efficacy scenario 1	0.89	0.179504635519156	MTD 50% percentile	1	CA
y_05091	Dose-toxicity scenario 2	Dose-efficacy scenario 1	0.9	0.173643268601375	MTD 50% percentile	1	CA
y_05092	Dose-toxicity scenario 2	Dose-efficacy scenario 1	0.91	0.167848089070508	MTD 50% percentile	1	CA
y_05093	Dose-toxicity scenario 2	Dose-efficacy scenario 1	0.92	0.162117982124758	MTD 50% percentile	1	CA
y_05094	Dose-toxicity scenario 2	Dose-efficacy scenario 1	0.93	0.156451857858201	MTD 50% percentile	1	CA
y_05095	Dose-toxicity scenario 2	Dose-efficacy scenario 1	0.94	0.150848650569673	MTD 50% percentile	1	CA
y_05096	Dose-toxicity scenario 2	Dose-efficacy scenario 1	0.95	0.145307318094549	MTD 50% percentile	1	CA
y_05097	Dose-toxicity scenario 2	Dose-efficacy scenario 1	0.96	0.139826841158546	MTD 50% percentile	1	CA
y_05098	Dose-toxicity scenario 2	Dose-efficacy scenario 1	0.97	0.134406222752691	MTD 50% percentile	1	CA
y_05099	Dose-toxicity scenario 2	Dose-efficacy scenario 1	0.98	0.129044487528659	MTD 50% percentile	1	CA
y_050100	Dose-toxicity scenario 2	Dose-efficacy scenario 1	0.99	0.123740681213719	MTD 50% percentile	1	CA
y_050101	Dose-toxicity scenario 2	Dose-efficacy scenario 1	1	0.118493870044523	MTD 50% percentile	1	CA
y_09751	Dose-toxicity scenario 2	Dose-efficacy scenario 1	0	1.15037527558513	MTD 97.5% percentile	1	CA
y_09752	Dose-toxicity scenario 2	Dose-efficacy scenario 1	0.01	1.11619890475213	MTD 97.5% percentile	1	CA
y_09753	Dose-toxicity scenario 2	Dose-efficacy scenario 1	0.02	1.08344915777376	MTD 97.5% percentile	1	CA
y_09754	Dose-toxicity scenario 2	Dose-efficacy scenario 1	0.03	1.05203853361268	MTD 97.5% percentile	1	CA
y_09755	Dose-toxicity scenario 2	Dose-efficacy scenario 1	0.04	1.02188654362297	MTD 97.5% percentile	1	CA
y_09756	Dose-toxicity scenario 2	Dose-efficacy scenario 1	0.05	0.992919022875675	MTD 97.5% percentile	1	CA
y_09757	Dose-toxicity scenario 2	Dose-efficacy scenario 1	0.06	0.965067521081168	MTD 97.5% percentile	1	CA
y_09758	Dose-toxicity scenario 2	Dose-efficacy scenario 1	0.07	0.938268762577998	MTD 97.5% percentile	1	CA
y_09759	Dose-toxicity scenario 2	Dose-efficacy scenario 1	0.08	0.912464166420707	MTD 97.5% percentile	1	CA
y_097510	Dose-toxicity scenario 2	Dose-efficacy scenario 1	0.09	0.887599418905357	MTD 97.5% percentile	1	CA
y_097511	Dose-toxicity scenario 2	Dose-efficacy scenario 1	0.1	0.86362409196778	MTD 97.5% percentile	1	CA
y_097512	Dose-toxicity scenario 2	Dose-efficacy scenario 1	0.11	0.840491301812384	MTD 97.5% percentile	1	CA
y_097513	Dose-toxicity scenario 2	Dose-efficacy scenario 1	0.12	0.818157402908731	MTD 97.5% percentile	1	CA
y_097514	Dose-toxicity scenario 2	Dose-efficacy scenario 1	0.13	0.796581713153469	MTD 97.5% percentile	1	CA
y_097515	Dose-toxicity scenario 2	Dose-efficacy scenario 1	0.14	0.775726266556327	MTD 97.5% percentile	1	CA
y_097516	Dose-toxicity scenario 2	Dose-efficacy scenario 1	0.15	0.75555559028713	MTD 97.5% percentile	1	CA
y_097517	Dose-toxicity scenario 2	Dose-efficacy scenario 1	0.16	0.73603650332949	MTD 97.5% percentile	1	CA
y_097518	Dose-toxicity scenario 2	Dose-efficacy scenario 1	0.17	0.717137934337088	MTD 97.5% percentile	1	CA
y_097519	Dose-toxicity scenario 2	Dose-efficacy scenario 1	0.18	0.698830756589381	MTD 97.5% percentile	1	CA
y_097520	Dose-toxicity scenario 2	Dose-efficacy scenario 1	0.19	0.681087638202758	MTD 97.5% percentile	1	CA
y_097521	Dose-toxicity scenario 2	Dose-efficacy scenario 1	0.2	0.663882905976999	MTD 97.5% percentile	1	CA
y_097522	Dose-toxicity scenario 2	Dose-efficacy scenario 1	0.21	0.647192421450578	MTD 97.5% percentile	1	CA
y_097523	Dose-toxicity scenario 2	Dose-efficacy scenario 1	0.22	0.630993467906402	MTD 97.5% percentile	1	CA
y_097524	Dose-toxicity scenario 2	Dose-efficacy scenario 1	0.23	0.615264647215641	MTD 97.5% percentile	1	CA
y_097525	Dose-toxicity scenario 2	Dose-efficacy scenario 1	0.24	0.599985785534623	MTD 97.5% percentile	1	CA
y_097526	Dose-toxicity scenario 2	Dose-efficacy scenario 1	0.25	0.585137846980866	MTD 97.5% percentile	1	CA
y_097527	Dose-toxicity scenario 2	Dose-efficacy scenario 1	0.26	0.570702854511552	MTD 97.5% percentile	1	CA
y_097528	Dose-toxicity scenario 2	Dose-efficacy scenario 1	0.27	0.556663817312967	MTD 97.5% percentile	1	CA
y_097529	Dose-toxicity scenario 2	Dose-efficacy scenario 1	0.28	0.543004664084279	MTD 97.5% percentile	1	CA
y_097530	Dose-toxicity scenario 2	Dose-efficacy scenario 1	0.29	0.529710181664861	MTD 97.5% percentile	1	CA
y_097531	Dose-toxicity scenario 2	Dose-efficacy scenario 1	0.3	0.51676595851243	MTD 97.5% percentile	1	CA
y_097532	Dose-toxicity scenario 2	Dose-efficacy scenario 1	0.31	0.504158332590511	MTD 97.5% percentile	1	CA
y_097533	Dose-toxicity scenario 2	Dose-efficacy scenario 1	0.32	0.491874343269074	MTD 97.5% percentile	1	CA
y_097534	Dose-toxicity scenario 2	Dose-efficacy scenario 1	0.33	0.479901686882352	MTD 97.5% percentile	1	CA
y_097535	Dose-toxicity scenario 2	Dose-efficacy scenario 1	0.34	0.468228675623478	MTD 97.5% percentile	1	CA
y_097536	Dose-toxicity scenario 2	Dose-efficacy scenario 1	0.35	0.456844199487268	MTD 97.5% percentile	1	CA
y_097537	Dose-toxicity scenario 2	Dose-efficacy scenario 1	0.36	0.445737691000667	MTD 97.5% percentile	1	CA
y_097538	Dose-toxicity scenario 2	Dose-efficacy scenario 1	0.37	0.434899092505496	MTD 97.5% percentile	1	CA
y_097539	Dose-toxicity scenario 2	Dose-efficacy scenario 1	0.38	0.424318825780586	MTD 97.5% percentile	1	CA
y_097540	Dose-toxicity scenario 2	Dose-efficacy scenario 1	0.39	0.413987763810456	MTD 97.5% percentile	1	CA
y_097541	Dose-toxicity scenario 2	Dose-efficacy scenario 1	0.4	0.403897204525627	MTD 97.5% percentile	1	CA
y_097542	Dose-toxicity scenario 2	Dose-efficacy scenario 1	0.41	0.394038846355773	MTD 97.5% percentile	1	CA
y_097543	Dose-toxicity scenario 2	Dose-efficacy scenario 1	0.42	0.384404765451374	MTD 97.5% percentile	1	CA
y_097544	Dose-toxicity scenario 2	Dose-efficacy scenario 1	0.43	0.374987394442499	MTD 97.5% percentile	1	CA
y_097545	Dose-toxicity scenario 2	Dose-efficacy scenario 1	0.44	0.365779502615053	MTD 97.5% percentile	1	CA
y_097546	Dose-toxicity scenario 2	Dose-efficacy scenario 1	0.45	0.356774177395351	MTD 97.5% percentile	1	CA
y_097547	Dose-toxicity scenario 2	Dose-efficacy scenario 1	0.46	0.347964807043361	MTD 97.5% percentile	1	CA
y_097548	Dose-toxicity scenario 2	Dose-efficacy scenario 1	0.47	0.339345064463583	MTD 97.5% percentile	1	CA
y_097549	Dose-toxicity scenario 2	Dose-efficacy scenario 1	0.48	0.330908892050226	MTD 97.5% percentile	1	CA
y_097550	Dose-toxicity scenario 2	Dose-efficacy scenario 1	0.49	0.32265048749043	MTD 97.5% percentile	1	CA
y_097551	Dose-toxicity scenario 2	Dose-efficacy scenario 1	0.5	0.314564290455588	MTD 97.5% percentile	1	CA
y_097552	Dose-toxicity scenario 2	Dose-efficacy scenario 1	0.51	0.306644970116637	MTD 97.5% percentile	1	CA
y_097553	Dose-toxicity scenario 2	Dose-efficacy scenario 1	0.52	0.298887413424404	MTD 97.5% percentile	1	CA
y_097554	Dose-toxicity scenario 2	Dose-efficacy scenario 1	0.53	0.29128671410086	MTD 97.5% percentile	1	CA
y_097555	Dose-toxicity scenario 2	Dose-efficacy scenario 1	0.54	0.28383816229148	MTD 97.5% percentile	1	CA
y_097556	Dose-toxicity scenario 2	Dose-efficacy scenario 1	0.55	0.276537234832856	MTD 97.5% percentile	1	CA
y_097557	Dose-toxicity scenario 2	Dose-efficacy scenario 1	0.56	0.269379586093287	MTD 97.5% percentile	1	CA
y_097558	Dose-toxicity scenario 2	Dose-efficacy scenario 1	0.57	0.262361039347384	MTD 97.5% percentile	1	CA
y_097559	Dose-toxicity scenario 2	Dose-efficacy scenario 1	0.58	0.25547757864872	MTD 97.5% percentile	1	CA
y_097560	Dose-toxicity scenario 2	Dose-efficacy scenario 1	0.59	0.248725341167282	MTD 97.5% percentile	1	CA
y_097561	Dose-toxicity scenario 2	Dose-efficacy scenario 1	0.6	0.242100609961013	MTD 97.5% percentile	1	CA
y_097562	Dose-toxicity scenario 2	Dose-efficacy scenario 1	0.61	0.235599807153026	MTD 97.5% percentile	1	CA
y_097563	Dose-toxicity scenario 2	Dose-efficacy scenario 1	0.62	0.229219487488159	MTD 97.5% percentile	1	CA
y_097564	Dose-toxicity scenario 2	Dose-efficacy scenario 1	0.63	0.222956332244513	MTD 97.5% percentile	1	CA
y_097565	Dose-toxicity scenario 2	Dose-efficacy scenario 1	0.64	0.216807143477346	MTD 97.5% percentile	1	CA
y_097566	Dose-toxicity scenario 2	Dose-efficacy scenario 1	0.65	0.210768838574355	MTD 97.5% percentile	1	CA
y_097567	Dose-toxicity scenario 2	Dose-efficacy scenario 1	0.66	0.204838445102869	MTD 97.5% percentile	1	CA
y_097568	Dose-toxicity scenario 2	Dose-efficacy scenario 1	0.67	0.199013095930854	MTD 97.5% percentile	1	CA
y_097569	Dose-toxicity scenario 2	Dose-efficacy scenario 1	0.68	0.193290024604908	MTD 97.5% percentile	1	CA
y_097570	Dose-toxicity scenario 2	Dose-efficacy scenario 1	0.69	0.187666560969585	MTD 97.5% percentile	1	CA
y_097571	Dose-toxicity scenario 2	Dose-efficacy scenario 1	0.7	0.182140127013477	MTD 97.5% percentile	1	CA
y_097572	Dose-toxicity scenario 2	Dose-efficacy scenario 1	0.71	0.176708232928479	MTD 97.5% percentile	1	CA
y_097573	Dose-toxicity scenario 2	Dose-efficacy scenario 1	0.72	0.171368473369581	MTD 97.5% percentile	1	CA
y_097574	Dose-toxicity scenario 2	Dose-efficacy scenario 1	0.73	0.166118523903379	MTD 97.5% percentile	1	CA
y_097575	Dose-toxicity scenario 2	Dose-efficacy scenario 1	0.74	0.160956137634287	MTD 97.5% percentile	1	CA
y_097576	Dose-toxicity scenario 2	Dose-efficacy scenario 1	0.75	0.155879141998175	MTD 97.5% percentile	1	CA
y_097577	Dose-toxicity scenario 2	Dose-efficacy scenario 1	0.76	0.1508854357138	MTD 97.5% percentile	1	CA
y_097578	Dose-toxicity scenario 2	Dose-efficacy scenario 1	0.77	0.145972985883062	MTD 97.5% percentile	1	CA
y_097579	Dose-toxicity scenario 2	Dose-efficacy scenario 1	0.78	0.141139825231662	MTD 97.5% percentile	1	CA
y_097580	Dose-toxicity scenario 2	Dose-efficacy scenario 1	0.79	0.136384049482313	MTD 97.5% percentile	1	CA
y_097581	Dose-toxicity scenario 2	Dose-efficacy scenario 1	0.8	0.131703814853107	MTD 97.5% percentile	1	CA
y_097582	Dose-toxicity scenario 2	Dose-efficacy scenario 1	0.81	0.127097335674168	MTD 97.5% percentile	1	CA
y_097583	Dose-toxicity scenario 2	Dose-efficacy scenario 1	0.82	0.122562882116089	MTD 97.5% percentile	1	CA
y_097584	Dose-toxicity scenario 2	Dose-efficacy scenario 1	0.83	0.1180987780241	MTD 97.5% percentile	1	CA
y_097585	Dose-toxicity scenario 2	Dose-efficacy scenario 1	0.84	0.113703398852267	MTD 97.5% percentile	1	CA
y_097586	Dose-toxicity scenario 2	Dose-efficacy scenario 1	0.85	0.109375169692362	MTD 97.5% percentile	1	CA
y_097587	Dose-toxicity scenario 2	Dose-efficacy scenario 1	0.86	0.105112563392403	MTD 97.5% percentile	1	CA
y_097588	Dose-toxicity scenario 2	Dose-efficacy scenario 1	0.87	0.100914098760119	MTD 97.5% percentile	1	CA
y_097589	Dose-toxicity scenario 2	Dose-efficacy scenario 1	0.88	0.0967783388469084	MTD 97.5% percentile	1	CA
y_097590	Dose-toxicity scenario 2	Dose-efficacy scenario 1	0.89	0.0927038893081215	MTD 97.5% percentile	1	CA
y_097591	Dose-toxicity scenario 2	Dose-efficacy scenario 1	0.9	0.0886893968357268	MTD 97.5% percentile	1	CA
y_097592	Dose-toxicity scenario 2	Dose-efficacy scenario 1	0.91	0.0847335476596641	MTD 97.5% percentile	1	CA
y_097593	Dose-toxicity scenario 2	Dose-efficacy scenario 1	0.92	0.0808350661143977	MTD 97.5% percentile	1	CA
y_097594	Dose-toxicity scenario 2	Dose-efficacy scenario 1	0.93	0.0769927132673836	MTD 97.5% percentile	1	CA
y_097595	Dose-toxicity scenario 2	Dose-efficacy scenario 1	0.94	0.0732052856063549	MTD 97.5% percentile	1	CA
y_097596	Dose-toxicity scenario 2	Dose-efficacy scenario 1	0.95	0.0694716137825006	MTD 97.5% percentile	1	CA
y_097597	Dose-toxicity scenario 2	Dose-efficacy scenario 1	0.96	0.0657905614067834	MTD 97.5% percentile	1	CA
y_097598	Dose-toxicity scenario 2	Dose-efficacy scenario 1	0.97	0.0621610238967923	MTD 97.5% percentile	1	CA
y_097599	Dose-toxicity scenario 2	Dose-efficacy scenario 1	0.98	0.0585819273716725	MTD 97.5% percentile	1	CA
y_0975100	Dose-toxicity scenario 2	Dose-efficacy scenario 1	0.99	0.0550522275928097	MTD 97.5% percentile	1	CA
y_0975101	Dose-toxicity scenario 2	Dose-efficacy scenario 1	1	0.0515709089480742	MTD 97.5% percentile	1	CA
