# Supplementary material for: A Bayesian adaptive design for dual‐agent phase I–II oncology trials integrating efficacy data across stages
Source: Biom J. 2023 May 18;65(7):2200288. doi: 10.1002/bimj.202200288 (PMC10952513; doi:10.1002/bimj.202200288)
Supplement: Supplementary file 1 — Supporting Information S1 [file BIMJ-65-0-s001.zip › Code_biometrical_journal2/Code_biometrical_journal/Data/intermediate_outputs/MTD_curve_DLT_sc2_EFF_sc1_CD_w025_H0.csv]

	DLT_scenario	EFF_scenario	x	y	type	omega	agreement
y_mean1	Dose-toxicity scenario 2	Dose-efficacy scenario 1	0	1.25068086508422	MTD mean	0.25	CD
y_mean2	Dose-toxicity scenario 2	Dose-efficacy scenario 1	0.01	1.22581384446897	MTD mean	0.25	CD
y_mean3	Dose-toxicity scenario 2	Dose-efficacy scenario 1	0.02	1.20153922647698	MTD mean	0.25	CD
y_mean4	Dose-toxicity scenario 2	Dose-efficacy scenario 1	0.03	1.17783609123943	MTD mean	0.25	CD
y_mean5	Dose-toxicity scenario 2	Dose-efficacy scenario 1	0.04	1.15468449243547	MTD mean	0.25	CD
y_mean6	Dose-toxicity scenario 2	Dose-efficacy scenario 1	0.05	1.13206540131105	MTD mean	0.25	CD
y_mean7	Dose-toxicity scenario 2	Dose-efficacy scenario 1	0.06	1.10996065451662	MTD mean	0.25	CD
y_mean8	Dose-toxicity scenario 2	Dose-efficacy scenario 1	0.07	1.08835290546329	MTD mean	0.25	CD
y_mean9	Dose-toxicity scenario 2	Dose-efficacy scenario 1	0.08	1.06722557892357	MTD mean	0.25	CD
y_mean10	Dose-toxicity scenario 2	Dose-efficacy scenario 1	0.09	1.04656282862704	MTD mean	0.25	CD
y_mean11	Dose-toxicity scenario 2	Dose-efficacy scenario 1	0.1	1.02634949762288	MTD mean	0.25	CD
y_mean12	Dose-toxicity scenario 2	Dose-efficacy scenario 1	0.11	1.00657108120104	MTD mean	0.25	CD
y_mean13	Dose-toxicity scenario 2	Dose-efficacy scenario 1	0.12	0.987213692181201	MTD mean	0.25	CD
y_mean14	Dose-toxicity scenario 2	Dose-efficacy scenario 1	0.13	0.968264028395208	MTD mean	0.25	CD
y_mean15	Dose-toxicity scenario 2	Dose-efficacy scenario 1	0.14	0.949709342202768	MTD mean	0.25	CD
y_mean16	Dose-toxicity scenario 2	Dose-efficacy scenario 1	0.15	0.931537411893731	MTD mean	0.25	CD
y_mean17	Dose-toxicity scenario 2	Dose-efficacy scenario 1	0.16	0.913736514842064	MTD mean	0.25	CD
y_mean18	Dose-toxicity scenario 2	Dose-efficacy scenario 1	0.17	0.896295402287641	MTD mean	0.25	CD
y_mean19	Dose-toxicity scenario 2	Dose-efficacy scenario 1	0.18	0.879203275631834	MTD mean	0.25	CD
y_mean20	Dose-toxicity scenario 2	Dose-efficacy scenario 1	0.19	0.862449764141937	MTD mean	0.25	CD
y_mean21	Dose-toxicity scenario 2	Dose-efficacy scenario 1	0.2	0.846024903967697	MTD mean	0.25	CD
y_mean22	Dose-toxicity scenario 2	Dose-efficacy scenario 1	0.21	0.829919118380747	MTD mean	0.25	CD
y_mean23	Dose-toxicity scenario 2	Dose-efficacy scenario 1	0.22	0.81412319915458	MTD mean	0.25	CD
y_mean24	Dose-toxicity scenario 2	Dose-efficacy scenario 1	0.23	0.798628289008999	MTD mean	0.25	CD
y_mean25	Dose-toxicity scenario 2	Dose-efficacy scenario 1	0.24	0.783425865048722	MTD mean	0.25	CD
y_mean26	Dose-toxicity scenario 2	Dose-efficacy scenario 1	0.25	0.768507723131066	MTD mean	0.25	CD
y_mean27	Dose-toxicity scenario 2	Dose-efficacy scenario 1	0.26	0.753865963102472	MTD mean	0.25	CD
y_mean28	Dose-toxicity scenario 2	Dose-efficacy scenario 1	0.27	0.739492974848052	MTD mean	0.25	CD
y_mean29	Dose-toxicity scenario 2	Dose-efficacy scenario 1	0.28	0.725381425102383	MTD mean	0.25	CD
y_mean30	Dose-toxicity scenario 2	Dose-efficacy scenario 1	0.29	0.71152424497355	MTD mean	0.25	CD
y_mean31	Dose-toxicity scenario 2	Dose-efficacy scenario 1	0.3	0.697914618135804	MTD mean	0.25	CD
y_mean32	Dose-toxicity scenario 2	Dose-efficacy scenario 1	0.31	0.684545969649434	MTD mean	0.25	CD
y_mean33	Dose-toxicity scenario 2	Dose-efficacy scenario 1	0.32	0.671411955369303	MTD mean	0.25	CD
y_mean34	Dose-toxicity scenario 2	Dose-efficacy scenario 1	0.33	0.658506451906205	MTD mean	0.25	CD
y_mean35	Dose-toxicity scenario 2	Dose-efficacy scenario 1	0.34	0.64582354710768	MTD mean	0.25	CD
y_mean36	Dose-toxicity scenario 2	Dose-efficacy scenario 1	0.35	0.633357531027177	MTD mean	0.25	CD
y_mean37	Dose-toxicity scenario 2	Dose-efficacy scenario 1	0.36	0.621102887352607	MTD mean	0.25	CD
y_mean38	Dose-toxicity scenario 2	Dose-efficacy scenario 1	0.37	0.60905428526723	MTD mean	0.25	CD
y_mean39	Dose-toxicity scenario 2	Dose-efficacy scenario 1	0.38	0.597206571717661	MTD mean	0.25	CD
y_mean40	Dose-toxicity scenario 2	Dose-efficacy scenario 1	0.39	0.58555476406543	MTD mean	0.25	CD
y_mean41	Dose-toxicity scenario 2	Dose-efficacy scenario 1	0.4	0.57409404310008	MTD mean	0.25	CD
y_mean42	Dose-toxicity scenario 2	Dose-efficacy scenario 1	0.41	0.562819746393215	MTD mean	0.25	CD
y_mean43	Dose-toxicity scenario 2	Dose-efficacy scenario 1	0.42	0.551727361974252	MTD mean	0.25	CD
y_mean44	Dose-toxicity scenario 2	Dose-efficacy scenario 1	0.43	0.540812522309854	MTD mean	0.25	CD
y_mean45	Dose-toxicity scenario 2	Dose-efficacy scenario 1	0.44	0.530070998570152	MTD mean	0.25	CD
y_mean46	Dose-toxicity scenario 2	Dose-efficacy scenario 1	0.45	0.519498695165968	MTD mean	0.25	CD
y_mean47	Dose-toxicity scenario 2	Dose-efficacy scenario 1	0.46	0.50909164454219	MTD mean	0.25	CD
y_mean48	Dose-toxicity scenario 2	Dose-efficacy scenario 1	0.47	0.498846002213406	MTD mean	0.25	CD
y_mean49	Dose-toxicity scenario 2	Dose-efficacy scenario 1	0.48	0.48875804202875	MTD mean	0.25	CD
y_mean50	Dose-toxicity scenario 2	Dose-efficacy scenario 1	0.49	0.478824151653694	MTD mean	0.25	CD
y_mean51	Dose-toxicity scenario 2	Dose-efficacy scenario 1	0.5	0.469040828257294	MTD mean	0.25	CD
y_mean52	Dose-toxicity scenario 2	Dose-efficacy scenario 1	0.51	0.459404674394061	MTD mean	0.25	CD
y_mean53	Dose-toxicity scenario 2	Dose-efficacy scenario 1	0.52	0.449912394070292	MTD mean	0.25	CD
y_mean54	Dose-toxicity scenario 2	Dose-efficacy scenario 1	0.53	0.44056078898529	MTD mean	0.25	CD
y_mean55	Dose-toxicity scenario 2	Dose-efficacy scenario 1	0.54	0.431346754938472	MTD mean	0.25	CD
y_mean56	Dose-toxicity scenario 2	Dose-efficacy scenario 1	0.55	0.422267278393879	MTD mean	0.25	CD
y_mean57	Dose-toxicity scenario 2	Dose-efficacy scenario 1	0.56	0.413319433194113	MTD mean	0.25	CD
y_mean58	Dose-toxicity scenario 2	Dose-efficacy scenario 1	0.57	0.404500377416161	MTD mean	0.25	CD
y_mean59	Dose-toxicity scenario 2	Dose-efficacy scenario 1	0.58	0.395807350362018	MTD mean	0.25	CD
y_mean60	Dose-toxicity scenario 2	Dose-efficacy scenario 1	0.59	0.387237669677404	MTD mean	0.25	CD
y_mean61	Dose-toxicity scenario 2	Dose-efficacy scenario 1	0.6	0.378788728592278	MTD mean	0.25	CD
y_mean62	Dose-toxicity scenario 2	Dose-efficacy scenario 1	0.61	0.370457993277159	MTD mean	0.25	CD
y_mean63	Dose-toxicity scenario 2	Dose-efficacy scenario 1	0.62	0.362243000309648	MTD mean	0.25	CD
y_mean64	Dose-toxicity scenario 2	Dose-efficacy scenario 1	0.63	0.35414135424581	MTD mean	0.25	CD
y_mean65	Dose-toxicity scenario 2	Dose-efficacy scenario 1	0.64	0.346150725291394	MTD mean	0.25	CD
y_mean66	Dose-toxicity scenario 2	Dose-efficacy scenario 1	0.65	0.338268847068142	MTD mean	0.25	CD
y_mean67	Dose-toxicity scenario 2	Dose-efficacy scenario 1	0.66	0.330493514470676	MTD mean	0.25	CD
y_mean68	Dose-toxicity scenario 2	Dose-efficacy scenario 1	0.67	0.322822581609714	MTD mean	0.25	CD
y_mean69	Dose-toxicity scenario 2	Dose-efficacy scenario 1	0.68	0.315253959837583	MTD mean	0.25	CD
y_mean70	Dose-toxicity scenario 2	Dose-efficacy scenario 1	0.69	0.307785615852211	MTD mean	0.25	CD
y_mean71	Dose-toxicity scenario 2	Dose-efficacy scenario 1	0.7	0.300415569875989	MTD mean	0.25	CD
y_mean72	Dose-toxicity scenario 2	Dose-efficacy scenario 1	0.71	0.293141893906068	MTD mean	0.25	CD
y_mean73	Dose-toxicity scenario 2	Dose-efficacy scenario 1	0.72	0.285962710032849	MTD mean	0.25	CD
y_mean74	Dose-toxicity scenario 2	Dose-efficacy scenario 1	0.73	0.278876188823579	MTD mean	0.25	CD
y_mean75	Dose-toxicity scenario 2	Dose-efficacy scenario 1	0.74	0.271880547768144	MTD mean	0.25	CD
y_mean76	Dose-toxicity scenario 2	Dose-efficacy scenario 1	0.75	0.264974049784269	MTD mean	0.25	CD
y_mean77	Dose-toxicity scenario 2	Dose-efficacy scenario 1	0.76	0.258155001779499	MTD mean	0.25	CD
y_mean78	Dose-toxicity scenario 2	Dose-efficacy scenario 1	0.77	0.251421753267469	MTD mean	0.25	CD
y_mean79	Dose-toxicity scenario 2	Dose-efficacy scenario 1	0.78	0.244772695036064	MTD mean	0.25	CD
y_mean80	Dose-toxicity scenario 2	Dose-efficacy scenario 1	0.79	0.238206257865248	MTD mean	0.25	CD
y_mean81	Dose-toxicity scenario 2	Dose-efficacy scenario 1	0.8	0.231720911292374	MTD mean	0.25	CD
y_mean82	Dose-toxicity scenario 2	Dose-efficacy scenario 1	0.81	0.225315162422968	MTD mean	0.25	CD
y_mean83	Dose-toxicity scenario 2	Dose-efficacy scenario 1	0.82	0.218987554785033	MTD mean	0.25	CD
y_mean84	Dose-toxicity scenario 2	Dose-efficacy scenario 1	0.83	0.21273666722502	MTD mean	0.25	CD
y_mean85	Dose-toxicity scenario 2	Dose-efficacy scenario 1	0.84	0.20656111284372	MTD mean	0.25	CD
y_mean86	Dose-toxicity scenario 2	Dose-efficacy scenario 1	0.85	0.200459537970396	MTD mean	0.25	CD
y_mean87	Dose-toxicity scenario 2	Dose-efficacy scenario 1	0.86	0.194430621173568	MTD mean	0.25	CD
y_mean88	Dose-toxicity scenario 2	Dose-efficacy scenario 1	0.87	0.188473072306919	MTD mean	0.25	CD
y_mean89	Dose-toxicity scenario 2	Dose-efficacy scenario 1	0.88	0.182585631588893	MTD mean	0.25	CD
y_mean90	Dose-toxicity scenario 2	Dose-efficacy scenario 1	0.89	0.176767068714591	MTD mean	0.25	CD
y_mean91	Dose-toxicity scenario 2	Dose-efficacy scenario 1	0.9	0.171016181998659	MTD mean	0.25	CD
y_mean92	Dose-toxicity scenario 2	Dose-efficacy scenario 1	0.91	0.165331797547908	MTD mean	0.25	CD
y_mean93	Dose-toxicity scenario 2	Dose-efficacy scenario 1	0.92	0.159712768462473	MTD mean	0.25	CD
y_mean94	Dose-toxicity scenario 2	Dose-efficacy scenario 1	0.93	0.154157974064372	MTD mean	0.25	CD
y_mean95	Dose-toxicity scenario 2	Dose-efficacy scenario 1	0.94	0.148666319152363	MTD mean	0.25	CD
y_mean96	Dose-toxicity scenario 2	Dose-efficacy scenario 1	0.95	0.143236733282073	MTD mean	0.25	CD
y_mean97	Dose-toxicity scenario 2	Dose-efficacy scenario 1	0.96	0.137868170070399	MTD mean	0.25	CD
y_mean98	Dose-toxicity scenario 2	Dose-efficacy scenario 1	0.97	0.132559606523227	MTD mean	0.25	CD
y_mean99	Dose-toxicity scenario 2	Dose-efficacy scenario 1	0.98	0.127310042385569	MTD mean	0.25	CD
y_mean100	Dose-toxicity scenario 2	Dose-efficacy scenario 1	0.99	0.122118499513249	MTD mean	0.25	CD
y_mean101	Dose-toxicity scenario 2	Dose-efficacy scenario 1	1	0.116984021265304	MTD mean	0.25	CD
y_00251	Dose-toxicity scenario 2	Dose-efficacy scenario 1	0	1.37044515153145	MTD 2.5% percentile	0.25	CD
y_00252	Dose-toxicity scenario 2	Dose-efficacy scenario 1	0.01	1.35173548820423	MTD 2.5% percentile	0.25	CD
y_00253	Dose-toxicity scenario 2	Dose-efficacy scenario 1	0.02	1.33326801187148	MTD 2.5% percentile	0.25	CD
y_00254	Dose-toxicity scenario 2	Dose-efficacy scenario 1	0.03	1.31503805029347	MTD 2.5% percentile	0.25	CD
y_00255	Dose-toxicity scenario 2	Dose-efficacy scenario 1	0.04	1.29704105064418	MTD 2.5% percentile	0.25	CD
y_00256	Dose-toxicity scenario 2	Dose-efficacy scenario 1	0.05	1.27927257572059	MTD 2.5% percentile	0.25	CD
y_00257	Dose-toxicity scenario 2	Dose-efficacy scenario 1	0.06	1.26172830029539	MTD 2.5% percentile	0.25	CD
y_00258	Dose-toxicity scenario 2	Dose-efficacy scenario 1	0.07	1.24440400760685	MTD 2.5% percentile	0.25	CD
y_00259	Dose-toxicity scenario 2	Dose-efficacy scenario 1	0.08	1.22729558598003	MTD 2.5% percentile	0.25	CD
y_002510	Dose-toxicity scenario 2	Dose-efficacy scenario 1	0.09	1.21039902557337	MTD 2.5% percentile	0.25	CD
y_002511	Dose-toxicity scenario 2	Dose-efficacy scenario 1	0.1	1.19371041524553	MTD 2.5% percentile	0.25	CD
y_002512	Dose-toxicity scenario 2	Dose-efficacy scenario 1	0.11	1.17722593953709	MTD 2.5% percentile	0.25	CD
y_002513	Dose-toxicity scenario 2	Dose-efficacy scenario 1	0.12	1.16094187576243	MTD 2.5% percentile	0.25	CD
y_002514	Dose-toxicity scenario 2	Dose-efficacy scenario 1	0.13	1.14485459120698	MTD 2.5% percentile	0.25	CD
y_002515	Dose-toxicity scenario 2	Dose-efficacy scenario 1	0.14	1.12896054042549	MTD 2.5% percentile	0.25	CD
y_002516	Dose-toxicity scenario 2	Dose-efficacy scenario 1	0.15	1.11325626263703	MTD 2.5% percentile	0.25	CD
y_002517	Dose-toxicity scenario 2	Dose-efficacy scenario 1	0.16	1.09773837921286	MTD 2.5% percentile	0.25	CD
y_002518	Dose-toxicity scenario 2	Dose-efficacy scenario 1	0.17	1.08240359125308	MTD 2.5% percentile	0.25	CD
y_002519	Dose-toxicity scenario 2	Dose-efficacy scenario 1	0.18	1.06724867724865	MTD 2.5% percentile	0.25	CD
y_002520	Dose-toxicity scenario 2	Dose-efficacy scenario 1	0.19	1.05227049082515	MTD 2.5% percentile	0.25	CD
y_002521	Dose-toxicity scenario 2	Dose-efficacy scenario 1	0.2	1.0374659585651	MTD 2.5% percentile	0.25	CD
y_002522	Dose-toxicity scenario 2	Dose-efficacy scenario 1	0.21	1.02283207790544	MTD 2.5% percentile	0.25	CD
y_002523	Dose-toxicity scenario 2	Dose-efficacy scenario 1	0.22	1.00836591510746	MTD 2.5% percentile	0.25	CD
y_002524	Dose-toxicity scenario 2	Dose-efficacy scenario 1	0.23	0.994064603296035	MTD 2.5% percentile	0.25	CD
y_002525	Dose-toxicity scenario 2	Dose-efficacy scenario 1	0.24	0.979925340565509	MTD 2.5% percentile	0.25	CD
y_002526	Dose-toxicity scenario 2	Dose-efficacy scenario 1	0.25	0.965945388149668	MTD 2.5% percentile	0.25	CD
y_002527	Dose-toxicity scenario 2	Dose-efficacy scenario 1	0.26	0.952122068653167	MTD 2.5% percentile	0.25	CD
y_002528	Dose-toxicity scenario 2	Dose-efficacy scenario 1	0.27	0.938452764342099	MTD 2.5% percentile	0.25	CD
y_002529	Dose-toxicity scenario 2	Dose-efficacy scenario 1	0.28	0.924934915491373	MTD 2.5% percentile	0.25	CD
y_002530	Dose-toxicity scenario 2	Dose-efficacy scenario 1	0.29	0.911566018786729	MTD 2.5% percentile	0.25	CD
y_002531	Dose-toxicity scenario 2	Dose-efficacy scenario 1	0.3	0.898343625779288	MTD 2.5% percentile	0.25	CD
y_002532	Dose-toxicity scenario 2	Dose-efficacy scenario 1	0.31	0.885265341390628	MTD 2.5% percentile	0.25	CD
y_002533	Dose-toxicity scenario 2	Dose-efficacy scenario 1	0.32	0.872328822466478	MTD 2.5% percentile	0.25	CD
y_002534	Dose-toxicity scenario 2	Dose-efficacy scenario 1	0.33	0.85953177637719	MTD 2.5% percentile	0.25	CD
y_002535	Dose-toxicity scenario 2	Dose-efficacy scenario 1	0.34	0.846871959663235	MTD 2.5% percentile	0.25	CD
y_002536	Dose-toxicity scenario 2	Dose-efficacy scenario 1	0.35	0.834347176724037	MTD 2.5% percentile	0.25	CD
y_002537	Dose-toxicity scenario 2	Dose-efficacy scenario 1	0.36	0.821955278548552	MTD 2.5% percentile	0.25	CD
y_002538	Dose-toxicity scenario 2	Dose-efficacy scenario 1	0.37	0.809694161486026	MTD 2.5% percentile	0.25	CD
y_002539	Dose-toxicity scenario 2	Dose-efficacy scenario 1	0.38	0.797561766055474	MTD 2.5% percentile	0.25	CD
y_002540	Dose-toxicity scenario 2	Dose-efficacy scenario 1	0.39	0.78555607579246	MTD 2.5% percentile	0.25	CD
y_002541	Dose-toxicity scenario 2	Dose-efficacy scenario 1	0.4	0.773675116131817	MTD 2.5% percentile	0.25	CD
y_002542	Dose-toxicity scenario 2	Dose-efficacy scenario 1	0.41	0.76191695332501	MTD 2.5% percentile	0.25	CD
y_002543	Dose-toxicity scenario 2	Dose-efficacy scenario 1	0.42	0.750279693390901	MTD 2.5% percentile	0.25	CD
y_002544	Dose-toxicity scenario 2	Dose-efficacy scenario 1	0.43	0.738761481098708	MTD 2.5% percentile	0.25	CD
y_002545	Dose-toxicity scenario 2	Dose-efficacy scenario 1	0.44	0.727360498982023	MTD 2.5% percentile	0.25	CD
y_002546	Dose-toxicity scenario 2	Dose-efficacy scenario 1	0.45	0.716074966382777	MTD 2.5% percentile	0.25	CD
y_002547	Dose-toxicity scenario 2	Dose-efficacy scenario 1	0.46	0.704903138524109	MTD 2.5% percentile	0.25	CD
y_002548	Dose-toxicity scenario 2	Dose-efficacy scenario 1	0.47	0.693843305611114	MTD 2.5% percentile	0.25	CD
y_002549	Dose-toxicity scenario 2	Dose-efficacy scenario 1	0.48	0.682893791958497	MTD 2.5% percentile	0.25	CD
y_002550	Dose-toxicity scenario 2	Dose-efficacy scenario 1	0.49	0.672052955144211	MTD 2.5% percentile	0.25	CD
y_002551	Dose-toxicity scenario 2	Dose-efficacy scenario 1	0.5	0.661319185188162	MTD 2.5% percentile	0.25	CD
y_002552	Dose-toxicity scenario 2	Dose-efficacy scenario 1	0.51	0.650690903755137	MTD 2.5% percentile	0.25	CD
y_002553	Dose-toxicity scenario 2	Dose-efficacy scenario 1	0.52	0.640166563381106	MTD 2.5% percentile	0.25	CD
y_002554	Dose-toxicity scenario 2	Dose-efficacy scenario 1	0.53	0.629744646722128	MTD 2.5% percentile	0.25	CD
y_002555	Dose-toxicity scenario 2	Dose-efficacy scenario 1	0.54	0.619423665825067	MTD 2.5% percentile	0.25	CD
y_002556	Dose-toxicity scenario 2	Dose-efficacy scenario 1	0.55	0.609202161419401	MTD 2.5% percentile	0.25	CD
y_002557	Dose-toxicity scenario 2	Dose-efficacy scenario 1	0.56	0.59907870222941	MTD 2.5% percentile	0.25	CD
y_002558	Dose-toxicity scenario 2	Dose-efficacy scenario 1	0.57	0.58905188430606	MTD 2.5% percentile	0.25	CD
y_002559	Dose-toxicity scenario 2	Dose-efficacy scenario 1	0.58	0.579120330377933	MTD 2.5% percentile	0.25	CD
y_002560	Dose-toxicity scenario 2	Dose-efficacy scenario 1	0.59	0.569282689220566	MTD 2.5% percentile	0.25	CD
y_002561	Dose-toxicity scenario 2	Dose-efficacy scenario 1	0.6	0.559537635043601	MTD 2.5% percentile	0.25	CD
y_002562	Dose-toxicity scenario 2	Dose-efficacy scenario 1	0.61	0.549883866895153	MTD 2.5% percentile	0.25	CD
y_002563	Dose-toxicity scenario 2	Dose-efficacy scenario 1	0.62	0.540320108082841	MTD 2.5% percentile	0.25	CD
y_002564	Dose-toxicity scenario 2	Dose-efficacy scenario 1	0.63	0.530845105610939	MTD 2.5% percentile	0.25	CD
y_002565	Dose-toxicity scenario 2	Dose-efficacy scenario 1	0.64	0.521457629633123	MTD 2.5% percentile	0.25	CD
y_002566	Dose-toxicity scenario 2	Dose-efficacy scenario 1	0.65	0.512156472920317	MTD 2.5% percentile	0.25	CD
y_002567	Dose-toxicity scenario 2	Dose-efficacy scenario 1	0.66	0.502940450343149	MTD 2.5% percentile	0.25	CD
y_002568	Dose-toxicity scenario 2	Dose-efficacy scenario 1	0.67	0.493808398368551	MTD 2.5% percentile	0.25	CD
y_002569	Dose-toxicity scenario 2	Dose-efficacy scenario 1	0.68	0.484759174570066	MTD 2.5% percentile	0.25	CD
y_002570	Dose-toxicity scenario 2	Dose-efficacy scenario 1	0.69	0.475791657151412	MTD 2.5% percentile	0.25	CD
y_002571	Dose-toxicity scenario 2	Dose-efficacy scenario 1	0.7	0.466904744482891	MTD 2.5% percentile	0.25	CD
y_002572	Dose-toxicity scenario 2	Dose-efficacy scenario 1	0.71	0.45809735465025	MTD 2.5% percentile	0.25	CD
y_002573	Dose-toxicity scenario 2	Dose-efficacy scenario 1	0.72	0.449368425015598	MTD 2.5% percentile	0.25	CD
y_002574	Dose-toxicity scenario 2	Dose-efficacy scenario 1	0.73	0.440716911789998	MTD 2.5% percentile	0.25	CD
y_002575	Dose-toxicity scenario 2	Dose-efficacy scenario 1	0.74	0.432141789617391	MTD 2.5% percentile	0.25	CD
y_002576	Dose-toxicity scenario 2	Dose-efficacy scenario 1	0.75	0.423642051169486	MTD 2.5% percentile	0.25	CD
y_002577	Dose-toxicity scenario 2	Dose-efficacy scenario 1	0.76	0.41521670675129	MTD 2.5% percentile	0.25	CD
y_002578	Dose-toxicity scenario 2	Dose-efficacy scenario 1	0.77	0.406864783916951	MTD 2.5% percentile	0.25	CD
y_002579	Dose-toxicity scenario 2	Dose-efficacy scenario 1	0.78	0.398585327095598	MTD 2.5% percentile	0.25	CD
y_002580	Dose-toxicity scenario 2	Dose-efficacy scenario 1	0.79	0.390377397226882	MTD 2.5% percentile	0.25	CD
y_002581	Dose-toxicity scenario 2	Dose-efficacy scenario 1	0.8	0.382240071405916	MTD 2.5% percentile	0.25	CD
y_002582	Dose-toxicity scenario 2	Dose-efficacy scenario 1	0.81	0.37417244253735	MTD 2.5% percentile	0.25	CD
y_002583	Dose-toxicity scenario 2	Dose-efficacy scenario 1	0.82	0.366173618998282	MTD 2.5% percentile	0.25	CD
y_002584	Dose-toxicity scenario 2	Dose-efficacy scenario 1	0.83	0.358242724309766	MTD 2.5% percentile	0.25	CD
y_002585	Dose-toxicity scenario 2	Dose-efficacy scenario 1	0.84	0.350378896816654	MTD 2.5% percentile	0.25	CD
y_002586	Dose-toxicity scenario 2	Dose-efficacy scenario 1	0.85	0.342581289375522	MTD 2.5% percentile	0.25	CD
y_002587	Dose-toxicity scenario 2	Dose-efficacy scenario 1	0.86	0.334849069050449	MTD 2.5% percentile	0.25	CD
y_002588	Dose-toxicity scenario 2	Dose-efficacy scenario 1	0.87	0.327181416816416	MTD 2.5% percentile	0.25	CD
y_002589	Dose-toxicity scenario 2	Dose-efficacy scenario 1	0.88	0.319577527270107	MTD 2.5% percentile	0.25	CD
y_002590	Dose-toxicity scenario 2	Dose-efficacy scenario 1	0.89	0.312036608347892	MTD 2.5% percentile	0.25	CD
y_002591	Dose-toxicity scenario 2	Dose-efficacy scenario 1	0.9	0.304557881050787	MTD 2.5% percentile	0.25	CD
y_002592	Dose-toxicity scenario 2	Dose-efficacy scenario 1	0.91	0.297140579176196	MTD 2.5% percentile	0.25	CD
y_002593	Dose-toxicity scenario 2	Dose-efficacy scenario 1	0.92	0.289783949056231	MTD 2.5% percentile	0.25	CD
y_002594	Dose-toxicity scenario 2	Dose-efficacy scenario 1	0.93	0.282487249302427	MTD 2.5% percentile	0.25	CD
y_002595	Dose-toxicity scenario 2	Dose-efficacy scenario 1	0.94	0.275249750556675	MTD 2.5% percentile	0.25	CD
y_002596	Dose-toxicity scenario 2	Dose-efficacy scenario 1	0.95	0.268070735248191	MTD 2.5% percentile	0.25	CD
y_002597	Dose-toxicity scenario 2	Dose-efficacy scenario 1	0.96	0.260949497356346	MTD 2.5% percentile	0.25	CD
y_002598	Dose-toxicity scenario 2	Dose-efficacy scenario 1	0.97	0.253885342179216	MTD 2.5% percentile	0.25	CD
y_002599	Dose-toxicity scenario 2	Dose-efficacy scenario 1	0.98	0.246877586107654	MTD 2.5% percentile	0.25	CD
y_0025100	Dose-toxicity scenario 2	Dose-efficacy scenario 1	0.99	0.239925556404771	MTD 2.5% percentile	0.25	CD
y_0025101	Dose-toxicity scenario 2	Dose-efficacy scenario 1	1	0.233028590990644	MTD 2.5% percentile	0.25	CD
y_0501	Dose-toxicity scenario 2	Dose-efficacy scenario 1	0	1.24907541842259	MTD 50% percentile	0.25	CD
y_0502	Dose-toxicity scenario 2	Dose-efficacy scenario 1	0.01	1.22512087875578	MTD 50% percentile	0.25	CD
y_0503	Dose-toxicity scenario 2	Dose-efficacy scenario 1	0.02	1.20170201602822	MTD 50% percentile	0.25	CD
y_0504	Dose-toxicity scenario 2	Dose-efficacy scenario 1	0.03	1.17880106052828	MTD 50% percentile	0.25	CD
y_0505	Dose-toxicity scenario 2	Dose-efficacy scenario 1	0.04	1.15640101990165	MTD 50% percentile	0.25	CD
y_0506	Dose-toxicity scenario 2	Dose-efficacy scenario 1	0.05	1.13448563710317	MTD 50% percentile	0.25	CD
y_0507	Dose-toxicity scenario 2	Dose-efficacy scenario 1	0.06	1.11303935104878	MTD 50% percentile	0.25	CD
y_0508	Dose-toxicity scenario 2	Dose-efficacy scenario 1	0.07	1.09204725976745	MTD 50% percentile	0.25	CD
y_0509	Dose-toxicity scenario 2	Dose-efficacy scenario 1	0.08	1.07149508586965	MTD 50% percentile	0.25	CD
y_05010	Dose-toxicity scenario 2	Dose-efficacy scenario 1	0.09	1.05136914416431	MTD 50% percentile	0.25	CD
y_05011	Dose-toxicity scenario 2	Dose-efficacy scenario 1	0.1	1.03165631126993	MTD 50% percentile	0.25	CD
y_05012	Dose-toxicity scenario 2	Dose-efficacy scenario 1	0.11	1.01234399707789	MTD 50% percentile	0.25	CD
y_05013	Dose-toxicity scenario 2	Dose-efficacy scenario 1	0.12	0.993420117937726	MTD 50% percentile	0.25	CD
y_05014	Dose-toxicity scenario 2	Dose-efficacy scenario 1	0.13	0.974873071444268	MTD 50% percentile	0.25	CD
y_05015	Dose-toxicity scenario 2	Dose-efficacy scenario 1	0.14	0.956691712716162	MTD 50% percentile	0.25	CD
y_05016	Dose-toxicity scenario 2	Dose-efficacy scenario 1	0.15	0.938865332063786	MTD 50% percentile	0.25	CD
y_05017	Dose-toxicity scenario 2	Dose-efficacy scenario 1	0.16	0.921383633952593	MTD 50% percentile	0.25	CD
y_05018	Dose-toxicity scenario 2	Dose-efficacy scenario 1	0.17	0.904236717175041	MTD 50% percentile	0.25	CD
y_05019	Dose-toxicity scenario 2	Dose-efficacy scenario 1	0.18	0.887415056150849	MTD 50% percentile	0.25	CD
y_05020	Dose-toxicity scenario 2	Dose-efficacy scenario 1	0.19	0.870909483281399	MTD 50% percentile	0.25	CD
y_05021	Dose-toxicity scenario 2	Dose-efficacy scenario 1	0.2	0.854711172289588	MTD 50% percentile	0.25	CD
y_05022	Dose-toxicity scenario 2	Dose-efficacy scenario 1	0.21	0.838811622481517	MTD 50% percentile	0.25	CD
y_05023	Dose-toxicity scenario 2	Dose-efficacy scenario 1	0.22	0.823202643871055	MTD 50% percentile	0.25	CD
y_05024	Dose-toxicity scenario 2	Dose-efficacy scenario 1	0.23	0.807876343112578	MTD 50% percentile	0.25	CD
y_05025	Dose-toxicity scenario 2	Dose-efficacy scenario 1	0.24	0.792825110191132	MTD 50% percentile	0.25	CD
y_05026	Dose-toxicity scenario 2	Dose-efficacy scenario 1	0.25	0.778041605822843	MTD 50% percentile	0.25	CD
y_05027	Dose-toxicity scenario 2	Dose-efficacy scenario 1	0.26	0.763518749521768	MTD 50% percentile	0.25	CD
y_05028	Dose-toxicity scenario 2	Dose-efficacy scenario 1	0.27	0.749249708292404	MTD 50% percentile	0.25	CD
y_05029	Dose-toxicity scenario 2	Dose-efficacy scenario 1	0.28	0.735227885909923	MTD 50% percentile	0.25	CD
y_05030	Dose-toxicity scenario 2	Dose-efficacy scenario 1	0.29	0.7214469127528	MTD 50% percentile	0.25	CD
y_05031	Dose-toxicity scenario 2	Dose-efficacy scenario 1	0.3	0.707900636154911	MTD 50% percentile	0.25	CD
y_05032	Dose-toxicity scenario 2	Dose-efficacy scenario 1	0.31	0.694583111246382	MTD 50% percentile	0.25	CD
y_05033	Dose-toxicity scenario 2	Dose-efficacy scenario 1	0.32	0.681488592254573	MTD 50% percentile	0.25	CD
y_05034	Dose-toxicity scenario 2	Dose-efficacy scenario 1	0.33	0.66861152423842	MTD 50% percentile	0.25	CD
y_05035	Dose-toxicity scenario 2	Dose-efficacy scenario 1	0.34	0.655946535231182	MTD 50% percentile	0.25	CD
y_05036	Dose-toxicity scenario 2	Dose-efficacy scenario 1	0.35	0.643488428768227	MTD 50% percentile	0.25	CD
y_05037	Dose-toxicity scenario 2	Dose-efficacy scenario 1	0.36	0.631232176778032	MTD 50% percentile	0.25	CD
y_05038	Dose-toxicity scenario 2	Dose-efficacy scenario 1	0.37	0.619172912815954	MTD 50% percentile	0.25	CD
y_05039	Dose-toxicity scenario 2	Dose-efficacy scenario 1	0.38	0.607305925621656	MTD 50% percentile	0.25	CD
y_05040	Dose-toxicity scenario 2	Dose-efficacy scenario 1	0.39	0.595626652982257	MTD 50% percentile	0.25	CD
y_05041	Dose-toxicity scenario 2	Dose-efficacy scenario 1	0.4	0.584130675884426	MTD 50% percentile	0.25	CD
y_05042	Dose-toxicity scenario 2	Dose-efficacy scenario 1	0.41	0.572813712939658	MTD 50% percentile	0.25	CD
y_05043	Dose-toxicity scenario 2	Dose-efficacy scenario 1	0.42	0.561671615067969	MTD 50% percentile	0.25	CD
y_05044	Dose-toxicity scenario 2	Dose-efficacy scenario 1	0.43	0.550700360426135	MTD 50% percentile	0.25	CD
y_05045	Dose-toxicity scenario 2	Dose-efficacy scenario 1	0.44	0.53989604956746	MTD 50% percentile	0.25	CD
y_05046	Dose-toxicity scenario 2	Dose-efficacy scenario 1	0.45	0.529254900820821	MTD 50% percentile	0.25	CD
y_05047	Dose-toxicity scenario 2	Dose-efficacy scenario 1	0.46	0.518773245877501	MTD 50% percentile	0.25	CD
y_05048	Dose-toxicity scenario 2	Dose-efficacy scenario 1	0.47	0.508447525574981	MTD 50% percentile	0.25	CD
y_05049	Dose-toxicity scenario 2	Dose-efficacy scenario 1	0.48	0.498274285867521	MTD 50% percentile	0.25	CD
y_05050	Dose-toxicity scenario 2	Dose-efficacy scenario 1	0.49	0.488250173973936	MTD 50% percentile	0.25	CD
y_05051	Dose-toxicity scenario 2	Dose-efficacy scenario 1	0.5	0.478371934693542	MTD 50% percentile	0.25	CD
y_05052	Dose-toxicity scenario 2	Dose-efficacy scenario 1	0.51	0.468636406881788	MTD 50% percentile	0.25	CD
y_05053	Dose-toxicity scenario 2	Dose-efficacy scenario 1	0.52	0.459040520077527	MTD 50% percentile	0.25	CD
y_05054	Dose-toxicity scenario 2	Dose-efficacy scenario 1	0.53	0.44958129127439	MTD 50% percentile	0.25	CD
y_05055	Dose-toxicity scenario 2	Dose-efficacy scenario 1	0.54	0.440255821829128	MTD 50% percentile	0.25	CD
y_05056	Dose-toxicity scenario 2	Dose-efficacy scenario 1	0.55	0.431061294500181	MTD 50% percentile	0.25	CD
y_05057	Dose-toxicity scenario 2	Dose-efficacy scenario 1	0.56	0.421994970610125	MTD 50% percentile	0.25	CD
y_05058	Dose-toxicity scenario 2	Dose-efficacy scenario 1	0.57	0.413054187325998	MTD 50% percentile	0.25	CD
y_05059	Dose-toxicity scenario 2	Dose-efficacy scenario 1	0.58	0.404236355051822	MTD 50% percentile	0.25	CD
y_05060	Dose-toxicity scenario 2	Dose-efficacy scenario 1	0.59	0.395538954927964	MTD 50% percentile	0.25	CD
y_05061	Dose-toxicity scenario 2	Dose-efficacy scenario 1	0.6	0.38695953643226	MTD 50% percentile	0.25	CD
y_05062	Dose-toxicity scenario 2	Dose-efficacy scenario 1	0.61	0.37849571507811	MTD 50% percentile	0.25	CD
y_05063	Dose-toxicity scenario 2	Dose-efficacy scenario 1	0.62	0.370145170204985	MTD 50% percentile	0.25	CD
y_05064	Dose-toxicity scenario 2	Dose-efficacy scenario 1	0.63	0.361905642857074	MTD 50% percentile	0.25	CD
y_05065	Dose-toxicity scenario 2	Dose-efficacy scenario 1	0.64	0.353774933745964	MTD 50% percentile	0.25	CD
y_05066	Dose-toxicity scenario 2	Dose-efficacy scenario 1	0.65	0.345750901293519	MTD 50% percentile	0.25	CD
y_05067	Dose-toxicity scenario 2	Dose-efficacy scenario 1	0.66	0.337831459751291	MTD 50% percentile	0.25	CD
y_05068	Dose-toxicity scenario 2	Dose-efficacy scenario 1	0.67	0.330014577392988	MTD 50% percentile	0.25	CD
y_05069	Dose-toxicity scenario 2	Dose-efficacy scenario 1	0.68	0.32229827477672	MTD 50% percentile	0.25	CD
y_05070	Dose-toxicity scenario 2	Dose-efficacy scenario 1	0.69	0.31468062307389	MTD 50% percentile	0.25	CD
y_05071	Dose-toxicity scenario 2	Dose-efficacy scenario 1	0.7	0.30715974246178	MTD 50% percentile	0.25	CD
y_05072	Dose-toxicity scenario 2	Dose-efficacy scenario 1	0.71	0.299733800576999	MTD 50% percentile	0.25	CD
y_05073	Dose-toxicity scenario 2	Dose-efficacy scenario 1	0.72	0.292401011027141	MTD 50% percentile	0.25	CD
y_05074	Dose-toxicity scenario 2	Dose-efficacy scenario 1	0.73	0.285159631958102	MTD 50% percentile	0.25	CD
y_05075	Dose-toxicity scenario 2	Dose-efficacy scenario 1	0.74	0.278007964674636	MTD 50% percentile	0.25	CD
y_05076	Dose-toxicity scenario 2	Dose-efficacy scenario 1	0.75	0.27094435231188	MTD 50% percentile	0.25	CD
y_05077	Dose-toxicity scenario 2	Dose-efficacy scenario 1	0.76	0.263967178555633	MTD 50% percentile	0.25	CD
y_05078	Dose-toxicity scenario 2	Dose-efficacy scenario 1	0.77	0.257074866409342	MTD 50% percentile	0.25	CD
y_05079	Dose-toxicity scenario 2	Dose-efficacy scenario 1	0.78	0.250265877005799	MTD 50% percentile	0.25	CD
y_05080	Dose-toxicity scenario 2	Dose-efficacy scenario 1	0.79	0.243538708461682	MTD 50% percentile	0.25	CD
y_05081	Dose-toxicity scenario 2	Dose-efficacy scenario 1	0.8	0.236891894773137	MTD 50% percentile	0.25	CD
y_05082	Dose-toxicity scenario 2	Dose-efficacy scenario 1	0.81	0.230324004750704	MTD 50% percentile	0.25	CD
y_05083	Dose-toxicity scenario 2	Dose-efficacy scenario 1	0.82	0.223833640991962	MTD 50% percentile	0.25	CD
y_05084	Dose-toxicity scenario 2	Dose-efficacy scenario 1	0.83	0.217419438890333	MTD 50% percentile	0.25	CD
y_05085	Dose-toxicity scenario 2	Dose-efficacy scenario 1	0.84	0.211080065678587	MTD 50% percentile	0.25	CD
y_05086	Dose-toxicity scenario 2	Dose-efficacy scenario 1	0.85	0.204814219505616	MTD 50% percentile	0.25	CD
y_05087	Dose-toxicity scenario 2	Dose-efficacy scenario 1	0.86	0.198620628545157	MTD 50% percentile	0.25	CD
y_05088	Dose-toxicity scenario 2	Dose-efficacy scenario 1	0.87	0.19249805013517	MTD 50% percentile	0.25	CD
y_05089	Dose-toxicity scenario 2	Dose-efficacy scenario 1	0.88	0.186445269946643	MTD 50% percentile	0.25	CD
y_05090	Dose-toxicity scenario 2	Dose-efficacy scenario 1	0.89	0.180461101180671	MTD 50% percentile	0.25	CD
y_05091	Dose-toxicity scenario 2	Dose-efficacy scenario 1	0.9	0.174544383792683	MTD 50% percentile	0.25	CD
y_05092	Dose-toxicity scenario 2	Dose-efficacy scenario 1	0.91	0.168693983742751	MTD 50% percentile	0.25	CD
y_05093	Dose-toxicity scenario 2	Dose-efficacy scenario 1	0.92	0.162908792270973	MTD 50% percentile	0.25	CD
y_05094	Dose-toxicity scenario 2	Dose-efficacy scenario 1	0.93	0.157187725196951	MTD 50% percentile	0.25	CD
y_05095	Dose-toxicity scenario 2	Dose-efficacy scenario 1	0.94	0.151529722242426	MTD 50% percentile	0.25	CD
y_05096	Dose-toxicity scenario 2	Dose-efficacy scenario 1	0.95	0.145933746376206	MTD 50% percentile	0.25	CD
y_05097	Dose-toxicity scenario 2	Dose-efficacy scenario 1	0.96	0.140398783180502	MTD 50% percentile	0.25	CD
y_05098	Dose-toxicity scenario 2	Dose-efficacy scenario 1	0.97	0.134923840237895	MTD 50% percentile	0.25	CD
y_05099	Dose-toxicity scenario 2	Dose-efficacy scenario 1	0.98	0.12950794653813	MTD 50% percentile	0.25	CD
y_050100	Dose-toxicity scenario 2	Dose-efficacy scenario 1	0.99	0.124150151903998	MTD 50% percentile	0.25	CD
y_050101	Dose-toxicity scenario 2	Dose-efficacy scenario 1	1	0.118849526435604	MTD 50% percentile	0.25	CD
y_09751	Dose-toxicity scenario 2	Dose-efficacy scenario 1	0	1.15968530294571	MTD 97.5% percentile	0.25	CD
y_09752	Dose-toxicity scenario 2	Dose-efficacy scenario 1	0.01	1.12492695309752	MTD 97.5% percentile	0.25	CD
y_09753	Dose-toxicity scenario 2	Dose-efficacy scenario 1	0.02	1.09163665272777	MTD 97.5% percentile	0.25	CD
y_09754	Dose-toxicity scenario 2	Dose-efficacy scenario 1	0.03	1.05972331878148	MTD 97.5% percentile	0.25	CD
y_09755	Dose-toxicity scenario 2	Dose-efficacy scenario 1	0.04	1.02910325035774	MTD 97.5% percentile	0.25	CD
y_09756	Dose-toxicity scenario 2	Dose-efficacy scenario 1	0.05	0.999699395671153	MTD 97.5% percentile	0.25	CD
y_09757	Dose-toxicity scenario 2	Dose-efficacy scenario 1	0.06	0.971440704660001	MTD 97.5% percentile	0.25	CD
y_09758	Dose-toxicity scenario 2	Dose-efficacy scenario 1	0.07	0.944261555789727	MTD 97.5% percentile	0.25	CD
y_09759	Dose-toxicity scenario 2	Dose-efficacy scenario 1	0.08	0.918101247317094	MTD 97.5% percentile	0.25	CD
y_097510	Dose-toxicity scenario 2	Dose-efficacy scenario 1	0.09	0.892903544713337	MTD 97.5% percentile	0.25	CD
y_097511	Dose-toxicity scenario 2	Dose-efficacy scenario 1	0.1	0.868616277144381	MTD 97.5% percentile	0.25	CD
y_097512	Dose-toxicity scenario 2	Dose-efficacy scenario 1	0.11	0.845190976914423	MTD 97.5% percentile	0.25	CD
y_097513	Dose-toxicity scenario 2	Dose-efficacy scenario 1	0.12	0.822582556629153	MTD 97.5% percentile	0.25	CD
y_097514	Dose-toxicity scenario 2	Dose-efficacy scenario 1	0.13	0.800749019553793	MTD 97.5% percentile	0.25	CD
y_097515	Dose-toxicity scenario 2	Dose-efficacy scenario 1	0.14	0.779651199251015	MTD 97.5% percentile	0.25	CD
y_097516	Dose-toxicity scenario 2	Dose-efficacy scenario 1	0.15	0.759252525102744	MTD 97.5% percentile	0.25	CD
y_097517	Dose-toxicity scenario 2	Dose-efficacy scenario 1	0.16	0.739518810762645	MTD 97.5% percentile	0.25	CD
y_097518	Dose-toxicity scenario 2	Dose-efficacy scenario 1	0.17	0.720418062965027	MTD 97.5% percentile	0.25	CD
y_097519	Dose-toxicity scenario 2	Dose-efficacy scenario 1	0.18	0.70192030844092	MTD 97.5% percentile	0.25	CD
y_097520	Dose-toxicity scenario 2	Dose-efficacy scenario 1	0.19	0.683997436971754	MTD 97.5% percentile	0.25	CD
y_097521	Dose-toxicity scenario 2	Dose-efficacy scenario 1	0.2	0.666623058852095	MTD 97.5% percentile	0.25	CD
y_097522	Dose-toxicity scenario 2	Dose-efficacy scenario 1	0.21	0.649772375241373	MTD 97.5% percentile	0.25	CD
y_097523	Dose-toxicity scenario 2	Dose-efficacy scenario 1	0.22	0.63342206006503	MTD 97.5% percentile	0.25	CD
y_097524	Dose-toxicity scenario 2	Dose-efficacy scenario 1	0.23	0.617550152282316	MTD 97.5% percentile	0.25	CD
y_097525	Dose-toxicity scenario 2	Dose-efficacy scenario 1	0.24	0.602135957474423	MTD 97.5% percentile	0.25	CD
y_097526	Dose-toxicity scenario 2	Dose-efficacy scenario 1	0.25	0.587159957825568	MTD 97.5% percentile	0.25	CD
y_097527	Dose-toxicity scenario 2	Dose-efficacy scenario 1	0.26	0.572603729673673	MTD 97.5% percentile	0.25	CD
y_097528	Dose-toxicity scenario 2	Dose-efficacy scenario 1	0.27	0.558449867898288	MTD 97.5% percentile	0.25	CD
y_097529	Dose-toxicity scenario 2	Dose-efficacy scenario 1	0.28	0.544681916493286	MTD 97.5% percentile	0.25	CD
y_097530	Dose-toxicity scenario 2	Dose-efficacy scenario 1	0.29	0.531284304742071	MTD 97.5% percentile	0.25	CD
y_097531	Dose-toxicity scenario 2	Dose-efficacy scenario 1	0.3	0.518242288474839	MTD 97.5% percentile	0.25	CD
y_097532	Dose-toxicity scenario 2	Dose-efficacy scenario 1	0.31	0.505541895941975	MTD 97.5% percentile	0.25	CD
y_097533	Dose-toxicity scenario 2	Dose-efficacy scenario 1	0.32	0.493169877885861	MTD 97.5% percentile	0.25	CD
y_097534	Dose-toxicity scenario 2	Dose-efficacy scenario 1	0.33	0.481113661435998	MTD 97.5% percentile	0.25	CD
y_097535	Dose-toxicity scenario 2	Dose-efficacy scenario 1	0.34	0.469361307490193	MTD 97.5% percentile	0.25	CD
y_097536	Dose-toxicity scenario 2	Dose-efficacy scenario 1	0.35	0.457901471278094	MTD 97.5% percentile	0.25	CD
y_097537	Dose-toxicity scenario 2	Dose-efficacy scenario 1	0.36	0.446723365833288	MTD 97.5% percentile	0.25	CD
y_097538	Dose-toxicity scenario 2	Dose-efficacy scenario 1	0.37	0.435816728126692	MTD 97.5% percentile	0.25	CD
y_097539	Dose-toxicity scenario 2	Dose-efficacy scenario 1	0.38	0.425171787637771	MTD 97.5% percentile	0.25	CD
y_097540	Dose-toxicity scenario 2	Dose-efficacy scenario 1	0.39	0.414779237161273	MTD 97.5% percentile	0.25	CD
y_097541	Dose-toxicity scenario 2	Dose-efficacy scenario 1	0.4	0.404630205666136	MTD 97.5% percentile	0.25	CD
y_097542	Dose-toxicity scenario 2	Dose-efficacy scenario 1	0.41	0.394716233040218	MTD 97.5% percentile	0.25	CD
y_097543	Dose-toxicity scenario 2	Dose-efficacy scenario 1	0.42	0.385029246569726	MTD 97.5% percentile	0.25	CD
y_097544	Dose-toxicity scenario 2	Dose-efficacy scenario 1	0.43	0.375561539015923	MTD 97.5% percentile	0.25	CD
y_097545	Dose-toxicity scenario 2	Dose-efficacy scenario 1	0.44	0.366305748163951	MTD 97.5% percentile	0.25	CD
y_097546	Dose-toxicity scenario 2	Dose-efficacy scenario 1	0.45	0.357254837729754	MTD 97.5% percentile	0.25	CD
y_097547	Dose-toxicity scenario 2	Dose-efficacy scenario 1	0.46	0.348402079521007	MTD 97.5% percentile	0.25	CD
y_097548	Dose-toxicity scenario 2	Dose-efficacy scenario 1	0.47	0.339741036757027	MTD 97.5% percentile	0.25	CD
y_097549	Dose-toxicity scenario 2	Dose-efficacy scenario 1	0.48	0.331265548460733	MTD 97.5% percentile	0.25	CD
y_097550	Dose-toxicity scenario 2	Dose-efficacy scenario 1	0.49	0.322969714843151	MTD 97.5% percentile	0.25	CD
y_097551	Dose-toxicity scenario 2	Dose-efficacy scenario 1	0.5	0.314847883607571	MTD 97.5% percentile	0.25	CD
y_097552	Dose-toxicity scenario 2	Dose-efficacy scenario 1	0.51	0.306894637106569	MTD 97.5% percentile	0.25	CD
y_097553	Dose-toxicity scenario 2	Dose-efficacy scenario 1	0.52	0.29910478029055	MTD 97.5% percentile	0.25	CD
y_097554	Dose-toxicity scenario 2	Dose-efficacy scenario 1	0.53	0.29147332939149	MTD 97.5% percentile	0.25	CD
y_097555	Dose-toxicity scenario 2	Dose-efficacy scenario 1	0.54	0.283995501290075	MTD 97.5% percentile	0.25	CD
y_097556	Dose-toxicity scenario 2	Dose-efficacy scenario 1	0.55	0.276666703518565	MTD 97.5% percentile	0.25	CD
y_097557	Dose-toxicity scenario 2	Dose-efficacy scenario 1	0.56	0.26948252485548	MTD 97.5% percentile	0.25	CD
y_097558	Dose-toxicity scenario 2	Dose-efficacy scenario 1	0.57	0.262438726471627	MTD 97.5% percentile	0.25	CD
y_097559	Dose-toxicity scenario 2	Dose-efficacy scenario 1	0.58	0.255531233590139	MTD 97.5% percentile	0.25	CD
y_097560	Dose-toxicity scenario 2	Dose-efficacy scenario 1	0.59	0.248756127626025	MTD 97.5% percentile	0.25	CD
y_097561	Dose-toxicity scenario 2	Dose-efficacy scenario 1	0.6	0.242109638773395	MTD 97.5% percentile	0.25	CD
y_097562	Dose-toxicity scenario 2	Dose-efficacy scenario 1	0.61	0.235588139010879	MTD 97.5% percentile	0.25	CD
y_097563	Dose-toxicity scenario 2	Dose-efficacy scenario 1	0.62	0.229188135497969	MTD 97.5% percentile	0.25	CD
y_097564	Dose-toxicity scenario 2	Dose-efficacy scenario 1	0.63	0.222906264337045	MTD 97.5% percentile	0.25	CD
y_097565	Dose-toxicity scenario 2	Dose-efficacy scenario 1	0.64	0.216739284677661	MTD 97.5% percentile	0.25	CD
y_097566	Dose-toxicity scenario 2	Dose-efficacy scenario 1	0.65	0.21068407314139	MTD 97.5% percentile	0.25	CD
y_097567	Dose-toxicity scenario 2	Dose-efficacy scenario 1	0.66	0.204737618547069	MTD 97.5% percentile	0.25	CD
y_097568	Dose-toxicity scenario 2	Dose-efficacy scenario 1	0.67	0.198897016917735	MTD 97.5% percentile	0.25	CD
y_097569	Dose-toxicity scenario 2	Dose-efficacy scenario 1	0.68	0.193159466751853	MTD 97.5% percentile	0.25	CD
y_097570	Dose-toxicity scenario 2	Dose-efficacy scenario 1	0.69	0.187522264542658	MTD 97.5% percentile	0.25	CD
y_097571	Dose-toxicity scenario 2	Dose-efficacy scenario 1	0.7	0.181982800530556	MTD 97.5% percentile	0.25	CD
y_097572	Dose-toxicity scenario 2	Dose-efficacy scenario 1	0.71	0.176538554674558	MTD 97.5% percentile	0.25	CD
y_097573	Dose-toxicity scenario 2	Dose-efficacy scenario 1	0.72	0.171187092829692	MTD 97.5% percentile	0.25	CD
y_097574	Dose-toxicity scenario 2	Dose-efficacy scenario 1	0.73	0.165926063118195	MTD 97.5% percentile	0.25	CD
y_097575	Dose-toxicity scenario 2	Dose-efficacy scenario 1	0.74	0.16075319248314	MTD 97.5% percentile	0.25	CD
y_097576	Dose-toxicity scenario 2	Dose-efficacy scenario 1	0.75	0.155666283413864	MTD 97.5% percentile	0.25	CD
y_097577	Dose-toxicity scenario 2	Dose-efficacy scenario 1	0.76	0.150663210833309	MTD 97.5% percentile	0.25	CD
y_097578	Dose-toxicity scenario 2	Dose-efficacy scenario 1	0.77	0.145741919137998	MTD 97.5% percentile	0.25	CD
y_097579	Dose-toxicity scenario 2	Dose-efficacy scenario 1	0.78	0.140900419381989	MTD 97.5% percentile	0.25	CD
y_097580	Dose-toxicity scenario 2	Dose-efficacy scenario 1	0.79	0.136136786596703	MTD 97.5% percentile	0.25	CD
y_097581	Dose-toxicity scenario 2	Dose-efficacy scenario 1	0.8	0.13144915723904	MTD 97.5% percentile	0.25	CD
y_097582	Dose-toxicity scenario 2	Dose-efficacy scenario 1	0.81	0.126835726760669	MTD 97.5% percentile	0.25	CD
y_097583	Dose-toxicity scenario 2	Dose-efficacy scenario 1	0.82	0.122294747291844	MTD 97.5% percentile	0.25	CD
y_097584	Dose-toxicity scenario 2	Dose-efficacy scenario 1	0.83	0.117824525433481	MTD 97.5% percentile	0.25	CD
y_097585	Dose-toxicity scenario 2	Dose-efficacy scenario 1	0.84	0.113423420151661	MTD 97.5% percentile	0.25	CD
y_097586	Dose-toxicity scenario 2	Dose-efficacy scenario 1	0.85	0.109089840769036	MTD 97.5% percentile	0.25	CD
y_097587	Dose-toxicity scenario 2	Dose-efficacy scenario 1	0.86	0.104822245047996	MTD 97.5% percentile	0.25	CD
y_097588	Dose-toxicity scenario 2	Dose-efficacy scenario 1	0.87	0.100619137360716	MTD 97.5% percentile	0.25	CD
y_097589	Dose-toxicity scenario 2	Dose-efficacy scenario 1	0.88	0.0964790669415586	MTD 97.5% percentile	0.25	CD
y_097590	Dose-toxicity scenario 2	Dose-efficacy scenario 1	0.89	0.0924006262175032	MTD 97.5% percentile	0.25	CD
y_097591	Dose-toxicity scenario 2	Dose-efficacy scenario 1	0.9	0.0883824492125967	MTD 97.5% percentile	0.25	CD
y_097592	Dose-toxicity scenario 2	Dose-efficacy scenario 1	0.91	0.0844232100226091	MTD 97.5% percentile	0.25	CD
y_097593	Dose-toxicity scenario 2	Dose-efficacy scenario 1	0.92	0.0805216213563213	MTD 97.5% percentile	0.25	CD
y_097594	Dose-toxicity scenario 2	Dose-efficacy scenario 1	0.93	0.0766764331400735	MTD 97.5% percentile	0.25	CD
y_097595	Dose-toxicity scenario 2	Dose-efficacy scenario 1	0.94	0.0728864311823967	MTD 97.5% percentile	0.25	CD
y_097596	Dose-toxicity scenario 2	Dose-efficacy scenario 1	0.95	0.0691504358957297	MTD 97.5% percentile	0.25	CD
y_097597	Dose-toxicity scenario 2	Dose-efficacy scenario 1	0.96	0.0654673010723955	MTD 97.5% percentile	0.25	CD
y_097598	Dose-toxicity scenario 2	Dose-efficacy scenario 1	0.97	0.0618359127121685	MTD 97.5% percentile	0.25	CD
y_097599	Dose-toxicity scenario 2	Dose-efficacy scenario 1	0.98	0.0582551878989141	MTD 97.5% percentile	0.25	CD
y_0975100	Dose-toxicity scenario 2	Dose-efficacy scenario 1	0.99	0.0547240737239199	MTD 97.5% percentile	0.25	CD
y_0975101	Dose-toxicity scenario 2	Dose-efficacy scenario 1	1	0.0512415462536706	MTD 97.5% percentile	0.25	CD
