# Supplementary material for: A Bayesian adaptive design for dual‐agent phase I–II oncology trials integrating efficacy data across stages
Source: Biom J. 2023 May 18;65(7):2200288. doi: 10.1002/bimj.202200288 (PMC10952513; doi:10.1002/bimj.202200288)
Supplement: Supplementary file 1 — Supporting Information S1 [file BIMJ-65-0-s001.zip › Code_biometrical_journal2/Code_biometrical_journal/Data/intermediate_outputs/MTD_curve_DLT_sc2_EFF_sc1_CD_w025_H1.csv]

	DLT_scenario	EFF_scenario	x	y	type	omega	agreement
y_mean1	Dose-toxicity scenario 2	Dose-efficacy scenario 1	0	1.25075513979049	MTD mean	0.25	CD
y_mean2	Dose-toxicity scenario 2	Dose-efficacy scenario 1	0.01	1.22591100720654	MTD mean	0.25	CD
y_mean3	Dose-toxicity scenario 2	Dose-efficacy scenario 1	0.02	1.20165813935538	MTD mean	0.25	CD
y_mean4	Dose-toxicity scenario 2	Dose-efficacy scenario 1	0.03	1.17797567721239	MTD mean	0.25	CD
y_mean5	Dose-toxicity scenario 2	Dose-efficacy scenario 1	0.04	1.15484373152002	MTD mean	0.25	CD
y_mean6	Dose-toxicity scenario 2	Dose-efficacy scenario 1	0.05	1.13224332707794	MTD mean	0.25	CD
y_mean7	Dose-toxicity scenario 2	Dose-efficacy scenario 1	0.06	1.11015635082992	MTD mean	0.25	CD
y_mean8	Dose-toxicity scenario 2	Dose-efficacy scenario 1	0.07	1.08856550344906	MTD mean	0.25	CD
y_mean9	Dose-toxicity scenario 2	Dose-efficacy scenario 1	0.08	1.0674542541493	MTD mean	0.25	CD
y_mean10	Dose-toxicity scenario 2	Dose-efficacy scenario 1	0.09	1.04680679847516	MTD mean	0.25	CD
y_mean11	Dose-toxicity scenario 2	Dose-efficacy scenario 1	0.1	1.02660801884329	MTD mean	0.25	CD
y_mean12	Dose-toxicity scenario 2	Dose-efficacy scenario 1	0.11	1.00684344762858	MTD mean	0.25	CD
y_mean13	Dose-toxicity scenario 2	Dose-efficacy scenario 1	0.12	0.987499232605654	MTD mean	0.25	CD
y_mean14	Dose-toxicity scenario 2	Dose-efficacy scenario 1	0.13	0.968562104572082	MTD mean	0.25	CD
y_mean15	Dose-toxicity scenario 2	Dose-efficacy scenario 1	0.14	0.950019346994403	MTD mean	0.25	CD
y_mean16	Dose-toxicity scenario 2	Dose-efficacy scenario 1	0.15	0.931858767530956	MTD mean	0.25	CD
y_mean17	Dose-toxicity scenario 2	Dose-efficacy scenario 1	0.16	0.914068671297569	MTD mean	0.25	CD
y_mean18	Dose-toxicity scenario 2	Dose-efficacy scenario 1	0.17	0.896637835752893	MTD mean	0.25	CD
y_mean19	Dose-toxicity scenario 2	Dose-efficacy scenario 1	0.18	0.879555487090056	MTD mean	0.25	CD
y_mean20	Dose-toxicity scenario 2	Dose-efficacy scenario 1	0.19	0.862811278030278	MTD mean	0.25	CD
y_mean21	Dose-toxicity scenario 2	Dose-efficacy scenario 1	0.2	0.846395266922263	MTD mean	0.25	CD
y_mean22	Dose-toxicity scenario 2	Dose-efficacy scenario 1	0.21	0.830297898058663	MTD mean	0.25	CD
y_mean23	Dose-toxicity scenario 2	Dose-efficacy scenario 1	0.22	0.814509983127731	MTD mean	0.25	CD
y_mean24	Dose-toxicity scenario 2	Dose-efficacy scenario 1	0.23	0.799022683724487	MTD mean	0.25	CD
y_mean25	Dose-toxicity scenario 2	Dose-efficacy scenario 1	0.24	0.783827494851493	MTD mean	0.25	CD
y_mean26	Dose-toxicity scenario 2	Dose-efficacy scenario 1	0.25	0.768916229344473	MTD mean	0.25	CD
y_mean27	Dose-toxicity scenario 2	Dose-efficacy scenario 1	0.26	0.754281003162897	MTD mean	0.25	CD
y_mean28	Dose-toxicity scenario 2	Dose-efficacy scenario 1	0.27	0.739914221489967	MTD mean	0.25	CD
y_mean29	Dose-toxicity scenario 2	Dose-efficacy scenario 1	0.28	0.725808565590539	MTD mean	0.25	CD
y_mean30	Dose-toxicity scenario 2	Dose-efficacy scenario 1	0.29	0.711956980379183	MTD mean	0.25	CD
y_mean31	Dose-toxicity scenario 2	Dose-efficacy scenario 1	0.3	0.69835266265402	MTD mean	0.25	CD
y_mean32	Dose-toxicity scenario 2	Dose-efficacy scenario 1	0.31	0.684989049955106	MTD mean	0.25	CD
y_mean33	Dose-toxicity scenario 2	Dose-efficacy scenario 1	0.32	0.671859810009026	MTD mean	0.25	CD
y_mean34	Dose-toxicity scenario 2	Dose-efficacy scenario 1	0.33	0.658958830724023	MTD mean	0.25	CD
y_mean35	Dose-toxicity scenario 2	Dose-efficacy scenario 1	0.34	0.646280210702456	MTD mean	0.25	CD
y_mean36	Dose-toxicity scenario 2	Dose-efficacy scenario 1	0.35	0.633818250239647	MTD mean	0.25	CD
y_mean37	Dose-toxicity scenario 2	Dose-efficacy scenario 1	0.36	0.621567442780265	MTD mean	0.25	CD
y_mean38	Dose-toxicity scenario 2	Dose-efficacy scenario 1	0.37	0.609522466805346	MTD mean	0.25	CD
y_mean39	Dose-toxicity scenario 2	Dose-efficacy scenario 1	0.38	0.597678178124838	MTD mean	0.25	CD
y_mean40	Dose-toxicity scenario 2	Dose-efficacy scenario 1	0.39	0.586029602552217	MTD mean	0.25	CD
y_mean41	Dose-toxicity scenario 2	Dose-efficacy scenario 1	0.4	0.574571928939252	MTD mean	0.25	CD
y_mean42	Dose-toxicity scenario 2	Dose-efficacy scenario 1	0.41	0.563300502550445	MTD mean	0.25	CD
y_mean43	Dose-toxicity scenario 2	Dose-efficacy scenario 1	0.42	0.552210818757955	MTD mean	0.25	CD
y_mean44	Dose-toxicity scenario 2	Dose-efficacy scenario 1	0.43	0.541298517039083	MTD mean	0.25	CD
y_mean45	Dose-toxicity scenario 2	Dose-efficacy scenario 1	0.44	0.530559375259504	MTD mean	0.25	CD
y_mean46	Dose-toxicity scenario 2	Dose-efficacy scenario 1	0.45	0.519989304226505	MTD mean	0.25	CD
y_mean47	Dose-toxicity scenario 2	Dose-efficacy scenario 1	0.46	0.509584342497461	MTD mean	0.25	CD
y_mean48	Dose-toxicity scenario 2	Dose-efficacy scenario 1	0.47	0.499340651429714	MTD mean	0.25	CD
y_mean49	Dose-toxicity scenario 2	Dose-efficacy scenario 1	0.48	0.489254510458848	MTD mean	0.25	CD
y_mean50	Dose-toxicity scenario 2	Dose-efficacy scenario 1	0.49	0.47932231259317	MTD mean	0.25	CD
y_mean51	Dose-toxicity scenario 2	Dose-efficacy scenario 1	0.5	0.469540560112924	MTD mean	0.25	CD
y_mean52	Dose-toxicity scenario 2	Dose-efficacy scenario 1	0.51	0.459905860463476	MTD mean	0.25	CD
y_mean53	Dose-toxicity scenario 2	Dose-efficacy scenario 1	0.52	0.45041492233233	MTD mean	0.25	CD
y_mean54	Dose-toxicity scenario 2	Dose-efficacy scenario 1	0.53	0.441064551900457	MTD mean	0.25	CD
y_mean55	Dose-toxicity scenario 2	Dose-efficacy scenario 1	0.54	0.431851649258957	MTD mean	0.25	CD
y_mean56	Dose-toxicity scenario 2	Dose-efficacy scenario 1	0.55	0.422773204982613	MTD mean	0.25	CD
y_mean57	Dose-toxicity scenario 2	Dose-efficacy scenario 1	0.56	0.413826296852382	MTD mean	0.25	CD
y_mean58	Dose-toxicity scenario 2	Dose-efficacy scenario 1	0.57	0.405008086719321	MTD mean	0.25	CD
y_mean59	Dose-toxicity scenario 2	Dose-efficacy scenario 1	0.58	0.396315817502887	MTD mean	0.25	CD
y_mean60	Dose-toxicity scenario 2	Dose-efficacy scenario 1	0.59	0.387746810316924	MTD mean	0.25	CD
y_mean61	Dose-toxicity scenario 2	Dose-efficacy scenario 1	0.6	0.379298461717067	MTD mean	0.25	CD
y_mean62	Dose-toxicity scenario 2	Dose-efficacy scenario 1	0.61	0.370968241063602	MTD mean	0.25	CD
y_mean63	Dose-toxicity scenario 2	Dose-efficacy scenario 1	0.62	0.362753687994181	MTD mean	0.25	CD
y_mean64	Dose-toxicity scenario 2	Dose-efficacy scenario 1	0.63	0.354652410001085	MTD mean	0.25	CD
y_mean65	Dose-toxicity scenario 2	Dose-efficacy scenario 1	0.64	0.346662080108032	MTD mean	0.25	CD
y_mean66	Dose-toxicity scenario 2	Dose-efficacy scenario 1	0.65	0.338780434641779	MTD mean	0.25	CD
y_mean67	Dose-toxicity scenario 2	Dose-efficacy scenario 1	0.66	0.331005271094042	MTD mean	0.25	CD
y_mean68	Dose-toxicity scenario 2	Dose-efficacy scenario 1	0.67	0.323334446069498	MTD mean	0.25	CD
y_mean69	Dose-toxicity scenario 2	Dose-efficacy scenario 1	0.68	0.315765873315841	MTD mean	0.25	CD
y_mean70	Dose-toxicity scenario 2	Dose-efficacy scenario 1	0.69	0.308297521832093	MTD mean	0.25	CD
y_mean71	Dose-toxicity scenario 2	Dose-efficacy scenario 1	0.7	0.300927414051574	MTD mean	0.25	CD
y_mean72	Dose-toxicity scenario 2	Dose-efficacy scenario 1	0.71	0.293653624096108	MTD mean	0.25	CD
y_mean73	Dose-toxicity scenario 2	Dose-efficacy scenario 1	0.72	0.28647427609823	MTD mean	0.25	CD
y_mean74	Dose-toxicity scenario 2	Dose-efficacy scenario 1	0.73	0.279387542588325	MTD mean	0.25	CD
y_mean75	Dose-toxicity scenario 2	Dose-efficacy scenario 1	0.74	0.272391642943788	MTD mean	0.25	CD
y_mean76	Dose-toxicity scenario 2	Dose-efficacy scenario 1	0.75	0.265484841897429	MTD mean	0.25	CD
y_mean77	Dose-toxicity scenario 2	Dose-efficacy scenario 1	0.76	0.258665448102518	MTD mean	0.25	CD
y_mean78	Dose-toxicity scenario 2	Dose-efficacy scenario 1	0.77	0.251931812751963	MTD mean	0.25	CD
y_mean79	Dose-toxicity scenario 2	Dose-efficacy scenario 1	0.78	0.24528232824925	MTD mean	0.25	CD
y_mean80	Dose-toxicity scenario 2	Dose-efficacy scenario 1	0.79	0.238715426928914	MTD mean	0.25	CD
y_mean81	Dose-toxicity scenario 2	Dose-efficacy scenario 1	0.8	0.232229579824378	MTD mean	0.25	CD
y_mean82	Dose-toxicity scenario 2	Dose-efficacy scenario 1	0.81	0.225823295481145	MTD mean	0.25	CD
y_mean83	Dose-toxicity scenario 2	Dose-efficacy scenario 1	0.82	0.219495118813394	MTD mean	0.25	CD
y_mean84	Dose-toxicity scenario 2	Dose-efficacy scenario 1	0.83	0.213243630002149	MTD mean	0.25	CD
y_mean85	Dose-toxicity scenario 2	Dose-efficacy scenario 1	0.84	0.207067443433264	MTD mean	0.25	CD
y_mean86	Dose-toxicity scenario 2	Dose-efficacy scenario 1	0.85	0.200965206673553	MTD mean	0.25	CD
y_mean87	Dose-toxicity scenario 2	Dose-efficacy scenario 1	0.86	0.19493559948348	MTD mean	0.25	CD
y_mean88	Dose-toxicity scenario 2	Dose-efficacy scenario 1	0.87	0.188977332864896	MTD mean	0.25	CD
y_mean89	Dose-toxicity scenario 2	Dose-efficacy scenario 1	0.88	0.183089148142376	MTD mean	0.25	CD
y_mean90	Dose-toxicity scenario 2	Dose-efficacy scenario 1	0.89	0.177269816076779	MTD mean	0.25	CD
y_mean91	Dose-toxicity scenario 2	Dose-efficacy scenario 1	0.9	0.171518136009735	MTD mean	0.25	CD
y_mean92	Dose-toxicity scenario 2	Dose-efficacy scenario 1	0.91	0.165832935037778	MTD mean	0.25	CD
y_mean93	Dose-toxicity scenario 2	Dose-efficacy scenario 1	0.92	0.160213067214974	MTD mean	0.25	CD
y_mean94	Dose-toxicity scenario 2	Dose-efficacy scenario 1	0.93	0.154657412782861	MTD mean	0.25	CD
y_mean95	Dose-toxicity scenario 2	Dose-efficacy scenario 1	0.94	0.149164877426646	MTD mean	0.25	CD
y_mean96	Dose-toxicity scenario 2	Dose-efficacy scenario 1	0.95	0.143734391556612	MTD mean	0.25	CD
y_mean97	Dose-toxicity scenario 2	Dose-efficacy scenario 1	0.96	0.138364909613737	MTD mean	0.25	CD
y_mean98	Dose-toxicity scenario 2	Dose-efficacy scenario 1	0.97	0.133055409398581	MTD mean	0.25	CD
y_mean99	Dose-toxicity scenario 2	Dose-efficacy scenario 1	0.98	0.127804891422551	MTD mean	0.25	CD
y_mean100	Dose-toxicity scenario 2	Dose-efficacy scenario 1	0.99	0.12261237828065	MTD mean	0.25	CD
y_mean101	Dose-toxicity scenario 2	Dose-efficacy scenario 1	1	0.117476914044917	MTD mean	0.25	CD
y_00251	Dose-toxicity scenario 2	Dose-efficacy scenario 1	0	1.36732544196682	MTD 2.5% percentile	0.25	CD
y_00252	Dose-toxicity scenario 2	Dose-efficacy scenario 1	0.01	1.34869587735331	MTD 2.5% percentile	0.25	CD
y_00253	Dose-toxicity scenario 2	Dose-efficacy scenario 1	0.02	1.33030714277428	MTD 2.5% percentile	0.25	CD
y_00254	Dose-toxicity scenario 2	Dose-efficacy scenario 1	0.03	1.31215459829627	MTD 2.5% percentile	0.25	CD
y_00255	Dose-toxicity scenario 2	Dose-efficacy scenario 1	0.04	1.29423372241842	MTD 2.5% percentile	0.25	CD
y_00256	Dose-toxicity scenario 2	Dose-efficacy scenario 1	0.05	1.27654010831781	MTD 2.5% percentile	0.25	CD
y_00257	Dose-toxicity scenario 2	Dose-efficacy scenario 1	0.06	1.25906946023665	MTD 2.5% percentile	0.25	CD
y_00258	Dose-toxicity scenario 2	Dose-efficacy scenario 1	0.07	1.24181759000519	MTD 2.5% percentile	0.25	CD
y_00259	Dose-toxicity scenario 2	Dose-efficacy scenario 1	0.08	1.22478041369455	MTD 2.5% percentile	0.25	CD
y_002510	Dose-toxicity scenario 2	Dose-efficacy scenario 1	0.09	1.20795394839358	MTD 2.5% percentile	0.25	CD
y_002511	Dose-toxicity scenario 2	Dose-efficacy scenario 1	0.1	1.19133430910471	MTD 2.5% percentile	0.25	CD
y_002512	Dose-toxicity scenario 2	Dose-efficacy scenario 1	0.11	1.17491770575351	MTD 2.5% percentile	0.25	CD
y_002513	Dose-toxicity scenario 2	Dose-efficacy scenario 1	0.12	1.15870044030719	MTD 2.5% percentile	0.25	CD
y_002514	Dose-toxicity scenario 2	Dose-efficacy scenario 1	0.13	1.14267890399741	MTD 2.5% percentile	0.25	CD
y_002515	Dose-toxicity scenario 2	Dose-efficacy scenario 1	0.14	1.12684957464308	MTD 2.5% percentile	0.25	CD
y_002516	Dose-toxicity scenario 2	Dose-efficacy scenario 1	0.15	1.11120901406894	MTD 2.5% percentile	0.25	CD
y_002517	Dose-toxicity scenario 2	Dose-efficacy scenario 1	0.16	1.09575386561587	MTD 2.5% percentile	0.25	CD
y_002518	Dose-toxicity scenario 2	Dose-efficacy scenario 1	0.17	1.08048085173937	MTD 2.5% percentile	0.25	CD
y_002519	Dose-toxicity scenario 2	Dose-efficacy scenario 1	0.18	1.06538677169226	MTD 2.5% percentile	0.25	CD
y_002520	Dose-toxicity scenario 2	Dose-efficacy scenario 1	0.19	1.05046849928851	MTD 2.5% percentile	0.25	CD
y_002521	Dose-toxicity scenario 2	Dose-efficacy scenario 1	0.2	1.03572298074465	MTD 2.5% percentile	0.25	CD
y_002522	Dose-toxicity scenario 2	Dose-efficacy scenario 1	0.21	1.02114723259582	MTD 2.5% percentile	0.25	CD
y_002523	Dose-toxicity scenario 2	Dose-efficacy scenario 1	0.22	1.00673833968332	MTD 2.5% percentile	0.25	CD
y_002524	Dose-toxicity scenario 2	Dose-efficacy scenario 1	0.23	0.9924934532109	MTD 2.5% percentile	0.25	CD
y_002525	Dose-toxicity scenario 2	Dose-efficacy scenario 1	0.24	0.978409788867074	MTD 2.5% percentile	0.25	CD
y_002526	Dose-toxicity scenario 2	Dose-efficacy scenario 1	0.25	0.964484625010795	MTD 2.5% percentile	0.25	CD
y_002527	Dose-toxicity scenario 2	Dose-efficacy scenario 1	0.26	0.950715300918057	MTD 2.5% percentile	0.25	CD
y_002528	Dose-toxicity scenario 2	Dose-efficacy scenario 1	0.27	0.937099215087039	MTD 2.5% percentile	0.25	CD
y_002529	Dose-toxicity scenario 2	Dose-efficacy scenario 1	0.28	0.923633823599518	MTD 2.5% percentile	0.25	CD
y_002530	Dose-toxicity scenario 2	Dose-efficacy scenario 1	0.29	0.910316638536389	MTD 2.5% percentile	0.25	CD
y_002531	Dose-toxicity scenario 2	Dose-efficacy scenario 1	0.3	0.897145226445217	MTD 2.5% percentile	0.25	CD
y_002532	Dose-toxicity scenario 2	Dose-efficacy scenario 1	0.31	0.884117206857837	MTD 2.5% percentile	0.25	CD
y_002533	Dose-toxicity scenario 2	Dose-efficacy scenario 1	0.32	0.871230250856114	MTD 2.5% percentile	0.25	CD
y_002534	Dose-toxicity scenario 2	Dose-efficacy scenario 1	0.33	0.858482079684027	MTD 2.5% percentile	0.25	CD
y_002535	Dose-toxicity scenario 2	Dose-efficacy scenario 1	0.34	0.84587046340437	MTD 2.5% percentile	0.25	CD
y_002536	Dose-toxicity scenario 2	Dose-efficacy scenario 1	0.35	0.833393219598377	MTD 2.5% percentile	0.25	CD
y_002537	Dose-toxicity scenario 2	Dose-efficacy scenario 1	0.36	0.8210482121067	MTD 2.5% percentile	0.25	CD
y_002538	Dose-toxicity scenario 2	Dose-efficacy scenario 1	0.37	0.808833349810203	MTD 2.5% percentile	0.25	CD
y_002539	Dose-toxicity scenario 2	Dose-efficacy scenario 1	0.38	0.796746585449112	MTD 2.5% percentile	0.25	CD
y_002540	Dose-toxicity scenario 2	Dose-efficacy scenario 1	0.39	0.784785914479129	MTD 2.5% percentile	0.25	CD
y_002541	Dose-toxicity scenario 2	Dose-efficacy scenario 1	0.4	0.77294937396315	MTD 2.5% percentile	0.25	CD
y_002542	Dose-toxicity scenario 2	Dose-efficacy scenario 1	0.41	0.761235041497319	MTD 2.5% percentile	0.25	CD
y_002543	Dose-toxicity scenario 2	Dose-efficacy scenario 1	0.42	0.749641034170174	MTD 2.5% percentile	0.25	CD
y_002544	Dose-toxicity scenario 2	Dose-efficacy scenario 1	0.43	0.738165507553701	MTD 2.5% percentile	0.25	CD
y_002545	Dose-toxicity scenario 2	Dose-efficacy scenario 1	0.44	0.726806654725162	MTD 2.5% percentile	0.25	CD
y_002546	Dose-toxicity scenario 2	Dose-efficacy scenario 1	0.45	0.715562705318611	MTD 2.5% percentile	0.25	CD
y_002547	Dose-toxicity scenario 2	Dose-efficacy scenario 1	0.46	0.704431924605046	MTD 2.5% percentile	0.25	CD
y_002548	Dose-toxicity scenario 2	Dose-efficacy scenario 1	0.47	0.693412612600199	MTD 2.5% percentile	0.25	CD
y_002549	Dose-toxicity scenario 2	Dose-efficacy scenario 1	0.48	0.682503103198994	MTD 2.5% percentile	0.25	CD
y_002550	Dose-toxicity scenario 2	Dose-efficacy scenario 1	0.49	0.671701763335753	MTD 2.5% percentile	0.25	CD
y_002551	Dose-toxicity scenario 2	Dose-efficacy scenario 1	0.5	0.661006992169263	MTD 2.5% percentile	0.25	CD
y_002552	Dose-toxicity scenario 2	Dose-efficacy scenario 1	0.51	0.650417220291833	MTD 2.5% percentile	0.25	CD
y_002553	Dose-toxicity scenario 2	Dose-efficacy scenario 1	0.52	0.639930908961552	MTD 2.5% percentile	0.25	CD
y_002554	Dose-toxicity scenario 2	Dose-efficacy scenario 1	0.53	0.629546549356919	MTD 2.5% percentile	0.25	CD
y_002555	Dose-toxicity scenario 2	Dose-efficacy scenario 1	0.54	0.619262661853127	MTD 2.5% percentile	0.25	CD
y_002556	Dose-toxicity scenario 2	Dose-efficacy scenario 1	0.55	0.609077795319239	MTD 2.5% percentile	0.25	CD
y_002557	Dose-toxicity scenario 2	Dose-efficacy scenario 1	0.56	0.598990526435574	MTD 2.5% percentile	0.25	CD
y_002558	Dose-toxicity scenario 2	Dose-efficacy scenario 1	0.57	0.588999459030624	MTD 2.5% percentile	0.25	CD
y_002559	Dose-toxicity scenario 2	Dose-efficacy scenario 1	0.58	0.579103223436852	MTD 2.5% percentile	0.25	CD
y_002560	Dose-toxicity scenario 2	Dose-efficacy scenario 1	0.59	0.569300475864743	MTD 2.5% percentile	0.25	CD
y_002561	Dose-toxicity scenario 2	Dose-efficacy scenario 1	0.6	0.559589897794515	MTD 2.5% percentile	0.25	CD
y_002562	Dose-toxicity scenario 2	Dose-efficacy scenario 1	0.61	0.549970195384909	MTD 2.5% percentile	0.25	CD
y_002563	Dose-toxicity scenario 2	Dose-efficacy scenario 1	0.62	0.540440098898497	MTD 2.5% percentile	0.25	CD
y_002564	Dose-toxicity scenario 2	Dose-efficacy scenario 1	0.63	0.530998362142976	MTD 2.5% percentile	0.25	CD
y_002565	Dose-toxicity scenario 2	Dose-efficacy scenario 1	0.64	0.52164376192793	MTD 2.5% percentile	0.25	CD
y_002566	Dose-toxicity scenario 2	Dose-efficacy scenario 1	0.65	0.512375097536568	MTD 2.5% percentile	0.25	CD
y_002567	Dose-toxicity scenario 2	Dose-efficacy scenario 1	0.66	0.503191190211944	MTD 2.5% percentile	0.25	CD
y_002568	Dose-toxicity scenario 2	Dose-efficacy scenario 1	0.67	0.49409088265722	MTD 2.5% percentile	0.25	CD
y_002569	Dose-toxicity scenario 2	Dose-efficacy scenario 1	0.68	0.485073038549504	MTD 2.5% percentile	0.25	CD
y_002570	Dose-toxicity scenario 2	Dose-efficacy scenario 1	0.69	0.476136542066852	MTD 2.5% percentile	0.25	CD
y_002571	Dose-toxicity scenario 2	Dose-efficacy scenario 1	0.7	0.467280297428006	MTD 2.5% percentile	0.25	CD
y_002572	Dose-toxicity scenario 2	Dose-efficacy scenario 1	0.71	0.458503228444483	MTD 2.5% percentile	0.25	CD
y_002573	Dose-toxicity scenario 2	Dose-efficacy scenario 1	0.72	0.449804278084619	MTD 2.5% percentile	0.25	CD
y_002574	Dose-toxicity scenario 2	Dose-efficacy scenario 1	0.73	0.441182408049204	MTD 2.5% percentile	0.25	CD
y_002575	Dose-toxicity scenario 2	Dose-efficacy scenario 1	0.74	0.432636598358347	MTD 2.5% percentile	0.25	CD
y_002576	Dose-toxicity scenario 2	Dose-efficacy scenario 1	0.75	0.424165846949229	MTD 2.5% percentile	0.25	CD
y_002577	Dose-toxicity scenario 2	Dose-efficacy scenario 1	0.76	0.415769169284404	MTD 2.5% percentile	0.25	CD
y_002578	Dose-toxicity scenario 2	Dose-efficacy scenario 1	0.77	0.407445597970337	MTD 2.5% percentile	0.25	CD
y_002579	Dose-toxicity scenario 2	Dose-efficacy scenario 1	0.78	0.399194182385855	MTD 2.5% percentile	0.25	CD
y_002580	Dose-toxicity scenario 2	Dose-efficacy scenario 1	0.79	0.391013988320228	MTD 2.5% percentile	0.25	CD
y_002581	Dose-toxicity scenario 2	Dose-efficacy scenario 1	0.8	0.382904097620574	MTD 2.5% percentile	0.25	CD
y_002582	Dose-toxicity scenario 2	Dose-efficacy scenario 1	0.81	0.374863607848318	MTD 2.5% percentile	0.25	CD
y_002583	Dose-toxicity scenario 2	Dose-efficacy scenario 1	0.82	0.366891631944438	MTD 2.5% percentile	0.25	CD
y_002584	Dose-toxicity scenario 2	Dose-efficacy scenario 1	0.83	0.358987297903222	MTD 2.5% percentile	0.25	CD
y_002585	Dose-toxicity scenario 2	Dose-efficacy scenario 1	0.84	0.351149748454306	MTD 2.5% percentile	0.25	CD
y_002586	Dose-toxicity scenario 2	Dose-efficacy scenario 1	0.85	0.343378140752727	MTD 2.5% percentile	0.25	CD
y_002587	Dose-toxicity scenario 2	Dose-efficacy scenario 1	0.86	0.335671646076775	MTD 2.5% percentile	0.25	CD
y_002588	Dose-toxicity scenario 2	Dose-efficacy scenario 1	0.87	0.328029449533403	MTD 2.5% percentile	0.25	CD
y_002589	Dose-toxicity scenario 2	Dose-efficacy scenario 1	0.88	0.32045074977098	MTD 2.5% percentile	0.25	CD
y_002590	Dose-toxicity scenario 2	Dose-efficacy scenario 1	0.89	0.312934758699178	MTD 2.5% percentile	0.25	CD
y_002591	Dose-toxicity scenario 2	Dose-efficacy scenario 1	0.9	0.305480701215777	MTD 2.5% percentile	0.25	CD
y_002592	Dose-toxicity scenario 2	Dose-efficacy scenario 1	0.91	0.298087814940207	MTD 2.5% percentile	0.25	CD
y_002593	Dose-toxicity scenario 2	Dose-efficacy scenario 1	0.92	0.290755349953607	MTD 2.5% percentile	0.25	CD
y_002594	Dose-toxicity scenario 2	Dose-efficacy scenario 1	0.93	0.28348256854525	MTD 2.5% percentile	0.25	CD
y_002595	Dose-toxicity scenario 2	Dose-efficacy scenario 1	0.94	0.276268744965118	MTD 2.5% percentile	0.25	CD
y_002596	Dose-toxicity scenario 2	Dose-efficacy scenario 1	0.95	0.269113165182481	MTD 2.5% percentile	0.25	CD
y_002597	Dose-toxicity scenario 2	Dose-efficacy scenario 1	0.96	0.262015126650298	MTD 2.5% percentile	0.25	CD
y_002598	Dose-toxicity scenario 2	Dose-efficacy scenario 1	0.97	0.254973938075276	MTD 2.5% percentile	0.25	CD
y_002599	Dose-toxicity scenario 2	Dose-efficacy scenario 1	0.98	0.247988919193432	MTD 2.5% percentile	0.25	CD
y_0025100	Dose-toxicity scenario 2	Dose-efficacy scenario 1	0.99	0.241059400551011	MTD 2.5% percentile	0.25	CD
y_0025101	Dose-toxicity scenario 2	Dose-efficacy scenario 1	1	0.234184723290595	MTD 2.5% percentile	0.25	CD
y_0501	Dose-toxicity scenario 2	Dose-efficacy scenario 1	0	1.24876448417222	MTD 50% percentile	0.25	CD
y_0502	Dose-toxicity scenario 2	Dose-efficacy scenario 1	0.01	1.22472128395965	MTD 50% percentile	0.25	CD
y_0503	Dose-toxicity scenario 2	Dose-efficacy scenario 1	0.02	1.2012209795395	MTD 50% percentile	0.25	CD
y_0504	Dose-toxicity scenario 2	Dose-efficacy scenario 1	0.03	1.17824538830185	MTD 50% percentile	0.25	CD
y_0505	Dose-toxicity scenario 2	Dose-efficacy scenario 1	0.04	1.15577713063229	MTD 50% percentile	0.25	CD
y_0506	Dose-toxicity scenario 2	Dose-efficacy scenario 1	0.05	1.13379958606778	MTD 50% percentile	0.25	CD
y_0507	Dose-toxicity scenario 2	Dose-efficacy scenario 1	0.06	1.11229685229426	MTD 50% percentile	0.25	CD
y_0508	Dose-toxicity scenario 2	Dose-efficacy scenario 1	0.07	1.09125370677323	MTD 50% percentile	0.25	CD
y_0509	Dose-toxicity scenario 2	Dose-efficacy scenario 1	0.08	1.07065557080293	MTD 50% percentile	0.25	CD
y_05010	Dose-toxicity scenario 2	Dose-efficacy scenario 1	0.09	1.05048847583566	MTD 50% percentile	0.25	CD
y_05011	Dose-toxicity scenario 2	Dose-efficacy scenario 1	0.1	1.03073903188781	MTD 50% percentile	0.25	CD
y_05012	Dose-toxicity scenario 2	Dose-efficacy scenario 1	0.11	1.01139439789232	MTD 50% percentile	0.25	CD
y_05013	Dose-toxicity scenario 2	Dose-efficacy scenario 1	0.12	0.992442253855824	MTD 50% percentile	0.25	CD
y_05014	Dose-toxicity scenario 2	Dose-efficacy scenario 1	0.13	0.973870774693481	MTD 50% percentile	0.25	CD
y_05015	Dose-toxicity scenario 2	Dose-efficacy scenario 1	0.14	0.955668605624735	MTD 50% percentile	0.25	CD
y_05016	Dose-toxicity scenario 2	Dose-efficacy scenario 1	0.15	0.937824839022483	MTD 50% percentile	0.25	CD
y_05017	Dose-toxicity scenario 2	Dose-efficacy scenario 1	0.16	0.920328992616425	MTD 50% percentile	0.25	CD
y_05018	Dose-toxicity scenario 2	Dose-efficacy scenario 1	0.17	0.90317098895909	MTD 50% percentile	0.25	CD
y_05019	Dose-toxicity scenario 2	Dose-efficacy scenario 1	0.18	0.88634113607001	MTD 50% percentile	0.25	CD
y_05020	Dose-toxicity scenario 2	Dose-efficacy scenario 1	0.19	0.869830109179932	MTD 50% percentile	0.25	CD
y_05021	Dose-toxicity scenario 2	Dose-efficacy scenario 1	0.2	0.853628933502806	MTD 50% percentile	0.25	CD
y_05022	Dose-toxicity scenario 2	Dose-efficacy scenario 1	0.21	0.837728967968687	MTD 50% percentile	0.25	CD
y_05023	Dose-toxicity scenario 2	Dose-efficacy scenario 1	0.22	0.822121889855574	MTD 50% percentile	0.25	CD
y_05024	Dose-toxicity scenario 2	Dose-efficacy scenario 1	0.23	0.806799680262784	MTD 50% percentile	0.25	CD
y_05025	Dose-toxicity scenario 2	Dose-efficacy scenario 1	0.24	0.791754610372564	MTD 50% percentile	0.25	CD
y_05026	Dose-toxicity scenario 2	Dose-efficacy scenario 1	0.25	0.77697922845051	MTD 50% percentile	0.25	CD
y_05027	Dose-toxicity scenario 2	Dose-efficacy scenario 1	0.26	0.762466347538832	MTD 50% percentile	0.25	CD
y_05028	Dose-toxicity scenario 2	Dose-efficacy scenario 1	0.27	0.748209033799779	MTD 50% percentile	0.25	CD
y_05029	Dose-toxicity scenario 2	Dose-efficacy scenario 1	0.28	0.73420059546949	MTD 50% percentile	0.25	CD
y_05030	Dose-toxicity scenario 2	Dose-efficacy scenario 1	0.29	0.720434572385307	MTD 50% percentile	0.25	CD
y_05031	Dose-toxicity scenario 2	Dose-efficacy scenario 1	0.3	0.706904726052111	MTD 50% percentile	0.25	CD
y_05032	Dose-toxicity scenario 2	Dose-efficacy scenario 1	0.31	0.693605030215589	MTD 50% percentile	0.25	CD
y_05033	Dose-toxicity scenario 2	Dose-efficacy scenario 1	0.32	0.680529661912508	MTD 50% percentile	0.25	CD
y_05034	Dose-toxicity scenario 2	Dose-efficacy scenario 1	0.33	0.667672992970072	MTD 50% percentile	0.25	CD
y_05035	Dose-toxicity scenario 2	Dose-efficacy scenario 1	0.34	0.655029581928279	MTD 50% percentile	0.25	CD
y_05036	Dose-toxicity scenario 2	Dose-efficacy scenario 1	0.35	0.642594166360944	MTD 50% percentile	0.25	CD
y_05037	Dose-toxicity scenario 2	Dose-efficacy scenario 1	0.36	0.6303616555726	MTD 50% percentile	0.25	CD
y_05038	Dose-toxicity scenario 2	Dose-efficacy scenario 1	0.37	0.618327123649995	MTD 50% percentile	0.25	CD
y_05039	Dose-toxicity scenario 2	Dose-efficacy scenario 1	0.38	0.606485802848259	MTD 50% percentile	0.25	CD
y_05040	Dose-toxicity scenario 2	Dose-efficacy scenario 1	0.39	0.594833077293083	MTD 50% percentile	0.25	CD
y_05041	Dose-toxicity scenario 2	Dose-efficacy scenario 1	0.4	0.583364476981436	MTD 50% percentile	0.25	CD
y_05042	Dose-toxicity scenario 2	Dose-efficacy scenario 1	0.41	0.572075672064437	MTD 50% percentile	0.25	CD
y_05043	Dose-toxicity scenario 2	Dose-efficacy scenario 1	0.42	0.560962467397018	MTD 50% percentile	0.25	CD
y_05044	Dose-toxicity scenario 2	Dose-efficacy scenario 1	0.43	0.550020797339974	MTD 50% percentile	0.25	CD
y_05045	Dose-toxicity scenario 2	Dose-efficacy scenario 1	0.44	0.539246720800861	MTD 50% percentile	0.25	CD
y_05046	Dose-toxicity scenario 2	Dose-efficacy scenario 1	0.45	0.528636416501033	MTD 50% percentile	0.25	CD
y_05047	Dose-toxicity scenario 2	Dose-efficacy scenario 1	0.46	0.518186178456896	MTD 50% percentile	0.25	CD
y_05048	Dose-toxicity scenario 2	Dose-efficacy scenario 1	0.47	0.50789241166412	MTD 50% percentile	0.25	CD
y_05049	Dose-toxicity scenario 2	Dose-efficacy scenario 1	0.48	0.497751627974291	MTD 50% percentile	0.25	CD
y_05050	Dose-toxicity scenario 2	Dose-efficacy scenario 1	0.49	0.48776044215403	MTD 50% percentile	0.25	CD
y_05051	Dose-toxicity scenario 2	Dose-efficacy scenario 1	0.5	0.477915568117257	MTD 50% percentile	0.25	CD
y_05052	Dose-toxicity scenario 2	Dose-efficacy scenario 1	0.51	0.468213815321768	MTD 50% percentile	0.25	CD
y_05053	Dose-toxicity scenario 2	Dose-efficacy scenario 1	0.52	0.458652085321841	MTD 50% percentile	0.25	CD
y_05054	Dose-toxicity scenario 2	Dose-efficacy scenario 1	0.53	0.449227368469028	MTD 50% percentile	0.25	CD
y_05055	Dose-toxicity scenario 2	Dose-efficacy scenario 1	0.54	0.439936740753779	MTD 50% percentile	0.25	CD
y_05056	Dose-toxicity scenario 2	Dose-efficacy scenario 1	0.55	0.430777360780906	MTD 50% percentile	0.25	CD
y_05057	Dose-toxicity scenario 2	Dose-efficacy scenario 1	0.56	0.421746466872341	MTD 50% percentile	0.25	CD
y_05058	Dose-toxicity scenario 2	Dose-efficacy scenario 1	0.57	0.412841374290961	MTD 50% percentile	0.25	CD
y_05059	Dose-toxicity scenario 2	Dose-efficacy scenario 1	0.58	0.404059472579636	MTD 50% percentile	0.25	CD
y_05060	Dose-toxicity scenario 2	Dose-efficacy scenario 1	0.59	0.395398223009946	MTD 50% percentile	0.25	CD
y_05061	Dose-toxicity scenario 2	Dose-efficacy scenario 1	0.6	0.386855156135337	MTD 50% percentile	0.25	CD
y_05062	Dose-toxicity scenario 2	Dose-efficacy scenario 1	0.61	0.378427869443762	MTD 50% percentile	0.25	CD
y_05063	Dose-toxicity scenario 2	Dose-efficacy scenario 1	0.62	0.370114025105108	MTD 50% percentile	0.25	CD
y_05064	Dose-toxicity scenario 2	Dose-efficacy scenario 1	0.63	0.361911347808999	MTD 50% percentile	0.25	CD
y_05065	Dose-toxicity scenario 2	Dose-efficacy scenario 1	0.64	0.353817622688737	MTD 50% percentile	0.25	CD
y_05066	Dose-toxicity scenario 2	Dose-efficacy scenario 1	0.65	0.345830693327446	MTD 50% percentile	0.25	CD
y_05067	Dose-toxicity scenario 2	Dose-efficacy scenario 1	0.66	0.3379484598426	MTD 50% percentile	0.25	CD
y_05068	Dose-toxicity scenario 2	Dose-efficacy scenario 1	0.67	0.33016887704541	MTD 50% percentile	0.25	CD
y_05069	Dose-toxicity scenario 2	Dose-efficacy scenario 1	0.68	0.32248995267164	MTD 50% percentile	0.25	CD
y_05070	Dose-toxicity scenario 2	Dose-efficacy scenario 1	0.69	0.314909745680664	MTD 50% percentile	0.25	CD
y_05071	Dose-toxicity scenario 2	Dose-efficacy scenario 1	0.7	0.307426364619701	MTD 50% percentile	0.25	CD
y_05072	Dose-toxicity scenario 2	Dose-efficacy scenario 1	0.71	0.300037966050335	MTD 50% percentile	0.25	CD
y_05073	Dose-toxicity scenario 2	Dose-efficacy scenario 1	0.72	0.292742753034573	MTD 50% percentile	0.25	CD
y_05074	Dose-toxicity scenario 2	Dose-efficacy scenario 1	0.73	0.285538973677829	MTD 50% percentile	0.25	CD
y_05075	Dose-toxicity scenario 2	Dose-efficacy scenario 1	0.74	0.278424919726342	MTD 50% percentile	0.25	CD
y_05076	Dose-toxicity scenario 2	Dose-efficacy scenario 1	0.75	0.271398925216692	MTD 50% percentile	0.25	CD
y_05077	Dose-toxicity scenario 2	Dose-efficacy scenario 1	0.76	0.264459365175146	MTD 50% percentile	0.25	CD
y_05078	Dose-toxicity scenario 2	Dose-efficacy scenario 1	0.77	0.257604654364718	MTD 50% percentile	0.25	CD
y_05079	Dose-toxicity scenario 2	Dose-efficacy scenario 1	0.78	0.250833246077909	MTD 50% percentile	0.25	CD
y_05080	Dose-toxicity scenario 2	Dose-efficacy scenario 1	0.79	0.244143630973192	MTD 50% percentile	0.25	CD
y_05081	Dose-toxicity scenario 2	Dose-efficacy scenario 1	0.8	0.237534335953408	MTD 50% percentile	0.25	CD
y_05082	Dose-toxicity scenario 2	Dose-efficacy scenario 1	0.81	0.231003923084325	MTD 50% percentile	0.25	CD
y_05083	Dose-toxicity scenario 2	Dose-efficacy scenario 1	0.82	0.224550988551681	MTD 50% percentile	0.25	CD
y_05084	Dose-toxicity scenario 2	Dose-efficacy scenario 1	0.83	0.218174161655137	MTD 50% percentile	0.25	CD
y_05085	Dose-toxicity scenario 2	Dose-efficacy scenario 1	0.84	0.211872103837614	MTD 50% percentile	0.25	CD
y_05086	Dose-toxicity scenario 2	Dose-efficacy scenario 1	0.85	0.205643507748574	MTD 50% percentile	0.25	CD
y_05087	Dose-toxicity scenario 2	Dose-efficacy scenario 1	0.86	0.199487096339873	MTD 50% percentile	0.25	CD
y_05088	Dose-toxicity scenario 2	Dose-efficacy scenario 1	0.87	0.193401621992861	MTD 50% percentile	0.25	CD
y_05089	Dose-toxicity scenario 2	Dose-efficacy scenario 1	0.88	0.187385865675491	MTD 50% percentile	0.25	CD
y_05090	Dose-toxicity scenario 2	Dose-efficacy scenario 1	0.89	0.181438636128227	MTD 50% percentile	0.25	CD
y_05091	Dose-toxicity scenario 2	Dose-efficacy scenario 1	0.9	0.175558769077614	MTD 50% percentile	0.25	CD
y_05092	Dose-toxicity scenario 2	Dose-efficacy scenario 1	0.91	0.169745126476429	MTD 50% percentile	0.25	CD
y_05093	Dose-toxicity scenario 2	Dose-efficacy scenario 1	0.92	0.16399659576935	MTD 50% percentile	0.25	CD
y_05094	Dose-toxicity scenario 2	Dose-efficacy scenario 1	0.93	0.158312089183173	MTD 50% percentile	0.25	CD
y_05095	Dose-toxicity scenario 2	Dose-efficacy scenario 1	0.94	0.152690543040603	MTD 50% percentile	0.25	CD
y_05096	Dose-toxicity scenario 2	Dose-efficacy scenario 1	0.95	0.147130917096731	MTD 50% percentile	0.25	CD
y_05097	Dose-toxicity scenario 2	Dose-efficacy scenario 1	0.96	0.141632193897304	MTD 50% percentile	0.25	CD
y_05098	Dose-toxicity scenario 2	Dose-efficacy scenario 1	0.97	0.136193378157981	MTD 50% percentile	0.25	CD
y_05099	Dose-toxicity scenario 2	Dose-efficacy scenario 1	0.98	0.130813496163759	MTD 50% percentile	0.25	CD
y_050100	Dose-toxicity scenario 2	Dose-efficacy scenario 1	0.99	0.125491595187826	MTD 50% percentile	0.25	CD
y_050101	Dose-toxicity scenario 2	Dose-efficacy scenario 1	1	0.120226742929093	MTD 50% percentile	0.25	CD
y_09751	Dose-toxicity scenario 2	Dose-efficacy scenario 1	0	1.15040469095395	MTD 97.5% percentile	0.25	CD
y_09752	Dose-toxicity scenario 2	Dose-efficacy scenario 1	0.01	1.11637109550341	MTD 97.5% percentile	0.25	CD
y_09753	Dose-toxicity scenario 2	Dose-efficacy scenario 1	0.02	1.08374820026561	MTD 97.5% percentile	0.25	CD
y_09754	Dose-toxicity scenario 2	Dose-efficacy scenario 1	0.03	1.05245007538324	MTD 97.5% percentile	0.25	CD
y_09755	Dose-toxicity scenario 2	Dose-efficacy scenario 1	0.04	1.02239763109923	MTD 97.5% percentile	0.25	CD
y_09756	Dose-toxicity scenario 2	Dose-efficacy scenario 1	0.05	0.993517950438274	MTD 97.5% percentile	0.25	CD
y_09757	Dose-toxicity scenario 2	Dose-efficacy scenario 1	0.06	0.965743698517278	MTD 97.5% percentile	0.25	CD
y_09758	Dose-toxicity scenario 2	Dose-efficacy scenario 1	0.07	0.939012598411556	MTD 97.5% percentile	0.25	CD
y_09759	Dose-toxicity scenario 2	Dose-efficacy scenario 1	0.08	0.913266964989064	MTD 97.5% percentile	0.25	CD
y_097510	Dose-toxicity scenario 2	Dose-efficacy scenario 1	0.09	0.888453289368388	MTD 97.5% percentile	0.25	CD
y_097511	Dose-toxicity scenario 2	Dose-efficacy scenario 1	0.1	0.864521867700694	MTD 97.5% percentile	0.25	CD
y_097512	Dose-toxicity scenario 2	Dose-efficacy scenario 1	0.11	0.841426468856207	MTD 97.5% percentile	0.25	CD
y_097513	Dose-toxicity scenario 2	Dose-efficacy scenario 1	0.12	0.81912403634002	MTD 97.5% percentile	0.25	CD
y_097514	Dose-toxicity scenario 2	Dose-efficacy scenario 1	0.13	0.797574420393319	MTD 97.5% percentile	0.25	CD
y_097515	Dose-toxicity scenario 2	Dose-efficacy scenario 1	0.14	0.776740136773042	MTD 97.5% percentile	0.25	CD
y_097516	Dose-toxicity scenario 2	Dose-efficacy scenario 1	0.15	0.756586149161037	MTD 97.5% percentile	0.25	CD
y_097517	Dose-toxicity scenario 2	Dose-efficacy scenario 1	0.16	0.737079672545617	MTD 97.5% percentile	0.25	CD
y_097518	Dose-toxicity scenario 2	Dose-efficacy scenario 1	0.17	0.71818999525447	MTD 97.5% percentile	0.25	CD
y_097519	Dose-toxicity scenario 2	Dose-efficacy scenario 1	0.18	0.699888317606912	MTD 97.5% percentile	0.25	CD
y_097520	Dose-toxicity scenario 2	Dose-efficacy scenario 1	0.19	0.682147605402551	MTD 97.5% percentile	0.25	CD
y_097521	Dose-toxicity scenario 2	Dose-efficacy scenario 1	0.2	0.664942456678789	MTD 97.5% percentile	0.25	CD
y_097522	Dose-toxicity scenario 2	Dose-efficacy scenario 1	0.21	0.648248980356009	MTD 97.5% percentile	0.25	CD
y_097523	Dose-toxicity scenario 2	Dose-efficacy scenario 1	0.22	0.632044685551216	MTD 97.5% percentile	0.25	CD
y_097524	Dose-toxicity scenario 2	Dose-efficacy scenario 1	0.23	0.616308380481749	MTD 97.5% percentile	0.25	CD
y_097525	Dose-toxicity scenario 2	Dose-efficacy scenario 1	0.24	0.601020080003466	MTD 97.5% percentile	0.25	CD
y_097526	Dose-toxicity scenario 2	Dose-efficacy scenario 1	0.25	0.586160920935119	MTD 97.5% percentile	0.25	CD
y_097527	Dose-toxicity scenario 2	Dose-efficacy scenario 1	0.26	0.571713084414556	MTD 97.5% percentile	0.25	CD
y_097528	Dose-toxicity scenario 2	Dose-efficacy scenario 1	0.27	0.557659724614764	MTD 97.5% percentile	0.25	CD
y_097529	Dose-toxicity scenario 2	Dose-efficacy scenario 1	0.28	0.543984903220184	MTD 97.5% percentile	0.25	CD
y_097530	Dose-toxicity scenario 2	Dose-efficacy scenario 1	0.29	0.530673529127458	MTD 97.5% percentile	0.25	CD
y_097531	Dose-toxicity scenario 2	Dose-efficacy scenario 1	0.3	0.517711302891007	MTD 97.5% percentile	0.25	CD
y_097532	Dose-toxicity scenario 2	Dose-efficacy scenario 1	0.31	0.505084665483459	MTD 97.5% percentile	0.25	CD
y_097533	Dose-toxicity scenario 2	Dose-efficacy scenario 1	0.32	0.49278075098498	MTD 97.5% percentile	0.25	CD
y_097534	Dose-toxicity scenario 2	Dose-efficacy scenario 1	0.33	0.480787342854442	MTD 97.5% percentile	0.25	CD
y_097535	Dose-toxicity scenario 2	Dose-efficacy scenario 1	0.34	0.469092833470012	MTD 97.5% percentile	0.25	CD
y_097536	Dose-toxicity scenario 2	Dose-efficacy scenario 1	0.35	0.457686186657495	MTD 97.5% percentile	0.25	CD
y_097537	Dose-toxicity scenario 2	Dose-efficacy scenario 1	0.36	0.446556902952145	MTD 97.5% percentile	0.25	CD
y_097538	Dose-toxicity scenario 2	Dose-efficacy scenario 1	0.37	0.435694987364113	MTD 97.5% percentile	0.25	CD
y_097539	Dose-toxicity scenario 2	Dose-efficacy scenario 1	0.38	0.425090919439512	MTD 97.5% percentile	0.25	CD
y_097540	Dose-toxicity scenario 2	Dose-efficacy scenario 1	0.39	0.414735625428602	MTD 97.5% percentile	0.25	CD
y_097541	Dose-toxicity scenario 2	Dose-efficacy scenario 1	0.4	0.404620452390097	MTD 97.5% percentile	0.25	CD
y_097542	Dose-toxicity scenario 2	Dose-efficacy scenario 1	0.41	0.394737144076238	MTD 97.5% percentile	0.25	CD
y_097543	Dose-toxicity scenario 2	Dose-efficacy scenario 1	0.42	0.385077818457407	MTD 97.5% percentile	0.25	CD
y_097544	Dose-toxicity scenario 2	Dose-efficacy scenario 1	0.43	0.375634946757672	MTD 97.5% percentile	0.25	CD
y_097545	Dose-toxicity scenario 2	Dose-efficacy scenario 1	0.44	0.36640133388409	MTD 97.5% percentile	0.25	CD
y_097546	Dose-toxicity scenario 2	Dose-efficacy scenario 1	0.45	0.357370100142832	MTD 97.5% percentile	0.25	CD
y_097547	Dose-toxicity scenario 2	Dose-efficacy scenario 1	0.46	0.348534664144501	MTD 97.5% percentile	0.25	CD
y_097548	Dose-toxicity scenario 2	Dose-efficacy scenario 1	0.47	0.339888726809366	MTD 97.5% percentile	0.25	CD
y_097549	Dose-toxicity scenario 2	Dose-efficacy scenario 1	0.48	0.331426256390824	MTD 97.5% percentile	0.25	CD
y_097550	Dose-toxicity scenario 2	Dose-efficacy scenario 1	0.49	0.323141474442259	MTD 97.5% percentile	0.25	CD
y_097551	Dose-toxicity scenario 2	Dose-efficacy scenario 1	0.5	0.315028842658689	MTD 97.5% percentile	0.25	CD
y_097552	Dose-toxicity scenario 2	Dose-efficacy scenario 1	0.51	0.307083050530236	MTD 97.5% percentile	0.25	CD
y_097553	Dose-toxicity scenario 2	Dose-efficacy scenario 1	0.52	0.299299003749571	MTD 97.5% percentile	0.25	CD
y_097554	Dose-toxicity scenario 2	Dose-efficacy scenario 1	0.53	0.291671813320174	MTD 97.5% percentile	0.25	CD
y_097555	Dose-toxicity scenario 2	Dose-efficacy scenario 1	0.54	0.284196785316453	MTD 97.5% percentile	0.25	CD
y_097556	Dose-toxicity scenario 2	Dose-efficacy scenario 1	0.55	0.27686941125068	MTD 97.5% percentile	0.25	CD
y_097557	Dose-toxicity scenario 2	Dose-efficacy scenario 1	0.56	0.269685359005174	MTD 97.5% percentile	0.25	CD
y_097558	Dose-toxicity scenario 2	Dose-efficacy scenario 1	0.57	0.262640464291437	MTD 97.5% percentile	0.25	CD
y_097559	Dose-toxicity scenario 2	Dose-efficacy scenario 1	0.58	0.255730722600842	MTD 97.5% percentile	0.25	CD
y_097560	Dose-toxicity scenario 2	Dose-efficacy scenario 1	0.59	0.248952281614182	MTD 97.5% percentile	0.25	CD
y_097561	Dose-toxicity scenario 2	Dose-efficacy scenario 1	0.6	0.242301434039865	MTD 97.5% percentile	0.25	CD
y_097562	Dose-toxicity scenario 2	Dose-efficacy scenario 1	0.61	0.235774610852755	MTD 97.5% percentile	0.25	CD
y_097563	Dose-toxicity scenario 2	Dose-efficacy scenario 1	0.62	0.22936837490777	MTD 97.5% percentile	0.25	CD
y_097564	Dose-toxicity scenario 2	Dose-efficacy scenario 1	0.63	0.223079414904218	MTD 97.5% percentile	0.25	CD
y_097565	Dose-toxicity scenario 2	Dose-efficacy scenario 1	0.64	0.216904539678602	MTD 97.5% percentile	0.25	CD
y_097566	Dose-toxicity scenario 2	Dose-efficacy scenario 1	0.65	0.210840672805225	MTD 97.5% percentile	0.25	CD
y_097567	Dose-toxicity scenario 2	Dose-efficacy scenario 1	0.66	0.204884847485403	MTD 97.5% percentile	0.25	CD
y_097568	Dose-toxicity scenario 2	Dose-efficacy scenario 1	0.67	0.199034201707452	MTD 97.5% percentile	0.25	CD
y_097569	Dose-toxicity scenario 2	Dose-efficacy scenario 1	0.68	0.193285973660846	MTD 97.5% percentile	0.25	CD
y_097570	Dose-toxicity scenario 2	Dose-efficacy scenario 1	0.69	0.18763749738912	MTD 97.5% percentile	0.25	CD
y_097571	Dose-toxicity scenario 2	Dose-efficacy scenario 1	0.7	0.182086198667138	MTD 97.5% percentile	0.25	CD
y_097572	Dose-toxicity scenario 2	Dose-efficacy scenario 1	0.71	0.176629591089332	MTD 97.5% percentile	0.25	CD
y_097573	Dose-toxicity scenario 2	Dose-efficacy scenario 1	0.72	0.171265272356416	MTD 97.5% percentile	0.25	CD
y_097574	Dose-toxicity scenario 2	Dose-efficacy scenario 1	0.73	0.165990920748944	MTD 97.5% percentile	0.25	CD
y_097575	Dose-toxicity scenario 2	Dose-efficacy scenario 1	0.74	0.160804291776807	MTD 97.5% percentile	0.25	CD
y_097576	Dose-toxicity scenario 2	Dose-efficacy scenario 1	0.75	0.15570321499454	MTD 97.5% percentile	0.25	CD
y_097577	Dose-toxicity scenario 2	Dose-efficacy scenario 1	0.76	0.150685590972927	MTD 97.5% percentile	0.25	CD
y_097578	Dose-toxicity scenario 2	Dose-efficacy scenario 1	0.77	0.145749388418028	MTD 97.5% percentile	0.25	CD
y_097579	Dose-toxicity scenario 2	Dose-efficacy scenario 1	0.78	0.140892641429336	MTD 97.5% percentile	0.25	CD
y_097580	Dose-toxicity scenario 2	Dose-efficacy scenario 1	0.79	0.136113446889271	MTD 97.5% percentile	0.25	CD
y_097581	Dose-toxicity scenario 2	Dose-efficacy scenario 1	0.8	0.131409961976742	MTD 97.5% percentile	0.25	CD
y_097582	Dose-toxicity scenario 2	Dose-efficacy scenario 1	0.81	0.126780401797943	MTD 97.5% percentile	0.25	CD
y_097583	Dose-toxicity scenario 2	Dose-efficacy scenario 1	0.82	0.122223037127992	MTD 97.5% percentile	0.25	CD
y_097584	Dose-toxicity scenario 2	Dose-efficacy scenario 1	0.83	0.117736192257406	MTD 97.5% percentile	0.25	CD
y_097585	Dose-toxicity scenario 2	Dose-efficacy scenario 1	0.84	0.113318242937774	MTD 97.5% percentile	0.25	CD
y_097586	Dose-toxicity scenario 2	Dose-efficacy scenario 1	0.85	0.10896761442135	MTD 97.5% percentile	0.25	CD
y_097587	Dose-toxicity scenario 2	Dose-efficacy scenario 1	0.86	0.104682779589575	MTD 97.5% percentile	0.25	CD
y_097588	Dose-toxicity scenario 2	Dose-efficacy scenario 1	0.87	0.100462257165878	MTD 97.5% percentile	0.25	CD
y_097589	Dose-toxicity scenario 2	Dose-efficacy scenario 1	0.88	0.0963046100083491	MTD 97.5% percentile	0.25	CD
y_097590	Dose-toxicity scenario 2	Dose-efficacy scenario 1	0.89	0.0922084434781469	MTD 97.5% percentile	0.25	CD
y_097591	Dose-toxicity scenario 2	Dose-efficacy scenario 1	0.9	0.0881724038797638	MTD 97.5% percentile	0.25	CD
y_097592	Dose-toxicity scenario 2	Dose-efficacy scenario 1	0.91	0.0841951769694711	MTD 97.5% percentile	0.25	CD
y_097593	Dose-toxicity scenario 2	Dose-efficacy scenario 1	0.92	0.0802754865284989	MTD 97.5% percentile	0.25	CD
y_097594	Dose-toxicity scenario 2	Dose-efficacy scenario 1	0.93	0.0764120929976929	MTD 97.5% percentile	0.25	CD
y_097595	Dose-toxicity scenario 2	Dose-efficacy scenario 1	0.94	0.0726037921705833	MTD 97.5% percentile	0.25	CD
y_097596	Dose-toxicity scenario 2	Dose-efficacy scenario 1	0.95	0.0688494139419671	MTD 97.5% percentile	0.25	CD
y_097597	Dose-toxicity scenario 2	Dose-efficacy scenario 1	0.96	0.0651478211092755	MTD 97.5% percentile	0.25	CD
y_097598	Dose-toxicity scenario 2	Dose-efficacy scenario 1	0.97	0.0614979082241446	MTD 97.5% percentile	0.25	CD
y_097599	Dose-toxicity scenario 2	Dose-efficacy scenario 1	0.98	0.0578986004917552	MTD 97.5% percentile	0.25	CD
y_0975100	Dose-toxicity scenario 2	Dose-efficacy scenario 1	0.99	0.0543488527156375	MTD 97.5% percentile	0.25	CD
y_0975101	Dose-toxicity scenario 2	Dose-efficacy scenario 1	1	0.0508476482857664	MTD 97.5% percentile	0.25	CD
