# Supplementary material for: A Bayesian adaptive design for dual‐agent phase I–II oncology trials integrating efficacy data across stages
Source: Biom J. 2023 May 18;65(7):2200288. doi: 10.1002/bimj.202200288 (PMC10952513; doi:10.1002/bimj.202200288)
Supplement: Supplementary file 1 — Supporting Information S1 [file BIMJ-65-0-s001.zip › Code_biometrical_journal2/Code_biometrical_journal/Data/intermediate_outputs/MTD_curve_DLT_sc2_EFF_sc1_CD_w050_H0.csv]

	DLT_scenario	EFF_scenario	x	y	type	omega	agreement
y_mean1	Dose-toxicity scenario 2	Dose-efficacy scenario 1	0	1.24937275565897	MTD mean	0.5	CD
y_mean2	Dose-toxicity scenario 2	Dose-efficacy scenario 1	0.01	1.22456366072698	MTD mean	0.5	CD
y_mean3	Dose-toxicity scenario 2	Dose-efficacy scenario 1	0.02	1.20034541423147	MTD mean	0.5	CD
y_mean4	Dose-toxicity scenario 2	Dose-efficacy scenario 1	0.03	1.17669715726616	MTD mean	0.5	CD
y_mean5	Dose-toxicity scenario 2	Dose-efficacy scenario 1	0.04	1.15359900135623	MTD mean	0.5	CD
y_mean6	Dose-toxicity scenario 2	Dose-efficacy scenario 1	0.05	1.1310319726722	MTD mean	0.5	CD
y_mean7	Dose-toxicity scenario 2	Dose-efficacy scenario 1	0.06	1.1089779600484	MTD mean	0.5	CD
y_mean8	Dose-toxicity scenario 2	Dose-efficacy scenario 1	0.07	1.08741966650663	MTD mean	0.5	CD
y_mean9	Dose-toxicity scenario 2	Dose-efficacy scenario 1	0.08	1.06634056401239	MTD mean	0.5	CD
y_mean10	Dose-toxicity scenario 2	Dose-efficacy scenario 1	0.09	1.04572485121496	MTD mean	0.5	CD
y_mean11	Dose-toxicity scenario 2	Dose-efficacy scenario 1	0.1	1.02555741394421	MTD mean	0.5	CD
y_mean12	Dose-toxicity scenario 2	Dose-efficacy scenario 1	0.11	1.00582378825661	MTD mean	0.5	CD
y_mean13	Dose-toxicity scenario 2	Dose-efficacy scenario 1	0.12	0.986510125840561	MTD mean	0.5	CD
y_mean14	Dose-toxicity scenario 2	Dose-efficacy scenario 1	0.13	0.967603161607156	MTD mean	0.5	CD
y_mean15	Dose-toxicity scenario 2	Dose-efficacy scenario 1	0.14	0.949090183307006	MTD mean	0.5	CD
y_mean16	Dose-toxicity scenario 2	Dose-efficacy scenario 1	0.15	0.930959003026844	MTD mean	0.5	CD
y_mean17	Dose-toxicity scenario 2	Dose-efficacy scenario 1	0.16	0.91319793043164	MTD mean	0.5	CD
y_mean18	Dose-toxicity scenario 2	Dose-efficacy scenario 1	0.17	0.89579574762877	MTD mean	0.5	CD
y_mean19	Dose-toxicity scenario 2	Dose-efficacy scenario 1	0.18	0.87874168554066	MTD mean	0.5	CD
y_mean20	Dose-toxicity scenario 2	Dose-efficacy scenario 1	0.19	0.862025401681352	MTD mean	0.5	CD
y_mean21	Dose-toxicity scenario 2	Dose-efficacy scenario 1	0.2	0.845636959240613	MTD mean	0.5	CD
y_mean22	Dose-toxicity scenario 2	Dose-efficacy scenario 1	0.21	0.829566807386701	MTD mean	0.5	CD
y_mean23	Dose-toxicity scenario 2	Dose-efficacy scenario 1	0.22	0.813805762705758	MTD mean	0.5	CD
y_mean24	Dose-toxicity scenario 2	Dose-efficacy scenario 1	0.23	0.798344991702034	MTD mean	0.5	CD
y_mean25	Dose-toxicity scenario 2	Dose-efficacy scenario 1	0.24	0.783175994288866	MTD mean	0.5	CD
y_mean26	Dose-toxicity scenario 2	Dose-efficacy scenario 1	0.25	0.768290588205587	MTD mean	0.5	CD
y_mean27	Dose-toxicity scenario 2	Dose-efficacy scenario 1	0.26	0.753680894300349	MTD mean	0.5	CD
y_mean28	Dose-toxicity scenario 2	Dose-efficacy scenario 1	0.27	0.739339322623222	MTD mean	0.5	CD
y_mean29	Dose-toxicity scenario 2	Dose-efficacy scenario 1	0.28	0.725258559278007	MTD mean	0.5	CD
y_mean30	Dose-toxicity scenario 2	Dose-efficacy scenario 1	0.29	0.711431553984899	MTD mean	0.5	CD
y_mean31	Dose-toxicity scenario 2	Dose-efficacy scenario 1	0.3	0.697851508309579	MTD mean	0.5	CD
y_mean32	Dose-toxicity scenario 2	Dose-efficacy scenario 1	0.31	0.684511864517418	MTD mean	0.5	CD
y_mean33	Dose-toxicity scenario 2	Dose-efficacy scenario 1	0.32	0.671406295014428	MTD mean	0.5	CD
y_mean34	Dose-toxicity scenario 2	Dose-efficacy scenario 1	0.33	0.658528692339217	MTD mean	0.5	CD
y_mean35	Dose-toxicity scenario 2	Dose-efficacy scenario 1	0.34	0.645873159672708	MTD mean	0.5	CD
y_mean36	Dose-toxicity scenario 2	Dose-efficacy scenario 1	0.35	0.633434001834621	MTD mean	0.5	CD
y_mean37	Dose-toxicity scenario 2	Dose-efficacy scenario 1	0.36	0.621205716737861	MTD mean	0.5	CD
y_mean38	Dose-toxicity scenario 2	Dose-efficacy scenario 1	0.37	0.609182987273842	MTD mean	0.5	CD
y_mean39	Dose-toxicity scenario 2	Dose-efficacy scenario 1	0.38	0.597360673603635	MTD mean	0.5	CD
y_mean40	Dose-toxicity scenario 2	Dose-efficacy scenario 1	0.39	0.585733805831426	MTD mean	0.5	CD
y_mean41	Dose-toxicity scenario 2	Dose-efficacy scenario 1	0.4	0.57429757703838	MTD mean	0.5	CD
y_mean42	Dose-toxicity scenario 2	Dose-efficacy scenario 1	0.41	0.563047336656359	MTD mean	0.5	CD
y_mean43	Dose-toxicity scenario 2	Dose-efficacy scenario 1	0.42	0.55197858416234	MTD mean	0.5	CD
y_mean44	Dose-toxicity scenario 2	Dose-efficacy scenario 1	0.43	0.541086963075544	MTD mean	0.5	CD
y_mean45	Dose-toxicity scenario 2	Dose-efficacy scenario 1	0.44	0.530368255240468	MTD mean	0.5	CD
y_mean46	Dose-toxicity scenario 2	Dose-efficacy scenario 1	0.45	0.519818375380063	MTD mean	0.5	CD
y_mean47	Dose-toxicity scenario 2	Dose-efficacy scenario 1	0.46	0.509433365904269	MTD mean	0.5	CD
y_mean48	Dose-toxicity scenario 2	Dose-efficacy scenario 1	0.47	0.499209391960056	MTD mean	0.5	CD
y_mean49	Dose-toxicity scenario 2	Dose-efficacy scenario 1	0.48	0.489142736709969	MTD mean	0.5	CD
y_mean50	Dose-toxicity scenario 2	Dose-efficacy scenario 1	0.49	0.479229796826952	MTD mean	0.5	CD
y_mean51	Dose-toxicity scenario 2	Dose-efficacy scenario 1	0.5	0.469467078193993	MTD mean	0.5	CD
y_mean52	Dose-toxicity scenario 2	Dose-efficacy scenario 1	0.51	0.459851191797797	MTD mean	0.5	CD
y_mean53	Dose-toxicity scenario 2	Dose-efficacy scenario 1	0.52	0.450378849806361	MTD mean	0.5	CD
y_mean54	Dose-toxicity scenario 2	Dose-efficacy scenario 1	0.53	0.4410468618209	MTD mean	0.5	CD
y_mean55	Dose-toxicity scenario 2	Dose-efficacy scenario 1	0.54	0.431852131293167	MTD mean	0.5	CD
y_mean56	Dose-toxicity scenario 2	Dose-efficacy scenario 1	0.55	0.422791652099688	MTD mean	0.5	CD
y_mean57	Dose-toxicity scenario 2	Dose-efficacy scenario 1	0.56	0.413862505264985	MTD mean	0.5	CD
y_mean58	Dose-toxicity scenario 2	Dose-efficacy scenario 1	0.57	0.405061855826252	MTD mean	0.5	CD
y_mean59	Dose-toxicity scenario 2	Dose-efficacy scenario 1	0.58	0.396386949832429	MTD mean	0.5	CD
y_mean60	Dose-toxicity scenario 2	Dose-efficacy scenario 1	0.59	0.387835111470996	MTD mean	0.5	CD
y_mean61	Dose-toxicity scenario 2	Dose-efficacy scenario 1	0.6	0.379403740316182	MTD mean	0.5	CD
y_mean62	Dose-toxicity scenario 2	Dose-efficacy scenario 1	0.61	0.371090308692662	MTD mean	0.5	CD
y_mean63	Dose-toxicity scenario 2	Dose-efficacy scenario 1	0.62	0.36289235914911	MTD mean	0.5	CD
y_mean64	Dose-toxicity scenario 2	Dose-efficacy scenario 1	0.63	0.354807502036309	MTD mean	0.5	CD
y_mean65	Dose-toxicity scenario 2	Dose-efficacy scenario 1	0.64	0.346833413184813	MTD mean	0.5	CD
y_mean66	Dose-toxicity scenario 2	Dose-efficacy scenario 1	0.65	0.338967831677406	MTD mean	0.5	CD
y_mean67	Dose-toxicity scenario 2	Dose-efficacy scenario 1	0.66	0.331208557711883	MTD mean	0.5	CD
y_mean68	Dose-toxicity scenario 2	Dose-efficacy scenario 1	0.67	0.323553450549908	MTD mean	0.5	CD
y_mean69	Dose-toxicity scenario 2	Dose-efficacy scenario 1	0.68	0.316000426547924	MTD mean	0.5	CD
y_mean70	Dose-toxicity scenario 2	Dose-efficacy scenario 1	0.69	0.308547457266324	MTD mean	0.5	CD
y_mean71	Dose-toxicity scenario 2	Dose-efficacy scenario 1	0.7	0.301192567653264	MTD mean	0.5	CD
y_mean72	Dose-toxicity scenario 2	Dose-efficacy scenario 1	0.71	0.293933834299716	MTD mean	0.5	CD
y_mean73	Dose-toxicity scenario 2	Dose-efficacy scenario 1	0.72	0.286769383762507	MTD mean	0.5	CD
y_mean74	Dose-toxicity scenario 2	Dose-efficacy scenario 1	0.73	0.279697390952293	MTD mean	0.5	CD
y_mean75	Dose-toxicity scenario 2	Dose-efficacy scenario 1	0.74	0.272716077583532	MTD mean	0.5	CD
y_mean76	Dose-toxicity scenario 2	Dose-efficacy scenario 1	0.75	0.26582371068371	MTD mean	0.5	CD
y_mean77	Dose-toxicity scenario 2	Dose-efficacy scenario 1	0.76	0.259018601159181	MTD mean	0.5	CD
y_mean78	Dose-toxicity scenario 2	Dose-efficacy scenario 1	0.77	0.252299102415139	MTD mean	0.5	CD
y_mean79	Dose-toxicity scenario 2	Dose-efficacy scenario 1	0.78	0.245663609027342	MTD mean	0.5	CD
y_mean80	Dose-toxicity scenario 2	Dose-efficacy scenario 1	0.79	0.239110555463352	MTD mean	0.5	CD
y_mean81	Dose-toxicity scenario 2	Dose-efficacy scenario 1	0.8	0.232638414851132	MTD mean	0.5	CD
y_mean82	Dose-toxicity scenario 2	Dose-efficacy scenario 1	0.81	0.22624569779299	MTD mean	0.5	CD
y_mean83	Dose-toxicity scenario 2	Dose-efficacy scenario 1	0.82	0.219930951222908	MTD mean	0.5	CD
y_mean84	Dose-toxicity scenario 2	Dose-efficacy scenario 1	0.83	0.21369275730544	MTD mean	0.5	CD
y_mean85	Dose-toxicity scenario 2	Dose-efficacy scenario 1	0.84	0.207529732374402	MTD mean	0.5	CD
y_mean86	Dose-toxicity scenario 2	Dose-efficacy scenario 1	0.85	0.201440525909712	MTD mean	0.5	CD
y_mean87	Dose-toxicity scenario 2	Dose-efficacy scenario 1	0.86	0.195423819550765	MTD mean	0.5	CD
y_mean88	Dose-toxicity scenario 2	Dose-efficacy scenario 1	0.87	0.189478326144842	MTD mean	0.5	CD
y_mean89	Dose-toxicity scenario 2	Dose-efficacy scenario 1	0.88	0.183602788829119	MTD mean	0.5	CD
y_mean90	Dose-toxicity scenario 2	Dose-efficacy scenario 1	0.89	0.177795980144873	MTD mean	0.5	CD
y_mean91	Dose-toxicity scenario 2	Dose-efficacy scenario 1	0.9	0.172056701182611	MTD mean	0.5	CD
y_mean92	Dose-toxicity scenario 2	Dose-efficacy scenario 1	0.91	0.166383780756837	MTD mean	0.5	CD
y_mean93	Dose-toxicity scenario 2	Dose-efficacy scenario 1	0.92	0.160776074609284	MTD mean	0.5	CD
y_mean94	Dose-toxicity scenario 2	Dose-efficacy scenario 1	0.93	0.155232464639469	MTD mean	0.5	CD
y_mean95	Dose-toxicity scenario 2	Dose-efficacy scenario 1	0.94	0.149751858161481	MTD mean	0.5	CD
y_mean96	Dose-toxicity scenario 2	Dose-efficacy scenario 1	0.95	0.144333187185962	MTD mean	0.5	CD
y_mean97	Dose-toxicity scenario 2	Dose-efficacy scenario 1	0.96	0.138975407726302	MTD mean	0.5	CD
y_mean98	Dose-toxicity scenario 2	Dose-efficacy scenario 1	0.97	0.133677499128086	MTD mean	0.5	CD
y_mean99	Dose-toxicity scenario 2	Dose-efficacy scenario 1	0.98	0.128438463420896	MTD mean	0.5	CD
y_mean100	Dose-toxicity scenario 2	Dose-efficacy scenario 1	0.99	0.123257324691609	MTD mean	0.5	CD
y_mean101	Dose-toxicity scenario 2	Dose-efficacy scenario 1	1	0.118133128478348	MTD mean	0.5	CD
y_00251	Dose-toxicity scenario 2	Dose-efficacy scenario 1	0	1.36536473438774	MTD 2.5% percentile	0.5	CD
y_00252	Dose-toxicity scenario 2	Dose-efficacy scenario 1	0.01	1.34721752823864	MTD 2.5% percentile	0.5	CD
y_00253	Dose-toxicity scenario 2	Dose-efficacy scenario 1	0.02	1.32929757507722	MTD 2.5% percentile	0.5	CD
y_00254	Dose-toxicity scenario 2	Dose-efficacy scenario 1	0.03	1.31160063271571	MTD 2.5% percentile	0.5	CD
y_00255	Dose-toxicity scenario 2	Dose-efficacy scenario 1	0.04	1.29412256390006	MTD 2.5% percentile	0.5	CD
y_00256	Dose-toxicity scenario 2	Dose-efficacy scenario 1	0.05	1.2768593330853	MTD 2.5% percentile	0.5	CD
y_00257	Dose-toxicity scenario 2	Dose-efficacy scenario 1	0.06	1.25980700332917	MTD 2.5% percentile	0.5	CD
y_00258	Dose-toxicity scenario 2	Dose-efficacy scenario 1	0.07	1.24296173329892	MTD 2.5% percentile	0.5	CD
y_00259	Dose-toxicity scenario 2	Dose-efficacy scenario 1	0.08	1.22631977438639	MTD 2.5% percentile	0.5	CD
y_002510	Dose-toxicity scenario 2	Dose-efficacy scenario 1	0.09	1.20987746792704	MTD 2.5% percentile	0.5	CD
y_002511	Dose-toxicity scenario 2	Dose-efficacy scenario 1	0.1	1.19363124251838	MTD 2.5% percentile	0.5	CD
y_002512	Dose-toxicity scenario 2	Dose-efficacy scenario 1	0.11	1.17757761143381	MTD 2.5% percentile	0.5	CD
y_002513	Dose-toxicity scenario 2	Dose-efficacy scenario 1	0.12	1.16171317012791	MTD 2.5% percentile	0.5	CD
y_002514	Dose-toxicity scenario 2	Dose-efficacy scenario 1	0.13	1.14603459382936	MTD 2.5% percentile	0.5	CD
y_002515	Dose-toxicity scenario 2	Dose-efficacy scenario 1	0.14	1.13053863521802	MTD 2.5% percentile	0.5	CD
y_002516	Dose-toxicity scenario 2	Dose-efficacy scenario 1	0.15	1.11522212218267	MTD 2.5% percentile	0.5	CD
y_002517	Dose-toxicity scenario 2	Dose-efficacy scenario 1	0.16	1.10008195565624	MTD 2.5% percentile	0.5	CD
y_002518	Dose-toxicity scenario 2	Dose-efficacy scenario 1	0.17	1.08511510752532	MTD 2.5% percentile	0.5	CD
y_002519	Dose-toxicity scenario 2	Dose-efficacy scenario 1	0.18	1.07031861861117	MTD 2.5% percentile	0.5	CD
y_002520	Dose-toxicity scenario 2	Dose-efficacy scenario 1	0.19	1.05568959671913	MTD 2.5% percentile	0.5	CD
y_002521	Dose-toxicity scenario 2	Dose-efficacy scenario 1	0.2	1.041225214754	MTD 2.5% percentile	0.5	CD
y_002522	Dose-toxicity scenario 2	Dose-efficacy scenario 1	0.21	1.02692270889869	MTD 2.5% percentile	0.5	CD
y_002523	Dose-toxicity scenario 2	Dose-efficacy scenario 1	0.22	1.01277937685359	MTD 2.5% percentile	0.5	CD
y_002524	Dose-toxicity scenario 2	Dose-efficacy scenario 1	0.23	0.998792576134518	MTD 2.5% percentile	0.5	CD
y_002525	Dose-toxicity scenario 2	Dose-efficacy scenario 1	0.24	0.984959722426766	MTD 2.5% percentile	0.5	CD
y_002526	Dose-toxicity scenario 2	Dose-efficacy scenario 1	0.25	0.971278287993266	MTD 2.5% percentile	0.5	CD
y_002527	Dose-toxicity scenario 2	Dose-efficacy scenario 1	0.26	0.957745800134712	MTD 2.5% percentile	0.5	CD
y_002528	Dose-toxicity scenario 2	Dose-efficacy scenario 1	0.27	0.944359839699715	MTD 2.5% percentile	0.5	CD
y_002529	Dose-toxicity scenario 2	Dose-efficacy scenario 1	0.28	0.931118039643088	MTD 2.5% percentile	0.5	CD
y_002530	Dose-toxicity scenario 2	Dose-efficacy scenario 1	0.29	0.91801808363046	MTD 2.5% percentile	0.5	CD
y_002531	Dose-toxicity scenario 2	Dose-efficacy scenario 1	0.3	0.905057704687501	MTD 2.5% percentile	0.5	CD
y_002532	Dose-toxicity scenario 2	Dose-efficacy scenario 1	0.31	0.892234683892085	MTD 2.5% percentile	0.5	CD
y_002533	Dose-toxicity scenario 2	Dose-efficacy scenario 1	0.32	0.879546849107823	MTD 2.5% percentile	0.5	CD
y_002534	Dose-toxicity scenario 2	Dose-efficacy scenario 1	0.33	0.866992073757435	MTD 2.5% percentile	0.5	CD
y_002535	Dose-toxicity scenario 2	Dose-efficacy scenario 1	0.34	0.854568275634521	MTD 2.5% percentile	0.5	CD
y_002536	Dose-toxicity scenario 2	Dose-efficacy scenario 1	0.35	0.842273415752315	MTD 2.5% percentile	0.5	CD
y_002537	Dose-toxicity scenario 2	Dose-efficacy scenario 1	0.36	0.830105497228114	MTD 2.5% percentile	0.5	CD
y_002538	Dose-toxicity scenario 2	Dose-efficacy scenario 1	0.37	0.818062564202068	MTD 2.5% percentile	0.5	CD
y_002539	Dose-toxicity scenario 2	Dose-efficacy scenario 1	0.38	0.806142700789124	MTD 2.5% percentile	0.5	CD
y_002540	Dose-toxicity scenario 2	Dose-efficacy scenario 1	0.39	0.794344030062945	MTD 2.5% percentile	0.5	CD
y_002541	Dose-toxicity scenario 2	Dose-efficacy scenario 1	0.4	0.782664713070647	MTD 2.5% percentile	0.5	CD
y_002542	Dose-toxicity scenario 2	Dose-efficacy scenario 1	0.41	0.771102947877307	MTD 2.5% percentile	0.5	CD
y_002543	Dose-toxicity scenario 2	Dose-efficacy scenario 1	0.42	0.759656968639158	MTD 2.5% percentile	0.5	CD
y_002544	Dose-toxicity scenario 2	Dose-efficacy scenario 1	0.43	0.748325044704502	MTD 2.5% percentile	0.5	CD
y_002545	Dose-toxicity scenario 2	Dose-efficacy scenario 1	0.44	0.737105479741367	MTD 2.5% percentile	0.5	CD
y_002546	Dose-toxicity scenario 2	Dose-efficacy scenario 1	0.45	0.725996610890976	MTD 2.5% percentile	0.5	CD
y_002547	Dose-toxicity scenario 2	Dose-efficacy scenario 1	0.46	0.714996807946157	MTD 2.5% percentile	0.5	CD
y_002548	Dose-toxicity scenario 2	Dose-efficacy scenario 1	0.47	0.704104472553831	MTD 2.5% percentile	0.5	CD
y_002549	Dose-toxicity scenario 2	Dose-efficacy scenario 1	0.48	0.693318037440763	MTD 2.5% percentile	0.5	CD
y_002550	Dose-toxicity scenario 2	Dose-efficacy scenario 1	0.49	0.682635965661786	MTD 2.5% percentile	0.5	CD
y_002551	Dose-toxicity scenario 2	Dose-efficacy scenario 1	0.5	0.672056749869734	MTD 2.5% percentile	0.5	CD
y_002552	Dose-toxicity scenario 2	Dose-efficacy scenario 1	0.51	0.661578911606379	MTD 2.5% percentile	0.5	CD
y_002553	Dose-toxicity scenario 2	Dose-efficacy scenario 1	0.52	0.65120100061364	MTD 2.5% percentile	0.5	CD
y_002554	Dose-toxicity scenario 2	Dose-efficacy scenario 1	0.53	0.640921594164412	MTD 2.5% percentile	0.5	CD
y_002555	Dose-toxicity scenario 2	Dose-efficacy scenario 1	0.54	0.630739296412358	MTD 2.5% percentile	0.5	CD
y_002556	Dose-toxicity scenario 2	Dose-efficacy scenario 1	0.55	0.620652737760045	MTD 2.5% percentile	0.5	CD
y_002557	Dose-toxicity scenario 2	Dose-efficacy scenario 1	0.56	0.610660574244816	MTD 2.5% percentile	0.5	CD
y_002558	Dose-toxicity scenario 2	Dose-efficacy scenario 1	0.57	0.600761486941825	MTD 2.5% percentile	0.5	CD
y_002559	Dose-toxicity scenario 2	Dose-efficacy scenario 1	0.58	0.590954181383679	MTD 2.5% percentile	0.5	CD
y_002560	Dose-toxicity scenario 2	Dose-efficacy scenario 1	0.59	0.581237386996144	MTD 2.5% percentile	0.5	CD
y_002561	Dose-toxicity scenario 2	Dose-efficacy scenario 1	0.6	0.571609856549404	MTD 2.5% percentile	0.5	CD
y_002562	Dose-toxicity scenario 2	Dose-efficacy scenario 1	0.61	0.562070365624379	MTD 2.5% percentile	0.5	CD
y_002563	Dose-toxicity scenario 2	Dose-efficacy scenario 1	0.62	0.552617712093609	MTD 2.5% percentile	0.5	CD
y_002564	Dose-toxicity scenario 2	Dose-efficacy scenario 1	0.63	0.543250715616259	MTD 2.5% percentile	0.5	CD
y_002565	Dose-toxicity scenario 2	Dose-efficacy scenario 1	0.64	0.53396821714678	MTD 2.5% percentile	0.5	CD
y_002566	Dose-toxicity scenario 2	Dose-efficacy scenario 1	0.65	0.524769078456819	MTD 2.5% percentile	0.5	CD
y_002567	Dose-toxicity scenario 2	Dose-efficacy scenario 1	0.66	0.515652181669939	MTD 2.5% percentile	0.5	CD
y_002568	Dose-toxicity scenario 2	Dose-efficacy scenario 1	0.67	0.506616428808777	MTD 2.5% percentile	0.5	CD
y_002569	Dose-toxicity scenario 2	Dose-efficacy scenario 1	0.68	0.497660741354224	MTD 2.5% percentile	0.5	CD
y_002570	Dose-toxicity scenario 2	Dose-efficacy scenario 1	0.69	0.488784059816286	MTD 2.5% percentile	0.5	CD
y_002571	Dose-toxicity scenario 2	Dose-efficacy scenario 1	0.7	0.479985343316242	MTD 2.5% percentile	0.5	CD
y_002572	Dose-toxicity scenario 2	Dose-efficacy scenario 1	0.71	0.471263569179769	MTD 2.5% percentile	0.5	CD
y_002573	Dose-toxicity scenario 2	Dose-efficacy scenario 1	0.72	0.462617732540694	MTD 2.5% percentile	0.5	CD
y_002574	Dose-toxicity scenario 2	Dose-efficacy scenario 1	0.73	0.45404684595505	MTD 2.5% percentile	0.5	CD
y_002575	Dose-toxicity scenario 2	Dose-efficacy scenario 1	0.74	0.445549939025126	MTD 2.5% percentile	0.5	CD
y_002576	Dose-toxicity scenario 2	Dose-efficacy scenario 1	0.75	0.43712605803321	MTD 2.5% percentile	0.5	CD
y_002577	Dose-toxicity scenario 2	Dose-efficacy scenario 1	0.76	0.428774265584738	MTD 2.5% percentile	0.5	CD
y_002578	Dose-toxicity scenario 2	Dose-efficacy scenario 1	0.77	0.42049364026056	MTD 2.5% percentile	0.5	CD
y_002579	Dose-toxicity scenario 2	Dose-efficacy scenario 1	0.78	0.412283276278062	MTD 2.5% percentile	0.5	CD
y_002580	Dose-toxicity scenario 2	Dose-efficacy scenario 1	0.79	0.404142283160875	MTD 2.5% percentile	0.5	CD
y_002581	Dose-toxicity scenario 2	Dose-efficacy scenario 1	0.8	0.396069785416922	MTD 2.5% percentile	0.5	CD
y_002582	Dose-toxicity scenario 2	Dose-efficacy scenario 1	0.81	0.38806492222456	MTD 2.5% percentile	0.5	CD
y_002583	Dose-toxicity scenario 2	Dose-efficacy scenario 1	0.82	0.380126847126571	MTD 2.5% percentile	0.5	CD
y_002584	Dose-toxicity scenario 2	Dose-efficacy scenario 1	0.83	0.372254727731788	MTD 2.5% percentile	0.5	CD
y_002585	Dose-toxicity scenario 2	Dose-efficacy scenario 1	0.84	0.364447745424123	MTD 2.5% percentile	0.5	CD
y_002586	Dose-toxicity scenario 2	Dose-efficacy scenario 1	0.85	0.356705095078792	MTD 2.5% percentile	0.5	CD
y_002587	Dose-toxicity scenario 2	Dose-efficacy scenario 1	0.86	0.349025984785521	MTD 2.5% percentile	0.5	CD
y_002588	Dose-toxicity scenario 2	Dose-efficacy scenario 1	0.87	0.341409635578544	MTD 2.5% percentile	0.5	CD
y_002589	Dose-toxicity scenario 2	Dose-efficacy scenario 1	0.88	0.333855281173189	MTD 2.5% percentile	0.5	CD
y_002590	Dose-toxicity scenario 2	Dose-efficacy scenario 1	0.89	0.326362167708878	MTD 2.5% percentile	0.5	CD
y_002591	Dose-toxicity scenario 2	Dose-efficacy scenario 1	0.9	0.318929553498344	MTD 2.5% percentile	0.5	CD
y_002592	Dose-toxicity scenario 2	Dose-efficacy scenario 1	0.91	0.311556708782901	MTD 2.5% percentile	0.5	CD
y_002593	Dose-toxicity scenario 2	Dose-efficacy scenario 1	0.92	0.304242915493595	MTD 2.5% percentile	0.5	CD
y_002594	Dose-toxicity scenario 2	Dose-efficacy scenario 1	0.93	0.296987467018072	MTD 2.5% percentile	0.5	CD
y_002595	Dose-toxicity scenario 2	Dose-efficacy scenario 1	0.94	0.289789667973003	MTD 2.5% percentile	0.5	CD
y_002596	Dose-toxicity scenario 2	Dose-efficacy scenario 1	0.95	0.282648833981906	MTD 2.5% percentile	0.5	CD
y_002597	Dose-toxicity scenario 2	Dose-efficacy scenario 1	0.96	0.275564291458233	MTD 2.5% percentile	0.5	CD
y_002598	Dose-toxicity scenario 2	Dose-efficacy scenario 1	0.97	0.26853537739356	MTD 2.5% percentile	0.5	CD
y_002599	Dose-toxicity scenario 2	Dose-efficacy scenario 1	0.98	0.261561439150745	MTD 2.5% percentile	0.5	CD
y_0025100	Dose-toxicity scenario 2	Dose-efficacy scenario 1	0.99	0.254641834261927	MTD 2.5% percentile	0.5	CD
y_0025101	Dose-toxicity scenario 2	Dose-efficacy scenario 1	1	0.247775930231224	MTD 2.5% percentile	0.5	CD
y_0501	Dose-toxicity scenario 2	Dose-efficacy scenario 1	0	1.24492703892737	MTD 50% percentile	0.5	CD
y_0502	Dose-toxicity scenario 2	Dose-efficacy scenario 1	0.01	1.22124579134995	MTD 50% percentile	0.5	CD
y_0503	Dose-toxicity scenario 2	Dose-efficacy scenario 1	0.02	1.19808879639792	MTD 50% percentile	0.5	CD
y_0504	Dose-toxicity scenario 2	Dose-efficacy scenario 1	0.03	1.17543883589539	MTD 50% percentile	0.5	CD
y_0505	Dose-toxicity scenario 2	Dose-efficacy scenario 1	0.04	1.15327943750308	MTD 50% percentile	0.5	CD
y_0506	Dose-toxicity scenario 2	Dose-efficacy scenario 1	0.05	1.13159483476686	MTD 50% percentile	0.5	CD
y_0507	Dose-toxicity scenario 2	Dose-efficacy scenario 1	0.06	1.11036992970712	MTD 50% percentile	0.5	CD
y_0508	Dose-toxicity scenario 2	Dose-efficacy scenario 1	0.07	1.08959025776244	MTD 50% percentile	0.5	CD
y_0509	Dose-toxicity scenario 2	Dose-efficacy scenario 1	0.08	1.06924195491649	MTD 50% percentile	0.5	CD
y_05010	Dose-toxicity scenario 2	Dose-efficacy scenario 1	0.09	1.0493117268511	MTD 50% percentile	0.5	CD
y_05011	Dose-toxicity scenario 2	Dose-efficacy scenario 1	0.1	1.02978681998143	MTD 50% percentile	0.5	CD
y_05012	Dose-toxicity scenario 2	Dose-efficacy scenario 1	0.11	1.0106549942404	MTD 50% percentile	0.5	CD
y_05013	Dose-toxicity scenario 2	Dose-efficacy scenario 1	0.12	0.991904497490582	MTD 50% percentile	0.5	CD
y_05014	Dose-toxicity scenario 2	Dose-efficacy scenario 1	0.13	0.973524041450981	MTD 50% percentile	0.5	CD
y_05015	Dose-toxicity scenario 2	Dose-efficacy scenario 1	0.14	0.955502779035156	MTD 50% percentile	0.5	CD
y_05016	Dose-toxicity scenario 2	Dose-efficacy scenario 1	0.15	0.937830283005072	MTD 50% percentile	0.5	CD
y_05017	Dose-toxicity scenario 2	Dose-efficacy scenario 1	0.16	0.920496525852409	MTD 50% percentile	0.5	CD
y_05018	Dose-toxicity scenario 2	Dose-efficacy scenario 1	0.17	0.903491860825771	MTD 50% percentile	0.5	CD
y_05019	Dose-toxicity scenario 2	Dose-efficacy scenario 1	0.18	0.886807004028364	MTD 50% percentile	0.5	CD
y_05020	Dose-toxicity scenario 2	Dose-efficacy scenario 1	0.19	0.870433017516337	MTD 50% percentile	0.5	CD
y_05021	Dose-toxicity scenario 2	Dose-efficacy scenario 1	0.2	0.854361293333128	MTD 50% percentile	0.5	CD
y_05022	Dose-toxicity scenario 2	Dose-efficacy scenario 1	0.21	0.838583538419903	MTD 50% percentile	0.5	CD
y_05023	Dose-toxicity scenario 2	Dose-efficacy scenario 1	0.22	0.823091760346501	MTD 50% percentile	0.5	CD
y_05024	Dose-toxicity scenario 2	Dose-efficacy scenario 1	0.23	0.807878253811302	MTD 50% percentile	0.5	CD
y_05025	Dose-toxicity scenario 2	Dose-efficacy scenario 1	0.24	0.792935587862116	MTD 50% percentile	0.5	CD
y_05026	Dose-toxicity scenario 2	Dose-efficacy scenario 1	0.25	0.77825659379355	MTD 50% percentile	0.5	CD
y_05027	Dose-toxicity scenario 2	Dose-efficacy scenario 1	0.26	0.763834353679444	MTD 50% percentile	0.5	CD
y_05028	Dose-toxicity scenario 2	Dose-efficacy scenario 1	0.27	0.749662189501844	MTD 50% percentile	0.5	CD
y_05029	Dose-toxicity scenario 2	Dose-efficacy scenario 1	0.28	0.735733652840607	MTD 50% percentile	0.5	CD
y_05030	Dose-toxicity scenario 2	Dose-efficacy scenario 1	0.29	0.722042515090198	MTD 50% percentile	0.5	CD
y_05031	Dose-toxicity scenario 2	Dose-efficacy scenario 1	0.3	0.708582758172497	MTD 50% percentile	0.5	CD
y_05032	Dose-toxicity scenario 2	Dose-efficacy scenario 1	0.31	0.695348565716529	MTD 50% percentile	0.5	CD
y_05033	Dose-toxicity scenario 2	Dose-efficacy scenario 1	0.32	0.682334314677943	MTD 50% percentile	0.5	CD
y_05034	Dose-toxicity scenario 2	Dose-efficacy scenario 1	0.33	0.669534567372881	MTD 50% percentile	0.5	CD
y_05035	Dose-toxicity scenario 2	Dose-efficacy scenario 1	0.34	0.656944063902533	MTD 50% percentile	0.5	CD
y_05036	Dose-toxicity scenario 2	Dose-efficacy scenario 1	0.35	0.644557714946187	MTD 50% percentile	0.5	CD
y_05037	Dose-toxicity scenario 2	Dose-efficacy scenario 1	0.36	0.63237059490205	MTD 50% percentile	0.5	CD
y_05038	Dose-toxicity scenario 2	Dose-efficacy scenario 1	0.37	0.620377935356407	MTD 50% percentile	0.5	CD
y_05039	Dose-toxicity scenario 2	Dose-efficacy scenario 1	0.38	0.608575118862924	MTD 50% percentile	0.5	CD
y_05040	Dose-toxicity scenario 2	Dose-efficacy scenario 1	0.39	0.59695767301506	MTD 50% percentile	0.5	CD
y_05041	Dose-toxicity scenario 2	Dose-efficacy scenario 1	0.4	0.585521264795577	MTD 50% percentile	0.5	CD
y_05042	Dose-toxicity scenario 2	Dose-efficacy scenario 1	0.41	0.574261695188188	MTD 50% percentile	0.5	CD
y_05043	Dose-toxicity scenario 2	Dose-efficacy scenario 1	0.42	0.563174894037223	MTD 50% percentile	0.5	CD
y_05044	Dose-toxicity scenario 2	Dose-efficacy scenario 1	0.43	0.552256915142128	MTD 50% percentile	0.5	CD
y_05045	Dose-toxicity scenario 2	Dose-efficacy scenario 1	0.44	0.541503931574362	MTD 50% percentile	0.5	CD
y_05046	Dose-toxicity scenario 2	Dose-efficacy scenario 1	0.45	0.530912231205015	MTD 50% percentile	0.5	CD
y_05047	Dose-toxicity scenario 2	Dose-efficacy scenario 1	0.46	0.520478212432172	MTD 50% percentile	0.5	CD
y_05048	Dose-toxicity scenario 2	Dose-efficacy scenario 1	0.47	0.510198380097694	MTD 50% percentile	0.5	CD
y_05049	Dose-toxicity scenario 2	Dose-efficacy scenario 1	0.48	0.500069341583684	MTD 50% percentile	0.5	CD
y_05050	Dose-toxicity scenario 2	Dose-efficacy scenario 1	0.49	0.490087803079486	MTD 50% percentile	0.5	CD
y_05051	Dose-toxicity scenario 2	Dose-efficacy scenario 1	0.5	0.480250566010583	MTD 50% percentile	0.5	CD
y_05052	Dose-toxicity scenario 2	Dose-efficacy scenario 1	0.51	0.470554523621271	MTD 50% percentile	0.5	CD
y_05053	Dose-toxicity scenario 2	Dose-efficacy scenario 1	0.52	0.460996657703426	MTD 50% percentile	0.5	CD
y_05054	Dose-toxicity scenario 2	Dose-efficacy scenario 1	0.53	0.451574035464132	MTD 50% percentile	0.5	CD
y_05055	Dose-toxicity scenario 2	Dose-efficacy scenario 1	0.54	0.442283806525356	MTD 50% percentile	0.5	CD
y_05056	Dose-toxicity scenario 2	Dose-efficacy scenario 1	0.55	0.433123200049193	MTD 50% percentile	0.5	CD
y_05057	Dose-toxicity scenario 2	Dose-efficacy scenario 1	0.56	0.424089521982624	MTD 50% percentile	0.5	CD
y_05058	Dose-toxicity scenario 2	Dose-efficacy scenario 1	0.57	0.415180152416004	MTD 50% percentile	0.5	CD
y_05059	Dose-toxicity scenario 2	Dose-efficacy scenario 1	0.58	0.406392543049856	MTD 50% percentile	0.5	CD
y_05060	Dose-toxicity scenario 2	Dose-efficacy scenario 1	0.59	0.397724214764818	MTD 50% percentile	0.5	CD
y_05061	Dose-toxicity scenario 2	Dose-efficacy scenario 1	0.6	0.38917275528988	MTD 50% percentile	0.5	CD
y_05062	Dose-toxicity scenario 2	Dose-efficacy scenario 1	0.61	0.380735816964301	MTD 50% percentile	0.5	CD
y_05063	Dose-toxicity scenario 2	Dose-efficacy scenario 1	0.62	0.372411114588846	MTD 50% percentile	0.5	CD
y_05064	Dose-toxicity scenario 2	Dose-efficacy scenario 1	0.63	0.364196423362208	MTD 50% percentile	0.5	CD
y_05065	Dose-toxicity scenario 2	Dose-efficacy scenario 1	0.64	0.35608957689871	MTD 50% percentile	0.5	CD
y_05066	Dose-toxicity scenario 2	Dose-efficacy scenario 1	0.65	0.34808846532356	MTD 50% percentile	0.5	CD
y_05067	Dose-toxicity scenario 2	Dose-efficacy scenario 1	0.66	0.340191033442163	MTD 50% percentile	0.5	CD
y_05068	Dose-toxicity scenario 2	Dose-efficacy scenario 1	0.67	0.332395278980135	MTD 50% percentile	0.5	CD
y_05069	Dose-toxicity scenario 2	Dose-efficacy scenario 1	0.68	0.324699250890865	MTD 50% percentile	0.5	CD
y_05070	Dose-toxicity scenario 2	Dose-efficacy scenario 1	0.69	0.317101047727606	MTD 50% percentile	0.5	CD
y_05071	Dose-toxicity scenario 2	Dose-efficacy scenario 1	0.7	0.309598816077267	MTD 50% percentile	0.5	CD
y_05072	Dose-toxicity scenario 2	Dose-efficacy scenario 1	0.71	0.302190749053164	MTD 50% percentile	0.5	CD
y_05073	Dose-toxicity scenario 2	Dose-efficacy scenario 1	0.72	0.294875084844182	MTD 50% percentile	0.5	CD
y_05074	Dose-toxicity scenario 2	Dose-efficacy scenario 1	0.73	0.287650105317887	MTD 50% percentile	0.5	CD
y_05075	Dose-toxicity scenario 2	Dose-efficacy scenario 1	0.74	0.280514134675266	MTD 50% percentile	0.5	CD
y_05076	Dose-toxicity scenario 2	Dose-efficacy scenario 1	0.75	0.273465538154882	MTD 50% percentile	0.5	CD
y_05077	Dose-toxicity scenario 2	Dose-efficacy scenario 1	0.76	0.266502720784338	MTD 50% percentile	0.5	CD
y_05078	Dose-toxicity scenario 2	Dose-efficacy scenario 1	0.77	0.259624126177051	MTD 50% percentile	0.5	CD
y_05079	Dose-toxicity scenario 2	Dose-efficacy scenario 1	0.78	0.25282823537242	MTD 50% percentile	0.5	CD
y_05080	Dose-toxicity scenario 2	Dose-efficacy scenario 1	0.79	0.246113565717589	MTD 50% percentile	0.5	CD
y_05081	Dose-toxicity scenario 2	Dose-efficacy scenario 1	0.8	0.239478669789056	MTD 50% percentile	0.5	CD
y_05082	Dose-toxicity scenario 2	Dose-efficacy scenario 1	0.81	0.232922134352499	MTD 50% percentile	0.5	CD
y_05083	Dose-toxicity scenario 2	Dose-efficacy scenario 1	0.82	0.226442579359231	MTD 50% percentile	0.5	CD
y_05084	Dose-toxicity scenario 2	Dose-efficacy scenario 1	0.83	0.220038656977806	MTD 50% percentile	0.5	CD
y_05085	Dose-toxicity scenario 2	Dose-efficacy scenario 1	0.84	0.213709050659331	MTD 50% percentile	0.5	CD
y_05086	Dose-toxicity scenario 2	Dose-efficacy scenario 1	0.85	0.207452474235139	MTD 50% percentile	0.5	CD
y_05087	Dose-toxicity scenario 2	Dose-efficacy scenario 1	0.86	0.201267671045506	MTD 50% percentile	0.5	CD
y_05088	Dose-toxicity scenario 2	Dose-efficacy scenario 1	0.87	0.195153413098189	MTD 50% percentile	0.5	CD
y_05089	Dose-toxicity scenario 2	Dose-efficacy scenario 1	0.88	0.189108500255596	MTD 50% percentile	0.5	CD
y_05090	Dose-toxicity scenario 2	Dose-efficacy scenario 1	0.89	0.183131759449445	MTD 50% percentile	0.5	CD
y_05091	Dose-toxicity scenario 2	Dose-efficacy scenario 1	0.9	0.177222043921859	MTD 50% percentile	0.5	CD
y_05092	Dose-toxicity scenario 2	Dose-efficacy scenario 1	0.91	0.171378232491843	MTD 50% percentile	0.5	CD
y_05093	Dose-toxicity scenario 2	Dose-efficacy scenario 1	0.92	0.16559922884616	MTD 50% percentile	0.5	CD
y_05094	Dose-toxicity scenario 2	Dose-efficacy scenario 1	0.93	0.159883960853682	MTD 50% percentile	0.5	CD
y_05095	Dose-toxicity scenario 2	Dose-efficacy scenario 1	0.94	0.154231379902292	MTD 50% percentile	0.5	CD
y_05096	Dose-toxicity scenario 2	Dose-efficacy scenario 1	0.95	0.148640460257492	MTD 50% percentile	0.5	CD
y_05097	Dose-toxicity scenario 2	Dose-efficacy scenario 1	0.96	0.143110198441882	MTD 50% percentile	0.5	CD
y_05098	Dose-toxicity scenario 2	Dose-efficacy scenario 1	0.97	0.137639612634733	MTD 50% percentile	0.5	CD
y_05099	Dose-toxicity scenario 2	Dose-efficacy scenario 1	0.98	0.132227742090887	MTD 50% percentile	0.5	CD
y_050100	Dose-toxicity scenario 2	Dose-efficacy scenario 1	0.99	0.126873646578271	MTD 50% percentile	0.5	CD
y_050101	Dose-toxicity scenario 2	Dose-efficacy scenario 1	1	0.121576405833331	MTD 50% percentile	0.5	CD
y_09751	Dose-toxicity scenario 2	Dose-efficacy scenario 1	0	1.15364695145814	MTD 97.5% percentile	0.5	CD
y_09752	Dose-toxicity scenario 2	Dose-efficacy scenario 1	0.01	1.11867944447487	MTD 97.5% percentile	0.5	CD
y_09753	Dose-toxicity scenario 2	Dose-efficacy scenario 1	0.02	1.08521140113162	MTD 97.5% percentile	0.5	CD
y_09754	Dose-toxicity scenario 2	Dose-efficacy scenario 1	0.03	1.0531483968053	MTD 97.5% percentile	0.5	CD
y_09755	Dose-toxicity scenario 2	Dose-efficacy scenario 1	0.04	1.02240377205248	MTD 97.5% percentile	0.5	CD
y_09756	Dose-toxicity scenario 2	Dose-efficacy scenario 1	0.05	0.99289785046023	MTD 97.5% percentile	0.5	CD
y_09757	Dose-toxicity scenario 2	Dose-efficacy scenario 1	0.06	0.964557249168697	MTD 97.5% percentile	0.5	CD
y_09758	Dose-toxicity scenario 2	Dose-efficacy scenario 1	0.07	0.937314269503268	MTD 97.5% percentile	0.5	CD
y_09759	Dose-toxicity scenario 2	Dose-efficacy scenario 1	0.08	0.911106357063577	MTD 97.5% percentile	0.5	CD
y_097510	Dose-toxicity scenario 2	Dose-efficacy scenario 1	0.09	0.885875622205199	MTD 97.5% percentile	0.5	CD
y_097511	Dose-toxicity scenario 2	Dose-efficacy scenario 1	0.1	0.861568413177076	MTD 97.5% percentile	0.5	CD
y_097512	Dose-toxicity scenario 2	Dose-efficacy scenario 1	0.11	0.838134935290114	MTD 97.5% percentile	0.5	CD
y_097513	Dose-toxicity scenario 2	Dose-efficacy scenario 1	0.12	0.815528910428071	MTD 97.5% percentile	0.5	CD
y_097514	Dose-toxicity scenario 2	Dose-efficacy scenario 1	0.13	0.793707272001443	MTD 97.5% percentile	0.5	CD
y_097515	Dose-toxicity scenario 2	Dose-efficacy scenario 1	0.14	0.772629891113423	MTD 97.5% percentile	0.5	CD
y_097516	Dose-toxicity scenario 2	Dose-efficacy scenario 1	0.15	0.752259330274542	MTD 97.5% percentile	0.5	CD
y_097517	Dose-toxicity scenario 2	Dose-efficacy scenario 1	0.16	0.732560621485913	MTD 97.5% percentile	0.5	CD
y_097518	Dose-toxicity scenario 2	Dose-efficacy scenario 1	0.17	0.713501065923703	MTD 97.5% percentile	0.5	CD
y_097519	Dose-toxicity scenario 2	Dose-efficacy scenario 1	0.18	0.695050052810917	MTD 97.5% percentile	0.5	CD
y_097520	Dose-toxicity scenario 2	Dose-efficacy scenario 1	0.19	0.677178895366	MTD 97.5% percentile	0.5	CD
y_097521	Dose-toxicity scenario 2	Dose-efficacy scenario 1	0.2	0.659860681978975	MTD 97.5% percentile	0.5	CD
y_097522	Dose-toxicity scenario 2	Dose-efficacy scenario 1	0.21	0.643070140991227	MTD 97.5% percentile	0.5	CD
y_097523	Dose-toxicity scenario 2	Dose-efficacy scenario 1	0.22	0.626783517649968	MTD 97.5% percentile	0.5	CD
y_097524	Dose-toxicity scenario 2	Dose-efficacy scenario 1	0.23	0.610978461977443	MTD 97.5% percentile	0.5	CD
y_097525	Dose-toxicity scenario 2	Dose-efficacy scenario 1	0.24	0.595633926441777	MTD 97.5% percentile	0.5	CD
y_097526	Dose-toxicity scenario 2	Dose-efficacy scenario 1	0.25	0.580730072444227	MTD 97.5% percentile	0.5	CD
y_097527	Dose-toxicity scenario 2	Dose-efficacy scenario 1	0.26	0.566248184749199	MTD 97.5% percentile	0.5	CD
y_097528	Dose-toxicity scenario 2	Dose-efficacy scenario 1	0.27	0.552170593080918	MTD 97.5% percentile	0.5	CD
y_097529	Dose-toxicity scenario 2	Dose-efficacy scenario 1	0.28	0.538480600196152	MTD 97.5% percentile	0.5	CD
y_097530	Dose-toxicity scenario 2	Dose-efficacy scenario 1	0.29	0.525162415817378	MTD 97.5% percentile	0.5	CD
y_097531	Dose-toxicity scenario 2	Dose-efficacy scenario 1	0.3	0.51220109587679	MTD 97.5% percentile	0.5	CD
y_097532	Dose-toxicity scenario 2	Dose-efficacy scenario 1	0.31	0.499582486579659	MTD 97.5% percentile	0.5	CD
y_097533	Dose-toxicity scenario 2	Dose-efficacy scenario 1	0.32	0.487293172846864	MTD 97.5% percentile	0.5	CD
y_097534	Dose-toxicity scenario 2	Dose-efficacy scenario 1	0.33	0.475320430741774	MTD 97.5% percentile	0.5	CD
y_097535	Dose-toxicity scenario 2	Dose-efficacy scenario 1	0.34	0.463652183526809	MTD 97.5% percentile	0.5	CD
y_097536	Dose-toxicity scenario 2	Dose-efficacy scenario 1	0.35	0.452276961030669	MTD 97.5% percentile	0.5	CD
y_097537	Dose-toxicity scenario 2	Dose-efficacy scenario 1	0.36	0.441183862038821	MTD 97.5% percentile	0.5	CD
y_097538	Dose-toxicity scenario 2	Dose-efficacy scenario 1	0.37	0.430362519448045	MTD 97.5% percentile	0.5	CD
y_097539	Dose-toxicity scenario 2	Dose-efficacy scenario 1	0.38	0.419803067950898	MTD 97.5% percentile	0.5	CD
y_097540	Dose-toxicity scenario 2	Dose-efficacy scenario 1	0.39	0.409496114038362	MTD 97.5% percentile	0.5	CD
y_097541	Dose-toxicity scenario 2	Dose-efficacy scenario 1	0.4	0.399432708128963	MTD 97.5% percentile	0.5	CD
y_097542	Dose-toxicity scenario 2	Dose-efficacy scenario 1	0.41	0.389604318650539	MTD 97.5% percentile	0.5	CD
y_097543	Dose-toxicity scenario 2	Dose-efficacy scenario 1	0.42	0.380002807916903	MTD 97.5% percentile	0.5	CD
y_097544	Dose-toxicity scenario 2	Dose-efficacy scenario 1	0.43	0.370620409656034	MTD 97.5% percentile	0.5	CD
y_097545	Dose-toxicity scenario 2	Dose-efficacy scenario 1	0.44	0.361449708059369	MTD 97.5% percentile	0.5	CD
y_097546	Dose-toxicity scenario 2	Dose-efficacy scenario 1	0.45	0.352483618233425	MTD 97.5% percentile	0.5	CD
y_097547	Dose-toxicity scenario 2	Dose-efficacy scenario 1	0.46	0.34371536794544	MTD 97.5% percentile	0.5	CD
y_097548	Dose-toxicity scenario 2	Dose-efficacy scenario 1	0.47	0.335138480564192	MTD 97.5% percentile	0.5	CD
y_097549	Dose-toxicity scenario 2	Dose-efficacy scenario 1	0.48	0.326746759105688	MTD 97.5% percentile	0.5	CD
y_097550	Dose-toxicity scenario 2	Dose-efficacy scenario 1	0.49	0.318534271301129	MTD 97.5% percentile	0.5	CD
y_097551	Dose-toxicity scenario 2	Dose-efficacy scenario 1	0.5	0.310495335611536	MTD 97.5% percentile	0.5	CD
y_097552	Dose-toxicity scenario 2	Dose-efficacy scenario 1	0.51	0.302624508119755	MTD 97.5% percentile	0.5	CD
y_097553	Dose-toxicity scenario 2	Dose-efficacy scenario 1	0.52	0.29491657023628	MTD 97.5% percentile	0.5	CD
y_097554	Dose-toxicity scenario 2	Dose-efficacy scenario 1	0.53	0.287366517160564	MTD 97.5% percentile	0.5	CD
y_097555	Dose-toxicity scenario 2	Dose-efficacy scenario 1	0.54	0.27996954704419	MTD 97.5% percentile	0.5	CD
y_097556	Dose-toxicity scenario 2	Dose-efficacy scenario 1	0.55	0.272721050806604	MTD 97.5% percentile	0.5	CD
y_097557	Dose-toxicity scenario 2	Dose-efficacy scenario 1	0.56	0.265616602558016	MTD 97.5% percentile	0.5	CD
y_097558	Dose-toxicity scenario 2	Dose-efficacy scenario 1	0.57	0.258651950587657	MTD 97.5% percentile	0.5	CD
y_097559	Dose-toxicity scenario 2	Dose-efficacy scenario 1	0.58	0.251823008878834	MTD 97.5% percentile	0.5	CD
y_097560	Dose-toxicity scenario 2	Dose-efficacy scenario 1	0.59	0.245125849115195	MTD 97.5% percentile	0.5	CD
y_097561	Dose-toxicity scenario 2	Dose-efficacy scenario 1	0.6	0.238556693145361	MTD 97.5% percentile	0.5	CD
y_097562	Dose-toxicity scenario 2	Dose-efficacy scenario 1	0.61	0.23211190587553	MTD 97.5% percentile	0.5	CD
y_097563	Dose-toxicity scenario 2	Dose-efficacy scenario 1	0.62	0.22578798856198	MTD 97.5% percentile	0.5	CD
y_097564	Dose-toxicity scenario 2	Dose-efficacy scenario 1	0.63	0.219581572477455	MTD 97.5% percentile	0.5	CD
y_097565	Dose-toxicity scenario 2	Dose-efficacy scenario 1	0.64	0.213489412927343	MTD 97.5% percentile	0.5	CD
y_097566	Dose-toxicity scenario 2	Dose-efficacy scenario 1	0.65	0.207508383593319	MTD 97.5% percentile	0.5	CD
y_097567	Dose-toxicity scenario 2	Dose-efficacy scenario 1	0.66	0.201635471183731	MTD 97.5% percentile	0.5	CD
y_097568	Dose-toxicity scenario 2	Dose-efficacy scenario 1	0.67	0.195867770371497	MTD 97.5% percentile	0.5	CD
y_097569	Dose-toxicity scenario 2	Dose-efficacy scenario 1	0.68	0.19020247900164	MTD 97.5% percentile	0.5	CD
y_097570	Dose-toxicity scenario 2	Dose-efficacy scenario 1	0.69	0.184636893551869	MTD 97.5% percentile	0.5	CD
y_097571	Dose-toxicity scenario 2	Dose-efficacy scenario 1	0.7	0.179168404830727	MTD 97.5% percentile	0.5	CD
y_097572	Dose-toxicity scenario 2	Dose-efficacy scenario 1	0.71	0.173794493898956	MTD 97.5% percentile	0.5	CD
y_097573	Dose-toxicity scenario 2	Dose-efficacy scenario 1	0.72	0.16851272820066	MTD 97.5% percentile	0.5	CD
y_097574	Dose-toxicity scenario 2	Dose-efficacy scenario 1	0.73	0.163320757891792	MTD 97.5% percentile	0.5	CD
y_097575	Dose-toxicity scenario 2	Dose-efficacy scenario 1	0.74	0.158216312354321	MTD 97.5% percentile	0.5	CD
y_097576	Dose-toxicity scenario 2	Dose-efficacy scenario 1	0.75	0.153197196885215	MTD 97.5% percentile	0.5	CD
y_097577	Dose-toxicity scenario 2	Dose-efficacy scenario 1	0.76	0.148261289550102	MTD 97.5% percentile	0.5	CD
y_097578	Dose-toxicity scenario 2	Dose-efficacy scenario 1	0.77	0.143406538192114	MTD 97.5% percentile	0.5	CD
y_097579	Dose-toxicity scenario 2	Dose-efficacy scenario 1	0.78	0.138630957587084	MTD 97.5% percentile	0.5	CD
y_097580	Dose-toxicity scenario 2	Dose-efficacy scenario 1	0.79	0.133932626736785	MTD 97.5% percentile	0.5	CD
y_097581	Dose-toxicity scenario 2	Dose-efficacy scenario 1	0.8	0.129309686292476	MTD 97.5% percentile	0.5	CD
y_097582	Dose-toxicity scenario 2	Dose-efficacy scenario 1	0.81	0.12476033610148	MTD 97.5% percentile	0.5	CD
y_097583	Dose-toxicity scenario 2	Dose-efficacy scenario 1	0.82	0.12028283287001	MTD 97.5% percentile	0.5	CD
y_097584	Dose-toxicity scenario 2	Dose-efficacy scenario 1	0.83	0.11587548793585	MTD 97.5% percentile	0.5	CD
y_097585	Dose-toxicity scenario 2	Dose-efficacy scenario 1	0.84	0.111536665144934	MTD 97.5% percentile	0.5	CD
y_097586	Dose-toxicity scenario 2	Dose-efficacy scenario 1	0.85	0.107264778826184	MTD 97.5% percentile	0.5	CD
y_097587	Dose-toxicity scenario 2	Dose-efficacy scenario 1	0.86	0.103058291859378	MTD 97.5% percentile	0.5	CD
y_097588	Dose-toxicity scenario 2	Dose-efficacy scenario 1	0.87	0.0989157138310679	MTD 97.5% percentile	0.5	CD
y_097589	Dose-toxicity scenario 2	Dose-efficacy scenario 1	0.88	0.0948355992739237	MTD 97.5% percentile	0.5	CD
y_097590	Dose-toxicity scenario 2	Dose-efficacy scenario 1	0.89	0.0908165459851193	MTD 97.5% percentile	0.5	CD
y_097591	Dose-toxicity scenario 2	Dose-efficacy scenario 1	0.9	0.0868571934196606	MTD 97.5% percentile	0.5	CD
y_097592	Dose-toxicity scenario 2	Dose-efficacy scenario 1	0.91	0.0829562211547832	MTD 97.5% percentile	0.5	CD
y_097593	Dose-toxicity scenario 2	Dose-efficacy scenario 1	0.92	0.0791123474217788	MTD 97.5% percentile	0.5	CD
y_097594	Dose-toxicity scenario 2	Dose-efficacy scenario 1	0.93	0.0753243277018239	MTD 97.5% percentile	0.5	CD
y_097595	Dose-toxicity scenario 2	Dose-efficacy scenario 1	0.94	0.0715909533825761	MTD 97.5% percentile	0.5	CD
y_097596	Dose-toxicity scenario 2	Dose-efficacy scenario 1	0.95	0.0679110504724944	MTD 97.5% percentile	0.5	CD
y_097597	Dose-toxicity scenario 2	Dose-efficacy scenario 1	0.96	0.0642834783700086	MTD 97.5% percentile	0.5	CD
y_097598	Dose-toxicity scenario 2	Dose-efficacy scenario 1	0.97	0.0607071286848281	MTD 97.5% percentile	0.5	CD
y_097599	Dose-toxicity scenario 2	Dose-efficacy scenario 1	0.98	0.0571809241088309	MTD 97.5% percentile	0.5	CD
y_0975100	Dose-toxicity scenario 2	Dose-efficacy scenario 1	0.99	0.0537038173341173	MTD 97.5% percentile	0.5	CD
y_0975101	Dose-toxicity scenario 2	Dose-efficacy scenario 1	1	0.0502747900159442	MTD 97.5% percentile	0.5	CD
