# Supplementary material for: A Bayesian adaptive design for dual‐agent phase I–II oncology trials integrating efficacy data across stages
Source: Biom J. 2023 May 18;65(7):2200288. doi: 10.1002/bimj.202200288 (PMC10952513; doi:10.1002/bimj.202200288)
Supplement: Supplementary file 1 — Supporting Information S1 [file BIMJ-65-0-s001.zip › Code_biometrical_journal2/Code_biometrical_journal/Data/intermediate_outputs/MTD_curve_DLT_sc2_EFF_sc1_CD_w050_H1.csv]

	DLT_scenario	EFF_scenario	x	y	type	omega	agreement
y_mean1	Dose-toxicity scenario 2	Dose-efficacy scenario 1	0	1.25035413633071	MTD mean	0.5	CD
y_mean2	Dose-toxicity scenario 2	Dose-efficacy scenario 1	0.01	1.22553952194903	MTD mean	0.5	CD
y_mean3	Dose-toxicity scenario 2	Dose-efficacy scenario 1	0.02	1.20131524981453	MTD mean	0.5	CD
y_mean4	Dose-toxicity scenario 2	Dose-efficacy scenario 1	0.03	1.17766050111324	MTD mean	0.5	CD
y_mean5	Dose-toxicity scenario 2	Dose-efficacy scenario 1	0.04	1.15455542457669	MTD mean	0.5	CD
y_mean6	Dose-toxicity scenario 2	Dose-efficacy scenario 1	0.05	1.13198108091956	MTD mean	0.5	CD
y_mean7	Dose-toxicity scenario 2	Dose-efficacy scenario 1	0.06	1.10991939106292	MTD mean	0.5	CD
y_mean8	Dose-toxicity scenario 2	Dose-efficacy scenario 1	0.07	1.08835308784511	MTD mean	0.5	CD
y_mean9	Dose-toxicity scenario 2	Dose-efficacy scenario 1	0.08	1.06726567094966	MTD mean	0.5	CD
y_mean10	Dose-toxicity scenario 2	Dose-efficacy scenario 1	0.09	1.04664136480262	MTD mean	0.5	CD
y_mean11	Dose-toxicity scenario 2	Dose-efficacy scenario 1	0.1	1.02646507921372	MTD mean	0.5	CD
y_mean12	Dose-toxicity scenario 2	Dose-efficacy scenario 1	0.11	1.00672237255492	MTD mean	0.5	CD
y_mean13	Dose-toxicity scenario 2	Dose-efficacy scenario 1	0.12	0.987399417287612	MTD mean	0.5	CD
y_mean14	Dose-toxicity scenario 2	Dose-efficacy scenario 1	0.13	0.968482967665385	MTD mean	0.5	CD
y_mean15	Dose-toxicity scenario 2	Dose-efficacy scenario 1	0.14	0.949960329454005	MTD mean	0.5	CD
y_mean16	Dose-toxicity scenario 2	Dose-efficacy scenario 1	0.15	0.931819331523026	MTD mean	0.5	CD
y_mean17	Dose-toxicity scenario 2	Dose-efficacy scenario 1	0.16	0.91404829917548	MTD mean	0.5	CD
y_mean18	Dose-toxicity scenario 2	Dose-efficacy scenario 1	0.17	0.89663602909284	MTD mean	0.5	CD
y_mean19	Dose-toxicity scenario 2	Dose-efficacy scenario 1	0.18	0.879571765782242	MTD mean	0.5	CD
y_mean20	Dose-toxicity scenario 2	Dose-efficacy scenario 1	0.19	0.862845179421942	MTD mean	0.5	CD
y_mean21	Dose-toxicity scenario 2	Dose-efficacy scenario 1	0.2	0.8464463450091	MTD mean	0.5	CD
y_mean22	Dose-toxicity scenario 2	Dose-efficacy scenario 1	0.21	0.830365722721455	MTD mean	0.5	CD
y_mean23	Dose-toxicity scenario 2	Dose-efficacy scenario 1	0.22	0.814594139411226	MTD mean	0.5	CD
y_mean24	Dose-toxicity scenario 2	Dose-efficacy scenario 1	0.23	0.799122771155817	MTD mean	0.5	CD
y_mean25	Dose-toxicity scenario 2	Dose-efficacy scenario 1	0.24	0.783943126795585	MTD mean	0.5	CD
y_mean26	Dose-toxicity scenario 2	Dose-efficacy scenario 1	0.25	0.769047032394123	MTD mean	0.5	CD
y_mean27	Dose-toxicity scenario 2	Dose-efficacy scenario 1	0.26	0.75442661656132	MTD mean	0.5	CD
y_mean28	Dose-toxicity scenario 2	Dose-efficacy scenario 1	0.27	0.740074296583815	MTD mean	0.5	CD
y_mean29	Dose-toxicity scenario 2	Dose-efficacy scenario 1	0.28	0.725982765311501	MTD mean	0.5	CD
y_mean30	Dose-toxicity scenario 2	Dose-efficacy scenario 1	0.29	0.71214497875243	MTD mean	0.5	CD
y_mean31	Dose-toxicity scenario 2	Dose-efficacy scenario 1	0.3	0.698554144331868	MTD mean	0.5	CD
y_mean32	Dose-toxicity scenario 2	Dose-efficacy scenario 1	0.31	0.685203709774386	MTD mean	0.5	CD
y_mean33	Dose-toxicity scenario 2	Dose-efficacy scenario 1	0.32	0.672087352570754	MTD mean	0.5	CD
y_mean34	Dose-toxicity scenario 2	Dose-efficacy scenario 1	0.33	0.659198969994057	MTD mean	0.5	CD
y_mean35	Dose-toxicity scenario 2	Dose-efficacy scenario 1	0.34	0.646532669631917	MTD mean	0.5	CD
y_mean36	Dose-toxicity scenario 2	Dose-efficacy scenario 1	0.35	0.634082760403959	MTD mean	0.5	CD
y_mean37	Dose-toxicity scenario 2	Dose-efficacy scenario 1	0.36	0.621843744035743	MTD mean	0.5	CD
y_mean38	Dose-toxicity scenario 2	Dose-efficacy scenario 1	0.37	0.609810306962347	MTD mean	0.5	CD
y_mean39	Dose-toxicity scenario 2	Dose-efficacy scenario 1	0.38	0.597977312636524	MTD mean	0.5	CD
y_mean40	Dose-toxicity scenario 2	Dose-efficacy scenario 1	0.39	0.586339794218072	MTD mean	0.5	CD
y_mean41	Dose-toxicity scenario 2	Dose-efficacy scenario 1	0.4	0.574892947622531	MTD mean	0.5	CD
y_mean42	Dose-toxicity scenario 2	Dose-efficacy scenario 1	0.41	0.563632124908781	MTD mean	0.5	CD
y_mean43	Dose-toxicity scenario 2	Dose-efficacy scenario 1	0.42	0.552552827986424	MTD mean	0.5	CD
y_mean44	Dose-toxicity scenario 2	Dose-efficacy scenario 1	0.43	0.541650702625037	MTD mean	0.5	CD
y_mean45	Dose-toxicity scenario 2	Dose-efficacy scenario 1	0.44	0.530921532748548	MTD mean	0.5	CD
y_mean46	Dose-toxicity scenario 2	Dose-efficacy scenario 1	0.45	0.520361234999027	MTD mean	0.5	CD
y_mean47	Dose-toxicity scenario 2	Dose-efficacy scenario 1	0.46	0.509965853555156	MTD mean	0.5	CD
y_mean48	Dose-toxicity scenario 2	Dose-efficacy scenario 1	0.47	0.499731555191576	MTD mean	0.5	CD
y_mean49	Dose-toxicity scenario 2	Dose-efficacy scenario 1	0.48	0.489654624566147	MTD mean	0.5	CD
y_mean50	Dose-toxicity scenario 2	Dose-efficacy scenario 1	0.49	0.479731459722937	MTD mean	0.5	CD
y_mean51	Dose-toxicity scenario 2	Dose-efficacy scenario 1	0.5	0.469958567799525	MTD mean	0.5	CD
y_mean52	Dose-toxicity scenario 2	Dose-efficacy scenario 1	0.51	0.46033256092785	MTD mean	0.5	CD
y_mean53	Dose-toxicity scenario 2	Dose-efficacy scenario 1	0.52	0.45085015231852	MTD mean	0.5	CD
y_mean54	Dose-toxicity scenario 2	Dose-efficacy scenario 1	0.53	0.441508152519051	MTD mean	0.5	CD
y_mean55	Dose-toxicity scenario 2	Dose-efficacy scenario 1	0.54	0.432303465837116	MTD mean	0.5	CD
y_mean56	Dose-toxicity scenario 2	Dose-efficacy scenario 1	0.55	0.423233086920347	MTD mean	0.5	CD
y_mean57	Dose-toxicity scenario 2	Dose-efficacy scenario 1	0.56	0.414294097484774	MTD mean	0.5	CD
y_mean58	Dose-toxicity scenario 2	Dose-efficacy scenario 1	0.57	0.405483663184417	MTD mean	0.5	CD
y_mean59	Dose-toxicity scenario 2	Dose-efficacy scenario 1	0.58	0.396799030614965	MTD mean	0.5	CD
y_mean60	Dose-toxicity scenario 2	Dose-efficacy scenario 1	0.59	0.388237524444898	MTD mean	0.5	CD
y_mean61	Dose-toxicity scenario 2	Dose-efficacy scenario 1	0.6	0.379796544667775	MTD mean	0.5	CD
y_mean62	Dose-toxicity scenario 2	Dose-efficacy scenario 1	0.61	0.37147356396975	MTD mean	0.5	CD
y_mean63	Dose-toxicity scenario 2	Dose-efficacy scenario 1	0.62	0.363266125206726	MTD mean	0.5	CD
y_mean64	Dose-toxicity scenario 2	Dose-efficacy scenario 1	0.63	0.355171838985852	MTD mean	0.5	CD
y_mean65	Dose-toxicity scenario 2	Dose-efficacy scenario 1	0.64	0.347188381346364	MTD mean	0.5	CD
y_mean66	Dose-toxicity scenario 2	Dose-efficacy scenario 1	0.65	0.339313491535043	MTD mean	0.5	CD
y_mean67	Dose-toxicity scenario 2	Dose-efficacy scenario 1	0.66	0.331544969871808	MTD mean	0.5	CD
y_mean68	Dose-toxicity scenario 2	Dose-efficacy scenario 1	0.67	0.323880675701234	MTD mean	0.5	CD
y_mean69	Dose-toxicity scenario 2	Dose-efficacy scenario 1	0.68	0.316318525425953	MTD mean	0.5	CD
y_mean70	Dose-toxicity scenario 2	Dose-efficacy scenario 1	0.69	0.308856490618181	MTD mean	0.5	CD
y_mean71	Dose-toxicity scenario 2	Dose-efficacy scenario 1	0.7	0.301492596205737	MTD mean	0.5	CD
y_mean72	Dose-toxicity scenario 2	Dose-efficacy scenario 1	0.71	0.294224918729188	MTD mean	0.5	CD
y_mean73	Dose-toxicity scenario 2	Dose-efficacy scenario 1	0.72	0.287051584666847	MTD mean	0.5	CD
y_mean74	Dose-toxicity scenario 2	Dose-efficacy scenario 1	0.73	0.279970768824597	MTD mean	0.5	CD
y_mean75	Dose-toxicity scenario 2	Dose-efficacy scenario 1	0.74	0.272980692787605	MTD mean	0.5	CD
y_mean76	Dose-toxicity scenario 2	Dose-efficacy scenario 1	0.75	0.266079623431193	MTD mean	0.5	CD
y_mean77	Dose-toxicity scenario 2	Dose-efficacy scenario 1	0.76	0.259265871488221	MTD mean	0.5	CD
y_mean78	Dose-toxicity scenario 2	Dose-efficacy scenario 1	0.77	0.252537790170515	MTD mean	0.5	CD
y_mean79	Dose-toxicity scenario 2	Dose-efficacy scenario 1	0.78	0.245893773841973	MTD mean	0.5	CD
y_mean80	Dose-toxicity scenario 2	Dose-efficacy scenario 1	0.79	0.239332256741087	MTD mean	0.5	CD
y_mean81	Dose-toxicity scenario 2	Dose-efficacy scenario 1	0.8	0.232851711750771	MTD mean	0.5	CD
y_mean82	Dose-toxicity scenario 2	Dose-efficacy scenario 1	0.81	0.226450649213446	MTD mean	0.5	CD
y_mean83	Dose-toxicity scenario 2	Dose-efficacy scenario 1	0.82	0.220127615789461	MTD mean	0.5	CD
y_mean84	Dose-toxicity scenario 2	Dose-efficacy scenario 1	0.83	0.213881193357005	MTD mean	0.5	CD
y_mean85	Dose-toxicity scenario 2	Dose-efficacy scenario 1	0.84	0.207709997951766	MTD mean	0.5	CD
y_mean86	Dose-toxicity scenario 2	Dose-efficacy scenario 1	0.85	0.201612678744673	MTD mean	0.5	CD
y_mean87	Dose-toxicity scenario 2	Dose-efficacy scenario 1	0.86	0.195587917056133	MTD mean	0.5	CD
y_mean88	Dose-toxicity scenario 2	Dose-efficacy scenario 1	0.87	0.18963442540524	MTD mean	0.5	CD
y_mean89	Dose-toxicity scenario 2	Dose-efficacy scenario 1	0.88	0.183750946592548	MTD mean	0.5	CD
y_mean90	Dose-toxicity scenario 2	Dose-efficacy scenario 1	0.89	0.177936252814993	MTD mean	0.5	CD
y_mean91	Dose-toxicity scenario 2	Dose-efficacy scenario 1	0.9	0.172189144811694	MTD mean	0.5	CD
y_mean92	Dose-toxicity scenario 2	Dose-efficacy scenario 1	0.91	0.166508451039358	MTD mean	0.5	CD
y_mean93	Dose-toxicity scenario 2	Dose-efficacy scenario 1	0.92	0.160893026876114	MTD mean	0.5	CD
y_mean94	Dose-toxicity scenario 2	Dose-efficacy scenario 1	0.93	0.155341753852628	MTD mean	0.5	CD
y_mean95	Dose-toxicity scenario 2	Dose-efficacy scenario 1	0.94	0.149853538909424	MTD mean	0.5	CD
y_mean96	Dose-toxicity scenario 2	Dose-efficacy scenario 1	0.95	0.144427313679369	MTD mean	0.5	CD
y_mean97	Dose-toxicity scenario 2	Dose-efficacy scenario 1	0.96	0.139062033794336	MTD mean	0.5	CD
y_mean98	Dose-toxicity scenario 2	Dose-efficacy scenario 1	0.97	0.133756678215095	MTD mean	0.5	CD
y_mean99	Dose-toxicity scenario 2	Dose-efficacy scenario 1	0.98	0.128510248583539	MTD mean	0.5	CD
y_mean100	Dose-toxicity scenario 2	Dose-efficacy scenario 1	0.99	0.123321768596364	MTD mean	0.5	CD
y_mean101	Dose-toxicity scenario 2	Dose-efficacy scenario 1	1	0.118190283399406	MTD mean	0.5	CD
y_00251	Dose-toxicity scenario 2	Dose-efficacy scenario 1	0	1.36617856624324	MTD 2.5% percentile	0.5	CD
y_00252	Dose-toxicity scenario 2	Dose-efficacy scenario 1	0.01	1.34819892635719	MTD 2.5% percentile	0.5	CD
y_00253	Dose-toxicity scenario 2	Dose-efficacy scenario 1	0.02	1.33043950164468	MTD 2.5% percentile	0.5	CD
y_00254	Dose-toxicity scenario 2	Dose-efficacy scenario 1	0.03	1.31289627092828	MTD 2.5% percentile	0.5	CD
y_00255	Dose-toxicity scenario 2	Dose-efficacy scenario 1	0.04	1.29556531034173	MTD 2.5% percentile	0.5	CD
y_00256	Dose-toxicity scenario 2	Dose-efficacy scenario 1	0.05	1.27844279040396	MTD 2.5% percentile	0.5	CD
y_00257	Dose-toxicity scenario 2	Dose-efficacy scenario 1	0.06	1.26152497319814	MTD 2.5% percentile	0.5	CD
y_00258	Dose-toxicity scenario 2	Dose-efficacy scenario 1	0.07	1.24480820965127	MTD 2.5% percentile	0.5	CD
y_00259	Dose-toxicity scenario 2	Dose-efficacy scenario 1	0.08	1.22828893691021	MTD 2.5% percentile	0.5	CD
y_002510	Dose-toxicity scenario 2	Dose-efficacy scenario 1	0.09	1.21196367581012	MTD 2.5% percentile	0.5	CD
y_002511	Dose-toxicity scenario 2	Dose-efficacy scenario 1	0.1	1.19582902843159	MTD 2.5% percentile	0.5	CD
y_002512	Dose-toxicity scenario 2	Dose-efficacy scenario 1	0.11	1.17988167574288	MTD 2.5% percentile	0.5	CD
y_002513	Dose-toxicity scenario 2	Dose-efficacy scenario 1	0.12	1.16411837532376	MTD 2.5% percentile	0.5	CD
y_002514	Dose-toxicity scenario 2	Dose-efficacy scenario 1	0.13	1.14853595916769	MTD 2.5% percentile	0.5	CD
y_002515	Dose-toxicity scenario 2	Dose-efficacy scenario 1	0.14	1.13313133155927	MTD 2.5% percentile	0.5	CD
y_002516	Dose-toxicity scenario 2	Dose-efficacy scenario 1	0.15	1.11790146702391	MTD 2.5% percentile	0.5	CD
y_002517	Dose-toxicity scenario 2	Dose-efficacy scenario 1	0.16	1.10284340834689	MTD 2.5% percentile	0.5	CD
y_002518	Dose-toxicity scenario 2	Dose-efficacy scenario 1	0.17	1.08795426465908	MTD 2.5% percentile	0.5	CD
y_002519	Dose-toxicity scenario 2	Dose-efficacy scenario 1	0.18	1.0732312095867	MTD 2.5% percentile	0.5	CD
y_002520	Dose-toxicity scenario 2	Dose-efficacy scenario 1	0.19	1.05867147946274	MTD 2.5% percentile	0.5	CD
y_002521	Dose-toxicity scenario 2	Dose-efficacy scenario 1	0.2	1.04427237159747	MTD 2.5% percentile	0.5	CD
y_002522	Dose-toxicity scenario 2	Dose-efficacy scenario 1	0.21	1.0300312426059	MTD 2.5% percentile	0.5	CD
y_002523	Dose-toxicity scenario 2	Dose-efficacy scenario 1	0.22	1.01594550679008	MTD 2.5% percentile	0.5	CD
y_002524	Dose-toxicity scenario 2	Dose-efficacy scenario 1	0.23	1.00201263457393	MTD 2.5% percentile	0.5	CD
y_002525	Dose-toxicity scenario 2	Dose-efficacy scenario 1	0.24	0.988230150988839	MTD 2.5% percentile	0.5	CD
y_002526	Dose-toxicity scenario 2	Dose-efficacy scenario 1	0.25	0.974595634208049	MTD 2.5% percentile	0.5	CD
y_002527	Dose-toxicity scenario 2	Dose-efficacy scenario 1	0.26	0.961106714127922	MTD 2.5% percentile	0.5	CD
y_002528	Dose-toxicity scenario 2	Dose-efficacy scenario 1	0.27	0.947761070994475	MTD 2.5% percentile	0.5	CD
y_002529	Dose-toxicity scenario 2	Dose-efficacy scenario 1	0.28	0.934556434073429	MTD 2.5% percentile	0.5	CD
y_002530	Dose-toxicity scenario 2	Dose-efficacy scenario 1	0.29	0.921490580362187	MTD 2.5% percentile	0.5	CD
y_002531	Dose-toxicity scenario 2	Dose-efficacy scenario 1	0.3	0.908561333342226	MTD 2.5% percentile	0.5	CD
y_002532	Dose-toxicity scenario 2	Dose-efficacy scenario 1	0.31	0.895766561770402	MTD 2.5% percentile	0.5	CD
y_002533	Dose-toxicity scenario 2	Dose-efficacy scenario 1	0.32	0.883104178507789	MTD 2.5% percentile	0.5	CD
y_002534	Dose-toxicity scenario 2	Dose-efficacy scenario 1	0.33	0.870572139384673	MTD 2.5% percentile	0.5	CD
y_002535	Dose-toxicity scenario 2	Dose-efficacy scenario 1	0.34	0.858168442100426	MTD 2.5% percentile	0.5	CD
y_002536	Dose-toxicity scenario 2	Dose-efficacy scenario 1	0.35	0.845891125156998	MTD 2.5% percentile	0.5	CD
y_002537	Dose-toxicity scenario 2	Dose-efficacy scenario 1	0.36	0.833738266824857	MTD 2.5% percentile	0.5	CD
y_002538	Dose-toxicity scenario 2	Dose-efficacy scenario 1	0.37	0.821707984140203	MTD 2.5% percentile	0.5	CD
y_002539	Dose-toxicity scenario 2	Dose-efficacy scenario 1	0.38	0.809798431932383	MTD 2.5% percentile	0.5	CD
y_002540	Dose-toxicity scenario 2	Dose-efficacy scenario 1	0.39	0.798007801880438	MTD 2.5% percentile	0.5	CD
y_002541	Dose-toxicity scenario 2	Dose-efficacy scenario 1	0.4	0.78633432159777	MTD 2.5% percentile	0.5	CD
y_002542	Dose-toxicity scenario 2	Dose-efficacy scenario 1	0.41	0.77477625374396	MTD 2.5% percentile	0.5	CD
y_002543	Dose-toxicity scenario 2	Dose-efficacy scenario 1	0.42	0.763331895162802	MTD 2.5% percentile	0.5	CD
y_002544	Dose-toxicity scenario 2	Dose-efficacy scenario 1	0.43	0.751999576045646	MTD 2.5% percentile	0.5	CD
y_002545	Dose-toxicity scenario 2	Dose-efficacy scenario 1	0.44	0.740777659119201	MTD 2.5% percentile	0.5	CD
y_002546	Dose-toxicity scenario 2	Dose-efficacy scenario 1	0.45	0.72966453885696	MTD 2.5% percentile	0.5	CD
y_002547	Dose-toxicity scenario 2	Dose-efficacy scenario 1	0.46	0.718658640713442	MTD 2.5% percentile	0.5	CD
y_002548	Dose-toxicity scenario 2	Dose-efficacy scenario 1	0.47	0.707758420380505	MTD 2.5% percentile	0.5	CD
y_002549	Dose-toxicity scenario 2	Dose-efficacy scenario 1	0.48	0.696962363064967	MTD 2.5% percentile	0.5	CD
y_002550	Dose-toxicity scenario 2	Dose-efficacy scenario 1	0.49	0.686268982786847	MTD 2.5% percentile	0.5	CD
y_002551	Dose-toxicity scenario 2	Dose-efficacy scenario 1	0.5	0.675676821697526	MTD 2.5% percentile	0.5	CD
y_002552	Dose-toxicity scenario 2	Dose-efficacy scenario 1	0.51	0.665184449417189	MTD 2.5% percentile	0.5	CD
y_002553	Dose-toxicity scenario 2	Dose-efficacy scenario 1	0.52	0.65479046239089	MTD 2.5% percentile	0.5	CD
y_002554	Dose-toxicity scenario 2	Dose-efficacy scenario 1	0.53	0.644493483262665	MTD 2.5% percentile	0.5	CD
y_002555	Dose-toxicity scenario 2	Dose-efficacy scenario 1	0.54	0.63429216026707	MTD 2.5% percentile	0.5	CD
y_002556	Dose-toxicity scenario 2	Dose-efficacy scenario 1	0.55	0.624185166637613	MTD 2.5% percentile	0.5	CD
y_002557	Dose-toxicity scenario 2	Dose-efficacy scenario 1	0.56	0.614171200031509	MTD 2.5% percentile	0.5	CD
y_002558	Dose-toxicity scenario 2	Dose-efficacy scenario 1	0.57	0.604248981970256	MTD 2.5% percentile	0.5	CD
y_002559	Dose-toxicity scenario 2	Dose-efficacy scenario 1	0.58	0.594417257295509	MTD 2.5% percentile	0.5	CD
y_002560	Dose-toxicity scenario 2	Dose-efficacy scenario 1	0.59	0.584674793639779	MTD 2.5% percentile	0.5	CD
y_002561	Dose-toxicity scenario 2	Dose-efficacy scenario 1	0.6	0.575020380911485	MTD 2.5% percentile	0.5	CD
y_002562	Dose-toxicity scenario 2	Dose-efficacy scenario 1	0.61	0.565452830793897	MTD 2.5% percentile	0.5	CD
y_002563	Dose-toxicity scenario 2	Dose-efficacy scenario 1	0.62	0.555970976257554	MTD 2.5% percentile	0.5	CD
y_002564	Dose-toxicity scenario 2	Dose-efficacy scenario 1	0.63	0.546573671085715	MTD 2.5% percentile	0.5	CD
y_002565	Dose-toxicity scenario 2	Dose-efficacy scenario 1	0.64	0.537259789412455	MTD 2.5% percentile	0.5	CD
y_002566	Dose-toxicity scenario 2	Dose-efficacy scenario 1	0.65	0.528028225273003	MTD 2.5% percentile	0.5	CD
y_002567	Dose-toxicity scenario 2	Dose-efficacy scenario 1	0.66	0.518877892165958	MTD 2.5% percentile	0.5	CD
y_002568	Dose-toxicity scenario 2	Dose-efficacy scenario 1	0.67	0.509807722627001	MTD 2.5% percentile	0.5	CD
y_002569	Dose-toxicity scenario 2	Dose-efficacy scenario 1	0.68	0.500816667813768	MTD 2.5% percentile	0.5	CD
y_002570	Dose-toxicity scenario 2	Dose-efficacy scenario 1	0.69	0.49190369710154	MTD 2.5% percentile	0.5	CD
y_002571	Dose-toxicity scenario 2	Dose-efficacy scenario 1	0.7	0.483067797689415	MTD 2.5% percentile	0.5	CD
y_002572	Dose-toxicity scenario 2	Dose-efficacy scenario 1	0.71	0.474307974216658	MTD 2.5% percentile	0.5	CD
y_002573	Dose-toxicity scenario 2	Dose-efficacy scenario 1	0.72	0.465623248388916	MTD 2.5% percentile	0.5	CD
y_002574	Dose-toxicity scenario 2	Dose-efficacy scenario 1	0.73	0.457012658614007	MTD 2.5% percentile	0.5	CD
y_002575	Dose-toxicity scenario 2	Dose-efficacy scenario 1	0.74	0.448475259646992	MTD 2.5% percentile	0.5	CD
y_002576	Dose-toxicity scenario 2	Dose-efficacy scenario 1	0.75	0.440010122244265	MTD 2.5% percentile	0.5	CD
y_002577	Dose-toxicity scenario 2	Dose-efficacy scenario 1	0.76	0.431616332826385	MTD 2.5% percentile	0.5	CD
y_002578	Dose-toxicity scenario 2	Dose-efficacy scenario 1	0.77	0.423292993149402	MTD 2.5% percentile	0.5	CD
y_002579	Dose-toxicity scenario 2	Dose-efficacy scenario 1	0.78	0.41503921998442	MTD 2.5% percentile	0.5	CD
y_002580	Dose-toxicity scenario 2	Dose-efficacy scenario 1	0.79	0.406854144805161	MTD 2.5% percentile	0.5	CD
y_002581	Dose-toxicity scenario 2	Dose-efficacy scenario 1	0.8	0.398736913483304	MTD 2.5% percentile	0.5	CD
y_002582	Dose-toxicity scenario 2	Dose-efficacy scenario 1	0.81	0.390686685991364	MTD 2.5% percentile	0.5	CD
y_002583	Dose-toxicity scenario 2	Dose-efficacy scenario 1	0.82	0.382702636112896	MTD 2.5% percentile	0.5	CD
y_002584	Dose-toxicity scenario 2	Dose-efficacy scenario 1	0.83	0.374783951159822	MTD 2.5% percentile	0.5	CD
y_002585	Dose-toxicity scenario 2	Dose-efficacy scenario 1	0.84	0.366929831696669	MTD 2.5% percentile	0.5	CD
y_002586	Dose-toxicity scenario 2	Dose-efficacy scenario 1	0.85	0.359139491271527	MTD 2.5% percentile	0.5	CD
y_002587	Dose-toxicity scenario 2	Dose-efficacy scenario 1	0.86	0.351412156153534	MTD 2.5% percentile	0.5	CD
y_002588	Dose-toxicity scenario 2	Dose-efficacy scenario 1	0.87	0.343747065076701	MTD 2.5% percentile	0.5	CD
y_002589	Dose-toxicity scenario 2	Dose-efficacy scenario 1	0.88	0.336143468989912	MTD 2.5% percentile	0.5	CD
y_002590	Dose-toxicity scenario 2	Dose-efficacy scenario 1	0.89	0.328600630812906	MTD 2.5% percentile	0.5	CD
y_002591	Dose-toxicity scenario 2	Dose-efficacy scenario 1	0.9	0.321117825198092	MTD 2.5% percentile	0.5	CD
y_002592	Dose-toxicity scenario 2	Dose-efficacy scenario 1	0.91	0.313694338298028	MTD 2.5% percentile	0.5	CD
y_002593	Dose-toxicity scenario 2	Dose-efficacy scenario 1	0.92	0.306329467538406	MTD 2.5% percentile	0.5	CD
y_002594	Dose-toxicity scenario 2	Dose-efficacy scenario 1	0.93	0.299022521396395	MTD 2.5% percentile	0.5	CD
y_002595	Dose-toxicity scenario 2	Dose-efficacy scenario 1	0.94	0.291772819184192	MTD 2.5% percentile	0.5	CD
y_002596	Dose-toxicity scenario 2	Dose-efficacy scenario 1	0.95	0.28457969083764	MTD 2.5% percentile	0.5	CD
y_002597	Dose-toxicity scenario 2	Dose-efficacy scenario 1	0.96	0.277442476709781	MTD 2.5% percentile	0.5	CD
y_002598	Dose-toxicity scenario 2	Dose-efficacy scenario 1	0.97	0.270360527369194	MTD 2.5% percentile	0.5	CD
y_002599	Dose-toxicity scenario 2	Dose-efficacy scenario 1	0.98	0.263333203403012	MTD 2.5% percentile	0.5	CD
y_0025100	Dose-toxicity scenario 2	Dose-efficacy scenario 1	0.99	0.256359875224466	MTD 2.5% percentile	0.5	CD
y_0025101	Dose-toxicity scenario 2	Dose-efficacy scenario 1	1	0.249439922884864	MTD 2.5% percentile	0.5	CD
y_0501	Dose-toxicity scenario 2	Dose-efficacy scenario 1	0	1.24796596276158	MTD 50% percentile	0.5	CD
y_0502	Dose-toxicity scenario 2	Dose-efficacy scenario 1	0.01	1.22429918874357	MTD 50% percentile	0.5	CD
y_0503	Dose-toxicity scenario 2	Dose-efficacy scenario 1	0.02	1.20115279547368	MTD 50% percentile	0.5	CD
y_0504	Dose-toxicity scenario 2	Dose-efficacy scenario 1	0.03	1.17850980653241	MTD 50% percentile	0.5	CD
y_0505	Dose-toxicity scenario 2	Dose-efficacy scenario 1	0.04	1.15635397598736	MTD 50% percentile	0.5	CD
y_0506	Dose-toxicity scenario 2	Dose-efficacy scenario 1	0.05	1.13466974952071	MTD 50% percentile	0.5	CD
y_0507	Dose-toxicity scenario 2	Dose-efficacy scenario 1	0.06	1.11344222801294	MTD 50% percentile	0.5	CD
y_0508	Dose-toxicity scenario 2	Dose-efficacy scenario 1	0.07	1.09265713340349	MTD 50% percentile	0.5	CD
y_0509	Dose-toxicity scenario 2	Dose-efficacy scenario 1	0.08	1.07230077666402	MTD 50% percentile	0.5	CD
y_05010	Dose-toxicity scenario 2	Dose-efficacy scenario 1	0.09	1.05236002773333	MTD 50% percentile	0.5	CD
y_05011	Dose-toxicity scenario 2	Dose-efficacy scenario 1	0.1	1.03282228727509	MTD 50% percentile	0.5	CD
y_05012	Dose-toxicity scenario 2	Dose-efficacy scenario 1	0.11	1.01367546013087	MTD 50% percentile	0.5	CD
y_05013	Dose-toxicity scenario 2	Dose-efficacy scenario 1	0.12	0.994907930350797	MTD 50% percentile	0.5	CD
y_05014	Dose-toxicity scenario 2	Dose-efficacy scenario 1	0.13	0.976508537693587	MTD 50% percentile	0.5	CD
y_05015	Dose-toxicity scenario 2	Dose-efficacy scenario 1	0.14	0.958466555496079	MTD 50% percentile	0.5	CD
y_05016	Dose-toxicity scenario 2	Dose-efficacy scenario 1	0.15	0.940771669819985	MTD 50% percentile	0.5	CD
y_05017	Dose-toxicity scenario 2	Dose-efficacy scenario 1	0.16	0.923413959790745	MTD 50% percentile	0.5	CD
y_05018	Dose-toxicity scenario 2	Dose-efficacy scenario 1	0.17	0.90638387904968	MTD 50% percentile	0.5	CD
y_05019	Dose-toxicity scenario 2	Dose-efficacy scenario 1	0.18	0.889672238246623	MTD 50% percentile	0.5	CD
y_05020	Dose-toxicity scenario 2	Dose-efficacy scenario 1	0.19	0.873270188505535	MTD 50% percentile	0.5	CD
y_05021	Dose-toxicity scenario 2	Dose-efficacy scenario 1	0.2	0.857169205800615	MTD 50% percentile	0.5	CD
y_05022	Dose-toxicity scenario 2	Dose-efficacy scenario 1	0.21	0.841361076184935	MTD 50% percentile	0.5	CD
y_05023	Dose-toxicity scenario 2	Dose-efficacy scenario 1	0.22	0.825837881817821	MTD 50% percentile	0.5	CD
y_05024	Dose-toxicity scenario 2	Dose-efficacy scenario 1	0.23	0.810591987741035	MTD 50% percentile	0.5	CD
y_05025	Dose-toxicity scenario 2	Dose-efficacy scenario 1	0.24	0.795616029357357	MTD 50% percentile	0.5	CD
y_05026	Dose-toxicity scenario 2	Dose-efficacy scenario 1	0.25	0.780902900568433	MTD 50% percentile	0.5	CD
y_05027	Dose-toxicity scenario 2	Dose-efficacy scenario 1	0.26	0.766445742531724	MTD 50% percentile	0.5	CD
y_05028	Dose-toxicity scenario 2	Dose-efficacy scenario 1	0.27	0.752237932999204	MTD 50% percentile	0.5	CD
y_05029	Dose-toxicity scenario 2	Dose-efficacy scenario 1	0.28	0.738273076202977	MTD 50% percentile	0.5	CD
y_05030	Dose-toxicity scenario 2	Dose-efficacy scenario 1	0.29	0.724544993255364	MTD 50% percentile	0.5	CD
y_05031	Dose-toxicity scenario 2	Dose-efficacy scenario 1	0.3	0.711047713033181	MTD 50% percentile	0.5	CD
y_05032	Dose-toxicity scenario 2	Dose-efficacy scenario 1	0.31	0.697775463517961	MTD 50% percentile	0.5	CD
y_05033	Dose-toxicity scenario 2	Dose-efficacy scenario 1	0.32	0.684722663565724	MTD 50% percentile	0.5	CD
y_05034	Dose-toxicity scenario 2	Dose-efficacy scenario 1	0.33	0.67188391508166	MTD 50% percentile	0.5	CD
y_05035	Dose-toxicity scenario 2	Dose-efficacy scenario 1	0.34	0.659253995576641	MTD 50% percentile	0.5	CD
y_05036	Dose-toxicity scenario 2	Dose-efficacy scenario 1	0.35	0.64682785108404	MTD 50% percentile	0.5	CD
y_05037	Dose-toxicity scenario 2	Dose-efficacy scenario 1	0.36	0.634600589416638	MTD 50% percentile	0.5	CD
y_05038	Dose-toxicity scenario 2	Dose-efficacy scenario 1	0.37	0.622567473744742	MTD 50% percentile	0.5	CD
y_05039	Dose-toxicity scenario 2	Dose-efficacy scenario 1	0.38	0.610723916477794	MTD 50% percentile	0.5	CD
y_05040	Dose-toxicity scenario 2	Dose-efficacy scenario 1	0.39	0.599065473432866	MTD 50% percentile	0.5	CD
y_05041	Dose-toxicity scenario 2	Dose-efficacy scenario 1	0.4	0.587587838274483	MTD 50% percentile	0.5	CD
y_05042	Dose-toxicity scenario 2	Dose-efficacy scenario 1	0.41	0.576286837211139	MTD 50% percentile	0.5	CD
y_05043	Dose-toxicity scenario 2	Dose-efficacy scenario 1	0.42	0.565158423934805	MTD 50% percentile	0.5	CD
y_05044	Dose-toxicity scenario 2	Dose-efficacy scenario 1	0.43	0.55419867479052	MTD 50% percentile	0.5	CD
y_05045	Dose-toxicity scenario 2	Dose-efficacy scenario 1	0.44	0.543403784163971	MTD 50% percentile	0.5	CD
y_05046	Dose-toxicity scenario 2	Dose-efficacy scenario 1	0.45	0.532770060075657	MTD 50% percentile	0.5	CD
y_05047	Dose-toxicity scenario 2	Dose-efficacy scenario 1	0.46	0.52229391997093	MTD 50% percentile	0.5	CD
y_05048	Dose-toxicity scenario 2	Dose-efficacy scenario 1	0.47	0.511971886695819	MTD 50% percentile	0.5	CD
y_05049	Dose-toxicity scenario 2	Dose-efficacy scenario 1	0.48	0.501800584649152	MTD 50% percentile	0.5	CD
y_05050	Dose-toxicity scenario 2	Dose-efficacy scenario 1	0.49	0.491776736102028	MTD 50% percentile	0.5	CD
y_05051	Dose-toxicity scenario 2	Dose-efficacy scenario 1	0.5	0.481897157676202	MTD 50% percentile	0.5	CD
y_05052	Dose-toxicity scenario 2	Dose-efficacy scenario 1	0.51	0.472158756973443	MTD 50% percentile	0.5	CD
y_05053	Dose-toxicity scenario 2	Dose-efficacy scenario 1	0.52	0.462558529348364	MTD 50% percentile	0.5	CD
y_05054	Dose-toxicity scenario 2	Dose-efficacy scenario 1	0.53	0.453093554817651	MTD 50% percentile	0.5	CD
y_05055	Dose-toxicity scenario 2	Dose-efficacy scenario 1	0.54	0.443760995099013	MTD 50% percentile	0.5	CD
y_05056	Dose-toxicity scenario 2	Dose-efficacy scenario 1	0.55	0.434558090773537	MTD 50% percentile	0.5	CD
y_05057	Dose-toxicity scenario 2	Dose-efficacy scenario 1	0.56	0.425482158565506	MTD 50% percentile	0.5	CD
y_05058	Dose-toxicity scenario 2	Dose-efficacy scenario 1	0.57	0.416530588734027	MTD 50% percentile	0.5	CD
y_05059	Dose-toxicity scenario 2	Dose-efficacy scenario 1	0.58	0.407700842571159	MTD 50% percentile	0.5	CD
y_05060	Dose-toxicity scenario 2	Dose-efficacy scenario 1	0.59	0.39899045000149	MTD 50% percentile	0.5	CD
y_05061	Dose-toxicity scenario 2	Dose-efficacy scenario 1	0.6	0.390397007278409	MTD 50% percentile	0.5	CD
y_05062	Dose-toxicity scenario 2	Dose-efficacy scenario 1	0.61	0.381918174772547	MTD 50% percentile	0.5	CD
y_05063	Dose-toxicity scenario 2	Dose-efficacy scenario 1	0.62	0.373551674848118	MTD 50% percentile	0.5	CD
y_05064	Dose-toxicity scenario 2	Dose-efficacy scenario 1	0.63	0.365295289823113	MTD 50% percentile	0.5	CD
y_05065	Dose-toxicity scenario 2	Dose-efficacy scenario 1	0.64	0.357146860009507	MTD 50% percentile	0.5	CD
y_05066	Dose-toxicity scenario 2	Dose-efficacy scenario 1	0.65	0.349104281829841	MTD 50% percentile	0.5	CD
y_05067	Dose-toxicity scenario 2	Dose-efficacy scenario 1	0.66	0.341165506006732	MTD 50% percentile	0.5	CD
y_05068	Dose-toxicity scenario 2	Dose-efficacy scenario 1	0.67	0.33332853582203	MTD 50% percentile	0.5	CD
y_05069	Dose-toxicity scenario 2	Dose-efficacy scenario 1	0.68	0.325591425442529	MTD 50% percentile	0.5	CD
y_05070	Dose-toxicity scenario 2	Dose-efficacy scenario 1	0.69	0.317952278309266	MTD 50% percentile	0.5	CD
y_05071	Dose-toxicity scenario 2	Dose-efficacy scenario 1	0.7	0.310409245587625	MTD 50% percentile	0.5	CD
y_05072	Dose-toxicity scenario 2	Dose-efficacy scenario 1	0.71	0.302960524675571	MTD 50% percentile	0.5	CD
y_05073	Dose-toxicity scenario 2	Dose-efficacy scenario 1	0.72	0.295604357767496	MTD 50% percentile	0.5	CD
y_05074	Dose-toxicity scenario 2	Dose-efficacy scenario 1	0.73	0.288339030471264	MTD 50% percentile	0.5	CD
y_05075	Dose-toxicity scenario 2	Dose-efficacy scenario 1	0.74	0.28116287047618	MTD 50% percentile	0.5	CD
y_05076	Dose-toxicity scenario 2	Dose-efficacy scenario 1	0.75	0.274074246269702	MTD 50% percentile	0.5	CD
y_05077	Dose-toxicity scenario 2	Dose-efficacy scenario 1	0.76	0.26707156590083	MTD 50% percentile	0.5	CD
y_05078	Dose-toxicity scenario 2	Dose-efficacy scenario 1	0.77	0.260153275788199	MTD 50% percentile	0.5	CD
y_05079	Dose-toxicity scenario 2	Dose-efficacy scenario 1	0.78	0.253317859571013	MTD 50% percentile	0.5	CD
y_05080	Dose-toxicity scenario 2	Dose-efficacy scenario 1	0.79	0.246563837001019	MTD 50% percentile	0.5	CD
y_05081	Dose-toxicity scenario 2	Dose-efficacy scenario 1	0.8	0.239889762873834	MTD 50% percentile	0.5	CD
y_05082	Dose-toxicity scenario 2	Dose-efficacy scenario 1	0.81	0.233294225997996	MTD 50% percentile	0.5	CD
y_05083	Dose-toxicity scenario 2	Dose-efficacy scenario 1	0.82	0.226775848200201	MTD 50% percentile	0.5	CD
y_05084	Dose-toxicity scenario 2	Dose-efficacy scenario 1	0.83	0.220333283365241	MTD 50% percentile	0.5	CD
y_05085	Dose-toxicity scenario 2	Dose-efficacy scenario 1	0.84	0.213965216509258	MTD 50% percentile	0.5	CD
y_05086	Dose-toxicity scenario 2	Dose-efficacy scenario 1	0.85	0.207670362884953	MTD 50% percentile	0.5	CD
y_05087	Dose-toxicity scenario 2	Dose-efficacy scenario 1	0.86	0.201447467117485	MTD 50% percentile	0.5	CD
y_05088	Dose-toxicity scenario 2	Dose-efficacy scenario 1	0.87	0.195295302369835	MTD 50% percentile	0.5	CD
y_05089	Dose-toxicity scenario 2	Dose-efficacy scenario 1	0.88	0.189212669536466	MTD 50% percentile	0.5	CD
y_05090	Dose-toxicity scenario 2	Dose-efficacy scenario 1	0.89	0.183198396464174	MTD 50% percentile	0.5	CD
y_05091	Dose-toxicity scenario 2	Dose-efficacy scenario 1	0.9	0.177251337199054	MTD 50% percentile	0.5	CD
y_05092	Dose-toxicity scenario 2	Dose-efficacy scenario 1	0.91	0.171370371258586	MTD 50% percentile	0.5	CD
y_05093	Dose-toxicity scenario 2	Dose-efficacy scenario 1	0.92	0.165554402927839	MTD 50% percentile	0.5	CD
y_05094	Dose-toxicity scenario 2	Dose-efficacy scenario 1	0.93	0.159802360578896	MTD 50% percentile	0.5	CD
y_05095	Dose-toxicity scenario 2	Dose-efficacy scenario 1	0.94	0.154113196012594	MTD 50% percentile	0.5	CD
y_05096	Dose-toxicity scenario 2	Dose-efficacy scenario 1	0.95	0.148485883821728	MTD 50% percentile	0.5	CD
y_05097	Dose-toxicity scenario 2	Dose-efficacy scenario 1	0.96	0.142919420774924	MTD 50% percentile	0.5	CD
y_05098	Dose-toxicity scenario 2	Dose-efficacy scenario 1	0.97	0.137412825220375	MTD 50% percentile	0.5	CD
y_05099	Dose-toxicity scenario 2	Dose-efficacy scenario 1	0.98	0.131965136508733	MTD 50% percentile	0.5	CD
y_050100	Dose-toxicity scenario 2	Dose-efficacy scenario 1	0.99	0.126575414434404	MTD 50% percentile	0.5	CD
y_050101	Dose-toxicity scenario 2	Dose-efficacy scenario 1	1	0.121242738694595	MTD 50% percentile	0.5	CD
y_09751	Dose-toxicity scenario 2	Dose-efficacy scenario 1	0	1.14113234731204	MTD 97.5% percentile	0.5	CD
y_09752	Dose-toxicity scenario 2	Dose-efficacy scenario 1	0.01	1.1062817174925	MTD 97.5% percentile	0.5	CD
y_09753	Dose-toxicity scenario 2	Dose-efficacy scenario 1	0.02	1.07294316802523	MTD 97.5% percentile	0.5	CD
y_09754	Dose-toxicity scenario 2	Dose-efficacy scenario 1	0.03	1.04102038042589	MTD 97.5% percentile	0.5	CD
y_09755	Dose-toxicity scenario 2	Dose-efficacy scenario 1	0.04	1.01042504668493	MTD 97.5% percentile	0.5	CD
y_09756	Dose-toxicity scenario 2	Dose-efficacy scenario 1	0.05	0.981076053475046	MTD 97.5% percentile	0.5	CD
y_09757	Dose-toxicity scenario 2	Dose-efficacy scenario 1	0.06	0.952898764065447	MTD 97.5% percentile	0.5	CD
y_09758	Dose-toxicity scenario 2	Dose-efficacy scenario 1	0.07	0.925824384557723	MTD 97.5% percentile	0.5	CD
y_09759	Dose-toxicity scenario 2	Dose-efficacy scenario 1	0.08	0.899789403113187	MTD 97.5% percentile	0.5	CD
y_097510	Dose-toxicity scenario 2	Dose-efficacy scenario 1	0.09	0.874735092548821	MTD 97.5% percentile	0.5	CD
y_097511	Dose-toxicity scenario 2	Dose-efficacy scenario 1	0.1	0.850607068101981	MTD 97.5% percentile	0.5	CD
y_097512	Dose-toxicity scenario 2	Dose-efficacy scenario 1	0.11	0.827354893354664	MTD 97.5% percentile	0.5	CD
y_097513	Dose-toxicity scenario 2	Dose-efficacy scenario 1	0.12	0.804931728307719	MTD 97.5% percentile	0.5	CD
y_097514	Dose-toxicity scenario 2	Dose-efficacy scenario 1	0.13	0.78329401443741	MTD 97.5% percentile	0.5	CD
y_097515	Dose-toxicity scenario 2	Dose-efficacy scenario 1	0.14	0.762401192278358	MTD 97.5% percentile	0.5	CD
y_097516	Dose-toxicity scenario 2	Dose-efficacy scenario 1	0.15	0.742215447680071	MTD 97.5% percentile	0.5	CD
y_097517	Dose-toxicity scenario 2	Dose-efficacy scenario 1	0.16	0.722701483397173	MTD 97.5% percentile	0.5	CD
y_097518	Dose-toxicity scenario 2	Dose-efficacy scenario 1	0.17	0.703826313110774	MTD 97.5% percentile	0.5	CD
y_097519	Dose-toxicity scenario 2	Dose-efficacy scenario 1	0.18	0.685559075352348	MTD 97.5% percentile	0.5	CD
y_097520	Dose-toxicity scenario 2	Dose-efficacy scenario 1	0.19	0.66787086512211	MTD 97.5% percentile	0.5	CD
y_097521	Dose-toxicity scenario 2	Dose-efficacy scenario 1	0.2	0.650734581269464	MTD 97.5% percentile	0.5	CD
y_097522	Dose-toxicity scenario 2	Dose-efficacy scenario 1	0.21	0.634124787940571	MTD 97.5% percentile	0.5	CD
y_097523	Dose-toxicity scenario 2	Dose-efficacy scenario 1	0.22	0.61801758860325	MTD 97.5% percentile	0.5	CD
y_097524	Dose-toxicity scenario 2	Dose-efficacy scenario 1	0.23	0.602390511337048	MTD 97.5% percentile	0.5	CD
y_097525	Dose-toxicity scenario 2	Dose-efficacy scenario 1	0.24	0.58722240423046	MTD 97.5% percentile	0.5	CD
y_097526	Dose-toxicity scenario 2	Dose-efficacy scenario 1	0.25	0.572493339861372	MTD 97.5% percentile	0.5	CD
y_097527	Dose-toxicity scenario 2	Dose-efficacy scenario 1	0.26	0.558184527953655	MTD 97.5% percentile	0.5	CD
y_097528	Dose-toxicity scenario 2	Dose-efficacy scenario 1	0.27	0.544278235404892	MTD 97.5% percentile	0.5	CD
y_097529	Dose-toxicity scenario 2	Dose-efficacy scenario 1	0.28	0.530757712969566	MTD 97.5% percentile	0.5	CD
y_097530	Dose-toxicity scenario 2	Dose-efficacy scenario 1	0.29	0.517607127960346	MTD 97.5% percentile	0.5	CD
y_097531	Dose-toxicity scenario 2	Dose-efficacy scenario 1	0.3	0.504811502398944	MTD 97.5% percentile	0.5	CD
y_097532	Dose-toxicity scenario 2	Dose-efficacy scenario 1	0.31	0.492356656108555	MTD 97.5% percentile	0.5	CD
y_097533	Dose-toxicity scenario 2	Dose-efficacy scenario 1	0.32	0.480229154293316	MTD 97.5% percentile	0.5	CD
y_097534	Dose-toxicity scenario 2	Dose-efficacy scenario 1	0.33	0.468416259197382	MTD 97.5% percentile	0.5	CD
y_097535	Dose-toxicity scenario 2	Dose-efficacy scenario 1	0.34	0.456905885477956	MTD 97.5% percentile	0.5	CD
y_097536	Dose-toxicity scenario 2	Dose-efficacy scenario 1	0.35	0.445686558963576	MTD 97.5% percentile	0.5	CD
y_097537	Dose-toxicity scenario 2	Dose-efficacy scenario 1	0.36	0.434747378501817	MTD 97.5% percentile	0.5	CD
y_097538	Dose-toxicity scenario 2	Dose-efficacy scenario 1	0.37	0.424077980629737	MTD 97.5% percentile	0.5	CD
y_097539	Dose-toxicity scenario 2	Dose-efficacy scenario 1	0.38	0.413668506826373	MTD 97.5% percentile	0.5	CD
y_097540	Dose-toxicity scenario 2	Dose-efficacy scenario 1	0.39	0.403509573129794	MTD 97.5% percentile	0.5	CD
y_097541	Dose-toxicity scenario 2	Dose-efficacy scenario 1	0.4	0.393592241921873	MTD 97.5% percentile	0.5	CD
y_097542	Dose-toxicity scenario 2	Dose-efficacy scenario 1	0.41	0.383907995702471	MTD 97.5% percentile	0.5	CD
y_097543	Dose-toxicity scenario 2	Dose-efficacy scenario 1	0.42	0.374448712691283	MTD 97.5% percentile	0.5	CD
y_097544	Dose-toxicity scenario 2	Dose-efficacy scenario 1	0.43	0.365206644110459	MTD 97.5% percentile	0.5	CD
y_097545	Dose-toxicity scenario 2	Dose-efficacy scenario 1	0.44	0.356174393014436	MTD 97.5% percentile	0.5	CD
y_097546	Dose-toxicity scenario 2	Dose-efficacy scenario 1	0.45	0.347344894545443	MTD 97.5% percentile	0.5	CD
y_097547	Dose-toxicity scenario 2	Dose-efficacy scenario 1	0.46	0.338711397503886	MTD 97.5% percentile	0.5	CD
y_097548	Dose-toxicity scenario 2	Dose-efficacy scenario 1	0.47	0.330267447132599	MTD 97.5% percentile	0.5	CD
y_097549	Dose-toxicity scenario 2	Dose-efficacy scenario 1	0.48	0.322006869022678	MTD 97.5% percentile	0.5	CD
y_097550	Dose-toxicity scenario 2	Dose-efficacy scenario 1	0.49	0.313923754056586	MTD 97.5% percentile	0.5	CD
y_097551	Dose-toxicity scenario 2	Dose-efficacy scenario 1	0.5	0.30601244431134	MTD 97.5% percentile	0.5	CD
y_097552	Dose-toxicity scenario 2	Dose-efficacy scenario 1	0.51	0.298267519851135	MTD 97.5% percentile	0.5	CD
y_097553	Dose-toxicity scenario 2	Dose-efficacy scenario 1	0.52	0.290683786344591	MTD 97.5% percentile	0.5	CD
y_097554	Dose-toxicity scenario 2	Dose-efficacy scenario 1	0.53	0.28325626344719	MTD 97.5% percentile	0.5	CD
y_097555	Dose-toxicity scenario 2	Dose-efficacy scenario 1	0.54	0.275980173894295	MTD 97.5% percentile	0.5	CD
y_097556	Dose-toxicity scenario 2	Dose-efficacy scenario 1	0.55	0.268850933254552	MTD 97.5% percentile	0.5	CD
y_097557	Dose-toxicity scenario 2	Dose-efficacy scenario 1	0.56	0.261864140297498	MTD 97.5% percentile	0.5	CD
y_097558	Dose-toxicity scenario 2	Dose-efficacy scenario 1	0.57	0.255015567932849	MTD 97.5% percentile	0.5	CD
y_097559	Dose-toxicity scenario 2	Dose-efficacy scenario 1	0.58	0.248301154682261	MTD 97.5% percentile	0.5	CD
y_097560	Dose-toxicity scenario 2	Dose-efficacy scenario 1	0.59	0.241716996647429	MTD 97.5% percentile	0.5	CD
y_097561	Dose-toxicity scenario 2	Dose-efficacy scenario 1	0.6	0.235259339941123	MTD 97.5% percentile	0.5	CD
y_097562	Dose-toxicity scenario 2	Dose-efficacy scenario 1	0.61	0.228924573550351	MTD 97.5% percentile	0.5	CD
y_097563	Dose-toxicity scenario 2	Dose-efficacy scenario 1	0.62	0.222709222603121	MTD 97.5% percentile	0.5	CD
y_097564	Dose-toxicity scenario 2	Dose-efficacy scenario 1	0.63	0.216609942012432	MTD 97.5% percentile	0.5	CD
y_097565	Dose-toxicity scenario 2	Dose-efficacy scenario 1	0.64	0.210623510473059	MTD 97.5% percentile	0.5	CD
y_097566	Dose-toxicity scenario 2	Dose-efficacy scenario 1	0.65	0.204746824788502	MTD 97.5% percentile	0.5	CD
y_097567	Dose-toxicity scenario 2	Dose-efficacy scenario 1	0.66	0.1989768945071	MTD 97.5% percentile	0.5	CD
y_097568	Dose-toxicity scenario 2	Dose-efficacy scenario 1	0.67	0.193310836847838	MTD 97.5% percentile	0.5	CD
y_097569	Dose-toxicity scenario 2	Dose-efficacy scenario 1	0.68	0.187745871897746	MTD 97.5% percentile	0.5	CD
y_097570	Dose-toxicity scenario 2	Dose-efficacy scenario 1	0.69	0.182279318064092	MTD 97.5% percentile	0.5	CD
y_097571	Dose-toxicity scenario 2	Dose-efficacy scenario 1	0.7	0.176908587765732	MTD 97.5% percentile	0.5	CD
y_097572	Dose-toxicity scenario 2	Dose-efficacy scenario 1	0.71	0.171631183349062	MTD 97.5% percentile	0.5	CD
y_097573	Dose-toxicity scenario 2	Dose-efficacy scenario 1	0.72	0.166444693215051	MTD 97.5% percentile	0.5	CD
y_097574	Dose-toxicity scenario 2	Dose-efficacy scenario 1	0.73	0.161346788144715	MTD 97.5% percentile	0.5	CD
y_097575	Dose-toxicity scenario 2	Dose-efficacy scenario 1	0.74	0.156335217811285	MTD 97.5% percentile	0.5	CD
y_097576	Dose-toxicity scenario 2	Dose-efficacy scenario 1	0.75	0.151407807468084	MTD 97.5% percentile	0.5	CD
y_097577	Dose-toxicity scenario 2	Dose-efficacy scenario 1	0.76	0.146562454801887	MTD 97.5% percentile	0.5	CD
y_097578	Dose-toxicity scenario 2	Dose-efficacy scenario 1	0.77	0.141797126942174	MTD 97.5% percentile	0.5	CD
y_097579	Dose-toxicity scenario 2	Dose-efficacy scenario 1	0.78	0.137109857617368	MTD 97.5% percentile	0.5	CD
y_097580	Dose-toxicity scenario 2	Dose-efficacy scenario 1	0.79	0.132498744449677	MTD 97.5% percentile	0.5	CD
y_097581	Dose-toxicity scenario 2	Dose-efficacy scenario 1	0.8	0.127961946380729	MTD 97.5% percentile	0.5	CD
y_097582	Dose-toxicity scenario 2	Dose-efficacy scenario 1	0.81	0.123497681220681	MTD 97.5% percentile	0.5	CD
y_097583	Dose-toxicity scenario 2	Dose-efficacy scenario 1	0.82	0.119104223313955	MTD 97.5% percentile	0.5	CD
y_097584	Dose-toxicity scenario 2	Dose-efficacy scenario 1	0.83	0.11477990131516	MTD 97.5% percentile	0.5	CD
y_097585	Dose-toxicity scenario 2	Dose-efficacy scenario 1	0.84	0.110523096069198	MTD 97.5% percentile	0.5	CD
y_097586	Dose-toxicity scenario 2	Dose-efficacy scenario 1	0.85	0.10633223858989	MTD 97.5% percentile	0.5	CD
y_097587	Dose-toxicity scenario 2	Dose-efficacy scenario 1	0.86	0.102205808131835	MTD 97.5% percentile	0.5	CD
y_097588	Dose-toxicity scenario 2	Dose-efficacy scenario 1	0.87	0.0981423303505057	MTD 97.5% percentile	0.5	CD
y_097589	Dose-toxicity scenario 2	Dose-efficacy scenario 1	0.88	0.0941403755459219	MTD 97.5% percentile	0.5	CD
y_097590	Dose-toxicity scenario 2	Dose-efficacy scenario 1	0.89	0.0901985569855004	MTD 97.5% percentile	0.5	CD
y_097591	Dose-toxicity scenario 2	Dose-efficacy scenario 1	0.9	0.0863155293019423	MTD 97.5% percentile	0.5	CD
y_097592	Dose-toxicity scenario 2	Dose-efficacy scenario 1	0.91	0.0824899869622785	MTD 97.5% percentile	0.5	CD
y_097593	Dose-toxicity scenario 2	Dose-efficacy scenario 1	0.92	0.0787206628044074	MTD 97.5% percentile	0.5	CD
y_097594	Dose-toxicity scenario 2	Dose-efficacy scenario 1	0.93	0.0750063266376824	MTD 97.5% percentile	0.5	CD
y_097595	Dose-toxicity scenario 2	Dose-efficacy scenario 1	0.94	0.0713457839042993	MTD 97.5% percentile	0.5	CD
y_097596	Dose-toxicity scenario 2	Dose-efficacy scenario 1	0.95	0.0677378743984274	MTD 97.5% percentile	0.5	CD
y_097597	Dose-toxicity scenario 2	Dose-efficacy scenario 1	0.96	0.0641814710401955	MTD 97.5% percentile	0.5	CD
y_097598	Dose-toxicity scenario 2	Dose-efficacy scenario 1	0.97	0.0606754787018147	MTD 97.5% percentile	0.5	CD
y_097599	Dose-toxicity scenario 2	Dose-efficacy scenario 1	0.98	0.0572188330832667	MTD 97.5% percentile	0.5	CD
y_0975100	Dose-toxicity scenario 2	Dose-efficacy scenario 1	0.99	0.0538104996351352	MTD 97.5% percentile	0.5	CD
y_0975101	Dose-toxicity scenario 2	Dose-efficacy scenario 1	1	0.0504494725262889	MTD 97.5% percentile	0.5	CD
