# Supplementary material for: A Bayesian adaptive design for dual‐agent phase I–II oncology trials integrating efficacy data across stages
Source: Biom J. 2023 May 18;65(7):2200288. doi: 10.1002/bimj.202200288 (PMC10952513; doi:10.1002/bimj.202200288)
Supplement: Supplementary file 1 — Supporting Information S1 [file BIMJ-65-0-s001.zip › Code_biometrical_journal2/Code_biometrical_journal/Data/intermediate_outputs/MTD_curve_DLT_sc2_EFF_sc1_CD_w075_H0.csv]

	DLT_scenario	EFF_scenario	x	y	type	omega	agreement
y_mean1	Dose-toxicity scenario 2	Dose-efficacy scenario 1	0	1.24972886330187	MTD mean	0.75	CD
y_mean2	Dose-toxicity scenario 2	Dose-efficacy scenario 1	0.01	1.22483789999553	MTD mean	0.75	CD
y_mean3	Dose-toxicity scenario 2	Dose-efficacy scenario 1	0.02	1.20054314679512	MTD mean	0.75	CD
y_mean4	Dose-toxicity scenario 2	Dose-efficacy scenario 1	0.03	1.17682343579843	MTD mean	0.75	CD
y_mean5	Dose-toxicity scenario 2	Dose-efficacy scenario 1	0.04	1.15365858944589	MTD mean	0.75	CD
y_mean6	Dose-toxicity scenario 2	Dose-efficacy scenario 1	0.05	1.13102936327354	MTD mean	0.75	CD
y_mean7	Dose-toxicity scenario 2	Dose-efficacy scenario 1	0.06	1.1089173925916	MTD mean	0.75	CD
y_mean8	Dose-toxicity scenario 2	Dose-efficacy scenario 1	0.07	1.08730514277822	MTD mean	0.75	CD
y_mean9	Dose-toxicity scenario 2	Dose-efficacy scenario 1	0.08	1.06617586290553	MTD mean	0.75	CD
y_mean10	Dose-toxicity scenario 2	Dose-efficacy scenario 1	0.09	1.04551354244039	MTD mean	0.75	CD
y_mean11	Dose-toxicity scenario 2	Dose-efficacy scenario 1	0.1	1.02530287078439	MTD mean	0.75	CD
y_mean12	Dose-toxicity scenario 2	Dose-efficacy scenario 1	0.11	1.0055291994385	MTD mean	0.75	CD
y_mean13	Dose-toxicity scenario 2	Dose-efficacy scenario 1	0.12	0.986178506595598	MTD mean	0.75	CD
y_mean14	Dose-toxicity scenario 2	Dose-efficacy scenario 1	0.13	0.96723736398126	MTD mean	0.75	CD
y_mean15	Dose-toxicity scenario 2	Dose-efficacy scenario 1	0.14	0.948692905777847	MTD mean	0.75	CD
y_mean16	Dose-toxicity scenario 2	Dose-efficacy scenario 1	0.15	0.930532799480852	MTD mean	0.75	CD
y_mean17	Dose-toxicity scenario 2	Dose-efficacy scenario 1	0.16	0.912745218548747	MTD mean	0.75	CD
y_mean18	Dose-toxicity scenario 2	Dose-efficacy scenario 1	0.17	0.895318816718876	MTD mean	0.75	CD
y_mean19	Dose-toxicity scenario 2	Dose-efficacy scenario 1	0.18	0.878242703872179	MTD mean	0.75	CD
y_mean20	Dose-toxicity scenario 2	Dose-efficacy scenario 1	0.19	0.861506423338871	MTD mean	0.75	CD
y_mean21	Dose-toxicity scenario 2	Dose-efficacy scenario 1	0.2	0.845099930545688	MTD mean	0.75	CD
y_mean22	Dose-toxicity scenario 2	Dose-efficacy scenario 1	0.21	0.829013572913087	MTD mean	0.75	CD
y_mean23	Dose-toxicity scenario 2	Dose-efficacy scenario 1	0.22	0.813238070917854	MTD mean	0.75	CD
y_mean24	Dose-toxicity scenario 2	Dose-efficacy scenario 1	0.23	0.797764500243055	MTD mean	0.75	CD
y_mean25	Dose-toxicity scenario 2	Dose-efficacy scenario 1	0.24	0.782584274943186	MTD mean	0.75	CD
y_mean26	Dose-toxicity scenario 2	Dose-efficacy scenario 1	0.25	0.767689131557779	MTD mean	0.75	CD
y_mean27	Dose-toxicity scenario 2	Dose-efficacy scenario 1	0.26	0.753071114111728	MTD mean	0.75	CD
y_mean28	Dose-toxicity scenario 2	Dose-efficacy scenario 1	0.27	0.738722559945094	MTD mean	0.75	CD
y_mean29	Dose-toxicity scenario 2	Dose-efficacy scenario 1	0.28	0.724636086319394	MTD mean	0.75	CD
y_mean30	Dose-toxicity scenario 2	Dose-efficacy scenario 1	0.29	0.710804577751154	MTD mean	0.75	CD
y_mean31	Dose-toxicity scenario 2	Dose-efficacy scenario 1	0.3	0.697221174027094	MTD mean	0.75	CD
y_mean32	Dose-toxicity scenario 2	Dose-efficacy scenario 1	0.31	0.683879258858507	MTD mean	0.75	CD
y_mean33	Dose-toxicity scenario 2	Dose-efficacy scenario 1	0.32	0.670772449135433	MTD mean	0.75	CD
y_mean34	Dose-toxicity scenario 2	Dose-efficacy scenario 1	0.33	0.657894584743931	MTD mean	0.75	CD
y_mean35	Dose-toxicity scenario 2	Dose-efficacy scenario 1	0.34	0.645239718912353	MTD mean	0.75	CD
y_mean36	Dose-toxicity scenario 2	Dose-efficacy scenario 1	0.35	0.632802109054805	MTD mean	0.75	CD
y_mean37	Dose-toxicity scenario 2	Dose-efficacy scenario 1	0.36	0.620576208082192	MTD mean	0.75	CD
y_mean38	Dose-toxicity scenario 2	Dose-efficacy scenario 1	0.37	0.608556656153219	MTD mean	0.75	CD
y_mean39	Dose-toxicity scenario 2	Dose-efficacy scenario 1	0.38	0.596738272839575	MTD mean	0.75	CD
y_mean40	Dose-toxicity scenario 2	Dose-efficacy scenario 1	0.39	0.58511604968125	MTD mean	0.75	CD
y_mean41	Dose-toxicity scenario 2	Dose-efficacy scenario 1	0.4	0.573685143109483	MTD mean	0.75	CD
y_mean42	Dose-toxicity scenario 2	Dose-efficacy scenario 1	0.41	0.562440867716364	MTD mean	0.75	CD
y_mean43	Dose-toxicity scenario 2	Dose-efficacy scenario 1	0.42	0.551378689851421	MTD mean	0.75	CD
y_mean44	Dose-toxicity scenario 2	Dose-efficacy scenario 1	0.43	0.540494221526804	MTD mean	0.75	CD
y_mean45	Dose-toxicity scenario 2	Dose-efficacy scenario 1	0.44	0.529783214613875	MTD mean	0.75	CD
y_mean46	Dose-toxicity scenario 2	Dose-efficacy scenario 1	0.45	0.519241555315056	MTD mean	0.75	CD
y_mean47	Dose-toxicity scenario 2	Dose-efficacy scenario 1	0.46	0.508865258895828	MTD mean	0.75	CD
y_mean48	Dose-toxicity scenario 2	Dose-efficacy scenario 1	0.47	0.49865046466272	MTD mean	0.75	CD
y_mean49	Dose-toxicity scenario 2	Dose-efficacy scenario 1	0.48	0.488593431173979	MTD mean	0.75	CD
y_mean50	Dose-toxicity scenario 2	Dose-efficacy scenario 1	0.49	0.478690531670442	MTD mean	0.75	CD
y_mean51	Dose-toxicity scenario 2	Dose-efficacy scenario 1	0.5	0.468938249714892	MTD mean	0.75	CD
y_mean52	Dose-toxicity scenario 2	Dose-efficacy scenario 1	0.51	0.45933317502888	MTD mean	0.75	CD
y_mean53	Dose-toxicity scenario 2	Dose-efficacy scenario 1	0.52	0.449871999516663	MTD mean	0.75	CD
y_mean54	Dose-toxicity scenario 2	Dose-efficacy scenario 1	0.53	0.440551513466509	MTD mean	0.75	CD
y_mean55	Dose-toxicity scenario 2	Dose-efficacy scenario 1	0.54	0.431368601920222	MTD mean	0.75	CD
y_mean56	Dose-toxicity scenario 2	Dose-efficacy scenario 1	0.55	0.422320241202247	MTD mean	0.75	CD
y_mean57	Dose-toxicity scenario 2	Dose-efficacy scenario 1	0.56	0.413403495600232	MTD mean	0.75	CD
y_mean58	Dose-toxicity scenario 2	Dose-efficacy scenario 1	0.57	0.404615514189406	MTD mean	0.75	CD
y_mean59	Dose-toxicity scenario 2	Dose-efficacy scenario 1	0.58	0.395953527793532	MTD mean	0.75	CD
y_mean60	Dose-toxicity scenario 2	Dose-efficacy scenario 1	0.59	0.387414846075652	MTD mean	0.75	CD
y_mean61	Dose-toxicity scenario 2	Dose-efficacy scenario 1	0.6	0.378996854752196	MTD mean	0.75	CD
y_mean62	Dose-toxicity scenario 2	Dose-efficacy scenario 1	0.61	0.370697012924388	MTD mean	0.75	CD
y_mean63	Dose-toxicity scenario 2	Dose-efficacy scenario 1	0.62	0.362512850521238	MTD mean	0.75	CD
y_mean64	Dose-toxicity scenario 2	Dose-efficacy scenario 1	0.63	0.354441965848707	MTD mean	0.75	CD
y_mean65	Dose-toxicity scenario 2	Dose-efficacy scenario 1	0.64	0.346482023239941	MTD mean	0.75	CD
y_mean66	Dose-toxicity scenario 2	Dose-efficacy scenario 1	0.65	0.338630750801739	MTD mean	0.75	CD
y_mean67	Dose-toxicity scenario 2	Dose-efficacy scenario 1	0.66	0.330885938252697	MTD mean	0.75	CD
y_mean68	Dose-toxicity scenario 2	Dose-efficacy scenario 1	0.67	0.323245434848697	MTD mean	0.75	CD
y_mean69	Dose-toxicity scenario 2	Dose-efficacy scenario 1	0.68	0.315707147391659	MTD mean	0.75	CD
y_mean70	Dose-toxicity scenario 2	Dose-efficacy scenario 1	0.69	0.308269038317678	MTD mean	0.75	CD
y_mean71	Dose-toxicity scenario 2	Dose-efficacy scenario 1	0.7	0.300929123860878	MTD mean	0.75	CD
y_mean72	Dose-toxicity scenario 2	Dose-efficacy scenario 1	0.71	0.293685472289511	MTD mean	0.75	CD
y_mean73	Dose-toxicity scenario 2	Dose-efficacy scenario 1	0.72	0.286536202211008	MTD mean	0.75	CD
y_mean74	Dose-toxicity scenario 2	Dose-efficacy scenario 1	0.73	0.279479480942845	MTD mean	0.75	CD
y_mean75	Dose-toxicity scenario 2	Dose-efficacy scenario 1	0.74	0.272513522946281	MTD mean	0.75	CD
y_mean76	Dose-toxicity scenario 2	Dose-efficacy scenario 1	0.75	0.265636588320137	MTD mean	0.75	CD
y_mean77	Dose-toxicity scenario 2	Dose-efficacy scenario 1	0.76	0.258846981351965	MTD mean	0.75	CD
y_mean78	Dose-toxicity scenario 2	Dose-efficacy scenario 1	0.77	0.25214304912405	MTD mean	0.75	CD
y_mean79	Dose-toxicity scenario 2	Dose-efficacy scenario 1	0.78	0.245523180171866	MTD mean	0.75	CD
y_mean80	Dose-toxicity scenario 2	Dose-efficacy scenario 1	0.79	0.238985803192677	MTD mean	0.75	CD
y_mean81	Dose-toxicity scenario 2	Dose-efficacy scenario 1	0.8	0.232529385802112	MTD mean	0.75	CD
y_mean82	Dose-toxicity scenario 2	Dose-efficacy scenario 1	0.81	0.226152433336664	MTD mean	0.75	CD
y_mean83	Dose-toxicity scenario 2	Dose-efficacy scenario 1	0.82	0.219853487700122	MTD mean	0.75	CD
y_mean84	Dose-toxicity scenario 2	Dose-efficacy scenario 1	0.83	0.213631126252085	MTD mean	0.75	CD
y_mean85	Dose-toxicity scenario 2	Dose-efficacy scenario 1	0.84	0.207483960736778	MTD mean	0.75	CD
y_mean86	Dose-toxicity scenario 2	Dose-efficacy scenario 1	0.85	0.201410636250455	MTD mean	0.75	CD
y_mean87	Dose-toxicity scenario 2	Dose-efficacy scenario 1	0.86	0.195409830245806	MTD mean	0.75	CD
y_mean88	Dose-toxicity scenario 2	Dose-efficacy scenario 1	0.87	0.18948025157181	MTD mean	0.75	CD
y_mean89	Dose-toxicity scenario 2	Dose-efficacy scenario 1	0.88	0.183620639547572	MTD mean	0.75	CD
y_mean90	Dose-toxicity scenario 2	Dose-efficacy scenario 1	0.89	0.17782976306876	MTD mean	0.75	CD
y_mean91	Dose-toxicity scenario 2	Dose-efficacy scenario 1	0.9	0.172106419745299	MTD mean	0.75	CD
y_mean92	Dose-toxicity scenario 2	Dose-efficacy scenario 1	0.91	0.166449435069061	MTD mean	0.75	CD
y_mean93	Dose-toxicity scenario 2	Dose-efficacy scenario 1	0.92	0.160857661610341	MTD mean	0.75	CD
y_mean94	Dose-toxicity scenario 2	Dose-efficacy scenario 1	0.93	0.155329978241954	MTD mean	0.75	CD
y_mean95	Dose-toxicity scenario 2	Dose-efficacy scenario 1	0.94	0.149865289389868	MTD mean	0.75	CD
y_mean96	Dose-toxicity scenario 2	Dose-efficacy scenario 1	0.95	0.144462524309303	MTD mean	0.75	CD
y_mean97	Dose-toxicity scenario 2	Dose-efficacy scenario 1	0.96	0.139120636385312	MTD mean	0.75	CD
y_mean98	Dose-toxicity scenario 2	Dose-efficacy scenario 1	0.97	0.133838602456857	MTD mean	0.75	CD
y_mean99	Dose-toxicity scenario 2	Dose-efficacy scenario 1	0.98	0.128615422163491	MTD mean	0.75	CD
y_mean100	Dose-toxicity scenario 2	Dose-efficacy scenario 1	0.99	0.123450117313755	MTD mean	0.75	CD
y_mean101	Dose-toxicity scenario 2	Dose-efficacy scenario 1	1	0.118341731274447	MTD mean	0.75	CD
y_00251	Dose-toxicity scenario 2	Dose-efficacy scenario 1	0	1.36270858740156	MTD 2.5% percentile	0.75	CD
y_00252	Dose-toxicity scenario 2	Dose-efficacy scenario 1	0.01	1.34454816895662	MTD 2.5% percentile	0.75	CD
y_00253	Dose-toxicity scenario 2	Dose-efficacy scenario 1	0.02	1.32661401012264	MTD 2.5% percentile	0.75	CD
y_00254	Dose-toxicity scenario 2	Dose-efficacy scenario 1	0.03	1.30890190864419	MTD 2.5% percentile	0.75	CD
y_00255	Dose-toxicity scenario 2	Dose-efficacy scenario 1	0.04	1.29140776568862	MTD 2.5% percentile	0.75	CD
y_00256	Dose-toxicity scenario 2	Dose-efficacy scenario 1	0.05	1.27412758268382	MTD 2.5% percentile	0.75	CD
y_00257	Dose-toxicity scenario 2	Dose-efficacy scenario 1	0.06	1.25705745827128	MTD 2.5% percentile	0.75	CD
y_00258	Dose-toxicity scenario 2	Dose-efficacy scenario 1	0.07	1.24019358536959	MTD 2.5% percentile	0.75	CD
y_00259	Dose-toxicity scenario 2	Dose-efficacy scenario 1	0.08	1.22353224834381	MTD 2.5% percentile	0.75	CD
y_002510	Dose-toxicity scenario 2	Dose-efficacy scenario 1	0.09	1.20706982027612	MTD 2.5% percentile	0.75	CD
y_002511	Dose-toxicity scenario 2	Dose-efficacy scenario 1	0.1	1.19080276033371	MTD 2.5% percentile	0.75	CD
y_002512	Dose-toxicity scenario 2	Dose-efficacy scenario 1	0.11	1.17472761122982	MTD 2.5% percentile	0.75	CD
y_002513	Dose-toxicity scenario 2	Dose-efficacy scenario 1	0.12	1.15884099677407	MTD 2.5% percentile	0.75	CD
y_002514	Dose-toxicity scenario 2	Dose-efficacy scenario 1	0.13	1.14313961950855	MTD 2.5% percentile	0.75	CD
y_002515	Dose-toxicity scenario 2	Dose-efficacy scenario 1	0.14	1.12762025842603	MTD 2.5% percentile	0.75	CD
y_002516	Dose-toxicity scenario 2	Dose-efficacy scenario 1	0.15	1.11227976676716	MTD 2.5% percentile	0.75	CD
y_002517	Dose-toxicity scenario 2	Dose-efficacy scenario 1	0.16	1.09711506989334	MTD 2.5% percentile	0.75	CD
y_002518	Dose-toxicity scenario 2	Dose-efficacy scenario 1	0.17	1.08212316323232	MTD 2.5% percentile	0.75	CD
y_002519	Dose-toxicity scenario 2	Dose-efficacy scenario 1	0.18	1.06730111029361	MTD 2.5% percentile	0.75	CD
y_002520	Dose-toxicity scenario 2	Dose-efficacy scenario 1	0.19	1.052646040751	MTD 2.5% percentile	0.75	CD
y_002521	Dose-toxicity scenario 2	Dose-efficacy scenario 1	0.2	1.03815514858948	MTD 2.5% percentile	0.75	CD
y_002522	Dose-toxicity scenario 2	Dose-efficacy scenario 1	0.21	1.02382569031415	MTD 2.5% percentile	0.75	CD
y_002523	Dose-toxicity scenario 2	Dose-efficacy scenario 1	0.22	1.00965498321857	MTD 2.5% percentile	0.75	CD
y_002524	Dose-toxicity scenario 2	Dose-efficacy scenario 1	0.23	0.995640403710447	MTD 2.5% percentile	0.75	CD
y_002525	Dose-toxicity scenario 2	Dose-efficacy scenario 1	0.24	0.981779385692272	MTD 2.5% percentile	0.75	CD
y_002526	Dose-toxicity scenario 2	Dose-efficacy scenario 1	0.25	0.96806941899497	MTD 2.5% percentile	0.75	CD
y_002527	Dose-toxicity scenario 2	Dose-efficacy scenario 1	0.26	0.954508047862429	MTD 2.5% percentile	0.75	CD
y_002528	Dose-toxicity scenario 2	Dose-efficacy scenario 1	0.27	0.941092869485065	MTD 2.5% percentile	0.75	CD
y_002529	Dose-toxicity scenario 2	Dose-efficacy scenario 1	0.28	0.927821532580552	MTD 2.5% percentile	0.75	CD
y_002530	Dose-toxicity scenario 2	Dose-efficacy scenario 1	0.29	0.914691736019957	MTD 2.5% percentile	0.75	CD
y_002531	Dose-toxicity scenario 2	Dose-efficacy scenario 1	0.3	0.901701227497611	MTD 2.5% percentile	0.75	CD
y_002532	Dose-toxicity scenario 2	Dose-efficacy scenario 1	0.31	0.888847802243073	MTD 2.5% percentile	0.75	CD
y_002533	Dose-toxicity scenario 2	Dose-efficacy scenario 1	0.32	0.876129301773673	MTD 2.5% percentile	0.75	CD
y_002534	Dose-toxicity scenario 2	Dose-efficacy scenario 1	0.33	0.86354361268612	MTD 2.5% percentile	0.75	CD
y_002535	Dose-toxicity scenario 2	Dose-efficacy scenario 1	0.34	0.851088665485778	MTD 2.5% percentile	0.75	CD
y_002536	Dose-toxicity scenario 2	Dose-efficacy scenario 1	0.35	0.838762433452234	MTD 2.5% percentile	0.75	CD
y_002537	Dose-toxicity scenario 2	Dose-efficacy scenario 1	0.36	0.826562931539859	MTD 2.5% percentile	0.75	CD
y_002538	Dose-toxicity scenario 2	Dose-efficacy scenario 1	0.37	0.814488215312104	MTD 2.5% percentile	0.75	CD
y_002539	Dose-toxicity scenario 2	Dose-efficacy scenario 1	0.38	0.802536379908334	MTD 2.5% percentile	0.75	CD
y_002540	Dose-toxicity scenario 2	Dose-efficacy scenario 1	0.39	0.790705559042044	MTD 2.5% percentile	0.75	CD
y_002541	Dose-toxicity scenario 2	Dose-efficacy scenario 1	0.4	0.778993924029352	MTD 2.5% percentile	0.75	CD
y_002542	Dose-toxicity scenario 2	Dose-efficacy scenario 1	0.41	0.767399682846708	MTD 2.5% percentile	0.75	CD
y_002543	Dose-toxicity scenario 2	Dose-efficacy scenario 1	0.42	0.755921079216794	MTD 2.5% percentile	0.75	CD
y_002544	Dose-toxicity scenario 2	Dose-efficacy scenario 1	0.43	0.744556391721638	MTD 2.5% percentile	0.75	CD
y_002545	Dose-toxicity scenario 2	Dose-efficacy scenario 1	0.44	0.733303932942012	MTD 2.5% percentile	0.75	CD
y_002546	Dose-toxicity scenario 2	Dose-efficacy scenario 1	0.45	0.722162048622186	MTD 2.5% percentile	0.75	CD
y_002547	Dose-toxicity scenario 2	Dose-efficacy scenario 1	0.46	0.7111291168592	MTD 2.5% percentile	0.75	CD
y_002548	Dose-toxicity scenario 2	Dose-efficacy scenario 1	0.47	0.70020354731579	MTD 2.5% percentile	0.75	CD
y_002549	Dose-toxicity scenario 2	Dose-efficacy scenario 1	0.48	0.689383780456193	MTD 2.5% percentile	0.75	CD
y_002550	Dose-toxicity scenario 2	Dose-efficacy scenario 1	0.49	0.678668286804032	MTD 2.5% percentile	0.75	CD
y_002551	Dose-toxicity scenario 2	Dose-efficacy scenario 1	0.5	0.668055566221569	MTD 2.5% percentile	0.75	CD
y_002552	Dose-toxicity scenario 2	Dose-efficacy scenario 1	0.51	0.657544147209585	MTD 2.5% percentile	0.75	CD
y_002553	Dose-toxicity scenario 2	Dose-efficacy scenario 1	0.52	0.647132586227221	MTD 2.5% percentile	0.75	CD
y_002554	Dose-toxicity scenario 2	Dose-efficacy scenario 1	0.53	0.636819467031105	MTD 2.5% percentile	0.75	CD
y_002555	Dose-toxicity scenario 2	Dose-efficacy scenario 1	0.54	0.626603400033148	MTD 2.5% percentile	0.75	CD
y_002556	Dose-toxicity scenario 2	Dose-efficacy scenario 1	0.55	0.61648302167637	MTD 2.5% percentile	0.75	CD
y_002557	Dose-toxicity scenario 2	Dose-efficacy scenario 1	0.56	0.606456993828197	MTD 2.5% percentile	0.75	CD
y_002558	Dose-toxicity scenario 2	Dose-efficacy scenario 1	0.57	0.59652400319064	MTD 2.5% percentile	0.75	CD
y_002559	Dose-toxicity scenario 2	Dose-efficacy scenario 1	0.58	0.586682760726821	MTD 2.5% percentile	0.75	CD
y_002560	Dose-toxicity scenario 2	Dose-efficacy scenario 1	0.59	0.576932001103315	MTD 2.5% percentile	0.75	CD
y_002561	Dose-toxicity scenario 2	Dose-efficacy scenario 1	0.6	0.567270482147805	MTD 2.5% percentile	0.75	CD
y_002562	Dose-toxicity scenario 2	Dose-efficacy scenario 1	0.61	0.557696984321562	MTD 2.5% percentile	0.75	CD
y_002563	Dose-toxicity scenario 2	Dose-efficacy scenario 1	0.62	0.54821031020627	MTD 2.5% percentile	0.75	CD
y_002564	Dose-toxicity scenario 2	Dose-efficacy scenario 1	0.63	0.538809284004762	MTD 2.5% percentile	0.75	CD
y_002565	Dose-toxicity scenario 2	Dose-efficacy scenario 1	0.64	0.529492751055205	MTD 2.5% percentile	0.75	CD
y_002566	Dose-toxicity scenario 2	Dose-efficacy scenario 1	0.65	0.520259577358335	MTD 2.5% percentile	0.75	CD
y_002567	Dose-toxicity scenario 2	Dose-efficacy scenario 1	0.66	0.511108649117322	MTD 2.5% percentile	0.75	CD
y_002568	Dose-toxicity scenario 2	Dose-efficacy scenario 1	0.67	0.502038872289872	MTD 2.5% percentile	0.75	CD
y_002569	Dose-toxicity scenario 2	Dose-efficacy scenario 1	0.68	0.493049172152204	MTD 2.5% percentile	0.75	CD
y_002570	Dose-toxicity scenario 2	Dose-efficacy scenario 1	0.69	0.484138492874515	MTD 2.5% percentile	0.75	CD
y_002571	Dose-toxicity scenario 2	Dose-efficacy scenario 1	0.7	0.475305797107592	MTD 2.5% percentile	0.75	CD
y_002572	Dose-toxicity scenario 2	Dose-efficacy scenario 1	0.71	0.466550065580235	MTD 2.5% percentile	0.75	CD
y_002573	Dose-toxicity scenario 2	Dose-efficacy scenario 1	0.72	0.457870296707157	MTD 2.5% percentile	0.75	CD
y_002574	Dose-toxicity scenario 2	Dose-efficacy scenario 1	0.73	0.449265506207042	MTD 2.5% percentile	0.75	CD
y_002575	Dose-toxicity scenario 2	Dose-efficacy scenario 1	0.74	0.440734726730458	MTD 2.5% percentile	0.75	CD
y_002576	Dose-toxicity scenario 2	Dose-efficacy scenario 1	0.75	0.432277007497336	MTD 2.5% percentile	0.75	CD
y_002577	Dose-toxicity scenario 2	Dose-efficacy scenario 1	0.76	0.423891413943721	MTD 2.5% percentile	0.75	CD
y_002578	Dose-toxicity scenario 2	Dose-efficacy scenario 1	0.77	0.415577027377514	MTD 2.5% percentile	0.75	CD
y_002579	Dose-toxicity scenario 2	Dose-efficacy scenario 1	0.78	0.407332944642959	MTD 2.5% percentile	0.75	CD
y_002580	Dose-toxicity scenario 2	Dose-efficacy scenario 1	0.79	0.399158277793599	MTD 2.5% percentile	0.75	CD
y_002581	Dose-toxicity scenario 2	Dose-efficacy scenario 1	0.8	0.391052153773458	MTD 2.5% percentile	0.75	CD
y_002582	Dose-toxicity scenario 2	Dose-efficacy scenario 1	0.81	0.383013714106211	MTD 2.5% percentile	0.75	CD
y_002583	Dose-toxicity scenario 2	Dose-efficacy scenario 1	0.82	0.375042114592105	MTD 2.5% percentile	0.75	CD
y_002584	Dose-toxicity scenario 2	Dose-efficacy scenario 1	0.83	0.367136525012416	MTD 2.5% percentile	0.75	CD
y_002585	Dose-toxicity scenario 2	Dose-efficacy scenario 1	0.84	0.359296128841208	MTD 2.5% percentile	0.75	CD
y_002586	Dose-toxicity scenario 2	Dose-efficacy scenario 1	0.85	0.351520122964201	MTD 2.5% percentile	0.75	CD
y_002587	Dose-toxicity scenario 2	Dose-efficacy scenario 1	0.86	0.343807717404534	MTD 2.5% percentile	0.75	CD
y_002588	Dose-toxicity scenario 2	Dose-efficacy scenario 1	0.87	0.336158135055228	MTD 2.5% percentile	0.75	CD
y_002589	Dose-toxicity scenario 2	Dose-efficacy scenario 1	0.88	0.328570611418167	MTD 2.5% percentile	0.75	CD
y_002590	Dose-toxicity scenario 2	Dose-efficacy scenario 1	0.89	0.321044394349399	MTD 2.5% percentile	0.75	CD
y_002591	Dose-toxicity scenario 2	Dose-efficacy scenario 1	0.9	0.313578743810587	MTD 2.5% percentile	0.75	CD
y_002592	Dose-toxicity scenario 2	Dose-efficacy scenario 1	0.91	0.30617293162644	MTD 2.5% percentile	0.75	CD
y_002593	Dose-toxicity scenario 2	Dose-efficacy scenario 1	0.92	0.298826241247952	MTD 2.5% percentile	0.75	CD
y_002594	Dose-toxicity scenario 2	Dose-efficacy scenario 1	0.93	0.291537967521287	MTD 2.5% percentile	0.75	CD
y_002595	Dose-toxicity scenario 2	Dose-efficacy scenario 1	0.94	0.284307416462155	MTD 2.5% percentile	0.75	CD
y_002596	Dose-toxicity scenario 2	Dose-efficacy scenario 1	0.95	0.277133905035534	MTD 2.5% percentile	0.75	CD
y_002597	Dose-toxicity scenario 2	Dose-efficacy scenario 1	0.96	0.270016760940574	MTD 2.5% percentile	0.75	CD
y_002598	Dose-toxicity scenario 2	Dose-efficacy scenario 1	0.97	0.262955322400559	MTD 2.5% percentile	0.75	CD
y_002599	Dose-toxicity scenario 2	Dose-efficacy scenario 1	0.98	0.255948937957784	MTD 2.5% percentile	0.75	CD
y_0025100	Dose-toxicity scenario 2	Dose-efficacy scenario 1	0.99	0.248996966273202	MTD 2.5% percentile	0.75	CD
y_0025101	Dose-toxicity scenario 2	Dose-efficacy scenario 1	1	0.242098775930726	MTD 2.5% percentile	0.75	CD
y_0501	Dose-toxicity scenario 2	Dose-efficacy scenario 1	0	1.24747398394967	MTD 50% percentile	0.75	CD
y_0502	Dose-toxicity scenario 2	Dose-efficacy scenario 1	0.01	1.22346300775506	MTD 50% percentile	0.75	CD
y_0503	Dose-toxicity scenario 2	Dose-efficacy scenario 1	0.02	1.19999472411744	MTD 50% percentile	0.75	CD
y_0504	Dose-toxicity scenario 2	Dose-efficacy scenario 1	0.03	1.17705093985052	MTD 50% percentile	0.75	CD
y_0505	Dose-toxicity scenario 2	Dose-efficacy scenario 1	0.04	1.15461426599048	MTD 50% percentile	0.75	CD
y_0506	Dose-toxicity scenario 2	Dose-efficacy scenario 1	0.05	1.13266807384386	MTD 50% percentile	0.75	CD
y_0507	Dose-toxicity scenario 2	Dose-efficacy scenario 1	0.06	1.11119645388666	MTD 50% percentile	0.75	CD
y_0508	Dose-toxicity scenario 2	Dose-efficacy scenario 1	0.07	1.09018417730125	MTD 50% percentile	0.75	CD
y_0509	Dose-toxicity scenario 2	Dose-efficacy scenario 1	0.08	1.06961665995573	MTD 50% percentile	0.75	CD
y_05010	Dose-toxicity scenario 2	Dose-efficacy scenario 1	0.09	1.0494799286466	MTD 50% percentile	0.75	CD
y_05011	Dose-toxicity scenario 2	Dose-efficacy scenario 1	0.1	1.02976058944064	MTD 50% percentile	0.75	CD
y_05012	Dose-toxicity scenario 2	Dose-efficacy scenario 1	0.11	1.01044579796515	MTD 50% percentile	0.75	CD
y_05013	Dose-toxicity scenario 2	Dose-efficacy scenario 1	0.12	0.991523231508185	MTD 50% percentile	0.75	CD
y_05014	Dose-toxicity scenario 2	Dose-efficacy scenario 1	0.13	0.972981062801367	MTD 50% percentile	0.75	CD
y_05015	Dose-toxicity scenario 2	Dose-efficacy scenario 1	0.14	0.954807935368084	MTD 50% percentile	0.75	CD
y_05016	Dose-toxicity scenario 2	Dose-efficacy scenario 1	0.15	0.93699294032911	MTD 50% percentile	0.75	CD
y_05017	Dose-toxicity scenario 2	Dose-efficacy scenario 1	0.16	0.919525594566098	MTD 50% percentile	0.75	CD
y_05018	Dose-toxicity scenario 2	Dose-efficacy scenario 1	0.17	0.902395820151095	MTD 50% percentile	0.75	CD
y_05019	Dose-toxicity scenario 2	Dose-efficacy scenario 1	0.18	0.885593924957284	MTD 50% percentile	0.75	CD
y_05020	Dose-toxicity scenario 2	Dose-efficacy scenario 1	0.19	0.869110584372536	MTD 50% percentile	0.75	CD
y_05021	Dose-toxicity scenario 2	Dose-efficacy scenario 1	0.2	0.852936824043313	MTD 50% percentile	0.75	CD
y_05022	Dose-toxicity scenario 2	Dose-efficacy scenario 1	0.21	0.837064003581797	MTD 50% percentile	0.75	CD
y_05023	Dose-toxicity scenario 2	Dose-efficacy scenario 1	0.22	0.821483801174108	MTD 50% percentile	0.75	CD
y_05024	Dose-toxicity scenario 2	Dose-efficacy scenario 1	0.23	0.806188199032002	MTD 50% percentile	0.75	CD
y_05025	Dose-toxicity scenario 2	Dose-efficacy scenario 1	0.24	0.79116946963459	MTD 50% percentile	0.75	CD
y_05026	Dose-toxicity scenario 2	Dose-efficacy scenario 1	0.25	0.776420162710514	MTD 50% percentile	0.75	CD
y_05027	Dose-toxicity scenario 2	Dose-efficacy scenario 1	0.26	0.761933092914454	MTD 50% percentile	0.75	CD
y_05028	Dose-toxicity scenario 2	Dose-efficacy scenario 1	0.27	0.747701328155184	MTD 50% percentile	0.75	CD
y_05029	Dose-toxicity scenario 2	Dose-efficacy scenario 1	0.28	0.733718178535313	MTD 50% percentile	0.75	CD
y_05030	Dose-toxicity scenario 2	Dose-efficacy scenario 1	0.29	0.719977185865636	MTD 50% percentile	0.75	CD
y_05031	Dose-toxicity scenario 2	Dose-efficacy scenario 1	0.3	0.706472113719587	MTD 50% percentile	0.75	CD
y_05032	Dose-toxicity scenario 2	Dose-efficacy scenario 1	0.31	0.69319693799559	MTD 50% percentile	0.75	CD
y_05033	Dose-toxicity scenario 2	Dose-efficacy scenario 1	0.32	0.680145837957315	MTD 50% percentile	0.75	CD
y_05034	Dose-toxicity scenario 2	Dose-efficacy scenario 1	0.33	0.66731318772384	MTD 50% percentile	0.75	CD
y_05035	Dose-toxicity scenario 2	Dose-efficacy scenario 1	0.34	0.654693548183582	MTD 50% percentile	0.75	CD
y_05036	Dose-toxicity scenario 2	Dose-efficacy scenario 1	0.35	0.642281659307576	MTD 50% percentile	0.75	CD
y_05037	Dose-toxicity scenario 2	Dose-efficacy scenario 1	0.36	0.630072432839283	MTD 50% percentile	0.75	CD
y_05038	Dose-toxicity scenario 2	Dose-efficacy scenario 1	0.37	0.618060945339583	MTD 50% percentile	0.75	CD
y_05039	Dose-toxicity scenario 2	Dose-efficacy scenario 1	0.38	0.606242431566982	MTD 50% percentile	0.75	CD
y_05040	Dose-toxicity scenario 2	Dose-efficacy scenario 1	0.39	0.59461227817433	MTD 50% percentile	0.75	CD
y_05041	Dose-toxicity scenario 2	Dose-efficacy scenario 1	0.4	0.583166017704537	MTD 50% percentile	0.75	CD
y_05042	Dose-toxicity scenario 2	Dose-efficacy scenario 1	0.41	0.571899322868871	MTD 50% percentile	0.75	CD
y_05043	Dose-toxicity scenario 2	Dose-efficacy scenario 1	0.42	0.560808001092439	MTD 50% percentile	0.75	CD
y_05044	Dose-toxicity scenario 2	Dose-efficacy scenario 1	0.43	0.549887989312414	MTD 50% percentile	0.75	CD
y_05045	Dose-toxicity scenario 2	Dose-efficacy scenario 1	0.44	0.53913534901544	MTD 50% percentile	0.75	CD
y_05046	Dose-toxicity scenario 2	Dose-efficacy scenario 1	0.45	0.528546261501492	MTD 50% percentile	0.75	CD
y_05047	Dose-toxicity scenario 2	Dose-efficacy scenario 1	0.46	0.518117023362217	MTD 50% percentile	0.75	CD
y_05048	Dose-toxicity scenario 2	Dose-efficacy scenario 1	0.47	0.507844042162519	MTD 50% percentile	0.75	CD
y_05049	Dose-toxicity scenario 2	Dose-efficacy scenario 1	0.48	0.497723832314799	MTD 50% percentile	0.75	CD
y_05050	Dose-toxicity scenario 2	Dose-efficacy scenario 1	0.49	0.487753011135904	MTD 50% percentile	0.75	CD
y_05051	Dose-toxicity scenario 2	Dose-efficacy scenario 1	0.5	0.47792829507741	MTD 50% percentile	0.75	CD
y_05052	Dose-toxicity scenario 2	Dose-efficacy scenario 1	0.51	0.468246496120417	MTD 50% percentile	0.75	CD
y_05053	Dose-toxicity scenario 2	Dose-efficacy scenario 1	0.52	0.458704518326539	MTD 50% percentile	0.75	CD
y_05054	Dose-toxicity scenario 2	Dose-efficacy scenario 1	0.53	0.449299354537248	MTD 50% percentile	0.75	CD
y_05055	Dose-toxicity scenario 2	Dose-efficacy scenario 1	0.54	0.440028083214192	MTD 50% percentile	0.75	CD
y_05056	Dose-toxicity scenario 2	Dose-efficacy scenario 1	0.55	0.430887865413491	MTD 50% percentile	0.75	CD
y_05057	Dose-toxicity scenario 2	Dose-efficacy scenario 1	0.56	0.421875941887452	MTD 50% percentile	0.75	CD
y_05058	Dose-toxicity scenario 2	Dose-efficacy scenario 1	0.57	0.412989630307468	MTD 50% percentile	0.75	CD
y_05059	Dose-toxicity scenario 2	Dose-efficacy scenario 1	0.58	0.404226322602249	MTD 50% percentile	0.75	CD
y_05060	Dose-toxicity scenario 2	Dose-efficacy scenario 1	0.59	0.395583482405813	MTD 50% percentile	0.75	CD
y_05061	Dose-toxicity scenario 2	Dose-efficacy scenario 1	0.6	0.387058642610014	MTD 50% percentile	0.75	CD
y_05062	Dose-toxicity scenario 2	Dose-efficacy scenario 1	0.61	0.378649403016633	MTD 50% percentile	0.75	CD
y_05063	Dose-toxicity scenario 2	Dose-efficacy scenario 1	0.62	0.370353428084341	MTD 50% percentile	0.75	CD
y_05064	Dose-toxicity scenario 2	Dose-efficacy scenario 1	0.63	0.36216844476609	MTD 50% percentile	0.75	CD
y_05065	Dose-toxicity scenario 2	Dose-efficacy scenario 1	0.64	0.354092240432732	MTD 50% percentile	0.75	CD
y_05066	Dose-toxicity scenario 2	Dose-efficacy scenario 1	0.65	0.346122660878877	MTD 50% percentile	0.75	CD
y_05067	Dose-toxicity scenario 2	Dose-efficacy scenario 1	0.66	0.338257608407208	MTD 50% percentile	0.75	CD
y_05068	Dose-toxicity scenario 2	Dose-efficacy scenario 1	0.67	0.330495039987693	MTD 50% percentile	0.75	CD
y_05069	Dose-toxicity scenario 2	Dose-efficacy scenario 1	0.68	0.322832965488279	MTD 50% percentile	0.75	CD
y_05070	Dose-toxicity scenario 2	Dose-efficacy scenario 1	0.69	0.315269445973866	MTD 50% percentile	0.75	CD
y_05071	Dose-toxicity scenario 2	Dose-efficacy scenario 1	0.7	0.3078025920705	MTD 50% percentile	0.75	CD
y_05072	Dose-toxicity scenario 2	Dose-efficacy scenario 1	0.71	0.300430562391887	MTD 50% percentile	0.75	CD
y_05073	Dose-toxicity scenario 2	Dose-efficacy scenario 1	0.72	0.293151562025474	MTD 50% percentile	0.75	CD
y_05074	Dose-toxicity scenario 2	Dose-efficacy scenario 1	0.73	0.285963841075484	MTD 50% percentile	0.75	CD
y_05075	Dose-toxicity scenario 2	Dose-efficacy scenario 1	0.74	0.278865693260426	MTD 50% percentile	0.75	CD
y_05076	Dose-toxicity scenario 2	Dose-efficacy scenario 1	0.75	0.271855454562707	MTD 50% percentile	0.75	CD
y_05077	Dose-toxicity scenario 2	Dose-efficacy scenario 1	0.76	0.264931501928111	MTD 50% percentile	0.75	CD
y_05078	Dose-toxicity scenario 2	Dose-efficacy scenario 1	0.77	0.258092252013007	MTD 50% percentile	0.75	CD
y_05079	Dose-toxicity scenario 2	Dose-efficacy scenario 1	0.78	0.251336159977257	MTD 50% percentile	0.75	CD
y_05080	Dose-toxicity scenario 2	Dose-efficacy scenario 1	0.79	0.244661718320881	MTD 50% percentile	0.75	CD
y_05081	Dose-toxicity scenario 2	Dose-efficacy scenario 1	0.8	0.238067455762659	MTD 50% percentile	0.75	CD
y_05082	Dose-toxicity scenario 2	Dose-efficacy scenario 1	0.81	0.231551936158893	MTD 50% percentile	0.75	CD
y_05083	Dose-toxicity scenario 2	Dose-efficacy scenario 1	0.82	0.225113757460682	MTD 50% percentile	0.75	CD
y_05084	Dose-toxicity scenario 2	Dose-efficacy scenario 1	0.83	0.218751550708103	MTD 50% percentile	0.75	CD
y_05085	Dose-toxicity scenario 2	Dose-efficacy scenario 1	0.84	0.212463979059796	MTD 50% percentile	0.75	CD
y_05086	Dose-toxicity scenario 2	Dose-efficacy scenario 1	0.85	0.2062497368565	MTD 50% percentile	0.75	CD
y_05087	Dose-toxicity scenario 2	Dose-efficacy scenario 1	0.86	0.200107548717158	MTD 50% percentile	0.75	CD
y_05088	Dose-toxicity scenario 2	Dose-efficacy scenario 1	0.87	0.194036168666293	MTD 50% percentile	0.75	CD
y_05089	Dose-toxicity scenario 2	Dose-efficacy scenario 1	0.88	0.18803437929138	MTD 50% percentile	0.75	CD
y_05090	Dose-toxicity scenario 2	Dose-efficacy scenario 1	0.89	0.182100990929038	MTD 50% percentile	0.75	CD
y_05091	Dose-toxicity scenario 2	Dose-efficacy scenario 1	0.9	0.176234840878876	MTD 50% percentile	0.75	CD
y_05092	Dose-toxicity scenario 2	Dose-efficacy scenario 1	0.91	0.17043479264393	MTD 50% percentile	0.75	CD
y_05093	Dose-toxicity scenario 2	Dose-efficacy scenario 1	0.92	0.164699735196621	MTD 50% percentile	0.75	CD
y_05094	Dose-toxicity scenario 2	Dose-efficacy scenario 1	0.93	0.159028582269253	MTD 50% percentile	0.75	CD
y_05095	Dose-toxicity scenario 2	Dose-efficacy scenario 1	0.94	0.153420271668107	MTD 50% percentile	0.75	CD
y_05096	Dose-toxicity scenario 2	Dose-efficacy scenario 1	0.95	0.147873764610194	MTD 50% percentile	0.75	CD
y_05097	Dose-toxicity scenario 2	Dose-efficacy scenario 1	0.96	0.142388045081832	MTD 50% percentile	0.75	CD
y_05098	Dose-toxicity scenario 2	Dose-efficacy scenario 1	0.97	0.136962119218183	MTD 50% percentile	0.75	CD
y_05099	Dose-toxicity scenario 2	Dose-efficacy scenario 1	0.98	0.131595014702982	MTD 50% percentile	0.75	CD
y_050100	Dose-toxicity scenario 2	Dose-efficacy scenario 1	0.99	0.126285780187669	MTD 50% percentile	0.75	CD
y_050101	Dose-toxicity scenario 2	Dose-efficacy scenario 1	1	0.121033484729224	MTD 50% percentile	0.75	CD
y_09751	Dose-toxicity scenario 2	Dose-efficacy scenario 1	0	1.15448532846677	MTD 97.5% percentile	0.75	CD
y_09752	Dose-toxicity scenario 2	Dose-efficacy scenario 1	0.01	1.11887084889006	MTD 97.5% percentile	0.75	CD
y_09753	Dose-toxicity scenario 2	Dose-efficacy scenario 1	0.02	1.08482058171947	MTD 97.5% percentile	0.75	CD
y_09754	Dose-toxicity scenario 2	Dose-efficacy scenario 1	0.03	1.05223368945614	MTD 97.5% percentile	0.75	CD
y_09755	Dose-toxicity scenario 2	Dose-efficacy scenario 1	0.04	1.02101781963703	MTD 97.5% percentile	0.75	CD
y_09756	Dose-toxicity scenario 2	Dose-efficacy scenario 1	0.05	0.991088230749106	MTD 97.5% percentile	0.75	CD
y_09757	Dose-toxicity scenario 2	Dose-efficacy scenario 1	0.06	0.962367024014944	MTD 97.5% percentile	0.75	CD
y_09758	Dose-toxicity scenario 2	Dose-efficacy scenario 1	0.07	0.93478246638522	MTD 97.5% percentile	0.75	CD
y_09759	Dose-toxicity scenario 2	Dose-efficacy scenario 1	0.08	0.908268392349775	MTD 97.5% percentile	0.75	CD
y_097510	Dose-toxicity scenario 2	Dose-efficacy scenario 1	0.09	0.882763674065471	MTD 97.5% percentile	0.75	CD
y_097511	Dose-toxicity scenario 2	Dose-efficacy scenario 1	0.1	0.858211750868306	MTD 97.5% percentile	0.75	CD
y_097512	Dose-toxicity scenario 2	Dose-efficacy scenario 1	0.11	0.834560210547578	MTD 97.5% percentile	0.75	CD
y_097513	Dose-toxicity scenario 2	Dose-efficacy scenario 1	0.12	0.811760415857836	MTD 97.5% percentile	0.75	CD
y_097514	Dose-toxicity scenario 2	Dose-efficacy scenario 1	0.13	0.789767170667598	MTD 97.5% percentile	0.75	CD
y_097515	Dose-toxicity scenario 2	Dose-efficacy scenario 1	0.14	0.768538420922539	MTD 97.5% percentile	0.75	CD
y_097516	Dose-toxicity scenario 2	Dose-efficacy scenario 1	0.15	0.748034986259931	MTD 97.5% percentile	0.75	CD
y_097517	Dose-toxicity scenario 2	Dose-efficacy scenario 1	0.16	0.728220318670522	MTD 97.5% percentile	0.75	CD
y_097518	Dose-toxicity scenario 2	Dose-efficacy scenario 1	0.17	0.709060285080295	MTD 97.5% percentile	0.75	CD
y_097519	Dose-toxicity scenario 2	Dose-efficacy scenario 1	0.18	0.690522971131136	MTD 97.5% percentile	0.75	CD
y_097520	Dose-toxicity scenario 2	Dose-efficacy scenario 1	0.19	0.672578503787519	MTD 97.5% percentile	0.75	CD
y_097521	Dose-toxicity scenario 2	Dose-efficacy scenario 1	0.2	0.655198890695114	MTD 97.5% percentile	0.75	CD
y_097522	Dose-toxicity scenario 2	Dose-efficacy scenario 1	0.21	0.638357874474283	MTD 97.5% percentile	0.75	CD
y_097523	Dose-toxicity scenario 2	Dose-efficacy scenario 1	0.22	0.622030800353292	MTD 97.5% percentile	0.75	CD
y_097524	Dose-toxicity scenario 2	Dose-efficacy scenario 1	0.23	0.606194495737805	MTD 97.5% percentile	0.75	CD
y_097525	Dose-toxicity scenario 2	Dose-efficacy scenario 1	0.24	0.590827160479513	MTD 97.5% percentile	0.75	CD
y_097526	Dose-toxicity scenario 2	Dose-efficacy scenario 1	0.25	0.575908266751128	MTD 97.5% percentile	0.75	CD
y_097527	Dose-toxicity scenario 2	Dose-efficacy scenario 1	0.26	0.561418467560718	MTD 97.5% percentile	0.75	CD
y_097528	Dose-toxicity scenario 2	Dose-efficacy scenario 1	0.27	0.547339513048001	MTD 97.5% percentile	0.75	CD
y_097529	Dose-toxicity scenario 2	Dose-efficacy scenario 1	0.28	0.533654173801139	MTD 97.5% percentile	0.75	CD
y_097530	Dose-toxicity scenario 2	Dose-efficacy scenario 1	0.29	0.520346170516518	MTD 97.5% percentile	0.75	CD
y_097531	Dose-toxicity scenario 2	Dose-efficacy scenario 1	0.3	0.507400109397734	MTD 97.5% percentile	0.75	CD
y_097532	Dose-toxicity scenario 2	Dose-efficacy scenario 1	0.31	0.494801422754777	MTD 97.5% percentile	0.75	CD
y_097533	Dose-toxicity scenario 2	Dose-efficacy scenario 1	0.32	0.482536314321534	MTD 97.5% percentile	0.75	CD
y_097534	Dose-toxicity scenario 2	Dose-efficacy scenario 1	0.33	0.470591708860051	MTD 97.5% percentile	0.75	CD
y_097535	Dose-toxicity scenario 2	Dose-efficacy scenario 1	0.34	0.458955205664563	MTD 97.5% percentile	0.75	CD
y_097536	Dose-toxicity scenario 2	Dose-efficacy scenario 1	0.35	0.447615035617704	MTD 97.5% percentile	0.75	CD
y_097537	Dose-toxicity scenario 2	Dose-efficacy scenario 1	0.36	0.436560021486249	MTD 97.5% percentile	0.75	CD
y_097538	Dose-toxicity scenario 2	Dose-efficacy scenario 1	0.37	0.425779541174854	MTD 97.5% percentile	0.75	CD
y_097539	Dose-toxicity scenario 2	Dose-efficacy scenario 1	0.38	0.41526349368381	MTD 97.5% percentile	0.75	CD
y_097540	Dose-toxicity scenario 2	Dose-efficacy scenario 1	0.39	0.405002267541508	MTD 97.5% percentile	0.75	CD
y_097541	Dose-toxicity scenario 2	Dose-efficacy scenario 1	0.4	0.394986711504232	MTD 97.5% percentile	0.75	CD
y_097542	Dose-toxicity scenario 2	Dose-efficacy scenario 1	0.41	0.385208107335535	MTD 97.5% percentile	0.75	CD
y_097543	Dose-toxicity scenario 2	Dose-efficacy scenario 1	0.42	0.375658144495027	MTD 97.5% percentile	0.75	CD
y_097544	Dose-toxicity scenario 2	Dose-efficacy scenario 1	0.43	0.366328896582097	MTD 97.5% percentile	0.75	CD
y_097545	Dose-toxicity scenario 2	Dose-efficacy scenario 1	0.44	0.357212799394256	MTD 97.5% percentile	0.75	CD
y_097546	Dose-toxicity scenario 2	Dose-efficacy scenario 1	0.45	0.348302630472433	MTD 97.5% percentile	0.75	CD
y_097547	Dose-toxicity scenario 2	Dose-efficacy scenario 1	0.46	0.339591490016974	MTD 97.5% percentile	0.75	CD
y_097548	Dose-toxicity scenario 2	Dose-efficacy scenario 1	0.47	0.331072783068365	MTD 97.5% percentile	0.75	CD
y_097549	Dose-toxicity scenario 2	Dose-efficacy scenario 1	0.48	0.322740202855969	MTD 97.5% percentile	0.75	CD
y_097550	Dose-toxicity scenario 2	Dose-efficacy scenario 1	0.49	0.314587715226414	MTD 97.5% percentile	0.75	CD
y_097551	Dose-toxicity scenario 2	Dose-efficacy scenario 1	0.5	0.306609544070837	MTD 97.5% percentile	0.75	CD
y_097552	Dose-toxicity scenario 2	Dose-efficacy scenario 1	0.51	0.298800157677028	MTD 97.5% percentile	0.75	CD
y_097553	Dose-toxicity scenario 2	Dose-efficacy scenario 1	0.52	0.291154255938697	MTD 97.5% percentile	0.75	CD
y_097554	Dose-toxicity scenario 2	Dose-efficacy scenario 1	0.53	0.283666758359723	MTD 97.5% percentile	0.75	CD
y_097555	Dose-toxicity scenario 2	Dose-efficacy scenario 1	0.54	0.276332792796321	MTD 97.5% percentile	0.75	CD
y_097556	Dose-toxicity scenario 2	Dose-efficacy scenario 1	0.55	0.269147684884715	MTD 97.5% percentile	0.75	CD
y_097557	Dose-toxicity scenario 2	Dose-efficacy scenario 1	0.56	0.262106948106098	MTD 97.5% percentile	0.75	CD
y_097558	Dose-toxicity scenario 2	Dose-efficacy scenario 1	0.57	0.255206274444521	MTD 97.5% percentile	0.75	CD
y_097559	Dose-toxicity scenario 2	Dose-efficacy scenario 1	0.58	0.248441525596815	MTD 97.5% percentile	0.75	CD
y_097560	Dose-toxicity scenario 2	Dose-efficacy scenario 1	0.59	0.241808724696882	MTD 97.5% percentile	0.75	CD
y_097561	Dose-toxicity scenario 2	Dose-efficacy scenario 1	0.6	0.235304048519558	MTD 97.5% percentile	0.75	CD
y_097562	Dose-toxicity scenario 2	Dose-efficacy scenario 1	0.61	0.228923820131947	MTD 97.5% percentile	0.75	CD
y_097563	Dose-toxicity scenario 2	Dose-efficacy scenario 1	0.62	0.222664501962549	MTD 97.5% percentile	0.75	CD
y_097564	Dose-toxicity scenario 2	Dose-efficacy scenario 1	0.63	0.216522689260716	MTD 97.5% percentile	0.75	CD
y_097565	Dose-toxicity scenario 2	Dose-efficacy scenario 1	0.64	0.210495103921046	MTD 97.5% percentile	0.75	CD
y_097566	Dose-toxicity scenario 2	Dose-efficacy scenario 1	0.65	0.204578588649164	MTD 97.5% percentile	0.75	CD
y_097567	Dose-toxicity scenario 2	Dose-efficacy scenario 1	0.66	0.198770101447081	MTD 97.5% percentile	0.75	CD
y_097568	Dose-toxicity scenario 2	Dose-efficacy scenario 1	0.67	0.193066710397896	MTD 97.5% percentile	0.75	CD
y_097569	Dose-toxicity scenario 2	Dose-efficacy scenario 1	0.68	0.187465588731037	MTD 97.5% percentile	0.75	CD
y_097570	Dose-toxicity scenario 2	Dose-efficacy scenario 1	0.69	0.181964010150621	MTD 97.5% percentile	0.75	CD
y_097571	Dose-toxicity scenario 2	Dose-efficacy scenario 1	0.7	0.176559344410679	MTD 97.5% percentile	0.75	CD
y_097572	Dose-toxicity scenario 2	Dose-efficacy scenario 1	0.71	0.171249053122178	MTD 97.5% percentile	0.75	CD
y_097573	Dose-toxicity scenario 2	Dose-efficacy scenario 1	0.72	0.166030685777795	MTD 97.5% percentile	0.75	CD
y_097574	Dose-toxicity scenario 2	Dose-efficacy scenario 1	0.73	0.160901875981348	MTD 97.5% percentile	0.75	CD
y_097575	Dose-toxicity scenario 2	Dose-efficacy scenario 1	0.74	0.155860337869721	MTD 97.5% percentile	0.75	CD
y_097576	Dose-toxicity scenario 2	Dose-efficacy scenario 1	0.75	0.150903862715892	MTD 97.5% percentile	0.75	CD
y_097577	Dose-toxicity scenario 2	Dose-efficacy scenario 1	0.76	0.146030315702469	MTD 97.5% percentile	0.75	CD
y_097578	Dose-toxicity scenario 2	Dose-efficacy scenario 1	0.77	0.141237632855833	MTD 97.5% percentile	0.75	CD
y_097579	Dose-toxicity scenario 2	Dose-efficacy scenario 1	0.78	0.136523818131635	MTD 97.5% percentile	0.75	CD
y_097580	Dose-toxicity scenario 2	Dose-efficacy scenario 1	0.79	0.131886940643002	MTD 97.5% percentile	0.75	CD
y_097581	Dose-toxicity scenario 2	Dose-efficacy scenario 1	0.8	0.127325132023365	MTD 97.5% percentile	0.75	CD
y_097582	Dose-toxicity scenario 2	Dose-efficacy scenario 1	0.81	0.122836583916341	MTD 97.5% percentile	0.75	CD
y_097583	Dose-toxicity scenario 2	Dose-efficacy scenario 1	0.82	0.118419545585586	MTD 97.5% percentile	0.75	CD
y_097584	Dose-toxicity scenario 2	Dose-efficacy scenario 1	0.83	0.114072321637985	MTD 97.5% percentile	0.75	CD
y_097585	Dose-toxicity scenario 2	Dose-efficacy scenario 1	0.84	0.109793269853949	MTD 97.5% percentile	0.75	CD
y_097586	Dose-toxicity scenario 2	Dose-efficacy scenario 1	0.85	0.105580799118999	MTD 97.5% percentile	0.75	CD
y_097587	Dose-toxicity scenario 2	Dose-efficacy scenario 1	0.86	0.101433367451151	MTD 97.5% percentile	0.75	CD
y_097588	Dose-toxicity scenario 2	Dose-efficacy scenario 1	0.87	0.0973494801189747	MTD 97.5% percentile	0.75	CD
y_097589	Dose-toxicity scenario 2	Dose-efficacy scenario 1	0.88	0.0933276878454955	MTD 97.5% percentile	0.75	CD
y_097590	Dose-toxicity scenario 2	Dose-efficacy scenario 1	0.89	0.0893665850934042	MTD 97.5% percentile	0.75	CD
y_097591	Dose-toxicity scenario 2	Dose-efficacy scenario 1	0.9	0.0854648084273178	MTD 97.5% percentile	0.75	CD
y_097592	Dose-toxicity scenario 2	Dose-efficacy scenario 1	0.91	0.0816210349490778	MTD 97.5% percentile	0.75	CD
y_097593	Dose-toxicity scenario 2	Dose-efficacy scenario 1	0.92	0.0778339808023161	MTD 97.5% percentile	0.75	CD
y_097594	Dose-toxicity scenario 2	Dose-efficacy scenario 1	0.93	0.0741023997427366	MTD 97.5% percentile	0.75	CD
y_097595	Dose-toxicity scenario 2	Dose-efficacy scenario 1	0.94	0.0704250817707673	MTD 97.5% percentile	0.75	CD
y_097596	Dose-toxicity scenario 2	Dose-efficacy scenario 1	0.95	0.0668008518234327	MTD 97.5% percentile	0.75	CD
y_097597	Dose-toxicity scenario 2	Dose-efficacy scenario 1	0.96	0.0632285685224751	MTD 97.5% percentile	0.75	CD
y_097598	Dose-toxicity scenario 2	Dose-efficacy scenario 1	0.97	0.0597071229759216	MTD 97.5% percentile	0.75	CD
y_097599	Dose-toxicity scenario 2	Dose-efficacy scenario 1	0.98	0.0562354376304572	MTD 97.5% percentile	0.75	CD
y_0975100	Dose-toxicity scenario 2	Dose-efficacy scenario 1	0.99	0.0528124651721045	MTD 97.5% percentile	0.75	CD
y_0975101	Dose-toxicity scenario 2	Dose-efficacy scenario 1	1	0.0494371874728572	MTD 97.5% percentile	0.75	CD
